# Supplementary material for: Genome analyses reveal population structure and a purple stigma color gene candidate in finger millet
Source: Nat Commun. 2023 Jun 21;14:3694. doi: 10.1038/s41467-023-38915-6 (PMC10284860; doi:10.1038/s41467-023-38915-6)
Supplement: Supplementary file 4 — Supplementary Data 1 [file 41467_2023_38915_MOESM4_ESM.xlsx]

## Sheet: A_genome_only_with Indica
Supplementary Data 1: A-genome SNPs used in population structure and PCoA analyses
					E. coracana	E. coracana	E. coracana	E. coracana	E. coracana	E. coracana	E. coracana	E. coracana	E. coracana	E. coracana	E. coracana	E. coracana	E. coracana	E. coracana	E. coracana	E. coracana	E. coracana	E. coracana	E. coracana	E. coracana	E. coracana	E. coracana	E. coracana	E. coracana	E. coracana	E. coracana	E. coracana	E. coracana	E. coracana	E. coracana	E. coracana	E. coracana	E. coracana	E. coracana	E. coracana	E. coracana	E. coracana	E. coracana	E. coracana	E. coracana	E. coracana	E. coracana	E. coracana	E. coracana	E. coracana
Chro	Pos	Core1	Ref	Alt	1490	100002	203350	203353	203355	203356	203357	203362	203542	203544	208439	208725	214987	214988	214989	214990	214995	214997	215852	215853	215863	215865	215984	216035	216036	216039	216045	216046	216049	216051	228202	229731	230101	230102	230104	230105	235699	235700	236446	237443	237475	238299	238305	238308	238460
1A	1046666	Y	C	A	A	A	A	A	A	A	A	A	-	A	A	A	A	A	A	A	A	B	A	A	A	A	A	A	A	C	A	A	A	A	A	A	A	A	A	C	A	A	A	A	A	C	A	A	A
1A	1272602	Y	T	C	A	A	A	A	A	A	A	A	A	A	A	A	A	A	A	A	A	A	A	-	A	A	A	A	A	A	A	A	A	A	A	A	A	A	A	A	A	A	A	A	A	A	A	A	A
1A	1505826	N	T	C	A	A	A	A	A	A	A	A	A	A	A	A	A	A	A	A	A	A	A	A	A	A	A	A	A	A	A	A	A	A	A	A	A	A	A	A	A	A	A	A	A	-	A	A	A
1A	1505877	N	A	G	A	A	A	A	A	A	A	A	A	A	A	A	A	A	A	A	A	A	A	A	A	A	A	A	A	A	A	A	A	A	A	A	A	A	A	A	A	A	A	A	A	-	A	A	A
1A	1539438	Y	C	T	A	A	A	B	B	-	A	B	A	A	A	A	A	A	A	C	A	A	A	A	A	A	A	A	A	A	A	A	A	A	A	A	A	A	A	A	A	A	A	A	A	A	A	A	A
1A	2099345	N	C	G	A	A	A	A	A	A	A	A	A	A	A	A	A	A	A	A	A	A	A	-	A	A	A	A	A	A	A	A	A	A	A	-	A	A	A	A	A	A	A	A	A	A	A	A	A
1A	2215541	Y	T	C	A	A	A	A	A	A	A	A	A	A	A	A	A	A	A	A	D	A	A	A	A	A	A	A	A	A	A	A	A	A	A	A	A	A	A	A	A	A	A	A	A	-	A	A	A
1A	2277217	N	T	C	A	A	A	A	A	A	A	A	A	A	A	A	A	-	A	A	A	A	A	A	A	A	A	A	A	A	A	A	A	A	A	A	A	A	A	A	A	A	A	A	A	A	A	A	A
1A	2291448	Y	G	A	A	A	A	A	A	A	A	A	A	A	A	A	A	A	A	A	A	A	A	A	A	A	A	A	A	A	A	A	-	A	A	A	A	A	A	A	A	A	A	A	A	-	A	A	A
1A	2401338	Y	G	T	A	A	A	A	A	A	A	A	A	A	A	A	A	A	A	D	D	A	A	A	A	A	A	B	B	B	A	A	H	D	B	-	A	A	A	A	A	A	A	A	A	A	A	A	A
1A	2430917	N	T	C	A	A	A	A	A	A	A	A	A	A	A	A	A	A	A	A	A	A	A	A	A	A	A	A	A	A	A	A	-	A	A	A	A	A	A	A	A	A	A	A	A	A	A	A	A
1A	2430922	N	A	G	A	A	A	A	A	A	A	A	A	A	A	A	A	A	A	A	A	A	A	A	A	A	A	A	A	A	A	A	-	A	A	A	A	A	A	A	A	A	A	A	A	A	A	A	A
1A	2430962	N	A	AG	A	A	A	A	A	A	A	A	A	A	A	A	A	A	A	A	A	A	A	A	A	A	A	A	A	A	A	A	-	A	A	A	A	A	A	A	A	A	A	A	A	A	A	A	A
1A	2520294	Y	T	G	A	A	A	B	B	B	A	A	A	H	B	A	A	A	A	D	A	A	B	B	A	B	B	B	B	B	A	A	A	B	B	B	A	A	-	A	A	A	A	B	B	A	H	B	A
1A	2520297	N	C	CT	A	A	A	B	B	B	A	A	A	A	B	A	A	A	A	D	A	A	B	B	A	B	B	B	B	B	A	-	A	B	B	B	A	H	B	A	A	A	A	B	B	A	H	B	A
1A	2640789	Y	T	C	A	A	A	A	A	A	A	A	A	A	-	A	A	A	A	A	H	A	A	-	A	A	B	A	A	A	A	A	A	A	A	-	A	A	A	A	A	A	A	C	A	A	A	A	A
1A	2640837	N	GT	G	A	A	A	A	A	A	A	A	A	-	-	A	A	A	A	A	H	A	A	-	A	A	B	A	A	A	A	-	A	A	A	-	A	A	A	A	A	A	A	C	A	A	A	A	A
1A	2688958	Y	T	C	A	A	A	A	A	A	A	A	A	H	A	A	A	A	A	A	H	A	A	A	A	A	B	B	A	A	A	A	D	A	A	-	A	A	A	A	A	A	A	H	A	A	A	A	A
1A	2729688	Y	G	A	-	A	A	A	A	A	A	A	A	H	-	A	A	A	A	A	H	A	A	-	A	A	B	B	B	A	A	H	A	A	A	-	A	A	-	C	A	A	A	B	A	A	A	A	B
1A	2732925	Y	A	G	A	A	-	A	A	A	A	A	A	A	A	A	A	A	A	A	H	A	A	B	A	A	-	-	-	B	H	A	C	D	A	H	A	A	A	-	A	A	A	A	A	A	H	A	-
1A	2770954	N	T	G	A	A	A	A	A	A	A	A	A	H	A	A	A	A	A	A	H	A	A	-	A	A	B	B	B	A	A	A	A	A	A	-	A	A	-	B	A	A	A	C	A	A	A	A	B
1A	2790099	Y	G	T	A	A	A	A	A	A	A	A	A	H	A	A	A	A	A	A	H	A	A	A	A	B	B	B	B	A	A	A	A	A	A	-	A	A	A	A	A	A	A	C	A	-	A	A	A
1A	2854307	Y	T	C	A	A	A	A	A	A	A	A	A	H	A	A	A	A	A	A	C	A	A	A	A	B	B	B	B	A	A	A	A	A	A	-	A	A	A	A	A	A	A	C	A	A	A	A	A
1A	2916838	N	G	C	A	A	A	A	A	A	A	A	A	H	A	A	A	A	A	A	D	A	A	A	A	A	A	A	A	A	A	A	A	A	A	-	A	A	A	A	A	A	A	A	A	A	A	A	A
1A	3059070	N	A	C	A	A	A	A	A	A	A	A	A	H	A	B	A	A	A	A	A	A	A	A	A	A	A	A	A	A	A	A	H	A	A	-	A	A	A	A	A	A	B	B	A	A	A	A	A
1A	3059076	N	G	T	A	A	A	A	A	A	A	A	A	H	A	B	A	A	A	A	A	A	A	A	A	A	A	A	A	A	A	A	H	A	A	-	A	A	A	A	A	A	B	B	A	A	A	A	A
1A	3061243	N	T	C	A	A	A	A	A	A	A	A	A	H	A	B	A	A	A	A	A	A	A	A	A	A	A	A	A	A	A	A	H	D	A	-	A	A	A	A	A	A	B	B	A	A	A	A	A
1A	3061444	Y	C	A	A	A	A	A	A	A	A	A	A	H	A	B	A	A	A	A	A	A	A	A	A	A	A	A	A	A	A	A	H	D	A	-	A	A	A	A	A	A	B	B	A	A	A	A	A
1A	3092723	N	T	G	-	A	A	A	A	A	A	A	A	H	-	B	A	A	A	A	A	A	A	-	A	A	A	A	A	A	A	A	H	D	A	-	A	A	A	A	A	A	B	B	A	A	A	A	A
1A	3237787	N	A	C	C	A	A	A	A	A	B	A	A	A	A	A	A	B	B	C	H	B	A	-	A	A	A	A	A	A	A	A	A	A	A	A	A	A	A	A	A	A	A	A	A	A	A	A	A
1A	3250098	N	C	A	C	-	A	A	A	A	B	A	A	A	A	A	-	B	B	-	H	B	A	A	A	A	-	-	-	A	-	A	A	A	A	-	A	A	A	A	A	-	A	A	A	A	-	A	A
1A	3250222	Y	G	T	C	A	A	A	A	A	B	A	A	A	A	A	A	B	B	C	H	B	A	A	A	A	A	A	A	A	A	A	A	A	A	A	A	A	A	A	A	A	A	A	A	A	A	A	A
1A	3423758	N	G	A	A	B	A	A	B	-	A	A	A	B	B	B	A	A	A	D	H	A	B	B	B	B	B	B	B	B	H	C	B	B	B	B	B	B	B	B	B	B	B	B	B	B	B	B	B
1A	3534571	Y	C	T	D	B	A	A	B	-	A	A	A	B	B	B	A	A	A	H	H	A	B	B	B	B	B	B	B	B	H	B	B	B	B	B	B	B	B	B	B	B	B	B	B	B	B	B	B
1A	3534584	N	G	A	D	B	A	A	B	-	A	A	A	B	B	B	A	A	A	H	H	A	B	B	B	B	B	B	B	B	H	B	B	B	B	B	B	B	B	B	B	B	B	B	B	B	B	B	B
1A	3534808	Y	T	A	D	B	A	A	B	-	A	A	A	B	B	B	A	A	A	H	H	A	B	B	B	B	B	B	B	B	H	B	B	B	B	B	B	C	B	B	B	B	B	B	B	B	B	B	B
1A	3534839	Y	C	G	D	B	A	A	B	-	A	A	A	B	B	B	A	A	A	H	H	A	B	B	B	B	B	B	B	B	H	B	B	B	B	B	B	B	B	B	B	B	B	B	B	B	B	B	B
1A	3534856	Y	G	A	D	B	A	A	B	A	A	A	A	B	B	B	A	A	A	H	H	A	B	B	B	B	B	B	B	B	H	B	H	B	B	B	B	B	B	B	B	B	B	B	B	B	B	B	B
1A	3550928	Y	A	G	D	B	A	A	B	-	A	A	A	B	B	B	A	A	A	H	H	A	B	B	B	B	B	B	B	B	H	B	B	B	B	B	B	C	B	-	B	B	B	B	B	-	B	B	B
1A	3570150	Y	A	C	A	B	A	A	B	A	A	A	A	B	B	B	A	A	A	A	H	A	B	B	B	B	B	B	B	B	H	B	B	B	B	B	B	B	B	B	B	B	B	B	B	B	B	B	B
1A	3570151	Y	T	C	A	B	A	A	B	A	A	A	A	B	B	B	A	A	A	A	H	A	B	B	B	B	B	B	B	B	H	B	B	B	B	B	B	B	B	B	B	B	B	B	B	B	B	B	B
1A	3588434	Y	C	A	-	B	A	A	B	-	A	A	A	-	-	B	A	A	A	D	H	A	B	-	B	B	B	B	B	B	B	B	-	B	B	B	B	B	B	B	B	B	B	B	B	B	B	B	B
1A	3588832	N	C	G	-	B	A	A	B	A	A	A	A	B	-	B	A	A	A	D	H	A	B	-	B	B	B	B	B	B	B	B	B	B	B	B	B	-	B	B	B	B	B	B	B	B	B	B	B
1A	3605201	Y	A	G	D	B	A	A	B	-	A	A	A	B	B	B	A	A	A	A	H	A	B	B	B	B	B	B	B	B	B	B	B	B	B	B	B	B	B	B	B	B	B	B	B	B	H	B	B
1A	3605245	N	T	C	A	A	A	A	A	A	A	A	A	A	A	A	A	A	A	A	A	A	A	A	A	A	A	A	A	A	A	A	A	A	A	A	A	A	A	A	A	A	A	A	A	A	A	A	A
1A	3615848	N	G	A	C	A	A	B	A	B	B	B	A	A	A	A	B	B	B	C	H	B	A	A	A	A	A	A	A	A	A	A	A	A	A	A	A	A	A	A	A	A	A	A	A	A	A	A	A
1A	3653150	Y	T	C	C	A	A	B	A	-	B	B	A	A	A	A	B	B	B	C	H	B	A	A	A	A	A	A	A	A	A	A	-	A	A	A	A	A	A	A	A	A	A	A	A	A	A	A	A
1A	3659951	Y	G	A	C	A	A	B	A	-	B	B	A	A	A	A	B	B	B	C	H	B	A	A	A	A	A	A	A	A	A	A	A	A	A	A	A	A	A	-	A	A	A	A	A	A	A	A	A
1A	3677437	N	C	T	H	A	A	B	A	-	-	B	A	A	A	A	-	B	H	H	D	-	A	A	A	A	-	-	A	A	A	A	A	A	A	A	A	A	A	A	A	A	A	A	A	A	A	A	A
1A	3677488	N	G	C	H	A	A	B	A	-	B	B	A	A	A	A	-	B	B	H	D	-	A	A	A	A	A	A	A	A	A	A	A	A	A	A	A	A	A	A	A	A	A	A	A	A	A	A	A
1A	3677506	Y	T	C	B	B	A	B	B	B	B	B	A	B	B	B	-	B	B	B	B	-	B	B	B	B	B	B	B	B	B	B	B	B	B	B	B	B	B	B	B	B	B	B	B	B	B	B	B
1A	3677548	N	C	G	H	A	A	B	A	-	B	B	A	A	A	A	-	B	B	H	D	-	A	A	A	A	A	A	A	A	A	A	A	A	A	A	A	A	A	A	A	A	A	A	A	-	A	A	A
1A	3677552	Y	C	T	H	B	A	A	B	-	A	A	A	B	B	B	-	A	A	H	C	-	B	B	B	B	B	B	B	B	B	B	B	B	B	B	B	B	B	B	B	B	B	B	B	-	B	B	B
1A	3687137	Y	G	A	C	A	A	B	A	B	B	B	A	A	A	A	B	B	B	B	H	B	A	A	A	A	A	A	A	A	A	A	A	A	A	A	A	A	A	A	A	A	A	A	A	A	A	A	A
1A	3733399	N	C	G	B	A	A	B	A	-	B	B	A	A	A	A	B	B	B	C	H	B	A	A	A	A	A	A	A	A	A	A	A	A	A	-	A	A	A	A	A	A	A	A	A	A	A	A	A
1A	3733411	Y	T	C	B	A	A	B	A	-	B	B	A	A	A	A	B	B	B	C	H	B	A	A	A	A	A	A	A	A	A	A	A	A	A	-	A	A	A	A	A	A	A	A	A	A	A	A	A
1A	3733591	Y	G	A	B	B	A	B	B	B	B	B	A	B	B	B	B	B	B	B	B	B	B	B	B	B	B	B	B	B	B	B	-	B	B	B	B	B	B	B	B	B	B	B	B	B	B	B	B
1A	3747600	Y	G	C	-	A	A	-	A	A	-	-	A	A	A	A	-	A	-	A	A	-	A	A	A	A	A	A	A	A	A	A	A	A	A	A	A	A	A	A	A	A	A	A	A	A	A	A	A
1A	3747605	Y	C	T	-	A	A	-	A	H	-	-	A	A	A	A	-	B	-	A	A	-	A	A	A	A	A	A	A	A	A	A	A	A	A	A	A	A	A	A	A	A	A	A	A	A	A	A	A
1A	3747698	N	T	C	-	A	A	-	A	H	-	-	A	A	A	A	-	B	-	A	A	-	A	A	A	A	A	A	A	A	A	A	A	A	A	A	A	A	A	A	A	A	A	A	A	A	A	A	A
1A	3753533	Y	A	G	B	B	A	B	B	B	B	B	A	B	B	B	B	B	B	B	B	B	B	B	B	B	B	B	B	B	B	B	-	B	B	B	B	B	B	B	B	B	B	B	B	-	B	B	B
1A	3753543	Y	G	T	B	B	A	B	B	B	B	B	A	B	B	B	B	B	B	B	B	B	B	B	B	B	B	B	B	B	B	C	-	B	B	B	B	C	B	B	B	B	B	B	B	-	B	B	B
1A	3753630	Y	A	C	D	B	A	A	B	A	A	A	A	B	B	B	A	A	A	A	C	A	B	B	B	B	B	B	B	B	B	B	B	B	B	B	B	B	B	B	B	B	B	B	B	-	B	B	B
1A	3770391	Y	T	G	-	A	A	B	A	B	B	B	A	A	-	A	B	B	B	B	H	B	A	-	A	A	A	A	A	A	A	A	A	A	A	A	A	A	A	A	A	A	A	A	A	A	A	A	A
1A	3770394	Y	G	T	-	A	A	B	A	B	B	B	A	A	-	A	B	B	B	B	H	B	A	-	A	A	A	A	A	A	A	A	A	A	A	A	A	A	A	A	A	A	A	A	A	A	A	A	A
1A	3770396	Y	G	T	-	A	A	B	A	B	B	B	A	A	-	A	B	B	B	B	H	B	A	-	A	A	A	A	A	A	A	A	A	A	A	A	A	A	A	A	A	A	A	A	A	A	A	A	A
1A	3807318	Y	A	T	B	A	B	B	B	B	B	B	A	H	A	B	B	B	B	B	H	B	B	C	B	A	B	B	B	B	B	H	H	C	B	-	B	B	B	B	B	B	A	B	B	B	H	B	A
1A	3923556	Y	T	C	-	B	B	A	B	A	A	A	A	-	B	B	B	B	A	-	B	B	B	-	B	B	B	B	B	B	B	-	B	B	B	B	B	-	B	B	B	B	B	B	B	B	B	B	B
1A	3923567	Y	C	T	-	B	B	A	B	A	A	A	A	-	B	B	B	B	A	-	B	B	B	-	B	B	B	B	B	B	B	-	B	B	B	B	B	-	B	B	B	B	B	B	B	B	B	B	B
1A	3954928	Y	C	A	B	B	B	B	B	B	B	B	A	B	B	B	B	B	B	B	B	B	B	B	B	B	B	B	B	B	B	B	B	B	B	B	B	B	B	B	B	B	B	B	B	B	B	B	B
1A	3960441	Y	A	T	A	B	B	A	B	A	A	A	A	-	B	B	B	B	A	B	C	B	B	-	B	B	B	B	B	B	B	-	B	B	B	B	B	B	-	B	B	B	B	B	B	B	B	B	B
1A	3964991	Y	C	T	-	B	B	-	B	H	-	-	A	B	-	B	B	-	-	B	B	B	B	-	B	B	B	B	B	B	B	B	B	B	B	B	B	B	B	B	B	B	B	B	B	B	B	B	B
1A	3965009	N	C	A	-	A	A	-	A	H	-	-	A	A	-	A	A	A	-	A	A	A	A	-	A	A	A	A	A	A	A	A	A	A	A	A	A	A	A	A	A	A	A	A	A	A	A	A	A
1A	3965021	Y	T	C	-	B	B	-	B	B	-	-	A	B	-	B	B	B	-	B	B	B	B	-	B	B	B	B	B	B	B	B	B	B	B	B	B	B	B	B	B	B	B	B	B	B	B	B	B
1A	4023781	N	C	A	A	A	A	A	A	A	A	A	A	A	A	A	A	A	A	-	A	D	A	A	A	A	A	A	A	A	A	A	-	A	A	A	A	A	A	A	A	A	A	A	A	A	A	A	A
1A	4038188	Y	A	G	D	B	B	A	A	A	A	A	A	H	B	B	B	B	A	B	B	B	B	B	B	B	B	B	B	B	B	C	B	B	B	B	B	C	-	B	B	B	B	B	B	B	B	B	B
1A	4064855	Y	C	G	A	B	B	A	A	A	A	A	A	B	B	B	B	B	A	B	B	B	B	B	B	B	B	B	B	B	B	B	B	B	B	B	B	B	B	B	B	B	B	B	B	B	B	B	B
1A	4110566	Y	C	T	A	A	A	A	B	A	A	A	A	A	A	A	A	A	A	A	A	A	A	A	A	A	A	A	A	A	A	A	A	A	A	A	A	A	A	A	A	A	A	A	A	A	A	A	A
1A	4187472	Y	A	G	A	B	B	A	A	A	A	A	A	B	B	B	B	B	A	B	B	B	B	B	B	B	B	B	B	B	B	B	B	B	B	B	B	B	B	B	B	B	B	B	B	B	B	B	B
1A	4199575	Y	C	A	A	B	B	A	A	A	A	A	A	B	B	B	B	B	A	B	B	B	B	B	B	B	B	B	B	B	B	B	B	B	B	B	B	B	B	B	B	B	B	B	B	B	B	B	B
1A	4203400	Y	C	G	H	B	B	A	A	A	A	A	A	B	B	B	B	B	A	B	B	B	-	B	B	B	B	B	B	B	B	H	B	B	B	B	-	H	H	B	B	B	B	B	-	-	B	-	B
1A	4210595	Y	A	G	C	A	A	B	B	B	B	B	A	A	-	A	A	A	B	A	A	-	A	-	A	A	A	A	A	A	A	A	A	A	A	A	A	A	A	A	A	A	A	A	A	-	A	A	A
1A	4210606	Y	T	A	C	A	A	B	B	B	B	B	A	A	-	A	A	A	B	A	A	-	A	-	A	A	A	A	A	A	A	A	A	A	A	A	A	A	A	A	A	A	A	A	A	-	A	A	A
1A	4292707	N	A	G	B	A	A	B	B	B	B	B	A	A	A	A	A	A	B	A	A	A	A	A	A	A	A	A	A	A	A	A	A	A	A	A	A	A	A	A	A	A	A	A	A	A	A	A	A
1A	4292730	Y	C	A	B	A	A	B	B	B	B	B	A	A	A	A	A	A	B	A	A	A	A	A	A	A	A	A	A	A	A	A	A	A	A	A	A	A	A	A	A	A	A	A	A	A	A	A	A
1A	4292933	N	G	C	B	A	A	B	B	B	B	B	A	A	A	A	A	A	B	A	A	A	A	A	A	A	A	A	A	A	A	A	A	A	A	A	A	A	A	A	A	A	A	A	A	A	A	A	A
1A	4317495	Y	T	C	A	A	A	A	B	A	A	A	A	A	H	A	A	B	A	B	H	A	B	B	A	A	A	B	B	B	H	H	B	B	A	-	B	B	B	B	A	A	A	B	B	B	H	B	B
1A	4317533	Y	C	T	A	A	A	A	B	-	A	A	A	A	A	A	A	A	A	A	A	A	A	A	A	A	A	A	A	A	A	A	A	A	A	A	A	A	A	A	A	A	A	A	A	A	A	A	A
1A	4317628	Y	C	T	A	A	A	A	A	A	A	A	A	A	C	A	A	B	A	B	H	A	B	B	A	A	A	B	B	B	H	H	B	B	A	-	B	B	-	B	A	A	A	B	B	B	H	B	B
1A	4317658	Y	C	T	A	A	A	A	B	-	A	A	A	A	A	A	A	A	A	A	D	A	A	A	A	A	A	A	A	A	A	A	D	A	A	A	A	A	A	A	A	A	A	A	A	A	A	A	A
1A	4317715	Y	A	G	A	A	A	A	B	-	A	A	A	A	A	A	A	A	A	A	A	A	A	A	A	A	A	A	A	A	A	A	A	A	A	A	A	A	A	A	A	A	A	A	A	A	A	A	A
1A	4369071	N	C	G	A	A	A	A	B	-	A	A	A	A	A	A	A	B	A	A	H	A	A	A	A	A	A	A	A	-	A	A	D	A	A	A	A	A	A	A	A	A	A	A	A	A	A	A	A
1A	4502236	Y	A	G	B	B	B	B	B	B	B	B	A	C	B	B	B	B	B	B	B	B	B	B	B	B	B	B	A	B	B	B	B	D	B	B	B	B	B	B	B	B	B	B	B	B	B	B	B
1A	4502473	Y	T	C	A	A	A	A	B	A	A	A	A	A	A	A	A	B	A	D	H	A	A	A	A	A	A	A	A	A	A	A	A	A	A	A	A	A	A	A	A	A	A	A	A	A	A	A	A
1A	4565178	Y	C	T	A	A	A	A	B	A	A	A	A	A	A	A	A	-	A	-	H	A	A	A	A	A	A	A	A	A	A	A	A	A	A	A	A	A	A	-	A	A	A	A	A	A	A	A	A
1A	4589357	N	C	T	A	A	A	B	B	B	A	B	A	A	A	A	A	B	A	B	A	A	A	A	A	A	A	A	A	A	A	A	A	A	A	A	A	A	A	A	A	A	A	A	A	A	A	A	A
1A	4589584	N	T	A	A	A	A	B	B	B	A	B	A	A	A	A	A	B	A	B	A	A	A	A	A	A	A	A	A	A	A	A	A	A	A	A	A	A	A	A	A	A	A	A	A	A	A	A	A
1A	4590185	N	T	C	-	A	A	B	-	B	A	-	A	A	A	A	A	B	A	C	H	A	A	-	A	A	A	A	A	A	A	A	A	A	A	A	A	A	A	A	A	A	A	A	A	A	A	A	A
1A	4672312	Y	G	A	A	A	A	B	B	B	A	B	A	A	A	A	A	B	A	C	H	A	A	A	A	A	A	A	A	A	A	A	A	A	A	A	A	A	A	A	A	A	A	A	A	A	A	A	A
1A	4672682	N	C	A	A	A	A	B	B	B	A	B	A	A	A	B	A	B	A	C	H	A	A	A	A	A	A	A	B	B	A	A	-	C	A	A	A	A	A	A	A	A	A	A	A	A	A	A	A
1A	4672684	N	C	A	A	A	A	B	B	B	A	B	A	A	A	A	A	B	A	C	H	A	A	A	A	A	A	A	A	A	A	A	-	A	A	A	A	A	A	A	A	A	A	A	A	A	A	A	A
1A	4753816	N	A	G	B	A	A	B	A	B	A	B	A	A	A	-	A	B	A	B	H	A	A	A	A	A	A	A	-	-	A	A	-	A	A	A	A	A	A	A	A	A	A	A	A	A	A	A	A
1A	4806576	Y	G	A	B	A	A	B	A	B	A	B	A	A	A	B	A	B	A	C	H	A	A	A	A	A	A	A	B	B	A	A	A	C	A	A	A	A	A	A	A	A	A	C	A	A	A	A	A
1A	4806588	N	G	T	B	A	A	B	A	B	A	B	A	A	A	A	A	B	A	C	H	A	A	A	A	A	A	A	A	A	A	A	A	A	A	A	A	A	A	A	A	A	A	A	A	A	A	A	A
1A	4806994	N	T	TA	B	A	A	C	A	-	A	B	A	A	A	B	A	B	A	A	A	A	A	A	A	A	A	A	B	B	A	A	A	H	A	A	A	D	A	A	A	A	A	H	A	A	A	A	A
1A	4806996	N	T	TC	B	A	A	C	A	-	A	B	A	A	A	B	A	B	A	A	A	A	A	A	A	A	A	A	B	B	A	A	D	H	A	A	A	A	A	A	A	A	A	H	A	A	A	A	A
1A	4807003	N	C	A	A	B	A	A	A	A	B	A	A	H	B	A	B	A	B	D	H	B	A	B	A	B	B	B	A	A	H	B	B	D	B	H	B	H	B	B	B	A	B	D	B	B	B	B	A
1A	4976602	Y	T	C	A	A	B	A	B	A	A	A	A	A	A	A	A	B	A	D	H	A	A	A	A	A	A	A	A	A	A	A	A	A	A	A	A	A	A	A	A	A	A	A	A	A	A	A	A
1A	4976839	Y	C	A	A	A	B	A	B	A	A	A	A	A	A	A	A	B	A	D	H	A	A	A	A	A	A	A	A	A	A	A	A	A	A	A	A	A	A	A	A	A	A	A	A	A	A	A	A
1A	5059556	N	A	G	-	A	A	B	A	B	B	B	A	H	D	A	B	A	B	H	H	B	A	A	A	B	B	A	A	A	A	A	-	A	B	A	A	A	A	A	A	A	B	B	A	A	A	A	A
1A	5059880	Y	T	G	-	A	A	B	A	B	B	B	A	H	D	A	B	A	B	H	H	B	A	A	A	B	B	A	A	A	A	A	A	A	B	A	A	A	A	A	A	A	B	B	A	A	A	A	A
1A	5154458	Y	C	G	B	A	A	B	A	B	B	B	A	A	A	A	B	A	B	C	A	B	A	A	A	A	A	A	A	A	A	A	A	A	A	A	A	A	A	A	A	A	A	A	A	-	A	A	A
1A	5173825	Y	G	T	B	A	A	B	A	-	B	B	A	A	A	A	B	A	B	C	A	B	A	A	A	A	A	A	A	A	A	A	-	A	A	A	A	A	A	A	A	A	A	A	A	-	A	A	A
1A	5235948	Y	A	G	B	B	B	B	B	B	B	B	A	B	B	B	B	B	B	B	B	B	B	B	A	B	B	B	B	B	H	B	B	B	B	B	B	B	B	B	A	A	B	B	B	B	B	B	B
1A	5281866	N	G	A	A	A	A	A	A	A	A	A	A	H	A	A	B	A	B	H	A	B	A	A	A	A	A	A	A	A	A	A	A	A	A	A	A	A	A	A	A	A	A	A	A	A	A	A	A
1A	5286741	Y	G	C	A	A	A	A	A	A	A	A	A	H	A	A	B	A	B	H	A	B	A	-	A	A	A	A	A	A	A	A	A	A	A	A	A	A	A	A	A	A	A	A	A	A	A	A	A
1A	5286770	Y	T	A	A	A	A	A	A	A	A	A	A	C	A	A	B	A	B	H	A	B	A	-	A	A	A	A	A	A	A	A	A	A	A	A	A	A	A	A	A	A	A	A	A	A	A	A	A
1A	5286796	Y	G	A	A	A	A	A	A	A	A	A	A	H	A	A	B	A	B	H	A	B	A	-	A	A	A	A	A	A	A	A	A	A	A	A	A	A	A	A	A	A	A	A	A	A	A	A	A
1A	5287113	N	C	A	A	A	A	A	A	A	A	A	A	A	A	A	B	A	B	H	A	B	A	-	A	A	A	A	A	A	A	A	A	A	A	A	A	A	A	A	A	A	A	A	A	A	A	A	A
1A	5328496	N	A	T	A	A	A	A	A	A	A	A	A	A	A	A	B	A	B	C	A	B	A	A	A	A	A	A	A	A	A	A	A	A	A	A	A	A	A	A	A	A	A	A	A	A	A	A	A
1A	5435447	N	A	G	A	A	A	A	A	A	A	A	A	A	A	A	B	A	B	H	A	B	A	A	A	A	A	A	A	A	A	-	A	A	A	A	A	A	A	A	A	A	A	A	A	A	A	A	A
1A	5448330	Y	A	T	A	A	A	A	A	A	A	A	A	A	A	A	B	A	B	C	A	B	A	A	A	A	A	A	A	A	A	A	A	A	A	A	A	A	A	A	A	A	A	A	A	A	A	A	A
1A	5448358	N	G	C	A	A	A	A	A	A	A	A	A	A	A	A	B	A	B	C	A	B	A	A	A	A	A	A	A	A	A	A	A	A	A	A	A	A	A	A	A	A	A	A	A	A	A	A	A
1A	5755823	Y	A	G	A	A	A	A	A	A	A	A	A	A	A	A	A	A	A	A	A	A	A	-	A	A	A	A	A	A	A	A	A	A	A	A	A	A	A	A	A	A	A	A	A	A	A	A	A
1A	5756122	N	A	G	A	A	A	A	A	A	A	A	A	A	A	A	A	A	A	A	A	A	A	-	A	A	A	A	A	A	A	A	A	A	A	A	A	A	A	A	A	A	A	A	A	A	A	A	A
1A	5756124	N	A	AC	A	A	A	A	A	A	A	A	A	A	A	A	A	A	A	A	A	A	A	-	A	A	A	A	A	A	A	A	A	A	A	A	A	A	A	A	A	A	A	A	A	A	A	A	A
1A	5756138	N	A	G	A	A	A	A	A	A	A	A	A	A	A	A	A	A	A	A	A	A	A	-	A	A	A	A	A	A	A	A	A	A	A	A	A	A	A	A	A	A	A	A	A	A	A	A	A
1A	5756146	N	G	A	A	A	A	A	A	A	A	A	A	A	A	A	A	A	A	A	A	A	A	-	A	A	A	A	A	A	A	A	A	A	A	A	A	A	A	A	A	A	A	A	A	A	A	A	A
1A	5756171	N	G	C	A	A	A	A	A	A	A	A	A	A	A	A	A	A	A	A	A	A	A	-	A	A	A	A	A	A	A	A	A	A	A	A	A	A	A	A	A	A	A	A	A	A	A	A	A
1A	5756173	N	C	T	A	A	A	A	A	A	A	A	A	A	A	A	A	A	A	A	A	A	A	-	A	A	A	A	A	A	A	A	A	A	A	A	A	A	A	A	A	A	A	A	A	A	A	A	A
1A	5756190	N	T	C	A	A	A	A	A	A	A	A	A	A	A	A	A	A	A	A	A	A	A	-	A	A	A	A	A	A	A	A	A	A	A	A	A	A	A	A	A	A	A	A	A	A	A	A	A
1A	5775599	Y	A	G	A	A	A	A	A	A	A	A	A	A	A	A	A	A	A	A	A	A	A	A	A	A	A	A	A	A	A	A	A	A	A	A	A	A	A	A	A	A	A	A	A	-	A	A	A
1A	5775642	Y	G	A	A	A	A	A	A	A	A	A	A	A	A	A	A	A	A	A	A	A	A	A	A	A	A	A	A	A	A	A	A	A	A	A	A	A	A	A	A	A	A	A	A	-	A	A	A
1A	5775676	N	G	GCA	A	A	A	A	A	A	A	A	A	A	A	A	A	A	A	A	A	A	A	A	A	A	A	A	A	A	A	A	A	A	A	A	A	A	A	A	A	A	A	A	A	-	A	A	A
1A	5775717	N	TGAG	T	A	A	A	A	A	A	A	A	A	A	A	A	A	A	A	A	A	A	A	A	A	A	A	A	A	A	A	A	A	A	A	A	A	A	A	A	A	A	A	A	A	-	A	A	A
1A	5804546	Y	C	G	A	A	A	A	A	A	A	A	A	A	A	A	A	A	A	A	A	A	A	A	A	A	A	A	A	A	A	A	A	A	A	A	A	A	A	A	A	A	A	A	A	A	A	A	A
1A	5804653	N	G	T	A	A	A	A	A	A	A	A	A	A	A	A	A	A	A	A	A	A	A	A	A	A	A	A	A	A	A	A	A	A	A	A	A	A	A	A	A	A	A	A	A	A	A	A	A
1A	5804748	Y	G	A	A	A	A	A	A	A	A	A	A	A	A	A	A	A	A	A	A	A	A	A	A	A	A	A	A	A	A	A	A	A	A	A	A	A	A	A	A	A	A	A	A	A	A	A	A
1A	5804806	N	C	T	A	A	A	A	A	A	A	A	A	A	A	A	A	A	A	A	A	A	A	A	A	A	A	A	A	A	A	A	A	A	A	A	A	A	A	A	A	A	A	A	A	A	A	A	A
1A	5851425	N	A	T	A	A	A	A	A	A	A	A	A	A	A	A	A	A	A	A	A	A	A	A	A	A	A	A	A	A	A	A	-	A	A	A	A	A	A	A	A	A	A	A	A	A	A	A	A
1A	5851455	Y	G	A	A	A	A	A	A	A	A	A	A	A	A	A	A	A	A	A	A	A	A	A	A	A	A	A	A	A	A	A	-	A	A	A	A	A	A	A	A	A	A	A	A	A	A	A	A
1A	5851477	Y	G	A	A	A	A	A	A	A	A	A	A	A	A	A	A	A	A	A	A	A	A	A	A	A	A	A	A	A	A	A	-	A	A	A	A	A	A	A	A	A	A	A	A	A	A	A	A
1A	5918190	N	GCCTTC	G	A	A	A	A	A	A	A	A	A	A	A	A	A	A	A	A	A	A	A	A	A	A	A	A	A	A	A	A	A	A	A	A	A	A	A	-	-	A	A	A	A	-	A	A	A
1A	5960642	N	T	C	A	A	A	A	A	A	A	A	A	A	A	A	A	A	A	A	A	A	A	A	A	A	A	A	A	A	A	A	A	A	A	A	A	A	A	-	A	A	A	A	A	A	A	A	A
1A	5963153	N	T	C	A	A	A	A	A	A	A	A	A	A	A	A	A	A	A	A	A	A	A	A	A	A	A	A	A	A	A	A	A	A	A	A	A	A	A	A	A	A	A	A	A	A	A	A	A
1A	5963550	N	C	T	A	A	B	A	B	-	B	A	A	A	A	A	A	A	A	A	A	A	A	A	A	A	A	A	A	A	H	A	A	A	A	A	A	A	A	A	A	A	A	A	A	A	A	A	A
1A	5967791	N	G	T	A	A	A	A	A	A	A	A	A	A	A	A	A	A	A	A	A	A	A	A	A	A	A	A	A	A	A	A	-	A	A	A	A	A	A	A	A	A	A	A	A	-	A	A	A
1A	6173566	N	T	C	A	A	A	A	A	A	A	A	A	A	A	A	A	A	A	A	A	A	A	A	A	A	A	A	A	A	A	A	A	A	A	A	A	A	A	D	A	A	A	A	A	A	A	A	A
1A	6270335	N	T	C	A	A	A	A	A	A	A	A	A	A	A	A	A	A	A	A	D	A	A	A	A	A	A	A	A	A	A	A	A	A	A	A	A	A	A	A	A	A	A	A	A	A	A	A	A
1A	6304300	Y	T	G	A	A	A	A	A	A	A	A	A	A	A	A	A	A	A	A	D	A	A	A	A	A	A	A	A	A	A	A	A	A	A	A	A	A	A	A	A	A	A	A	A	A	A	A	A
1A	6316658	N	G	A	A	A	A	A	A	A	A	A	A	A	A	A	A	A	A	A	A	A	A	A	A	A	A	A	A	A	A	A	A	A	A	A	A	A	A	A	A	A	A	A	A	A	A	A	A
1A	6316837	N	A	G	A	A	A	A	A	A	A	A	A	A	A	A	A	A	A	A	A	A	A	A	A	A	A	A	A	A	A	A	A	A	A	A	A	A	A	A	A	A	A	A	A	A	A	A	A
1A	6316841	N	G	A	A	A	A	A	A	A	A	A	A	A	A	A	A	A	A	A	A	A	A	A	A	A	A	A	A	A	A	A	A	A	A	A	A	A	A	A	A	A	A	A	A	A	A	A	A
1A	6316857	Y	A	G	A	A	A	A	A	A	A	A	A	A	A	A	A	A	A	A	A	A	A	A	A	A	A	A	A	A	A	A	A	A	A	A	A	A	A	A	A	A	A	A	A	A	A	A	A
1A	6374322	Y	A	C	A	A	A	A	A	A	A	A	A	A	A	A	A	A	A	A	A	A	A	A	A	A	A	A	A	A	A	A	A	A	A	A	A	A	A	A	A	A	A	A	A	A	A	A	A
1A	6444061	N	G	A	A	A	A	A	A	A	A	A	A	H	B	A	A	A	A	A	H	A	A	A	A	A	B	A	A	A	A	D	-	A	A	-	A	A	A	A	A	A	A	C	A	A	H	A	A
1A	6564490	Y	T	C	A	A	A	A	A	A	A	A	A	H	B	A	A	A	A	A	H	A	A	A	A	A	B	A	A	A	A	A	A	A	A	A	A	A	A	A	A	A	A	H	A	A	H	A	A
1A	6603434	N	C	T	A	A	A	A	A	A	A	A	A	A	A	A	A	A	A	A	H	A	A	A	A	A	-	A	A	A	A	A	A	A	A	A	A	A	A	A	A	A	A	A	A	A	A	A	A
1A	6610568	Y	GC	G	A	A	A	A	A	A	A	A	A	B	H	A	A	A	A	A	H	A	A	A	A	A	A	A	A	A	A	A	A	A	A	H	A	D	A	A	A	A	A	H	A	A	H	A	A
1A	6623509	N	T	C	A	A	A	A	A	A	A	A	A	H	B	A	A	A	A	A	H	A	A	A	A	A	A	A	A	A	A	A	A	A	A	-	A	A	A	A	A	A	A	C	A	A	H	A	A
1A	6623792	Y	A	G	A	A	A	A	A	A	A	A	A	H	B	A	A	A	A	A	H	A	A	A	A	A	A	A	A	A	A	A	-	A	A	-	A	D	A	A	A	A	A	C	A	A	H	A	A
1A	6624621	Y	A	G	A	A	A	A	A	A	A	A	A	H	B	A	A	A	A	A	H	A	A	A	A	A	A	A	A	A	A	A	A	A	A	-	A	D	A	A	A	A	A	H	A	A	H	A	A
1A	6624666	N	T	G	A	A	A	A	A	A	A	A	A	H	B	A	A	A	A	A	H	A	A	A	A	A	A	A	A	A	A	A	A	A	A	-	A	A	A	A	A	A	A	H	A	A	H	A	A
1A	6856027	N	C	A	A	A	A	A	A	A	A	A	A	D	C	A	A	A	A	A	H	A	A	A	A	A	A	A	A	A	A	A	A	A	A	H	A	A	A	A	A	A	A	A	A	A	H	A	A
1A	6950550	N	A	C	-	A	A	A	A	A	A	A	A	A	-	A	A	A	A	A	D	A	A	-	A	A	A	A	A	A	A	A	-	A	A	A	A	D	A	A	A	A	A	A	A	A	A	A	A
1A	6951032	N	A	C	-	A	A	A	A	A	A	A	A	A	-	A	A	A	A	A	A	A	A	-	A	A	A	A	A	A	A	A	-	A	A	A	A	A	A	A	A	A	A	A	A	A	A	A	A
1A	7395568	N	A	G	A	A	A	A	A	A	A	A	A	A	A	A	A	A	A	A	A	A	A	A	A	A	A	A	A	A	A	A	A	A	A	A	A	A	A	A	A	A	A	A	A	A	A	A	A
1A	7417964	Y	A	AT	A	B	A	A	A	A	A	A	A	H	B	B	A	A	A	A	H	A	B	A	A	B	B	B	B	A	H	B	A	D	B	B	B	-	B	B	A	A	B	H	B	B	B	B	B
1A	7504284	N	T	C	A	A	A	A	A	A	A	A	A	A	A	A	A	A	A	A	A	A	A	A	A	A	A	A	A	A	A	A	A	A	A	A	A	A	A	A	A	A	A	A	A	A	A	A	A
1A	7514180	Y	G	C	A	A	A	A	A	A	A	A	A	A	A	A	A	A	A	A	A	A	A	A	A	A	A	A	A	A	A	A	-	A	A	A	A	A	A	A	A	A	A	A	A	A	A	A	A
1A	7514186	N	T	C	A	A	A	A	A	A	A	A	A	A	A	A	A	A	A	A	A	A	A	A	A	A	A	A	A	A	A	A	-	A	A	A	A	A	A	A	A	A	A	A	A	A	A	A	A
1A	7514225	N	C	T	A	A	A	A	A	A	A	A	A	A	A	A	A	A	A	A	A	A	A	A	A	A	A	A	A	A	A	A	A	A	A	A	A	A	A	A	A	A	A	A	A	A	A	A	A
1A	7514338	Y	C	T	A	A	A	A	A	A	A	A	A	A	A	A	A	A	A	A	A	A	A	A	A	A	A	A	A	A	A	A	A	A	A	A	A	A	A	A	A	A	A	A	A	A	A	A	A
1A	7514372	Y	CA	C	A	A	A	A	A	A	A	A	A	H	A	A	A	A	A	A	A	A	A	A	A	A	A	A	A	A	A	A	A	A	A	A	A	A	A	A	A	A	A	A	A	A	A	A	A
1A	7514391	Y	T	A	A	A	A	A	A	A	A	A	A	A	A	A	A	A	A	A	A	A	A	A	A	A	A	A	A	A	A	A	A	A	A	A	A	A	A	A	A	A	A	A	A	A	A	A	A
1A	7796441	Y	G	A	A	A	A	A	A	A	A	A	A	A	A	A	A	A	A	A	A	A	A	-	A	A	A	A	A	A	A	A	A	A	A	A	A	A	A	A	A	A	A	A	A	A	A	A	A
1A	7934024	N	T	C	A	A	A	A	A	A	A	A	A	A	H	A	A	A	A	A	A	A	A	A	A	A	A	A	A	A	A	A	-	A	A	A	A	A	A	A	A	A	A	A	A	-	H	A	A
1A	7994141	N	G	T	A	A	A	A	A	A	A	A	A	A	A	B	A	A	A	A	A	A	A	A	A	A	A	A	A	A	A	A	A	A	A	A	A	A	A	-	A	A	A	A	A	-	A	A	A
1A	8036649	Y	G	A	A	A	A	A	A	A	A	A	A	A	A	B	A	A	A	A	A	A	A	A	A	A	A	A	A	A	A	A	A	A	A	A	A	A	A	A	A	A	A	A	A	-	A	A	A
1A	8061196	N	T	C	A	A	A	A	A	A	A	A	A	-	C	B	A	A	A	A	A	A	A	A	A	A	A	A	A	A	A	-	-	A	B	A	A	-	A	A	A	A	A	A	A	A	H	A	A
1A	8128193	Y	TG	T	A	A	A	A	A	A	A	A	A	A	A	B	A	A	A	A	A	A	A	A	A	A	A	A	A	A	A	A	A	A	A	A	A	A	A	A	A	A	A	A	A	A	A	A	A
1A	8132529	Y	C	T	A	A	A	A	A	A	A	A	A	A	B	B	A	A	A	A	A	A	A	A	A	A	A	A	A	A	A	A	A	A	B	A	A	D	A	A	A	A	A	A	A	A	A	A	A
1A	8299943	N	T	G	A	A	A	A	A	A	A	A	A	A	A	A	A	A	A	A	A	A	A	A	A	A	A	A	A	A	A	A	-	A	A	A	A	A	A	A	A	A	A	A	A	A	A	A	A
1A	8299956	Y	C	T	A	A	A	A	A	A	A	A	A	A	A	A	A	A	A	A	A	A	A	A	A	A	A	A	A	A	A	A	-	A	A	A	A	A	A	A	A	A	A	A	A	A	A	A	A
1A	8334394	Y	C	A	-	A	A	A	A	A	A	A	A	A	A	A	A	A	A	A	A	A	A	-	A	A	A	A	A	A	A	A	A	A	A	A	A	A	A	A	A	A	A	A	A	A	A	A	A
1A	8334440	Y	C	T	-	B	A	A	A	A	A	A	A	A	C	B	A	A	A	A	A	A	A	-	A	B	A	A	A	A	A	A	A	A	B	-	A	A	A	A	A	A	A	A	A	A	A	A	A
1A	8471658	N	A	G	A	A	A	A	A	A	A	A	A	A	A	A	A	A	A	A	A	A	A	A	A	A	A	A	A	A	A	A	A	A	A	A	A	A	A	A	A	A	A	A	A	-	A	A	A
1A	8471708	N	A	G	A	A	A	A	A	A	A	A	A	A	A	A	A	A	A	A	A	A	A	A	A	A	A	A	A	A	A	A	D	A	A	A	A	A	A	A	A	A	A	A	A	-	A	A	A
1A	8626613	Y	T	C	A	B	A	A	A	A	A	A	A	A	A	B	A	A	A	A	A	A	A	A	A	B	A	A	A	B	A	A	A	A	B	H	A	A	A	A	A	A	A	A	A	-	A	A	A
1A	8745235	N	T	G	A	A	A	A	A	A	A	A	A	A	A	A	A	A	A	A	A	A	A	A	A	A	A	A	A	A	A	A	A	A	A	A	A	A	A	A	A	A	A	A	A	-	A	A	A
1A	9046150	Y	G	A	-	A	A	A	A	A	A	A	A	A	-	A	A	A	A	A	A	A	A	-	A	A	A	A	A	A	A	A	-	A	A	A	A	A	A	A	A	A	A	A	A	A	A	A	A
1A	9086483	N	C	T	A	A	A	A	A	A	A	A	A	A	A	A	A	A	A	A	A	A	A	A	A	A	A	A	A	A	A	A	D	A	A	A	A	A	A	A	A	A	A	A	A	A	A	A	A
1A	9092244	Y	G	A	A	A	A	A	A	A	A	A	A	A	A	A	A	A	A	A	A	A	A	A	A	A	A	A	A	A	A	A	A	A	A	A	A	A	A	A	A	A	A	A	A	A	A	A	A
1A	9100599	Y	C	G	A	A	A	A	A	A	A	A	A	A	A	A	A	A	A	A	D	A	A	A	A	A	A	A	A	A	A	A	A	A	A	A	A	A	A	A	A	A	A	A	A	A	A	A	A
1A	9115132	Y	T	C	A	A	A	A	A	A	A	A	A	A	A	A	A	A	A	A	A	A	A	A	A	A	A	A	A	A	A	A	A	A	A	A	A	A	A	A	A	A	A	A	A	A	A	A	A
1A	9190052	N	G	T	A	A	A	A	A	A	A	A	A	A	A	A	A	A	A	A	A	A	A	-	A	A	A	A	A	A	A	A	A	A	A	A	A	A	A	A	A	A	A	A	A	A	A	A	A
1A	9190059	N	C	T	A	A	A	A	A	A	A	A	A	A	A	A	A	A	A	A	D	A	A	-	A	A	A	A	A	A	A	A	A	A	A	A	A	A	A	A	A	A	A	A	A	A	A	A	A
1A	9190085	Y	T	G	A	A	A	A	A	A	A	A	A	A	A	A	A	A	A	A	D	A	A	-	A	A	A	A	A	A	A	A	A	A	A	A	A	A	A	A	A	A	A	A	A	A	A	A	A
1A	9190087	N	G	T	A	A	A	A	A	A	A	A	A	A	A	A	A	A	A	A	D	A	A	-	A	A	A	A	A	A	A	A	A	A	A	A	A	A	A	A	A	A	A	A	A	A	A	A	A
1A	9338839	N	T	C	-	A	A	A	A	A	A	A	A	A	A	A	A	A	A	A	A	A	A	A	A	A	A	A	A	A	A	A	A	A	A	A	A	A	A	A	A	A	A	A	A	A	A	A	A
1A	9339005	N	A	C	-	A	A	A	A	A	A	A	A	A	A	A	A	A	A	A	A	A	A	A	A	A	A	A	A	A	A	A	A	A	A	A	A	A	A	A	A	A	A	A	A	A	A	A	A
1A	9339019	Y	C	T	-	A	A	A	A	A	A	A	A	A	A	A	A	A	A	A	A	A	A	A	A	A	A	A	A	A	A	A	A	A	A	A	A	A	A	A	A	A	A	A	A	A	A	A	A
1A	9339020	Y	A	G	-	A	A	A	A	A	A	A	A	A	A	A	A	A	A	A	A	A	A	A	A	A	A	A	A	A	A	A	A	A	A	A	A	A	A	A	A	A	A	A	A	A	A	A	A
1A	9339072	N	C	T	-	A	A	A	A	A	A	A	A	A	A	A	A	A	A	A	A	A	A	A	A	A	A	A	A	A	A	A	A	A	A	A	A	A	A	A	A	A	A	A	A	A	A	A	A
1A	9715431	N	G	A	A	A	A	A	A	A	A	A	A	A	A	A	A	A	A	A	A	A	A	-	A	A	A	A	A	A	A	A	D	A	A	A	A	A	A	A	A	A	A	A	A	A	A	A	A
1A	9715486	N	G	C	A	A	A	A	A	A	A	A	A	A	A	A	A	A	A	A	A	A	A	-	A	A	A	A	A	A	A	A	D	A	A	A	A	A	A	A	A	A	A	A	A	A	A	A	A
1A	9778116	Y	A	G	A	A	A	A	A	A	A	A	A	A	A	A	A	A	A	A	A	A	A	A	A	A	A	A	A	A	A	A	A	A	A	A	A	A	A	A	A	A	A	A	A	A	A	A	A
1A	9945986	N	G	C	A	A	A	A	A	A	A	A	A	A	A	A	A	A	A	A	D	A	A	A	A	A	A	A	A	A	A	A	A	A	A	A	A	A	A	A	A	A	A	A	A	A	A	A	A
1A	9984242	Y	G	C	A	A	A	A	A	A	A	A	A	A	A	A	A	-	A	A	A	A	A	A	A	A	A	A	A	A	A	A	D	A	A	A	A	A	A	A	A	A	A	A	A	A	A	A	A
1A	10076274	Y	C	G	A	A	A	A	A	A	A	A	A	D	A	A	A	A	A	A	A	A	A	A	A	A	A	A	A	A	A	A	A	A	A	A	A	A	A	A	A	A	A	A	A	A	A	A	A
1A	10253982	N	C	T	A	B	A	A	A	A	A	A	A	A	A	A	A	A	A	A	D	A	A	-	A	B	B	A	A	A	A	A	A	A	B	H	A	A	A	A	A	A	A	A	A	A	H	A	A
1A	10688682	Y	AT	A	A	B	A	A	A	-	A	A	A	H	B	A	A	A	A	H	A	A	B	-	A	B	B	A	B	A	A	B	H	A	B	-	A	-	-	B	A	A	B	H	B	B	H	B	A
1A	10783336	N	G	GTC	-	A	A	A	A	A	A	A	A	A	A	A	A	A	A	H	A	A	A	-	A	A	A	A	A	A	A	A	A	A	A	A	A	D	A	A	A	A	A	A	A	A	A	A	A
1A	11307378	Y	T	C	B	A	B	A	A	A	B	B	B	H	A	A	B	B	B	C	H	B	A	A	B	A	A	A	A	D	H	A	A	A	A	A	A	A	A	A	B	B	A	A	A	A	A	A	A
1A	12287723	N	C	A	C	A	A	A	A	A	A	B	B	H	B	A	A	-	A	A	A	A	A	B	A	B	B	A	A	A	A	A	A	A	A	A	A	A	A	A	A	A	A	C	A	-	H	A	A
1A	12287828	Y	T	A	C	A	A	A	A	A	A	B	B	H	B	A	A	A	A	A	A	A	A	B	A	B	B	A	A	A	A	A	A	A	A	A	A	A	A	A	A	A	A	B	A	-	H	A	A
1A	12309874	Y	C	G	A	A	A	A	A	A	A	A	A	A	A	A	A	A	A	A	A	A	A	A	B	A	A	A	A	A	A	A	A	A	A	A	A	A	A	A	A	A	A	A	A	A	A	A	A
1A	12460942	Y	G	C	-	A	A	A	A	A	A	A	A	A	-	B	A	A	A	A	H	A	B	-	A	A	A	A	B	A	A	C	B	A	A	-	B	C	B	-	A	A	B	H	B	-	D	B	B
1A	12461454	Y	T	C	-	A	A	A	A	A	A	A	A	A	-	B	A	A	A	A	H	A	B	-	A	A	A	A	B	A	A	B	B	A	A	-	B	H	B	-	A	A	B	H	B	-	D	B	B
1A	12659559	Y	G	A	A	A	A	A	A	A	A	A	A	H	B	A	A	A	A	A	A	A	B	-	A	-	B	A	A	A	A	B	-	A	A	-	B	B	B	B	A	A	B	B	B	B	H	B	B
1A	12676872	N	T	A	A	A	A	A	A	A	A	A	A	A	A	A	A	A	A	A	D	A	A	B	A	B	A	A	A	A	A	A	A	A	A	A	A	A	A	A	A	A	A	B	A	A	A	A	A
1A	12938035	N	G	A	A	A	A	A	A	A	A	A	A	A	A	A	A	A	A	A	A	A	A	A	A	A	A	A	A	A	A	A	H	A	B	A	A	A	A	A	A	A	B	B	A	A	A	A	A
1A	12938098	N	A	G	A	A	A	A	A	A	A	A	A	A	A	A	A	A	A	A	A	A	A	A	A	A	A	A	A	A	A	A	B	A	B	A	A	A	A	A	A	A	B	B	A	A	A	A	A
1A	12950063	Y	T	C	-	A	A	A	A	A	A	A	A	A	A	A	A	A	A	A	A	A	A	-	A	A	A	A	A	A	A	A	H	A	B	A	A	A	A	A	A	A	B	B	A	A	A	A	A
1A	13127280	N	T	C	A	A	A	A	A	A	A	A	A	A	A	A	A	A	A	A	A	A	A	A	A	A	A	A	A	A	A	A	H	A	B	A	A	A	A	-	A	A	B	B	A	-	A	A	A
1A	13127341	N	A	G	A	A	A	A	A	A	A	A	A	D	A	A	A	A	A	A	A	A	A	A	A	A	A	A	A	A	A	A	H	A	B	A	A	A	A	A	A	A	B	B	A	-	A	A	A
1A	13127432	N	G	A	A	A	A	A	A	A	A	A	A	H	A	A	A	A	A	A	A	-	A	A	A	A	A	A	A	A	A	A	D	A	A	A	A	A	A	-	B	B	A	A	A	-	A	A	A
1A	13172620	Y	A	G	A	A	A	A	A	A	A	A	A	A	A	A	A	A	A	A	A	A	A	A	A	A	A	A	A	A	A	A	H	A	B	A	A	A	A	A	A	A	B	B	A	A	A	A	A
1A	13229870	Y	A	G	A	A	A	A	A	A	A	A	A	A	A	A	A	A	A	A	A	A	A	A	A	A	A	A	A	A	A	A	H	A	B	A	A	H	A	A	A	A	B	B	A	A	A	A	A
1A	13229880	N	C	CAGAGTATTTAATG	A	A	A	A	A	A	A	A	A	A	A	A	A	A	A	A	A	A	A	A	A	A	A	A	A	A	A	A	H	A	B	A	A	A	A	A	A	A	B	B	A	A	A	A	A
1A	13248233	Y	A	AGCTCT	A	A	A	A	A	A	A	A	A	A	A	A	A	A	A	A	D	A	A	A	A	A	A	A	A	A	A	A	H	A	B	A	A	A	A	A	A	A	B	B	A	A	A	A	A
1A	14725476	N	A	C	A	A	A	A	A	A	A	A	A	A	A	A	A	A	A	A	A	A	A	A	A	A	A	A	A	A	A	A	A	A	A	A	A	A	A	A	A	A	A	A	A	-	A	A	A
1A	14725481	N	T	C	A	A	A	A	A	A	A	A	A	A	A	A	A	A	A	A	A	A	A	A	A	A	A	A	A	A	A	A	A	A	A	A	A	A	A	A	A	A	A	A	A	-	A	A	A
1A	14725630	Y	C	T	A	A	A	A	A	A	A	A	A	H	A	B	A	A	A	D	D	A	A	B	A	B	A	B	B	B	C	A	-	B	B	H	A	A	A	A	A	A	B	B	A	-	H	A	A
1A	14778571	Y	A	G	A	B	B	A	A	A	A	A	A	H	B	A	A	A	A	D	H	A	B	B	A	B	B	B	B	B	C	B	B	B	B	B	B	B	B	B	A	A	B	B	B	B	B	B	B
1A	15024384	N	C	G	A	A	A	A	A	A	A	A	A	A	A	A	A	A	A	A	A	A	A	A	A	A	A	A	A	A	A	A	A	A	A	A	A	A	A	A	A	A	A	A	A	A	A	A	A
1A	15673913	N	T	C	A	A	A	A	A	A	A	A	A	A	A	A	A	A	A	A	A	A	A	A	A	A	A	A	A	A	A	A	A	A	A	A	A	A	A	A	A	A	A	A	A	-	A	A	A
1A	15674123	N	A	G	A	A	A	A	A	A	A	A	A	A	A	A	A	A	A	A	A	A	A	A	A	A	A	A	A	A	A	A	A	A	A	A	A	A	A	A	A	A	A	A	A	A	A	A	A
1A	15965473	N	T	C	-	A	A	A	A	A	A	A	A	A	A	A	A	A	A	A	D	A	A	A	A	A	A	A	-	A	A	A	A	A	A	A	A	A	A	D	A	A	A	A	A	A	A	A	A
1A	15969975	N	T	C	A	A	A	A	A	A	A	A	A	A	A	A	A	A	A	A	A	A	A	A	A	A	A	A	A	A	A	A	A	A	A	A	A	A	A	A	A	A	A	A	A	-	A	A	A
1A	16158932	N	A	G	-	A	A	A	A	A	A	A	A	A	A	A	A	A	A	A	A	A	A	-	A	A	A	A	A	A	A	A	A	A	A	A	A	A	A	A	A	A	A	A	A	A	A	A	A
1A	16385759	N	G	C	A	A	A	A	A	A	A	A	A	A	A	A	A	A	A	A	A	A	A	A	A	A	A	A	A	A	A	A	A	A	A	A	A	A	A	A	A	A	A	A	A	-	A	A	A
1A	16408746	N	G	A	B	A	B	B	B	B	B	B	A	H	A	B	B	B	B	C	H	B	A	A	B	A	A	A	A	A	D	A	A	A	A	A	A	A	A	A	B	B	A	A	A	-	H	A	A
1A	16670274	N	G	A	A	A	A	A	A	A	A	A	A	A	A	A	A	A	A	A	A	A	A	A	A	A	A	A	A	A	A	A	A	A	A	A	A	A	A	A	A	A	A	A	A	A	A	A	A
1A	16735965	Y	T	C	A	A	A	A	A	A	A	A	A	A	A	A	A	A	A	A	A	A	A	A	A	A	A	A	A	D	A	A	-	A	A	A	A	A	A	D	A	A	A	A	A	A	A	A	A
1A	16872844	Y	T	C	A	A	A	A	A	A	A	A	A	A	A	A	A	A	A	A	A	A	A	A	A	A	A	A	A	A	A	A	-	A	A	A	A	A	A	A	A	A	A	A	A	A	A	A	A
1A	16873049	N	C	G	A	A	A	A	A	A	A	A	A	A	A	A	A	A	A	A	A	A	A	A	A	A	A	A	A	A	A	A	A	A	A	A	A	A	A	A	A	A	A	A	A	A	A	A	A
1A	16934341	N	G	A	-	A	A	A	A	A	A	A	A	A	A	A	A	A	A	A	D	A	A	A	A	A	A	A	A	A	A	A	D	A	A	A	A	A	A	A	A	A	A	A	A	A	A	A	A
1A	16969588	N	G	C	A	B	A	A	A	A	A	A	A	A	C	A	A	A	A	D	A	A	B	A	A	A	B	B	B	A	A	C	A	A	A	H	B	H	-	A	A	A	A	A	B	A	H	B	A
1A	17156308	N	G	C	A	A	A	A	A	A	A	A	A	A	A	A	A	A	A	A	A	A	A	A	A	A	A	A	A	A	A	A	-	A	A	A	A	A	A	A	A	A	A	A	A	A	A	A	A
1A	17221672	N	C	T	A	A	A	A	A	A	A	A	A	A	A	A	A	A	A	A	A	A	A	-	A	A	A	A	A	A	A	A	A	A	A	A	A	A	A	A	A	A	A	A	A	A	A	A	A
1A	17222102	N	G	A	-	A	A	A	A	A	A	A	A	A	-	A	A	A	A	A	A	A	A	-	A	A	A	A	A	A	A	A	A	A	A	A	A	A	A	A	A	A	A	A	A	A	A	A	A
1A	17824553	N	C	T	A	A	A	A	A	A	A	A	A	A	A	A	A	A	A	A	A	A	A	A	A	A	A	A	A	A	A	A	-	A	A	A	A	A	A	A	A	A	A	A	A	A	A	A	A
1A	17832248	N	G	T	A	A	A	A	A	A	A	A	A	A	A	A	A	A	A	A	A	A	A	-	B	A	A	A	A	A	H	A	-	A	A	A	A	A	A	A	A	A	A	A	A	A	A	A	A
1A	17892973	N	A	G	A	A	A	A	A	A	A	A	A	A	A	A	A	A	A	A	A	A	A	-	A	A	A	A	A	A	A	A	A	A	A	A	A	A	A	A	A	A	A	A	A	A	A	A	A
1A	17893122	Y	G	A	A	A	A	A	A	A	A	A	A	A	A	A	A	A	A	A	D	A	A	A	A	A	A	A	A	A	A	A	-	A	A	A	A	A	A	A	A	A	A	A	A	A	A	A	A
1A	17897166	N	C	A	A	A	A	A	A	A	A	A	A	A	A	A	A	A	A	A	A	A	A	A	A	A	A	A	A	A	A	A	A	A	A	A	A	A	A	A	A	A	A	A	A	-	A	A	A
1A	17897170	Y	A	G	A	A	A	A	A	A	A	A	A	A	A	A	A	A	A	A	A	A	A	A	A	A	A	A	A	A	A	A	A	A	A	A	A	A	A	A	A	A	A	A	A	-	A	A	A
1A	18014090	N	C	T	A	A	A	A	A	A	A	A	A	A	A	A	A	A	A	A	A	A	A	A	A	A	A	A	A	A	A	A	A	A	A	A	A	A	A	A	A	A	A	A	A	A	A	A	A
1A	18014340	N	G	A	A	A	A	A	A	A	A	A	A	A	A	A	A	A	A	A	A	A	A	A	A	A	A	A	A	A	A	A	A	A	A	A	A	A	A	A	A	A	A	A	A	A	A	A	A
1A	18113398	Y	TA	T	A	B	A	A	A	A	A	A	A	A	H	A	A	A	A	H	D	A	B	A	A	A	B	B	B	A	A	C	-	A	A	-	B	H	-	A	A	A	B	A	B	A	H	B	A
1A	18113404	N	T	A	A	B	A	A	A	A	A	A	A	A	H	A	A	A	A	H	D	A	B	A	A	A	B	B	B	A	A	C	-	A	A	-	B	H	-	A	A	A	B	A	B	A	H	B	A
1A	18113422	Y	G	A	A	B	A	A	A	A	A	A	A	A	B	A	A	A	A	H	D	A	B	B	B	B	B	B	B	B	B	B	-	B	B	B	B	C	B	B	A	A	B	C	B	B	H	B	B
1A	18113550	Y	G	T	A	A	A	A	A	A	A	A	A	A	A	A	A	A	A	A	A	D	A	A	A	A	A	A	A	A	A	A	A	A	A	-	A	A	A	A	A	A	A	A	A	A	A	A	A
1A	18162674	N	A	G	A	A	A	A	A	A	A	A	A	A	A	A	A	A	A	A	D	A	A	A	A	A	A	A	A	A	A	D	A	A	A	A	A	A	A	-	A	A	A	A	A	-	A	A	A
1A	18162757	Y	A	C	A	A	A	A	A	A	A	A	A	A	A	A	A	A	A	A	D	A	A	A	A	A	A	A	A	A	A	A	A	A	A	A	A	A	A	-	A	A	A	A	A	-	A	A	A
1A	18477759	Y	T	G	A	A	A	A	A	A	A	A	A	A	H	A	A	A	A	A	A	A	A	B	B	B	A	A	A	B	B	H	A	B	B	-	A	H	A	B	A	A	A	C	A	B	A	A	B
1A	19651773	N	A	G	-	A	A	A	A	A	A	A	A	A	A	A	A	A	A	A	A	A	A	-	A	A	A	A	A	A	A	-	A	A	A	A	A	A	A	A	A	A	A	A	A	A	A	A	A
1A	19771551	N	T	C	A	A	A	A	A	A	A	A	A	A	A	A	A	A	A	A	A	A	-	A	A	A	-	A	A	A	A	A	-	A	A	A	A	-	A	A	A	A	A	A	A	A	A	A	A
1A	21247465	N	G	A	A	A	A	A	A	A	A	A	A	A	A	A	A	A	A	A	A	A	A	-	A	A	A	A	A	A	A	A	A	A	A	A	A	A	A	A	A	A	A	A	A	A	A	A	A
1A	21247492	N	G	A	A	A	A	A	A	A	A	A	A	A	A	A	A	A	A	A	A	A	A	-	A	A	A	A	A	A	A	A	A	A	A	A	A	D	A	A	A	A	A	A	A	A	A	A	A
1A	21247493	N	T	C	A	A	A	A	A	A	A	A	A	A	A	A	A	A	A	A	A	A	A	-	A	A	A	A	A	A	A	A	A	A	A	A	A	A	A	A	A	A	A	A	A	A	A	A	A
1A	21247501	N	A	G	A	A	A	A	A	A	A	A	A	A	A	A	A	A	A	A	A	A	A	-	A	A	A	A	A	A	A	A	A	A	A	A	A	A	A	A	A	A	A	A	A	A	A	A	A
1A	21247773	Y	C	T	A	A	A	A	A	-	A	A	A	H	A	A	A	A	A	A	A	A	A	-	A	A	A	A	A	A	A	H	-	A	A	A	A	H	A	A	A	A	A	A	A	A	A	A	A
1A	21247829	N	C	G	A	A	A	A	A	A	A	A	A	H	A	A	A	A	A	A	A	A	A	-	A	A	A	A	A	A	A	H	-	A	A	A	A	H	A	A	A	A	A	A	A	A	A	A	A
1A	22097597	Y	G	A	A	A	A	A	A	A	A	A	A	A	A	A	A	A	A	A	A	A	A	A	A	A	A	A	A	A	A	A	-	A	A	A	A	A	A	A	A	A	A	A	A	A	A	A	A
1A	25097494	N	A	G	A	A	A	A	A	A	A	A	A	A	A	A	A	A	A	A	D	A	A	A	A	A	A	A	A	A	A	A	A	A	A	A	A	A	A	A	A	A	A	A	A	A	A	A	A
1A	25097513	N	G	C	A	A	A	A	A	A	A	A	A	A	A	A	A	A	A	A	D	A	A	D	A	A	A	A	A	A	A	A	A	A	A	A	A	A	A	A	A	A	A	A	A	A	A	A	A
1A	25546612	Y	T	C	A	A	A	A	A	A	A	A	A	A	A	A	A	A	A	A	A	A	A	A	A	A	A	A	A	A	A	A	A	A	A	A	A	A	A	A	A	A	A	A	A	A	A	A	A
1A	26378716	N	C	G	A	A	-	A	A	A	-	A	A	A	A	A	A	A	-	A	A	-	A	A	A	A	-	A	A	-	A	A	A	-	A	A	A	A	A	-	A	A	A	A	A	A	A	A	A
1A	27109155	N	G	T	-	A	A	A	A	A	A	A	A	A	-	A	A	A	A	A	A	A	A	-	A	A	A	A	A	A	A	A	A	A	A	A	A	A	A	A	A	A	A	A	A	A	A	A	A
1A	27760417	Y	C	T	A	A	A	A	A	A	A	A	A	A	A	A	A	A	A	A	A	A	A	A	B	A	A	A	A	A	D	A	A	A	A	A	A	A	A	A	A	A	A	A	A	A	A	A	A
1A	27979386	Y	C	A	A	A	A	A	A	A	A	A	A	A	A	A	A	A	A	A	A	A	A	A	B	A	A	A	A	A	H	A	-	A	A	A	A	A	A	A	A	A	A	A	A	A	A	A	A
1A	27979389	Y	A	G	A	A	A	A	A	A	A	A	A	A	A	A	A	A	A	A	A	A	A	A	A	A	A	A	A	A	A	A	-	A	A	A	A	A	A	D	A	A	A	A	A	A	A	A	A
1A	27979435	Y	T	C	A	A	A	A	A	A	A	A	A	A	A	A	A	A	A	A	A	A	A	A	A	A	A	A	A	A	A	A	-	A	A	A	A	A	A	A	A	A	A	A	A	A	A	A	A
1A	27979681	N	A	C	A	A	A	A	A	A	A	A	A	A	A	A	A	A	A	A	A	A	A	A	A	A	A	A	A	A	A	A	A	A	A	A	A	A	A	A	A	A	A	A	A	A	A	A	A
1A	28331041	Y	C	A	A	A	A	A	A	A	A	A	A	A	A	-	A	A	A	A	A	A	A	A	A	A	A	A	A	A	A	A	A	A	A	A	A	A	A	A	A	A	A	A	A	-	A	A	A
1A	28472146	Y	T	C	A	A	A	A	A	A	A	A	A	A	A	-	A	A	A	A	D	A	A	A	A	A	A	A	A	A	A	A	-	A	A	A	A	A	A	A	A	A	A	A	A	A	A	A	A
1A	28472194	N	A	G	A	A	A	A	A	A	A	A	A	A	A	-	A	A	A	A	D	A	A	A	A	A	A	A	A	A	A	A	-	A	A	A	A	A	A	A	A	A	A	A	A	A	A	A	A
1A	29176848	N	T	C	A	A	A	A	A	A	A	A	A	A	A	-	A	A	A	A	D	A	A	-	A	A	A	A	A	A	A	A	A	A	A	A	A	A	A	A	A	A	A	A	A	A	A	A	A
1A	29223386	N	A	T	A	A	A	A	A	A	A	A	A	A	A	-	A	A	A	A	A	A	A	-	A	A	A	A	A	A	A	A	A	A	A	A	A	A	A	A	A	A	A	A	A	A	A	A	A
1A	29285978	Y	C	T	A	A	A	A	A	A	A	A	A	A	A	A	A	A	A	A	A	A	A	A	A	A	A	A	A	A	A	A	-	A	A	A	A	A	A	A	A	A	A	A	A	A	A	A	A
1A	29666053	N	G	T	A	A	A	A	A	A	A	A	A	A	A	A	A	A	A	A	A	A	A	A	A	A	A	A	A	A	A	A	A	A	A	A	A	A	A	A	A	A	A	A	A	A	A	A	A
1A	29806275	N	A	T	A	A	A	A	A	A	A	A	A	A	A	A	A	A	A	A	D	A	A	A	A	A	A	A	A	A	A	D	A	A	A	A	A	A	A	A	A	A	A	A	A	A	A	A	A
1A	30162835	N	T	C	A	A	A	A	A	A	A	A	A	A	A	A	A	A	A	A	A	A	A	A	A	A	A	A	A	A	A	A	A	A	A	A	A	A	A	A	A	A	A	A	A	A	A	A	A
1A	30328752	N	T	C	-	A	A	A	A	A	A	A	A	A	A	A	A	A	A	A	A	A	A	A	A	A	A	A	A	A	A	A	-	A	A	A	A	A	A	A	A	A	A	A	A	A	A	A	A
1A	31522724	N	C	A	A	A	A	A	A	A	A	A	A	A	A	A	A	A	A	A	D	A	A	A	A	A	A	A	A	A	A	A	A	A	A	A	A	A	A	A	A	A	A	A	A	A	A	A	A
1A	31798077	N	A	G	A	A	A	A	A	A	A	A	A	A	A	A	A	A	A	A	A	-	A	A	A	A	A	A	-	A	A	A	A	A	A	A	A	A	A	A	A	A	A	A	A	-	A	A	A
1A	31798264	N	G	A	A	A	A	A	A	A	A	A	A	A	A	A	A	A	A	A	A	A	A	A	A	A	A	A	A	A	A	A	A	A	A	A	A	A	A	A	A	A	A	A	A	-	A	A	A
1A	31835545	N	T	C	A	A	A	A	A	A	A	A	A	A	A	A	A	A	A	A	A	A	A	A	A	A	A	A	A	A	A	A	A	A	A	A	A	A	A	A	A	A	A	A	A	A	A	A	A
1A	31835546	N	AC	A	A	A	A	A	A	A	A	A	A	A	A	A	A	A	A	A	A	A	A	A	A	A	A	A	A	A	A	A	A	A	A	A	A	A	A	A	A	A	A	A	A	A	A	A	A
1A	32248677	Y	G	C	A	A	A	A	A	A	A	A	A	A	A	A	A	A	A	A	A	A	A	A	A	A	A	A	A	A	A	A	A	A	A	A	A	A	A	A	A	A	A	A	A	A	A	A	A
1A	32719031	Y	C	CG	A	A	A	A	A	A	A	A	A	A	A	A	A	A	A	A	A	A	A	A	A	A	A	A	A	A	A	A	A	A	A	A	A	D	A	A	A	A	A	A	A	A	A	A	A
1A	32719311	Y	G	T	A	A	A	A	A	A	A	A	A	A	A	A	A	A	A	A	A	A	A	A	A	A	A	A	A	A	A	A	A	A	A	A	A	A	A	A	A	A	A	A	A	A	A	A	A
1A	33215068	N	T	A	A	A	A	A	A	A	A	A	A	A	A	A	A	A	A	A	A	A	A	A	A	A	A	A	A	A	A	A	A	A	A	A	A	A	A	A	A	A	A	A	A	A	A	A	A
1A	33653893	N	G	A	A	A	A	A	A	A	A	A	A	A	A	A	A	A	A	A	A	A	A	A	A	A	A	A	A	A	A	A	A	A	A	A	A	A	A	A	A	A	A	A	A	A	A	A	A
1A	33663746	Y	T	C	A	A	A	A	A	A	A	A	A	A	A	A	A	A	A	A	A	A	A	A	A	A	A	A	A	A	A	A	-	A	A	A	A	A	A	A	A	A	A	A	A	A	A	A	A
1A	33698530	Y	G	T	A	A	A	A	A	A	A	A	A	A	A	A	A	A	A	A	D	A	A	A	A	A	A	A	A	A	A	A	-	A	A	A	A	A	A	A	A	A	A	A	A	A	A	A	A
1A	33698543	N	C	T	A	A	A	A	A	A	A	A	A	A	A	A	A	A	A	A	D	A	A	A	A	A	A	A	A	A	A	A	-	A	A	A	A	A	A	A	A	A	A	A	A	A	A	A	A
1A	33698729	N	T	C	A	A	A	A	A	A	A	A	A	A	A	A	A	A	A	A	A	A	A	A	A	A	A	A	A	A	A	A	A	A	A	A	A	A	A	A	A	A	A	A	A	A	A	A	A
1A	33698737	Y	C	T	A	A	A	A	A	A	A	A	A	A	A	A	A	A	A	A	A	A	A	A	A	A	A	A	A	A	A	A	A	A	A	A	A	A	A	A	A	A	A	A	A	A	A	A	A
1A	33728015	N	G	T	-	B	B	A	A	A	A	A	A	A	-	A	A	A	A	D	A	A	B	A	A	A	B	A	B	A	A	H	A	A	A	-	B	H	B	-	A	A	B	A	B	-	H	B	D
1A	33728153	N	A	G	B	B	B	B	B	B	B	B	B	B	B	B	B	B	B	B	B	B	B	B	A	B	B	B	B	B	C	B	B	B	B	B	B	B	B	B	B	B	B	B	B	B	B	B	B
1A	33737248	N	T	G	-	A	A	A	A	A	A	A	A	A	-	A	A	A	A	A	A	A	A	-	A	A	A	A	A	A	A	A	A	A	A	A	A	A	A	A	A	A	A	A	A	A	A	A	A
1A	33737270	Y	G	A	-	A	A	A	A	A	A	A	A	A	-	A	A	A	A	A	A	A	A	-	A	A	A	A	A	A	A	A	A	A	A	A	A	A	A	A	A	A	A	A	A	A	A	A	A
1A	33737899	N	T	C	-	A	A	A	A	A	A	A	A	A	-	A	A	A	A	A	A	A	A	-	A	A	A	A	A	A	A	A	A	A	A	A	A	A	A	A	A	A	A	A	A	A	A	A	A
1A	33760229	N	A	G	A	A	A	A	A	A	A	A	A	A	A	A	A	A	A	A	A	A	A	A	A	A	A	A	A	A	A	A	A	A	A	A	A	A	A	-	A	A	A	A	A	-	A	A	A
1A	33762951	N	G	A	A	A	A	A	A	A	A	A	A	A	A	A	A	A	A	A	A	A	A	A	A	A	A	A	A	A	A	A	A	A	A	A	A	A	A	-	A	A	A	A	A	-	A	A	A
1A	33959241	N	A	G	A	A	A	A	A	A	A	A	A	A	A	A	A	A	A	A	A	A	A	A	A	A	A	A	A	A	A	A	A	A	A	A	A	A	A	A	A	A	A	A	A	-	A	A	A
1A	34723910	N	C	G	A	B	B	A	A	A	A	A	A	H	B	A	A	A	A	D	H	A	B	B	A	B	B	B	B	B	C	B	-	B	B	B	B	B	B	B	B	A	B	B	B	B	H	B	B
1A	35191069	Y	T	C	A	A	A	A	A	A	A	A	A	A	A	A	A	A	A	A	A	A	A	A	B	A	A	A	A	A	H	-	A	A	A	A	A	A	A	A	A	A	A	A	A	A	A	A	A
1A	35859709	Y	G	A	A	A	A	A	A	A	A	A	A	A	A	A	A	A	A	A	A	A	A	A	A	A	A	A	A	A	A	A	A	A	A	A	A	A	A	A	A	A	A	A	A	A	A	A	A
1A	35860154	N	C	T	A	A	A	A	A	A	A	A	A	A	A	A	A	A	A	A	A	A	A	A	A	A	A	A	A	A	A	A	A	A	A	A	A	A	A	A	A	A	A	A	A	A	A	A	A
1A	35998785	N	T	C	A	A	A	A	A	A	A	A	A	A	A	A	A	A	A	A	A	A	A	A	A	A	A	A	A	A	A	A	A	A	A	A	A	A	A	A	A	A	A	A	A	A	A	A	A
1A	36014655	N	C	CTA	A	A	A	A	A	A	A	A	A	A	A	A	A	A	A	A	A	A	A	A	A	A	A	A	A	A	A	A	A	A	A	A	A	A	A	A	A	A	A	A	A	A	A	A	A
1A	36198077	N	G	GT	A	A	A	A	A	A	A	A	A	D	A	A	A	A	A	A	A	A	A	A	A	A	A	A	A	A	A	A	A	A	A	A	A	-	A	A	A	A	A	A	A	A	A	A	A
1A	36529986	Y	A	T	A	A	A	A	A	A	A	A	A	A	A	A	A	A	A	A	A	A	A	A	A	A	A	A	A	A	A	A	A	A	A	A	A	A	A	D	A	A	A	A	A	A	A	A	A
1A	37269364	Y	A	G	A	A	A	A	A	A	A	A	A	A	A	A	A	A	A	A	A	A	A	A	A	A	A	A	A	A	A	A	A	A	A	-	A	A	A	A	A	A	A	A	A	A	A	A	A
1A	37801524	N	C	T	A	A	A	A	A	A	A	A	A	A	A	A	A	A	A	A	A	A	A	A	A	A	A	A	A	A	A	A	-	A	A	A	A	A	A	A	A	A	A	A	A	A	A	A	A
1A	38362465	Y	TA	T	A	B	B	A	A	-	A	A	A	H	B	A	A	A	A	A	H	D	A	B	A	A	A	B	B	B	C	H	B	H	B	H	B	H	-	-	B	A	B	B	B	-	H	B	A
1A	42094802	N	G	T	A	-	A	A	A	A	A	A	A	A	A	-	-	A	A	-	D	A	A	A	A	A	-	-	-	A	-	A	A	A	A	A	-	A	A	A	A	-	A	A	A	A	-	A	A
1A	42318344	N	A	G	A	A	A	A	A	A	A	A	A	A	A	A	A	A	A	A	H	A	A	A	A	A	A	A	A	A	A	A	A	A	A	A	A	A	A	A	B	A	A	A	A	A	A	A	A
1A	42436220	N	T	C	A	A	A	A	A	A	A	A	A	A	A	A	A	A	A	A	A	A	A	A	A	A	A	A	A	A	A	A	A	A	A	A	A	A	A	A	A	A	A	A	A	A	A	A	A
1A	42605306	Y	G	A	A	A	A	A	A	A	A	A	A	A	A	A	A	A	A	A	A	A	-	A	A	A	-	A	A	A	A	-	A	A	A	A	-	A	-	-	A	A	A	A	A	-	A	-	A
1A	42605352	Y	A	G	A	A	A	A	A	A	A	A	A	A	A	A	A	A	A	A	A	A	-	A	A	A	-	A	A	A	A	-	A	A	A	A	-	A	-	-	A	A	A	A	A	-	A	-	A
1A	42928667	N	T	A	A	A	A	A	A	A	A	A	A	A	A	A	A	A	A	A	A	A	A	A	A	A	A	A	A	A	A	A	A	A	A	A	A	A	A	A	A	A	A	A	A	A	A	A	A
1A	42928957	N	C	A	-	A	A	A	A	A	A	A	A	A	A	A	A	A	A	A	A	A	A	A	A	A	A	A	A	A	A	A	-	A	A	A	A	A	A	A	A	A	A	A	A	A	A	A	A
1A	42930187	Y	A	G	A	A	A	A	A	A	A	A	A	A	A	A	A	A	A	A	A	A	A	A	A	A	A	A	A	A	A	A	A	A	A	A	A	A	A	A	A	A	A	A	A	A	A	A	A
1A	43119934	Y	A	G	-	B	B	A	A	A	A	A	A	A	-	B	A	B	B	B	B	B	B	-	B	B	A	B	B	B	C	A	A	B	B	-	B	H	-	B	A	A	B	B	B	A	H	A	A
1A	43133812	Y	T	G	A	A	A	A	A	A	A	A	A	A	A	A	A	A	A	A	A	A	A	A	A	A	A	A	A	A	A	A	-	A	A	A	A	A	A	A	A	A	A	A	A	A	A	A	A
1A	43289747	N	T	C	A	A	A	A	A	A	A	A	A	A	A	A	A	A	A	A	A	A	A	A	A	A	A	A	A	A	A	A	A	A	A	A	A	A	A	A	A	A	A	A	A	A	A	A	A
1A	43289870	N	C	T	A	A	A	A	A	A	A	A	A	A	A	A	A	A	A	A	A	A	A	A	A	A	A	A	A	A	A	A	A	A	A	A	A	A	A	A	A	A	A	A	A	A	A	A	A
1A	43365068	Y	C	T	B	B	B	B	B	B	B	B	B	B	B	B	B	B	B	B	B	B	B	B	B	B	B	B	B	B	B	B	B	B	B	B	B	B	B	B	B	B	B	B	B	B	B	B	B
1A	43365202	Y	C	T	B	B	B	B	B	B	B	B	B	B	B	B	B	B	B	B	B	B	B	B	B	B	B	B	B	B	B	B	B	B	B	B	B	B	B	B	B	B	B	B	B	B	B	B	B
1A	43526433	Y	CTTT	C	B	B	B	B	B	B	B	B	B	B	B	B	B	B	B	B	B	B	B	B	B	B	B	B	B	B	B	B	B	B	B	B	B	B	B	B	B	B	B	B	B	B	B	B	B
1A	43532394	Y	C	T	A	A	A	B	B	B	H	B	A	A	A	A	B	A	H	C	A	B	A	A	B	A	A	A	A	A	A	A	A	A	A	A	A	D	A	A	A	A	A	A	A	A	A	A	A
1A	43562449	Y	T	A	B	B	B	B	B	-	B	B	B	-	B	B	B	B	B	B	B	B	B	B	B	B	B	B	B	B	B	C	B	B	B	B	B	B	B	B	B	B	B	B	B	-	B	B	B
1A	43562498	Y	A	G	B	B	B	B	B	B	B	B	B	-	B	B	B	B	B	B	B	B	B	B	B	B	B	B	B	B	B	B	-	B	B	B	B	B	B	B	B	B	B	B	B	-	B	B	B
1A	43775194	N	C	T	A	A	A	A	A	A	A	A	A	H	A	A	A	A	A	A	A	A	A	A	A	A	A	A	A	A	A	A	D	A	A	A	A	A	A	A	A	A	A	A	A	A	A	A	A
1A	43855089	N	G	C	-	A	A	A	A	A	A	A	A	H	-	A	A	A	A	A	A	A	A	-	A	A	A	A	A	A	A	A	A	A	A	A	A	A	A	A	A	A	A	A	A	A	A	A	A
1A	43855652	Y	A	G	-	A	A	A	A	A	A	A	A	H	-	A	A	A	A	A	A	A	A	-	A	A	A	A	A	A	A	A	A	A	A	A	A	A	A	A	A	A	A	A	A	A	A	A	A
1A	43872588	N	AG	A	A	A	A	A	A	-	A	A	A	H	A	A	A	A	A	A	A	A	A	A	A	A	A	A	A	A	A	-	A	A	A	A	A	A	-	A	A	A	A	A	A	A	A	A	A
1A	43872592	N	T	C	A	A	A	A	A	A	A	A	A	H	A	A	A	A	A	A	A	A	A	A	A	A	A	A	A	A	A	-	A	A	A	A	A	D	A	A	A	A	A	A	A	A	A	A	A
1A	43872606	N	T	A	A	A	A	A	A	A	A	A	A	H	A	A	A	A	A	A	A	A	A	A	A	A	A	A	A	A	A	-	A	A	A	A	A	A	A	A	A	A	A	A	A	A	A	A	A
1A	43872647	N	T	C	A	A	A	A	A	A	A	A	A	H	A	A	A	A	A	A	A	A	A	A	A	A	A	A	A	A	A	A	A	A	A	A	A	A	A	A	A	A	A	A	A	A	A	A	A
1A	43872860	Y	A	G	A	A	A	A	A	A	A	A	A	H	A	A	A	A	A	A	A	A	A	A	A	A	A	A	A	A	A	A	A	A	A	A	A	A	A	A	A	A	A	A	A	A	A	A	A
1A	43872863	N	C	T	A	A	A	A	A	A	A	A	A	H	A	A	A	A	A	A	A	A	A	A	A	A	A	A	A	A	A	A	A	A	A	A	A	A	A	A	A	A	A	A	A	A	A	A	A
1A	43872866	N	A	G	A	A	A	A	A	A	A	A	A	H	A	A	A	A	A	A	A	A	A	A	A	A	A	A	A	A	A	A	A	A	A	A	A	A	A	A	A	A	A	A	A	A	A	A	A
1A	43930843	N	C	T	A	A	A	A	A	A	A	A	A	C	A	A	A	A	A	A	A	A	A	A	A	A	A	A	A	A	A	A	A	A	A	A	A	A	A	A	A	A	A	A	A	A	A	A	A
1A	43930845	Y	A	C	A	A	A	A	A	A	A	A	A	C	A	A	A	A	A	A	A	A	A	A	A	A	A	A	A	A	A	A	A	A	A	A	A	A	A	A	A	A	A	A	A	A	A	A	A
1A	43931202	Y	G	A	A	A	A	A	A	A	A	A	A	H	A	A	A	A	A	A	A	A	A	A	A	A	A	A	A	A	A	A	A	A	A	A	A	A	A	A	A	A	A	A	A	A	A	A	A
1A	43931499	Y	C	T	A	A	A	A	A	A	A	A	A	H	A	A	A	A	A	A	A	A	A	A	A	A	A	A	A	A	A	A	-	A	A	A	A	A	A	A	A	A	A	A	A	A	A	A	A
1A	44024353	N	T	C	A	A	A	A	A	A	A	A	A	H	A	A	A	-	A	A	D	A	A	A	A	A	A	A	A	A	A	A	A	A	A	A	A	A	A	A	A	A	A	A	A	A	A	A	A
1A	44024392	Y	T	A	A	A	A	A	A	A	A	A	A	C	A	A	A	-	A	A	D	A	A	A	A	A	A	A	A	A	A	A	A	A	A	A	A	A	A	A	A	A	A	A	A	A	A	A	A
1A	44078145	Y	T	C	A	A	A	A	A	A	A	A	A	H	A	A	A	A	A	A	A	A	A	A	A	A	A	A	A	A	A	A	A	A	A	A	A	A	A	A	A	A	A	A	A	A	A	A	A
1A	44078212	N	G	A	A	A	A	A	A	A	A	A	A	H	A	A	A	A	A	A	A	A	A	A	A	A	A	A	A	A	A	A	A	A	A	A	A	A	A	A	A	A	A	A	A	A	A	A	A
1A	44078342	N	A	G	A	A	A	A	A	A	A	A	A	H	A	A	A	A	A	A	A	A	A	A	A	A	A	A	A	A	A	A	A	A	A	A	A	A	A	A	A	A	A	A	A	A	A	A	A
1A	44137428	N	G	A	-	A	A	A	A	A	A	A	A	H	A	A	A	A	A	A	A	A	A	-	A	A	A	A	A	A	A	A	A	A	A	A	A	A	A	A	A	A	A	A	A	A	A	A	A
1A	44137470	Y	G	T	-	A	A	A	A	A	A	A	A	H	A	A	A	A	A	A	A	A	A	-	A	A	A	A	A	A	A	A	A	A	A	A	A	D	A	A	A	A	A	A	A	A	A	A	A
1A	44402032	Y	G	C	B	B	B	B	B	B	B	B	B	H	B	B	B	B	B	B	B	B	B	B	B	B	B	B	B	B	B	B	B	B	B	B	B	B	B	B	B	B	B	B	B	-	B	B	B
1A	44402141	Y	C	T	B	B	B	B	B	B	B	B	B	H	B	B	B	B	B	B	B	B	B	B	B	B	B	B	B	B	B	B	-	B	B	B	B	B	B	B	B	B	B	B	B	B	B	B	B
1A	44451196	Y	T	C	B	B	B	B	B	B	B	B	B	H	B	B	B	B	B	B	B	B	B	B	B	B	B	B	B	B	B	C	-	B	B	B	B	B	B	B	B	B	B	B	B	B	B	B	B
1A	44471801	Y	T	C	B	B	H	B	B	B	B	B	A	H	B	B	A	B	A	B	C	B	B	B	A	B	B	B	B	B	H	B	-	B	B	B	B	B	B	B	A	B	B	B	B	B	B	B	B
1A	44471808	Y	T	C	B	B	H	B	B	B	B	B	A	H	B	B	A	B	A	B	C	B	B	B	A	B	B	B	B	B	H	H	B	B	B	B	B	C	B	B	A	B	B	B	B	B	B	B	B
1A	44471840	Y	T	C	B	B	H	B	B	-	B	B	A	H	B	B	A	B	A	B	C	B	B	B	A	B	B	B	B	B	H	-	B	B	B	B	B	C	-	B	A	B	B	B	B	B	B	B	B
1A	44471843	Y	C	T	B	B	H	B	B	B	B	B	A	H	B	B	A	B	A	B	C	B	B	B	A	B	B	B	B	B	H	-	B	B	B	B	B	B	B	B	A	B	B	B	B	B	B	B	B
1A	44471855	N	C	T	B	B	H	B	B	B	B	B	A	H	B	B	A	B	A	B	C	B	B	B	A	B	B	B	B	B	H	-	B	B	B	B	B	B	B	B	A	B	B	B	B	B	B	B	B
1A	44471861	Y	TTC	T	B	B	H	B	B	B	B	B	A	A	B	B	A	B	A	B	C	B	B	B	A	B	B	B	B	B	H	-	-	B	B	B	B	-	B	B	A	B	B	B	B	B	B	B	B
1A	44472025	Y	G	C	B	B	H	B	B	B	B	B	A	H	B	B	A	B	A	B	C	B	B	B	A	B	B	B	B	B	H	B	B	B	B	B	B	B	B	B	A	B	B	B	B	B	B	B	B
1A	44472070	Y	T	C	B	B	H	B	B	-	B	B	A	H	B	B	A	B	A	B	C	B	B	B	A	B	B	B	B	B	H	B	-	B	B	B	B	B	B	B	A	B	B	B	B	B	B	B	B
1A	44480888	Y	T	C	B	B	B	B	B	B	B	B	A	H	B	B	B	B	B	B	B	-	B	B	B	B	B	B	B	B	B	B	B	B	B	B	B	B	B	-	B	B	B	B	B	-	B	B	B
1A	44480901	Y	C	T	B	B	B	B	B	B	B	B	A	H	B	B	B	B	B	B	B	B	B	B	B	B	B	B	B	B	B	B	B	B	B	B	B	B	B	-	B	B	B	B	B	-	B	B	B
1A	44480904	Y	T	C	A	A	H	A	A	A	A	A	A	A	A	A	B	A	B	A	A	A	A	A	B	A	A	A	A	A	D	A	A	A	A	A	A	A	A	-	B	A	A	A	A	-	A	A	A
1A	44480942	Y	A	G	B	B	B	B	B	B	B	B	A	H	B	B	B	B	B	B	B	B	B	B	B	B	B	B	B	B	B	B	B	B	B	B	B	B	B	-	B	B	B	B	B	-	B	B	B
1A	44493675	Y	A	C	B	B	B	B	B	-	B	B	A	H	B	B	B	B	B	B	B	B	B	B	B	B	B	B	B	B	B	B	B	B	B	-	B	B	B	-	B	B	B	B	B	-	B	B	B
1A	44493695	Y	A	G	B	B	B	B	B	B	B	B	A	H	B	B	B	B	B	B	B	B	B	B	B	B	B	B	B	B	B	B	B	B	B	B	B	B	B	-	B	B	B	B	B	-	B	B	B
1A	44493705	Y	A	C	B	B	B	B	B	B	B	B	A	H	B	B	B	B	B	B	B	B	B	B	B	B	B	B	B	B	B	B	B	B	B	B	B	B	B	-	B	B	B	B	B	-	B	B	B
1A	44493797	Y	T	C	B	B	B	B	B	B	B	B	A	H	B	B	B	B	B	B	B	B	B	B	B	B	B	B	B	B	B	B	B	B	B	B	B	B	B	B	B	B	B	B	B	-	B	B	B
1A	44555208	Y	G	A	B	B	B	B	B	B	B	B	A	H	B	B	B	B	B	B	C	B	B	B	B	B	B	B	B	B	B	B	H	B	B	B	B	B	B	B	B	B	B	B	B	B	B	B	B
1A	44629530	Y	A	G	A	A	A	A	A	A	A	A	B	H	A	A	A	A	A	A	A	A	A	A	A	A	A	A	A	A	A	A	A	A	A	A	A	A	A	A	A	A	A	A	A	A	A	A	A
1A	44657390	Y	A	G	A	A	A	A	A	A	A	A	B	H	A	A	A	A	A	A	A	A	A	A	A	A	A	A	A	A	A	A	-	A	A	A	A	A	A	A	A	A	A	A	A	A	A	A	A
1A	44657682	Y	C	T	A	A	A	A	A	A	A	A	B	H	A	A	A	A	A	A	A	A	A	A	A	A	A	A	A	A	A	A	A	A	A	A	A	A	A	A	A	A	A	A	A	A	A	A	A
1A	44669341	Y	C	T	A	A	A	A	A	A	A	A	B	H	A	A	A	A	A	A	A	A	A	A	A	A	A	A	A	A	A	A	A	A	A	A	A	A	A	A	A	A	A	A	A	A	A	A	A
1A	44742074	Y	G	C	A	A	A	A	A	A	A	A	B	H	A	A	A	A	A	A	H	A	A	A	A	B	A	A	A	A	A	D	A	A	B	A	A	A	-	B	A	A	B	A	A	A	A	A	A
1A	44772627	Y	A	G	A	A	A	A	A	A	A	A	B	H	A	A	A	A	A	A	A	-	A	A	A	A	A	A	A	A	A	A	A	A	A	A	A	A	A	A	A	A	A	A	A	-	A	A	A
1A	44810794	N	A	G	A	A	A	A	A	A	A	A	B	H	H	A	A	A	A	A	H	A	A	-	A	B	A	A	A	A	A	A	A	A	B	A	A	D	A	C	A	A	B	A	A	A	A	A	A
1A	44811132	N	A	G	A	A	A	A	A	A	A	A	B	H	C	A	A	A	A	A	H	A	A	-	A	B	A	A	A	A	A	D	A	A	B	A	A	H	-	C	A	A	B	A	A	A	A	A	A
1A	44811165	N	C	T	A	A	A	A	A	A	A	A	B	H	A	A	A	A	A	A	A	A	A	-	A	A	A	A	A	A	A	A	A	A	A	A	A	A	A	A	A	A	A	A	A	A	A	A	A
1A	44865047	Y	A	G	-	A	A	A	A	A	A	A	B	H	A	A	A	A	A	A	A	A	A	-	A	A	A	A	A	A	A	A	A	A	A	A	A	A	A	A	A	A	A	A	A	A	A	A	A
1A	44865407	N	A	G	-	A	A	A	A	A	A	A	B	H	H	A	A	A	A	A	H	A	A	-	A	B	A	A	A	A	A	H	A	A	B	A	A	A	-	B	A	A	B	A	A	A	A	A	A
1A	44865416	N	G	A	-	A	A	A	A	A	A	A	B	H	A	A	A	A	A	A	A	A	A	-	A	A	A	A	A	A	A	A	A	A	A	A	A	A	A	A	A	A	A	A	A	A	A	A	A
1A	44865439	N	AAT	A	-	A	A	A	A	A	A	A	B	H	H	A	A	A	A	A	H	A	A	-	A	B	A	A	A	A	A	A	A	A	B	A	A	A	A	B	A	A	B	A	A	A	A	A	A
1A	44895526	Y	G	C	A	A	A	A	A	A	A	A	B	H	H	A	A	A	A	A	H	A	A	A	A	B	A	A	A	A	A	H	A	A	B	A	A	A	-	B	A	A	B	A	A	A	A	A	A
1A	44927764	Y	A	G	A	A	A	A	A	A	A	A	B	H	A	A	A	A	A	A	H	A	A	-	A	B	A	A	A	A	A	A	A	A	B	A	A	A	A	-	A	A	B	A	A	-	A	A	A
1A	44927771	Y	G	A	B	B	B	B	A	-	A	B	A	H	B	B	B	B	B	B	H	B	B	-	B	A	B	B	A	A	A	B	C	D	A	B	B	B	B	-	B	A	A	B	B	-	B	B	B
1A	44927818	N	A	G	A	A	A	A	A	A	A	A	B	H	A	A	A	A	A	A	H	A	A	-	A	B	A	A	A	A	A	A	A	A	B	A	A	A	A	-	A	A	B	A	A	-	A	A	A
1A	44927980	Y	C	T	A	A	A	A	A	A	A	A	B	H	A	A	A	A	A	A	A	A	A	-	A	A	A	A	A	A	A	A	A	A	A	A	A	A	A	-	A	A	A	A	A	-	A	A	A
1A	44935080	N	G	A	A	A	A	A	A	A	A	A	B	A	A	A	A	A	A	A	A	A	A	A	A	A	A	A	A	A	A	D	A	A	A	A	A	A	-	H	A	-	A	A	A	A	A	A	A
1A	44979876	N	C	G	B	B	B	B	A	B	A	B	A	B	B	B	B	B	B	B	C	B	B	B	B	B	B	B	A	A	A	H	B	H	B	B	A	A	A	A	B	A	B	B	A	A	B	A	A
1A	44980067	Y	A	G	A	A	A	A	A	A	A	A	B	A	A	A	A	A	A	A	D	A	A	A	A	A	A	A	A	A	A	D	A	A	A	A	A	A	-	B	A	A	A	A	A	A	A	A	A
1A	44980119	N	C	T	A	A	A	A	A	A	A	A	B	A	A	A	A	A	A	A	D	A	A	A	A	A	A	A	A	A	A	A	A	A	A	A	A	A	A	A	A	A	A	A	A	A	A	A	A
1A	44988204	Y	T	A	A	A	A	A	A	A	A	A	B	A	A	A	A	A	A	A	A	A	A	A	A	A	A	A	A	A	A	D	A	A	A	A	A	A	-	C	A	A	A	A	A	A	A	A	A
1A	45005140	Y	C	G	A	A	A	A	A	A	A	A	B	D	A	A	A	A	A	A	A	-	A	A	A	A	A	A	A	-	A	A	H	A	A	A	A	A	-	-	A	A	A	A	A	A	A	A	A
1A	45006347	N	G	T	A	A	A	A	A	A	A	A	B	A	A	A	A	A	A	A	A	A	A	A	A	A	A	A	A	A	A	D	A	A	A	A	A	A	-	B	A	A	A	A	A	-	A	A	A
1A	45012961	Y	AT	A	A	A	A	A	A	-	A	A	B	D	A	A	A	A	A	A	A	A	A	A	A	A	A	A	A	A	A	A	A	A	A	A	A	-	-	B	A	A	A	A	A	A	A	A	A
1A	45085586	Y	T	A	A	A	A	A	A	A	A	A	B	A	A	A	A	A	A	A	D	A	A	A	A	A	A	B	B	B	H	A	A	C	A	-	A	A	A	C	A	A	A	A	A	A	A	A	A
1A	45146315	N	G	A	B	A	H	B	B	B	B	B	A	H	A	A	B	B	B	B	C	B	A	A	B	B	A	A	A	A	A	H	A	A	B	-	B	H	-	A	B	B	A	A	B	A	A	B	B
1A	45146326	Y	G	A	B	A	H	B	B	B	B	B	A	H	A	A	B	B	B	B	C	B	A	A	B	B	A	A	A	A	A	H	A	A	B	-	B	C	-	A	B	B	A	A	B	A	A	B	B
1A	45220117	N	A	G	A	B	H	A	A	A	A	A	A	D	B	B	A	A	A	A	D	A	B	B	A	A	B	B	B	B	H	D	B	B	A	-	A	H	-	B	A	A	B	B	A	B	B	A	A
1A	45269970	Y	G	C	A	B	H	A	A	A	A	A	A	H	H	B	A	A	A	D	A	A	B	-	A	A	B	B	B	B	H	-	H	B	A	-	A	A	-	B	A	A	B	B	A	B	B	A	A
1A	45304412	N	C	T	-	A	H	B	B	B	B	B	A	H	H	A	B	B	B	B	H	B	A	-	B	B	A	A	A	A	H	H	A	A	B	-	B	B	-	D	B	B	A	A	B	A	A	B	B
1A	45304870	Y	A	G	-	A	H	B	B	B	B	B	A	H	H	A	B	B	B	B	H	B	A	-	B	B	A	A	A	A	H	H	A	A	B	H	B	C	B	D	B	B	A	A	B	A	A	B	B
1A	45304953	N	A	T	A	B	H	A	A	A	A	A	A	H	H	B	A	A	A	A	H	A	B	-	A	A	B	B	B	B	H	H	B	B	A	H	A	D	A	B	A	A	B	B	A	B	B	A	A
1A	45304960	Y	T	C	B	B	B	B	B	B	B	B	A	B	B	B	B	B	B	B	B	B	B	-	B	B	B	B	B	B	B	C	B	B	B	B	B	C	B	B	B	B	B	B	B	B	B	B	B
1A	45320122	N	CTCTT	C	A	B	H	A	A	A	A	A	A	A	B	B	A	A	A	D	H	A	B	B	A	A	B	B	B	B	H	B	B	B	B	B	B	B	B	B	A	A	B	B	B	-	B	B	B
1A	45320193	Y	G	A	B	A	H	B	B	B	B	B	B	H	A	A	B	-	B	C	H	B	A	A	B	B	A	A	A	A	H	A	A	A	A	A	A	A	A	-	B	B	A	A	A	-	A	A	A
1A	45468890	N	G	A	B	A	H	B	B	B	B	B	B	H	A	A	B	B	B	B	H	B	A	A	B	B	A	A	A	A	H	A	A	A	A	A	A	A	A	A	B	B	A	A	A	-	A	A	A
1A	45513355	Y	C	T	A	-	A	A	A	A	A	A	A	A	-	-	A	A	A	A	A	A	-	-	A	A	-	-	-	-	A	A	A	-	-	A	-	A	A	-	A	A	-	-	-	-	-	-	-
1A	45513395	Y	T	C	A	-	A	A	A	A	A	A	A	H	-	-	A	A	A	A	D	A	-	-	A	A	-	-	-	-	A	C	B	-	-	B	-	C	C	-	A	A	-	-	-	-	-	-	-
1A	45513473	Y	C	G	A	-	A	A	A	A	A	A	A	H	-	-	A	A	A	A	D	A	-	-	A	A	-	-	-	-	A	B	B	-	-	B	-	C	B	-	A	A	-	-	-	-	-	-	-
1A	45664246	N	C	T	A	B	H	A	A	A	A	A	A	H	B	B	A	A	A	A	D	A	B	B	A	A	B	B	B	B	H	B	-	B	B	B	B	B	B	B	A	A	B	B	B	-	B	B	B
1A	45689920	N	C	T	A	B	H	A	A	A	A	A	A	H	B	B	A	A	A	A	H	-	B	A	A	A	B	B	B	B	H	B	H	B	B	B	B	B	B	B	A	A	B	H	B	B	B	B	B
1A	45805063	N	G	C	A	-	A	A	A	A	A	A	A	H	-	B	A	A	A	A	A	A	-	A	A	A	B	-	-	B	A	B	-	-	-	B	B	B	B	B	A	A	-	H	B	-	-	B	B
1A	45851304	Y	C	A	A	B	H	A	A	A	A	A	A	H	B	B	A	A	A	D	H	A	B	A	A	A	B	B	B	B	H	B	B	B	B	B	B	B	B	-	A	A	B	C	B	B	B	B	B
1A	45864689	N	C	T	A	B	H	A	A	A	A	A	A	H	B	B	A	A	A	D	H	-	B	A	A	A	B	B	B	B	H	H	B	B	B	B	B	B	B	B	A	A	B	C	B	B	B	B	B
1A	45864736	Y	C	T	A	C	H	A	A	A	A	A	A	H	B	B	A	A	A	D	H	-	B	A	A	A	B	B	B	B	H	H	-	B	B	B	B	C	B	B	A	A	B	C	B	B	B	B	B
1A	45904050	N	C	G	A	A	A	A	A	A	A	A	A	A	A	A	A	A	A	A	A	A	A	A	A	A	A	A	A	A	A	A	D	A	A	A	A	A	A	A	A	A	A	A	A	A	A	A	A
1A	45904772	Y	A	G	A	A	A	A	A	A	A	A	A	A	A	A	A	A	A	A	A	A	A	A	A	A	A	A	A	A	A	A	D	A	A	A	A	A	A	A	A	A	A	A	A	A	A	A	A
1A	45904882	Y	C	T	A	A	A	A	A	A	A	A	A	A	A	A	A	A	A	A	A	A	A	A	A	A	A	A	A	A	A	A	A	A	A	A	A	A	A	A	A	A	A	A	A	-	A	A	A
1A	45904899	N	A	G	A	A	A	A	A	A	A	A	A	A	A	A	A	A	A	A	A	A	A	A	A	A	A	A	A	A	A	A	A	A	A	A	A	A	A	A	A	A	A	A	A	-	A	A	A
1A	45940881	Y	C	T	A	A	A	A	A	A	A	A	A	A	A	A	A	A	A	A	A	A	A	A	A	A	A	A	A	A	A	A	-	A	A	A	A	A	A	A	A	A	A	A	A	-	A	A	A
1A	45940987	N	A	G	A	A	A	A	A	A	A	A	A	A	A	A	A	A	A	A	A	A	A	A	A	A	A	A	A	A	A	A	A	A	A	A	A	A	A	A	A	A	A	A	A	-	A	A	A
1A	45949509	Y	T	G	A	A	A	A	A	A	A	A	A	A	A	A	A	A	A	A	A	A	A	A	A	A	A	A	A	A	A	A	A	A	A	A	A	A	A	D	A	A	A	A	A	-	A	A	A
1A	45949534	Y	G	T	A	A	A	A	A	A	A	A	A	A	A	A	A	A	A	A	A	A	A	A	A	A	A	A	A	A	A	A	A	A	A	A	A	A	A	D	A	A	A	A	A	-	A	A	A
1A	45988664	N	C	T	A	A	A	A	A	A	A	A	A	A	A	A	A	A	A	A	A	A	A	A	A	A	A	A	A	A	A	A	A	A	A	A	A	A	A	A	A	A	A	A	A	A	A	A	A
1A	45988686	Y	GT	G	A	A	A	A	A	A	A	A	A	A	A	A	A	A	A	A	A	A	A	A	A	A	A	A	A	A	A	A	A	A	A	A	A	A	A	A	A	A	A	A	A	A	A	A	A
1A	46008457	N	T	C	-	A	A	A	A	A	A	A	A	A	A	A	A	A	A	A	A	A	A	-	A	A	A	A	A	A	A	A	A	A	A	A	A	A	A	A	A	A	A	A	A	A	A	A	A
1A	46008862	Y	A	G	-	A	A	A	A	A	A	A	A	A	A	A	A	A	A	A	A	A	A	-	A	A	A	A	A	A	A	A	-	A	A	A	A	A	A	A	A	A	A	A	A	A	A	A	A
1A	46050083	N	T	G	A	A	A	A	A	A	A	A	A	A	A	A	A	A	A	A	A	A	A	A	A	A	A	A	A	A	A	A	A	A	A	A	A	A	A	A	A	A	A	A	A	A	A	A	A
1A	46082626	Y	T	C	A	A	A	A	A	A	A	A	A	A	A	A	A	A	A	A	A	A	A	A	A	A	A	A	A	A	A	A	A	A	A	A	A	A	A	A	A	A	A	A	A	-	A	A	A
1A	46082679	Y	T	A	A	A	A	A	A	A	A	A	A	A	A	A	A	A	A	A	A	A	A	A	A	A	A	A	A	A	A	A	A	A	A	A	A	A	A	A	A	A	A	A	A	-	A	A	A
1A	46095360	Y	A	T	B	B	B	B	B	B	B	B	B	B	B	B	B	B	B	B	B	B	B	B	B	B	B	B	B	B	B	B	B	B	B	B	B	B	B	C	B	B	B	B	B	-	B	B	B
1A	46095509	Y	C	G	B	B	B	B	B	B	B	B	B	B	B	B	B	B	B	B	B	B	B	B	B	B	B	B	B	B	B	B	B	B	B	B	B	B	B	B	B	B	B	B	B	-	B	B	B
1A	46243637	Y	A	T	B	B	H	B	B	B	B	B	B	B	B	B	B	B	B	B	B	B	B	B	B	B	B	B	B	B	B	B	B	B	B	B	B	B	B	B	B	B	B	B	B	B	B	B	B
1A	46243988	Y	A	C	B	B	H	B	B	B	B	B	B	B	B	B	B	B	B	B	B	B	B	B	B	B	B	B	B	B	B	B	B	B	B	B	B	C	B	B	B	B	B	B	B	B	B	B	B
1A	46403380	Y	G	A	H	B	H	B	B	B	B	B	B	-	B	B	B	B	B	B	C	B	B	-	B	B	B	B	B	B	B	-	B	B	B	B	B	-	B	B	B	B	B	B	B	B	B	B	B
1A	46438443	Y	T	C	B	B	H	B	B	B	B	B	B	B	B	B	B	B	B	B	B	B	B	B	B	B	B	B	B	B	B	B	B	B	B	B	B	B	B	B	B	B	B	B	B	-	B	B	B
1A	46438686	Y	A	G	B	B	H	B	B	B	B	B	B	B	B	B	B	B	B	B	B	B	B	B	B	B	B	B	B	B	B	B	-	B	B	B	B	B	B	B	B	B	B	B	B	-	B	B	B
1A	46455099	Y	A	AT	A	A	H	A	A	A	A	A	A	A	A	A	A	A	A	A	A	A	A	A	A	A	A	A	A	A	A	A	A	A	A	A	A	A	A	A	A	A	A	A	A	A	A	A	A
1A	46466868	Y	GAAACGCGGCCCAGCC	G	B	B	H	B	B	B	B	B	B	-	B	B	B	-	B	B	C	B	B	B	B	B	B	B	B	B	B	B	-	B	B	B	B	B	B	B	B	B	B	B	B	-	B	B	B
1A	46514092	Y	G	GAGTAATACT	B	B	H	B	B	B	B	B	B	B	B	B	B	B	B	B	B	B	B	B	B	B	B	B	B	B	B	B	B	B	B	B	B	C	B	B	B	B	B	B	B	B	B	B	B
1A	46526620	Y	G	A	B	B	H	B	B	B	B	B	B	B	B	B	B	B	B	B	B	B	B	B	B	B	B	B	B	B	B	B	B	B	B	B	B	B	B	B	B	B	B	B	B	B	B	B	B
1A	46611833	Y	C	T	B	B	H	B	B	B	B	B	B	B	B	B	B	B	B	B	B	B	B	B	B	B	B	B	B	B	B	C	B	B	B	B	B	B	B	B	B	B	B	B	B	B	B	B	B
1A	46665718	Y	A	G	A	A	A	A	A	A	A	A	A	A	A	A	A	A	A	A	A	-	A	A	A	A	A	A	A	A	A	A	A	A	A	A	A	A	A	A	A	A	A	A	A	-	A	A	A
1A	46743505	Y	C	T	B	B	B	B	B	B	B	B	B	H	B	B	B	B	B	B	B	B	B	B	B	B	B	B	B	B	B	-	B	B	B	B	B	B	B	B	B	B	B	B	B	B	B	B	B
1A	46743789	Y	C	T	A	A	A	A	A	A	A	A	A	A	A	A	A	A	A	A	A	A	A	A	A	A	A	A	A	A	A	A	A	A	A	A	A	A	A	A	A	A	A	A	A	A	A	A	A
1A	46754293	Y	T	C	B	B	B	B	B	B	B	B	B	H	B	B	B	B	B	B	B	B	B	B	B	B	B	B	B	B	B	B	-	B	B	B	B	B	B	B	B	B	B	B	B	B	B	B	B
1A	46754455	Y	G	A	B	B	B	B	B	B	B	B	B	H	B	B	B	B	B	B	B	B	B	B	B	B	B	B	B	B	B	B	B	B	B	B	B	B	B	B	B	B	B	B	B	B	B	B	B
1A	46763180	Y	G	A	A	A	A	A	A	A	A	A	A	H	A	A	A	A	A	A	A	A	A	A	A	A	A	A	A	A	A	A	A	A	A	A	A	A	A	A	A	A	A	A	A	-	A	A	A
1A	46774129	Y	T	C	A	A	A	A	A	A	A	A	A	H	A	A	A	A	A	A	A	A	A	A	A	A	A	A	A	A	A	A	A	A	A	A	A	A	A	A	A	A	A	A	A	A	A	A	A
1A	46798949	Y	G	A	B	B	B	B	B	B	B	B	B	H	B	B	B	B	B	B	B	B	B	B	B	B	B	B	B	B	B	B	-	B	B	B	B	B	B	B	B	B	B	B	B	-	B	B	B
1A	46943687	Y	TA	T	A	A	A	A	A	A	A	A	A	A	A	A	A	A	A	A	A	A	A	A	A	A	A	A	A	A	A	A	-	A	A	A	A	A	A	A	A	A	A	A	A	A	A	A	A
1A	46943725	Y	T	TCTC	-	A	A	A	A	A	A	A	A	D	H	A	A	A	A	A	A	A	A	-	B	A	A	A	A	A	A	A	A	A	A	A	A	A	A	A	A	A	A	A	A	A	A	A	A
1A	46953400	Y	T	C	A	A	A	A	A	A	A	A	A	H	-	A	A	A	A	A	A	A	A	-	B	A	A	A	A	A	A	A	H	A	A	A	A	A	A	A	A	A	A	A	A	A	A	A	A
1A	46953444	N	T	C	A	A	A	A	A	A	A	A	A	H	-	A	A	A	A	A	A	A	A	-	B	A	A	A	A	A	A	A	D	A	A	A	A	A	A	A	A	A	A	A	A	A	A	A	A
1A	47000354	Y	G	A	A	A	A	A	A	A	A	A	A	H	A	A	A	A	A	A	A	A	A	A	B	A	A	A	A	A	A	A	A	A	A	A	A	A	A	A	A	A	A	A	A	A	A	A	A
1A	47002557	Y	GAC	G	A	A	A	A	A	A	A	A	A	H	A	A	A	A	A	A	A	A	A	A	B	A	A	A	A	A	A	A	A	A	A	A	A	A	A	A	A	A	A	A	A	A	A	A	A
1A	47002564	N	C	T	A	A	A	A	A	A	A	A	A	H	A	A	A	A	A	A	A	A	A	A	B	A	A	A	A	A	A	A	A	A	A	A	A	A	A	A	A	A	A	A	A	A	A	A	A
1A	47020811	N	AG	A	A	A	A	A	A	-	A	A	A	-	A	A	A	A	A	A	D	A	A	-	-	A	A	A	A	A	A	H	A	A	A	A	A	A	A	A	A	A	A	A	A	A	A	A	A
1A	47020838	Y	A	G	A	A	A	A	A	A	A	A	A	H	A	A	A	A	A	A	D	A	A	-	B	A	A	A	A	A	A	A	A	A	A	A	A	A	A	A	A	A	A	A	A	A	A	A	A
1A	47035734	N	G	C	A	A	A	A	A	A	A	A	A	H	A	A	A	A	A	-	A	A	A	A	B	A	A	A	-	A	A	A	A	A	A	A	-	A	A	A	A	A	A	A	A	A	A	A	A
1A	47035743	N	G	A	A	A	A	A	A	A	A	A	A	H	A	A	A	A	A	-	A	A	A	A	B	A	A	A	-	A	A	A	A	A	A	A	-	A	A	A	A	A	A	A	A	A	A	A	A
1A	47041675	Y	A	T	A	A	A	A	A	A	A	A	A	H	A	A	A	A	A	A	A	A	A	A	B	A	A	A	A	A	A	A	A	A	A	A	A	A	A	A	A	A	A	A	A	A	A	A	A
1A	47049155	N	CG	C	A	A	A	A	A	A	A	A	A	A	A	A	A	A	A	A	A	A	A	-	B	A	A	A	A	A	A	-	A	A	A	A	A	A	A	A	A	A	A	A	A	A	A	A	A
1A	47247479	Y	G	A	B	B	B	A	A	A	A	A	B	B	B	B	B	-	B	B	B	B	B	B	A	B	B	B	B	B	B	B	B	B	B	B	B	B	B	B	B	B	B	B	B	B	B	B	B
1A	47247741	Y	A	T	B	B	B	A	A	A	A	A	B	B	B	B	B	B	B	B	B	B	B	B	A	B	B	B	B	B	B	B	B	B	B	B	B	B	B	B	B	B	B	B	B	B	B	B	B
1A	47247930	Y	G	C	B	B	B	A	A	A	A	A	B	B	B	B	B	B	B	B	B	B	B	B	A	B	B	B	B	B	B	B	B	B	B	B	B	B	B	B	B	B	B	B	B	B	B	B	B
1A	47247962	Y	G	T	B	B	B	A	A	A	A	A	B	B	B	B	B	B	B	B	B	B	B	B	A	B	B	B	B	B	B	B	B	B	B	B	B	B	B	B	B	B	B	B	B	B	B	B	B
1A	47248010	Y	A	G	B	B	B	A	A	A	A	A	B	B	B	B	B	B	B	B	B	B	B	B	A	B	B	B	B	B	B	B	B	B	B	B	B	B	B	B	B	B	B	B	B	B	B	B	B
1A	47257278	N	T	C	A	A	A	-	-	C	-	-	A	A	A	A	A	A	A	A	H	A	A	A	-	A	A	A	A	A	A	A	A	A	A	A	A	A	A	-	A	A	A	A	A	A	A	A	A
1A	47263332	N	T	C	-	A	A	B	B	-	B	B	A	A	A	A	A	A	A	A	A	A	A	-	C	A	A	A	A	A	A	A	A	A	A	A	A	A	A	A	A	A	A	A	A	A	A	A	A
1A	47263349	Y	G	A	-	A	A	B	B	-	B	B	A	A	A	A	A	A	A	A	A	A	A	-	C	A	A	A	A	A	A	A	A	A	A	A	A	A	A	D	B	A	A	A	A	A	A	A	A
1A	47263357	Y	C	T	-	A	A	B	B	-	B	B	A	A	A	A	A	A	A	A	A	A	A	-	C	A	A	A	A	A	A	A	A	A	A	A	A	D	A	A	A	A	A	A	A	A	A	A	A
1A	47263385	Y	A	T	-	A	A	B	B	-	B	B	A	A	A	A	A	A	A	A	A	A	A	-	C	A	A	A	A	A	A	A	A	A	A	A	A	A	A	A	A	A	A	A	A	A	A	A	A
1A	47263721	Y	G	A	-	A	A	B	B	B	B	B	A	A	A	A	A	A	A	A	A	A	A	-	C	A	A	A	A	A	A	A	A	A	A	A	A	A	A	A	A	A	A	A	A	A	A	A	A
1A	47416013	Y	G	A	A	B	B	A	A	A	A	A	A	H	H	A	A	A	B	A	H	B	B	B	A	B	A	B	B	B	H	H	B	B	B	B	B	B	B	B	A	A	B	B	B	B	B	B	B
1A	47416187	Y	T	C	A	A	A	B	B	B	B	B	A	A	A	A	A	A	A	A	A	A	A	A	B	A	A	A	A	A	A	A	A	A	A	A	A	A	A	A	A	A	A	A	A	A	A	A	A
1A	47438505	Y	C	T	A	A	A	B	B	B	B	B	A	A	A	A	A	A	A	A	A	A	A	A	B	A	A	A	A	A	A	A	A	A	A	A	A	A	A	A	A	A	A	A	A	-	A	A	A
1A	47439545	Y	A	G	A	A	A	B	B	B	B	B	A	A	A	A	A	A	A	A	H	-	A	A	B	A	A	A	-	A	A	A	H	A	A	A	A	A	A	A	A	A	A	A	A	A	A	A	A
1A	47484507	Y	GC	G	B	A	A	A	A	A	A	A	A	H	A	B	A	B	A	C	D	A	A	A	A	A	A	A	A	A	A	A	A	A	A	A	A	A	A	-	A	A	A	A	A	A	A	A	A
1A	47494932	Y	C	T	B	B	B	A	A	A	A	A	B	B	B	B	B	B	B	B	B	B	B	-	A	B	B	B	B	B	B	B	B	B	B	B	B	B	B	B	-	B	B	B	B	B	B	B	B
1A	47502589	N	C	T	B	B	B	A	A	A	A	A	B	B	B	B	B	B	B	B	B	B	B	B	A	B	B	B	B	B	B	B	B	B	B	B	B	B	B	B	B	B	B	B	B	B	B	B	B
1A	47502590	Y	A	C	B	B	B	A	A	A	A	A	B	B	B	B	B	B	B	B	B	B	B	B	A	B	B	B	B	B	B	B	B	B	B	B	B	B	B	B	B	B	B	B	B	B	B	B	B
1A	47502597	N	C	T	B	B	B	A	A	A	A	A	B	B	B	B	B	B	B	B	B	B	B	B	A	B	B	B	B	B	B	B	B	B	B	B	B	B	B	B	B	B	B	B	B	B	B	B	B
1A	47508014	N	C	A	B	B	B	A	A	-	A	A	B	B	B	B	B	B	B	B	B	B	B	B	A	B	B	B	B	B	B	B	-	B	B	B	B	B	B	B	B	B	B	B	B	B	B	B	B
1A	47511683	Y	T	C	B	B	B	A	A	A	A	A	B	B	B	B	B	B	B	B	B	B	B	B	A	B	B	B	B	B	B	B	-	B	B	B	B	B	B	B	B	B	B	B	B	-	B	B	B
1A	47511784	Y	CA	C	B	B	B	A	A	A	A	A	B	B	B	B	B	B	B	B	C	B	B	B	A	B	B	B	B	B	B	B	B	B	B	B	B	C	B	B	B	B	B	B	B	-	B	B	B
1A	47642497	N	A	T	A	A	A	A	A	A	A	A	A	A	A	A	A	A	A	A	A	A	A	A	B	A	A	A	A	A	H	A	A	A	A	A	A	A	A	A	A	A	A	A	A	A	A	A	A
1A	47969364	Y	C	T	A	A	A	A	A	A	A	A	A	A	A	A	A	A	A	A	A	A	A	A	A	A	A	A	A	A	A	A	A	A	A	A	A	A	A	A	A	A	A	A	A	A	A	A	A
1A	47999754	N	G	A	A	A	A	A	A	A	A	A	A	A	A	A	A	A	A	A	A	A	A	A	A	A	A	A	A	A	H	A	-	A	A	A	A	A	A	A	A	A	A	A	A	A	A	A	A
1A	48038858	N	T	A	A	A	A	A	A	A	A	A	A	A	A	A	A	A	A	A	A	A	A	A	A	A	A	A	A	A	A	A	A	A	A	A	A	A	A	A	A	A	A	A	A	A	A	A	A
1A	48039111	N	AG	A	A	A	A	A	A	A	A	A	A	A	A	A	A	A	A	A	A	A	A	A	A	A	A	A	A	A	A	A	-	A	A	A	A	D	A	A	A	A	A	A	A	A	A	A	A
1A	48047968	N	T	C	A	A	A	A	A	A	A	A	A	A	A	A	A	A	A	A	A	A	A	A	A	A	A	A	A	A	A	A	A	A	A	A	A	A	A	A	A	A	A	A	A	A	A	A	A
1A	48071198	N	C	T	A	A	A	A	A	A	A	A	A	A	A	A	A	A	A	A	D	-	A	A	A	A	A	A	A	A	A	A	A	A	A	A	A	A	A	A	A	A	A	A	A	-	A	A	A
1A	48097820	Y	T	C	A	A	A	A	A	A	B	A	A	A	A	A	A	A	A	A	A	A	A	-	A	A	A	A	A	A	A	A	A	A	A	A	A	A	A	A	A	A	A	A	A	A	A	A	A
1A	48138629	Y	T	A	A	A	A	A	A	A	B	A	A	A	A	A	A	A	A	A	A	-	A	A	A	A	A	A	A	A	A	A	-	A	A	A	A	A	A	-	A	A	A	A	A	-	A	A	A
1A	48172815	Y	G	A	A	A	A	A	A	A	B	A	A	A	A	A	A	A	A	A	D	A	A	A	A	A	A	A	A	A	A	A	A	A	A	A	A	A	A	A	A	A	A	A	A	A	A	A	A
1A	48177105	Y	A	G	A	A	A	A	B	A	B	A	A	A	A	A	A	A	B	A	A	A	A	A	B	A	A	A	A	A	A	A	A	A	A	A	A	A	A	A	A	A	A	A	A	A	A	A	A
1A	48177106	N	T	G	A	A	A	A	B	A	B	A	A	A	A	A	A	A	B	A	A	A	A	A	B	A	A	A	A	A	A	A	A	A	A	A	A	A	A	A	A	A	A	A	A	A	A	A	A
1A	48212734	Y	T	C	A	A	A	A	A	A	B	A	A	A	A	A	A	A	A	A	A	A	A	A	A	A	A	A	A	A	A	A	A	A	A	A	A	A	A	A	A	A	A	A	A	A	A	A	A
1A	48212745	N	G	A	A	A	A	A	A	A	B	A	A	A	A	A	A	A	A	A	A	A	A	A	A	A	A	A	A	A	A	A	A	A	A	A	A	A	A	A	A	A	A	A	A	A	A	A	A
1A	48212756	Y	G	A	A	A	A	A	A	A	B	A	A	A	A	A	A	A	A	A	A	A	A	A	A	A	A	A	A	A	A	A	A	A	A	A	A	A	A	A	A	A	A	A	A	A	A	A	A
1A	48215575	N	G	A	A	A	A	A	A	A	B	A	A	A	A	A	A	A	A	A	A	A	A	A	A	A	A	A	A	A	A	A	A	A	A	A	A	A	A	A	A	A	A	A	A	A	A	A	A
1A	48262978	N	G	T	A	A	A	A	A	A	B	A	A	A	A	A	A	A	A	A	A	A	A	A	A	A	A	A	A	A	A	D	A	A	A	A	A	A	A	A	A	A	A	A	A	A	A	A	A
1A	48263119	N	C	T	A	A	A	A	A	A	B	A	A	A	A	A	A	A	A	A	A	A	A	A	A	A	A	A	A	A	A	A	A	A	A	A	A	A	A	A	A	A	A	A	A	A	A	A	A
1A	48272243	N	T	C	A	A	A	A	B	A	B	A	A	A	A	A	A	A	A	A	A	A	A	A	A	A	A	A	A	A	A	A	A	A	A	A	A	A	A	A	A	A	A	A	A	A	A	A	A
1A	48365525	N	C	T	A	A	A	A	B	A	B	A	A	A	A	A	A	-	A	A	H	A	A	A	A	A	A	A	A	A	A	A	A	A	A	A	A	A	A	A	A	A	A	A	A	-	A	A	A
1A	48539491	Y	G	A	A	A	A	A	B	A	B	A	A	A	A	A	A	A	A	A	A	A	A	-	A	A	A	A	A	A	A	A	A	A	A	A	A	A	A	A	A	A	A	A	A	A	A	A	A
1A	49474028	N	G	GC	A	B	B	A	A	A	A	A	B	B	B	B	B	B	A	D	B	B	B	-	A	B	B	B	B	B	H	B	-	B	B	B	B	B	B	B	A	A	B	B	B	B	B	B	B
1A	49502350	Y	G	A	B	B	B	A	B	A	B	A	B	B	B	B	A	A	B	A	H	A	B	B	A	B	B	B	B	B	C	B	-	B	B	B	B	H	B	B	A	B	A	B	B	B	B	B	B
1A	49511860	N	C	T	B	B	B	A	B	-	B	A	B	B	B	B	A	A	B	A	H	A	B	B	A	B	B	B	B	B	H	B	B	B	B	-	B	B	B	B	A	B	A	B	B	B	B	B	B
1A	49750442	Y	T	C	A	A	A	A	A	A	A	A	A	A	A	A	A	A	A	A	A	A	A	-	A	A	A	A	A	A	A	A	A	A	A	A	A	A	A	A	A	A	A	A	A	A	A	A	A
1A	49874734	Y	T	C	A	A	A	A	A	A	A	A	A	A	A	A	A	A	A	A	A	A	A	A	A	A	A	A	A	A	A	A	A	A	A	A	A	A	A	A	A	A	A	A	A	A	A	A	A
1A	49889259	Y	C	A	-	A	A	A	A	A	A	A	A	A	A	A	A	A	A	A	A	A	A	-	A	A	A	A	A	A	A	A	D	A	A	A	A	A	A	A	A	A	A	A	A	A	A	A	A
1A	49999306	N	C	G	A	A	A	A	A	A	A	A	A	A	A	A	A	A	A	A	A	A	A	A	A	A	A	A	A	A	A	A	A	A	A	A	A	A	A	-	A	A	A	A	A	-	A	A	A
1A	50303350	Y	G	T	A	A	A	A	A	A	A	A	A	A	A	A	A	A	A	A	D	A	A	A	A	A	A	A	A	A	A	A	A	A	A	A	A	A	A	A	A	A	A	A	A	A	A	A	A
1A	50303705	N	T	TC	A	A	A	A	A	A	A	A	A	A	A	A	A	A	A	A	D	A	A	A	A	A	A	A	A	A	A	A	A	A	A	A	A	A	A	A	A	A	A	A	A	A	A	A	A
1A	50368638	N	G	A	A	A	A	A	A	A	A	A	A	A	A	A	A	A	A	A	A	A	A	A	A	A	A	A	A	A	A	A	A	A	A	A	A	A	A	A	A	A	A	A	A	A	A	A	A
1A	50395052	Y	T	A	A	A	A	A	A	A	A	A	A	A	A	A	A	A	A	A	A	A	A	A	A	A	A	A	A	A	A	A	A	A	A	A	A	A	A	A	A	A	A	A	A	A	A	A	A
1A	50395091	N	T	G	A	B	B	A	A	A	B	A	A	H	B	B	A	A	A	A	C	A	B	A	A	B	B	A	A	A	A	H	H	A	B	-	A	A	A	A	A	A	B	A	A	A	H	A	B
1A	50542128	N	CA	C	A	A	A	A	A	A	A	A	A	A	A	A	A	A	A	A	A	A	A	A	A	A	A	A	A	A	A	A	H	A	A	A	A	A	A	A	A	A	A	A	A	A	A	A	A
1A	50573958	N	G	A	A	A	A	A	A	A	A	A	A	A	A	A	D	A	A	A	A	A	A	A	A	A	A	A	A	A	A	A	A	A	A	A	A	A	A	-	A	B	A	A	A	-	A	A	A
1A	50574328	Y	A	G	A	A	A	A	A	A	A	A	A	A	A	A	A	A	A	A	A	A	A	A	A	A	A	A	A	A	A	A	A	A	A	A	A	A	A	A	A	A	A	A	A	A	A	A	A
1A	50580633	N	T	C	A	A	A	A	A	A	A	A	A	A	A	A	A	A	A	A	A	A	A	A	A	A	A	A	A	A	A	A	A	A	A	A	A	A	A	A	A	A	A	A	A	A	A	A	A
1A	50589821	Y	C	T	A	A	A	A	A	A	A	A	A	A	A	A	A	A	A	A	A	D	A	A	A	A	A	A	A	A	A	A	A	A	A	A	A	A	A	A	A	A	A	A	A	A	A	A	A
1A	50596065	Y	A	G	A	A	A	A	A	A	A	A	A	A	A	A	A	A	A	A	A	A	A	A	A	A	A	A	A	A	A	A	A	A	A	A	A	A	A	A	A	A	A	A	A	A	A	A	A
1A	50699177	N	GA	G	A	A	A	A	A	A	A	A	A	A	A	A	A	A	A	A	D	A	A	A	A	A	A	A	A	A	A	A	A	A	A	A	A	A	A	A	A	A	A	A	A	A	A	A	A
1A	50803775	N	T	C	A	A	A	A	A	A	A	A	A	A	A	A	A	A	A	A	A	A	A	A	A	A	A	A	A	A	A	A	A	A	A	A	A	A	A	A	A	A	A	A	A	A	A	A	A
1A	50905774	Y	A	G	A	A	A	A	A	A	A	A	A	A	A	-	A	A	A	A	A	A	A	A	A	A	A	A	A	A	A	A	-	A	A	A	A	A	A	A	A	A	A	A	A	A	A	A	A
1A	50992904	N	A	G	A	A	A	A	A	A	A	A	A	A	A	A	A	A	A	A	A	A	A	A	A	A	A	A	A	A	A	A	D	A	A	A	A	A	A	-	A	A	A	A	A	-	A	A	A
1A	51138890	N	C	T	A	A	A	A	A	A	A	A	A	A	A	A	A	A	A	A	A	A	A	A	A	A	A	A	A	A	A	A	-	A	A	A	A	A	A	A	A	A	A	A	A	A	A	A	A
1A	51139556	N	G	A	A	A	A	A	A	A	A	A	A	A	A	A	A	A	A	A	A	A	A	A	A	A	A	A	A	A	A	A	-	A	A	A	A	A	A	A	A	A	A	A	A	A	A	A	A
1A	51194111	Y	A	G	A	A	A	A	A	A	A	A	A	A	A	A	A	A	A	A	A	A	A	A	A	A	A	A	A	A	A	A	D	A	A	A	A	A	A	A	A	A	A	A	-	A	A	-	A
1A	51225786	N	T	C	A	A	A	A	A	A	A	A	A	A	A	A	A	A	A	A	A	A	A	A	A	A	A	A	A	A	A	A	A	A	A	A	A	A	A	A	A	A	A	A	A	A	A	A	A
1A	51266368	N	C	T	-	A	A	A	A	A	A	A	A	A	A	A	B	A	A	A	A	A	A	-	A	A	A	A	A	A	A	A	A	A	A	A	A	A	A	A	A	A	A	A	A	A	A	A	A
1A	51299088	Y	T	A	A	A	A	A	A	A	A	A	A	A	A	A	A	A	A	A	A	A	A	A	A	A	A	A	A	A	A	A	A	A	A	A	A	A	A	A	A	A	A	A	A	A	A	A	A
1A	51370107	Y	G	A	A	A	A	A	A	A	A	A	A	A	A	A	A	A	A	A	A	A	A	-	A	A	A	A	A	A	A	A	-	A	A	A	A	A	A	A	A	A	A	A	A	A	A	A	A
1A	51532972	Y	T	C	A	A	A	A	A	A	A	A	A	A	A	A	A	A	A	A	A	A	A	A	A	A	A	A	A	A	H	A	-	A	A	A	A	A	A	A	A	A	A	A	A	A	A	A	A
1A	51759866	N	T	A	A	A	A	A	A	A	A	A	A	A	H	B	A	A	A	A	A	A	A	A	A	B	A	B	A	A	A	H	H	A	A	A	B	H	B	B	A	A	A	A	A	B	H	A	A
1A	51802609	N	C	T	A	A	A	A	A	A	A	A	A	A	A	A	A	A	A	A	A	A	A	-	A	A	A	A	A	A	A	A	A	A	A	A	A	A	A	A	A	A	A	A	A	A	A	A	A
1A	51923702	N	C	T	A	A	A	A	A	A	A	A	A	A	A	A	A	A	A	A	A	-	A	A	A	A	A	A	A	A	A	A	A	A	A	A	A	D	A	A	A	A	A	A	A	-	A	A	A
1A	52031904	Y	C	G	-	A	A	B	B	B	B	B	A	A	A	A	A	A	A	A	A	-	A	-	A	A	A	A	A	A	H	A	A	A	A	A	A	A	A	A	B	A	A	A	A	A	A	A	A
1A	52072228	Y	T	TG	D	B	A	B	B	B	B	B	B	B	B	B	B	B	B	H	B	B	B	B	A	B	B	B	B	B	B	C	B	B	B	B	B	B	-	B	B	B	B	B	B	B	B	B	B
1A	52447767	N	TC	T	A	A	A	A	A	A	A	A	A	A	A	A	A	A	A	A	A	A	-	A	A	A	A	A	A	A	H	A	A	A	A	A	-	A	A	A	A	A	A	A	A	-	A	A	A
1A	52665965	N	T	C	A	A	A	A	A	A	A	A	A	A	A	A	A	A	A	A	A	A	A	A	A	A	A	A	A	A	A	A	A	A	A	A	A	A	A	-	A	A	A	A	A	A	A	A	A
1A	52800290	Y	C	T	A	A	A	A	A	A	A	A	A	H	A	A	A	A	A	A	A	A	A	A	A	A	A	A	A	A	A	A	A	A	A	A	A	A	A	A	A	A	A	A	A	A	A	A	A
1A	54213142	Y	T	TG	B	B	B	B	B	-	B	B	B	A	H	A	B	B	A	B	C	A	A	-	A	A	A	B	B	B	A	A	H	C	A	-	A	-	A	A	A	B	A	A	A	A	H	A	A
1A	54300707	N	G	A	A	A	A	A	A	A	A	A	A	H	A	B	A	A	A	A	A	A	B	B	A	A	A	A	A	A	A	-	A	A	B	-	B	B	-	A	A	A	B	A	B	-	H	B	B
1A	54929122	Y	G	C	B	A	A	A	A	A	A	A	A	A	A	A	B	B	B	C	D	B	A	A	B	A	A	A	A	A	A	A	D	A	A	A	A	A	A	A	A	A	A	A	A	A	A	A	A
1A	55003462	N	T	C	B	A	A	A	A	A	A	A	A	A	A	A	B	B	B	C	D	B	A	-	A	A	A	A	A	A	A	A	A	A	A	A	A	A	A	A	A	A	A	A	A	A	A	A	A
1A	56063663	N	G	C	A	A	B	B	B	-	B	B	B	H	A	A	A	A	A	A	A	A	A	A	A	A	A	A	A	A	H	A	-	A	A	-	A	A	A	A	A	B	A	A	A	A	A	A	A
1A	56931213	N	T	C	A	A	A	A	A	A	A	A	A	A	A	A	A	A	A	A	A	A	A	A	A	A	A	A	A	A	A	A	A	A	A	A	A	A	A	A	B	B	A	A	A	A	A	A	A
2A	130844	N	T	C	A	A	A	A	A	A	A	A	A	A	A	A	A	A	A	A	A	A	A	A	A	A	A	A	A	A	A	A	H	A	A	A	A	A	A	A	A	A	A	A	A	A	A	A	A
2A	208603	N	G	T	A	A	A	A	A	A	A	A	A	A	A	A	A	A	A	A	A	A	A	A	A	A	A	A	A	A	A	A	A	A	A	A	A	A	A	A	A	A	A	A	A	A	A	A	A
2A	208611	N	AT	A	A	A	A	A	A	A	A	A	A	A	A	A	A	A	A	A	A	A	A	A	A	A	A	A	A	A	A	H	A	A	A	A	A	A	A	A	A	A	A	A	A	A	A	A	A
2A	284571	N	A	G	A	A	A	A	A	A	A	A	A	D	A	A	A	A	A	A	A	A	A	A	A	A	A	A	A	A	A	A	A	A	A	A	A	A	A	A	A	A	A	A	A	A	A	A	A
2A	310006	Y	T	C	-	A	A	A	A	A	A	A	A	A	A	A	A	A	A	A	A	A	A	-	A	A	A	A	A	A	A	A	A	A	A	A	A	A	A	A	A	A	A	A	A	A	A	A	A
2A	317024	N	G	T	A	A	A	A	A	A	-	A	A	A	A	A	A	A	A	A	A	-	A	A	A	A	A	A	A	A	A	A	A	A	A	A	A	A	A	-	A	A	A	A	A	-	A	A	A
2A	317034	Y	T	C	A	A	A	A	A	A	-	A	A	A	A	A	A	A	A	A	A	-	A	A	A	A	A	A	A	A	A	A	A	A	A	A	A	A	A	-	A	A	A	A	A	-	A	A	A
2A	317040	N	A	G	A	A	A	A	A	A	-	A	A	A	A	A	A	A	A	A	A	-	A	A	A	A	A	A	A	A	A	A	A	A	A	A	A	A	A	-	A	A	A	A	A	-	A	A	A
2A	400935	N	G	A	A	A	A	A	A	A	A	A	A	A	A	A	A	A	A	A	A	A	A	-	A	A	A	A	A	A	A	A	A	A	A	A	A	A	A	A	A	A	A	A	A	A	A	A	A
2A	523216	N	T	C	A	A	A	A	A	A	A	A	A	A	A	A	A	A	A	A	A	A	A	A	A	A	-	A	A	A	A	A	A	A	A	A	A	A	A	A	A	A	A	A	A	A	A	A	A
2A	679583	N	G	GAAGTA	A	A	A	A	A	A	A	A	A	A	A	A	A	A	A	A	A	A	A	A	A	A	A	A	A	A	A	A	A	A	A	A	A	A	A	A	A	A	A	A	A	A	A	A	A
2A	699581	N	A	G	A	A	A	A	A	A	A	A	A	A	A	A	A	A	A	A	A	A	A	-	A	A	A	A	A	A	A	A	A	A	A	A	A	A	A	A	A	A	A	A	A	A	A	A	A
2A	699585	N	A	T	A	A	A	A	A	A	A	A	A	A	A	A	A	A	A	A	A	A	A	-	A	A	A	A	A	A	A	A	A	A	A	A	A	A	A	A	A	A	A	A	A	A	A	A	A
2A	732072	Y	T	C	A	A	A	A	A	A	A	A	A	A	A	A	A	A	A	A	D	A	A	A	A	A	A	A	A	A	A	A	A	A	A	A	A	A	A	A	A	A	A	A	A	A	A	A	A
2A	732096	Y	A	G	A	A	A	A	A	A	A	A	A	A	A	A	A	A	A	A	D	A	A	A	A	A	A	A	A	A	A	A	A	A	A	A	A	A	A	A	A	A	A	A	A	A	A	A	A
2A	772211	Y	T	G	A	A	A	A	A	A	A	A	A	A	A	A	A	A	A	A	D	A	A	A	A	A	A	A	A	A	A	A	A	A	A	A	A	A	A	A	A	A	A	A	A	A	A	A	A
2A	776105	Y	G	A	A	A	A	A	A	A	A	A	A	A	A	A	A	A	A	A	A	A	A	A	A	A	A	A	A	A	A	A	-	A	A	A	A	A	A	A	A	A	A	A	A	A	A	A	A
2A	875803	N	A	G	A	A	A	A	A	A	A	A	A	A	A	A	A	A	A	A	A	A	A	A	A	A	A	A	A	A	A	A	A	A	A	A	A	A	A	A	A	A	A	A	A	A	A	A	A
2A	878604	N	C	T	A	A	A	A	A	A	A	A	A	A	A	A	A	A	A	A	A	A	A	A	A	A	A	A	A	A	A	A	A	A	A	A	A	A	A	A	A	A	A	A	A	A	A	A	A
2A	890950	N	C	G	A	A	A	A	A	A	A	A	A	A	A	A	A	A	A	A	A	-	A	A	A	A	A	A	A	A	A	A	A	A	A	A	A	A	A	A	A	A	A	A	A	-	A	A	A
2A	891008	N	A	G	A	A	A	A	A	A	A	A	A	A	A	A	A	A	A	A	A	A	A	A	A	A	A	A	A	A	A	A	-	A	A	A	A	A	A	A	A	A	A	A	A	-	A	A	A
2A	891022	Y	T	C	A	A	A	A	A	A	A	A	A	A	A	A	A	A	A	A	A	A	A	A	A	A	A	A	A	A	A	A	-	A	A	A	A	A	A	A	A	A	A	A	A	-	A	A	A
2A	891067	N	A	T	A	A	A	A	A	A	A	A	A	A	A	A	A	A	A	A	A	A	A	A	A	A	A	A	A	A	A	A	A	A	A	A	A	A	A	A	A	A	A	A	A	-	A	A	A
2A	939402	Y	ATGT	A	A	A	A	A	A	A	A	A	A	A	A	A	A	A	A	A	A	A	A	A	A	A	A	A	A	A	A	A	-	A	A	A	A	A	A	A	A	A	A	A	A	A	A	A	A
2A	939513	Y	C	G	A	A	A	A	A	A	A	A	A	A	A	A	A	A	A	A	A	A	A	A	A	A	A	A	A	A	A	A	A	A	A	A	A	A	A	A	A	A	A	A	A	A	A	A	A
2A	939524	N	T	C	A	A	A	A	A	A	A	A	A	A	A	A	A	A	A	A	A	A	A	A	A	A	A	A	A	A	A	A	A	A	A	A	A	A	A	A	A	A	A	A	A	A	A	A	A
2A	1095544	N	T	G	A	A	A	A	A	A	A	A	A	A	A	A	A	A	A	A	A	A	A	A	A	A	A	A	A	A	A	A	A	A	A	A	A	A	A	A	A	A	A	A	A	A	A	A	A
2A	1159178	Y	A	C	A	A	A	A	A	A	A	A	A	A	A	A	A	A	A	A	A	A	A	A	A	A	A	A	A	A	A	A	A	A	A	A	A	A	A	A	A	A	A	A	A	A	A	A	A
2A	1159180	Y	A	G	A	A	A	A	A	A	A	A	A	A	A	A	A	A	A	A	A	A	A	A	A	A	A	A	A	A	A	A	A	A	A	A	A	A	A	A	A	A	A	A	A	A	A	A	A
2A	1159331	N	A	G	A	A	A	A	A	A	A	A	A	A	A	A	A	A	A	A	A	A	A	A	A	A	A	A	A	A	A	A	A	A	A	A	A	A	A	A	A	A	A	A	A	A	A	A	A
2A	1159346	N	G	A	A	A	A	A	A	A	A	A	A	A	A	A	A	A	A	A	A	A	A	A	A	A	A	A	A	A	A	A	A	A	A	A	A	A	A	A	A	A	A	A	A	A	A	A	A
2A	1303808	Y	C	G	A	A	A	A	A	A	A	A	B	A	A	A	A	A	A	A	A	A	A	-	A	A	A	A	A	A	A	A	A	A	A	A	A	A	A	A	A	A	A	A	A	A	A	A	A
2A	1313399	N	G	A	A	A	A	A	A	A	A	A	A	A	A	A	A	A	A	A	A	A	A	A	A	A	A	A	A	A	A	A	A	A	A	A	A	A	A	A	A	A	A	A	A	A	A	A	A
2A	1382292	Y	A	G	A	A	A	A	A	A	A	A	A	A	A	A	A	A	A	A	A	A	A	A	A	A	A	A	A	A	A	A	H	A	A	A	A	A	A	A	A	A	A	A	A	A	A	A	A
2A	1382325	N	T	C	A	A	A	A	A	A	A	A	A	A	A	A	A	A	A	A	A	A	A	A	A	A	A	A	A	A	A	A	D	A	A	A	A	A	A	A	A	A	A	A	A	A	A	A	A
2A	1406493	Y	G	A	-	A	A	A	A	A	A	A	A	A	A	A	A	A	A	A	A	A	A	-	A	A	A	A	A	A	A	A	A	A	A	A	A	A	A	A	A	A	A	A	A	A	A	A	A
2A	1406965	Y	G	A	-	A	A	A	A	A	A	A	A	A	A	A	A	A	A	A	A	A	A	-	A	A	A	A	A	A	A	A	A	A	A	A	A	A	A	A	A	A	A	A	A	A	A	A	A
2A	1437543	N	A	G	A	A	A	A	A	A	A	A	A	A	A	A	A	A	A	A	A	A	A	A	A	A	A	A	A	A	A	A	-	A	A	A	A	A	A	A	A	A	A	A	A	A	A	A	A
2A	1506163	Y	C	T	A	A	A	A	A	A	A	A	A	A	A	A	A	A	A	A	A	A	A	A	A	A	A	A	A	A	A	A	-	A	A	A	A	A	A	-	A	A	A	A	A	-	A	A	A
2A	1506164	Y	T	A	A	A	A	A	A	A	A	A	A	A	A	A	A	A	A	A	D	A	A	A	A	A	A	A	A	A	A	A	-	A	A	A	A	A	A	-	A	A	A	A	A	-	A	A	A
2A	1533047	N	T	C	A	A	A	A	A	A	A	A	A	A	A	A	A	A	A	A	A	A	A	A	A	A	A	A	A	A	A	A	D	A	A	A	A	A	A	A	A	A	A	A	A	-	A	A	A
2A	1533528	N	C	A	A	A	A	A	A	A	A	A	A	A	A	A	A	A	A	A	A	A	A	A	A	A	A	A	A	A	A	A	-	A	A	A	A	A	A	A	A	A	A	A	A	A	A	A	A
2A	1568161	Y	A	G	A	A	A	A	A	A	A	A	A	A	A	A	A	A	A	A	H	A	A	A	A	A	A	A	A	A	A	A	-	A	A	A	A	A	A	A	A	A	A	A	A	-	A	A	A
2A	1568262	Y	C	T	A	A	A	A	A	A	A	A	A	A	A	A	A	A	A	A	H	A	A	A	A	A	A	A	A	A	A	A	A	A	A	A	A	A	A	A	A	A	A	A	A	A	A	A	A
2A	1584897	N	G	A	A	A	A	A	A	A	A	A	A	A	-	A	A	A	A	A	A	A	A	-	A	A	A	A	A	A	A	A	A	A	A	A	A	A	A	A	A	A	A	A	A	A	A	A	A
2A	1585225	Y	A	G	A	A	A	A	A	A	A	A	A	A	-	A	A	A	A	A	A	A	A	-	A	A	A	A	A	A	A	A	A	A	A	A	A	A	A	A	A	A	A	A	A	A	A	A	A
2A	1596595	Y	T	A	A	A	A	A	A	A	A	A	A	A	A	A	A	A	A	-	A	A	A	A	A	A	A	A	A	A	A	A	H	A	A	A	A	A	A	-	A	A	A	A	A	A	A	A	A
2A	1596960	N	C	T	A	A	A	A	A	A	A	A	A	A	A	A	A	A	A	-	A	A	A	A	A	A	A	A	A	A	A	A	A	A	A	A	A	A	A	-	A	A	A	A	A	A	A	A	A
2A	1647161	Y	G	A	A	A	A	A	A	A	A	A	A	A	A	A	A	A	A	A	A	A	A	A	A	A	A	A	A	A	A	A	A	A	A	A	A	A	A	A	A	A	A	A	A	-	A	A	A
2A	1647198	N	G	A	A	A	A	A	A	A	A	A	A	A	A	A	A	A	A	A	A	A	A	A	A	A	A	A	A	A	A	A	A	A	A	A	A	A	A	A	A	A	A	A	A	-	A	A	A
2A	1647199	N	G	A	A	A	A	A	A	A	A	A	A	A	A	A	A	A	A	A	A	A	A	A	A	A	A	A	A	A	A	A	A	A	A	A	A	A	A	A	A	A	A	A	A	-	A	A	A
2A	1665864	N	T	C	A	A	A	A	A	A	A	A	A	A	A	A	A	A	A	A	A	A	A	A	A	A	A	A	A	A	A	A	H	A	A	A	A	A	A	-	A	A	A	A	A	A	A	A	A
2A	1747450	N	A	T	A	A	A	A	A	A	A	A	A	A	A	A	A	A	A	A	A	A	A	-	A	A	A	A	A	A	A	A	-	A	A	A	A	A	A	A	A	A	A	A	A	A	A	A	A
2A	1753557	N	T	G	B	B	B	B	B	B	B	B	B	B	-	B	B	B	B	B	B	B	B	-	A	B	B	B	C	B	H	B	B	B	B	B	B	B	B	B	B	B	B	B	B	B	B	B	B
2A	1753925	N	G	A	A	A	A	A	A	A	A	A	A	A	-	A	A	A	A	A	A	A	A	-	A	A	A	A	A	A	A	A	A	A	A	A	A	A	A	A	A	A	A	A	A	A	A	A	A
2A	1753939	N	T	TC	A	A	A	A	A	A	A	A	A	A	-	A	A	A	A	A	A	A	A	-	A	A	A	A	A	A	A	A	A	A	A	A	A	A	A	A	A	A	A	A	A	A	A	A	A
2A	1753962	N	C	T	A	A	A	A	A	A	A	A	A	A	-	A	A	A	A	A	A	A	A	-	A	A	A	A	A	A	A	A	A	A	A	A	A	A	A	A	A	A	A	A	A	A	A	A	A
2A	1831773	N	C	T	A	A	A	A	A	A	A	A	A	A	A	A	A	A	A	A	A	A	A	-	A	A	A	A	A	A	A	A	A	A	A	A	A	A	A	A	A	A	A	A	A	A	A	A	A
2A	1831790	N	G	A	A	A	A	A	A	A	A	A	A	A	A	A	A	A	A	A	A	A	A	-	A	A	A	A	A	A	A	A	A	A	A	A	A	A	A	A	A	A	A	A	A	A	A	A	A
2A	1856349	N	C	T	A	A	A	A	A	A	A	A	A	A	A	A	A	A	A	A	A	A	A	-	A	A	A	A	A	A	A	A	A	A	A	A	A	A	A	A	A	A	A	A	A	A	A	A	A
2A	1856842	Y	A	G	B	B	B	B	B	B	B	B	B	B	B	B	B	B	B	B	B	B	B	-	A	B	B	B	B	B	H	B	B	B	B	B	B	B	B	B	B	B	B	B	B	B	B	B	B
2A	1927324	Y	A	C	A	A	A	A	A	A	A	A	A	A	A	A	A	A	A	A	A	A	A	A	A	A	A	A	A	A	A	A	A	A	A	A	A	A	A	A	A	A	A	A	A	A	A	A	A
2A	1927326	N	C	T	A	A	A	A	A	A	A	A	A	A	A	A	A	A	A	A	A	A	A	A	A	A	A	A	A	A	A	A	A	A	A	A	A	A	A	A	A	A	A	A	A	A	A	A	A
2A	1927355	N	C	T	A	A	A	A	A	A	A	A	A	A	A	A	A	A	A	A	A	A	A	A	A	A	A	A	A	A	A	A	A	A	A	A	A	A	A	A	A	A	A	A	A	A	A	A	A
2A	2119350	Y	T	C	A	A	A	A	A	A	A	A	A	A	A	A	A	A	A	A	D	A	A	-	A	A	A	A	A	A	A	A	-	A	A	A	A	A	A	A	A	A	A	A	A	A	A	A	A
2A	2119764	Y	C	A	A	A	A	A	A	A	A	A	A	A	A	A	A	A	A	A	A	A	A	-	A	A	A	A	A	A	A	A	A	A	A	A	A	A	A	A	A	A	A	A	A	A	A	A	A
2A	2126001	N	A	G	A	A	A	A	A	A	A	A	A	A	A	A	A	A	A	A	D	A	A	A	A	A	A	A	A	A	A	A	A	A	A	A	A	D	A	A	A	A	A	A	A	-	A	A	A
2A	2227432	N	G	A	A	A	A	A	A	A	A	A	A	A	-	A	A	A	A	A	A	A	A	-	A	A	A	A	A	A	A	A	A	A	A	A	A	A	A	A	A	A	A	A	A	A	A	A	A
2A	2281021	Y	C	T	B	A	A	B	B	B	B	B	B	A	A	A	B	B	B	C	H	-	A	A	A	A	A	A	A	A	A	A	A	A	A	A	A	A	A	A	B	B	A	A	A	A	H	A	A
2A	2281031	N	T	C	B	A	A	B	B	B	B	B	B	A	A	A	B	B	B	C	H	-	A	A	A	A	A	A	A	A	A	A	A	A	A	A	A	A	A	A	B	B	A	A	A	A	H	A	A
2A	2281033	N	C	T	B	A	A	B	B	B	B	B	B	A	A	A	B	B	B	C	H	-	A	A	A	A	A	A	A	A	A	A	A	A	A	A	A	A	A	A	B	B	A	A	A	A	H	A	A
2A	2281145	N	T	G	B	A	A	B	B	B	B	B	B	A	A	A	B	B	B	C	H	B	A	A	A	A	A	A	A	A	A	A	A	A	A	A	A	A	A	A	B	B	A	A	A	A	H	A	A
2A	2281183	Y	C	CT	A	A	A	A	A	A	A	A	A	A	A	A	A	A	A	A	A	A	A	A	B	A	B	A	A	A	H	H	A	A	A	A	A	A	A	A	A	A	A	A	B	A	A	B	A
2A	2281350	Y	A	T	B	A	A	B	B	B	B	B	B	A	A	A	B	B	B	C	H	B	A	A	A	A	A	A	A	A	A	A	A	A	A	A	A	A	A	A	B	B	A	A	A	A	H	A	A
2A	2285686	Y	G	A	B	A	A	B	B	B	B	B	B	A	A	A	B	B	B	B	H	B	A	A	A	A	A	A	A	A	A	A	A	A	A	A	A	A	A	A	B	B	A	A	A	A	H	A	A
2A	2288330	Y	G	A	A	A	A	A	A	A	A	A	A	A	A	A	A	A	A	A	A	A	A	A	A	A	A	A	A	D	A	A	-	A	A	A	A	A	A	A	A	A	A	A	A	A	A	A	A
2A	2288482	Y	G	T	A	A	A	A	A	A	A	A	A	A	A	A	A	A	A	A	A	A	A	A	A	A	A	A	A	A	A	A	A	A	A	A	A	A	A	A	A	A	A	A	A	A	A	A	A
2A	2293117	Y	G	T	A	A	A	A	A	A	A	A	A	A	A	A	A	A	A	A	A	A	A	-	A	A	A	A	A	A	A	A	A	A	A	A	A	A	A	A	A	A	A	A	A	A	A	A	A
2A	2293141	Y	G	A	A	A	A	A	A	A	A	A	A	A	A	A	A	A	A	A	A	A	A	-	A	A	A	A	A	A	A	A	A	A	A	A	A	A	A	A	A	A	A	A	A	A	A	A	A
2A	2293497	N	G	T	A	A	A	A	A	A	A	A	A	A	A	A	A	A	A	A	A	A	A	-	A	A	A	A	A	A	A	A	A	A	A	A	A	A	A	A	A	A	A	A	A	A	A	A	A
2A	2309346	Y	G	A	A	A	A	A	A	A	A	A	A	A	A	A	A	A	A	A	D	A	A	A	A	A	A	A	A	A	A	-	A	A	A	A	A	A	A	A	A	A	A	A	A	A	A	A	A
2A	2309364	N	A	G	A	A	A	A	A	A	A	A	A	A	A	A	A	A	A	A	D	A	A	A	A	A	A	A	A	A	A	A	A	A	A	A	A	A	A	A	A	A	A	A	A	A	A	A	A
2A	2309602	N	C	T	A	A	A	A	A	A	A	A	A	A	A	A	A	A	A	A	A	A	A	A	A	A	A	A	A	A	A	A	A	A	A	A	A	A	A	A	A	A	A	A	A	A	A	A	A
2A	2316693	N	A	T	A	A	A	A	A	A	A	A	A	A	A	A	A	A	A	A	D	A	A	A	A	A	A	A	A	A	A	A	A	A	A	A	A	A	A	A	A	A	A	A	A	A	A	A	A
2A	2317038	N	T	C	A	A	A	A	A	A	A	A	A	A	A	A	A	A	A	A	D	A	A	A	A	A	A	A	A	A	A	A	A	A	A	A	A	A	A	A	A	A	A	A	A	A	A	A	A
2A	2374088	N	C	T	A	A	A	A	A	A	A	A	A	A	A	A	A	A	A	A	A	A	A	A	A	A	B	A	A	A	A	H	A	A	A	A	A	A	A	A	B	B	A	A	B	A	A	B	A
2A	2377105	N	T	TA	A	A	A	A	A	A	A	A	A	A	A	A	A	A	A	A	A	A	A	A	A	A	A	A	A	A	A	A	A	A	A	-	A	A	A	A	A	A	A	A	A	A	A	A	A
2A	2377299	Y	T	C	A	A	A	A	A	A	A	A	A	A	A	A	A	-	A	A	A	A	A	A	A	A	A	A	A	A	A	A	A	A	A	A	A	D	A	A	A	A	A	A	A	A	A	A	A
2A	2470753	N	C	T	A	A	A	A	A	A	A	A	A	A	A	A	A	A	A	A	A	A	A	A	A	A	A	A	A	A	A	A	A	A	A	A	A	A	A	A	A	A	A	A	A	-	A	A	A
2A	2526141	Y	T	C	A	A	A	A	A	A	A	A	A	A	A	A	A	A	A	A	A	A	A	A	A	A	A	A	A	A	A	A	-	A	A	A	A	A	A	A	A	A	A	A	A	-	A	A	A
2A	2526193	N	A	G	A	A	A	A	A	A	A	A	A	A	A	A	A	A	A	A	A	A	A	A	A	A	A	A	A	A	A	A	-	A	A	A	A	A	A	A	A	A	A	A	A	-	A	A	A
2A	2526195	N	G	C	A	A	A	A	A	A	A	A	A	A	A	A	A	A	A	A	A	A	A	A	A	A	A	A	A	A	A	A	-	A	A	A	A	A	A	A	A	A	A	A	A	-	A	A	A
2A	2526229	N	A	G	A	A	A	A	A	A	A	A	A	A	A	A	A	A	A	A	A	A	A	A	A	A	A	A	A	A	A	A	-	A	A	A	A	A	A	A	A	A	A	A	A	-	A	A	A
2A	2526245	N	C	A	A	A	A	A	A	A	A	A	A	A	A	A	A	A	A	A	A	A	A	A	A	A	A	A	A	A	A	A	-	A	A	A	A	A	A	A	A	A	A	A	A	-	A	A	A
2A	2578394	N	A	T	A	A	A	A	A	A	A	A	A	A	A	A	A	A	A	A	A	A	A	A	A	A	A	A	A	A	A	A	-	A	A	A	A	A	A	A	A	A	A	A	A	A	A	A	A
2A	2674277	Y	G	C	A	A	A	A	A	A	A	A	A	A	A	A	A	A	A	A	A	A	A	A	A	A	A	A	A	A	A	A	A	A	A	A	A	A	A	A	A	A	A	A	A	-	A	A	A
2A	2707675	N	A	G	A	A	A	A	A	A	A	A	A	A	A	A	A	A	A	A	A	A	A	-	A	A	A	A	A	A	A	A	A	A	A	A	A	D	A	A	A	A	A	A	A	A	A	A	A
2A	2708015	N	T	C	A	A	A	A	A	A	A	A	A	A	A	A	A	A	A	A	A	A	A	-	A	A	A	A	A	A	A	A	A	A	A	A	A	A	A	A	A	A	A	A	A	A	A	A	A
2A	2708029	N	T	C	A	A	A	A	A	A	A	A	A	A	A	A	A	A	A	A	A	A	A	-	A	A	A	A	A	A	A	A	A	A	A	A	A	A	A	A	A	A	A	A	A	A	A	A	A
2A	2709077	Y	A	C	A	A	A	A	A	A	A	A	A	A	A	A	A	A	A	A	A	A	A	-	A	A	A	A	A	A	A	A	-	A	A	A	A	A	A	A	A	A	A	A	A	A	A	A	A
2A	2750006	N	C	G	A	A	A	A	A	A	A	A	A	A	A	A	A	A	A	A	A	A	A	A	A	A	A	A	A	A	A	A	A	A	A	A	A	A	A	A	A	A	A	A	A	A	A	A	A
2A	2788832	N	C	T	A	A	A	A	A	A	A	A	A	A	A	A	A	A	A	A	D	A	A	A	A	A	A	A	A	A	A	A	A	A	A	A	A	A	A	A	A	A	A	A	A	A	A	A	A
2A	2788904	N	A	G	A	A	A	A	A	A	A	A	A	A	A	A	A	A	A	A	A	A	A	A	A	A	A	A	A	A	A	A	A	A	A	A	A	A	A	A	A	A	A	A	A	A	A	A	A
2A	3185925	N	A	C	A	B	B	A	A	A	A	A	A	B	B	B	A	A	A	D	H	A	B	B	A	B	B	B	B	B	H	B	B	B	B	B	B	B	B	B	A	A	B	B	B	B	B	B	B
2A	3299345	N	G	GT	A	A	A	A	A	A	A	A	A	A	A	A	A	A	A	A	A	A	A	-	A	A	A	A	A	A	A	A	A	A	A	A	A	A	A	A	A	A	A	A	A	A	A	A	A
2A	3423829	N	A	G	H	A	A	A	A	A	A	A	A	A	A	A	A	A	A	A	D	A	A	A	A	A	A	A	A	A	A	A	A	A	A	A	A	A	A	A	A	A	A	A	A	A	A	A	A
2A	3471664	N	T	C	A	A	A	A	A	A	A	A	A	A	A	A	A	A	A	A	A	A	A	A	A	A	A	A	A	A	A	A	-	A	A	A	A	A	A	A	A	A	A	A	A	A	A	A	A
2A	3680881	N	G	C	A	A	A	A	A	A	A	A	A	A	A	A	A	A	A	A	A	A	A	A	A	A	A	A	A	A	A	A	A	A	A	A	A	A	A	A	A	A	A	A	A	A	A	A	A
2A	3724330	Y	G	A	A	A	A	A	A	A	A	A	A	A	A	A	A	A	A	A	A	A	A	A	A	A	A	A	A	A	A	A	-	A	A	A	A	A	A	A	A	A	A	A	A	A	A	A	A
2A	4038016	N	A	G	A	A	A	A	A	A	A	A	A	A	A	A	A	A	A	A	A	A	A	A	A	A	A	A	A	A	A	A	D	A	A	A	A	A	A	A	A	A	A	A	A	A	A	A	A
2A	4126421	N	A	T	A	A	A	A	A	A	A	A	A	A	A	A	A	A	A	A	D	A	A	A	A	A	A	A	A	A	A	A	-	A	A	A	A	A	A	A	A	A	A	A	A	A	A	A	A
2A	4126422	N	T	G	A	A	A	A	A	A	A	A	A	A	A	A	A	A	A	A	D	A	A	A	A	A	A	A	A	A	A	A	-	A	A	A	A	A	A	A	A	A	A	A	A	A	A	A	A
2A	4134539	N	T	G	A	A	A	A	A	A	A	A	A	A	A	A	A	A	A	A	A	A	A	A	A	A	A	A	A	A	A	A	A	A	A	A	A	A	A	A	A	A	A	A	A	A	A	A	A
2A	4257088	N	C	G	A	A	A	A	A	A	A	A	A	A	A	A	A	A	A	A	H	A	A	A	A	A	A	A	A	A	A	A	D	A	A	A	A	A	A	A	A	A	A	A	A	-	A	A	A
2A	4257309	Y	G	A	A	A	A	A	A	A	A	A	A	A	A	A	A	A	A	A	H	A	A	A	A	A	A	A	A	A	A	A	-	A	A	A	A	A	A	A	A	A	A	A	A	-	A	A	A
2A	4837928	Y	G	A	B	A	A	A	A	A	B	B	B	H	B	A	A	B	B	B	H	A	A	H	B	B	B	A	A	A	A	H	B	C	B	A	B	C	B	B	A	A	B	D	B	B	A	A	A
2A	5277510	Y	A	G	A	B	H	A	A	A	A	A	A	B	B	B	A	A	-	A	H	A	B	B	A	B	B	B	B	B	H	B	B	B	B	-	B	C	B	C	A	A	B	A	B	-	B	B	B
2A	5868384	Y	G	C	B	A	A	B	B	B	B	B	B	A	A	A	B	A	B	A	A	A	A	A	A	A	A	A	A	A	H	A	A	A	A	A	A	A	A	A	A	A	A	A	A	A	A	A	A
2A	6047186	Y	G	C	A	A	A	A	A	A	A	A	A	A	A	A	A	A	A	A	A	A	A	-	A	A	A	A	A	A	A	A	A	A	A	A	A	A	A	A	A	A	A	A	A	A	A	A	A
2A	6093447	Y	CG	C	A	A	A	A	A	A	A	A	A	H	A	A	A	A	A	A	A	A	A	-	B	A	A	A	A	A	C	H	A	A	A	A	A	A	A	D	B	A	A	A	A	A	A	A	A
2A	6255368	N	T	A	A	A	A	A	A	A	A	A	A	A	A	A	A	A	A	A	A	A	A	A	A	A	A	A	A	A	A	A	A	A	A	A	A	A	A	A	A	A	A	A	A	A	A	A	A
2A	6399938	N	A	AG	A	A	A	A	A	A	A	A	A	A	A	A	A	A	A	A	A	A	A	A	A	A	A	A	A	A	A	D	A	A	A	A	A	A	A	A	A	A	A	A	A	A	A	A	A
2A	6559887	Y	A	G	A	A	B	A	B	A	A	B	B	H	H	A	B	B	B	C	H	A	A	C	B	A	B	A	A	A	H	H	A	A	A	H	B	H	B	B	B	B	A	C	A	B	A	B	B
2A	6672986	Y	A	C	A	B	A	A	A	A	A	A	A	B	C	B	A	A	A	A	H	A	B	B	A	B	B	B	B	B	H	B	B	B	A	B	B	B	B	B	A	A	B	B	B	B	B	B	B
2A	6846156	Y	T	C	B	A	A	B	B	-	B	B	A	A	A	A	A	B	A	C	H	B	A	-	A	A	A	A	A	A	C	A	D	A	A	A	A	A	A	A	B	A	A	A	A	A	H	A	A
2A	6931425	Y	G	C	B	A	A	B	B	B	B	B	B	B	D	B	A	B	B	C	B	B	A	A	A	B	A	A	-	-	B	A	B	-	A	A	A	D	A	A	A	A	A	A	A	A	D	A	A
2A	7006825	Y	G	C	A	A	B	A	B	A	A	B	A	H	A	B	A	A	B	A	D	A	B	B	A	A	A	A	A	A	C	H	A	A	A	-	A	A	A	-	A	A	A	A	A	-	A	A	A
2A	7020190	Y	G	A	B	B	B	B	A	-	B	A	B	H	B	B	B	B	A	B	B	A	A	A	A	B	B	B	B	B	B	D	C	B	B	H	A	H	-	C	B	B	B	B	B	A	B	A	B
2A	7069466	Y	T	G	B	B	A	B	B	B	B	B	B	B	B	B	B	B	B	B	B	A	B	B	A	B	B	B	B	B	B	B	B	B	B	B	B	B	B	B	B	B	B	B	B	B	B	B	B
2A	7149180	Y	T	C	B	B	-	B	A	B	B	A	B	B	B	B	A	B	A	B	B	D	B	B	A	B	B	B	B	B	B	-	B	B	B	B	B	B	B	B	B	B	B	B	B	-	B	B	B
2A	7242073	Y	A	T	A	A	A	A	A	A	A	A	-	A	A	A	A	A	A	A	A	B	A	-	A	A	A	A	A	B	-	A	A	A	A	A	A	A	A	B	A	A	A	A	A	B	A	A	A
2A	7949600	Y	T	C	A	A	A	A	A	A	A	A	A	A	A	A	A	A	A	A	A	A	A	A	A	A	A	A	A	A	A	A	A	A	A	A	A	A	A	A	A	A	A	A	A	A	A	A	A
2A	8292366	Y	G	A	A	A	H	A	A	A	A	A	A	B	B	A	A	A	A	A	H	A	B	B	A	B	B	A	A	A	A	B	A	A	B	H	B	B	B	B	A	A	A	B	B	B	H	B	B
2A	8292719	N	T	A	C	A	A	B	B	-	A	A	A	A	A	A	A	A	A	A	A	A	A	A	A	A	A	A	A	A	B	H	A	A	A	A	A	A	A	A	A	A	A	A	A	A	A	A	A
2A	8357834	Y	C	T	B	A	C	B	B	-	A	A	A	H	B	A	A	A	A	C	H	A	B	B	B	B	B	A	A	A	B	C	A	A	B	-	B	B	B	B	A	A	A	B	B	B	A	B	B
2A	8928387	Y	T	A	-	A	C	A	B	-	B	A	B	B	-	B	A	A	A	C	A	A	B	-	B	B	A	A	A	A	B	H	-	A	A	-	B	B	B	B	A	A	A	B	B	B	H	B	B
2A	8929024	Y	A	G	-	A	C	A	B	A	B	A	B	B	-	B	A	A	A	C	A	A	B	-	B	B	A	A	A	A	B	C	H	A	A	-	B	B	B	B	A	A	A	B	B	B	H	B	B
2A	8929028	Y	A	G	-	A	C	A	B	-	B	A	B	B	-	B	A	A	A	H	A	A	B	-	B	B	A	A	A	A	B	C	H	A	A	-	B	B	B	B	A	A	A	B	B	B	H	B	B
2A	9230558	Y	C	A	-	B	H	A	B	A	B	B	B	A	-	A	A	A	A	B	A	A	B	-	B	A	B	H	A	A	B	H	B	A	A	-	A	B	A	A	B	B	B	A	B	B	H	A	A
2A	9408344	N	A	G	A	A	A	A	A	A	A	A	A	A	A	A	A	A	A	A	D	A	A	A	A	A	A	A	A	A	A	A	D	A	A	A	A	A	A	A	A	A	A	A	A	A	A	A	A
2A	9408376	N	C	T	A	A	A	A	A	A	A	A	A	A	A	A	A	A	A	A	D	A	A	A	A	A	A	A	A	A	A	A	D	A	A	A	A	A	A	A	A	A	A	A	A	A	A	A	A
2A	9470432	N	G	T	A	A	A	A	A	A	A	A	A	A	A	A	A	A	A	A	A	A	A	A	A	A	A	A	A	A	A	A	A	A	A	A	A	A	A	A	A	A	A	A	A	A	A	A	A
2A	9470651	N	T	C	A	A	A	A	A	A	A	A	A	A	A	A	A	A	A	A	A	A	A	A	A	A	A	A	A	A	A	A	-	A	A	A	A	A	A	A	A	A	A	A	A	A	A	A	A
2A	9470652	N	G	A	A	A	A	A	A	A	A	A	A	A	A	A	A	A	A	A	A	A	A	A	A	A	A	A	A	A	A	A	-	A	A	A	A	A	A	A	A	A	A	A	A	A	A	A	A
2A	9599674	Y	C	T	A	A	A	A	A	A	A	A	A	A	A	A	A	A	A	A	A	A	A	A	A	A	A	A	A	A	A	A	D	A	A	A	A	A	A	A	A	A	A	A	A	A	A	A	A
2A	9815603	N	T	G	A	A	A	A	A	A	A	A	A	A	A	A	A	A	A	A	A	A	A	A	A	A	A	A	A	A	A	A	A	A	A	A	A	A	A	A	A	A	A	A	A	A	A	A	A
2A	9982590	N	T	G	A	A	A	A	A	A	A	A	A	A	-	A	A	A	A	A	D	A	A	-	A	A	A	A	A	A	A	A	-	A	A	A	A	A	A	A	A	A	A	A	A	A	A	A	A
2A	10113384	N	C	T	A	A	A	A	A	A	A	A	A	A	A	A	A	-	A	A	A	A	A	A	A	A	A	A	A	A	A	A	A	A	A	A	A	A	A	A	A	A	A	A	A	A	A	A	A
2A	10232352	N	G	C	A	A	A	A	A	A	A	A	A	A	A	A	A	A	A	A	D	A	A	A	A	A	A	A	A	A	A	A	A	A	A	A	A	A	A	A	A	A	A	A	A	A	A	A	A
2A	10301128	Y	A	G	B	A	A	A	A	A	A	A	A	A	A	A	A	A	A	A	A	B	A	A	A	A	A	A	A	A	A	A	A	A	A	A	A	A	A	A	A	A	A	A	A	A	A	A	A
2A	10338187	N	C	A	A	A	A	A	A	A	A	A	A	A	A	A	A	A	A	A	A	A	A	A	A	A	A	A	A	A	A	A	A	A	A	A	A	A	A	A	A	A	A	A	A	A	A	A	A
2A	10338223	N	A	G	A	A	A	A	A	A	A	A	A	A	A	A	A	A	A	A	A	A	A	A	A	A	A	A	A	A	A	A	A	A	A	A	A	A	A	A	A	A	A	A	A	A	A	A	A
2A	10405175	N	G	C	-	A	A	A	A	A	A	A	A	A	A	A	A	A	A	A	A	A	A	-	A	A	A	A	A	A	A	A	A	A	A	A	A	A	A	A	A	A	A	A	A	A	A	A	A
2A	10418713	N	C	T	A	A	A	A	A	A	A	A	A	A	A	A	A	A	A	A	A	A	A	A	A	A	A	A	A	A	A	A	A	A	A	A	A	A	A	A	A	A	A	A	A	A	A	A	A
2A	10604620	N	C	G	A	A	A	A	A	A	A	A	A	A	A	A	A	A	A	A	A	A	A	A	A	A	A	A	A	A	A	A	-	A	A	A	A	A	A	A	A	A	A	A	A	-	A	A	A
2A	10740715	N	A	G	A	A	A	A	A	A	A	A	A	A	A	A	A	A	A	A	A	A	A	A	A	A	A	A	-	A	A	A	A	A	A	A	A	A	A	A	A	A	A	A	A	A	A	A	A
2A	10740781	Y	AT	A	A	A	A	A	A	A	A	A	A	A	A	A	A	A	A	A	A	A	A	A	A	A	A	A	-	A	A	A	A	A	A	A	A	A	A	A	A	A	A	A	A	A	A	A	A
2A	10756893	N	T	C	A	A	A	A	A	A	A	A	A	A	A	A	A	A	A	A	A	A	A	A	A	A	A	A	A	A	A	A	A	A	A	A	A	A	A	A	A	A	A	A	A	-	A	A	A
2A	10885950	N	G	GA	-	A	A	A	A	A	A	A	A	A	A	A	A	A	A	A	A	A	A	-	A	A	A	A	-	-	A	-	-	A	-	A	A	-	A	A	A	A	A	A	A	A	A	A	A
2A	10991911	N	C	A	A	A	A	A	A	A	A	A	A	A	A	A	A	A	A	A	A	A	A	A	A	A	A	A	A	A	A	A	A	A	A	A	A	A	A	A	A	A	A	A	A	A	A	A	A
2A	10991926	N	C	T	A	A	A	A	A	A	A	A	B	A	A	A	A	A	A	A	A	A	A	A	A	A	A	A	A	A	A	A	A	A	A	A	A	A	A	A	A	A	A	A	A	A	A	A	A
2A	10991968	Y	T	C	B	B	B	B	A	B	B	A	B	B	C	A	B	A	A	C	C	B	B	B	B	B	B	H	B	B	B	B	B	B	B	B	B	B	B	B	B	B	B	B	B	B	C	B	B
2A	11204252	Y	G	C	A	B	B	B	B	B	A	B	A	H	-	B	A	B	B	A	H	A	B	-	-	B	B	D	A	A	B	B	A	D	B	-	B	B	B	B	A	A	B	B	B	B	A	B	B
2A	11685191	N	C	CT	A	A	A	A	A	A	A	A	A	A	A	A	A	A	A	A	A	A	A	A	A	A	A	A	A	A	A	A	A	A	A	A	A	A	A	A	A	A	A	A	A	A	A	A	A
2A	11724221	N	A	G	A	A	A	A	A	A	A	A	A	A	A	A	A	A	A	A	A	A	A	A	A	A	A	A	A	A	A	A	A	A	A	A	A	A	A	A	A	A	A	A	A	A	A	A	A
2A	12040592	Y	C	G	A	B	H	A	A	A	A	B	A	B	B	B	A	A	A	A	B	B	B	C	B	B	B	B	B	B	B	B	B	B	B	B	B	B	B	B	B	B	A	B	B	B	B	B	B
2A	12040641	Y	A	C	A	B	H	A	A	A	A	B	A	B	B	B	A	A	A	A	B	B	B	C	B	B	B	B	B	B	B	B	B	B	B	B	B	B	B	B	B	B	A	B	B	B	B	B	B
2A	12040646	Y	A	G	A	B	H	A	A	A	A	B	A	B	B	B	A	A	A	A	B	B	B	C	B	B	B	B	B	B	B	B	B	B	B	B	B	B	B	B	B	B	A	B	B	B	B	B	B
2A	12040718	Y	A	G	A	B	H	A	A	A	A	B	A	B	B	B	A	A	A	A	B	B	B	C	B	B	B	B	B	B	B	B	B	B	B	-	B	C	B	B	B	B	A	B	B	-	B	B	B
2A	12363646	Y	C	T	A	A	A	A	A	A	A	A	A	A	A	A	A	A	A	A	A	A	A	A	A	A	A	A	A	A	A	A	A	A	A	A	A	A	A	A	A	A	A	A	A	A	A	A	A
2A	12855698	Y	T	C	A	A	A	A	A	A	A	A	B	A	A	A	A	A	A	A	A	A	A	A	A	A	A	A	A	A	A	A	A	A	A	A	A	A	A	-	A	A	A	A	A	-	A	A	A
2A	12855711	Y	A	T	A	A	A	A	A	A	A	A	B	A	A	A	A	A	A	A	A	A	A	A	A	A	A	A	A	A	A	A	A	A	A	A	A	A	A	-	A	A	A	A	A	-	A	A	A
2A	13009877	Y	G	T	A	A	A	A	A	A	A	A	B	A	A	A	A	A	A	A	D	-	A	A	A	A	A	A	A	A	A	A	A	A	A	A	A	A	A	-	A	A	A	A	A	-	A	A	A
2A	13032422	Y	T	C	A	A	A	A	A	A	A	A	B	A	A	A	A	A	A	A	A	A	A	-	A	A	A	A	A	A	A	A	A	A	A	A	A	A	A	A	A	A	A	A	A	A	A	A	A
2A	13033170	Y	T	C	A	A	A	A	A	A	A	A	B	-	A	A	A	A	A	A	A	A	A	-	A	A	A	A	A	A	A	-	A	A	A	-	A	-	A	A	A	A	A	A	A	A	A	A	A
2A	13277382	N	A	G	A	A	A	A	A	A	A	A	A	A	A	A	A	A	A	A	D	-	A	A	A	A	A	A	D	A	A	A	A	A	A	A	A	A	A	A	-	A	A	A	A	A	A	A	A
2A	13299041	N	G	A	A	A	A	A	A	A	A	A	A	A	A	A	A	A	A	A	A	A	A	A	A	A	A	A	A	A	A	A	-	A	A	A	A	A	A	-	A	A	A	A	A	A	A	A	A
2A	13299163	N	A	G	A	A	A	A	A	A	A	A	A	A	A	A	A	A	A	A	A	A	A	A	A	A	A	A	A	A	A	A	A	A	A	A	A	A	A	-	A	A	A	A	A	-	A	A	A
2A	13299172	N	G	A	A	A	A	A	A	A	A	A	A	A	A	A	A	A	A	A	A	A	A	A	A	A	A	A	A	A	A	A	A	A	A	A	A	A	A	-	A	A	A	A	A	-	A	A	A
2A	13437494	Y	A	G	A	A	A	A	A	A	A	A	A	A	A	A	A	A	A	A	A	A	A	A	A	A	A	A	A	A	A	A	-	A	A	-	A	A	A	A	A	A	A	A	A	A	A	A	A
2A	13446492	N	G	A	A	A	A	A	A	A	A	A	A	A	A	A	A	A	A	A	A	A	A	A	A	A	A	A	A	A	A	A	A	A	A	A	A	A	A	A	A	A	A	A	A	A	A	A	A
2A	13446496	N	G	C	A	A	A	A	A	A	A	A	A	A	A	A	A	A	A	A	A	A	A	A	A	A	A	A	A	A	A	A	A	A	A	A	A	A	A	A	A	A	A	A	A	A	A	A	A
2A	13446498	N	AGG	A	A	A	A	A	A	A	A	A	A	A	A	A	A	A	A	A	A	A	A	A	A	A	A	A	A	A	A	A	-	A	A	A	A	A	A	A	A	A	A	A	A	A	A	A	A
2A	13446519	N	A	G	A	A	A	A	A	A	A	A	A	A	A	A	A	A	A	A	A	A	A	A	A	A	A	A	A	A	A	A	A	A	A	A	A	A	A	A	A	A	A	A	A	A	A	A	A
2A	13446529	Y	G	A	A	A	A	A	A	A	A	A	A	A	A	A	A	A	A	A	A	A	A	A	A	A	A	A	A	A	A	A	A	A	A	A	A	A	A	A	A	A	A	A	A	A	A	A	A
2A	13446762	Y	C	A	A	A	A	A	A	A	A	A	A	A	A	A	A	A	A	A	A	A	A	A	A	A	A	A	A	A	A	A	A	A	A	A	A	A	A	A	A	A	A	A	A	A	A	A	A
2A	13446768	Y	A	G	A	A	A	A	A	A	A	A	A	A	A	A	A	A	A	A	A	A	A	A	A	A	A	A	A	A	A	A	A	A	A	A	A	A	A	A	A	A	A	A	A	A	A	A	A
2A	13446784	Y	C	G	A	A	A	A	A	A	A	A	A	A	A	A	A	A	A	A	A	A	A	A	A	A	A	A	A	A	A	A	A	A	A	A	A	A	A	A	A	A	A	A	A	A	A	A	A
2A	13518881	Y	A	G	A	A	A	A	A	A	A	A	A	A	A	A	A	A	A	A	D	A	A	A	A	A	A	A	A	A	A	A	-	A	A	A	A	A	A	A	A	A	A	A	A	A	A	A	A
2A	13518908	N	T	C	B	B	H	B	B	B	B	B	B	B	B	B	B	B	B	B	H	B	B	B	B	B	B	B	B	B	B	H	H	B	B	B	B	B	-	A	B	B	B	B	B	A	B	A	A
2A	13519040	Y	A	G	A	A	A	A	A	A	A	A	A	A	A	A	A	A	A	A	D	A	A	A	A	A	A	A	A	A	A	A	D	A	A	A	A	A	A	A	A	A	A	A	A	A	A	A	A
2A	14032443	N	T	C	A	A	A	A	A	A	A	A	B	H	A	A	B	A	A	A	A	B	A	A	A	A	A	A	A	A	H	A	A	A	A	A	A	A	A	A	A	A	A	A	A	A	A	A	A
2A	14408102	Y	T	C	A	A	H	B	B	-	A	B	A	A	A	A	A	A	A	A	A	A	A	A	A	A	A	A	A	A	A	A	A	A	A	A	A	A	A	A	A	A	A	A	A	-	A	A	A
2A	14420056	Y	C	A	A	A	H	B	B	-	A	B	A	A	A	A	A	A	A	A	A	A	A	A	A	A	A	A	A	A	A	A	A	A	A	A	A	A	A	A	A	A	A	A	A	A	A	A	A
2A	14437131	N	A	G	A	A	A	A	A	A	A	A	A	A	A	A	A	A	A	A	A	A	A	A	A	A	A	A	A	A	A	A	-	A	A	A	A	A	A	A	A	A	A	A	A	-	A	A	A
2A	14437167	Y	G	A	A	A	H	B	B	-	A	B	A	A	A	A	A	A	A	A	A	A	A	A	A	A	A	A	A	A	A	A	A	A	A	A	A	A	A	A	A	A	A	A	A	-	A	A	A
2A	14606312	Y	T	C	A	A	A	A	A	A	A	A	A	A	A	A	A	A	A	A	A	A	A	A	A	A	A	A	A	A	A	A	-	A	A	A	A	A	A	A	A	A	A	A	A	A	A	A	A
2A	14657817	Y	G	GCT	A	B	H	B	B	-	B	B	B	B	B	B	A	B	A	B	B	B	B	B	B	B	B	B	B	B	H	B	-	B	B	B	B	B	B	B	A	A	B	B	B	-	B	B	B
2A	14712342	N	T	G	A	A	A	A	A	A	A	A	A	A	A	A	A	A	A	A	D	A	A	A	A	A	A	A	A	A	A	A	A	A	A	A	A	A	A	A	A	A	A	A	A	A	A	A	A
2A	14856293	Y	T	C	A	B	H	B	B	B	A	B	B	B	B	B	A	B	B	B	B	A	B	B	B	B	B	B	B	B	H	C	B	B	B	B	B	B	B	B	B	B	B	B	B	B	B	B	B
2A	15318927	Y	A	ACGATACGG	B	B	H	A	A	A	A	A	B	B	B	B	A	B	A	B	B	A	-	B	-	B	B	B	B	B	H	B	B	B	B	B	-	B	B	-	B	B	B	B	B	-	B	B	B
2A	16677738	N	T	C	A	A	A	A	A	A	A	A	A	A	A	A	A	A	A	A	A	A	A	A	A	A	A	A	A	A	A	A	A	A	A	A	A	A	A	A	A	A	A	A	A	-	A	A	A
2A	16765171	N	G	T	A	B	A	A	A	A	A	A	A	A	H	B	A	A	A	A	H	A	B	A	A	A	B	B	A	B	H	B	B	B	A	-	B	B	B	-	A	A	B	A	B	B	B	A	B
2A	16779593	N	C	A	A	B	A	A	A	A	A	A	A	A	H	B	A	A	A	D	H	A	B	D	A	A	B	B	A	B	H	B	B	B	A	-	B	C	B	B	A	A	B	A	B	B	B	A	B
2A	16830255	Y	T	C	A	B	A	A	A	A	A	A	A	A	-	B	A	A	A	A	H	A	B	A	A	A	B	B	A	B	H	B	B	B	A	-	B	C	B	B	A	A	B	A	B	-	B	A	B
2A	17259807	N	A	G	A	A	A	A	A	A	A	A	A	A	A	A	A	A	A	A	A	A	A	A	A	A	A	A	A	A	A	A	A	A	A	A	A	A	A	A	A	A	A	A	A	A	A	A	A
2A	17314475	N	C	T	A	B	H	A	A	A	A	A	A	H	B	B	A	A	A	A	H	-	B	B	H	B	B	B	B	B	H	B	B	B	B	B	B	B	B	B	A	A	B	B	B	B	B	B	B
2A	17395447	N	G	C	A	A	A	A	A	A	A	A	A	A	-	A	A	A	A	A	A	A	A	-	A	A	A	A	A	A	A	A	A	A	A	A	A	A	A	A	A	A	A	A	A	A	A	A	A
2A	17505038	Y	A	G	A	A	A	A	A	A	A	A	A	A	A	A	A	A	A	A	A	A	A	A	A	A	A	A	A	A	A	A	A	A	A	A	A	A	A	A	A	B	A	A	A	A	A	A	A
2A	17868940	N	A	G	A	A	A	A	A	A	A	A	A	A	A	A	A	A	A	A	A	A	A	A	A	A	A	A	A	A	A	A	-	A	A	A	A	A	A	A	A	A	A	A	A	A	A	A	A
2A	17877572	Y	G	T	B	A	A	B	B	B	B	B	A	A	A	A	A	B	B	C	H	B	A	A	A	A	A	A	A	A	A	A	A	A	A	A	A	A	A	A	A	A	A	A	A	-	A	A	A
2A	17987648	Y	C	T	-	A	A	B	B	B	B	B	A	A	-	A	A	A	B	C	A	B	A	-	A	A	A	A	A	A	A	A	A	A	A	A	A	A	A	A	A	A	A	A	A	A	A	A	A
2A	17987652	N	T	C	-	A	A	A	A	A	A	A	A	A	-	A	A	A	A	A	A	A	A	-	A	A	A	A	A	A	A	A	A	A	A	A	A	A	A	A	A	A	A	A	A	A	A	A	A
2A	17987713	N	T	C	-	A	A	A	A	A	A	A	A	A	-	A	A	A	A	A	A	A	A	-	A	A	A	A	A	A	A	A	H	A	A	A	A	A	A	A	A	A	A	A	A	A	A	A	A
2A	18140342	Y	G	A	A	A	A	A	A	A	A	A	A	A	A	A	A	A	A	A	D	A	A	A	A	A	A	A	A	A	A	A	-	A	A	A	A	A	A	A	A	A	A	A	A	A	A	A	A
2A	18140501	N	G	A	A	A	A	A	A	A	A	A	A	-	A	A	A	A	A	A	D	A	A	A	A	A	A	A	A	A	A	A	-	A	A	A	A	A	A	A	A	A	A	A	A	A	A	A	A
2A	18171431	Y	G	A	A	A	A	A	A	A	A	A	A	A	A	A	A	A	A	A	A	A	A	-	A	A	A	A	A	A	A	A	-	A	A	A	A	A	A	A	A	A	A	A	A	A	A	A	A
2A	18171469	N	T	G	A	A	A	A	A	A	A	A	A	A	A	A	A	A	A	A	A	A	A	-	A	A	A	A	A	A	A	A	A	A	A	A	A	A	A	A	A	A	A	A	A	A	A	A	A
2A	18171697	Y	T	C	A	A	A	A	A	A	A	A	A	A	A	A	A	A	A	A	A	A	A	-	A	A	A	A	A	A	A	A	H	A	A	A	A	A	A	A	A	A	A	A	A	A	A	A	A
2A	18224180	N	CT	C	-	A	A	A	A	A	A	A	A	A	A	A	A	A	A	A	A	A	A	A	A	A	A	A	A	A	A	A	-	A	A	A	A	A	A	A	A	A	A	A	A	A	A	A	A
2A	18235431	Y	C	G	A	A	A	A	A	A	A	A	A	A	A	A	A	A	A	A	A	A	A	A	A	A	A	A	A	A	A	A	D	A	A	A	A	A	A	A	A	A	A	A	A	A	A	A	A
2A	18235455	Y	A	G	A	A	A	A	A	A	A	A	A	A	A	A	A	A	A	A	A	A	A	A	A	A	A	A	A	A	A	A	A	A	A	A	A	A	A	A	A	A	A	A	A	A	A	A	A
2A	18374901	Y	T	C	A	A	A	A	A	A	A	A	A	A	A	A	A	A	A	A	A	A	A	A	A	A	A	A	A	A	A	A	-	A	A	A	A	A	A	A	A	A	A	A	A	A	A	A	A
2A	18374918	N	C	T	A	A	A	A	A	A	A	A	A	A	A	A	A	A	A	A	A	A	A	A	A	A	A	A	A	A	A	A	-	A	A	A	A	A	A	A	A	A	A	A	A	A	A	A	A
2A	18412184	N	T	TA	A	A	A	A	A	A	A	A	A	A	A	A	A	A	A	A	A	A	A	-	A	A	A	A	A	A	A	A	-	A	A	A	A	A	A	A	A	A	A	A	A	A	A	A	A
2A	18469942	N	T	G	A	A	A	A	A	A	A	A	A	A	A	A	A	A	A	A	A	A	A	A	A	A	A	A	A	A	A	A	A	A	A	A	A	A	A	A	A	A	A	A	A	A	A	A	A
2A	18635765	Y	G	T	A	A	A	A	A	A	A	A	A	A	A	A	A	A	A	A	A	A	A	-	A	A	A	A	A	A	A	A	A	A	A	A	A	A	A	A	A	A	A	A	A	A	A	A	A
2A	18636228	N	T	A	A	A	A	A	A	A	A	A	A	A	D	A	A	A	A	A	A	A	A	-	A	A	A	A	A	A	A	A	A	A	A	A	A	A	A	A	A	A	A	A	A	A	A	A	A
2A	18905884	N	C	G	A	A	A	A	A	A	A	A	A	H	A	A	A	A	A	A	A	A	A	A	A	A	A	A	A	A	A	H	A	A	A	A	A	H	-	A	A	A	A	A	A	A	A	A	A
2A	18905945	Y	G	T	A	A	A	A	A	A	A	A	A	D	A	A	A	A	A	A	A	A	A	A	A	A	A	A	A	A	A	D	A	A	A	A	A	A	A	A	A	A	A	A	A	A	A	A	A
2A	18906046	N	A	G	A	A	A	A	A	A	A	A	A	A	A	A	A	A	A	A	A	A	A	A	A	A	A	A	A	A	A	A	-	A	A	A	A	A	A	A	A	A	A	A	A	A	A	A	A
2A	18906051	Y	A	G	B	B	H	B	B	B	B	B	A	B	B	B	A	B	B	B	B	B	B	B	B	B	B	B	B	B	H	B	-	B	B	B	B	B	B	B	B	B	B	B	B	B	B	B	B
2A	19281327	Y	T	C	A	A	A	A	A	A	A	A	A	A	A	A	A	A	A	A	A	A	A	A	A	A	-	-	A	-	-	A	A	A	A	A	A	A	A	A	A	A	A	A	A	A	A	A	A
2A	19628561	N	C	A	A	A	A	A	A	A	A	A	A	A	A	A	A	A	A	A	A	A	A	-	A	-	A	A	A	A	A	A	A	A	A	A	A	A	A	A	A	A	A	A	A	A	A	A	A
2A	19786711	N	A	G	A	A	A	A	A	A	A	A	A	A	A	A	A	A	A	A	A	A	A	A	A	A	A	A	A	A	A	A	A	A	A	A	A	A	A	A	A	A	A	A	A	A	A	A	A
2A	19786931	Y	C	T	A	A	A	A	A	A	A	A	A	A	A	A	A	A	A	A	A	A	A	A	A	A	A	A	A	A	A	A	A	A	A	A	A	A	A	A	A	A	A	A	A	A	A	A	A
2A	19797169	Y	A	G	A	A	A	A	A	A	A	A	A	A	A	A	A	A	A	A	A	A	A	A	A	A	A	A	A	A	A	A	A	A	A	A	A	A	A	A	A	A	A	A	A	A	A	A	A
2A	19797350	N	A	G	A	A	A	A	A	A	A	A	A	A	A	A	A	A	A	A	A	A	A	A	A	A	A	A	A	A	A	A	A	A	A	A	A	A	A	A	A	A	A	A	A	A	A	A	A
2A	20302287	N	C	T	A	B	C	A	A	A	A	A	A	A	B	A	A	A	A	A	A	A	B	A	A	A	B	A	B	A	A	C	-	A	B	A	B	B	B	B	B	B	A	C	B	B	B	B	B
2A	20304901	Y	T	C	A	A	A	A	A	A	A	A	-	A	A	A	A	A	A	A	A	A	A	A	A	A	A	A	A	A	A	A	A	A	A	A	A	A	A	A	A	A	A	A	A	A	A	A	A
2A	20304960	Y	A	C	B	B	H	B	B	B	B	B	-	B	B	B	A	B	B	B	B	B	B	B	B	B	B	B	B	B	B	B	B	B	B	B	B	B	B	B	B	B	B	B	B	B	B	B	B
2A	20394861	Y	A	G	A	A	A	A	A	A	A	A	A	A	A	A	A	A	A	A	A	A	A	A	A	A	A	A	A	A	A	A	A	A	A	A	A	A	A	A	A	A	A	A	A	A	A	A	A
2A	20421868	N	C	A	-	A	A	A	A	A	A	A	A	A	-	A	A	A	A	A	A	A	A	-	A	A	A	A	A	A	A	D	A	A	A	A	A	A	A	A	A	A	A	A	A	A	A	A	A
2A	20551025	N	G	C	A	A	A	A	A	A	A	A	A	A	A	A	A	A	A	A	A	A	A	A	A	A	A	A	A	A	A	A	A	A	A	A	A	A	A	A	A	A	A	A	A	A	A	A	A
2A	21048312	N	C	T	A	A	A	A	A	A	A	A	A	A	A	A	A	A	A	A	A	A	A	A	A	A	A	A	A	A	A	A	A	A	A	A	A	A	A	A	A	A	A	A	A	A	A	A	A
2A	21755648	N	C	G	A	A	A	A	A	A	A	A	A	A	A	A	A	A	A	A	A	A	A	A	A	A	A	A	A	A	A	A	A	A	A	A	A	A	A	A	A	A	A	A	A	A	A	A	A
2A	21785979	N	T	C	A	A	A	A	A	A	A	A	A	A	-	A	A	A	A	A	A	A	A	-	A	A	A	A	A	A	A	A	A	A	A	A	A	A	A	A	A	A	A	A	A	A	A	A	A
2A	21786062	N	C	G	A	A	A	A	A	A	A	A	A	A	A	A	A	A	A	A	D	A	A	-	A	A	A	A	A	A	A	A	A	A	A	A	A	A	A	A	A	A	A	A	A	A	A	A	A
2A	21786400	N	T	C	A	A	A	A	A	A	A	A	A	A	A	A	A	A	A	A	D	A	A	-	A	A	A	A	A	A	A	A	-	A	A	A	A	A	A	A	A	A	A	A	A	A	A	A	A
2A	21786425	N	T	C	A	A	A	A	A	A	A	A	A	A	A	A	A	A	A	A	D	A	A	-	A	A	A	A	A	A	A	A	-	A	A	A	A	A	A	A	A	A	A	A	A	A	A	A	A
2A	21952274	N	A	G	A	A	A	A	A	A	A	A	A	A	A	A	A	A	A	A	A	A	A	A	A	A	A	A	A	A	A	A	A	A	A	A	A	A	A	A	A	A	A	A	A	A	A	A	A
2A	21993598	N	A	G	A	A	A	A	A	A	A	A	A	A	A	A	A	A	A	A	A	A	A	A	A	A	A	A	A	A	A	A	A	A	A	A	A	A	A	-	A	A	A	A	A	A	A	A	A
2A	22214704	N	G	C	A	A	A	A	A	A	A	A	A	A	A	A	A	A	A	-	A	A	A	A	A	-	A	A	-	A	A	A	A	A	A	A	A	A	A	A	A	A	A	A	A	A	A	A	A
2A	22218587	N	ATC	A	A	A	A	A	A	A	A	A	A	A	A	A	A	A	A	A	A	A	A	A	A	A	A	A	A	A	A	A	A	A	A	A	A	A	A	A	A	A	A	A	A	A	A	A	A
2A	22319232	N	G	T	A	A	A	A	A	A	A	A	A	D	A	A	A	A	A	A	A	A	A	-	A	A	A	A	A	A	A	A	A	A	A	A	A	A	A	A	A	A	A	A	A	A	A	A	A
2A	22319488	N	G	A	A	A	A	A	A	A	A	A	A	A	A	A	A	A	A	A	A	A	A	-	A	A	A	A	A	A	A	A	-	A	A	A	A	A	A	A	A	A	A	A	A	A	A	A	A
2A	22414557	N	A	T	A	A	A	A	A	A	A	A	A	A	A	A	A	A	A	A	A	A	A	A	A	A	A	A	A	A	A	A	A	A	A	A	A	A	A	A	A	A	A	A	A	A	A	A	A
2A	23206556	N	A	G	A	A	A	A	A	A	A	A	A	A	A	A	A	A	A	A	A	A	A	A	A	A	A	A	A	A	A	A	A	A	A	A	A	A	A	A	A	A	A	A	A	A	A	A	A
2A	23206787	N	G	A	A	A	A	A	A	A	A	A	A	H	A	A	A	A	A	A	A	A	A	A	A	A	A	A	A	A	A	A	A	A	A	A	A	A	A	A	A	A	A	A	A	A	A	A	A
2A	23206830	Y	A	G	A	B	H	A	A	A	A	A	A	H	B	A	A	A	A	D	H	A	B	B	A	B	B	B	B	B	H	H	B	B	B	-	A	B	-	C	B	B	B	B	B	B	B	A	A
2A	23323758	N	G	A	A	A	H	A	A	A	A	A	A	A	A	A	A	A	A	A	A	A	B	A	A	A	A	A	B	A	A	H	A	A	A	-	A	B	-	-	A	A	B	A	B	B	H	A	D
2A	23967677	Y	C	T	A	A	A	A	A	A	A	A	B	A	A	A	A	A	A	A	A	A	A	A	A	A	A	A	A	A	A	A	H	A	A	A	A	A	A	A	A	A	A	A	A	A	A	A	A
2A	23967858	Y	C	CTA	A	A	A	A	A	A	A	A	A	A	A	A	A	A	A	A	A	A	A	A	A	A	A	A	A	A	A	A	A	A	A	A	A	A	A	A	A	A	A	A	A	A	A	A	A
2A	24284258	Y	T	C	A	A	A	A	A	A	A	A	A	A	A	A	A	A	A	A	D	A	A	A	A	A	A	A	A	A	A	A	A	A	A	A	A	A	A	D	A	A	A	A	A	A	A	A	A
2A	24329794	N	A	G	A	A	A	A	A	A	A	A	A	A	A	A	A	A	A	A	D	A	A	A	A	A	A	A	A	A	A	A	A	A	A	A	A	A	A	A	A	A	A	A	A	-	A	A	A
2A	27598957	N	A	G	A	A	A	A	A	A	A	A	A	A	A	A	A	A	A	A	A	A	A	A	A	A	A	A	A	A	A	A	A	A	A	A	A	A	A	-	A	A	A	A	A	-	A	A	A
2A	27853072	N	A	G	A	A	A	A	A	A	A	A	A	A	-	A	A	A	A	A	A	A	A	-	A	A	A	A	A	A	A	A	-	A	A	A	A	A	A	A	A	A	A	A	A	A	A	A	A
2A	28054278	Y	G	T	A	A	A	A	A	A	A	A	A	A	A	A	A	A	A	A	A	A	A	A	A	A	A	A	A	A	A	A	A	A	A	A	A	A	A	-	A	A	A	A	A	-	A	A	A
2A	28198972	Y	T	C	A	A	H	A	A	A	A	A	A	A	A	A	A	A	A	A	A	A	B	A	A	A	A	A	B	A	A	H	A	A	A	A	A	B	-	B	A	A	B	A	B	B	H	A	A
2A	28199325	N	T	C	A	A	A	A	A	A	A	A	A	A	A	A	A	A	A	A	A	A	A	A	A	A	A	A	A	A	A	A	A	A	A	A	A	A	A	A	A	A	A	A	A	A	A	A	A
2A	28515681	N	T	A	A	A	A	A	A	A	A	A	A	A	A	A	A	A	A	A	A	A	A	-	A	A	A	A	A	A	A	A	D	A	A	A	A	A	A	A	A	A	A	A	A	A	A	A	A
2A	28735785	N	T	C	A	A	A	A	A	A	A	A	A	A	A	A	A	A	A	A	A	A	A	A	A	A	A	A	A	A	A	A	-	A	A	A	A	A	A	A	A	A	A	A	A	A	A	A	A
2A	29653662	Y	A	G	A	A	A	A	A	A	A	A	A	A	-	A	A	A	A	A	A	A	A	-	A	A	A	A	A	A	A	A	A	A	A	A	A	A	A	A	A	A	A	A	A	A	A	A	A
2A	29981679	N	A	C	A	A	A	A	A	A	A	A	A	A	A	A	A	A	A	A	A	A	A	A	A	A	A	A	A	A	A	A	A	A	A	A	A	A	A	A	A	A	A	A	A	A	A	A	A
2A	29981915	N	T	G	A	A	A	A	A	A	A	A	A	A	A	A	A	A	A	A	A	A	A	A	A	-	A	A	A	A	A	A	A	A	A	A	A	A	A	A	A	A	A	A	A	-	A	A	A
2A	30039827	N	A	G	A	A	A	A	A	A	A	A	A	A	A	A	A	A	A	A	A	A	A	A	A	A	A	A	A	A	A	A	A	A	A	A	A	A	A	-	A	A	A	A	A	A	A	A	A
2A	30040178	N	T	C	A	A	A	A	A	A	A	A	A	A	A	A	A	A	A	A	A	A	A	A	A	A	A	A	A	A	A	A	A	A	A	A	A	A	A	-	A	A	A	A	A	A	A	A	A
2A	30040194	N	G	C	A	A	A	A	A	A	A	A	A	A	A	A	A	A	A	A	A	A	A	A	A	A	A	A	A	A	A	A	H	A	A	A	A	A	A	-	A	A	A	A	A	A	A	A	A
2A	31012140	N	C	T	A	A	H	A	A	A	A	A	A	A	A	A	A	A	A	A	A	A	B	-	A	A	A	A	B	A	A	H	A	A	A	-	A	B	-	B	A	A	B	A	B	B	H	A	A
2A	31051690	Y	C	T	A	A	A	A	A	A	A	A	A	H	B	A	A	A	A	D	H	A	A	-	A	B	B	B	A	B	H	A	B	B	B	H	A	A	A	A	A	A	A	B	A	A	H	A	A
2A	31051703	N	T	C	A	A	A	A	A	A	A	A	A	A	A	A	A	A	A	A	A	A	A	-	A	A	A	A	D	A	D	A	A	D	A	A	A	A	A	A	A	A	A	D	A	A	D	D	A
2A	31082638	Y	G	T	A	A	A	A	A	A	A	A	A	A	A	A	A	A	A	A	A	A	A	A	A	A	A	A	A	A	A	A	-	A	A	A	A	A	A	A	A	A	A	A	A	A	A	A	A
2A	31082694	N	T	C	A	A	A	A	A	A	A	A	A	A	A	A	A	A	A	A	A	A	A	A	A	A	A	A	A	A	A	A	A	A	A	A	A	A	A	A	A	A	A	A	A	-	A	A	A
2A	31162703	N	A	G	A	A	A	A	A	A	A	A	A	A	A	A	A	A	A	A	A	A	A	A	A	A	A	A	A	A	A	A	A	A	A	A	A	A	A	A	A	A	A	A	A	A	A	A	A
2A	31731710	N	A	T	A	A	A	A	A	A	A	A	A	A	A	A	A	A	A	A	A	A	A	A	A	A	A	A	-	-	A	D	A	A	A	A	A	H	A	A	A	A	A	A	A	A	A	A	A
2A	31731762	N	T	C	A	A	A	A	A	A	A	A	A	A	A	A	A	A	A	A	A	-	A	A	A	A	A	A	A	A	A	A	-	A	A	A	A	H	A	A	A	A	A	A	A	-	A	A	A
2A	31776402	Y	T	A	A	A	A	A	A	A	A	A	A	A	A	A	A	A	A	A	A	A	A	A	A	A	A	A	A	A	A	A	A	A	A	A	A	-	A	A	A	A	A	A	A	D	A	A	A
2A	31776419	Y	T	C	A	A	A	A	A	A	A	A	A	A	A	A	A	A	A	A	A	A	A	A	A	A	A	A	A	A	A	A	A	A	A	A	A	-	A	A	A	A	A	A	A	A	A	A	A
2A	31800167	N	A	G	A	A	A	A	A	A	A	A	A	A	A	A	A	A	A	A	A	A	A	A	A	A	A	A	A	A	A	A	A	A	A	A	A	A	A	A	A	A	A	A	A	A	A	A	A
2A	31800472	Y	T	C	A	A	A	A	A	A	A	A	A	A	A	A	A	A	A	A	A	A	A	A	A	A	A	A	A	A	A	-	A	A	A	A	A	-	A	A	A	A	A	A	A	A	A	A	A
2A	32280890	N	A	G	A	A	A	A	A	A	A	A	A	A	A	A	A	A	A	A	D	A	A	A	A	A	A	A	A	A	A	A	A	A	A	A	A	A	A	A	A	A	A	A	A	A	A	A	A
2A	32394393	Y	C	T	A	B	H	A	A	A	A	A	A	H	B	B	A	A	A	A	H	A	B	B	B	B	B	B	B	B	H	B	-	B	B	B	B	B	B	B	B	B	B	B	B	B	B	B	B
2A	32394407	N	A	C	A	A	A	A	A	A	A	A	A	A	A	A	A	A	A	A	A	A	A	A	A	A	A	A	A	A	A	A	-	A	A	A	A	A	A	A	A	A	A	A	A	A	A	A	A
2A	32928057	N	T	C	A	A	A	A	A	A	A	A	A	A	A	A	A	A	A	A	A	A	A	A	A	A	A	A	A	A	A	A	A	A	A	A	A	A	A	A	A	A	A	A	A	-	A	A	A
2A	32952396	Y	T	G	A	A	A	A	A	A	A	A	A	A	A	A	A	A	A	A	A	A	A	A	A	A	A	A	A	A	A	A	A	A	A	A	A	A	A	-	A	A	A	A	A	-	A	A	A
2A	33112009	Y	AGT	A	A	A	A	A	A	A	A	A	A	A	A	A	A	A	A	A	A	A	A	A	A	A	A	A	A	A	A	A	A	A	A	A	A	A	A	A	B	B	A	A	A	A	A	A	A
2A	33603418	N	A	AACT	A	A	A	A	A	A	A	A	A	A	A	A	A	A	A	A	A	A	A	A	A	A	A	A	A	A	A	A	-	A	A	A	A	A	A	A	A	A	A	A	A	A	A	A	A
2A	33603425	N	A	G	A	A	A	A	A	A	A	A	A	A	A	A	A	A	A	A	A	A	A	A	A	A	A	A	A	A	A	A	-	A	A	A	A	A	A	A	A	A	A	A	A	A	A	A	A
2A	33603439	N	A	C	A	A	A	A	A	A	A	A	A	A	A	A	A	A	A	A	A	A	A	A	A	A	A	A	A	A	A	A	A	A	A	A	A	A	A	A	A	A	A	A	A	A	A	A	A
2A	34879307	Y	T	C	A	A	A	A	A	A	A	A	A	A	A	A	A	A	A	A	H	A	A	A	A	A	A	A	A	A	A	A	H	A	A	A	A	A	A	A	A	A	A	A	A	-	A	A	A
2A	37109280	N	C	A	A	B	A	A	A	A	A	A	A	A	B	B	B	A	A	A	A	A	A	A	A	B	A	A	A	A	A	A	A	A	A	-	B	A	-	B	A	A	A	A	A	-	H	B	B
2A	38538908	N	A	G	A	A	A	A	A	A	A	A	-	A	H	H	A	-	A	A	D	A	A	A	A	H	A	A	A	A	A	A	H	A	H	-	A	A	A	A	A	A	A	H	A	A	A	A	A
2A	39007633	Y	G	A	A	A	A	A	A	A	A	A	A	A	A	A	A	A	A	A	A	A	A	A	A	A	A	A	A	A	A	A	A	A	A	A	A	A	A	A	A	A	A	A	A	A	A	A	A
2A	39007650	N	T	C	A	A	A	A	A	A	A	A	A	A	A	A	A	A	A	A	A	A	A	A	A	A	A	A	A	A	A	A	A	A	A	A	A	A	A	A	A	A	A	A	A	A	A	A	A
2A	39007691	Y	C	G	A	A	A	A	A	A	A	A	A	A	A	A	A	A	A	A	A	A	A	A	A	A	A	A	A	A	A	A	A	A	A	A	A	A	A	A	A	A	A	A	A	A	A	A	A
2A	39419289	Y	G	A	B	B	B	B	A	B	A	A	A	H	B	B	B	B	B	H	B	B	B	B	A	B	B	B	A	B	B	B	-	B	B	B	B	B	B	B	B	B	B	B	B	-	B	B	B
2A	39419309	Y	C	T	B	B	B	B	A	B	A	A	A	H	B	B	B	B	B	H	B	B	B	B	A	B	B	B	A	B	B	B	-	B	B	B	B	B	B	B	B	B	B	B	B	-	B	B	B
2A	39419359	N	C	A	B	B	B	B	A	-	A	A	A	H	B	B	B	B	B	H	B	B	B	B	A	B	B	B	A	B	B	B	-	B	B	B	B	B	B	B	B	B	B	B	B	B	B	B	B
2A	40063243	N	G	A	A	A	A	A	A	A	A	A	A	A	A	A	A	A	A	A	A	A	A	A	A	A	A	A	A	A	A	A	A	A	A	A	A	A	A	A	A	A	A	A	A	-	A	A	A
2A	40152859	Y	G	C	A	A	A	A	A	A	A	A	A	A	A	A	A	A	A	A	A	A	A	A	A	A	A	A	A	A	A	A	A	A	A	A	A	A	A	A	A	A	A	A	A	A	A	A	A
2A	40152923	Y	G	A	A	A	A	A	A	A	A	A	A	A	A	A	A	A	A	A	A	A	A	A	A	A	A	A	A	A	A	A	A	A	A	A	A	A	A	A	A	A	A	A	A	A	A	A	A
2A	40261247	N	T	C	A	A	A	A	A	A	A	A	A	A	A	A	A	A	A	A	A	A	A	A	A	A	A	A	A	A	A	A	A	A	A	A	A	A	A	A	A	A	A	A	A	A	A	A	A
2A	40505423	N	A	C	A	A	A	A	A	A	A	A	A	A	A	A	A	A	A	A	A	A	A	A	A	A	A	A	A	A	A	A	-	A	A	A	A	A	A	A	A	A	A	A	A	A	A	A	A
2A	41273937	Y	G	A	A	A	A	A	A	A	A	A	A	A	A	A	A	A	A	A	A	A	A	-	A	A	A	A	A	A	A	A	A	A	A	A	A	A	A	A	A	A	A	A	A	A	A	A	A
2A	41425892	N	C	T	A	A	A	A	A	A	A	A	A	A	A	A	A	A	A	A	A	A	A	A	A	A	A	A	A	A	A	A	A	A	A	A	A	A	A	A	A	A	A	A	A	A	A	A	A
2A	41960511	N	G	C	A	A	A	A	A	A	A	A	A	A	A	A	A	A	A	A	A	A	A	A	A	A	A	A	A	A	A	-	A	A	A	A	A	A	A	A	A	A	A	A	A	A	A	A	A
2A	42390085	Y	C	T	A	A	A	A	A	A	A	A	A	A	A	A	A	A	A	A	A	A	A	A	A	A	A	A	A	A	A	A	-	A	A	A	A	A	A	A	A	A	A	A	A	A	A	A	A
2A	42913398	Y	A	C	A	A	A	A	A	-	A	A	A	A	A	A	A	A	A	A	A	A	A	A	A	A	A	A	A	A	A	A	A	A	A	A	A	A	A	A	A	A	A	A	A	A	A	A	A
2A	43108060	N	C	T	B	B	B	B	B	B	B	B	B	H	B	B	B	B	B	B	B	B	B	B	B	B	B	B	B	B	B	H	B	B	B	B	B	C	-	B	B	B	B	B	B	B	B	B	B
2A	43108065	N	T	A	A	A	A	A	A	A	A	A	A	A	A	A	A	A	A	A	A	A	A	A	A	A	A	A	A	A	A	D	A	A	A	A	A	A	A	A	A	A	A	A	A	D	A	A	A
2A	43108066	Y	GGT	G	C	A	H	A	A	A	A	A	A	A	A	A	A	B	A	A	H	A	A	A	B	A	A	A	A	A	A	-	A	A	A	A	A	A	A	A	A	B	A	A	A	A	A	A	A
2A	43486373	N	T	C	A	A	A	A	A	A	A	A	A	A	A	A	A	A	A	A	A	A	A	A	A	A	A	A	A	A	A	A	A	A	A	A	A	A	A	A	A	A	A	A	A	A	A	A	A
2A	43486580	N	A	G	A	A	A	A	A	A	A	A	A	A	A	A	A	A	A	A	A	A	A	A	A	A	A	A	A	A	A	A	A	A	A	A	A	A	A	A	A	A	A	A	A	A	A	A	A
2A	43543336	N	T	C	A	A	A	A	A	A	A	A	A	A	A	A	A	A	A	A	D	A	A	A	A	A	A	A	A	A	A	A	D	A	A	A	A	A	A	A	A	A	A	A	A	A	A	A	A
2A	43548161	N	T	C	A	A	A	A	A	A	A	A	A	A	A	A	A	A	A	A	A	-	A	A	A	A	A	A	A	A	A	A	A	A	A	A	A	A	A	A	A	A	A	A	A	A	A	A	A
2A	43670602	N	C	T	A	A	A	A	A	A	A	A	A	A	A	A	A	A	A	A	A	A	A	A	A	A	A	A	A	A	A	A	A	A	A	A	A	A	A	A	A	A	A	A	A	A	A	A	A
2A	43670868	Y	T	C	A	A	A	A	A	A	A	A	A	A	A	A	A	A	A	A	A	A	A	A	A	A	A	A	A	A	A	A	A	A	A	A	A	A	A	A	A	A	A	A	A	A	A	A	A
2A	43865748	N	T	C	-	A	A	A	A	A	A	A	A	A	A	A	A	A	A	A	A	A	A	-	A	A	A	A	A	A	A	A	-	A	A	A	A	A	A	A	A	A	A	A	A	A	A	A	A
2A	43865754	N	A	G	-	A	A	A	A	A	A	A	A	A	A	A	A	A	A	A	A	A	A	-	A	A	A	A	A	A	A	A	A	A	A	A	A	A	A	A	A	A	A	A	A	A	A	A	A
2A	44147964	Y	G	A	B	B	H	A	A	A	A	A	B	H	A	A	A	B	B	B	H	B	A	B	A	B	A	A	B	A	H	B	B	D	B	-	B	B	B	B	A	A	B	B	B	B	D	B	B
2A	44221805	Y	C	G	A	A	A	A	A	A	A	A	A	A	A	A	A	A	A	A	A	A	A	A	A	A	A	A	A	A	A	A	A	A	A	A	A	A	A	-	A	A	A	A	A	-	A	A	A
2A	44877919	Y	A	G	-	A	A	A	A	A	A	A	A	A	A	A	A	A	A	A	A	A	A	-	A	A	A	A	A	A	A	A	A	A	A	A	A	A	A	A	A	A	A	A	A	A	A	A	A
2A	44877936	N	A	G	-	A	A	A	A	A	A	A	A	A	A	A	A	A	A	A	A	A	A	-	A	A	A	A	A	A	A	A	A	A	A	A	A	A	A	A	A	A	A	A	A	A	A	A	A
2A	44877992	Y	C	T	-	A	A	A	A	A	A	A	B	H	A	A	A	A	A	A	A	A	A	-	A	A	A	A	A	D	A	A	A	A	A	A	A	A	A	A	A	A	A	A	A	A	A	A	A
2A	44878013	N	A	T	-	A	A	A	A	A	A	A	A	A	A	A	A	A	A	A	A	D	A	-	A	A	A	A	A	A	A	-	A	A	A	A	A	A	A	A	A	A	A	A	A	A	A	A	A
2A	45661546	Y	T	C	A	A	A	A	B	-	A	A	A	A	A	A	B	B	A	A	H	A	A	A	A	A	A	A	A	A	A	A	-	H	A	A	A	A	A	A	A	A	A	A	A	A	A	A	A
2A	45661804	N	C	A	A	A	A	A	A	A	A	A	A	A	A	A	A	A	A	A	A	A	A	A	A	A	A	A	A	A	A	A	A	A	A	A	A	A	A	A	A	A	A	A	A	A	A	A	A
2A	45770571	Y	T	C	A	A	A	A	A	A	A	A	A	A	A	A	A	A	A	A	A	A	A	A	A	A	A	A	A	A	A	A	-	A	A	A	A	A	A	A	A	A	A	A	A	A	A	A	A
2A	45770640	N	G	A	A	A	A	A	A	A	A	A	A	A	A	A	A	A	A	A	A	A	A	A	A	A	A	A	A	A	A	A	-	A	A	A	A	A	A	A	A	A	A	A	A	A	A	A	A
2A	46358972	Y	C	T	A	A	A	A	A	A	A	A	C	-	A	A	A	A	A	A	A	A	A	A	A	A	A	A	A	A	A	-	A	A	A	A	A	-	A	A	A	A	A	A	A	A	A	A	A
2A	46807303	Y	C	T	A	A	A	A	A	A	A	A	A	A	A	A	A	A	A	A	A	A	A	A	A	A	A	A	A	A	A	A	A	A	A	A	A	A	A	A	A	A	A	A	A	-	A	A	A
2A	46807327	N	T	C	A	A	A	A	A	A	A	A	A	D	A	A	A	A	A	A	A	A	A	A	A	A	A	A	A	A	A	A	A	A	A	A	A	A	A	A	A	A	A	A	A	A	A	A	A
2A	47009927	Y	C	G	A	A	A	A	A	A	A	A	A	A	-	A	A	-	A	A	A	A	A	A	A	A	A	A	A	A	A	A	A	A	A	A	A	A	A	A	A	A	A	A	A	A	A	A	A
2A	47012544	Y	C	T	D	B	A	A	A	A	A	A	A	H	B	A	A	A	A	D	H	A	A	B	A	B	B	B	B	A	H	D	B	D	B	H	B	-	A	D	B	A	A	B	B	B	H	A	B
2A	47300987	N	A	G	A	A	A	A	A	A	A	A	A	A	A	A	A	A	A	A	A	A	A	A	A	A	A	A	A	A	A	A	A	A	A	A	A	A	A	A	A	A	A	A	A	A	A	A	A
2A	47301113	Y	C	G	A	A	A	A	A	A	A	A	A	A	A	A	A	A	A	A	A	A	A	A	A	A	A	A	A	A	A	A	A	A	A	A	A	A	A	A	A	A	A	A	A	A	A	A	A
2A	47608349	Y	G	A	A	A	A	A	A	A	A	A	A	A	A	A	A	A	A	A	A	A	A	A	A	A	A	A	A	A	A	A	A	A	A	A	A	A	A	A	A	A	A	A	A	A	A	A	A
2A	47608628	N	C	A	A	A	A	A	A	A	A	A	A	A	A	A	A	A	A	A	A	A	A	A	A	A	A	A	A	A	A	A	-	A	A	A	A	A	A	A	A	A	A	A	A	A	A	A	A
2A	47619501	N	T	C	A	A	A	A	A	A	A	A	A	A	A	A	A	A	A	A	A	A	A	A	A	A	A	A	A	A	A	A	A	A	A	A	A	A	A	A	A	A	A	A	A	A	A	A	A
2A	47627681	Y	T	A	A	A	A	A	A	A	A	A	A	A	A	A	A	A	A	A	A	A	A	A	A	A	A	A	A	A	A	A	-	A	A	A	A	A	A	A	A	A	A	A	A	-	A	A	A
2A	47627695	Y	T	C	A	A	A	A	A	A	A	A	A	A	A	A	A	A	A	A	A	A	A	A	A	A	A	A	A	A	A	A	-	A	A	A	A	A	A	A	A	A	A	A	A	-	A	A	A
2A	47627716	Y	C	A	A	A	A	A	A	A	A	A	A	A	A	A	A	A	A	A	A	A	A	A	A	A	A	A	A	A	A	A	-	A	A	A	A	A	A	A	A	A	A	A	A	-	A	A	A
2A	47627779	Y	A	G	A	A	A	A	A	A	A	A	A	A	A	A	A	A	A	A	A	A	A	A	A	A	A	A	A	A	A	A	-	A	A	A	A	A	A	-	A	A	A	A	A	-	A	A	A
2A	47738376	Y	A	C	A	A	A	A	A	A	A	A	A	A	A	A	A	A	A	A	A	A	A	A	A	A	A	A	A	A	A	A	A	A	A	A	A	A	A	A	A	A	A	A	A	A	A	A	A
2A	47738383	N	G	A	A	A	A	A	A	A	A	A	A	A	A	A	A	A	A	A	A	A	A	A	A	A	A	A	A	A	A	A	A	A	A	A	A	A	A	A	A	A	A	A	A	A	A	A	A
2A	47765596	Y	AC	A	B	B	B	B	B	-	A	B	A	B	B	B	B	B	B	B	B	B	B	B	A	B	B	B	B	B	H	B	B	B	B	B	B	C	B	B	B	B	B	B	B	B	B	B	B
2A	47781562	N	A	G	A	A	A	A	A	A	A	A	A	A	A	A	A	A	A	A	A	A	A	-	A	A	A	A	A	A	A	A	A	A	A	A	A	A	A	A	A	A	A	A	A	A	A	A	A
2A	47781630	N	T	C	A	A	A	A	A	A	A	A	A	A	A	A	A	A	A	A	A	A	A	-	A	A	A	A	A	A	A	A	A	A	A	A	A	A	A	A	A	A	A	A	A	A	A	A	A
2A	47781979	N	T	C	A	A	A	A	A	A	A	A	A	A	A	A	A	A	A	A	A	A	A	-	A	A	A	A	A	A	A	A	A	A	A	A	A	A	A	A	A	A	A	A	A	A	A	A	A
2A	47884504	N	T	C	A	A	A	A	A	A	A	A	A	A	A	A	A	A	A	A	A	A	A	A	A	A	A	A	A	A	A	A	A	A	A	A	A	A	A	A	A	A	A	A	A	A	A	A	A
2A	47902096	N	G	T	C	A	A	B	B	-	A	B	A	A	A	A	B	B	B	C	D	B	A	A	A	A	A	A	A	A	A	A	A	A	A	A	A	A	A	A	A	A	A	A	A	A	A	A	A
2A	47903605	N	C	G	A	A	A	A	A	A	A	A	A	A	A	A	A	A	A	A	A	A	A	A	A	A	A	A	A	A	A	A	A	A	A	A	A	A	A	A	A	A	A	A	A	A	A	A	A
2A	47959313	N	G	A	A	A	A	A	A	A	A	A	A	A	A	A	A	A	A	A	A	A	A	A	A	A	A	A	A	A	A	A	A	A	A	A	A	A	A	A	A	A	A	A	A	A	A	A	A
2A	47975229	Y	T	C	A	A	A	A	A	A	A	A	A	A	A	A	A	A	A	A	A	A	A	A	A	A	A	A	A	A	A	A	A	A	A	A	A	A	A	A	A	A	A	A	A	A	A	A	A
2A	48251873	N	T	C	A	A	A	A	A	A	A	A	A	A	A	A	A	A	A	A	A	A	A	A	A	A	A	A	A	A	A	A	A	A	A	A	A	A	A	A	A	A	A	A	A	-	A	A	A
2A	48360692	N	A	G	A	A	A	A	A	A	A	A	A	A	A	A	A	A	A	A	A	A	A	-	A	A	A	A	A	A	A	A	A	A	A	A	A	A	A	A	A	A	A	A	A	A	A	A	A
2A	48363860	N	A	G	-	A	A	A	A	A	A	A	A	A	A	A	A	A	A	A	A	A	A	-	A	A	A	A	A	A	A	A	A	A	A	A	A	A	A	A	A	A	A	A	A	A	A	A	A
2A	48363898	Y	A	G	-	A	A	A	A	A	A	A	A	A	A	A	A	A	A	A	A	A	A	-	A	A	A	A	A	A	A	A	A	A	A	A	A	A	A	A	A	A	A	A	A	A	A	A	A
2A	48363920	N	A	G	-	A	A	A	A	A	A	A	A	A	A	A	A	A	A	A	A	A	A	A	A	A	A	A	A	A	A	A	D	A	A	A	A	A	A	A	A	A	A	A	A	A	A	A	A
2A	48363921	N	A	G	-	A	A	A	A	A	A	A	A	A	A	A	A	A	A	A	A	A	A	A	A	A	A	A	A	A	A	A	D	A	A	A	A	A	A	A	A	A	A	A	A	A	A	A	A
2A	48415770	N	G	A	A	A	A	A	A	A	A	A	A	A	-	A	A	A	A	A	A	A	A	A	A	A	A	A	A	A	A	A	-	A	A	A	A	A	A	A	A	A	A	A	A	-	A	A	A
2A	48479453	N	T	C	A	A	A	A	A	A	A	A	A	A	A	A	A	A	A	A	A	A	A	-	A	A	A	A	A	A	A	A	A	A	A	A	A	A	A	A	A	A	A	A	A	A	A	A	A
2A	48479477	N	TC	T	A	A	A	A	A	A	A	A	A	A	A	A	A	A	A	A	A	A	A	-	A	A	A	A	A	A	A	A	A	A	A	A	A	A	A	A	A	A	A	A	A	A	A	A	A
2A	48538285	Y	A	C	A	A	A	A	A	A	A	A	A	A	A	A	A	A	A	A	A	A	A	A	A	A	A	A	A	A	A	A	A	A	A	A	A	A	A	A	A	A	A	A	A	A	A	A	A
2A	48551930	N	A	G	A	A	A	A	A	A	A	A	A	A	A	A	A	A	A	A	A	A	A	A	A	A	A	A	A	A	A	A	A	A	A	A	A	A	A	A	A	A	A	A	A	A	A	A	A
2A	48551932	Y	A	G	A	A	A	A	A	A	A	A	A	A	A	A	A	A	A	A	A	A	A	A	A	A	A	A	A	A	A	A	A	A	A	A	A	A	A	A	A	A	A	A	A	A	A	A	A
2A	48551953	Y	T	C	A	A	A	A	A	A	A	A	A	A	A	A	A	A	A	A	A	A	A	A	A	A	A	A	A	A	A	A	A	A	A	A	A	A	A	A	A	A	A	A	A	A	A	A	A
2A	48551964	Y	T	C	A	A	A	A	A	A	A	A	A	A	A	A	A	A	A	A	A	A	A	A	A	A	A	A	A	A	A	A	A	A	A	A	A	A	A	A	A	A	A	A	A	A	A	A	A
2A	48641683	N	G	A	A	A	A	A	A	A	A	A	A	A	A	A	A	A	A	A	A	A	A	A	A	A	A	A	A	A	A	A	A	A	A	A	A	A	A	A	A	A	A	A	A	A	A	A	A
2A	48658375	N	T	A	A	A	A	A	A	A	A	A	A	A	A	A	A	A	A	A	A	A	A	A	A	A	A	A	A	A	A	A	-	A	A	A	A	A	A	A	-	A	A	A	A	A	A	A	A
2A	48658437	N	G	A	A	A	A	A	A	A	A	A	A	A	A	A	A	A	A	A	A	A	A	A	A	A	A	A	A	A	A	A	-	A	A	A	A	A	A	A	-	A	A	A	A	A	A	A	A
2A	48791542	Y	G	C	A	A	A	A	A	A	A	A	A	A	A	A	A	A	A	A	A	A	A	A	A	A	A	A	A	A	A	A	A	A	A	A	A	A	A	A	A	A	A	A	A	A	A	A	A
2A	48860569	Y	G	A	A	A	A	A	A	A	A	A	A	A	A	A	A	A	A	A	A	A	A	A	A	A	A	A	A	A	A	A	A	A	A	A	A	A	A	A	A	A	A	A	A	A	A	A	A
2A	48918896	N	T	C	A	A	A	A	A	A	A	A	A	A	A	A	A	A	A	A	A	A	A	A	A	A	A	A	A	A	A	A	A	A	A	A	A	A	A	A	A	A	A	A	A	A	A	A	A
2A	48941541	N	A	C	-	A	A	A	A	A	A	A	A	A	A	A	A	A	A	-	A	A	A	-	A	A	A	A	A	A	A	A	A	A	A	A	A	A	A	A	A	A	A	A	A	A	A	A	A
2A	49045553	N	A	G	A	A	A	A	A	A	A	A	A	A	A	A	A	A	A	A	A	A	A	A	A	A	A	A	A	A	A	A	A	A	A	A	A	A	A	A	A	A	A	A	A	A	A	A	A
2A	49128453	Y	C	T	A	A	A	A	A	A	A	A	A	A	A	A	A	A	A	A	A	A	A	A	A	A	A	A	A	A	A	A	A	A	A	A	A	A	A	A	A	A	A	A	A	A	A	A	A
2A	49128819	N	T	A	A	A	A	A	A	A	A	A	A	A	A	A	A	A	A	A	A	A	A	A	A	A	A	A	A	A	A	A	A	A	A	A	A	A	A	A	A	A	A	A	A	A	A	A	A
2A	49130488	N	T	C	A	A	A	A	A	A	A	A	A	A	A	A	A	A	A	A	A	A	A	A	A	A	A	A	A	A	A	A	A	A	A	A	A	A	A	-	A	A	A	A	A	-	A	A	A
2A	49130506	Y	G	T	A	A	A	A	A	A	A	A	A	A	A	A	A	A	A	A	A	A	A	A	A	A	A	A	A	A	A	A	A	A	A	A	A	A	A	-	A	A	A	A	A	-	A	A	A
2A	49249045	N	A	T	A	A	A	A	A	A	A	A	A	A	A	A	A	A	A	A	A	A	A	A	A	A	A	A	A	A	A	A	-	A	A	A	A	A	A	A	A	A	A	A	A	A	A	A	A
2A	49249064	N	T	C	A	A	A	A	A	A	A	A	A	A	A	A	A	A	A	A	A	A	A	A	A	A	A	A	A	A	A	A	-	A	A	A	A	A	A	A	A	A	A	A	A	A	A	A	A
2A	49372449	Y	A	G	A	A	A	A	A	A	A	A	A	A	A	A	A	A	A	A	A	A	A	A	A	-	A	A	A	A	A	A	A	A	A	A	A	A	A	A	A	A	A	A	A	A	A	A	A
2A	49466211	Y	T	C	A	A	A	A	A	A	A	A	A	A	A	A	A	A	A	A	A	A	A	A	A	A	A	A	A	A	A	A	A	A	A	A	A	A	A	A	A	A	A	A	A	A	A	A	A
2A	49497014	N	T	C	A	A	A	A	A	A	A	A	A	A	A	A	A	A	A	A	A	A	A	A	A	A	A	A	A	A	A	A	A	A	A	A	A	A	A	A	A	A	A	A	A	A	A	A	A
2A	49528484	Y	G	C	A	A	A	A	A	A	A	A	A	A	A	A	A	A	A	A	A	A	A	A	A	A	A	A	A	A	A	A	A	A	A	A	A	A	A	-	A	A	A	A	A	-	A	A	A
2A	49528564	N	G	C	A	A	A	A	A	A	A	A	A	A	A	A	A	A	A	A	A	A	A	A	A	A	A	A	A	A	A	D	D	A	A	A	A	A	A	A	A	A	A	A	A	-	A	A	A
2A	49549181	N	C	T	-	A	A	A	A	A	A	A	A	A	-	A	A	A	A	A	D	A	A	-	A	A	A	A	A	A	A	A	A	A	A	A	A	A	A	A	A	A	A	A	A	A	A	A	A
2A	49635215	N	T	A	A	A	A	A	A	A	A	A	A	A	A	A	A	A	A	A	A	A	A	A	A	A	A	A	A	A	A	A	A	A	A	A	A	A	A	A	A	A	A	A	A	-	A	A	A
2A	49696994	Y	T	G	A	A	A	A	A	A	A	A	A	A	D	A	A	A	A	D	A	A	A	A	A	B	A	B	B	A	A	A	A	A	A	A	A	A	A	A	A	A	A	A	A	-	A	A	A
2A	49697007	N	C	G	A	A	A	A	A	A	A	A	A	A	D	A	A	A	A	D	A	A	A	A	A	B	A	B	B	A	A	A	A	A	A	A	A	A	A	A	A	A	A	A	A	-	A	A	A
2A	49697044	Y	GAT	G	A	A	A	A	A	A	A	A	A	A	D	A	A	A	A	D	A	A	A	A	A	B	A	B	B	A	A	A	A	A	A	A	A	A	A	A	A	A	A	A	A	A	A	A	A
2A	49708700	N	G	A	A	A	A	A	A	A	A	A	A	A	A	A	A	A	A	D	A	A	A	A	A	B	A	B	B	A	A	A	A	A	A	A	A	A	A	A	A	A	A	A	A	A	A	A	A
2A	49765339	N	C	G	A	A	A	A	A	A	A	A	A	A	H	A	A	A	A	D	A	A	A	A	A	B	A	B	B	A	A	A	A	A	A	A	A	A	A	A	A	A	A	A	A	A	A	A	A
2A	49915846	Y	A	T	A	A	A	A	A	A	A	A	A	A	A	A	A	A	A	D	A	A	A	A	A	A	A	B	B	A	A	A	A	A	A	A	A	A	A	A	A	A	A	A	A	-	A	A	A
2A	49915854	N	A	C	A	A	A	A	A	A	A	A	A	A	A	A	A	A	A	A	A	A	A	A	A	A	A	A	A	A	A	A	A	A	A	A	A	A	A	A	A	A	A	A	A	-	A	A	A
2A	49915889	N	G	A	A	A	A	A	A	A	A	A	A	A	A	A	A	A	A	A	A	A	A	A	A	A	A	A	A	A	A	A	A	A	A	A	A	A	A	A	A	A	A	A	A	A	A	A	A
2A	49915890	Y	T	C	A	A	A	A	A	A	A	A	A	A	A	A	A	A	A	D	A	A	A	A	A	A	A	B	B	A	A	A	A	A	A	A	A	A	A	A	A	A	A	A	A	A	A	A	A
2A	49920066	Y	C	A	A	A	A	A	A	A	A	A	A	A	A	A	A	A	A	A	A	A	A	A	A	A	A	A	A	A	A	A	A	A	A	A	A	A	A	A	A	A	A	A	A	A	A	A	A
2A	49924542	N	C	T	A	A	A	A	A	A	A	A	A	A	A	A	A	A	A	D	A	-	A	A	A	A	A	B	B	H	A	A	A	A	A	H	A	A	A	A	A	A	A	A	A	-	A	A	D
2A	50014008	Y	G	A	A	A	A	A	A	A	A	A	A	A	A	A	A	A	A	A	A	A	A	A	A	A	A	B	B	A	A	A	A	A	A	H	A	A	A	A	A	A	A	A	A	A	A	A	A
2A	50019976	N	T	G	A	A	A	A	A	A	A	A	A	A	A	A	A	A	A	A	A	A	A	A	A	A	A	B	B	A	A	A	A	A	A	H	A	A	A	A	A	A	A	A	A	A	A	A	A
2A	50020259	Y	T	A	A	A	A	A	A	A	A	A	A	A	A	A	A	A	A	A	A	A	A	A	A	A	A	B	B	A	A	A	A	A	A	H	A	A	A	A	A	A	A	A	A	A	A	A	A
2A	50020843	Y	A	G	A	A	A	A	A	A	A	A	A	A	A	A	A	A	A	D	A	A	A	A	A	A	A	B	B	A	A	A	A	A	A	H	A	A	A	A	A	A	A	A	A	A	A	A	A
2A	50031580	N	G	GGT	A	A	A	A	A	A	A	A	A	A	A	A	A	A	A	D	A	A	A	-	A	A	A	B	B	A	A	A	A	A	A	H	A	A	A	A	A	A	A	A	A	A	A	A	A
2A	50031635	N	T	C	A	A	A	A	A	A	A	A	A	A	A	A	A	A	A	D	A	A	A	-	A	A	A	B	B	A	A	A	A	A	A	H	A	A	A	A	A	A	A	A	A	A	A	A	A
2A	50032055	N	A	T	A	A	A	A	A	A	A	A	A	A	A	A	A	A	A	D	A	A	A	-	A	A	A	B	B	A	A	A	A	A	A	H	A	A	A	A	A	A	A	A	A	A	A	A	A
2A	50032066	N	A	G	A	A	A	A	A	A	A	A	A	A	A	A	A	A	A	D	A	A	A	-	A	A	A	B	B	A	A	A	A	A	A	H	A	A	A	A	A	A	A	A	A	A	A	A	A
2A	50055776	N	G	A	A	A	A	A	A	A	A	A	A	A	A	A	A	A	A	D	D	A	A	-	A	A	A	B	B	A	A	A	A	C	A	H	A	A	A	A	A	A	A	A	A	A	A	A	A
2A	50080525	Y	C	G	A	A	A	A	A	A	A	A	A	A	A	A	A	A	A	D	A	A	A	A	A	A	A	B	B	D	A	A	A	C	A	H	A	A	A	-	A	A	A	A	A	A	A	A	A
2A	50080613	N	C	T	A	A	A	A	A	A	A	A	A	A	A	A	A	A	A	D	A	A	A	A	A	A	A	B	B	D	A	A	A	C	A	H	A	A	A	-	A	A	A	A	A	A	A	A	A
2A	50093900	Y	T	A	A	A	A	A	A	A	A	A	A	A	A	A	A	A	A	D	A	A	A	A	A	A	A	B	B	A	A	A	A	C	A	H	A	A	A	A	A	A	A	A	A	A	A	A	A
2A	50093915	N	C	T	A	A	A	A	A	A	A	A	A	A	A	A	A	A	A	A	A	A	A	A	A	A	A	A	A	A	A	A	A	A	A	A	A	A	A	A	A	A	A	A	A	A	A	A	A
2A	50093946	N	A	T	A	A	A	A	A	A	A	A	A	A	A	A	A	A	A	D	A	A	A	A	A	A	A	B	B	A	A	A	A	C	A	H	A	A	A	A	A	A	A	A	A	A	A	A	A
2A	50162827	N	A	G	A	A	A	A	A	A	A	A	A	A	A	A	A	A	A	D	A	A	A	A	A	A	A	B	B	A	A	A	-	C	A	H	A	A	A	A	A	A	A	A	A	A	A	A	A
2A	50163004	N	C	T	A	A	A	A	A	A	A	A	A	A	A	A	A	A	A	D	A	A	A	A	A	A	A	B	B	A	A	A	A	C	A	H	A	A	A	A	A	A	A	A	A	A	A	A	A
2A	50258558	Y	A	C	A	A	A	A	A	A	A	A	A	A	A	A	A	A	A	H	A	A	A	A	A	A	A	B	B	A	A	A	A	C	A	H	A	A	A	A	A	A	A	A	A	-	A	A	A
2A	50348534	Y	T	A	A	B	B	A	A	A	A	A	A	H	A	A	A	A	A	A	H	A	A	-	A	A	A	-	-	A	H	A	A	A	A	A	A	A	A	A	A	A	B	H	A	A	A	A	A
2A	50378617	N	T	C	A	A	A	A	A	A	A	A	A	A	A	A	A	A	A	A	D	A	A	A	A	A	A	A	A	A	A	A	A	A	A	A	A	A	A	A	A	A	A	A	A	-	A	A	A
2A	50405333	N	C	A	A	A	A	A	A	A	A	A	A	A	A	A	A	A	A	D	D	A	A	-	A	A	A	B	-	A	A	A	A	C	A	H	A	A	A	A	A	A	A	A	A	A	A	A	A
2A	50421470	N	C	T	A	A	A	A	A	A	A	A	A	A	A	A	A	A	A	A	D	A	A	A	A	A	A	B	B	A	A	A	A	B	A	A	A	A	A	A	A	A	A	A	A	A	A	A	A
2A	50421655	Y	T	A	A	A	A	A	A	A	A	A	A	A	A	A	A	A	A	A	D	A	A	A	A	A	A	B	B	A	A	A	A	B	A	A	A	A	A	A	A	A	A	A	A	A	A	A	A
2A	50421682	N	A	C	A	A	A	A	A	A	A	A	A	A	A	A	A	A	A	A	D	A	A	A	A	A	A	B	B	A	A	A	A	B	A	A	A	A	A	A	A	A	A	A	A	A	A	A	A
2A	50434780	N	C	T	A	A	A	A	A	A	A	A	A	A	A	A	A	A	A	A	A	A	A	A	A	A	A	-	-	A	A	A	A	A	A	A	A	A	A	A	A	A	A	A	A	A	A	A	A
2A	50434807	N	CAAGGTCT	C	A	A	A	A	A	A	A	A	A	A	A	A	A	A	A	A	A	A	A	A	A	A	A	-	-	A	A	A	A	A	A	A	A	A	A	A	A	A	A	A	A	A	A	A	A
2A	50552224	N	T	A	A	A	A	A	A	A	A	A	A	A	A	A	A	A	A	A	A	A	A	A	A	A	A	B	B	B	A	A	A	B	A	H	A	A	A	A	A	A	A	A	A	A	A	A	A
2A	50552264	N	A	G	-	A	A	A	A	A	A	A	A	A	A	A	A	A	A	A	D	A	A	A	A	A	A	B	B	C	A	A	A	B	A	H	A	A	A	A	A	A	A	A	A	A	A	A	A
2A	50552362	N	A	G	A	A	A	A	A	A	A	A	A	A	A	A	A	A	A	A	A	A	A	A	A	A	A	B	B	B	A	A	-	B	A	H	A	A	A	H	A	A	A	A	A	A	A	A	A
2A	50591048	N	T	A	A	A	A	A	A	A	A	A	-	A	A	A	A	A	A	D	D	A	A	A	A	A	A	B	B	B	A	A	A	B	A	H	A	A	A	A	A	A	A	A	A	A	A	A	A
2A	50599699	N	A	T	A	A	A	A	A	A	A	A	A	A	A	A	A	A	A	D	H	A	A	A	A	A	A	B	B	B	A	A	A	C	A	H	A	A	A	A	A	A	A	A	A	D	A	A	A
2A	50703248	Y	C	T	A	B	B	A	A	A	A	A	A	H	-	B	A	A	A	A	H	A	A	-	A	B	B	-	-	-	H	D	B	A	B	-	A	D	-	A	A	A	B	B	A	B	B	B	B
2A	50709917	N	G	C	A	B	B	A	A	A	A	A	A	H	D	B	A	A	A	A	H	A	A	B	A	B	B	A	A	A	H	D	B	A	B	-	A	H	-	A	A	A	B	B	A	B	B	B	B
2A	50727134	Y	T	C	A	A	A	A	A	A	A	A	A	D	A	A	A	A	A	D	D	A	A	A	A	A	A	B	B	B	A	A	D	B	A	H	A	A	A	A	A	A	A	A	A	A	A	A	A
2A	50814944	N	T	C	A	A	A	A	A	A	A	A	A	A	A	A	A	A	A	H	D	A	A	A	A	A	A	B	B	B	A	A	-	B	A	H	A	A	A	A	A	A	A	A	A	A	A	A	A
2A	50815680	Y	T	C	A	A	A	A	A	A	A	A	A	A	A	A	A	A	A	A	A	A	A	A	A	A	A	A	A	A	A	A	A	A	A	A	A	A	A	A	A	A	A	A	A	A	A	A	A
2A	50878329	Y	A	G	A	B	B	A	A	A	A	A	A	B	B	B	A	A	A	B	B	B	B	-	A	B	B	B	B	B	D	B	B	B	B	B	B	B	B	B	A	A	B	B	B	B	B	B	B
2A	50945324	N	C	T	A	A	A	A	A	A	A	A	A	A	A	A	A	A	A	D	D	A	A	A	A	A	A	B	B	B	A	A	A	B	B	H	A	D	A	A	A	A	A	A	A	A	A	A	A
2A	51015946	Y	T	C	A	B	B	A	A	A	A	A	A	B	B	B	A	A	A	D	H	B	B	B	A	B	B	B	C	B	C	B	C	B	B	B	B	B	B	B	A	A	B	B	B	B	B	B	B
2A	51045719	N	C	G	A	A	A	A	A	A	A	A	A	A	A	A	A	A	A	A	H	A	A	A	A	A	A	B	B	-	A	A	D	B	B	H	A	D	A	A	A	A	A	A	A	A	A	A	A
2A	51183481	Y	G	C	A	A	A	A	A	A	A	A	A	A	-	A	A	A	A	A	A	A	A	-	A	A	A	A	A	A	A	A	A	A	A	A	A	A	A	A	A	A	A	A	A	A	A	A	A
2A	51249244	Y	T	C	A	A	A	A	A	A	A	A	A	A	A	A	A	A	A	A	A	A	B	-	A	A	A	A	A	A	A	C	A	A	A	A	B	B	-	H	A	A	A	A	B	A	A	B	H
2A	51270170	Y	A	T	A	A	A	A	A	A	A	A	A	H	A	A	A	A	A	A	A	A	B	A	A	A	A	A	A	A	A	H	A	A	A	-	B	H	-	B	A	A	A	A	B	A	A	B	B
2A	51270539	N	C	T	A	A	A	A	A	A	A	A	A	A	A	A	A	A	A	A	A	A	A	A	A	A	A	A	A	A	A	A	A	A	A	A	A	A	A	A	A	A	A	A	A	A	A	A	A
2A	51270594	Y	G	A	A	A	A	A	A	A	A	A	A	D	A	A	A	A	A	A	A	A	B	A	A	A	A	A	A	A	A	C	A	A	A	-	B	C	-	C	A	A	A	A	B	A	A	B	B
2A	51270700	Y	G	A	A	A	A	A	A	A	A	A	A	H	A	A	A	A	A	A	A	A	B	A	A	A	A	A	A	A	A	C	A	A	A	H	B	H	-	B	A	A	A	A	B	A	A	B	B
2A	51285079	N	G	A	A	A	A	A	A	A	A	A	A	H	A	A	A	A	A	A	A	A	B	A	A	A	A	A	A	A	A	-	A	A	A	-	B	B	-	B	A	B	A	A	B	A	A	B	B
2A	51285277	Y	A	G	A	A	A	A	A	A	A	A	A	A	A	A	A	A	A	A	A	A	A	A	A	A	-	-	A	A	A	-	A	A	A	A	A	A	A	A	A	A	A	A	A	A	A	A	A
2A	51289725	N	T	C	A	A	A	A	A	A	A	A	A	A	A	A	A	A	A	A	A	A	B	A	A	A	A	A	A	A	A	C	A	A	A	-	B	-	-	B	A	B	A	A	B	A	A	B	B
2A	51289751	N	T	C	A	A	A	A	A	A	A	A	A	A	A	A	A	A	A	A	A	A	B	A	A	A	A	A	A	A	A	B	A	A	A	A	B	B	-	B	A	B	A	A	B	A	A	B	B
2A	51339103	N	G	C	A	A	A	A	A	A	A	A	A	H	A	A	A	-	A	A	D	A	A	A	A	A	A	A	A	A	A	A	-	A	A	A	A	A	A	A	A	B	A	A	A	A	A	A	A
2A	51339154	N	G	C	A	B	B	A	A	A	A	A	A	H	B	A	A	-	A	D	H	A	A	B	A	B	B	B	B	B	A	H	B	B	B	B	A	H	A	A	A	B	A	B	A	A	H	A	A
2A	51339162	Y	G	T	A	A	A	A	A	A	A	A	A	H	A	A	A	A	A	A	D	A	A	A	A	A	A	A	A	A	A	A	A	A	A	A	A	A	A	A	A	B	A	A	A	A	A	A	A
2A	51349309	Y	G	T	A	A	A	B	B	-	A	B	A	A	A	A	A	B	A	B	H	B	B	A	B	A	A	A	A	A	H	B	A	A	A	-	B	H	-	B	A	A	A	A	B	A	A	B	B
2A	51349325	N	G	T	A	B	B	A	A	A	A	A	A	H	B	A	A	A	A	A	H	A	A	B	A	B	B	B	B	B	A	A	-	B	B	-	A	H	A	A	A	A	A	B	A	A	H	A	A
2A	51375152	Y	T	A	A	-	-	B	B	-	A	B	-	C	-	-	-	B	A	B	H	B	B	-	B	-	-	-	-	H	H	-	-	-	-	B	B	-	A	B	A	B	-	-	B	A	A	B	B
2A	51375182	N	T	A	B	-	-	A	A	A	A	A	-	A	-	-	-	A	A	A	A	A	A	-	A	-	-	-	-	A	A	-	-	-	-	A	A	-	A	A	A	A	-	-	A	A	A	A	A
2A	51375186	Y	C	G	B	-	-	A	A	A	A	A	-	A	-	-	-	A	A	A	A	A	A	-	A	-	-	-	-	A	A	-	-	-	-	A	A	-	A	A	A	A	-	-	A	A	A	A	A
2A	51375400	Y	G	T	A	-	-	A	A	A	A	A	-	A	-	-	-	-	B	A	H	A	A	-	A	-	-	-	-	-	H	A	A	-	-	A	A	A	A	A	A	A	-	-	A	A	A	A	A
2A	51375403	Y	C	T	A	-	-	B	B	B	A	B	-	A	-	-	-	B	A	B	H	B	B	-	B	-	-	-	-	-	H	B	H	-	-	-	B	B	-	B	A	A	-	-	B	A	A	B	B
2A	51509174	Y	C	T	-	A	A	A	A	A	A	A	B	A	A	B	B	A	B	A	A	A	A	-	A	A	A	A	A	A	H	A	A	A	A	A	A	A	A	A	A	A	B	A	A	A	A	A	A
2A	51531616	N	G	C	-	A	B	A	A	A	A	A	A	H	-	A	A	A	A	A	A	A	A	-	A	A	A	A	A	-	A	A	A	A	A	A	A	A	A	A	A	B	A	A	A	A	A	A	A
2A	51531986	Y	T	C	-	B	B	B	B	-	A	B	B	C	-	B	B	B	B	B	B	B	B	-	B	B	B	B	B	-	B	B	-	B	B	B	B	B	-	A	A	B	B	B	B	A	B	B	B
2A	51531987	Y	A	T	-	B	B	A	A	A	A	A	B	C	-	B	B	A	B	A	H	A	A	-	A	B	B	B	B	-	H	D	-	B	B	-	A	A	A	A	A	B	B	B	A	A	H	A	A
2A	51553196	N	A	G	A	B	A	A	A	A	A	A	A	H	B	A	A	A	A	A	H	A	A	B	A	B	B	B	B	B	A	D	B	B	B	H	A	A	A	A	A	A	A	B	A	A	H	A	A
2A	51553387	Y	G	A	C	A	A	A	A	A	A	A	A	A	A	A	A	A	A	A	A	A	A	A	A	A	A	A	A	A	A	A	A	A	A	A	A	A	A	A	A	A	A	A	A	-	A	A	A
2A	51555333	N	T	C	A	A	B	A	A	A	A	A	A	H	A	A	A	A	A	A	A	A	A	A	A	A	A	A	A	A	A	A	A	A	A	A	A	A	A	A	A	B	A	A	A	A	A	A	A
2A	51555372	N	C	A	A	A	B	A	A	A	A	A	A	H	A	A	A	A	A	A	A	A	A	A	A	A	A	A	A	A	A	A	A	A	A	A	A	A	A	A	A	B	A	A	A	A	A	A	A
2A	51555505	Y	A	T	C	A	B	A	A	A	A	A	A	H	A	A	A	A	A	A	A	A	A	A	A	A	A	A	A	A	A	A	A	A	A	A	A	A	A	A	A	B	A	A	A	A	A	A	A
2A	51577605	Y	T	C	-	A	B	A	A	A	A	A	A	H	-	A	A	A	A	A	A	A	A	-	A	A	A	A	A	A	A	A	A	A	A	A	A	A	A	A	A	B	A	A	A	A	A	A	A
2A	51578099	Y	T	G	-	A	B	A	A	A	A	A	A	H	-	A	A	A	A	A	A	A	A	-	A	A	A	A	A	A	A	A	A	A	A	A	A	A	A	A	A	B	A	A	A	A	A	A	A
2A	51877251	Y	G	A	D	A	B	B	B	B	B	B	B	B	A	B	B	B	B	H	H	B	B	-	B	A	B	B	B	B	B	B	A	B	A	B	B	B	B	B	B	B	B	D	B	B	B	B	B
2A	52082449	N	C	T	A	A	A	A	A	A	A	A	A	A	A	A	A	A	A	A	A	A	A	A	A	A	A	A	A	A	A	A	A	A	A	H	A	A	A	A	A	A	A	A	A	A	A	A	A
2A	52368783	N	T	G	A	A	A	A	A	A	A	A	A	A	A	A	A	A	A	A	D	A	A	A	A	A	A	A	A	A	A	A	A	A	A	H	A	A	A	A	A	A	A	A	A	-	A	A	A
2A	52381268	N	T	TC	A	A	A	A	A	A	A	A	A	A	A	A	A	A	A	A	D	A	A	-	A	A	A	A	A	A	A	A	A	A	A	H	A	A	A	-	A	A	A	A	A	A	A	A	A
2A	52596041	N	T	C	A	A	A	A	A	A	A	A	A	A	A	A	A	A	A	A	A	A	A	A	A	A	A	A	A	A	A	A	A	A	A	H	A	A	A	A	A	A	A	A	A	A	A	A	A
2A	52632944	N	A	C	A	A	A	A	A	A	A	A	A	A	H	A	A	A	A	A	A	A	A	A	A	B	A	A	A	A	A	D	A	A	A	A	A	A	A	A	A	A	A	A	A	A	A	A	A
2A	52633765	N	C	T	A	A	A	A	A	A	A	A	A	A	A	A	A	A	A	A	A	A	A	A	A	-	A	A	A	A	A	A	A	A	A	A	A	A	A	A	A	A	A	A	A	-	A	A	A
2A	52692174	N	C	T	A	A	A	A	A	A	A	A	A	A	A	A	B	A	A	A	A	A	A	A	A	A	A	A	A	A	A	A	A	A	A	A	A	A	A	A	A	A	A	A	A	A	A	A	A
2A	52952203	Y	GC	G	H	A	A	A	A	-	A	A	A	A	A	A	A	A	A	A	A	A	A	A	A	A	A	A	A	A	A	D	A	A	A	A	A	A	A	A	A	B	A	A	A	A	A	A	A
2A	52957011	Y	A	G	A	A	A	A	A	A	A	A	A	A	A	A	A	A	A	A	A	A	A	A	A	-	A	A	A	A	A	A	A	A	A	-	A	A	A	A	A	A	A	A	A	-	A	A	A
2A	53130697	Y	A	G	A	A	A	A	A	A	A	A	A	A	A	A	A	A	A	A	A	A	A	A	B	A	A	A	A	A	A	A	-	A	A	A	A	A	A	A	A	A	A	A	A	A	A	A	A
2A	53269275	N	T	C	A	A	A	A	A	A	A	A	A	A	H	A	A	A	A	A	A	A	A	A	A	B	A	A	A	A	A	A	A	A	A	-	A	A	A	A	A	A	A	A	A	A	A	A	A
2A	53458505	N	C	CGT	A	A	A	A	A	A	A	A	A	A	A	A	A	A	A	A	A	A	A	A	A	B	A	A	A	A	A	A	A	A	A	-	A	A	A	A	A	A	A	A	A	A	A	A	A
2A	53466238	N	A	G	A	A	A	A	A	A	A	A	A	A	D	A	A	A	A	A	D	A	A	A	A	B	A	A	A	A	A	A	A	A	A	-	A	A	A	A	A	A	A	A	A	A	A	A	A
2A	53657306	N	C	A	A	A	A	A	A	A	A	A	A	A	A	A	A	A	A	A	D	A	A	A	A	A	A	A	A	A	A	A	D	A	A	H	A	A	A	A	A	A	A	A	A	A	A	A	A
2A	53674515	N	C	G	A	A	A	A	A	A	A	A	A	A	A	A	A	A	A	A	A	A	A	A	A	A	A	A	A	A	A	A	-	A	A	H	A	A	A	A	A	A	A	A	A	-	A	A	A
2A	53897605	N	C	A	A	A	A	A	A	A	A	A	A	A	A	A	A	A	A	A	A	A	A	A	A	A	A	A	A	A	A	A	A	A	A	A	A	A	A	A	A	A	A	A	A	A	A	A	A
2A	54203243	N	G	T	A	A	A	B	A	B	B	B	A	A	A	A	A	A	A	A	A	A	A	A	A	A	A	A	A	A	A	A	-	A	A	A	A	A	A	A	A	A	A	A	A	A	A	A	A
2A	54456536	N	C	G	-	B	A	B	B	B	B	B	A	B	B	A	A	B	A	A	C	A	A	-	A	B	B	A	A	B	D	C	-	B	B	-	A	-	-	A	A	A	B	C	B	B	H	B	A
2A	55390520	N	T	C	B	B	A	A	A	-	A	A	A	A	B	A	A	B	B	C	H	B	A	A	A	A	A	A	-	A	A	H	A	A	A	A	A	D	-	B	B	B	A	A	A	-	A	A	B
2A	55543352	Y	T	A	B	B	B	B	B	-	B	B	A	B	B	B	B	B	B	B	B	B	B	B	A	B	B	B	B	B	H	B	B	B	B	B	B	B	B	-	B	B	B	B	B	-	B	B	B
2A	55983709	N	T	C	A	A	A	A	A	A	A	A	A	A	A	A	A	A	A	A	A	A	A	-	A	A	-	-	A	A	A	A	A	A	A	A	A	A	A	A	A	A	A	A	A	A	A	A	A
2A	55983717	Y	T	C	A	A	A	A	A	A	A	A	A	A	A	A	A	A	A	A	A	A	A	-	A	A	A	A	A	A	A	A	A	A	A	A	A	A	A	A	A	A	A	A	A	A	A	A	A
2A	55999443	Y	A	G	A	A	A	A	A	A	A	A	A	A	A	A	A	A	A	A	A	A	A	A	A	A	A	A	A	A	A	A	A	A	A	A	A	A	A	A	-	A	A	A	A	-	A	A	A
2A	55999549	N	T	C	A	A	A	A	A	A	A	A	A	A	A	A	A	A	A	A	A	A	A	A	A	A	A	A	A	A	A	A	A	A	A	A	A	A	A	A	-	A	A	A	A	-	A	A	A
2A	56652889	Y	CA	C	A	A	A	B	B	B	B	B	B	-	C	A	B	A	B	A	A	B	A	A	A	A	A	A	A	A	H	-	-	C	A	A	A	-	A	A	B	B	A	A	A	A	B	A	A
2A	56844027	N	A	G	A	B	A	A	A	A	A	A	A	H	A	A	A	A	A	A	H	A	B	B	A	A	B	A	A	A	A	H	B	A	B	-	B	A	-	H	A	A	B	B	B	-	A	B	A
2A	57164219	N	T	C	A	A	A	A	A	A	A	A	A	A	A	A	A	A	A	A	A	A	A	A	A	A	A	A	A	A	A	A	A	A	A	A	A	A	A	A	A	A	A	A	A	A	A	A	A
2A	57406465	N	T	C	A	A	A	A	A	A	A	A	A	A	A	A	A	A	A	A	A	A	A	A	A	A	A	A	A	A	A	A	A	A	A	A	A	A	A	A	A	A	A	A	A	A	A	A	A
2A	57484366	N	G	A	A	A	A	A	A	A	A	A	A	A	A	A	A	A	A	A	A	A	A	A	A	A	A	A	A	A	A	A	A	A	A	A	A	A	A	A	A	A	A	A	A	A	A	A	A
2A	57486978	Y	A	T	B	B	B	B	B	B	B	B	A	H	B	B	B	B	B	B	B	B	B	B	B	B	B	B	B	B	H	B	H	B	B	B	B	B	B	B	A	A	B	B	B	-	B	B	B
2A	57486979	Y	C	A	B	B	B	B	B	B	B	B	A	H	B	B	B	B	B	B	B	B	B	B	B	B	B	B	B	B	H	B	H	B	B	B	B	B	B	B	A	A	B	B	B	-	B	B	B
2A	57619018	N	A	G	A	A	A	A	A	A	A	A	A	A	A	A	A	A	A	A	D	A	A	A	A	A	A	A	A	A	A	A	A	A	A	A	A	A	A	A	A	A	A	A	A	-	A	A	A
2A	58116833	N	A	C	-	A	A	A	A	A	A	A	A	A	A	A	A	A	A	A	A	A	A	A	A	A	A	A	A	A	A	A	A	A	A	A	A	A	A	A	A	A	A	A	A	A	A	A	A
2A	58120135	Y	G	A	A	A	A	A	A	A	A	A	A	A	A	A	A	A	A	A	A	A	A	A	A	A	A	A	A	A	A	A	-	A	A	A	A	A	A	A	A	A	A	A	A	A	A	A	A
2A	58568239	Y	T	TG	B	A	B	B	B	B	B	B	B	H	B	B	B	B	B	B	B	B	B	B	B	B	B	B	B	B	A	B	B	B	B	B	B	B	B	B	B	B	B	B	B	B	B	B	B
2A	58686549	N	G	C	A	A	A	A	A	A	A	A	A	A	A	A	A	A	-	A	A	A	A	-	A	A	A	A	A	A	A	A	-	A	-	A	-	A	A	-	A	A	A	A	-	A	A	-	A
2A	58686588	N	C	G	B	B	B	B	B	B	B	B	B	H	B	B	B	B	-	B	B	B	B	-	A	B	B	B	B	B	A	B	-	B	-	B	-	B	B	-	B	B	B	B	-	B	B	-	B
2A	59040349	N	C	T	A	A	A	A	A	A	A	A	A	A	A	A	A	A	A	A	A	B	A	A	A	A	A	A	A	A	A	A	-	A	A	A	A	A	A	A	A	A	A	A	A	A	A	A	A
2A	59400452	Y	C	T	B	B	B	B	B	B	B	B	A	H	B	B	A	B	B	B	B	-	B	B	A	B	B	B	B	B	A	-	-	B	B	B	B	B	B	-	B	B	B	B	B	-	B	B	B
2A	59400515	Y	A	G	B	B	B	B	B	B	B	B	A	H	B	B	A	B	B	B	B	B	B	B	A	B	B	B	B	B	A	B	B	B	B	B	B	B	B	B	B	B	B	B	B	B	B	B	B
2A	59641028	N	A	C	A	A	A	A	A	A	A	A	A	A	A	A	A	A	A	A	A	A	A	A	A	A	A	A	A	A	A	A	A	A	A	A	A	A	A	A	A	A	A	A	A	A	A	A	A
2A	59659842	N	G	C	A	A	A	B	B	-	B	B	A	A	A	A	B	B	B	C	D	B	A	A	A	A	A	A	A	A	A	A	-	A	A	A	A	A	A	A	A	A	A	A	A	A	A	A	A
2A	59661688	N	G	A	A	A	A	A	A	A	A	A	A	A	A	A	A	A	A	A	A	A	A	A	A	A	A	A	A	A	A	A	A	A	A	A	A	A	A	A	A	A	A	A	A	A	A	A	A
2A	59759301	Y	G	T	A	A	A	B	B	B	B	B	A	H	A	A	A	B	B	B	C	B	B	A	A	A	B	A	A	A	A	-	A	A	A	-	B	-	B	-	B	A	A	D	B	A	A	B	B
2A	59800967	Y	A	C	A	A	A	A	A	A	A	A	A	A	A	A	A	A	A	A	A	A	A	A	A	A	A	A	A	A	A	A	A	A	A	A	A	A	A	A	A	A	A	A	A	-	A	A	A
2A	59912577	N	C	A	A	B	B	B	B	-	B	B	A	H	B	B	B	B	B	B	B	B	B	A	A	B	B	B	B	B	A	B	B	B	A	B	B	B	B	B	B	A	A	B	B	B	H	B	B
2A	59921828	Y	C	T	A	B	B	A	A	A	A	A	A	H	B	B	A	A	A	D	H	A	B	A	A	B	B	B	B	B	A	B	B	B	A	B	B	B	B	B	A	A	A	B	B	B	H	B	B
2A	59947751	N	G	C	A	A	A	A	A	A	A	A	A	A	A	A	A	A	A	A	A	A	A	A	A	A	A	A	A	A	A	A	A	A	A	A	A	A	A	A	A	A	A	A	A	A	A	A	A
2A	60029716	Y	G	T	A	B	B	A	A	A	A	A	A	H	B	B	A	A	A	D	C	A	B	B	A	B	B	B	B	B	H	D	B	B	B	B	A	A	A	A	A	A	B	B	A	A	B	A	A
2A	60029776	N	C	T	A	A	A	A	A	A	A	A	B	H	A	A	A	A	A	A	A	A	A	A	A	A	A	A	A	A	A	A	A	A	A	A	A	A	A	A	A	A	A	A	A	A	A	A	A
2A	60057268	Y	A	C	A	B	B	B	B	-	B	B	A	-	-	B	A	B	B	B	B	B	B	-	A	B	B	B	B	B	H	-	-	B	A	B	A	A	A	-	A	A	A	B	A	A	H	A	A
2A	60078726	N	C	A	A	B	B	A	A	-	B	A	A	H	B	B	A	B	B	B	B	A	B	B	A	B	B	B	B	A	H	D	B	H	B	B	A	A	A	A	A	A	B	B	A	A	B	A	A
2A	60078753	Y	A	AT	-	A	B	A	A	A	A	A	A	A	A	A	A	A	A	A	D	A	A	-	A	A	A	A	A	A	H	-	A	A	A	A	A	D	A	A	A	A	A	D	A	A	H	A	A
2A	60264862	N	A	C	A	A	B	A	A	A	A	A	A	H	B	A	A	A	B	D	A	A	A	B	A	A	A	A	A	B	A	H	-	C	B	A	A	B	-	A	B	A	A	A	B	-	H	A	B
2A	60264942	N	G	A	A	A	B	A	A	A	A	A	A	H	B	A	A	A	B	D	A	A	A	B	A	A	A	A	A	B	A	H	A	C	B	A	A	B	-	A	B	A	A	A	B	A	H	A	B
2A	60264945	Y	C	A	A	A	A	A	A	-	B	A	A	A	A	A	A	B	A	H	D	B	A	A	A	A	A	A	A	A	A	A	A	A	A	A	A	A	A	A	A	A	A	A	A	A	A	A	A
2A	60480191	Y	C	A	A	B	B	A	A	A	A	A	A	H	B	B	A	A	A	A	B	A	B	B	A	B	B	B	B	B	D	C	B	B	B	B	B	B	B	B	B	A	B	B	B	-	B	B	B
2A	60515919	Y	C	T	-	A	A	A	A	A	A	A	B	A	-	A	A	A	A	A	A	A	A	-	A	A	A	A	A	A	C	A	-	A	A	A	A	A	A	A	A	A	A	A	A	A	A	A	A
2A	60599555	N	T	G	B	A	A	A	A	-	B	A	A	H	A	A	A	-	B	C	A	B	A	A	A	A	A	A	A	A	A	A	A	A	A	-	A	A	A	A	A	A	A	A	A	A	A	A	A
2A	60599783	N	G	A	B	A	A	A	A	A	B	A	A	H	A	A	A	B	B	C	A	B	A	A	A	A	A	A	A	A	A	A	A	A	A	-	A	A	A	A	A	A	A	A	A	A	A	A	A
2A	60599810	Y	G	A	B	A	A	A	A	-	B	A	A	H	A	A	A	B	B	C	A	B	A	A	A	A	A	A	A	A	A	A	A	A	A	-	A	A	A	A	A	A	A	A	A	A	A	A	A
3A	458443	Y	C	A	B	B	B	B	B	B	A	B	B	H	B	B	B	B	B	B	B	A	B	B	B	B	A	B	B	B	B	H	B	B	B	B	B	H	-	B	B	B	B	D	B	A	H	B	B
3A	828831	Y	G	C	A	B	H	A	A	A	A	A	A	H	B	B	A	A	A	D	A	A	A	B	A	A	B	A	B	A	A	A	C	B	A	-	A	A	A	A	B	A	A	C	A	-	H	B	A
3A	1476210	Y	A	T	A	A	A	A	A	A	A	A	A	D	A	A	A	A	A	A	A	A	A	A	A	A	A	A	A	A	A	A	A	A	A	A	A	A	A	A	B	A	A	A	A	A	A	A	B
3A	1476245	Y	T	C	A	A	A	A	A	A	A	A	A	A	A	B	A	A	A	A	A	A	A	A	A	A	B	A	A	A	A	A	A	A	A	A	A	H	A	A	A	A	A	A	A	A	A	A	A
3A	1650320	Y	C	T	B	B	B	A	A	A	A	A	A	B	B	B	B	B	A	H	B	B	B	B	B	B	B	B	B	B	B	B	B	B	B	B	B	B	B	B	B	A	B	B	B	-	B	B	B
3A	1662686	Y	C	T	A	A	A	A	A	A	A	A	A	A	A	A	A	A	A	A	D	A	A	A	A	A	A	A	A	D	A	A	-	A	A	A	A	A	A	A	A	A	A	A	A	A	A	A	A
3A	1695550	Y	A	G	C	A	A	A	A	A	A	A	A	B	B	A	B	-	A	-	H	B	A	A	A	B	A	A	A	-	A	A	A	C	B	-	A	A	A	A	B	A	B	H	A	A	A	A	A
3A	1759950	Y	G	C	B	A	A	A	A	A	A	A	A	B	B	A	B	A	A	D	H	B	A	A	A	B	A	A	A	A	A	D	A	C	B	-	A	A	A	A	B	A	B	H	A	-	A	A	A
3A	1767410	N	C	T	C	B	A	A	A	A	A	A	A	B	B	A	B	A	A	D	C	B	A	A	A	B	A	A	A	A	A	A	-	C	B	-	A	A	A	A	B	A	B	D	A	-	A	A	D
3A	1991002	Y	C	T	A	A	A	A	A	A	A	A	A	A	A	A	A	A	A	A	A	A	A	A	A	A	A	A	A	A	A	A	A	A	A	A	A	A	A	A	A	A	A	A	A	A	A	A	A
3A	2013947	N	T	C	A	A	A	A	A	A	A	A	A	A	A	A	A	A	A	A	D	A	A	A	A	A	A	A	A	A	A	A	-	A	A	A	A	A	A	A	A	A	A	A	A	A	A	A	A
3A	2170524	N	T	C	A	A	A	A	A	A	A	A	A	A	A	A	A	A	A	A	A	A	A	A	A	A	A	A	A	A	A	-	A	A	A	A	A	A	A	-	A	A	A	A	A	-	A	A	A
3A	2244755	Y	G	A	A	A	A	A	A	A	A	A	A	A	A	A	A	A	A	A	A	A	A	A	A	A	A	A	A	A	A	A	A	A	A	A	A	A	A	A	A	A	A	A	A	A	A	A	A
3A	2244830	N	C	G	A	A	A	A	A	A	A	A	A	A	A	A	A	A	A	A	A	A	A	A	A	A	A	A	A	A	A	A	A	A	A	A	A	A	A	A	A	A	A	A	A	A	A	A	A
3A	2307860	Y	T	C	A	A	A	A	A	A	A	A	A	A	A	A	B	B	B	A	H	B	A	A	A	A	A	A	A	A	A	A	A	A	A	A	A	A	A	A	A	A	A	A	A	-	A	A	A
3A	2307923	N	A	G	A	A	A	A	A	A	A	A	A	A	A	A	B	B	B	A	H	B	A	A	A	A	A	A	A	A	A	A	A	A	A	A	A	A	A	A	A	A	A	A	A	A	A	A	A
3A	2307992	N	T	A	A	A	A	A	A	A	A	A	A	A	A	A	B	B	B	A	H	B	A	A	A	A	A	A	A	A	A	A	A	A	A	A	A	A	A	A	A	A	A	A	A	-	A	A	A
3A	2308000	N	T	C	A	A	A	A	A	A	A	A	A	A	A	A	B	B	B	A	H	B	A	A	A	A	A	A	A	A	A	A	A	A	A	A	A	A	A	A	A	A	A	A	A	-	A	A	A
3A	2308005	N	T	C	A	A	A	A	A	A	A	A	A	A	A	A	B	B	B	A	H	B	A	A	A	A	A	A	A	A	A	A	A	A	A	A	A	A	A	A	A	A	A	A	A	-	A	A	A
3A	2308011	N	G	C	A	A	A	A	A	A	A	A	A	A	A	A	B	B	B	A	H	B	A	A	A	A	A	A	A	A	A	A	A	A	A	A	A	A	A	A	A	A	A	A	A	-	A	A	A
3A	2488231	Y	G	T	B	A	A	A	A	A	A	A	A	A	A	A	B	B	B	C	H	B	A	A	A	A	A	A	A	A	A	A	A	A	A	A	A	A	A	A	A	A	A	A	A	-	A	A	A
3A	2491395	N	G	A	C	A	A	A	A	A	A	A	A	A	A	A	B	B	B	B	H	B	A	A	-	A	A	A	A	A	A	A	D	A	A	A	A	A	A	A	A	A	A	A	A	A	A	A	A
3A	2491511	Y	C	T	A	B	A	A	A	A	A	A	A	H	B	B	A	A	A	A	H	A	B	B	A	B	B	A	B	B	H	B	B	B	B	B	B	B	B	B	B	A	B	B	B	B	B	B	B
3A	2491533	N	C	G	H	A	A	A	A	A	A	A	A	A	A	A	B	B	B	B	H	B	A	A	A	A	A	A	A	A	A	A	A	A	A	A	A	A	A	A	A	A	A	A	A	A	A	A	A
3A	2552155	Y	A	G	C	A	A	A	A	A	A	A	A	A	A	A	B	B	B	H	H	B	A	A	A	A	A	A	A	A	A	A	A	A	A	A	A	A	A	A	A	A	A	A	A	A	A	A	A
3A	2552156	Y	G	A	C	A	A	A	A	A	A	A	A	A	A	A	B	B	B	H	H	B	A	A	A	A	A	A	A	A	A	A	A	A	A	A	A	A	A	A	A	A	A	A	A	A	A	A	A
3A	2744170	N	C	T	A	A	A	A	A	A	A	A	A	A	-	A	A	A	A	A	A	A	A	-	A	A	A	A	A	A	A	A	A	A	A	A	A	A	A	A	A	A	A	A	A	A	A	A	A
3A	2792719	N	G	C	A	A	A	A	A	A	A	A	A	A	H	B	A	A	A	A	A	A	A	B	A	A	A	A	A	A	A	H	A	H	A	A	A	H	B	D	A	A	B	H	A	B	A	B	B
3A	3222075	Y	G	A	B	B	B	A	A	A	A	A	B	H	B	B	A	B	A	D	B	A	B	B	B	B	B	B	B	B	B	B	B	B	B	B	B	B	B	B	B	B	B	B	B	B	B	B	B
3A	3328138	Y	G	A	A	B	A	A	A	A	A	A	A	H	D	B	A	A	A	A	H	A	A	A	A	B	A	A	A	A	A	C	A	A	B	-	B	H	B	B	A	A	A	C	B	B	B	B	B
3A	3460138	N	A	T	A	A	A	A	A	A	A	A	A	H	A	A	A	A	A	A	A	A	A	A	A	A	A	A	A	A	A	H	A	A	A	A	A	A	A	A	A	A	A	A	A	A	A	A	A
3A	4245339	Y	T	G	A	B	A	A	A	A	A	A	A	H	B	A	A	A	A	D	H	A	B	-	A	B	-	B	B	B	H	C	B	B	B	B	B	B	B	B	A	A	-	-	B	-	H	B	B
3A	4245342	N	C	CG	A	B	A	A	A	A	A	A	A	H	B	A	A	A	A	D	H	A	B	-	A	B	-	B	B	B	H	C	B	B	B	B	B	B	B	B	A	A	-	-	B	-	H	B	B
3A	4409840	Y	T	C	A	A	A	A	A	A	A	A	A	A	A	A	A	A	A	A	D	A	A	-	A	-	A	A	A	A	A	A	A	A	A	-	A	A	A	A	A	A	-	B	A	A	A	A	A
3A	4430308	N	T	A	A	A	A	A	A	A	A	A	A	A	D	A	A	A	A	A	H	A	A	B	A	B	A	A	A	A	A	D	H	A	A	-	A	A	A	A	A	A	B	B	A	A	A	A	A
3A	4532099	Y	T	C	-	B	B	B	B	B	B	B	B	B	B	B	B	B	B	B	B	B	B	-	A	B	B	B	B	B	B	B	B	B	B	B	B	B	B	B	B	B	B	B	B	B	B	B	B
3A	4629037	N	A	T	A	A	A	A	A	A	A	A	A	A	H	A	A	A	A	A	H	A	A	B	A	B	A	A	A	A	A	A	-	A	B	-	A	A	A	A	A	A	B	H	A	A	A	A	A
3A	5284540	N	T	G	A	A	A	B	B	B	B	B	B	A	A	A	B	A	B	A	A	B	A	A	B	A	A	A	A	A	H	A	A	A	A	A	A	A	A	A	B	A	A	A	A	-	A	A	A
3A	5309134	Y	CG	C	D	B	A	B	B	B	B	B	B	B	B	B	B	B	B	B	B	B	B	B	B	B	B	B	B	B	B	-	B	B	B	B	B	B	B	B	B	B	B	B	B	B	B	B	B
3A	5682778	N	A	T	A	A	A	A	A	A	A	A	A	H	A	A	A	A	A	H	A	A	A	A	A	A	A	A	A	A	A	A	A	A	A	A	A	A	A	A	A	A	A	A	A	A	A	A	A
3A	5812941	N	C	T	-	A	A	A	A	A	A	A	A	A	-	A	A	A	A	A	A	A	A	-	A	A	B	A	A	A	A	A	A	A	A	A	A	A	A	A	A	A	A	A	A	A	A	A	A
3A	5812953	N	A	G	-	A	A	A	A	A	A	A	A	A	-	A	A	A	A	A	A	-	A	-	A	A	B	A	A	A	A	A	A	A	A	A	A	A	A	A	A	A	A	A	A	A	A	A	A
3A	5863372	N	A	G	A	A	A	A	A	A	A	A	A	A	A	A	A	A	A	A	A	A	A	A	A	A	A	A	A	A	A	A	A	A	A	A	A	A	A	A	A	A	A	A	A	A	A	A	A
3A	6208238	N	G	A	A	A	A	B	A	B	B	A	A	H	A	A	B	A	B	B	A	A	A	B	A	B	A	A	A	A	A	B	-	A	B	-	B	B	B	B	B	A	B	B	B	B	A	B	B
3A	6241693	N	A	G	A	A	A	B	A	B	B	A	A	H	A	A	B	A	B	B	A	A	A	C	A	B	A	A	A	A	A	C	A	A	B	-	B	B	B	B	B	A	B	B	B	B	A	B	B
3A	6302222	Y	G	T	A	A	A	B	A	B	A	A	A	H	A	A	B	A	B	C	A	A	B	B	A	B	A	A	A	A	A	B	A	A	B	-	B	B	B	B	B	A	B	B	A	A	A	B	B
3A	6302307	Y	TTG	T	A	A	A	D	A	C	A	A	A	H	A	A	D	A	H	H	A	A	D	B	A	B	A	A	A	A	A	B	A	A	B	-	D	H	-	B	H	A	B	B	A	A	A	D	B
3A	6302366	Y	C	G	A	A	A	B	A	B	A	A	A	H	A	A	B	A	B	C	A	A	B	B	A	B	A	A	A	A	A	B	-	A	B	-	B	B	B	B	B	A	B	B	A	A	A	B	B
3A	6302464	Y	G	T	A	A	A	B	A	B	A	A	A	H	A	A	B	A	B	C	A	A	B	B	A	B	A	A	A	A	A	C	H	A	B	-	B	B	B	B	B	A	B	B	A	A	A	B	B
3A	6302491	N	T	C	A	A	A	B	A	B	A	A	A	H	A	A	B	A	B	C	A	A	B	B	A	B	A	A	A	A	A	B	D	A	B	-	B	B	B	B	B	A	B	B	A	A	A	B	B
3A	6362583	Y	C	T	A	-	A	A	A	A	A	A	A	H	H	A	A	A	A	-	A	A	A	B	A	B	A	A	-	A	-	H	A	A	B	-	A	A	A	A	A	-	B	B	A	A	A	A	B
3A	6538320	N	G	A	A	A	A	A	A	A	A	A	A	H	A	A	A	A	A	A	A	A	A	A	A	A	A	A	A	A	A	A	A	A	A	A	A	A	A	A	A	A	A	A	A	A	A	A	A
3A	7250240	Y	T	C	A	A	A	A	A	A	A	A	A	A	A	A	A	A	A	D	A	A	A	A	A	A	A	B	B	C	A	A	B	B	A	A	A	A	A	-	A	A	A	A	A	A	A	A	A
3A	7562305	Y	T	C	-	B	A	A	A	A	A	A	A	B	-	A	A	A	A	A	H	A	B	-	A	B	A	A	A	A	A	H	A	A	B	-	A	H	B	B	B	A	B	B	B	B	H	A	B
3A	8334236	N	T	C	A	A	H	A	A	A	A	A	A	H	A	B	A	A	A	A	A	A	A	B	A	A	A	A	A	A	H	A	-	A	B	-	A	A	A	A	A	A	A	D	A	A	H	A	A
3A	8538621	N	A	G	A	B	A	A	A	A	A	A	A	H	H	A	A	A	A	H	C	A	B	A	A	B	B	B	B	B	A	H	B	B	A	H	A	H	B	B	A	A	B	H	A	B	A	A	A
3A	8693263	N	T	C	A	A	A	A	A	A	A	A	B	A	A	A	A	A	A	A	A	A	A	A	A	A	A	A	A	A	A	A	A	A	A	A	A	A	A	A	A	A	A	A	A	A	A	A	A
3A	8859997	Y	G	A	A	A	A	A	A	A	A	A	A	A	A	A	A	A	A	A	A	A	A	A	A	A	A	A	A	A	A	A	A	A	A	A	A	A	A	A	A	A	A	A	A	A	A	A	A
3A	8860029	Y	G	C	A	A	A	A	A	A	A	A	A	A	A	A	A	A	A	A	A	A	A	A	A	A	A	A	A	A	A	A	A	A	A	A	A	A	A	A	A	A	A	A	A	A	A	A	A
3A	9060829	N	T	G	B	A	A	A	A	A	A	A	B	A	A	A	A	A	A	A	H	D	A	A	A	A	A	A	A	A	A	A	-	A	A	A	A	A	A	-	-	A	A	A	A	-	A	A	A
3A	9280414	N	T	C	A	-	A	A	A	A	A	A	A	A	A	A	A	A	A	A	D	A	A	A	A	A	A	A	A	A	A	A	A	A	A	A	A	A	A	A	A	A	A	A	A	A	A	A	A
3A	9581596	N	G	A	B	A	D	A	A	A	B	A	B	A	A	A	B	A	B	H	A	A	A	A	B	A	A	A	A	A	H	A	A	A	A	A	A	A	A	A	B	A	A	A	A	A	A	A	A
3A	9627821	N	G	A	A	A	A	A	A	A	A	A	A	A	A	A	A	A	A	A	A	A	A	A	A	A	A	A	A	A	A	A	A	A	A	A	A	D	A	A	A	A	A	A	A	-	A	A	A
3A	9815369	N	C	T	-	A	A	A	A	A	A	A	A	A	A	A	A	A	A	A	A	A	A	A	A	A	A	A	A	A	A	A	A	A	A	A	A	A	A	A	A	A	A	A	A	A	A	A	A
3A	9822494	N	A	G	A	B	A	A	A	A	A	A	A	H	A	B	A	A	A	A	A	A	A	A	A	A	A	A	A	A	A	A	H	A	A	A	A	A	A	A	A	A	A	A	A	A	A	A	A
3A	9822532	N	A	G	A	A	A	A	A	A	A	A	A	A	A	A	A	A	A	A	A	A	A	A	A	A	A	A	A	A	A	A	A	A	A	A	A	A	A	A	A	A	A	A	A	A	A	A	A
3A	9822547	N	G	T	A	A	A	A	A	A	A	A	A	A	A	A	A	A	A	A	A	A	A	A	A	A	A	A	D	A	A	A	A	A	A	A	A	A	A	A	A	A	A	A	A	A	A	A	A
3A	9827667	Y	C	A	A	A	A	A	A	A	A	A	A	A	A	A	A	A	A	A	A	A	A	A	A	A	A	A	A	A	A	A	A	A	A	A	A	A	A	A	A	A	A	A	A	A	A	A	A
3A	9827668	N	G	C	A	A	A	A	A	A	A	A	A	A	A	A	A	A	A	A	A	A	A	A	A	A	A	A	A	A	A	A	A	A	A	A	A	A	A	A	A	A	A	A	A	A	A	A	A
3A	9915304	N	C	A	A	A	A	A	A	A	A	A	A	A	A	A	A	A	A	A	A	A	A	A	A	A	A	A	A	A	A	A	A	A	A	A	A	A	A	A	A	A	A	A	A	A	A	A	A
3A	9930719	Y	C	T	A	A	A	A	A	A	A	A	A	A	A	A	A	A	A	A	D	A	A	A	A	A	A	A	A	A	A	A	A	A	A	A	A	A	A	A	A	A	A	A	A	A	A	A	A
3A	9930737	Y	C	T	A	A	A	A	A	A	A	A	A	A	A	A	A	A	A	A	D	A	A	A	A	A	A	A	A	A	A	A	A	A	A	A	A	A	A	A	A	A	A	A	A	A	A	A	A
3A	9936905	N	C	T	A	A	A	A	A	A	A	A	A	A	A	A	A	A	A	A	A	A	A	A	A	A	A	A	A	A	A	A	A	A	A	A	A	A	A	A	A	A	A	A	A	A	A	A	A
3A	9962190	Y	A	G	A	A	A	A	A	A	A	A	A	A	A	A	A	A	A	A	A	A	A	A	A	A	A	A	A	A	A	A	A	A	A	A	A	A	A	A	A	A	A	A	A	A	A	A	A
3A	9962200	N	T	A	A	A	A	A	A	A	A	A	A	A	A	A	A	A	A	A	A	A	A	A	A	A	A	A	A	A	A	A	A	A	A	A	A	A	A	A	A	A	A	A	A	A	A	A	A
3A	9962201	N	T	C	A	A	A	A	A	A	A	A	A	A	A	A	A	A	A	A	A	A	A	A	A	A	A	A	A	A	A	A	A	A	A	A	A	A	A	A	A	A	A	A	A	A	A	A	A
3A	9962243	N	G	T	A	A	A	A	A	A	A	A	A	A	A	A	A	A	A	A	A	A	A	A	A	A	A	A	A	A	A	A	A	A	A	-	A	A	A	A	A	A	A	A	A	A	A	A	A
3A	10152482	Y	A	G	A	A	A	A	A	A	A	A	A	A	A	A	A	A	A	A	D	A	A	A	A	A	A	A	A	A	A	A	A	A	A	A	A	A	A	A	A	A	A	A	A	A	A	A	A
3A	10152497	N	A	T	A	A	A	A	A	A	A	A	A	A	A	A	A	A	A	A	D	A	A	A	A	A	A	A	A	A	A	D	A	A	A	A	A	A	A	A	A	A	A	A	A	A	A	A	A
3A	10163375	Y	G	C	A	A	A	A	A	A	A	A	A	A	A	A	A	A	A	A	A	A	A	A	A	A	A	A	A	A	A	A	-	A	A	A	A	A	A	A	A	A	A	A	A	A	A	A	A
3A	10183570	N	T	C	A	A	A	A	A	A	A	A	A	A	A	A	A	A	A	A	A	A	A	A	A	A	A	A	A	A	A	A	A	A	A	A	A	A	A	A	A	A	A	A	A	A	A	A	A
3A	10183580	N	G	A	A	A	A	A	A	A	A	A	A	A	A	A	A	A	A	A	A	A	A	A	A	A	A	A	A	A	A	A	A	A	A	A	A	A	A	A	A	A	A	A	A	A	A	A	A
3A	10238386	Y	G	C	A	A	A	A	A	A	A	A	A	A	A	A	A	A	A	A	A	A	A	A	A	A	A	A	A	A	A	A	A	A	A	A	A	A	A	-	A	A	A	A	A	-	A	A	A
3A	10239211	N	C	A	A	A	A	A	A	A	A	A	A	A	A	A	A	A	A	A	A	A	A	A	A	A	A	A	A	A	A	A	A	A	A	A	A	A	A	A	A	A	A	A	A	A	A	A	A
3A	10239491	N	A	T	A	A	A	A	A	A	A	A	A	A	A	A	A	A	A	A	A	A	A	A	A	A	A	A	A	A	A	A	A	A	A	A	A	A	A	A	A	A	A	A	A	A	A	A	A
3A	10300948	Y	T	A	A	A	A	A	A	A	A	A	A	A	A	A	A	A	A	A	A	A	A	A	A	A	A	A	A	D	A	A	A	A	A	A	A	A	A	A	A	A	A	A	A	-	A	A	A
3A	10331138	N	A	C	A	A	A	A	A	A	A	A	A	A	A	A	A	A	A	A	A	A	A	A	A	A	A	A	A	A	A	A	A	A	A	A	A	A	A	A	A	A	A	A	A	A	A	A	A
3A	10331643	N	C	A	A	A	A	A	A	A	A	A	A	A	A	A	A	A	A	A	A	A	A	A	A	A	A	A	A	A	A	A	-	A	A	A	A	A	A	A	A	A	A	A	A	A	A	A	A
3A	10331842	Y	T	C	A	A	A	A	A	A	A	A	A	A	A	A	A	A	A	A	A	A	A	A	A	A	A	A	A	A	A	A	A	A	A	A	A	A	A	A	A	A	A	A	A	A	A	A	A
3A	10331920	N	T	C	A	A	A	A	A	A	A	A	A	A	A	A	A	A	A	A	A	A	A	A	A	A	A	A	A	A	A	A	-	A	A	A	A	A	A	A	A	A	A	A	A	A	A	A	A
3A	10648439	N	A	G	A	A	A	A	A	A	A	A	A	A	A	A	A	A	A	A	A	A	A	A	A	A	A	A	A	A	A	A	A	A	A	A	A	A	A	A	A	A	A	A	A	-	A	A	A
3A	10849278	Y	G	A	A	A	A	A	A	A	A	A	A	A	A	A	A	A	A	A	A	A	A	A	A	A	A	A	A	A	A	A	A	A	A	A	A	A	A	A	A	A	A	A	A	A	A	A	A
3A	10849455	N	G	A	A	A	A	A	A	A	A	A	A	A	A	A	A	A	A	A	A	A	A	A	A	A	A	A	A	A	A	A	-	A	A	A	A	A	A	A	A	A	A	A	A	A	A	A	A
3A	10849481	N	A	T	A	A	A	A	A	A	A	A	A	A	A	A	A	A	A	A	A	A	A	A	A	A	A	A	A	A	A	A	H	A	A	A	A	A	A	A	A	A	A	A	A	A	A	A	A
3A	10849508	N	CT	C	A	A	A	A	A	A	A	A	A	A	A	A	A	A	A	A	A	A	A	A	A	A	A	A	A	A	A	D	-	A	A	A	A	D	A	A	A	A	A	A	A	A	A	A	A
3A	10849657	N	T	C	A	A	A	A	A	A	A	A	A	A	A	A	A	A	A	A	A	A	A	A	A	A	A	A	A	A	A	A	A	A	A	A	A	A	A	A	A	A	A	A	A	A	A	A	A
3A	10849664	N	A	G	A	A	A	A	A	A	A	A	A	A	A	A	A	A	A	A	A	A	A	A	A	A	A	A	A	A	A	A	A	A	A	-	A	A	A	A	A	A	A	A	A	A	A	A	A
3A	10867683	N	A	T	A	A	A	A	A	A	A	A	A	A	A	A	A	A	A	A	A	A	A	A	A	A	A	A	A	A	A	A	-	A	A	A	A	A	A	A	A	A	A	A	A	A	A	A	A
3A	10867809	Y	G	A	A	A	A	A	A	A	A	A	A	A	A	A	A	A	A	A	A	A	A	A	A	A	A	A	A	A	A	-	A	A	A	A	A	A	A	A	A	A	A	A	A	A	A	A	A
3A	10867886	Y	A	T	A	A	A	A	A	A	A	A	A	A	A	A	A	A	A	A	A	A	A	A	A	A	A	A	A	A	A	A	A	A	A	A	A	A	A	A	A	A	A	A	A	A	A	A	A
3A	10943474	N	A	C	A	A	A	A	A	A	A	A	A	A	A	A	A	A	A	A	D	A	A	A	A	A	A	A	A	D	A	A	A	A	A	A	A	A	A	A	A	A	A	A	A	-	A	A	A
3A	10952421	Y	G	A	A	A	A	A	A	A	A	A	A	A	A	A	A	A	A	A	A	A	A	A	A	A	A	A	A	A	A	A	-	A	A	A	A	A	A	A	A	A	A	A	A	-	A	A	A
3A	10952422	N	T	C	A	A	A	A	A	A	A	A	A	A	A	A	A	-	A	A	A	A	A	A	A	A	A	A	A	A	A	A	-	A	A	A	A	A	A	A	A	A	A	A	A	-	A	A	A
3A	10952450	Y	C	T	A	A	A	A	A	A	A	A	A	A	A	A	A	A	A	A	A	A	A	A	A	A	A	A	A	A	A	A	-	A	A	A	A	A	A	A	A	A	A	A	A	-	A	A	A
3A	10952475	Y	A	G	A	A	A	A	A	A	A	A	A	A	A	A	A	A	A	A	A	A	A	A	A	A	A	A	A	A	A	A	A	A	A	A	A	A	A	A	A	A	A	A	A	A	A	A	A
3A	10952531	N	A	G	A	A	A	A	A	A	A	A	A	A	A	A	A	A	A	A	A	A	A	A	A	A	A	A	A	A	A	A	A	A	A	A	A	A	A	-	A	A	A	A	A	-	A	A	A
3A	11016331	N	A	C	A	A	A	A	A	A	A	A	A	A	A	A	A	A	A	A	A	A	A	A	A	A	A	A	A	A	A	A	A	A	A	A	A	A	A	A	A	A	A	A	A	A	A	A	A
3A	11016391	Y	G	T	A	A	A	A	A	A	A	A	A	A	A	A	A	A	A	A	A	A	A	A	A	A	A	A	A	A	A	A	A	A	A	A	A	A	A	A	A	A	A	A	A	A	A	A	A
3A	11044090	Y	A	G	A	A	A	A	A	A	A	A	A	A	A	A	A	A	A	A	D	A	A	A	A	A	A	A	A	A	A	A	A	A	A	A	A	A	A	A	A	A	A	A	A	A	A	A	A
3A	11044100	Y	T	C	A	A	A	A	A	A	A	A	A	A	A	A	A	A	A	A	A	A	A	A	A	A	A	A	A	A	A	A	A	A	A	A	A	A	A	A	A	A	A	A	A	A	A	A	A
3A	11044110	N	G	A	A	A	A	A	A	A	A	A	A	A	A	A	A	A	A	A	A	A	A	A	A	A	A	A	A	A	A	A	A	A	A	A	A	A	A	A	A	A	A	A	A	A	A	A	A
3A	11044264	N	G	A	A	A	A	A	A	A	A	A	A	A	A	A	A	A	A	A	A	A	A	A	A	A	A	A	A	A	A	A	A	A	A	A	A	A	A	A	A	A	A	A	A	A	A	A	A
3A	11044283	N	A	G	A	A	A	A	A	A	A	A	A	A	A	A	A	A	A	A	A	A	A	A	A	A	A	A	A	A	A	A	A	A	A	A	A	A	A	A	A	A	A	A	A	A	A	A	A
3A	11055416	N	A	G	A	A	A	A	A	A	A	A	A	A	A	A	A	A	A	A	A	A	A	A	A	A	A	A	A	A	A	A	A	A	A	A	A	A	A	-	A	A	A	A	A	-	A	A	A
3A	11183423	N	A	G	A	A	A	A	A	A	A	A	A	A	A	A	A	A	A	A	A	A	A	A	A	A	A	A	A	A	A	A	A	A	A	A	A	A	A	A	A	A	A	A	A	A	A	A	A
3A	11208050	N	A	G	A	A	A	A	A	A	A	A	A	A	A	A	A	A	A	A	A	A	A	A	A	A	A	A	A	A	A	A	A	A	A	A	A	A	A	A	A	A	A	A	A	A	A	A	A
3A	11208118	N	G	A	A	A	A	A	A	A	A	A	A	A	A	A	A	A	A	A	A	A	A	A	A	A	A	A	A	A	A	A	A	A	A	A	A	A	A	A	A	A	A	A	A	A	A	A	A
3A	11223006	N	A	G	A	A	A	A	A	A	A	A	A	A	A	A	A	A	A	A	A	A	A	A	A	A	A	A	A	A	A	A	A	A	A	A	A	A	A	A	A	A	A	A	A	-	A	A	A
3A	11275297	N	G	A	A	A	A	A	A	A	A	A	-	A	A	A	A	A	A	A	A	A	A	A	A	A	A	A	A	A	A	A	A	A	A	A	A	A	A	A	A	A	A	A	A	A	A	A	A
3A	11275361	Y	C	T	A	A	A	B	B	-	A	B	-	A	A	A	A	A	A	A	A	A	A	A	A	A	A	A	A	A	A	A	A	A	A	A	A	A	A	A	B	A	A	A	A	A	A	A	A
3A	11321161	N	T	TC	-	A	A	A	A	A	A	A	A	A	A	A	A	-	A	A	A	A	A	-	A	A	-	-	A	A	A	A	A	A	A	A	A	A	A	A	A	A	A	A	A	A	A	A	A
3A	11377871	Y	G	A	A	A	A	A	A	A	A	A	A	A	A	A	A	A	A	A	A	A	A	A	A	A	A	A	A	A	A	A	-	A	A	A	A	A	A	A	A	A	A	A	A	A	A	A	A
3A	11378889	N	C	T	A	A	A	A	A	A	A	A	A	A	A	A	A	A	A	A	A	A	A	A	A	A	A	A	A	D	A	A	A	A	A	A	A	A	A	A	A	A	A	A	A	-	A	A	A
3A	11409262	N	A	G	A	A	A	A	A	A	A	A	A	A	A	A	A	A	A	A	A	A	A	-	A	A	A	A	A	A	A	A	H	A	A	A	A	A	A	A	A	A	A	A	A	A	A	A	A
3A	11409282	N	A	G	A	A	A	A	A	A	A	A	A	A	A	A	A	A	A	A	A	A	A	-	A	A	A	A	A	A	A	A	A	A	A	A	A	A	A	A	A	A	A	A	A	A	A	A	A
3A	11485118	Y	A	G	A	A	A	A	A	A	A	A	A	A	A	A	A	A	A	A	A	A	A	A	A	A	A	A	A	A	A	A	A	A	A	A	A	A	A	A	A	A	A	A	A	A	A	A	A
3A	11485179	N	A	AC	A	A	A	A	A	A	A	A	A	A	A	A	A	A	A	A	A	A	A	A	A	A	A	A	A	A	A	A	A	A	A	A	A	A	A	A	A	A	A	A	A	A	A	A	A
3A	11485297	N	G	A	A	A	A	A	A	A	A	A	A	A	A	A	A	A	A	A	A	A	A	A	A	A	A	A	A	A	A	A	-	A	A	A	A	A	A	A	A	A	A	A	A	A	A	A	A
3A	11650815	Y	T	C	A	A	A	A	A	A	A	A	A	A	A	A	A	A	A	A	A	A	A	A	A	A	A	A	A	A	A	A	A	A	A	A	A	A	A	A	A	A	A	A	A	A	A	A	A
3A	11651147	N	A	G	A	A	A	A	A	-	A	A	A	A	A	A	A	A	A	A	A	A	A	A	A	A	A	A	A	A	A	D	A	A	A	A	A	A	A	A	A	A	A	A	A	A	A	A	A
3A	11651196	N	A	G	A	A	A	A	A	A	A	A	A	A	A	A	A	A	A	A	A	A	A	A	A	A	A	A	A	A	A	A	A	A	A	A	A	A	A	A	A	A	A	A	A	A	A	A	A
3A	11662973	N	T	A	A	A	A	A	A	A	A	A	A	A	A	A	A	A	A	A	A	A	A	A	A	A	A	A	A	A	A	A	A	A	A	A	A	A	A	A	A	A	A	A	A	A	A	A	A
3A	11825717	N	A	G	A	A	A	A	A	A	A	A	A	A	A	A	A	A	A	A	A	A	A	A	A	A	A	A	A	A	A	A	A	A	A	A	A	A	A	A	A	A	A	A	A	A	A	A	A
3A	11881159	N	T	C	A	A	A	A	A	A	A	A	A	A	A	A	A	A	A	A	A	A	A	A	A	A	A	A	A	A	A	A	A	A	A	A	A	A	A	A	A	A	A	A	A	A	A	A	A
3A	11887056	Y	T	C	A	A	A	A	A	A	A	A	A	A	A	A	A	A	A	A	A	A	A	A	A	A	A	A	A	A	A	A	A	A	A	A	A	A	A	A	A	A	A	A	A	A	A	A	A
3A	12131126	N	T	C	A	A	A	A	A	A	A	A	A	A	A	A	A	A	A	A	A	A	A	A	A	A	A	A	A	A	A	A	A	A	A	A	A	A	A	A	A	A	A	A	A	A	A	A	A
3A	12215021	N	T	C	A	A	A	A	A	A	A	A	A	A	A	A	A	A	A	A	D	-	A	A	A	A	A	A	A	A	A	A	-	A	A	A	A	A	A	A	A	A	A	A	A	-	A	A	A
3A	12266871	N	A	G	A	A	A	A	A	A	A	A	A	A	A	A	A	A	A	A	A	A	A	A	A	A	A	A	A	A	A	A	A	A	A	A	A	A	A	A	A	A	A	A	A	A	A	A	A
3A	12266872	Y	TTGAC	T	A	A	A	A	A	A	A	A	A	A	A	A	A	A	A	A	A	A	A	A	A	A	A	A	A	A	A	A	A	A	A	A	A	A	A	A	A	A	A	A	A	A	A	A	A
3A	12266878	N	GCTGT	G	A	A	A	A	A	A	A	A	A	A	A	A	A	A	A	A	A	A	A	A	A	A	A	A	A	A	A	A	A	A	A	A	A	A	A	A	A	A	A	A	A	A	A	A	A
3A	12278146	N	A	G	A	A	A	A	A	A	A	A	A	A	A	A	A	A	A	A	A	A	A	A	A	A	A	A	A	A	A	A	A	A	A	A	A	A	A	A	-	A	A	A	A	A	A	A	A
3A	12278211	N	A	G	A	A	A	A	A	A	A	A	A	A	A	A	A	A	A	A	A	A	A	A	A	A	A	A	A	A	A	A	A	A	A	A	A	A	A	A	A	A	A	A	A	A	A	A	A
3A	12433531	N	T	C	-	A	A	A	A	A	A	A	A	A	A	A	A	A	A	A	A	A	A	-	A	A	A	A	-	A	A	A	A	A	A	A	A	A	A	A	A	A	A	A	A	A	A	A	A
3A	12548793	N	G	GTAT	A	A	A	A	A	A	A	A	A	A	A	A	A	A	A	A	A	A	A	A	A	A	A	A	A	A	A	A	A	A	A	A	A	A	A	A	A	A	A	A	A	A	A	A	A
3A	12746581	Y	C	G	A	A	A	A	A	A	A	A	A	A	A	A	A	A	A	A	A	-	A	A	A	A	A	A	A	A	A	A	A	A	A	A	A	A	A	A	A	A	A	A	A	-	A	A	A
3A	12758513	N	C	T	-	A	A	A	A	A	A	A	A	A	A	A	A	A	A	A	A	A	A	-	A	A	A	A	A	A	A	A	A	A	A	A	A	A	A	A	A	A	A	A	A	A	A	A	A
3A	12758915	N	C	G	-	A	A	A	A	A	A	A	A	A	A	A	A	A	A	A	A	A	A	-	A	A	A	A	A	A	A	A	A	A	A	A	A	A	A	A	A	A	A	A	A	A	A	A	A
3A	12822462	N	CTT	C	A	A	A	A	A	A	A	A	A	-	A	A	A	A	A	A	A	A	A	A	A	A	A	A	A	A	A	-	A	A	A	A	A	-	A	A	A	A	A	A	A	A	A	A	A
3A	12977581	N	C	T	-	A	A	A	A	-	A	A	A	H	A	A	A	A	A	A	A	A	A	-	A	A	A	A	A	A	A	A	A	A	A	A	A	A	A	A	A	A	A	A	A	A	A	A	A
3A	13294603	Y	G	A	A	A	A	A	A	A	A	A	A	A	A	A	A	A	A	A	A	A	A	A	A	A	A	A	A	A	A	A	A	A	A	A	A	A	A	A	A	A	A	A	A	-	A	A	A
3A	13495120	Y	T	C	A	A	A	A	A	A	A	A	A	A	A	A	A	A	A	A	A	A	A	A	A	A	A	A	A	A	A	A	A	A	A	A	A	A	A	A	A	A	A	A	A	A	A	A	A
3A	13495152	N	C	T	A	A	A	A	A	A	A	A	A	A	A	A	A	A	A	A	A	A	A	A	A	A	A	A	A	A	A	A	A	A	A	A	A	A	A	A	A	A	A	A	A	A	A	A	A
3A	13953017	Y	C	T	B	A	C	A	A	A	A	A	A	H	A	B	A	A	A	A	A	A	A	B	A	A	A	A	A	A	A	H	D	A	A	A	A	D	A	A	A	A	B	A	A	B	H	A	A
3A	13970801	N	G	T	A	A	A	A	A	A	B	A	B	A	A	A	A	B	A	-	H	A	A	A	B	A	A	A	A	A	H	A	A	A	A	A	A	A	A	A	A	A	A	A	A	A	A	A	A
3A	13999507	N	T	C	A	A	A	A	A	A	A	A	A	A	A	A	A	A	A	A	A	A	A	A	A	A	A	A	A	A	A	A	A	A	A	A	A	A	A	A	A	A	A	A	A	A	A	A	A
3A	14155187	N	AT	A	A	A	A	A	A	-	A	A	A	H	A	A	A	A	A	A	A	A	A	A	A	A	A	A	A	A	A	H	A	A	A	A	A	D	A	A	A	A	A	A	A	A	A	A	A
3A	14197547	N	A	G	-	A	A	A	A	A	A	A	A	A	-	A	A	A	A	A	A	A	A	-	A	A	A	A	A	A	A	A	A	A	A	A	A	A	A	A	A	A	A	A	A	A	A	A	A
3A	14236301	Y	A	T	A	A	A	A	A	A	A	A	A	A	A	A	A	A	A	A	A	A	A	A	A	A	A	A	A	A	A	-	A	A	A	A	A	A	A	A	A	A	A	A	A	A	A	A	A
3A	14236613	Y	G	GTGTT	A	A	A	A	A	A	A	A	A	A	A	A	A	A	A	A	A	A	A	A	A	A	A	A	A	A	A	A	D	A	A	A	A	A	A	A	A	A	A	A	A	A	A	A	A
3A	14238021	Y	T	C	A	A	A	A	A	A	A	A	A	A	A	A	A	A	A	A	A	A	A	A	A	A	A	A	A	A	A	A	A	A	A	A	A	A	A	A	A	A	A	A	A	A	A	A	A
3A	14238025	N	C	A	A	A	A	A	A	A	A	A	A	A	A	A	A	A	A	A	A	A	A	A	A	A	A	A	A	A	A	A	A	A	A	A	A	A	A	A	A	A	A	A	A	A	A	A	A
3A	14243126	N	T	G	A	A	A	A	A	A	A	A	A	A	A	A	A	A	A	A	A	A	A	A	A	A	A	A	A	A	A	A	A	A	A	A	A	A	A	A	A	A	A	A	A	A	A	A	A
3A	14259806	N	T	A	A	A	A	A	A	A	A	A	A	A	A	A	A	A	A	A	A	A	A	-	A	A	A	A	A	A	A	A	A	A	A	A	A	A	A	A	A	A	A	A	A	A	A	A	A
3A	14505308	Y	C	A	A	A	A	A	A	A	A	A	A	A	A	A	A	A	A	A	A	A	A	A	A	A	A	A	A	A	A	A	-	A	A	A	A	A	A	A	A	A	A	A	A	A	A	A	A
3A	14505370	Y	T	C	A	A	A	A	A	A	A	A	A	A	A	A	A	A	A	A	A	A	A	A	A	A	A	A	A	A	A	A	-	A	A	A	A	A	A	A	A	A	A	A	A	-	A	A	A
3A	14734567	N	C	A	-	A	A	A	A	A	A	A	A	A	A	A	A	A	A	A	A	A	A	-	A	A	A	A	A	A	A	A	A	A	A	A	A	A	A	A	A	A	A	A	A	A	A	A	A
3A	14734590	N	G	A	-	A	A	A	A	A	A	A	A	A	A	A	A	A	A	A	A	A	A	-	A	A	A	A	A	A	A	A	A	A	A	A	A	A	A	A	A	A	A	A	A	A	A	A	A
3A	14734635	N	A	C	-	A	A	A	A	A	A	A	A	A	A	A	A	A	A	A	A	A	A	-	A	A	A	A	A	A	A	A	D	A	A	-	A	A	A	A	A	A	A	A	A	A	A	A	A
3A	14734636	N	C	T	-	A	A	A	A	A	A	A	A	A	A	A	A	A	A	A	A	A	A	-	A	A	A	A	A	A	A	A	D	A	A	-	A	A	A	A	A	A	A	A	A	A	A	A	A
3A	14734639	Y	G	T	-	A	A	A	A	A	A	A	A	A	A	A	A	A	A	A	A	A	A	-	A	A	A	A	A	D	A	A	D	A	A	-	A	A	A	A	A	A	A	A	A	A	A	A	A
3A	14735042	Y	AAC	A	-	A	A	A	A	A	A	A	A	H	H	A	A	A	A	A	A	A	A	-	A	A	A	A	A	A	A	-	D	A	A	A	A	H	-	D	A	A	A	A	A	A	A	A	A
3A	14735043	N	AC	A	-	A	A	A	A	-	A	A	A	H	A	A	A	A	A	A	A	A	A	-	A	A	A	A	A	A	A	-	A	A	A	A	A	A	A	A	A	A	A	A	A	A	A	A	A
3A	14735063	N	A	G	-	A	A	A	A	A	A	A	A	A	A	A	A	A	A	A	A	A	A	-	A	A	A	A	A	A	A	A	A	A	A	A	A	A	A	A	A	A	A	A	A	A	A	A	A
3A	14793224	N	A	G	A	A	A	A	A	A	A	A	A	A	A	A	A	A	A	A	A	A	A	-	A	A	A	A	A	A	A	A	A	A	A	A	A	A	A	A	A	A	A	A	A	A	A	A	A
3A	14793234	Y	A	G	A	A	A	A	A	A	A	A	A	A	A	A	A	A	A	A	A	A	A	-	A	A	A	A	A	A	A	A	A	A	A	A	A	A	A	A	A	A	A	A	A	A	A	A	A
3A	14793267	N	C	A	A	A	A	A	A	A	A	A	A	A	A	A	A	A	A	A	A	A	A	-	A	A	A	A	A	A	A	A	A	A	A	A	A	A	A	A	A	A	A	A	A	A	A	A	A
3A	14793544	Y	A	T	A	A	A	A	A	A	A	A	A	A	A	A	A	A	A	A	A	A	A	-	A	A	A	A	A	A	A	A	A	A	A	A	A	A	A	A	A	A	A	A	A	A	A	A	A
3A	14908359	Y	T	G	A	A	A	A	A	A	A	A	A	A	A	A	A	A	A	A	A	A	A	A	A	A	A	A	A	A	A	A	A	A	A	A	A	A	A	A	A	A	A	A	A	-	A	A	A
3A	14913736	N	A	G	A	A	A	A	A	A	A	A	A	A	A	A	A	A	A	A	A	A	A	A	A	A	A	A	A	A	A	A	A	A	A	A	A	A	A	A	A	A	A	A	A	A	A	A	A
3A	14914057	Y	A	C	A	A	A	A	A	A	A	A	A	A	A	A	A	A	A	A	A	A	A	A	A	A	A	A	A	A	A	A	A	A	A	A	A	A	A	A	A	A	A	A	A	A	A	A	A
3A	14914081	Y	A	G	A	A	A	A	A	A	A	A	A	A	A	A	A	A	A	A	A	A	A	A	A	A	A	A	A	A	A	A	A	A	A	A	A	A	A	A	A	A	A	A	A	A	A	A	A
3A	14914087	Y	C	T	A	A	A	A	A	A	A	A	A	A	A	A	A	A	A	A	A	A	A	A	A	A	A	A	A	A	A	A	A	A	A	A	A	A	A	A	A	A	A	A	A	A	A	A	A
3A	14914101	N	C	T	A	A	A	A	A	A	A	A	A	A	A	A	A	A	A	A	A	A	A	A	A	A	A	A	A	A	A	A	-	A	A	A	A	A	A	A	A	A	A	A	A	A	A	A	A
3A	15114675	Y	G	A	A	A	A	A	A	A	A	A	A	A	A	A	A	A	A	A	D	A	A	A	A	A	A	A	A	A	A	A	A	A	A	A	A	A	A	A	A	A	A	A	A	A	A	A	A
3A	15135748	N	A	G	A	A	A	A	A	A	A	A	A	A	A	A	A	A	A	A	A	A	A	A	A	A	A	A	A	A	A	A	-	A	A	A	A	A	A	A	A	A	A	A	A	A	A	A	A
3A	15247451	Y	A	C	A	A	A	A	A	A	A	A	A	A	A	A	A	A	A	A	D	A	A	-	A	A	A	A	A	A	A	A	-	A	A	A	A	A	A	A	A	A	A	A	A	A	A	A	A
3A	15247829	N	G	GC	A	A	A	A	A	A	A	A	A	A	A	A	A	A	A	A	D	A	A	-	A	A	A	A	A	A	A	A	A	A	A	A	A	A	A	A	A	A	A	A	A	A	A	A	A
3A	15247844	N	T	C	A	A	A	A	A	A	A	A	A	A	A	A	A	A	A	A	D	A	A	-	A	A	A	A	A	A	A	A	A	A	A	A	A	A	A	A	A	A	A	A	A	A	A	A	A
3A	15256375	Y	T	G	A	A	A	A	A	A	A	A	A	A	A	A	A	A	A	A	A	A	A	A	A	A	A	A	A	A	A	A	H	A	A	A	A	A	A	A	A	A	A	A	A	A	A	A	A
3A	15256384	N	A	G	A	A	A	A	A	A	A	A	A	A	A	A	A	A	A	A	A	A	A	A	A	A	A	A	A	A	A	A	H	A	A	A	A	A	A	A	A	A	A	A	A	A	A	A	A
3A	15340627	Y	C	CCCACGGG	A	A	A	A	A	A	A	A	A	A	A	A	A	A	A	A	A	A	A	A	A	A	A	A	A	A	A	A	D	A	A	A	A	A	A	A	A	A	A	A	A	A	A	A	A
3A	15380404	N	T	C	A	A	A	A	A	A	A	A	A	A	A	A	A	A	A	A	D	A	A	A	A	A	A	A	A	A	A	A	A	A	A	A	A	A	A	A	A	A	A	A	A	A	A	A	A
3A	15380436	Y	A	G	A	A	A	A	A	A	A	A	A	A	A	A	A	A	A	A	D	A	A	A	A	A	A	A	A	A	A	A	A	A	A	A	A	A	A	A	A	A	A	A	A	A	A	A	A
3A	15380616	Y	A	C	A	A	A	A	A	A	A	A	A	A	A	A	A	A	A	A	A	A	A	A	A	A	A	A	A	A	A	A	-	A	A	A	A	A	A	A	A	A	A	A	A	A	A	A	A
3A	15380647	Y	T	C	A	A	A	A	A	A	A	A	A	A	A	A	A	A	A	A	D	A	A	A	A	A	A	A	A	A	A	A	-	A	A	A	A	A	A	A	A	A	A	A	A	A	A	A	A
3A	15380654	Y	T	C	A	A	A	A	A	A	A	A	A	A	A	A	A	A	A	A	A	A	A	A	A	A	A	A	A	A	A	A	-	A	A	A	A	A	A	A	A	A	A	A	A	A	A	A	A
3A	15380670	N	C	T	A	A	A	A	A	A	A	A	A	A	A	A	A	A	A	A	A	A	A	A	A	A	A	A	A	A	A	A	-	A	A	A	A	A	A	A	A	A	A	A	A	A	A	A	A
3A	15380699	N	A	G	A	A	A	A	A	A	A	A	A	A	A	A	A	A	A	A	D	A	A	A	A	A	A	A	A	A	A	A	-	A	A	A	A	A	A	A	A	A	A	A	A	A	A	A	A
3A	15472461	Y	T	C	A	A	A	A	A	A	A	A	A	A	A	A	A	A	A	A	A	A	A	A	A	A	A	A	A	A	A	A	A	A	A	A	A	A	A	A	A	A	A	A	A	A	A	A	A
3A	15638967	N	C	CA	A	A	A	A	A	A	A	A	A	A	-	A	A	A	A	A	A	A	A	-	A	A	A	A	A	A	A	D	D	A	A	A	A	A	A	A	A	A	A	A	A	A	A	A	A
3A	15647742	N	T	C	A	A	A	A	A	A	A	A	A	A	A	A	A	A	A	A	A	A	A	-	A	A	A	A	A	A	A	A	D	A	A	A	A	A	A	A	A	A	A	A	A	A	A	A	A
3A	15670858	N	G	A	A	A	A	A	A	A	A	A	A	A	A	A	A	A	A	A	A	A	A	A	A	A	A	A	A	A	A	A	A	A	A	A	A	A	A	A	A	A	A	A	A	A	A	A	A
3A	15744379	N	T	C	A	A	A	A	A	A	A	A	A	A	A	A	A	A	A	A	A	A	A	A	A	A	A	A	A	A	A	-	A	A	A	A	A	D	A	A	A	A	A	A	A	A	A	A	A
3A	15849953	Y	A	G	A	A	A	A	A	A	A	A	A	A	A	A	A	A	A	A	A	A	A	A	A	A	A	A	A	A	A	A	A	A	A	A	A	A	A	A	A	A	A	A	A	-	A	A	A
3A	16044250	N	C	T	A	A	A	A	A	A	A	A	A	A	A	A	A	A	A	A	A	A	A	-	A	A	A	A	A	A	A	A	A	A	A	A	A	A	A	A	A	A	A	A	A	A	A	A	A
3A	16122089	Y	G	A	A	A	A	A	A	A	A	A	B	A	A	A	B	A	B	A	A	B	A	A	A	A	A	A	A	A	A	A	A	A	A	A	A	A	A	A	A	A	A	A	A	A	A	A	A
3A	16468918	Y	T	C	-	A	A	A	A	A	A	A	A	A	A	A	A	A	A	A	A	A	A	A	A	A	A	A	A	A	A	A	D	A	A	A	D	A	H	A	A	A	A	A	H	A	D	H	H
3A	16760330	N	T	C	A	A	A	A	A	A	A	A	A	A	A	A	A	A	A	A	A	A	A	-	A	A	A	A	A	A	A	A	D	A	A	A	A	A	A	A	A	A	A	A	A	A	A	A	A
3A	16860676	N	A	T	A	A	A	A	A	A	A	A	A	A	-	A	A	A	A	A	A	A	A	-	A	A	A	A	A	A	A	A	A	A	A	A	A	A	A	A	A	A	A	A	A	A	A	A	A
3A	16860690	N	T	C	A	A	A	A	A	A	A	A	A	A	-	A	A	A	A	A	A	A	A	-	A	A	A	A	A	A	A	A	A	A	A	A	A	A	A	A	A	A	A	A	A	A	A	A	A
3A	16916774	Y	C	T	A	A	A	A	A	A	A	A	A	A	A	A	A	A	A	A	A	A	A	A	A	A	A	A	A	A	A	A	A	A	A	A	A	A	A	A	A	A	A	A	A	A	A	A	A
3A	17758516	Y	T	C	A	A	A	A	A	A	A	A	A	A	A	A	A	A	A	A	A	A	A	A	A	A	A	A	A	A	A	A	H	A	A	A	A	A	A	A	A	A	A	A	A	A	A	A	A
3A	18069112	N	A	C	A	A	A	A	A	A	A	A	A	A	A	A	A	A	A	A	A	A	A	A	A	A	A	A	A	A	A	A	A	A	A	A	A	A	A	A	A	A	A	A	A	A	A	A	A
3A	18827585	Y	T	C	A	A	A	A	A	A	A	A	A	A	A	A	A	A	A	A	A	A	A	A	A	A	A	A	A	A	A	A	A	A	A	A	A	A	A	A	A	A	A	A	A	A	A	A	A
3A	19253071	Y	C	A	A	A	A	A	A	A	A	A	A	A	A	A	A	A	A	A	A	A	A	A	A	A	A	A	A	A	A	A	A	A	A	A	A	A	A	-	A	A	A	A	A	A	A	A	A
3A	19404352	Y	A	G	A	A	A	A	A	A	A	A	A	A	A	A	A	A	A	A	A	A	A	A	A	A	A	A	A	A	A	A	D	A	A	A	A	A	A	A	A	A	A	A	A	A	A	A	A
3A	19404658	N	A	G	A	A	A	A	A	A	A	A	A	A	A	A	A	A	A	A	A	A	A	A	A	A	A	A	A	A	A	A	A	A	A	A	A	A	A	A	A	A	A	A	A	A	A	A	A
3A	19405005	Y	G	A	A	A	A	A	A	A	A	A	A	A	A	A	A	A	A	A	A	A	A	-	A	A	A	A	A	A	A	A	A	A	A	A	A	A	A	A	A	A	A	A	A	A	A	A	A
3A	20344586	Y	G	T	A	A	A	A	A	A	A	A	A	A	A	A	A	A	A	A	A	A	A	-	A	A	A	A	A	A	A	A	D	A	A	A	A	A	A	A	A	A	A	A	A	A	A	A	A
3A	20407856	N	T	C	A	A	A	A	A	A	A	A	A	A	A	A	A	A	A	A	A	A	A	A	A	A	A	A	A	A	A	A	A	A	A	A	A	A	A	A	A	A	A	A	A	A	A	A	A
3A	20598468	N	A	G	A	A	A	A	A	A	A	A	A	A	A	A	A	A	A	A	A	A	A	A	A	A	A	A	A	A	A	A	-	A	A	A	A	A	A	A	A	A	A	A	A	A	A	A	A
3A	21291574	N	A	G	A	A	A	A	A	A	A	A	A	A	A	A	A	A	A	A	A	A	A	A	A	A	A	A	A	A	A	A	A	A	A	A	A	A	A	A	A	A	A	A	A	-	A	A	A
3A	21291582	N	C	T	A	B	B	A	A	A	A	A	A	B	B	B	A	A	A	A	H	A	A	B	A	B	B	B	B	B	C	H	B	B	A	B	A	A	-	B	A	A	A	D	A	-	H	A	B
3A	22095057	N	T	C	-	A	A	A	A	A	A	A	A	A	-	A	A	A	A	A	A	A	A	-	A	A	A	A	A	A	A	A	-	A	A	A	A	A	A	A	A	A	A	A	A	A	A	A	A
3A	22095068	N	A	G	-	A	A	A	A	A	A	A	A	A	-	A	A	A	A	A	A	A	A	-	A	A	A	A	A	A	A	A	-	A	A	A	A	A	A	A	A	A	A	A	A	A	A	A	A
3A	22095583	N	A	AT	-	B	B	A	A	-	A	A	A	B	-	B	A	A	A	A	H	A	A	-	A	B	B	B	B	B	H	H	B	C	A	-	B	C	-	B	A	A	B	A	B	B	H	B	B
3A	22095599	N	A	T	-	A	A	A	A	A	A	A	A	-	-	A	A	A	A	A	A	A	A	-	A	A	A	A	A	A	A	H	A	A	A	A	A	A	-	D	A	A	A	A	A	A	A	A	A
3A	22118153	Y	T	C	A	A	A	A	A	A	A	A	A	A	A	A	A	A	A	A	A	A	A	A	A	A	A	A	A	A	A	A	A	A	A	A	A	A	A	A	A	A	A	A	A	A	A	A	A
3A	22515497	Y	C	CTTA	A	A	A	A	A	A	A	A	A	A	A	A	A	A	A	A	A	A	A	A	A	A	A	A	A	A	A	A	A	A	A	A	A	A	A	A	A	A	A	A	A	A	A	A	A
3A	22702627	N	A	G	A	A	A	A	A	A	A	B	A	A	A	A	A	A	A	A	A	A	A	A	A	A	A	A	A	A	A	A	A	A	A	A	A	A	A	A	A	A	A	A	A	A	A	A	A
3A	22702661	N	A	G	A	A	A	A	A	A	A	A	A	A	A	A	A	A	A	A	A	A	A	A	A	A	A	A	A	A	A	A	-	A	A	A	A	A	A	A	A	A	A	A	A	A	A	A	A
3A	22702929	N	G	GA	A	A	A	A	A	A	A	A	A	A	A	A	A	A	A	A	A	A	A	A	A	A	A	A	A	A	A	A	-	A	A	A	A	A	A	A	A	A	A	A	A	A	A	A	A
3A	23504354	N	T	C	A	A	A	A	A	A	A	A	A	A	A	A	A	A	A	A	A	-	A	A	A	A	A	A	A	A	A	A	A	A	A	A	A	A	A	-	A	A	A	A	A	-	A	A	A
3A	23506937	N	T	C	A	A	A	A	A	A	A	A	A	A	A	A	A	A	A	A	A	A	A	A	A	A	A	A	A	A	A	A	A	A	A	A	A	A	A	A	A	A	A	A	A	A	A	A	A
3A	23506955	Y	A	G	A	A	A	A	A	A	A	A	A	A	A	A	A	A	A	A	A	A	A	A	A	A	A	A	A	A	A	A	A	A	A	A	A	A	A	A	A	A	A	A	A	A	A	A	A
3A	23506983	Y	A	G	A	B	B	A	A	A	A	A	A	B	B	B	A	A	A	A	H	A	A	B	A	B	B	B	B	B	H	H	B	B	A	-	B	C	B	B	A	A	B	D	B	B	H	B	B
3A	23507062	N	A	G	A	A	A	A	A	A	A	A	A	A	A	A	A	A	A	A	A	A	A	A	A	A	A	A	A	A	A	A	A	A	A	A	A	A	A	A	A	A	A	A	A	A	A	A	A
3A	23507071	N	A	G	A	A	A	A	A	A	A	A	A	A	A	A	A	A	A	A	A	A	A	A	A	A	A	A	A	A	A	A	A	A	A	A	A	A	A	A	A	A	A	A	A	A	A	A	A
3A	23522136	N	G	A	A	A	A	A	A	A	A	A	A	A	A	A	A	A	A	A	A	A	A	A	A	A	A	A	A	A	A	A	A	A	A	A	A	A	A	A	A	A	A	A	A	A	A	A	A
3A	23948034	N	G	A	A	A	A	A	A	A	A	A	A	A	A	A	A	A	A	A	A	A	A	A	A	A	A	A	A	A	A	A	A	A	A	A	A	A	A	A	A	A	A	A	A	A	A	A	A
3A	24930245	N	G	A	A	A	A	A	A	A	A	A	A	A	-	A	A	A	A	A	A	A	A	-	A	A	A	A	A	A	A	A	-	A	A	A	A	A	A	A	A	A	A	A	A	A	A	A	A
3A	25358737	N	G	A	A	A	A	A	A	A	A	A	A	A	A	A	A	A	A	A	A	A	A	A	A	A	A	A	A	A	A	A	-	A	A	A	A	A	A	A	A	A	A	A	A	A	A	A	A
3A	25735012	N	A	G	A	A	A	A	A	A	A	A	A	A	A	A	A	A	A	A	D	A	A	A	A	A	A	A	A	A	A	A	A	A	A	A	A	A	A	A	A	A	A	A	A	A	A	A	A
3A	25864763	N	G	A	A	A	A	A	A	A	A	A	A	A	A	A	A	A	A	-	A	A	A	-	A	A	A	A	-	-	A	A	A	A	A	A	A	A	A	A	A	A	A	A	A	A	A	A	A
3A	26794556	N	C	T	A	A	A	A	A	A	A	B	A	A	A	A	A	A	A	A	A	A	A	A	A	A	A	A	A	A	A	A	A	A	A	A	A	A	A	-	B	A	A	A	A	-	A	A	A
3A	27655855	N	T	G	A	A	A	A	A	A	A	A	A	A	A	A	A	A	A	A	A	A	A	A	A	A	A	A	A	A	A	A	A	A	A	A	A	A	A	-	A	A	A	A	A	A	A	A	A
3A	27655942	Y	G	A	A	A	A	A	A	A	A	A	A	A	A	A	A	A	A	A	A	A	A	A	A	A	A	A	A	A	A	A	D	A	A	A	A	A	A	A	A	A	A	A	A	A	A	A	A
3A	28190625	Y	A	G	A	B	B	A	A	A	A	A	A	B	B	B	A	A	A	A	H	A	A	B	A	B	B	B	B	B	H	H	B	B	B	-	B	C	B	B	A	A	B	B	B	B	B	B	B
3A	28445790	N	T	TG	A	A	A	A	A	A	A	A	A	A	A	A	A	A	A	A	A	A	A	A	A	A	A	A	A	D	A	A	-	A	A	A	-	-	A	A	A	A	A	A	-	D	A	-	A
3A	28811646	N	G	T	A	A	A	A	A	A	A	A	A	A	A	A	A	A	A	A	A	A	A	A	A	A	A	A	A	A	A	A	H	A	A	A	A	A	A	A	A	A	A	A	A	-	A	A	A
3A	29635307	N	C	G	A	A	A	A	A	A	A	A	A	A	A	A	A	A	A	A	A	A	A	A	A	A	A	A	A	A	A	A	A	A	A	A	A	A	A	A	A	A	A	A	A	A	A	A	A
3A	31943256	N	A	G	A	A	A	A	A	A	A	A	A	A	A	A	A	A	A	A	A	A	A	A	A	A	A	A	A	A	A	A	A	A	A	A	A	A	A	A	A	A	A	A	A	A	A	A	A
3A	31982291	N	G	A	A	A	A	A	A	A	A	A	A	A	A	A	A	A	A	-	A	A	A	A	A	A	A	A	A	A	A	A	-	A	A	-	A	A	A	A	A	A	A	A	A	A	A	A	A
3A	32074293	Y	C	T	A	A	A	A	A	A	A	A	A	A	A	A	A	A	A	A	A	A	A	A	A	A	A	A	A	A	A	A	-	A	A	A	A	A	A	A	A	A	A	A	A	A	A	A	A
3A	32457314	N	G	C	A	A	A	A	A	A	A	A	A	A	A	A	A	A	A	A	A	A	A	A	A	A	A	A	A	A	A	A	A	A	A	A	A	A	A	A	A	A	A	A	A	A	A	A	A
3A	32706712	Y	C	A	A	A	A	A	A	A	A	A	A	A	A	A	A	A	A	A	A	A	A	A	A	A	A	A	A	A	A	A	A	A	A	A	A	A	A	A	A	A	A	A	A	A	A	A	A
3A	32784969	N	G	A	A	A	A	A	A	A	A	A	A	A	A	A	A	A	A	A	A	A	A	A	A	A	A	A	A	A	A	A	A	A	A	A	A	A	A	A	A	A	A	A	A	A	A	A	A
3A	32785021	N	A	C	A	A	A	A	A	A	A	A	A	A	A	A	A	A	A	A	A	A	A	A	A	A	A	A	A	A	A	A	A	A	A	A	A	A	A	A	A	A	A	A	A	A	A	A	A
3A	32785317	N	C	T	A	A	A	A	A	A	A	A	A	A	A	A	A	A	A	A	A	A	A	A	A	A	A	A	A	A	A	A	A	A	A	A	A	A	A	A	A	A	A	A	A	A	A	A	A
3A	33174928	Y	A	G	A	A	A	A	A	A	A	A	A	A	A	A	A	A	A	A	A	A	A	A	A	A	A	A	A	A	A	A	-	A	A	A	A	A	A	A	A	A	A	A	A	A	A	A	A
3A	33188828	N	A	G	A	A	A	A	A	A	A	A	A	A	A	A	A	A	A	A	A	A	A	-	A	A	A	A	A	A	A	A	A	A	A	A	A	A	A	A	A	A	A	A	A	A	A	A	A
3A	34359118	Y	C	T	A	B	B	A	A	A	A	A	A	B	B	B	A	A	A	A	H	A	B	B	A	B	A	B	B	B	H	H	H	B	B	-	A	A	A	A	A	A	B	B	A	A	B	A	A
3A	34688354	N	G	A	A	A	A	A	A	A	A	A	A	A	A	A	A	A	A	A	A	A	A	A	A	A	A	A	A	A	A	A	A	A	A	A	A	A	A	A	A	A	A	A	A	A	A	A	A
3A	34736122	Y	T	C	A	A	A	A	A	A	A	A	A	A	A	A	A	A	A	A	A	A	A	A	A	A	A	A	A	A	A	A	A	A	A	A	A	A	A	A	A	A	A	A	A	A	A	A	A
3A	34762594	Y	TG	T	-	B	B	A	A	-	B	A	A	B	B	B	A	A	A	A	C	A	B	-	A	B	B	B	B	B	H	-	B	B	B	B	A	H	B	B	A	A	B	B	A	B	B	A	D
3A	34782448	N	T	C	A	A	A	A	A	A	A	A	A	A	A	A	-	-	A	A	A	A	A	A	A	A	A	A	A	A	A	A	D	A	A	A	A	A	A	A	A	A	A	A	A	A	A	A	A
3A	34999917	N	G	GT	A	A	A	A	A	A	A	A	A	A	A	A	A	A	A	A	A	A	A	A	A	A	A	A	A	A	A	A	A	A	A	A	A	A	A	A	A	A	A	A	A	A	A	A	A
3A	35001799	Y	T	C	A	A	A	A	A	A	A	A	A	A	A	A	A	A	A	A	A	A	A	A	A	A	A	A	A	A	A	A	A	A	A	A	A	A	A	A	A	A	A	A	A	A	A	A	A
3A	35001828	N	A	G	A	A	A	A	A	A	A	A	A	A	A	A	A	A	A	A	A	A	A	A	A	A	A	A	A	A	A	A	A	A	A	A	A	A	A	A	A	A	A	A	A	A	A	A	A
3A	35002039	Y	G	A	A	A	A	A	A	A	A	A	A	A	A	A	A	A	A	A	A	A	A	A	A	A	A	A	A	A	A	A	A	A	A	A	A	A	A	A	A	A	A	A	A	A	A	A	A
3A	35002064	Y	C	T	A	A	A	A	A	A	A	A	A	A	A	A	A	A	A	A	A	A	A	A	A	A	A	A	A	A	A	A	A	A	A	A	A	A	A	A	A	A	A	A	A	A	A	A	A
3A	35008411	N	A	G	A	A	A	A	A	A	A	A	A	A	A	A	A	A	A	A	A	A	A	A	A	A	A	A	A	A	A	A	A	A	A	A	A	A	A	A	A	A	A	A	A	A	A	A	A
3A	35008418	N	T	C	A	A	A	A	A	A	A	A	A	A	A	A	A	A	A	A	A	A	A	A	A	A	A	A	A	A	A	A	A	A	A	A	A	A	A	A	A	A	A	A	A	A	A	A	A
3A	35008419	N	T	C	A	A	A	A	A	A	A	A	A	A	A	A	A	A	A	A	A	A	A	A	A	A	A	A	A	A	A	A	A	A	A	A	A	A	A	A	A	A	A	A	A	A	A	A	A
3A	35008444	N	T	C	A	A	A	A	A	A	A	A	A	A	A	A	A	A	A	A	A	A	A	A	A	A	A	A	A	A	A	A	A	A	A	A	A	A	A	A	A	A	A	A	A	A	A	A	A
3A	35027725	N	A	G	A	A	A	A	A	A	A	A	A	A	A	-	A	A	-	A	D	A	A	A	A	A	A	A	A	A	A	A	H	A	-	A	A	A	A	A	A	A	A	A	A	A	A	A	A
3A	35027764	Y	C	T	A	A	A	A	A	A	A	A	A	A	A	-	A	A	A	A	A	A	A	A	A	A	A	A	A	A	A	A	H	A	-	A	A	A	A	A	A	A	A	A	A	A	A	A	A
3A	35237459	Y	T	C	A	A	A	A	A	A	A	A	A	A	A	A	A	A	A	A	A	A	A	A	A	A	A	A	A	A	A	A	A	A	A	A	A	A	A	A	A	A	A	A	A	A	A	A	A
3A	35343011	Y	A	C	A	A	A	A	A	A	A	A	A	A	A	A	A	A	A	A	A	A	A	A	A	A	A	A	A	A	A	A	A	A	A	A	A	A	A	A	A	A	A	A	A	A	A	A	A
3A	35514170	Y	C	G	A	A	A	A	A	A	A	A	A	A	A	A	A	A	A	A	A	A	A	A	A	A	A	A	A	A	A	A	A	A	A	A	A	A	A	A	A	A	A	A	A	A	A	A	A
3A	35565109	Y	G	T	A	A	A	A	A	A	A	A	A	A	A	A	A	A	A	A	A	A	A	A	A	A	A	A	A	A	A	A	A	A	A	A	A	A	A	A	A	A	A	A	A	A	A	A	A
3A	35637414	Y	G	C	A	A	A	A	A	A	A	A	A	A	A	A	A	A	A	A	A	A	A	A	A	A	A	A	A	A	A	-	A	A	A	A	A	A	A	A	A	A	A	A	A	A	A	A	A
3A	35675775	Y	T	TG	A	B	B	A	A	A	A	A	A	D	H	A	A	A	A	A	H	A	B	H	A	B	A	B	B	H	H	H	C	B	B	B	B	B	-	C	A	A	B	B	B	H	A	C	B
3A	35675776	N	T	A	A	B	B	A	A	A	A	A	A	D	B	A	A	A	A	D	H	A	B	B	A	B	A	B	B	B	H	B	C	B	B	B	B	B	-	B	A	A	B	B	B	B	A	B	B
3A	35678792	Y	C	A	A	B	B	A	A	A	A	A	A	H	B	A	A	A	A	H	C	A	B	B	A	B	A	B	B	B	H	B	B	B	B	B	B	B	-	B	A	A	B	B	B	B	A	B	B
3A	35801542	N	T	C	A	A	A	A	A	A	A	A	A	A	A	A	A	A	A	A	D	A	A	A	A	A	A	A	A	A	A	D	A	A	A	A	A	A	A	A	A	A	A	B	A	A	A	A	A
3A	35801568	N	T	C	A	A	A	A	A	A	A	A	A	A	A	A	A	A	A	A	D	A	A	A	A	A	A	A	A	A	A	D	-	A	A	A	A	A	A	A	A	A	A	B	A	A	A	A	A
3A	35819254	Y	A	G	A	A	A	A	A	A	A	A	A	A	A	A	A	A	A	A	D	A	A	A	A	A	A	A	A	A	A	A	A	A	A	A	A	A	A	A	A	A	A	B	A	D	A	A	A
3A	35836993	N	G	C	A	A	A	A	A	A	A	A	A	A	A	A	A	A	A	A	D	A	A	A	A	A	A	A	A	A	A	A	-	A	A	A	A	A	A	A	A	A	A	B	A	A	A	A	A
3A	36048012	N	A	T	A	A	A	A	A	A	A	A	A	A	A	A	A	A	A	A	A	A	A	B	A	B	A	A	A	A	A	A	A	A	A	A	A	A	A	A	A	A	A	D	A	A	A	A	A
3A	36048013	Y	T	C	A	A	A	A	A	A	A	A	A	A	A	A	A	A	A	A	A	A	A	B	A	B	A	A	A	A	A	A	A	A	A	A	A	A	A	A	A	A	A	D	A	A	A	A	A
3A	36095596	N	C	G	-	A	A	A	A	A	A	A	A	A	H	A	A	A	A	A	D	A	A	-	A	B	A	A	A	A	A	A	A	A	A	A	A	A	A	A	A	A	A	D	A	A	A	A	A
3A	36131992	N	A	G	A	A	A	A	A	A	A	A	A	A	A	A	A	A	A	A	D	A	A	B	A	B	A	A	A	A	A	H	A	A	A	A	B	A	-	A	A	A	A	A	A	-	A	A	A
3A	36257364	Y	A	G	A	A	A	B	B	-	A	B	A	A	A	A	B	A	B	B	A	A	A	-	A	A	A	A	A	A	A	H	A	A	A	A	B	A	B	A	A	A	A	A	A	A	A	A	A
3A	36257646	N	T	C	A	A	A	A	A	A	A	A	A	A	A	A	A	A	A	A	A	A	A	-	A	A	A	A	A	A	A	H	A	A	A	A	B	H	B	A	A	A	A	A	A	A	A	A	A
3A	36257704	N	T	G	A	A	A	A	A	A	A	A	A	A	A	A	A	A	A	A	A	A	A	-	A	A	A	A	A	A	A	H	A	A	A	A	B	H	B	A	A	A	A	A	A	A	A	A	A
3A	36263601	N	T	TC	-	A	A	A	A	A	A	A	A	A	-	A	A	A	A	A	A	A	A	-	A	A	A	A	A	A	A	H	A	A	A	A	B	A	-	A	A	A	A	A	A	A	A	A	A
3A	36263619	N	T	G	-	A	A	A	A	A	A	A	A	A	-	A	A	A	A	A	A	A	A	-	A	A	A	A	A	A	A	H	A	A	A	A	B	A	B	A	A	A	A	A	A	A	A	A	A
3A	36284243	N	G	A	A	A	A	A	A	A	A	A	A	A	A	A	A	A	A	A	A	A	A	B	A	A	A	A	A	A	A	H	D	A	A	A	B	A	-	A	A	A	A	A	A	A	A	A	A
3A	36306679	N	G	C	A	A	A	A	A	A	A	A	A	A	A	A	A	A	A	A	A	A	A	B	A	A	A	A	A	A	A	H	A	A	A	A	B	A	B	A	A	A	A	A	A	A	A	A	A
3A	36435887	N	T	G	A	A	A	A	A	A	A	A	A	A	A	A	A	A	A	A	A	A	A	B	A	A	A	A	A	A	A	H	-	A	A	A	B	A	B	A	A	A	A	A	-	A	A	A	A
3A	36436149	Y	C	T	A	A	A	A	A	A	A	A	A	A	A	A	A	A	A	A	A	A	A	B	A	A	A	A	A	A	A	H	D	A	A	A	B	A	-	A	A	A	A	A	-	A	A	A	A
3A	36442711	N	T	A	A	A	A	A	A	A	A	A	A	A	A	A	A	A	A	A	A	A	A	-	A	A	A	A	A	A	A	H	A	A	A	A	B	A	B	D	A	A	A	A	B	A	A	A	A
3A	36444550	N	G	A	A	A	A	A	A	A	A	A	A	A	A	A	A	A	A	A	A	A	A	C	A	A	A	A	A	A	A	H	A	A	A	A	B	A	-	A	A	A	A	A	B	A	A	A	A
3A	36444915	Y	G	C	A	A	A	A	A	A	A	A	A	A	A	A	A	A	A	A	H	A	A	B	A	A	A	A	A	A	A	H	A	A	A	A	B	A	B	D	A	A	A	A	B	-	A	A	A
3A	36444946	N	C	G	A	A	A	A	A	A	A	A	A	A	A	A	A	A	A	A	D	A	A	B	A	A	A	A	A	A	A	H	A	A	A	A	B	A	B	D	A	A	A	A	B	-	A	A	A
3A	36459619	Y	C	T	A	A	A	A	A	A	A	A	A	A	A	A	A	A	A	A	A	A	A	B	A	A	A	A	A	A	A	H	-	A	A	A	B	A	-	A	A	A	A	A	B	A	A	A	A
3A	36566842	N	C	T	A	A	A	A	A	A	A	A	A	A	A	A	A	A	A	A	D	A	A	A	A	A	A	A	A	A	A	A	-	A	A	A	A	A	A	A	A	A	A	A	A	A	A	A	A
3A	36651280	N	T	C	A	A	A	A	A	A	A	A	A	A	A	A	A	A	A	A	A	A	A	A	A	A	A	A	A	A	-	A	-	A	A	A	A	A	A	-	A	A	A	A	A	-	A	A	A
3A	36651346	N	A	C	A	A	A	H	A	A	A	A	A	A	A	A	A	A	A	A	A	A	A	A	A	A	A	A	A	D	-	-	A	A	A	A	A	A	A	-	A	A	A	A	A	-	A	A	A
3A	36669585	N	T	C	A	A	A	A	A	A	A	A	A	A	A	A	A	A	A	A	A	A	A	-	A	A	A	A	A	A	A	A	A	A	A	A	A	A	A	A	A	A	A	A	A	A	A	A	A
3A	36885512	N	A	T	A	A	A	A	A	A	A	A	A	A	A	A	A	A	A	A	A	A	A	A	A	A	A	A	A	A	A	A	A	A	A	A	A	A	A	A	A	A	A	A	A	A	A	A	A
3A	36894819	N	A	G	A	A	A	A	A	A	A	A	A	A	A	A	A	A	A	A	A	A	A	A	A	A	A	A	A	A	A	A	A	A	A	A	A	A	A	-	A	A	A	A	A	A	A	A	A
3A	36894852	N	T	C	A	A	A	A	A	A	A	A	A	A	A	A	A	A	A	A	A	A	A	A	A	A	A	A	A	A	A	A	A	A	A	A	A	A	A	-	A	A	A	A	A	A	A	A	A
3A	36894892	Y	G	T	A	A	A	A	A	-	A	A	A	A	A	A	A	A	A	A	A	A	A	A	A	A	A	A	A	A	A	A	A	A	A	A	A	A	A	-	A	A	A	A	A	A	A	A	A
3A	36931395	N	A	G	A	A	A	A	A	A	A	A	A	A	A	A	A	A	A	A	D	A	A	A	A	A	A	A	A	A	A	A	A	A	A	A	A	A	A	A	A	A	A	A	A	A	A	A	A
3A	37049695	N	C	T	A	A	A	A	A	A	A	A	A	A	A	A	A	A	A	A	A	A	A	A	A	A	A	A	A	A	A	A	A	A	A	A	A	A	A	A	A	A	A	A	A	A	A	A	A
3A	37133241	Y	T	C	A	A	A	A	A	A	A	A	A	A	A	A	A	A	A	A	A	A	A	A	A	A	A	A	A	A	A	A	-	A	A	A	A	A	A	A	A	A	A	A	A	-	A	A	A
3A	37201546	N	A	G	A	A	A	A	A	A	A	A	A	A	A	A	A	A	A	A	D	A	A	A	A	A	A	A	A	A	A	A	A	A	A	A	A	A	A	A	A	A	A	A	A	A	A	A	A
3A	37201865	N	C	T	A	A	A	A	A	A	A	A	A	A	A	A	A	A	A	A	D	A	A	A	A	A	A	A	A	A	A	A	A	A	A	A	A	A	A	A	A	A	A	A	A	A	A	A	A
3A	37204883	Y	T	C	A	A	A	A	A	A	A	A	A	A	A	A	A	A	A	A	A	A	A	A	A	A	A	A	A	A	A	A	A	A	A	A	A	A	A	A	A	A	A	A	A	A	A	A	A
3A	37449890	N	A	G	A	A	A	A	A	A	A	A	A	A	A	A	A	A	A	A	A	A	A	A	A	A	A	A	A	A	A	A	A	A	A	A	A	A	A	A	A	A	A	A	A	A	A	A	A
3A	37733201	N	G	C	A	-	A	A	A	A	A	A	A	A	A	-	-	A	A	-	A	A	A	A	A	A	-	-	-	A	-	A	A	A	A	A	-	A	A	A	A	-	A	A	A	A	-	A	A
3A	37733202	N	A	C	A	A	A	A	A	A	A	A	A	A	A	A	A	A	A	A	A	A	A	A	A	A	-	-	A	A	A	A	A	A	A	A	A	A	A	A	A	A	A	A	A	A	A	A	A
3A	37816680	Y	G	A	A	A	A	A	A	A	A	A	A	A	A	A	A	A	A	A	A	A	A	A	A	A	A	A	A	A	A	A	A	A	A	A	A	A	A	A	A	A	A	A	A	A	A	A	A
3A	37828683	N	C	T	A	A	A	A	A	A	A	A	A	A	A	A	A	A	A	A	A	A	A	A	A	A	A	A	A	A	A	A	-	A	A	A	A	A	A	A	A	A	A	A	A	A	A	A	A
3A	37828701	N	T	G	A	A	A	A	A	A	A	A	A	A	A	A	A	A	A	A	A	A	A	A	A	A	A	A	A	A	A	A	A	A	A	A	A	A	A	A	A	A	A	A	A	A	A	A	A
3A	37860861	Y	G	A	A	A	A	A	A	A	A	A	A	A	A	A	A	A	A	A	A	A	A	A	A	A	A	A	A	A	A	A	A	A	A	A	A	A	A	A	A	A	A	A	A	A	A	A	A
3A	37865171	Y	CT	C	A	A	A	A	A	-	A	A	A	A	A	A	A	A	A	A	A	A	A	A	A	A	A	A	A	A	A	H	A	A	A	A	A	H	A	A	A	A	A	A	A	A	A	A	A
3A	37872977	N	A	C	A	A	A	A	A	A	A	A	A	A	A	A	A	A	A	A	A	A	A	A	A	A	A	A	A	A	A	A	A	A	A	A	A	A	A	A	A	A	A	A	A	A	A	A	A
3A	37876822	N	G	A	A	A	A	A	A	A	A	A	A	A	A	A	A	A	A	A	H	A	A	A	A	A	A	A	A	A	A	A	-	A	A	A	A	A	A	A	A	A	A	A	A	A	A	A	A
3A	37876854	N	G	A	A	A	A	A	A	A	A	A	A	A	A	A	A	A	A	A	H	A	A	A	A	A	A	A	A	A	A	-	-	A	A	A	A	A	A	-	A	A	A	A	A	-	A	A	A
3A	38031158	N	G	A	A	B	A	A	A	A	A	A	A	H	A	A	A	A	A	A	A	A	A	A	A	A	A	B	B	B	H	C	B	B	A	H	A	B	B	A	A	A	B	A	B	B	A	B	A
3A	38031536	Y	T	G	A	A	A	A	A	A	A	A	A	A	A	A	A	A	A	A	A	A	A	A	A	A	A	A	A	A	A	D	A	A	A	A	A	A	A	A	A	A	A	A	A	A	A	A	A
3A	38084813	N	G	A	A	A	A	A	A	A	A	A	A	A	A	A	A	A	A	A	A	A	A	A	A	A	A	A	A	A	A	A	A	A	A	A	A	A	A	A	A	A	A	A	A	A	A	A	A
3A	38312725	Y	G	T	A	A	A	A	A	A	A	A	A	A	A	A	A	A	A	A	A	-	A	A	A	A	A	A	A	A	A	A	A	A	A	A	A	A	A	-	A	A	A	A	A	A	A	A	A
3A	38321283	N	TC	T	A	A	A	A	A	A	A	A	A	D	A	A	A	A	A	A	D	-	A	A	A	A	A	A	A	A	A	D	A	A	A	A	A	A	A	A	A	A	A	A	A	-	A	A	A
3A	38337121	Y	A	G	A	A	A	A	A	A	A	A	A	A	A	A	A	A	A	A	A	A	A	A	A	A	A	A	A	A	A	A	A	A	A	A	A	A	A	A	A	A	A	A	A	A	A	A	A
3A	38341698	Y	T	A	A	A	A	A	A	A	A	A	A	A	A	A	A	A	A	A	A	A	A	A	A	A	A	A	A	A	A	-	A	A	A	A	A	A	A	-	A	A	A	A	A	-	A	A	A
3A	38480663	N	T	TC	A	A	A	A	A	-	A	A	A	H	A	A	A	A	A	A	A	A	A	A	A	A	A	A	A	A	A	A	A	A	A	A	A	H	A	A	A	A	A	A	A	A	A	A	A
3A	38480689	Y	A	G	A	A	A	A	A	A	A	A	A	A	A	A	A	A	A	A	A	A	A	A	A	A	A	A	A	A	A	A	A	A	A	A	A	A	A	A	A	A	A	A	A	A	A	A	A
3A	38502031	N	G	T	B	A	A	A	A	A	A	A	A	A	A	A	A	B	A	H	D	A	A	A	A	A	A	A	A	A	A	A	-	A	A	A	A	A	A	A	A	A	A	A	A	A	A	A	A
3A	38719801	Y	C	A	A	A	A	A	A	A	A	A	A	A	A	A	A	A	A	H	D	A	A	A	A	A	A	A	A	A	A	A	A	A	A	A	A	A	A	A	A	A	A	A	A	A	A	A	A
3A	38736390	N	A	G	A	A	A	A	A	A	A	A	A	A	A	A	A	A	A	C	D	A	A	A	A	A	A	A	A	A	A	A	A	A	A	A	A	A	A	A	A	A	A	A	A	A	A	A	A
3A	38885766	N	G	A	A	A	A	A	A	A	A	A	A	A	A	A	A	A	A	H	A	A	A	A	A	A	A	A	A	A	A	A	-	A	A	A	A	A	A	A	A	A	A	A	A	A	A	A	A
3A	38989359	N	A	G	A	A	A	A	A	A	A	A	A	A	A	A	A	A	A	A	D	A	A	A	A	A	A	A	A	A	A	A	A	A	A	A	A	A	A	-	A	A	A	A	A	-	A	A	A
3A	38989360	Y	G	C	A	A	A	A	A	A	A	A	A	A	A	A	A	A	A	A	D	A	A	A	A	A	A	A	A	A	A	A	A	A	A	A	A	A	A	-	A	A	A	A	A	-	A	A	A
3A	38989386	N	T	C	A	A	A	A	A	A	A	A	A	A	A	A	A	A	A	A	D	A	A	A	A	A	A	A	A	A	A	A	A	A	A	A	A	A	A	A	A	A	A	A	A	-	A	A	A
3A	39094332	N	T	C	A	A	A	A	A	A	A	A	A	A	A	A	A	A	A	A	D	A	A	A	A	A	A	A	A	A	A	A	A	A	A	A	A	A	A	A	A	A	A	A	A	A	A	A	A
3A	39097527	N	G	T	A	A	A	A	A	A	A	A	A	A	D	A	A	A	A	A	A	D	A	A	A	A	A	A	A	H	A	A	A	A	A	A	A	A	A	H	A	A	A	A	A	A	A	A	A
3A	39157300	N	C	T	A	A	A	A	A	A	A	A	A	A	A	A	A	A	A	A	A	A	A	A	A	A	A	A	A	A	A	A	A	A	A	A	A	A	A	A	A	A	A	A	A	-	A	A	A
3A	39167783	N	T	G	A	A	A	A	A	A	A	A	A	A	A	A	A	A	A	A	A	A	A	A	A	A	A	A	A	A	A	A	A	A	A	A	A	A	A	A	A	A	A	A	A	A	A	A	A
3A	39343492	Y	C	T	A	A	A	A	A	A	A	A	B	H	A	A	A	A	A	-	A	A	A	A	A	A	A	A	A	A	A	A	H	A	A	A	A	A	A	A	A	A	A	A	A	A	A	A	A
3A	39380135	Y	C	T	B	A	A	A	A	A	A	A	A	A	B	A	A	A	A	A	A	A	A	C	A	A	A	A	A	A	A	A	-	A	A	A	A	A	A	A	A	A	A	A	A	A	A	A	A
3A	39452324	N	G	T	A	A	A	A	A	A	A	A	A	A	A	A	A	A	A	A	A	A	A	A	A	A	A	A	A	A	A	A	A	A	A	A	A	A	A	A	A	A	A	A	A	A	A	A	A
3A	39452364	N	G	A	A	A	A	A	A	A	A	A	A	A	A	A	A	A	A	A	A	A	A	A	A	A	A	A	A	A	A	A	A	A	A	A	A	A	A	A	A	A	A	A	A	A	A	A	A
3A	39469609	Y	C	T	A	-	A	A	A	A	A	A	A	A	A	-	-	A	A	-	A	A	A	A	A	A	-	-	-	A	-	A	A	A	A	A	-	A	A	A	A	-	A	A	A	A	-	A	A
3A	39998872	N	A	C	A	A	A	A	A	A	A	A	A	A	A	A	A	A	A	A	A	A	A	A	A	A	-	A	A	A	A	A	A	A	A	A	A	A	A	A	A	A	A	A	A	A	A	A	A
3A	39998928	N	T	A	A	A	A	A	A	A	A	A	A	A	A	A	A	A	A	A	A	A	A	A	A	A	-	A	A	A	A	A	A	A	A	A	A	A	A	A	A	A	A	A	A	A	A	A	A
3A	40668624	N	AAAAAG	A	A	A	A	A	A	A	A	A	A	-	A	A	A	A	A	A	A	A	A	A	A	A	A	A	A	D	A	-	A	A	A	A	A	-	-	A	A	A	A	A	A	A	A	A	A
3A	40668625	N	AAAAG	A	A	A	D	A	A	A	D	A	-	-	A	A	A	A	A	A	D	A	A	A	A	A	A	A	D	D	A	-	A	A	A	A	A	-	-	A	A	A	A	A	A	D	A	A	A
3A	40669559	Y	G	A	A	A	A	A	A	A	A	A	A	A	A	A	A	A	A	A	A	A	A	-	A	A	A	A	A	A	A	A	A	A	A	A	A	A	A	A	A	A	A	A	A	A	A	A	A
3A	40688537	N	C	T	A	A	A	A	A	A	A	A	A	A	A	A	A	-	A	A	A	A	A	A	B	A	A	A	A	A	A	A	A	A	A	A	A	A	A	A	A	A	A	A	A	A	A	A	A
3A	40737979	N	T	C	A	A	A	A	A	A	A	A	A	A	A	A	A	A	A	A	A	A	A	A	A	A	A	A	A	A	A	A	A	A	A	A	A	A	A	A	A	A	A	A	A	A	A	A	A
3A	41654578	Y	C	T	A	A	A	A	A	A	A	A	A	A	A	A	A	A	A	A	A	A	A	A	B	A	A	A	A	A	H	A	A	A	A	A	A	A	A	-	A	A	A	A	A	-	A	A	A
3A	41711167	Y	G	T	-	A	A	A	A	A	A	A	A	A	-	A	A	A	A	A	A	A	A	-	A	A	A	A	A	A	A	A	A	A	A	A	A	A	A	A	A	A	A	A	A	A	A	A	A
3A	41781474	Y	A	G	A	A	A	A	A	A	A	A	A	A	A	A	A	A	A	A	A	A	A	A	A	A	A	A	A	A	A	A	A	A	A	A	A	A	A	A	A	A	A	A	A	A	A	A	A
3A	41781509	Y	T	C	A	A	A	A	A	A	A	A	A	A	A	A	A	A	A	A	A	A	A	A	A	A	A	A	A	A	A	A	D	A	A	A	A	A	A	A	A	A	A	A	A	A	A	A	A
3A	42247032	N	T	C	A	A	A	A	A	A	A	A	A	A	A	A	A	A	A	A	A	A	A	A	A	A	A	A	A	A	A	A	A	A	A	A	A	A	A	A	A	A	A	A	A	A	A	A	A
3A	42247655	N	G	T	A	A	A	A	A	A	A	A	A	A	A	A	A	A	A	A	A	A	A	A	A	A	A	A	A	A	A	A	A	A	A	A	A	A	A	A	A	A	A	A	A	A	A	A	A
3A	42353612	N	T	C	A	A	A	A	A	A	A	A	A	A	A	A	A	A	A	A	D	A	A	A	A	A	A	A	A	A	A	A	A	A	A	A	A	A	A	A	A	A	A	A	A	-	A	A	A
3A	42373313	N	T	C	A	A	A	A	A	A	A	A	A	A	A	A	A	A	A	A	A	A	A	A	A	A	A	A	A	A	A	A	-	A	A	A	A	A	A	A	A	A	A	A	A	A	A	A	A
3A	42656242	Y	A	G	A	A	A	A	A	A	A	A	A	A	A	A	A	A	A	A	A	A	A	A	A	A	A	A	A	A	A	A	-	A	A	A	A	A	A	A	A	A	A	A	A	-	A	A	A
3A	42945953	N	G	A	A	B	A	A	A	A	A	A	A	H	B	A	A	A	A	D	H	A	B	B	A	B	B	B	B	B	A	B	H	B	B	B	B	B	B	B	A	A	B	B	B	-	B	B	B
3A	43887691	N	T	C	A	A	A	A	A	A	A	A	A	A	A	A	A	A	A	A	A	A	A	A	A	A	A	A	A	A	A	A	A	A	A	A	A	A	A	A	A	A	A	A	A	A	A	A	A
3A	44143910	Y	T	C	A	A	A	A	A	A	A	A	A	A	H	A	A	A	A	A	A	A	A	A	A	A	B	A	A	A	A	-	A	A	A	A	B	B	B	B	A	A	A	D	B	B	A	B	B
3A	44146613	Y	C	T	-	A	A	A	A	A	A	A	A	A	A	A	A	A	A	A	A	A	A	-	A	A	A	A	A	A	A	A	A	A	A	A	A	A	A	A	A	A	A	A	A	A	A	A	A
3A	44148765	N	C	G	-	A	A	A	A	A	A	A	A	A	H	A	A	A	A	A	A	A	A	-	A	A	B	A	A	-	A	B	A	A	A	A	B	B	B	B	A	A	A	A	B	B	A	B	B
3A	44454835	N	T	C	A	A	A	A	A	A	A	A	A	A	A	A	A	A	A	A	A	A	A	A	A	A	A	A	A	A	A	A	-	A	A	A	A	A	A	A	A	A	A	A	A	A	A	A	A
3A	44666906	Y	G	A	A	A	A	A	A	A	A	A	A	A	A	A	A	A	A	A	A	A	A	A	B	A	A	A	A	A	A	A	A	A	A	A	A	A	A	-	A	A	A	A	A	A	A	A	A
3A	45299391	N	G	A	A	A	A	A	A	A	A	A	B	H	A	A	A	A	A	A	A	A	A	A	B	A	A	A	A	A	A	A	A	A	A	A	A	A	A	A	B	B	A	A	A	A	A	A	A
3A	46491406	Y	T	G	A	A	A	A	A	A	A	A	A	A	A	A	A	A	A	A	D	A	A	A	A	A	A	A	A	A	A	A	A	A	A	A	A	A	A	A	A	A	A	A	A	A	A	A	A
3A	46526207	N	T	A	A	A	A	A	A	A	A	A	A	A	A	A	A	A	A	A	A	A	A	A	A	A	A	A	A	A	A	A	D	A	A	A	A	A	A	A	A	A	A	A	A	A	A	A	A
3A	46633647	N	C	T	A	A	A	A	A	A	A	A	A	A	A	A	A	A	A	A	A	A	A	A	A	A	A	A	A	A	A	A	D	A	A	A	A	A	A	A	A	A	A	A	A	A	A	A	A
3A	46735525	N	C	A	A	A	A	A	A	A	A	A	A	A	A	A	A	A	A	A	A	A	A	A	A	A	A	A	A	A	A	A	-	A	A	A	A	A	A	A	A	A	A	A	A	A	A	A	A
3A	46989773	N	G	C	A	A	A	A	A	A	A	A	A	A	A	A	A	A	A	A	A	A	A	A	A	A	A	A	A	A	A	A	A	A	A	A	A	A	A	A	A	A	A	A	A	A	A	A	A
3A	47093080	N	G	T	A	A	A	A	A	A	A	A	A	A	A	A	A	A	A	A	A	A	A	A	A	A	A	A	A	A	A	A	A	A	A	A	A	A	A	A	A	A	A	A	A	A	A	A	A
3A	47190098	N	T	C	A	A	A	A	A	A	A	A	A	A	A	A	A	A	A	A	A	A	A	A	A	A	A	A	A	A	A	A	H	A	A	A	A	A	A	A	A	A	A	A	A	A	A	A	A
3A	47249297	N	C	T	A	A	A	A	A	A	A	A	A	A	A	A	A	A	A	A	A	A	A	A	A	A	A	A	A	A	A	A	A	A	A	A	A	A	A	A	A	A	A	A	A	A	A	A	A
3A	47249460	N	C	T	A	A	A	A	A	A	A	A	A	A	A	A	A	A	A	A	A	A	A	A	A	A	A	A	A	A	A	A	H	A	A	A	A	A	A	A	A	A	A	A	A	A	A	A	A
3A	47249470	Y	A	T	A	A	A	A	A	A	A	A	A	A	A	A	A	A	A	A	A	A	A	A	A	A	A	A	A	A	A	A	H	A	A	A	A	A	A	A	A	A	A	A	A	A	A	A	A
3A	47254548	N	T	C	A	A	A	A	A	A	A	A	A	A	A	A	A	A	A	A	A	A	A	A	A	A	A	A	A	A	A	A	A	A	A	A	A	A	A	A	A	A	A	A	A	A	A	A	A
3A	47254904	N	TCTC	T	A	A	A	A	A	A	A	A	A	A	A	A	A	A	A	A	A	A	A	A	A	A	A	A	A	A	A	A	A	A	A	A	A	A	A	A	A	A	A	A	A	A	A	A	A
3A	47257057	N	G	T	A	A	A	A	A	A	A	A	A	A	A	A	A	A	A	A	D	A	A	-	A	A	A	A	A	A	A	A	A	A	A	A	A	A	A	A	A	A	A	A	A	A	A	A	A
3A	47405659	N	T	G	A	A	A	A	A	A	A	A	A	A	A	A	A	A	A	A	A	A	A	A	A	A	A	A	A	A	A	A	A	A	A	A	A	A	A	A	A	A	A	A	A	A	A	A	A
3A	47414384	Y	T	G	A	A	A	A	A	A	A	A	A	A	A	A	A	A	A	A	A	A	A	-	A	A	A	A	A	A	A	A	A	A	A	A	A	A	A	A	A	A	A	A	A	A	A	A	A
3A	47414829	Y	C	T	A	A	A	A	A	A	A	A	A	A	A	A	A	A	A	A	A	A	A	-	A	A	A	A	A	A	A	A	A	A	A	A	A	A	A	A	A	A	A	A	A	A	A	A	A
3A	47422820	Y	T	A	A	A	A	A	A	A	A	A	A	A	A	A	A	A	A	A	A	A	A	A	A	A	A	A	A	A	A	A	-	A	A	A	A	A	A	A	A	A	A	A	A	-	A	A	A
3A	47426259	Y	AC	A	A	A	A	A	A	A	A	A	A	D	A	A	A	A	A	A	A	A	A	-	A	A	A	A	A	A	A	D	A	A	A	A	A	A	A	A	A	A	A	A	A	A	A	A	A
3A	47479480	Y	C	T	A	A	A	A	A	A	A	A	A	A	A	A	A	A	A	A	A	A	A	A	A	A	A	A	A	A	A	A	A	A	A	A	A	A	A	A	A	A	A	A	A	A	A	A	A
3A	47481347	Y	C	G	A	A	A	A	A	A	A	A	A	A	A	A	A	A	A	A	A	A	A	A	A	A	A	A	A	A	A	D	A	A	A	A	A	A	A	A	A	A	A	A	A	A	A	A	A
3A	47770021	Y	C	T	A	A	A	A	A	A	A	A	A	A	A	A	A	A	A	A	A	A	A	A	B	A	A	A	A	A	A	A	A	A	A	A	A	A	A	-	A	A	A	A	A	-	A	A	A
3A	47770152	Y	G	C	A	A	A	A	A	A	A	A	A	A	A	A	A	A	A	A	A	A	A	A	B	A	A	A	A	A	A	A	A	A	A	A	A	A	A	-	A	A	A	A	A	-	A	A	A
3A	47839059	N	A	G	A	A	A	A	A	A	A	A	A	A	A	A	A	A	A	A	A	-	A	A	C	A	B	A	A	A	H	A	A	A	A	A	A	A	A	-	A	A	A	D	A	-	A	A	A
3A	47869935	N	T	C	A	A	A	A	A	A	A	A	A	A	A	A	A	A	A	A	D	A	B	A	B	A	B	A	A	A	D	H	A	A	A	H	A	D	-	A	A	A	A	A	B	B	H	B	B
3A	47907446	N	T	C	A	A	A	A	A	A	A	A	A	A	A	A	A	A	A	A	D	A	A	A	B	A	A	A	A	A	D	A	A	A	A	A	A	A	A	A	A	A	A	A	A	A	A	A	A
3A	48086883	N	T	C	A	A	A	A	A	A	A	A	A	A	A	A	A	A	A	A	A	-	A	A	B	A	B	A	A	A	A	A	-	A	A	A	A	A	A	A	A	A	A	A	A	A	A	A	A
3A	48117762	Y	G	C	A	A	A	A	A	A	A	A	A	A	A	A	A	A	A	A	A	A	A	A	B	A	B	A	A	A	A	A	A	A	A	A	A	A	A	A	A	A	A	A	A	A	A	A	A
3A	48492282	Y	TGATTA	T	A	A	A	A	A	A	A	A	A	A	A	A	A	A	A	A	H	A	A	A	B	D	A	A	A	A	A	A	-	A	A	A	A	A	A	A	A	A	A	A	A	A	A	A	A
3A	48555056	N	C	T	A	A	A	A	A	A	A	A	A	H	D	A	A	A	A	A	H	A	A	A	B	H	A	A	A	A	H	A	A	A	A	A	A	A	A	A	A	A	A	A	A	A	A	A	A
3A	48753131	Y	T	C	A	A	A	A	A	A	A	A	A	H	A	A	A	A	A	A	D	A	A	-	B	A	A	A	A	A	H	D	A	A	A	A	A	A	A	A	A	A	A	A	A	A	A	A	A
3A	48784570	Y	A	G	A	A	A	A	A	A	A	A	A	H	-	A	A	A	A	A	A	A	A	A	B	A	A	A	A	A	D	A	-	A	A	A	A	A	A	A	A	A	A	A	A	A	A	A	A
3A	48807485	Y	AT	A	A	A	A	A	A	A	A	A	A	A	A	A	A	A	A	A	H	A	A	-	B	H	A	A	A	A	H	D	A	A	A	A	A	A	A	A	A	A	A	A	A	A	A	A	A
3A	49051556	N	G	A	A	A	A	A	A	A	A	A	A	A	A	A	A	A	A	A	H	A	A	B	B	H	A	A	A	A	D	A	A	A	A	A	A	A	A	A	A	A	A	A	A	A	A	A	A
3A	49173522	Y	T	C	A	A	A	A	A	A	A	A	A	A	A	A	A	A	A	A	H	A	A	B	B	H	A	A	A	-	H	A	A	A	A	A	A	A	A	A	A	A	A	A	A	A	A	A	A
3A	49174681	N	T	C	A	A	A	A	A	A	A	A	A	A	A	A	A	A	A	A	H	A	A	B	B	H	A	A	A	A	B	A	A	A	A	A	A	A	A	A	A	A	A	A	A	A	A	A	A
3A	49174712	Y	T	C	A	A	A	A	A	A	A	A	A	A	A	A	A	A	A	A	H	A	A	B	B	H	A	A	A	A	B	A	A	A	A	A	A	A	A	A	A	A	A	A	A	A	A	A	A
3A	49202877	Y	C	T	A	A	A	B	B	-	A	A	A	A	A	A	A	B	A	A	H	A	A	-	A	A	B	A	B	B	A	A	A	C	A	A	A	A	A	A	A	A	A	A	A	A	A	A	A
3A	49237428	N	C	T	A	A	A	A	A	A	A	A	A	A	A	A	A	A	A	A	H	A	A	B	B	D	A	A	A	A	H	A	A	A	A	A	A	A	A	A	A	A	A	A	A	A	A	A	A
3A	49237663	N	A	C	A	A	A	A	A	A	A	A	A	A	A	A	A	A	A	A	H	A	A	B	B	D	A	A	A	A	H	A	-	A	A	A	A	A	A	A	A	A	A	A	A	A	A	A	A
3A	49237698	Y	C	T	A	A	A	A	A	A	A	A	A	A	A	A	A	A	A	A	H	A	A	B	B	D	A	A	A	A	H	A	-	A	A	A	A	A	A	A	A	A	A	A	A	A	A	A	A
3A	49289278	N	A	T	A	A	A	A	A	A	A	A	A	A	A	A	A	A	A	A	H	A	A	B	B	H	A	A	A	A	H	A	H	A	A	A	A	A	A	A	A	A	A	C	A	A	A	A	A
3A	49289279	Y	T	C	A	A	A	A	A	A	A	A	A	A	A	A	A	A	A	A	H	A	A	B	B	H	A	A	A	A	H	A	H	A	A	A	A	A	A	A	A	A	A	C	A	A	A	A	A
3A	49319884	N	T	C	A	A	A	A	A	A	A	A	A	A	A	A	A	A	A	A	A	A	A	-	C	A	A	A	A	A	A	A	A	A	A	A	A	A	A	A	A	A	A	H	A	A	A	A	A
3A	49390649	N	C	T	A	A	A	A	A	A	A	A	A	A	A	A	A	A	A	A	H	A	A	B	B	H	A	A	A	A	H	A	-	A	A	A	A	A	A	A	A	A	A	H	A	A	A	A	A
3A	49390687	N	A	C	A	A	A	A	A	A	A	A	A	A	A	A	A	A	A	A	H	A	A	-	B	H	A	A	A	A	H	A	A	A	A	A	A	A	A	A	A	A	A	H	A	A	A	A	A
3A	49390743	Y	C	T	A	A	A	A	A	A	A	A	A	A	A	A	A	A	A	A	A	A	A	A	A	A	A	A	A	A	A	A	A	A	A	A	A	A	A	A	A	A	A	A	A	A	A	A	A
3A	49475450	N	A	G	-	A	A	A	A	A	A	A	A	A	-	A	A	A	A	A	H	A	A	-	B	D	A	A	A	A	H	A	-	A	A	A	A	A	A	A	A	A	A	H	A	A	A	A	A
3A	49850596	N	A	G	A	A	A	A	A	A	A	A	A	A	D	A	A	A	A	A	H	A	A	B	B	H	A	A	A	A	H	A	A	A	A	A	A	A	A	-	A	A	A	C	A	-	A	A	A
3A	49903150	Y	G	A	A	A	A	A	A	A	A	A	A	A	A	A	A	A	A	A	H	A	A	B	B	H	A	A	A	A	D	A	A	A	A	A	A	A	A	A	A	A	A	H	A	-	A	A	A
3A	50038781	Y	C	T	-	A	A	A	A	A	A	A	A	A	A	A	A	A	A	A	H	A	A	-	B	A	A	A	A	A	D	A	-	A	A	A	A	A	A	A	A	A	A	H	A	A	A	A	A
3A	50038829	N	T	A	-	A	A	A	A	A	A	A	A	A	A	A	A	A	A	A	H	A	A	-	B	A	A	A	A	A	D	A	A	A	A	A	A	A	A	A	A	A	A	H	A	A	A	A	A
3A	50039180	N	A	G	-	A	A	A	A	A	A	A	A	A	A	A	A	A	A	A	H	A	A	-	B	A	A	A	A	A	D	A	-	A	A	A	A	A	A	A	A	A	A	H	A	A	A	A	A
3A	50039198	Y	G	A	-	A	A	A	A	A	A	A	A	A	A	A	A	A	A	A	H	A	A	-	B	A	A	A	A	A	D	A	-	A	A	A	A	A	A	A	A	A	A	H	A	A	A	A	A
3A	50041136	Y	A	T	A	A	A	A	A	A	A	A	A	A	A	A	A	A	A	A	A	-	A	C	-	A	A	A	A	A	A	A	A	A	A	A	A	A	A	A	A	A	A	A	A	A	A	A	A
3A	50041138	Y	C	CA	A	A	A	A	A	A	A	A	A	A	A	A	A	A	A	A	A	-	A	C	-	A	A	A	A	A	A	A	-	A	A	A	A	A	A	A	A	A	A	A	A	A	A	A	A
3A	50041250	Y	A	C	A	A	A	A	A	A	A	A	A	A	A	A	A	A	A	A	H	-	A	B	B	A	A	A	A	A	H	A	A	A	A	A	A	A	A	-	A	A	A	H	A	A	A	A	A
3A	50041251	Y	C	A	A	A	A	A	A	A	A	A	A	A	A	A	A	A	A	A	C	-	A	B	B	A	A	A	A	A	H	A	A	A	A	A	A	A	A	-	A	A	A	H	A	A	A	A	A
3A	50053366	Y	C	T	A	A	A	A	A	A	A	A	A	A	A	A	A	A	A	A	H	A	A	B	B	A	A	A	A	A	H	A	A	A	A	A	A	A	A	A	A	A	A	C	A	A	A	A	A
3A	50110160	Y	C	A	A	A	A	A	A	A	A	A	A	A	-	A	A	A	A	A	H	A	A	B	B	A	A	A	A	A	H	A	A	A	A	A	A	A	A	A	A	A	A	H	A	-	A	A	A
3A	50110245	Y	A	C	A	A	A	A	A	A	A	A	A	A	-	A	A	A	A	A	H	A	A	B	B	A	A	A	A	A	H	A	-	A	A	A	A	A	A	A	A	A	A	H	A	-	A	A	A
3A	50181552	Y	C	T	A	A	A	A	A	A	A	A	A	A	A	A	A	A	A	A	H	A	A	B	B	A	A	A	A	A	D	A	A	A	A	A	A	A	A	A	A	A	A	C	A	A	A	A	A
3A	50181763	Y	A	G	A	A	A	A	A	A	A	A	A	A	A	A	A	A	A	A	H	A	A	B	B	A	A	A	A	A	D	A	A	A	A	A	A	A	A	A	A	A	A	C	A	A	A	A	A
3A	50473269	N	G	A	A	A	A	A	A	A	A	A	A	A	A	A	A	A	A	A	H	A	A	B	B	A	A	A	A	A	D	A	A	A	A	A	A	A	A	A	A	A	A	C	A	A	A	A	A
3A	50522808	Y	C	T	A	A	A	A	A	A	A	A	A	A	A	A	A	A	A	A	H	A	A	B	B	A	A	A	A	A	A	A	A	A	A	A	A	A	A	A	A	A	A	H	A	A	A	A	A
3A	50523113	Y	G	A	A	A	A	A	A	A	A	A	A	A	A	A	A	A	A	A	H	A	A	B	B	A	A	A	A	A	A	A	A	A	A	A	A	A	A	A	A	A	A	H	A	A	A	A	A
3A	50523120	Y	G	A	A	A	A	A	A	A	A	A	A	A	A	A	A	A	A	A	A	A	A	A	B	A	A	A	A	A	A	A	A	A	A	A	A	A	A	A	A	A	A	A	A	A	A	A	A
3A	50812405	Y	G	A	A	A	A	A	A	A	A	A	A	A	A	A	A	A	A	A	H	-	A	B	B	A	A	A	A	A	H	A	-	A	A	A	A	A	A	-	A	A	A	C	A	-	A	A	A
3A	50812420	Y	G	A	A	A	A	A	A	A	A	A	A	A	A	A	A	A	A	A	H	-	A	B	B	A	A	A	A	A	H	A	-	A	A	A	A	A	A	-	A	A	A	C	A	-	A	A	A
3A	50812465	Y	A	G	A	A	A	A	A	A	A	A	A	A	A	A	A	A	A	A	H	-	A	B	B	A	A	A	A	A	H	A	-	A	A	A	A	A	A	-	A	A	A	C	A	-	A	A	A
3A	50920491	Y	A	T	A	A	A	A	A	A	A	A	A	A	A	A	A	A	A	A	H	A	A	B	B	A	A	A	A	A	H	A	-	A	A	A	A	A	A	A	A	A	A	A	A	A	A	A	A
3A	50920598	Y	A	G	A	A	A	A	A	A	A	A	A	A	A	A	A	A	A	A	H	A	A	B	B	A	A	A	A	A	H	A	A	A	A	A	A	A	A	A	A	A	A	A	A	A	A	A	A
3A	50993680	Y	A	G	A	A	A	A	A	A	A	A	A	A	A	A	A	A	A	A	H	A	A	B	B	A	A	A	A	A	A	A	A	A	A	A	A	A	A	A	A	A	A	A	A	A	A	A	A
3A	51031610	N	A	C	A	A	A	A	A	A	A	A	A	A	A	A	A	A	A	A	A	A	A	B	A	A	A	A	A	A	A	A	A	A	A	A	A	A	A	A	A	A	A	A	A	A	A	A	A
3A	51031611	Y	C	CGTTGT	A	A	A	A	A	A	A	A	A	A	A	A	A	A	A	A	A	A	A	B	-	A	A	A	A	A	A	A	A	A	A	A	A	A	A	A	A	A	A	A	A	A	A	A	A
3A	51031612	Y	A	G	A	A	A	A	A	A	A	A	A	A	A	A	A	A	A	A	A	A	A	B	H	A	A	A	A	A	A	A	A	A	A	A	A	A	A	A	A	A	A	A	A	A	A	A	A
3A	51031615	Y	C	G	A	A	A	A	A	A	A	A	A	A	A	A	A	A	A	A	A	A	A	B	H	A	A	A	A	A	A	A	A	A	A	A	A	A	A	A	A	A	A	A	A	A	A	A	A
3A	51031622	Y	G	GCTAATATC	A	A	A	A	A	A	A	A	A	A	A	A	A	A	A	A	H	A	A	B	B	A	A	A	A	A	D	A	A	A	A	A	A	A	A	A	A	A	A	A	A	A	A	A	A
3A	51108402	N	A	T	A	A	A	A	A	A	A	A	A	A	A	A	A	A	A	A	H	A	A	C	B	A	A	A	-	A	D	A	A	A	A	A	A	A	A	A	-	A	A	A	A	-	A	A	A
3A	51138741	Y	T	C	-	A	A	A	A	A	A	A	-	A	A	A	A	A	A	A	A	A	A	-	C	A	A	A	A	A	D	A	A	A	A	A	A	A	A	H	A	A	A	A	A	A	A	A	A
3A	51138753	Y	T	A	-	A	A	A	A	A	A	A	A	A	A	A	A	A	A	A	A	A	A	-	C	A	A	A	A	A	D	A	A	A	A	A	A	A	A	A	A	A	A	A	A	A	A	A	A
3A	51138761	N	A	G	-	A	A	A	A	A	A	A	A	A	A	A	A	A	A	A	A	A	A	-	C	A	A	A	A	A	D	A	A	A	A	A	A	A	A	A	A	A	A	A	A	A	A	A	A
3A	51138764	Y	C	T	-	A	A	A	A	A	A	A	A	A	A	A	A	A	A	A	A	A	A	-	C	A	A	A	A	A	D	A	A	A	A	A	A	A	A	A	A	A	A	A	A	A	A	A	A
3A	51138795	N	C	T	-	A	A	A	A	A	A	A	A	A	A	A	A	A	A	A	A	A	A	-	C	A	A	A	A	A	D	A	A	A	A	A	A	A	A	A	A	A	A	A	A	A	A	A	A
3A	51138802	Y	T	C	-	A	A	A	A	A	A	A	A	A	A	A	A	A	A	A	A	A	A	-	C	A	A	A	A	A	D	A	A	A	A	A	A	A	A	A	A	A	A	A	A	A	A	A	A
3A	51138803	Y	T	C	-	A	A	A	A	A	A	A	A	A	A	A	A	A	A	A	A	A	A	-	C	A	A	A	A	A	D	A	A	A	A	A	A	A	A	A	A	A	A	A	A	A	A	A	A
3A	51139003	Y	A	G	-	A	A	A	A	A	A	A	A	A	A	A	A	A	A	A	A	A	A	-	C	A	A	A	A	A	D	A	A	A	A	A	A	A	A	A	A	A	A	A	A	A	A	A	A
3A	51139004	Y	G	A	-	A	A	A	A	A	A	A	A	A	A	A	A	A	A	A	A	A	A	-	C	A	A	A	A	A	D	A	A	A	A	A	A	A	A	A	A	A	A	A	A	A	A	A	A
3A	51139055	Y	A	G	-	A	A	A	A	A	A	A	A	A	A	A	A	A	A	A	A	A	A	-	C	A	A	A	A	A	D	A	A	A	A	A	A	A	A	A	A	A	A	A	A	A	A	A	A
3A	51179125	Y	G	GT	A	A	A	A	A	A	A	A	A	A	-	A	A	A	A	A	A	A	A	-	B	A	A	A	A	A	D	A	D	A	A	A	A	A	A	A	A	A	A	A	A	A	A	A	A
3A	51189641	Y	T	C	A	A	A	A	A	A	A	A	A	A	A	A	A	A	A	A	A	A	A	B	B	A	A	A	A	A	H	A	D	A	A	A	A	A	A	A	A	A	A	A	A	A	A	A	A
3A	51189728	Y	CA	C	A	A	A	A	A	A	A	A	A	A	A	A	A	A	A	A	H	A	A	B	B	A	A	A	A	A	H	A	A	A	A	A	A	A	A	A	A	A	A	A	A	-	A	A	A
3A	51259698	Y	A	G	A	A	A	A	A	A	A	A	A	A	A	A	A	A	A	A	A	A	A	C	B	A	A	A	A	A	D	A	A	A	A	A	A	A	A	-	A	A	A	A	A	-	A	A	A
3A	51709910	Y	C	T	A	A	A	A	A	A	A	A	A	A	A	A	A	A	A	A	A	A	A	A	B	A	A	A	D	A	H	A	-	A	A	A	A	A	A	A	A	A	A	A	A	-	A	A	A
3A	51709964	Y	C	A	A	A	A	A	A	A	A	A	A	A	A	A	A	A	A	A	H	A	A	B	B	A	A	A	D	A	D	A	A	A	B	-	A	A	A	A	A	A	A	A	A	-	A	A	A
3A	51923556	Y	A	G	A	A	A	A	A	A	A	A	A	A	A	A	A	A	A	A	A	A	A	B	B	A	A	A	A	A	D	A	A	A	A	A	A	A	A	A	A	A	A	A	A	A	A	A	A
3A	52067206	Y	A	G	A	A	A	A	A	A	A	A	A	A	A	A	A	A	A	A	A	A	A	A	B	A	A	A	A	A	H	A	-	A	A	A	A	A	A	A	A	A	A	A	A	A	A	A	A
3A	52067349	N	C	T	A	A	A	A	A	A	A	A	A	A	A	A	A	A	A	A	A	A	A	A	B	A	A	A	A	A	H	A	-	A	A	A	A	A	A	A	A	A	A	A	A	A	A	A	A
3A	52067397	N	C	T	A	A	A	A	A	A	A	A	A	A	A	A	A	A	A	A	A	A	A	A	B	A	A	A	A	A	H	A	-	A	A	A	A	A	A	A	A	A	A	A	A	A	A	A	A
3A	52067405	Y	A	G	A	A	A	A	A	A	A	A	A	A	A	A	A	A	A	A	A	A	A	A	B	A	A	A	A	A	H	A	-	A	A	A	A	A	A	A	A	A	A	A	A	A	A	A	A
3A	52068573	Y	C	T	A	A	A	A	A	A	A	A	A	A	A	A	A	A	A	A	A	A	A	A	B	A	A	A	A	A	H	A	A	A	A	A	A	A	A	A	A	A	A	A	A	-	A	A	A
3A	52351038	N	T	G	-	A	A	A	A	A	A	A	A	A	-	A	A	A	A	A	A	A	A	-	A	A	A	A	A	A	A	A	A	A	A	A	A	A	A	A	A	A	A	H	A	A	A	A	A
3A	52351376	N	T	C	-	A	A	A	A	A	A	A	A	A	-	A	A	A	A	A	A	A	A	-	A	A	A	A	A	A	A	A	A	A	A	A	A	A	A	A	A	A	A	H	A	A	A	A	A
3A	52616257	N	T	C	A	A	A	A	A	A	A	A	A	A	A	A	A	A	A	A	D	A	A	-	A	A	A	A	A	A	A	A	A	A	A	A	A	A	A	A	A	A	A	B	A	A	A	A	A
3A	52616567	N	A	G	A	A	A	A	A	A	A	A	A	A	A	A	A	A	A	A	D	A	A	-	A	A	A	A	A	A	A	A	A	A	A	A	A	A	A	A	A	A	A	B	A	A	A	A	A
3A	52616606	N	G	T	A	A	A	A	A	A	A	A	A	A	A	A	A	A	A	A	D	A	A	-	A	A	A	A	A	A	A	A	A	A	A	A	A	A	A	A	A	A	A	B	A	A	A	A	A
3A	52748376	N	C	T	A	A	A	A	A	A	A	A	A	A	A	A	A	A	-	A	A	A	A	A	A	A	A	A	A	A	A	A	-	A	A	A	A	A	A	A	A	A	A	H	A	-	A	A	A
3A	52748740	Y	C	T	A	A	-	A	A	A	A	A	A	A	A	A	A	A	-	A	A	A	A	A	A	-	A	A	A	A	A	A	D	A	-	A	A	A	A	A	A	A	A	C	-	A	A	A	A
3A	52969590	N	C	A	A	A	A	A	A	A	A	A	A	A	A	A	A	A	A	A	A	A	A	A	A	A	A	A	A	A	A	A	A	A	A	A	A	A	A	A	A	A	A	C	A	A	A	A	A
3A	53173605	N	G	A	A	A	A	A	A	A	A	A	A	A	A	A	A	A	A	A	A	A	A	-	A	A	A	A	A	A	A	A	A	A	A	A	A	A	A	A	A	A	A	H	A	A	A	A	A
3A	53216481	N	G	A	A	A	A	A	A	A	A	A	A	A	A	A	A	A	A	A	A	A	A	A	A	A	A	A	A	A	A	A	A	A	A	A	A	A	A	A	A	A	A	C	A	-	A	A	A
3A	53216505	N	T	A	A	A	A	A	A	A	A	A	A	A	A	A	A	A	A	A	A	A	A	A	A	A	A	A	A	A	A	A	A	A	A	A	A	A	A	A	A	A	A	C	A	-	A	A	A
3A	53216506	N	C	A	A	A	A	A	A	A	A	A	A	A	A	A	A	A	A	A	A	A	A	A	A	A	A	A	A	A	A	A	A	A	A	A	A	A	A	A	A	A	A	C	A	-	A	A	A
3A	53216516	N	G	A	A	A	A	A	A	A	A	A	A	A	A	A	A	A	A	A	A	A	A	A	A	A	A	A	A	A	A	A	H	A	A	A	A	A	A	A	A	A	A	C	A	-	A	A	A
3A	53324075	Y	A	G	A	B	H	A	A	A	A	A	A	H	A	A	A	A	A	A	H	-	B	B	A	B	B	B	B	B	B	H	B	B	B	B	B	H	-	A	B	A	B	H	A	A	H	A	B
3A	53324122	N	C	A	A	A	A	A	A	A	A	A	A	A	A	A	A	A	A	A	A	-	A	A	A	A	A	A	A	A	A	A	A	A	A	A	A	A	A	A	A	A	A	H	A	A	A	A	A
3A	53325346	Y	G	GC	B	B	B	A	A	A	B	A	A	-	H	B	B	B	B	B	B	B	B	B	B	B	B	B	B	B	B	H	B	B	B	B	B	H	-	B	B	B	B	B	B	B	B	B	B
3A	53560806	N	C	T	A	A	A	A	A	A	A	A	A	A	A	A	A	A	A	A	A	A	A	A	A	A	A	A	A	A	A	A	A	A	A	A	A	A	A	A	A	A	A	C	A	-	A	A	A
3A	53816126	Y	A	G	A	A	A	A	A	A	A	A	A	A	A	A	A	A	A	A	A	A	A	A	A	A	A	A	A	A	A	A	-	A	A	A	A	A	A	A	A	A	A	H	A	A	A	A	A
4A	106547	Y	C	G	A	A	A	A	A	A	A	A	A	A	A	A	A	A	A	A	A	A	A	A	A	A	A	A	A	A	A	A	A	A	A	A	A	A	A	A	A	A	A	A	A	A	A	A	A
4A	283394	N	G	GA	A	A	A	A	A	A	A	A	A	A	A	A	A	A	A	A	A	A	A	A	A	A	A	A	A	A	A	A	A	A	A	A	A	A	A	A	A	A	A	A	A	A	A	A	A
4A	283413	N	A	T	A	A	A	A	A	A	A	A	A	A	A	A	A	A	A	A	A	A	A	A	A	A	A	A	A	A	A	A	A	A	A	A	A	A	A	A	A	A	A	A	A	A	A	A	A
4A	540339	Y	A	C	A	A	A	A	A	A	A	A	B	H	A	A	A	A	A	A	A	A	A	A	B	A	A	A	A	A	H	A	A	A	A	A	A	A	A	A	A	A	A	A	A	A	A	A	A
4A	597626	Y	C	T	A	A	A	A	A	A	A	A	B	H	A	A	A	A	A	A	A	A	A	A	B	A	A	A	A	A	C	A	-	A	A	A	A	A	A	A	A	A	A	A	A	A	A	A	A
4A	638931	N	C	T	A	A	A	A	A	A	A	A	B	H	A	A	A	A	A	A	A	A	A	A	B	A	A	A	A	A	C	A	-	A	A	A	A	A	A	-	A	A	A	A	A	-	A	A	A
4A	663183	Y	T	G	A	A	A	A	A	A	A	A	B	H	A	A	A	A	A	A	D	A	A	A	B	A	A	A	A	A	B	A	A	A	A	A	A	A	A	A	A	A	A	A	A	-	A	A	A
4A	666502	N	A	G	A	A	A	A	A	A	A	A	B	H	A	A	A	A	A	A	A	A	A	A	B	A	A	A	A	A	C	A	A	A	A	A	A	A	A	A	A	A	A	A	A	A	A	A	A
4A	708601	Y	T	A	A	A	A	A	A	A	A	A	B	D	A	A	A	A	A	A	D	-	A	A	B	A	A	A	A	A	H	A	A	A	A	A	A	A	A	-	A	A	A	A	A	-	A	A	A
4A	708609	Y	T	A	A	A	A	A	A	A	A	A	B	D	A	A	A	A	A	A	D	-	A	A	B	A	A	A	A	A	H	A	A	A	A	A	A	A	A	-	A	A	A	A	A	-	A	A	A
4A	708615	Y	T	A	A	A	A	A	A	A	A	A	B	D	A	A	A	A	A	A	A	-	A	A	B	A	A	A	A	A	H	A	A	A	A	A	A	A	A	-	A	A	A	A	A	-	A	A	A
4A	708622	Y	A	T	A	A	A	A	A	A	A	A	B	H	A	A	A	A	A	A	D	-	A	A	B	A	A	A	A	A	H	A	A	A	A	A	A	A	A	-	A	A	A	A	A	-	A	A	A
4A	834159	Y	C	T	B	B	B	B	B	B	B	B	A	H	B	B	B	B	B	B	B	B	B	B	-	B	B	B	B	B	H	B	B	B	B	B	B	B	B	B	B	B	B	B	B	B	B	B	B
4A	877172	Y	A	G	B	B	B	B	B	B	B	B	A	H	B	B	B	B	B	B	B	B	B	B	A	B	B	B	B	B	D	B	H	B	B	B	B	B	B	B	B	B	B	B	B	B	B	B	B
4A	877472	Y	A	T	B	B	B	B	B	B	B	B	A	H	B	B	B	-	B	B	B	B	B	B	A	B	B	B	B	B	D	B	B	B	B	B	B	B	B	B	B	B	B	B	B	B	B	B	B
4A	955130	Y	C	T	B	B	B	-	B	B	B	-	A	H	B	-	B	B	B	B	B	-	B	B	A	B	B	B	B	B	A	B	-	B	B	B	B	B	B	-	B	B	B	B	B	-	B	B	B
4A	955161	Y	C	T	B	B	B	-	B	C	B	-	A	H	B	-	B	B	B	B	B	-	B	B	A	B	B	B	B	B	A	B	B	B	B	B	B	B	B	-	B	B	B	B	B	-	B	B	B
4A	1026575	Y	C	T	B	B	B	B	B	B	B	B	A	H	B	B	B	B	B	B	B	B	B	B	A	B	B	B	B	B	B	B	B	B	B	B	B	C	B	B	B	B	B	B	B	B	B	B	B
4A	1026585	Y	T	C	B	B	B	B	B	-	B	B	A	H	B	B	B	B	B	B	B	B	B	B	A	B	B	B	B	B	B	B	B	B	B	B	B	B	B	B	B	B	B	B	B	B	B	B	B
4A	1027025	Y	G	A	B	B	B	B	B	B	B	B	A	H	B	B	B	B	B	B	B	B	B	B	A	B	B	B	B	B	H	B	B	B	B	B	B	B	B	B	B	B	B	B	B	B	B	B	B
4A	1027174	Y	GA	G	B	B	B	B	B	B	B	B	A	D	B	B	B	B	B	B	C	B	B	B	A	B	B	B	B	B	D	-	B	B	B	B	B	H	B	B	B	B	B	B	B	B	B	B	B
4A	1027473	Y	G	T	B	B	B	B	B	B	B	B	A	H	-	B	B	B	B	B	B	-	B	B	A	B	B	B	B	B	H	C	B	B	B	B	B	B	B	-	B	B	B	B	B	-	B	B	B
4A	1029820	N	A	G	A	A	A	A	A	A	A	A	B	A	A	A	A	A	A	A	A	A	A	A	B	A	A	A	A	-	C	A	A	A	A	A	A	A	A	-	A	A	A	A	A	-	A	A	A
4A	1046575	Y	G	A	A	A	A	A	A	A	A	A	B	A	A	A	A	A	A	A	A	A	A	A	B	A	A	A	A	A	C	A	A	A	A	A	A	A	A	A	A	A	A	A	A	A	A	A	A
4A	1046910	Y	T	C	A	A	A	A	A	A	A	A	B	A	A	A	A	A	A	A	A	A	A	A	B	A	A	A	A	A	C	A	A	A	A	A	A	A	A	A	A	A	A	A	A	A	A	A	A
4A	1082195	Y	G	GA	A	A	A	A	A	A	A	A	B	A	A	A	A	A	A	A	A	A	A	A	B	A	A	A	A	A	C	A	-	A	A	A	A	A	A	A	A	A	A	A	A	A	A	A	A
4A	1082232	N	A	T	A	A	A	A	A	A	A	A	B	D	A	A	A	A	A	A	D	A	A	A	B	A	A	A	A	A	C	A	-	A	A	A	A	A	A	A	A	A	A	A	A	A	A	A	A
4A	1082233	N	A	T	A	A	A	A	A	A	A	A	B	A	A	A	A	A	A	A	A	A	A	A	B	A	A	A	A	A	C	A	-	A	A	A	A	D	A	A	A	A	A	A	A	A	A	A	A
4A	1093516	Y	C	A	A	A	A	A	A	A	A	A	B	A	A	A	A	A	A	A	A	A	A	A	B	A	A	A	A	A	C	A	A	A	A	A	A	A	A	A	A	A	A	A	A	A	A	A	A
4A	1196193	N	T	G	B	B	H	B	B	B	B	B	A	H	B	B	B	B	B	B	B	B	B	B	A	B	B	B	B	B	D	B	B	B	B	B	B	B	B	B	B	B	B	B	B	-	B	B	B
4A	1196220	Y	T	C	B	B	H	B	B	B	B	B	A	H	B	B	B	B	B	B	B	B	B	B	A	B	B	B	B	B	H	B	B	B	B	B	B	B	B	B	B	B	B	B	B	-	B	B	B
4A	1196252	N	C	G	B	B	H	B	B	B	B	B	A	H	B	B	B	B	B	B	B	B	B	B	A	B	B	B	B	B	D	B	B	B	B	B	B	B	B	B	B	B	B	B	B	-	B	B	B
4A	1196269	Y	T	A	B	B	H	B	B	B	B	B	A	H	B	B	B	B	B	B	B	B	B	B	A	B	B	B	B	B	D	C	B	B	B	B	B	B	B	B	B	B	B	B	B	-	B	B	B
4A	1200468	Y	G	T	-	B	C	B	B	B	B	B	A	H	B	B	B	B	B	B	C	B	B	-	A	B	B	B	B	B	H	B	-	B	B	B	B	B	B	B	B	B	B	B	B	B	B	B	B
4A	1202907	Y	A	T	B	B	C	B	B	B	B	B	A	H	B	B	B	B	B	B	B	B	B	-	A	B	B	B	B	B	D	B	B	B	B	B	B	B	B	B	B	B	B	B	B	B	B	B	B
4A	1219715	Y	A	T	B	B	C	B	B	B	B	B	A	H	B	B	B	B	B	B	B	B	B	B	A	B	B	B	B	B	D	B	C	B	B	B	B	B	B	B	B	B	B	B	B	-	B	B	B
4A	1219773	Y	C	T	B	B	C	B	B	B	B	B	A	H	B	B	B	B	B	B	B	B	B	B	A	B	-	-	B	B	D	B	B	B	B	B	B	B	B	B	B	B	B	B	B	B	B	B	B
4A	1271165	Y	C	A	B	B	H	B	B	B	B	B	A	H	B	B	B	B	B	B	B	B	B	B	A	B	B	B	B	B	D	B	B	B	B	B	B	B	B	B	B	B	B	B	B	B	B	B	B
4A	1271263	Y	T	C	B	B	H	B	B	B	B	B	A	H	B	B	B	B	B	B	B	B	B	B	A	B	B	B	B	B	D	B	-	B	B	B	B	B	B	B	B	B	B	B	B	B	B	B	B
4A	1271280	Y	C	G	B	B	H	B	B	B	B	B	A	H	B	B	B	-	B	B	B	B	B	B	A	B	B	B	B	B	D	B	-	B	B	B	B	B	B	B	B	B	B	B	B	B	B	B	B
4A	1312572	Y	C	A	-	B	H	B	B	B	B	B	A	-	B	B	B	B	B	B	C	B	B	B	A	B	B	B	B	B	D	-	B	B	B	B	B	-	B	B	B	B	B	B	B	B	B	B	B
4A	1340673	Y	G	A	B	B	H	B	B	B	B	B	A	D	B	B	B	B	B	B	C	B	B	B	A	B	B	B	B	B	H	B	B	B	B	B	B	B	B	B	B	B	B	B	B	B	B	B	B
4A	1383136	N	CGT	C	B	B	C	B	B	B	B	B	A	B	B	B	B	A	B	D	B	B	B	B	B	B	B	B	B	C	B	B	B	B	B	B	B	B	B	B	B	B	B	B	B	B	B	B	B
4A	1383152	N	G	A	B	B	C	B	B	B	B	B	A	B	B	B	B	A	B	D	B	C	B	B	B	B	B	B	B	C	B	B	B	B	B	B	B	B	B	B	B	B	B	B	B	B	B	B	B
4A	1384352	Y	C	T	-	B	H	B	B	B	B	B	A	B	-	B	B	A	B	A	H	B	B	B	B	B	B	B	B	B	B	B	B	B	B	B	B	B	B	B	B	B	B	B	B	B	B	B	B
4A	1384360	N	C	T	-	A	A	B	B	B	B	B	A	H	-	A	B	A	B	A	A	B	A	A	B	A	A	A	A	A	H	A	A	A	A	A	A	A	A	A	A	A	A	A	A	A	A	A	A
4A	1384384	N	C	T	-	A	A	A	A	A	A	A	A	A	-	A	A	A	A	A	A	A	A	A	A	A	A	A	A	A	A	A	A	A	A	A	A	A	A	A	A	A	A	A	A	A	A	A	A
4A	1384405	Y	G	A	-	B	H	B	B	B	B	B	A	B	-	B	B	A	B	A	H	B	B	B	B	B	B	B	B	B	B	B	B	B	B	B	B	B	B	B	B	B	B	B	B	B	B	B	B
4A	1384414	Y	T	C	-	B	H	B	B	B	B	B	A	B	-	B	B	A	B	A	H	B	B	B	B	B	B	B	B	B	B	B	B	B	B	B	B	B	B	B	B	B	B	B	B	B	B	B	B
4A	1400098	Y	C	T	B	B	H	B	B	B	B	B	A	B	B	B	B	A	B	D	H	B	B	B	B	B	B	B	B	B	B	C	B	B	B	B	B	B	B	B	B	B	B	B	B	B	B	B	B
4A	1411595	Y	G	C	B	B	H	B	B	-	B	B	A	-	B	B	B	A	B	A	H	B	B	B	B	B	B	B	B	B	B	-	H	B	B	-	B	B	-	B	B	B	B	B	B	B	B	B	B
4A	1411596	Y	G	C	B	B	H	B	B	B	B	B	A	B	B	B	B	A	B	A	H	B	B	B	B	B	B	B	B	B	B	C	H	B	B	-	B	B	B	B	B	B	B	B	B	B	B	B	B
4A	1469206	Y	C	G	B	B	C	B	B	B	B	B	A	B	B	B	B	A	B	A	H	B	B	-	B	B	B	B	B	B	B	B	B	B	B	B	B	B	B	B	B	B	B	B	B	B	B	B	B
4A	1469638	Y	T	G	B	B	H	B	B	B	B	B	A	B	H	B	B	A	B	A	H	B	B	-	B	B	B	B	B	B	B	C	-	B	B	B	B	B	B	B	B	B	B	B	B	B	B	B	B
4A	1525472	Y	G	A	B	B	H	B	B	B	B	B	A	B	B	B	B	A	B	A	H	B	B	B	B	B	B	B	B	B	B	B	-	B	B	B	B	B	B	B	B	B	B	B	B	B	B	B	B
4A	1751899	N	C	T	A	A	A	B	B	B	A	B	A	A	A	A	A	A	A	A	A	A	A	A	A	A	A	A	A	A	A	A	A	A	A	A	A	A	A	A	A	A	A	A	A	A	A	A	A
4A	1752127	Y	G	A	A	A	A	B	B	-	A	B	A	A	A	A	A	A	A	A	A	A	A	A	A	A	A	A	A	A	A	A	A	A	A	A	A	A	A	A	A	A	A	A	A	A	A	A	A
4A	1778099	Y	C	T	B	B	B	A	A	A	A	A	A	C	A	B	A	A	A	A	H	A	A	H	A	A	A	A	A	A	A	A	B	C	A	H	A	H	A	A	B	A	B	B	A	-	H	B	B
4A	1791719	Y	C	A	B	B	B	A	A	A	B	A	A	B	B	B	B	A	B	A	H	-	B	B	A	B	B	B	B	C	D	C	B	B	B	B	B	B	B	B	B	B	B	B	B	-	B	B	B
4A	1805725	Y	G	C	B	B	B	A	A	A	A	A	A	B	B	B	A	A	B	D	H	B	B	B	A	B	B	B	B	B	H	C	C	B	B	B	B	B	B	B	B	B	B	B	B	B	B	B	B
4A	1805902	Y	C	T	B	B	B	A	A	A	A	A	A	B	B	B	A	A	B	D	H	B	B	B	A	B	B	B	B	B	H	B	C	B	B	B	B	B	B	B	B	B	B	B	B	B	B	B	B
4A	1829275	Y	T	C	-	B	B	A	A	A	A	A	A	B	B	B	B	A	B	H	B	B	B	B	A	B	B	B	B	B	H	-	B	B	B	B	B	B	B	B	B	B	B	B	B	B	B	B	B
4A	1879880	N	C	G	B	B	B	A	A	A	A	A	A	B	B	B	B	A	B	H	H	-	B	B	A	B	B	B	B	B	D	B	H	B	B	B	B	B	B	B	B	B	B	B	B	-	B	B	B
4A	1978268	Y	A	C	B	B	B	B	B	B	B	B	A	B	B	B	B	B	B	B	B	B	B	B	A	B	B	B	B	B	B	C	-	B	B	B	B	B	B	B	B	B	B	B	B	B	B	B	B
4A	1978269	Y	C	A	B	B	B	B	B	B	B	B	A	B	B	B	B	B	B	B	B	B	B	B	A	B	B	B	B	B	B	B	-	B	B	B	B	B	B	B	B	B	B	B	B	B	B	B	B
4A	1978652	N	T	C	B	B	B	A	A	A	A	A	A	B	B	B	A	A	A	A	H	A	B	B	A	B	B	B	B	B	B	B	B	B	B	B	B	B	B	B	B	B	B	B	B	B	B	B	B
4A	2040574	Y	G	C	B	B	A	B	B	B	B	B	A	B	B	B	B	B	B	B	B	B	B	B	A	B	B	B	B	B	B	B	B	B	B	B	B	B	B	B	B	B	B	B	B	-	B	B	B
4A	2048018	Y	T	A	B	B	A	B	B	B	B	B	A	B	B	B	B	B	B	B	B	B	B	-	A	B	B	B	B	B	B	B	B	B	B	B	B	B	B	B	B	B	B	B	B	B	B	B	B
4A	2048085	Y	C	T	A	A	A	B	B	B	B	B	A	A	A	A	B	B	B	C	H	B	A	-	A	A	A	A	A	A	A	A	-	A	A	A	A	A	A	A	A	A	A	A	A	A	A	A	A
4A	2101795	N	G	A	-	B	A	A	A	A	A	A	A	B	B	B	A	A	A	A	H	A	B	-	B	B	B	B	B	B	B	B	B	B	B	-	B	B	B	B	B	B	B	B	B	B	B	B	B
4A	2131688	Y	A	C	A	A	B	B	B	B	B	B	A	A	A	A	B	B	B	C	H	B	A	A	A	A	A	A	A	A	A	A	A	A	A	A	A	A	A	A	A	A	A	A	A	-	A	A	A
4A	2239158	Y	C	T	-	B	B	B	B	B	B	B	B	B	-	B	B	B	B	B	C	B	B	-	B	B	B	B	B	B	B	B	-	B	B	B	B	B	B	B	B	B	B	B	B	B	B	B	B
4A	2263470	N	A	G	B	A	A	A	A	A	A	A	B	A	A	A	A	A	A	A	D	A	A	A	A	A	A	A	A	A	A	A	A	A	A	A	A	A	A	A	A	A	A	A	A	-	A	A	A
4A	2281889	Y	C	T	B	B	A	B	B	B	B	B	B	B	B	B	B	B	B	B	B	B	B	B	A	B	B	B	B	B	D	B	B	B	B	B	B	B	B	B	B	B	B	B	B	B	B	B	B
4A	2281916	Y	G	A	B	A	A	A	A	A	A	A	B	A	A	A	A	A	A	A	A	A	A	A	A	A	A	A	A	A	A	A	-	A	A	A	A	A	A	A	A	A	A	A	A	A	A	A	A
4A	2359267	N	G	T	B	A	A	A	A	A	A	A	B	A	A	A	A	A	A	A	A	-	A	A	A	A	A	A	A	-	A	A	A	A	A	A	A	A	A	A	A	A	A	A	A	-	A	A	A
4A	2359268	Y	A	T	B	A	A	A	A	A	A	A	B	A	A	A	A	A	A	A	A	-	A	A	A	A	A	A	A	-	A	A	A	A	A	A	A	A	A	A	A	A	A	A	A	-	A	A	A
4A	2409900	Y	T	TAC	B	A	A	B	B	B	B	B	B	A	A	A	B	B	B	B	H	B	A	A	A	A	A	A	A	A	A	A	H	A	A	A	A	A	A	A	A	A	A	A	A	A	A	A	A
4A	2415245	Y	C	G	B	A	A	B	B	B	B	B	B	A	A	A	B	B	B	C	H	B	A	A	A	A	A	A	A	A	A	A	A	A	A	A	A	A	A	A	A	A	A	A	A	A	A	A	A
4A	2428779	Y	A	G	B	A	A	B	B	B	B	B	B	A	A	A	B	B	B	C	D	B	A	A	A	A	A	A	A	-	A	A	A	A	A	A	A	A	A	-	A	A	A	A	A	-	A	A	A
4A	2444484	Y	A	G	B	A	A	-	-	B	-	B	B	A	A	A	-	B	B	B	H	B	A	A	A	A	A	A	A	A	A	A	A	A	A	A	A	A	A	A	A	A	A	A	A	A	A	A	A
4A	2484510	Y	G	C	B	A	A	B	B	B	B	B	B	A	A	A	B	B	B	C	H	B	A	A	A	A	A	A	A	A	A	A	-	A	A	A	A	A	A	A	A	A	A	A	A	A	A	A	A
4A	2484513	N	G	A	B	A	A	B	B	B	B	B	B	A	A	A	B	B	B	C	H	B	A	A	A	A	A	A	A	A	A	A	-	A	A	A	A	A	A	A	A	A	A	A	A	A	A	A	A
4A	2484514	Y	G	C	B	A	A	B	B	B	B	B	B	A	A	A	B	B	B	C	H	B	A	A	A	A	A	A	A	A	A	A	-	A	A	A	A	A	A	A	A	A	A	A	A	A	A	A	A
4A	2484544	Y	T	TC	B	A	A	B	B	B	B	B	B	A	A	A	B	B	B	C	H	B	A	A	A	A	A	A	A	A	A	A	-	A	A	A	A	A	A	A	A	A	A	A	A	A	A	A	A
4A	2496838	N	C	CG	B	A	A	B	B	B	B	B	B	A	A	A	B	B	B	B	H	B	A	A	A	A	A	A	A	A	A	A	A	A	A	A	A	D	A	A	A	A	A	A	A	A	A	A	A
4A	2538585	N	A	G	B	A	A	B	B	B	B	B	B	A	A	A	B	B	B	C	H	B	A	A	A	A	A	A	A	A	A	A	A	A	A	A	A	A	A	A	A	A	A	A	A	A	A	A	A
4A	2538892	N	A	T	B	A	A	B	B	B	B	B	B	A	A	A	B	B	B	C	H	B	A	A	A	A	A	A	A	A	A	A	-	A	A	A	A	A	A	A	A	A	A	A	A	A	A	A	A
4A	2560062	N	C	G	B	A	A	B	B	B	B	B	B	A	A	A	B	B	B	C	H	B	A	A	A	A	A	A	A	A	A	A	A	A	A	A	A	A	A	A	A	A	A	A	A	-	A	A	A
4A	2605892	Y	T	C	B	-	A	B	-	B	-	B	B	H	H	-	-	B	B	-	C	B	A	B	A	B	B	A	-	A	-	B	B	C	B	A	-	B	B	B	B	-	-	-	B	B	-	B	B
4A	2626661	N	G	C	B	A	A	B	B	B	B	B	-	H	A	B	B	B	B	B	B	A	A	C	A	B	B	A	A	A	A	B	B	C	B	A	B	B	B	A	B	A	B	D	B	A	B	B	B
4A	2631707	N	C	T	B	A	A	B	B	B	B	B	B	H	A	B	B	B	B	C	H	B	A	B	A	B	B	A	A	A	A	B	-	C	B	A	B	B	B	-	B	A	B	D	B	-	B	B	B
4A	2631718	Y	C	G	B	A	A	B	B	B	B	B	B	H	A	B	B	B	B	C	C	B	A	B	A	B	B	A	A	A	A	B	-	C	B	A	B	B	B	-	B	A	B	D	B	-	B	B	B
4A	2631737	Y	G	A	B	A	A	B	B	B	B	B	B	H	A	B	B	B	B	C	H	B	A	B	A	B	B	A	A	A	A	B	-	C	B	A	B	B	B	-	B	A	B	D	B	-	B	B	B
4A	2651379	Y	TA	T	B	A	A	B	B	B	B	B	B	D	A	A	B	B	B	C	H	B	A	A	A	A	A	A	A	A	A	-	A	A	A	A	A	A	A	A	A	A	A	A	A	A	A	A	A
4A	2654263	Y	C	A	A	A	A	A	A	A	A	A	A	H	B	B	A	A	A	A	H	A	A	B	A	B	B	A	A	A	A	B	B	C	B	A	B	B	B	B	B	A	B	H	B	B	B	B	B
4A	2654492	N	C	T	A	A	A	A	A	A	A	A	A	H	B	B	A	A	A	A	H	A	A	-	A	B	B	A	A	A	A	B	B	C	B	A	B	B	B	B	B	A	B	D	B	B	B	B	B
4A	2654930	Y	C	G	B	A	A	B	B	B	B	B	B	H	B	B	B	B	B	B	B	B	A	-	A	B	B	A	A	A	A	-	-	C	B	A	B	-	B	B	B	A	B	D	B	B	B	B	B
4A	2828967	N	C	A	B	B	A	B	B	B	B	B	B	H	B	B	B	B	B	B	B	B	A	B	B	B	B	B	B	B	D	B	B	B	B	H	B	B	B	-	B	A	B	B	B	-	B	B	B
4A	2829052	N	A	G	B	B	A	B	B	B	B	B	B	H	B	B	B	B	B	B	B	B	A	B	B	B	B	B	B	B	D	B	B	B	B	-	B	B	B	B	B	A	B	B	B	B	B	B	B
4A	2829057	Y	CAT	C	B	B	A	B	B	B	B	B	B	H	B	B	B	B	B	B	B	B	A	B	B	B	B	B	B	B	D	B	B	B	B	-	B	B	B	B	B	A	B	B	B	B	B	B	B
4A	2830637	Y	T	C	-	A	A	B	B	B	B	B	A	A	-	A	B	B	B	B	H	B	A	-	A	A	A	A	A	A	A	A	A	A	A	-	A	A	A	A	A	A	A	A	A	A	A	A	A
4A	2831104	Y	T	C	-	B	A	B	B	B	B	B	B	H	-	B	B	B	B	B	B	B	A	-	B	B	B	B	B	B	H	-	-	B	B	-	B	B	B	B	B	A	B	B	B	B	B	B	B
4A	2831106	Y	A	G	-	B	A	B	B	B	B	B	B	H	-	B	B	B	B	C	B	B	A	-	B	B	B	B	B	B	H	-	-	B	B	-	B	B	B	B	B	A	B	B	B	B	B	B	B
4A	2831116	N	C	T	-	B	A	A	A	A	A	A	A	H	-	B	A	A	A	A	H	A	A	-	A	B	B	B	B	B	H	-	-	B	B	-	B	B	B	B	B	A	B	B	B	B	B	B	B
4A	2831118	Y	G	A	-	B	A	B	B	B	B	B	B	H	-	B	B	B	B	B	B	B	A	-	B	B	B	B	B	B	H	-	-	B	B	-	B	B	B	B	B	A	B	B	B	B	B	B	B
4A	2831141	Y	A	G	-	B	A	B	B	B	B	B	B	H	-	B	B	B	B	B	B	B	A	-	B	B	B	B	B	B	H	-	B	B	B	-	B	B	B	B	B	A	B	B	B	B	B	B	B
4A	2831142	N	G	A	-	B	A	B	B	B	B	B	B	H	-	B	B	B	B	B	B	B	A	-	B	B	B	B	B	B	H	-	B	B	B	-	B	B	B	B	B	A	B	B	B	B	B	B	B
4A	2831146	Y	G	C	-	A	A	B	B	B	B	B	B	A	-	A	B	B	B	B	H	B	A	-	B	A	A	A	A	A	A	-	A	A	A	A	A	A	A	A	A	A	A	A	A	A	A	A	A
4A	2840881	N	C	T	A	A	A	A	A	A	A	A	A	A	A	A	A	A	A	A	A	A	A	A	A	A	A	A	A	A	A	A	A	A	A	A	A	A	A	A	A	A	A	A	A	A	A	A	A
4A	2988685	N	A	G	B	A	A	B	B	B	A	B	A	A	A	A	A	A	A	A	A	A	A	A	A	A	A	A	A	A	A	A	A	A	A	A	A	A	A	A	A	A	A	A	A	-	A	A	A
4A	2988699	Y	G	A	B	A	A	B	B	B	A	B	A	A	A	A	A	A	A	A	A	A	A	A	A	A	A	A	A	A	A	A	A	A	A	A	A	A	A	A	A	A	A	A	A	-	A	A	A
4A	2988875	Y	A	G	B	A	A	B	B	B	A	B	A	A	A	A	A	A	A	A	A	A	A	A	A	A	A	A	A	A	A	A	-	A	A	A	A	A	A	A	A	A	A	A	A	-	A	A	A
4A	2988883	Y	T	C	B	A	A	B	B	B	A	B	A	A	A	A	A	A	A	A	A	A	A	A	A	A	A	A	A	A	A	A	-	A	A	A	A	A	A	A	A	A	A	A	A	-	A	A	A
4A	2995803	N	C	G	B	A	A	B	B	B	B	B	A	A	A	A	B	A	B	A	A	B	A	A	A	A	A	A	A	A	A	A	A	A	A	A	A	A	A	A	A	A	A	A	A	A	A	A	A
4A	2995873	Y	T	C	B	A	A	B	B	B	B	B	A	A	A	A	B	A	B	A	A	B	A	A	A	A	A	A	A	A	A	A	-	A	A	A	A	A	A	D	A	A	A	A	A	-	A	A	A
4A	3008898	N	G	T	B	A	A	-	-	B	-	-	A	A	A	A	-	A	A	A	A	A	A	A	A	A	A	A	A	A	A	A	A	A	A	A	A	A	A	A	A	A	A	A	A	-	A	A	A
4A	3162710	Y	T	C	B	A	A	B	B	B	B	B	A	A	A	A	B	A	B	A	A	B	A	A	A	A	A	A	A	A	A	A	A	A	A	A	A	A	A	A	A	A	A	A	A	A	A	A	A
4A	3186177	N	G	T	-	A	A	B	B	B	B	B	A	A	A	A	B	A	B	A	A	-	A	A	A	A	A	A	A	A	A	A	A	A	A	A	A	A	A	A	A	A	A	A	A	A	A	A	A
4A	3223613	N	C	T	A	A	A	A	A	A	A	A	A	A	A	A	A	A	A	A	A	A	A	A	A	A	A	A	A	A	A	A	A	A	A	A	A	A	A	A	A	A	A	A	A	A	A	A	A
4A	3223673	Y	C	T	A	A	A	A	A	A	A	A	A	A	A	A	A	A	A	A	A	A	A	A	A	A	A	A	A	A	A	A	A	A	A	A	A	A	A	A	A	A	A	A	A	A	A	A	A
4A	3223688	N	G	A	A	A	A	A	A	A	A	A	A	A	A	A	A	A	A	A	A	A	A	A	A	A	A	A	A	A	A	A	A	A	A	A	A	A	A	A	A	A	A	A	A	A	A	A	A
4A	3223735	Y	T	C	C	A	A	B	B	B	B	B	A	A	A	A	B	A	B	A	A	B	A	A	A	A	A	A	A	A	A	A	A	A	A	A	A	A	A	A	A	A	A	A	A	A	A	A	A
4A	3223762	Y	T	A	C	A	A	B	B	B	B	B	A	A	A	A	B	A	B	A	A	C	A	A	A	A	A	A	A	A	A	A	A	A	A	A	A	A	A	A	A	A	A	A	A	A	A	A	A
4A	3223794	Y	A	G	A	A	A	A	A	A	A	A	A	A	A	A	A	A	A	A	A	A	A	A	A	A	A	A	A	A	A	A	D	A	A	A	A	A	A	A	A	A	A	A	A	A	A	A	A
4A	3273076	N	T	C	-	A	A	B	B	B	B	B	A	A	A	A	A	A	A	A	A	A	A	A	A	A	A	A	A	A	A	A	A	A	A	A	A	A	A	A	A	A	A	A	A	A	A	A	A
4A	3273818	Y	C	T	B	A	A	B	B	B	B	B	A	A	A	A	A	A	A	A	A	A	A	A	A	A	A	A	A	A	A	A	-	A	A	A	A	-	A	A	A	A	A	A	A	A	A	A	A
4A	3274099	Y	T	C	B	A	A	B	B	B	B	B	A	A	A	A	A	A	A	A	A	A	A	A	A	A	A	A	A	A	A	A	A	A	A	A	A	A	A	A	A	A	A	A	A	A	A	A	A
4A	3274106	N	C	A	A	A	A	A	A	A	A	A	A	A	A	A	A	A	A	A	A	A	A	A	A	A	A	A	A	A	A	A	A	A	A	A	A	A	A	A	A	A	A	A	A	A	A	A	A
4A	3314828	Y	T	C	B	B	A	B	B	B	B	B	A	H	A	B	B	A	A	D	H	A	B	B	A	A	B	B	B	B	H	B	B	B	B	B	B	B	B	B	A	A	B	B	B	B	B	B	B
4A	3317978	N	T	C	-	B	A	B	B	B	B	B	A	H	A	B	B	A	A	D	H	A	B	-	A	A	B	B	B	B	D	C	B	B	B	B	B	B	B	B	A	A	B	B	B	B	B	B	B
4A	3318004	Y	T	C	-	B	A	B	B	B	B	B	A	H	A	B	B	A	A	D	H	A	B	-	A	A	B	B	B	B	D	C	-	B	B	B	B	B	B	B	A	A	B	B	B	B	B	B	B
4A	3365514	Y	G	T	C	B	A	B	B	B	B	B	A	H	A	B	B	A	A	A	H	A	B	B	A	A	B	B	B	B	D	B	B	B	B	B	B	B	B	B	A	A	B	B	B	B	B	B	B
4A	3365612	Y	C	A	C	B	A	B	B	B	B	B	A	H	A	B	B	A	A	A	H	A	B	B	A	A	B	B	B	B	D	C	B	B	B	B	B	B	B	B	A	A	B	B	B	B	B	B	B
4A	3367968	Y	A	G	B	B	A	B	B	B	B	B	A	H	A	B	B	A	A	D	H	A	B	-	A	A	B	B	B	-	D	-	B	B	B	B	B	-	B	-	A	A	B	B	B	-	B	B	B
4A	3368047	N	G	C	A	B	A	B	B	-	B	B	A	A	A	B	B	A	A	D	H	A	B	-	A	A	B	B	B	-	D	-	-	B	B	-	B	-	-	-	A	A	B	B	B	-	B	B	B
4A	3368048	Y	T	G	A	B	A	B	B	-	B	B	A	A	A	B	B	A	A	D	H	A	B	-	A	A	B	B	B	-	D	-	-	B	B	-	B	-	-	-	A	A	B	B	B	-	B	B	B
4A	3388698	Y	A	C	B	B	A	B	B	B	B	B	A	H	A	B	B	A	B	D	C	B	B	B	-	A	B	B	B	B	H	C	-	B	B	B	B	B	B	B	A	A	B	B	B	B	B	B	B
4A	3470729	Y	A	T	C	B	B	B	B	-	B	B	A	H	A	B	A	A	B	H	H	B	B	-	B	A	B	B	B	B	D	-	B	B	B	B	B	C	B	B	A	A	B	B	B	B	B	B	B
4A	3471077	N	C	G	A	A	A	A	A	A	A	A	A	A	A	A	A	A	A	A	A	A	A	-	A	A	A	A	A	A	A	A	A	A	A	A	A	A	A	A	A	A	A	A	A	A	A	A	A
4A	3501554	N	A	G	B	A	D	B	B	B	B	B	A	A	A	A	A	B	B	B	H	B	A	A	B	A	A	A	A	A	C	A	-	A	A	A	A	A	A	A	A	A	A	A	A	-	A	A	A
4A	3501757	Y	A	G	C	A	D	B	B	B	B	B	A	A	A	A	A	B	B	B	H	B	A	A	B	A	A	A	A	A	C	A	A	A	A	A	A	A	A	A	A	A	A	A	A	-	A	A	A
4A	3501762	N	C	T	A	A	A	A	A	A	A	A	A	A	A	A	A	A	A	A	A	A	A	A	A	A	A	A	A	A	A	A	A	A	A	A	A	A	A	A	A	A	A	A	A	-	A	A	A
4A	3523995	Y	G	A	B	A	D	B	B	B	B	B	A	A	A	A	A	B	B	C	H	B	A	-	B	A	A	A	A	A	H	A	A	A	A	A	A	A	A	A	A	A	A	A	A	A	A	A	A
4A	3553190	Y	A	C	B	A	H	B	B	B	B	B	A	A	A	A	A	B	B	B	D	B	A	A	B	A	A	A	A	A	B	A	A	A	A	A	A	A	A	A	A	A	A	A	A	-	A	A	A
4A	3563725	N	A	T	B	A	H	B	B	B	B	B	A	A	A	A	A	B	B	B	H	B	A	A	B	A	A	A	A	A	B	A	A	A	A	A	A	A	A	-	A	A	A	A	A	A	A	A	A
4A	3563774	Y	G	A	B	A	A	-	-	B	-	B	A	A	A	A	A	B	B	H	D	B	A	A	-	A	A	A	A	A	-	A	A	A	A	A	A	A	A	A	A	A	A	A	A	A	A	A	A
4A	3563828	Y	A	C	B	A	H	B	B	B	B	B	A	A	A	A	A	B	B	B	H	B	A	A	B	A	A	A	A	A	B	A	A	A	A	A	A	A	A	-	A	A	A	A	A	A	A	A	A
4A	3616602	Y	CGAAAGATTT	C	C	A	H	B	B	B	B	B	A	A	A	A	A	B	B	C	H	B	A	A	B	A	A	A	A	A	C	A	H	A	A	A	A	A	A	A	A	A	A	A	A	A	A	A	A
4A	3627099	Y	C	T	B	A	H	B	B	B	B	B	A	A	A	A	A	B	B	C	H	B	A	A	B	A	A	A	A	D	C	A	A	A	A	A	A	A	A	A	A	A	A	A	A	-	A	A	A
4A	3677163	Y	C	T	C	B	B	B	B	B	B	B	A	H	B	B	A	B	B	B	B	B	B	B	B	B	B	B	B	B	B	B	B	B	B	B	B	B	B	B	B	A	B	B	B	H	B	B	B
4A	3874255	Y	A	G	B	B	B	B	B	B	B	B	B	B	B	B	B	B	B	B	B	B	B	B	A	B	B	B	B	B	B	B	C	B	B	B	B	B	B	B	B	A	B	B	B	B	B	B	B
4A	3884907	Y	C	G	B	B	B	B	B	B	B	B	B	B	B	B	B	B	B	B	B	B	B	B	A	B	B	B	B	B	B	B	-	B	B	B	B	B	B	B	B	A	B	B	B	B	B	B	B
4A	3895623	Y	A	G	A	B	A	A	A	A	A	A	A	H	A	A	A	A	A	D	H	A	A	A	A	B	B	B	B	B	A	A	B	D	B	-	A	A	A	-	A	A	B	C	A	-	H	A	A
4A	3924823	N	C	T	C	B	C	B	B	B	B	B	A	H	B	B	B	B	B	B	B	B	B	B	A	B	B	B	B	B	H	B	B	B	B	B	B	B	B	B	B	A	B	B	B	B	B	B	B
4A	3925102	Y	A	G	C	B	C	B	B	B	B	B	A	D	B	B	B	B	B	B	B	B	B	B	A	B	B	B	B	B	D	H	B	B	B	B	B	B	-	B	B	A	B	B	B	B	B	B	B
4A	3963254	Y	C	A	A	B	H	A	A	A	A	A	A	H	B	B	A	A	A	D	H	D	B	B	A	B	B	B	B	B	A	B	B	B	B	B	B	B	B	B	B	A	B	B	B	-	B	B	B
4A	3963292	Y	C	T	A	A	H	A	A	A	A	A	B	H	A	A	A	A	A	A	A	A	A	A	A	A	A	A	A	A	B	A	A	A	A	A	A	A	A	A	A	A	A	A	A	A	A	A	A
4A	3963346	Y	C	A	C	B	H	B	B	B	B	B	A	D	B	B	B	-	B	B	B	B	B	B	A	B	B	B	B	B	A	B	B	B	B	B	B	B	B	B	B	A	B	B	B	B	B	B	B
4A	4074054	Y	A	T	B	A	A	B	B	B	B	B	A	A	A	A	B	B	B	B	H	B	A	A	A	A	A	A	A	A	A	A	D	A	A	A	A	A	A	A	A	A	A	A	A	A	A	A	A
4A	4108433	Y	G	C	A	A	D	A	A	A	A	A	B	H	A	A	A	A	A	A	A	A	A	-	A	A	A	A	A	A	C	A	A	A	A	A	A	A	A	A	A	A	A	A	A	A	A	A	A
4A	4120844	Y	C	A	B	B	B	B	B	B	B	B	B	B	H	A	B	B	B	B	B	B	B	-	A	B	B	B	B	B	B	A	B	D	B	B	A	A	A	A	A	A	B	H	A	A	B	A	A
4A	4164589	Y	G	C	A	A	D	A	A	A	A	A	B	H	A	A	A	A	A	A	A	A	A	A	A	A	A	A	A	A	C	A	A	A	A	A	A	A	A	A	A	A	A	A	A	-	A	A	A
4A	4171002	Y	T	G	C	B	H	B	B	B	B	B	A	H	H	A	B	B	B	B	B	B	B	B	A	B	B	B	B	B	D	A	B	D	B	B	A	A	A	A	A	A	B	C	A	A	B	A	A
4A	4171031	Y	A	T	C	A	A	B	B	B	B	B	A	A	A	A	B	B	B	C	H	B	A	A	A	A	A	A	A	A	A	A	A	A	A	-	A	A	A	A	A	A	A	A	A	A	A	A	A
4A	4171049	Y	T	C	C	B	H	B	B	B	B	B	A	H	H	A	B	B	B	B	B	B	B	B	A	B	B	B	B	B	D	A	B	D	B	B	A	A	A	A	A	A	B	C	A	A	B	A	A
4A	4171432	N	C	T	C	B	H	B	B	B	B	B	A	H	H	A	B	B	B	B	B	B	B	B	A	B	B	B	B	B	D	D	-	D	B	B	A	A	A	A	A	A	B	C	A	A	B	A	A
4A	4351833	N	T	C	A	A	A	A	A	A	A	A	A	A	A	A	A	A	A	A	A	A	A	A	A	A	A	A	A	A	A	A	-	A	A	A	A	A	A	A	A	B	A	A	A	A	A	A	A
4A	4406209	Y	T	C	A	A	A	B	B	B	B	B	A	A	A	A	B	B	B	B	H	B	A	A	A	A	A	A	A	A	A	A	A	A	A	A	A	A	A	A	A	A	A	A	A	-	A	A	A
4A	4550816	N	TC	T	A	A	A	B	B	B	A	A	A	H	A	A	A	A	A	A	A	A	A	A	A	A	A	A	A	A	A	H	A	A	A	A	A	H	A	A	A	B	A	A	A	A	A	A	A
4A	4573998	Y	GCA	G	B	A	A	B	B	B	B	B	A	A	A	A	B	B	B	C	H	B	A	-	A	A	A	A	A	A	A	A	-	A	A	A	A	A	A	A	A	B	A	A	A	A	A	A	A
4A	4574011	Y	T	C	B	A	A	B	B	B	B	B	A	A	A	A	B	B	B	C	H	B	A	-	A	A	A	A	A	A	A	A	-	A	A	A	A	A	A	A	A	B	A	A	A	A	A	A	A
4A	4574027	N	T	C	B	A	A	B	B	B	B	B	A	A	A	A	B	B	B	C	H	B	A	-	A	A	A	A	A	A	A	A	A	A	A	A	A	A	A	A	A	B	A	A	A	A	A	A	A
4A	4574391	Y	G	A	B	A	A	B	B	B	B	B	A	A	A	A	B	B	B	C	H	B	A	-	A	A	A	A	A	A	A	A	A	A	A	A	A	A	A	A	A	B	A	A	A	A	A	A	A
4A	4574462	Y	G	A	B	A	A	B	B	B	B	B	A	A	A	A	B	B	B	C	H	B	A	-	A	A	A	A	A	A	A	A	A	A	A	A	A	A	A	A	A	B	A	A	A	A	A	A	A
4A	4574475	Y	T	G	B	A	A	B	B	B	B	B	A	A	A	A	B	B	B	C	H	B	A	-	A	A	A	A	A	A	A	A	A	A	A	A	A	A	A	A	A	B	A	A	A	A	A	A	A
4A	4577715	Y	A	T	B	A	A	B	B	B	B	B	A	A	A	A	B	B	B	C	H	B	A	-	A	A	A	A	A	A	A	A	A	A	A	A	A	A	A	A	A	B	A	A	A	A	A	A	A
4A	4599715	N	T	G	A	B	B	A	A	A	A	A	A	A	A	B	A	A	A	A	A	A	B	A	A	A	A	B	A	A	A	H	A	C	A	A	A	H	A	B	B	A	B	D	A	A	A	A	A
4A	4599719	N	C	G	A	B	B	A	A	A	A	A	A	A	A	B	A	A	A	A	A	A	B	A	A	A	A	B	A	A	A	H	A	C	A	A	A	H	A	B	B	A	B	D	A	A	A	A	A
4A	4625394	Y	G	A	B	B	H	B	B	B	B	B	A	B	-	A	B	B	B	B	B	B	B	-	A	B	B	B	B	B	H	H	H	D	B	B	B	H	B	B	B	B	B	C	B	B	B	B	B
4A	4625713	Y	A	C	B	B	H	B	B	B	B	B	A	-	-	A	B	B	B	B	B	B	B	-	A	B	B	B	B	B	H	H	B	D	B	B	B	-	B	B	B	B	B	C	B	B	B	B	B
4A	4667892	Y	C	T	B	B	H	B	B	B	B	B	A	B	B	A	B	B	B	B	B	-	B	B	A	B	B	B	B	B	H	C	B	A	B	B	B	B	B	B	B	B	B	H	B	-	B	B	B
4A	4702719	Y	T	C	B	B	B	B	B	B	B	B	A	B	B	B	B	B	B	B	B	B	B	B	B	B	B	B	B	B	B	B	B	B	B	B	B	B	B	B	B	B	B	B	B	B	B	B	B
4A	4727706	N	A	G	A	A	A	A	A	A	A	A	A	A	A	A	A	A	A	A	A	-	A	A	A	A	A	A	A	A	A	A	A	A	A	A	A	A	A	-	A	A	A	A	A	-	A	A	A
4A	4749938	N	A	G	A	A	A	A	A	A	A	A	A	A	A	A	A	A	A	A	A	A	A	A	A	A	A	A	A	A	A	A	A	A	A	A	A	A	A	A	A	A	A	A	A	-	A	A	A
4A	4796798	Y	A	G	A	A	A	A	A	A	A	A	A	A	A	A	A	A	A	A	A	A	A	A	A	A	A	A	A	A	A	A	A	A	A	A	A	A	A	A	A	A	A	A	A	A	A	A	A
4A	4810402	N	G	A	A	A	A	A	A	A	A	A	A	A	A	A	A	A	A	A	A	A	A	A	A	A	A	A	A	A	A	A	A	A	A	A	A	A	A	A	A	A	A	A	A	-	A	A	A
4A	4814193	N	G	A	A	A	A	A	A	A	A	A	A	A	A	A	A	A	A	A	A	A	A	A	A	A	A	A	A	A	A	A	A	A	A	A	A	A	A	A	A	A	A	A	A	A	A	A	A
4A	4814544	Y	G	T	A	A	A	A	A	A	A	A	A	A	A	A	A	A	A	A	A	A	A	A	A	A	A	A	A	A	A	A	-	A	A	A	A	A	A	A	A	A	A	A	A	A	A	A	A
4A	4900255	Y	G	A	A	A	A	A	A	A	A	A	A	A	A	A	A	A	A	A	A	A	A	A	A	A	A	A	A	D	A	A	A	A	A	A	A	A	A	-	A	A	A	A	A	-	A	A	A
4A	4937462	Y	T	TG	A	A	A	A	A	A	A	A	A	A	A	A	A	A	A	A	D	A	A	A	A	A	A	A	A	A	A	A	A	A	A	A	A	-	A	A	A	A	A	A	A	A	A	A	A
4A	4937477	N	C	T	A	A	A	A	A	A	A	A	A	A	A	A	A	A	A	A	D	A	A	A	A	A	A	A	A	A	A	A	A	A	A	A	A	A	A	A	A	A	A	A	A	A	A	A	A
4A	5028160	Y	C	A	B	B	C	B	B	B	B	B	A	B	B	B	B	B	B	B	B	B	B	B	B	B	B	B	B	B	B	B	B	B	B	-	B	B	B	B	B	B	B	B	B	-	B	B	B
4A	5028161	N	A	G	B	B	C	B	B	B	B	B	A	B	B	B	B	B	B	B	B	B	B	B	B	B	B	B	B	B	B	B	B	B	B	B	B	B	B	B	B	B	B	B	B	-	B	B	B
4A	5346011	N	T	C	A	A	A	A	A	-	B	B	A	A	A	A	A	A	A	-	A	A	A	A	A	-	A	A	-	-	A	A	-	A	A	A	A	A	A	-	A	A	A	A	A	A	A	A	A
4A	5359189	Y	C	G	A	A	A	A	A	-	B	B	A	A	A	A	A	A	A	A	D	A	A	A	A	A	A	A	A	A	A	A	A	A	A	A	A	A	A	A	A	A	A	A	A	A	A	A	A
4A	5366010	Y	G	A	A	A	A	A	A	-	B	B	A	A	A	A	A	A	A	A	A	A	A	A	A	-	A	A	-	A	A	A	A	A	A	A	A	A	A	-	-	A	A	A	A	A	A	A	A
4A	5373450	Y	T	G	A	A	A	A	A	-	B	B	A	A	A	A	A	A	A	A	A	A	A	A	A	A	A	A	A	A	A	A	A	A	A	A	A	A	A	A	A	A	A	A	A	A	A	A	A
4A	5373626	N	A	AATGGTGGTCG	A	A	A	A	A	A	A	A	A	A	A	A	A	A	A	A	A	A	A	A	A	A	A	A	A	A	A	A	A	A	A	A	A	A	A	A	A	A	A	A	A	A	A	A	A
4A	5374949	N	T	C	A	A	A	A	A	D	-	-	A	A	A	A	A	A	A	A	A	A	A	A	A	A	A	A	A	A	A	A	A	A	A	A	A	A	A	-	A	A	A	A	A	-	A	A	A
4A	5375038	Y	A	G	A	A	A	A	A	A	-	-	A	A	A	A	A	A	A	A	A	A	A	A	A	A	A	A	A	A	A	A	-	A	A	A	A	A	A	A	A	A	A	A	A	A	A	A	A
4A	5376631	N	A	G	-	A	A	A	A	-	B	B	A	A	-	A	A	A	A	A	D	A	A	-	A	A	A	A	A	A	A	A	A	A	A	A	A	A	A	A	A	A	A	A	A	A	A	A	A
4A	5403642	Y	CAGAT	C	A	A	A	A	A	-	B	B	A	A	A	A	A	A	A	A	A	A	A	A	A	A	A	A	A	A	A	A	-	A	A	A	A	A	A	A	A	A	A	A	A	A	A	A	A
4A	5403682	Y	A	T	A	A	A	A	A	A	A	A	A	A	A	A	A	A	A	A	A	A	A	A	A	A	A	A	A	A	A	A	A	A	A	A	A	A	A	A	A	A	A	A	A	A	A	A	A
4A	5507066	N	A	C	A	A	A	A	A	-	B	B	A	A	A	A	A	A	A	A	A	A	A	A	A	A	A	A	A	A	A	A	A	A	A	A	A	-	A	-	A	A	A	A	A	A	A	A	A
4A	5522611	Y	A	G	A	A	A	A	A	-	B	B	A	A	A	A	A	A	A	A	A	A	A	A	A	A	A	A	A	A	A	A	A	A	A	A	A	A	A	A	A	A	A	A	A	A	A	A	A
4A	5526763	Y	A	T	A	A	A	A	A	-	B	B	A	A	A	A	A	A	A	A	A	A	A	A	A	A	A	A	A	A	A	A	A	A	A	A	A	A	A	A	A	A	A	A	A	A	A	A	A
4A	5534749	N	C	G	A	A	A	A	A	-	B	B	A	A	A	A	A	A	A	A	D	A	A	A	A	A	A	A	A	A	A	A	A	A	A	A	A	A	A	-	A	A	A	A	A	A	A	A	A
4A	5585512	N	C	T	A	B	A	A	A	A	A	A	A	A	H	A	A	A	A	D	A	A	A	B	A	A	B	A	B	H	H	B	-	A	A	-	B	B	B	B	A	A	B	B	B	B	A	B	B
4A	5592203	N	T	C	B	A	A	A	A	-	B	B	A	A	A	A	A	A	A	A	A	A	A	A	A	A	A	A	A	A	A	A	A	A	A	A	A	A	A	A	A	A	A	A	A	A	A	A	A
4A	5592470	N	A	G	B	A	A	A	A	-	B	B	A	A	A	A	A	A	A	A	A	A	A	A	A	A	A	A	A	A	A	A	-	A	A	A	A	A	A	A	A	A	A	A	A	A	A	A	A
4A	5615039	Y	C	A	A	A	A	A	A	-	A	B	A	A	A	A	A	A	A	A	A	-	A	A	A	A	A	A	A	A	A	A	A	A	A	A	A	A	A	-	A	A	A	A	A	-	A	A	A
4A	5658255	Y	G	A	-	A	A	A	A	-	A	B	A	A	-	A	A	A	A	A	A	A	A	-	A	A	A	A	A	A	A	A	A	A	A	A	A	A	A	D	A	A	A	A	A	A	A	A	A
4A	5672203	Y	G	A	A	B	H	B	B	-	A	A	B	B	B	B	A	-	A	B	C	B	B	B	A	B	B	B	A	B	H	B	C	B	B	B	B	B	B	B	B	A	B	B	B	B	B	B	B
4A	5672453	N	C	T	A	A	A	A	A	-	A	B	A	A	A	A	A	A	A	A	D	A	A	A	A	A	A	A	A	A	A	A	A	A	A	-	A	A	A	A	A	A	A	A	A	A	A	A	A
4A	5911201	Y	C	T	B	B	C	A	A	A	B	A	B	B	B	B	B	B	B	B	B	B	B	B	A	B	B	B	B	B	H	-	B	B	B	B	B	B	B	B	B	B	B	B	B	B	B	B	B
4A	5923416	N	A	G	B	B	C	A	A	A	B	A	B	B	B	B	B	B	B	B	B	B	B	-	A	B	B	B	B	B	H	B	B	B	B	B	B	B	B	B	B	B	B	B	B	B	B	B	B
4A	5930428	Y	A	G	B	B	H	A	A	A	B	A	B	B	B	B	B	B	B	B	B	B	B	B	A	B	B	B	B	B	H	B	B	B	B	B	B	B	B	B	B	B	B	B	B	-	B	B	B
4A	5960587	Y	T	C	B	B	H	A	A	A	B	A	B	B	B	B	B	B	B	B	B	-	B	B	H	B	B	B	B	B	H	B	B	B	B	B	B	B	B	B	B	B	B	B	B	-	B	B	B
4A	6006107	Y	C	T	B	B	C	A	A	A	B	A	B	B	B	B	B	B	B	B	B	B	B	B	A	B	B	B	B	B	H	B	B	B	B	B	B	B	B	B	B	B	B	B	B	B	B	B	B
4A	6101455	Y	C	T	B	B	H	A	A	A	B	A	B	B	B	B	B	B	B	B	B	B	B	B	A	B	B	B	B	B	H	B	B	B	B	B	B	B	B	B	B	B	B	B	B	B	B	B	B
4A	6101477	N	T	C	B	B	H	A	A	A	B	A	B	B	B	B	B	B	B	B	B	B	B	B	A	B	B	B	B	B	H	C	-	B	B	B	B	B	B	B	B	B	B	B	B	B	B	B	B
4A	6132024	Y	A	G	B	B	B	A	A	A	B	A	B	B	B	B	B	B	B	B	B	B	B	B	A	B	B	B	B	B	H	B	B	B	B	B	B	B	B	B	B	B	B	B	B	B	B	B	B
4A	6237339	Y	T	C	A	A	A	B	B	B	A	B	A	A	A	A	A	A	A	A	A	A	A	A	A	A	A	A	A	A	A	A	A	A	A	A	A	A	A	-	A	A	A	A	A	A	A	A	A
4A	6266489	N	A	G	A	A	A	B	B	-	A	B	A	A	-	A	A	A	A	A	A	A	A	-	A	A	A	A	A	A	A	A	A	A	A	A	A	A	A	A	A	A	A	A	A	A	A	A	A
4A	6266617	Y	A	G	A	A	A	B	B	-	A	B	A	A	-	A	A	A	A	A	A	A	A	-	A	A	A	A	A	A	A	A	A	A	A	A	A	A	A	A	A	A	A	A	A	A	A	A	A
4A	6266618	Y	T	C	A	A	A	B	B	-	A	B	A	A	-	A	A	A	A	A	A	A	A	-	A	A	A	A	A	A	A	A	A	A	A	A	A	A	A	A	A	A	A	A	A	A	A	A	A
4A	6266628	Y	T	C	A	A	A	B	B	-	A	B	A	A	-	A	A	A	A	A	A	A	A	-	A	A	A	A	A	A	A	A	A	A	A	A	A	A	A	A	A	A	A	A	A	A	A	A	A
4A	6449007	Y	G	A	A	A	A	B	B	B	A	B	A	A	A	A	A	A	A	A	A	A	A	A	A	A	A	A	A	A	A	A	A	A	A	A	A	A	A	A	A	A	A	A	A	A	A	A	A
4A	6529745	N	T	TA	A	A	A	B	B	-	-	B	A	A	A	A	A	A	A	A	D	A	A	A	A	A	B	A	A	A	A	A	A	A	A	A	A	A	A	A	A	A	A	A	A	-	A	A	A
4A	6529833	N	G	A	A	A	A	B	B	-	-	B	A	A	A	A	A	A	A	A	D	A	A	A	A	A	B	A	A	A	A	A	A	A	A	A	A	A	A	A	A	A	A	A	A	-	A	A	A
4A	6533459	Y	T	C	A	A	A	B	B	-	A	B	A	A	A	A	A	A	A	A	A	A	A	A	A	A	B	A	A	A	A	A	-	A	A	A	A	A	A	A	A	A	A	A	A	-	A	A	A
4A	6562279	Y	G	C	A	A	A	B	B	B	A	B	A	A	A	A	A	A	A	A	A	-	A	A	A	A	-	A	A	A	A	A	-	A	A	A	A	A	A	A	A	A	A	A	A	-	A	A	A
4A	6593775	N	T	C	A	A	A	B	B	B	A	B	A	A	A	A	A	A	A	A	A	A	A	A	A	A	B	A	A	A	A	A	A	A	A	A	A	A	A	A	A	A	A	A	A	-	A	A	A
4A	6601490	Y	G	T	A	A	A	B	B	-	A	B	A	A	A	A	A	A	A	A	A	A	A	A	A	A	A	A	A	A	A	A	A	A	A	A	A	A	A	A	A	A	A	A	A	A	A	A	A
4A	6602317	Y	C	T	-	A	A	B	B	-	A	B	A	A	A	A	A	A	A	A	A	A	A	-	A	A	A	A	A	A	A	A	A	A	A	A	A	A	A	A	A	A	A	A	A	A	A	A	A
4A	6658992	Y	T	A	D	A	A	B	B	-	A	B	A	A	A	A	A	A	A	A	A	A	A	A	A	A	B	A	A	A	A	A	A	A	A	A	A	A	A	-	A	A	A	A	A	-	A	A	A
4A	6659031	N	G	A	D	A	A	B	B	B	A	B	A	A	A	A	A	A	A	A	A	A	A	A	A	A	A	A	A	A	A	A	A	A	A	A	A	A	A	-	A	A	A	A	A	-	A	A	A
4A	6661130	Y	A	C	A	A	A	B	B	-	A	B	A	A	A	A	A	A	A	A	A	A	A	A	A	A	B	A	A	A	A	A	A	A	A	A	A	A	A	A	A	A	A	A	A	A	A	A	A
4A	6661151	Y	T	A	A	A	A	B	B	-	A	B	A	A	A	A	A	A	A	A	A	A	A	A	A	A	B	A	A	A	A	A	A	A	A	A	A	A	A	A	A	A	A	A	A	A	A	A	A
4A	6661182	Y	C	T	A	A	A	B	B	-	A	B	A	A	A	A	A	A	A	A	A	A	A	A	A	A	B	A	A	A	A	A	A	A	A	A	A	A	A	A	A	A	A	A	A	A	A	A	A
4A	6661185	Y	T	A	A	A	A	B	B	-	A	B	A	A	A	A	A	A	A	A	A	A	A	A	A	A	B	A	A	A	A	A	A	A	A	A	A	A	A	A	A	A	A	A	A	A	A	A	A
4A	6661364	Y	C	T	A	A	A	B	B	-	A	B	A	A	A	A	A	A	A	A	A	A	A	A	A	A	B	A	A	A	A	A	A	A	A	-	A	A	A	A	A	A	A	A	A	-	A	A	A
4A	6662077	Y	G	A	D	A	A	B	B	-	A	B	A	A	A	A	A	A	A	A	A	A	A	A	A	A	B	A	A	A	A	A	A	A	A	A	A	A	A	A	A	A	A	A	A	A	A	A	A
4A	6662148	Y	A	AT	D	A	A	B	B	-	A	B	A	D	A	A	A	A	A	A	A	A	A	A	A	A	B	A	A	A	A	A	A	A	A	A	A	A	A	A	A	A	A	A	A	A	A	A	A
4A	6690424	N	T	C	A	A	A	A	A	A	A	A	A	A	A	A	A	A	A	A	A	A	A	A	A	A	A	A	A	A	A	A	A	A	A	A	A	A	A	A	A	A	A	A	A	A	A	A	A
4A	6690556	Y	G	A	A	A	A	A	A	A	A	A	A	A	A	A	A	A	A	A	A	A	A	A	A	A	A	A	A	A	A	A	A	A	A	A	A	A	A	A	A	A	A	A	A	A	A	A	A
4A	6762157	N	G	C	D	A	A	A	A	A	A	A	A	A	A	A	A	A	A	A	A	A	A	A	A	A	A	A	A	A	A	A	-	A	A	A	A	A	A	A	A	A	A	A	A	A	A	A	A
4A	6812103	Y	G	A	A	A	A	A	A	A	A	A	A	A	A	A	A	A	A	A	A	A	A	A	A	A	A	A	A	A	A	A	A	A	A	A	A	A	A	A	A	A	A	A	A	A	A	A	A
4A	6825835	N	G	A	A	A	A	A	A	A	A	A	A	A	A	A	A	A	A	A	A	A	A	A	A	A	A	A	A	A	A	A	A	A	A	A	A	A	A	A	A	A	A	A	A	A	A	A	A
4A	6851770	Y	T	C	-	A	A	A	A	A	A	A	A	A	-	A	A	A	A	A	D	A	A	-	A	A	A	A	A	A	A	A	-	A	A	A	A	A	A	A	A	A	A	A	A	A	A	A	A
4A	6851801	N	T	G	-	A	A	A	A	A	A	A	A	A	-	A	A	A	A	A	D	A	A	-	A	A	A	A	A	A	A	-	-	A	A	A	A	A	A	A	A	A	A	A	A	A	A	A	A
4A	6852408	N	T	G	-	A	A	A	A	A	A	A	A	A	-	A	A	A	A	A	D	A	A	-	A	A	A	A	A	A	A	A	-	A	A	A	A	A	A	A	A	A	A	A	A	A	A	A	A
4A	6877405	N	A	G	A	A	A	A	A	A	A	A	A	A	A	A	A	A	A	A	A	A	A	A	A	A	A	A	A	A	A	A	A	A	A	A	A	A	A	A	A	A	A	A	A	-	A	A	A
4A	6973620	N	T	G	A	A	A	A	A	A	A	A	A	A	A	A	A	A	A	A	D	A	A	-	A	A	A	A	A	A	A	A	D	A	A	A	A	A	A	A	A	A	A	A	A	A	A	A	A
4A	6997713	N	A	C	A	A	A	A	A	A	A	A	A	A	A	A	A	A	A	A	A	D	A	A	A	A	A	A	A	A	A	A	A	A	A	A	A	A	A	A	A	A	A	A	A	-	A	A	A
4A	7026985	N	T	C	A	A	A	A	A	A	A	A	A	A	A	A	A	A	A	A	A	A	A	-	A	A	A	A	A	A	A	A	A	A	A	A	A	A	A	A	A	A	A	A	A	A	A	A	A
4A	7073471	Y	T	C	A	A	A	A	A	A	A	A	A	A	A	A	A	A	A	A	A	A	A	A	A	A	A	A	A	A	A	A	-	A	A	A	A	A	A	A	A	A	A	A	A	A	A	A	A
4A	7081274	N	T	C	A	A	A	A	A	A	A	A	A	A	A	A	A	A	A	A	A	A	A	A	A	A	A	A	A	A	A	A	-	A	A	A	A	A	A	A	A	A	A	A	A	A	A	A	A
4A	7088325	N	T	C	A	A	A	A	A	A	A	A	A	A	A	A	A	A	A	A	D	A	A	-	A	A	A	A	A	A	A	A	D	A	A	A	A	A	A	A	A	A	A	A	A	A	A	A	A
4A	7088335	N	T	C	A	A	A	A	A	A	A	A	A	A	A	A	A	A	A	A	D	A	A	-	A	A	A	A	A	A	A	A	D	A	A	A	A	A	A	A	A	A	A	A	A	A	A	A	A
4A	7135921	N	G	T	-	B	C	A	A	A	A	A	A	H	B	A	A	A	A	A	A	A	A	-	A	A	B	A	A	A	A	-	A	A	A	-	B	B	B	A	A	A	B	A	B	B	H	A	A
4A	7190049	N	G	A	A	A	A	A	A	A	A	A	A	A	A	A	A	A	A	A	A	A	A	A	A	A	A	A	A	A	A	A	A	A	A	A	A	A	A	A	A	A	A	A	A	A	A	A	A
4A	7190246	Y	C	A	A	A	A	A	A	A	A	A	A	A	A	A	A	A	A	A	A	A	A	A	A	A	A	A	A	A	A	A	A	A	A	A	A	D	A	A	A	A	A	A	A	A	A	A	A
4A	7228236	N	G	C	A	A	A	A	A	A	A	A	A	A	A	A	A	A	A	A	A	A	A	A	A	A	A	A	A	A	A	A	D	A	A	A	A	A	A	A	A	A	A	A	A	A	A	A	A
4A	7228277	N	T	C	A	A	A	A	A	A	A	A	A	A	A	A	A	A	A	A	A	A	A	A	A	A	A	A	A	A	A	A	A	A	A	A	A	A	A	A	A	A	A	A	A	A	A	A	A
4A	7228306	N	T	C	A	A	A	A	A	A	A	A	A	A	A	A	A	A	A	A	A	A	A	A	A	A	A	A	A	A	A	A	A	A	A	A	A	A	A	A	A	A	A	A	A	A	A	A	A
4A	7298569	N	A	G	A	A	A	A	A	A	A	A	A	A	A	A	A	A	A	A	A	A	A	-	A	A	A	A	A	A	A	A	H	A	A	A	A	A	A	A	A	A	A	A	A	A	A	A	A
4A	7326865	N	A	G	A	A	A	A	A	A	A	A	A	A	A	A	A	A	A	A	A	-	A	A	A	A	A	A	A	A	A	A	A	A	A	A	A	A	A	A	-	A	A	A	A	-	A	A	A
4A	7392916	N	C	T	A	A	A	A	A	A	A	A	A	H	B	A	A	A	A	A	H	A	A	B	A	B	B	A	A	A	A	H	A	A	B	H	A	H	A	B	A	A	A	B	A	A	H	B	A
4A	7472545	N	G	GC	-	A	A	A	A	A	A	A	A	A	A	A	A	A	A	A	A	A	A	A	A	A	A	A	A	A	A	A	A	A	A	A	A	A	A	A	A	A	A	A	A	A	A	A	A
4A	7472547	Y	A	C	-	A	A	A	A	A	A	A	A	A	A	A	A	A	A	A	A	A	A	A	A	A	A	A	A	A	A	A	A	A	A	A	A	A	A	A	A	A	A	A	A	A	A	A	A
4A	7481499	N	A	G	A	A	A	A	A	A	A	A	A	A	A	A	A	A	A	A	A	A	A	A	A	A	A	A	A	A	A	A	D	A	A	A	A	A	A	A	A	A	A	A	A	A	A	A	A
4A	7507267	Y	A	G	A	A	A	A	A	A	A	A	A	A	A	A	A	A	A	A	A	A	A	A	A	A	A	A	A	A	A	A	A	A	A	A	A	A	A	-	A	A	A	A	A	A	A	A	A
4A	7507309	N	A	G	A	A	A	A	A	A	A	A	A	A	A	A	A	A	A	A	A	A	A	A	A	A	A	A	A	A	A	A	A	A	A	A	A	A	A	-	A	A	A	A	A	A	A	A	A
4A	7507336	N	A	G	A	A	A	A	A	A	A	A	A	A	A	A	A	A	A	A	A	A	A	A	A	A	A	A	A	A	A	A	A	A	A	A	A	A	A	-	A	A	A	A	A	A	A	A	A
4A	7521895	Y	A	G	-	A	A	A	A	A	A	A	A	A	A	A	A	A	A	A	A	H	A	A	A	A	A	A	A	A	A	A	A	A	A	A	A	A	A	A	A	A	A	A	A	-	A	A	A
4A	7570168	N	C	A	A	A	A	A	A	A	A	A	A	A	A	A	A	A	A	A	A	A	A	A	A	A	A	A	A	A	A	A	A	A	A	A	A	A	A	A	A	A	A	A	A	-	A	A	A
4A	7612489	N	C	A	A	A	A	A	A	A	A	A	A	A	A	A	A	A	A	A	A	A	A	A	A	A	A	A	A	A	A	A	A	A	A	A	A	A	A	A	A	A	A	A	A	A	A	A	A
4A	7619305	N	GA	G	A	A	A	A	A	A	A	A	A	A	A	A	A	A	A	A	A	A	A	-	A	A	A	A	A	A	A	A	A	A	A	A	A	A	A	A	A	A	A	A	A	A	A	A	A
4A	7619685	N	C	A	A	A	A	A	A	A	A	A	A	A	A	A	A	A	A	A	A	A	A	-	A	A	A	A	A	A	A	A	A	A	A	-	A	A	A	A	A	A	A	A	A	A	A	A	A
4A	7644670	N	C	T	A	A	A	A	A	A	A	A	A	A	D	A	A	A	A	A	A	A	A	A	A	A	A	A	A	A	A	A	A	A	A	A	A	A	A	A	A	A	A	A	A	-	A	A	A
4A	7689134	Y	C	T	A	A	A	A	A	A	A	A	A	A	A	A	A	A	A	A	A	A	A	A	A	A	A	A	A	A	A	A	A	A	A	A	A	A	A	A	A	A	A	A	A	A	A	A	A
4A	7753764	N	C	G	A	A	A	A	A	A	A	A	A	A	A	A	A	A	A	A	A	A	A	-	A	A	A	A	A	A	A	A	A	A	A	A	A	A	A	A	A	A	A	A	A	A	A	A	A
4A	7833968	N	C	T	A	A	A	A	A	A	A	A	A	A	A	A	A	A	A	A	A	A	A	-	A	A	A	A	A	A	A	A	A	A	A	A	A	A	A	A	A	A	A	A	A	A	A	A	A
4A	7833988	Y	T	G	A	A	A	A	A	A	A	A	A	A	A	A	A	A	A	A	A	A	A	-	A	A	A	A	A	A	A	A	A	A	A	A	A	A	A	A	A	A	A	A	A	A	A	A	A
4A	7833997	N	CCT	C	A	A	A	A	A	A	A	A	A	A	A	A	A	A	A	A	A	A	A	-	A	A	A	A	A	A	A	A	A	A	A	A	A	A	A	A	A	A	A	A	A	A	A	A	A
4A	7877592	N	C	T	A	A	A	A	A	A	A	A	A	A	A	A	A	A	A	A	A	A	A	A	A	A	A	A	A	A	A	A	A	A	A	A	A	A	A	A	A	A	A	A	A	-	A	A	A
4A	7888092	N	C	G	A	A	C	A	A	A	A	A	B	C	B	A	A	A	B	D	H	A	A	A	A	B	B	B	B	B	H	B	-	B	B	-	B	B	-	B	A	A	B	C	B	B	B	B	B
4A	7888219	N	T	G	A	A	A	A	A	A	A	A	A	A	A	A	A	A	A	A	A	A	A	A	A	A	A	A	A	A	A	A	-	A	A	A	A	A	A	A	A	A	A	A	A	A	A	A	A
4A	7888248	N	A	T	A	A	A	A	A	A	A	A	A	H	B	A	A	A	A	A	A	A	A	A	A	B	A	A	A	A	A	C	A	A	A	-	B	C	-	B	A	A	A	A	B	B	H	B	B
4A	7891903	N	A	G	-	A	A	A	A	A	A	A	A	A	A	A	A	A	A	A	A	A	A	-	A	A	A	A	A	A	A	A	A	A	A	A	A	A	A	A	A	A	A	A	A	A	A	A	A
4A	7891938	N	C	G	-	A	A	A	A	A	A	A	A	A	A	A	A	A	A	A	A	A	A	-	A	A	A	A	A	A	A	A	A	A	A	A	A	A	A	A	A	A	A	A	A	A	A	A	A
4A	7894312	N	C	T	A	A	A	A	A	A	A	A	A	A	A	A	A	A	A	A	A	A	A	A	A	A	A	A	A	A	A	A	A	A	A	A	A	A	A	A	A	A	A	A	A	-	A	A	A
4A	7922399	Y	C	G	A	A	A	A	A	A	A	A	A	A	A	A	A	A	A	A	A	A	A	A	A	A	A	A	A	A	A	A	A	A	A	A	A	A	A	A	A	A	A	A	A	-	A	A	A
4A	7969741	Y	T	G	A	B	H	A	A	A	B	A	B	B	-	B	B	B	B	B	B	B	B	B	A	B	B	B	B	B	H	-	B	B	B	B	B	B	B	B	-	B	B	B	B	B	B	B	B
4A	7969742	Y	A	C	A	B	H	A	A	-	B	A	B	B	-	B	B	B	B	B	B	B	B	B	A	B	B	B	B	B	H	B	B	B	B	B	B	B	B	B	-	B	B	B	B	B	B	B	B
4A	8009870	Y	C	A	A	A	A	A	A	A	A	A	A	A	A	A	A	A	A	A	D	A	A	A	A	A	A	A	A	A	A	A	A	A	A	A	A	A	A	A	A	A	A	A	A	A	A	A	A
4A	8010093	N	G	A	A	A	A	A	A	A	A	A	A	D	A	A	A	A	A	A	D	A	A	A	A	A	A	A	A	A	A	A	A	A	A	A	A	A	A	A	A	A	A	A	A	A	A	A	A
4A	8039812	Y	C	T	A	A	A	A	A	A	A	A	A	D	A	A	A	A	A	A	A	A	A	-	A	A	B	A	A	A	A	H	D	A	B	-	B	B	-	B	A	A	A	A	B	B	A	B	A
4A	8079993	N	T	C	A	A	A	A	A	A	A	A	A	A	A	A	A	A	A	A	D	A	A	A	A	A	A	A	A	A	A	A	-	A	A	A	A	A	A	A	A	A	A	A	A	A	A	A	A
4A	8098537	Y	A	T	A	A	A	A	A	A	A	A	A	A	A	A	A	A	A	A	A	A	A	A	A	A	A	A	A	A	A	A	A	A	A	A	A	A	A	A	A	A	A	A	A	A	A	A	A
4A	8098739	N	G	A	A	A	A	A	A	A	A	A	A	A	A	A	A	A	A	A	A	A	A	A	A	A	A	A	A	A	A	A	-	A	A	A	A	A	A	A	A	A	A	A	A	A	A	A	A
4A	8098963	N	A	G	A	A	A	A	A	A	A	A	A	A	A	A	A	A	A	A	A	A	A	A	A	A	A	A	A	A	A	A	A	A	A	A	A	A	A	A	A	A	A	A	A	A	A	A	A
4A	8147897	Y	C	G	A	A	A	A	A	A	A	A	A	A	A	A	A	A	A	A	A	A	A	A	A	A	A	A	A	A	A	A	A	A	A	A	A	A	A	A	A	A	A	A	A	A	A	A	A
4A	8147908	Y	A	G	A	A	A	A	A	A	A	A	A	A	A	A	A	A	A	A	A	A	A	A	A	A	A	A	A	A	A	A	A	A	A	A	A	A	A	A	A	A	A	A	A	A	A	A	A
4A	8147911	N	A	G	A	A	A	A	A	A	A	A	A	A	A	A	A	A	A	A	A	A	A	A	A	A	A	A	A	A	A	A	A	A	A	A	A	A	A	A	A	A	A	A	A	A	A	A	A
4A	8147924	N	T	C	A	A	A	A	A	A	A	A	A	A	A	A	A	A	A	A	A	A	A	A	A	A	A	A	A	A	A	A	A	A	A	A	A	A	A	A	A	A	A	A	A	A	A	A	A
4A	8147950	N	G	A	A	A	A	A	A	A	A	A	A	A	A	A	A	A	A	A	A	A	A	A	A	A	A	A	A	A	A	A	A	A	A	A	A	A	A	A	A	A	A	A	A	A	A	A	A
4A	8147957	Y	T	C	A	A	A	A	A	A	A	A	A	A	A	A	A	A	A	A	A	A	A	A	A	A	A	A	A	A	A	A	A	A	A	A	A	A	A	A	A	A	A	A	A	A	A	A	A
4A	8157493	Y	T	C	A	A	A	A	A	A	A	A	A	A	A	A	A	A	A	A	A	A	A	A	A	A	A	A	A	A	A	A	-	A	A	A	A	A	A	A	A	A	A	A	A	A	A	A	A
4A	8238925	N	A	T	A	A	A	A	A	A	A	A	A	A	A	A	A	A	A	A	A	A	A	A	A	A	A	A	A	A	A	A	A	A	A	A	A	A	A	A	A	A	A	A	A	A	A	A	A
4A	8281247	N	G	A	A	A	A	A	A	A	A	A	A	A	A	A	A	A	A	A	A	A	A	A	A	A	A	A	A	A	A	A	-	A	A	A	A	A	A	A	A	A	A	A	A	A	A	A	A
4A	8309193	Y	C	G	A	A	A	A	A	A	A	A	A	A	A	A	A	B	B	B	H	B	A	A	A	A	A	A	A	A	A	A	A	A	A	A	A	A	A	A	A	A	A	A	A	A	A	A	A
4A	8344869	Y	A	G	A	B	A	A	A	A	A	A	A	H	D	A	A	A	A	D	H	A	B	B	A	B	B	B	B	B	H	B	-	D	B	B	B	B	B	B	A	B	A	B	B	B	A	B	B
4A	8344872	N	G	A	A	A	A	A	A	A	A	A	A	A	A	A	A	A	A	A	A	A	A	A	A	A	A	A	A	A	A	A	A	A	A	A	A	A	A	A	A	A	A	A	A	A	A	A	A
4A	8345109	N	G	C	A	A	A	A	A	A	A	A	A	A	A	A	A	A	A	A	A	A	A	A	A	A	A	A	A	A	A	A	A	A	A	A	A	A	A	A	A	A	A	A	A	A	A	A	A
4A	8380332	Y	TA	T	A	B	A	A	A	A	A	A	A	H	H	A	A	A	A	A	H	A	B	-	A	B	B	B	B	B	H	B	A	D	B	B	B	B	B	B	A	B	A	B	B	B	A	B	B
4A	8380573	Y	T	C	A	B	A	A	A	A	A	A	A	D	H	A	A	A	A	A	H	A	B	-	A	B	B	B	B	B	H	-	-	D	B	B	B	B	B	B	A	B	A	B	B	B	A	B	B
4A	8425093	N	A	G	A	A	A	A	A	A	A	A	A	A	A	A	A	A	A	A	A	A	A	A	A	A	A	A	A	A	A	A	A	A	A	A	A	A	A	A	A	A	A	A	A	A	A	A	A
4A	8425232	Y	A	G	A	B	A	A	A	A	A	A	A	H	A	A	A	A	A	D	H	A	B	B	A	B	B	B	B	B	H	B	A	H	B	B	B	B	B	B	A	B	A	B	B	B	A	B	B
4A	8549953	N	A	T	A	A	A	A	A	A	A	A	A	A	A	A	A	A	A	A	A	A	A	A	A	A	A	A	A	A	A	A	A	A	A	A	A	A	A	A	A	A	A	A	A	A	A	A	A
4A	8549968	Y	C	A	A	A	A	A	A	A	A	A	A	A	A	A	A	A	A	A	A	A	A	A	A	A	A	A	A	A	A	A	A	A	A	A	A	A	A	A	A	A	A	A	A	A	A	A	A
4A	8549987	N	T	C	A	A	A	A	A	A	A	A	A	A	A	A	A	A	A	A	A	A	A	A	A	A	A	A	A	A	A	A	A	A	A	A	A	A	A	A	A	A	A	A	A	A	A	A	A
4A	8624924	N	A	G	A	A	A	A	A	A	A	A	A	A	A	A	A	A	A	A	A	A	A	A	A	A	A	A	A	A	A	A	-	A	A	A	A	A	A	A	A	A	A	A	A	A	A	A	A
4A	8624983	N	T	C	A	A	A	A	A	A	A	A	A	A	A	A	A	A	A	A	A	A	A	A	A	A	A	A	A	A	A	A	-	A	A	A	A	A	A	A	A	A	A	A	A	A	A	A	A
4A	8628757	N	T	C	A	A	A	A	A	A	A	A	A	A	A	A	A	A	A	A	A	A	A	A	A	A	A	A	A	A	A	A	A	A	A	A	A	A	A	A	A	A	A	A	A	A	A	A	A
4A	8847106	N	A	C	A	A	A	A	A	A	A	A	A	A	A	A	A	A	A	A	A	A	A	A	A	A	A	A	A	A	A	A	A	A	A	A	A	A	A	A	A	A	A	A	A	A	A	A	A
4A	8847123	N	G	A	A	A	A	A	A	A	A	A	A	A	A	A	A	A	A	A	A	A	A	A	A	A	A	A	A	A	A	A	A	A	A	A	A	A	A	A	A	A	A	A	A	A	A	A	A
4A	8854109	N	C	T	-	A	A	A	A	A	A	A	A	A	A	A	A	A	A	A	A	A	A	-	A	A	A	A	A	A	A	A	A	A	A	A	A	A	A	A	A	A	A	A	A	A	A	A	A
4A	8855725	N	A	T	A	A	A	A	A	A	A	A	A	A	A	A	A	A	A	A	A	A	A	A	A	A	A	A	A	A	A	A	A	A	A	A	A	A	A	A	A	A	A	A	A	A	A	A	A
4A	8855726	Y	A	G	A	A	A	A	A	A	A	A	A	A	A	A	A	A	A	A	A	A	A	A	A	A	A	A	A	A	A	A	A	A	A	A	A	A	A	A	A	A	A	A	A	A	A	A	A
4A	8930811	Y	T	C	A	A	A	A	A	A	A	A	A	A	A	A	A	A	A	A	A	A	A	A	A	A	A	A	A	A	A	A	A	A	A	A	A	A	A	-	A	A	A	A	A	A	A	A	A
4A	8930826	Y	T	A	A	A	A	A	A	A	A	A	A	A	A	A	A	A	A	A	A	A	A	A	A	A	A	A	A	A	A	A	A	A	A	A	A	A	A	-	A	A	A	A	A	A	A	A	A
4A	8980599	N	C	A	A	A	A	A	A	A	A	A	A	A	A	A	A	A	A	A	A	A	A	A	A	A	A	A	A	A	A	A	-	A	A	A	A	A	A	A	A	A	A	A	A	A	A	A	A
4A	8986787	Y	T	A	A	A	A	A	A	A	A	A	A	A	A	A	A	A	A	A	A	A	A	A	A	A	A	A	A	A	A	A	A	A	A	A	A	A	A	A	A	A	A	A	A	A	A	A	A
4A	9109196	N	T	C	A	A	A	A	A	A	A	A	A	A	A	A	A	A	A	A	D	A	A	A	A	A	A	A	A	A	A	A	A	A	A	A	A	A	A	A	A	A	A	A	A	-	A	A	A
4A	9248531	Y	C	G	A	A	A	A	A	A	A	A	A	A	A	A	A	A	A	A	A	A	A	A	A	A	A	A	A	A	A	A	-	A	A	A	A	A	A	A	A	A	A	A	A	A	A	A	A
4A	9364914	N	T	C	A	A	A	A	A	A	A	A	A	A	A	A	A	A	A	A	A	A	A	A	A	A	A	A	A	A	A	A	A	A	A	A	A	A	A	A	A	A	A	A	A	-	A	A	A
4A	9670726	Y	G	T	B	A	A	A	A	-	A	B	A	A	C	A	B	B	B	C	H	B	A	A	B	A	B	A	A	A	H	H	H	A	A	A	B	H	-	-	A	A	A	H	B	-	H	A	A
4A	9682149	Y	T	TA	B	A	A	A	A	-	A	B	A	D	C	A	B	-	B	C	H	C	A	A	B	A	B	A	A	A	H	H	A	A	A	A	B	D	-	D	A	A	A	H	B	-	H	A	A
4A	9682191	Y	T	C	B	A	A	A	A	-	A	B	A	A	C	A	B	B	B	C	H	B	A	A	B	A	B	A	A	A	H	B	A	A	A	A	B	H	-	D	A	A	A	H	B	-	H	A	A
4A	9977682	Y	T	G	B	B	H	B	B	B	B	B	B	B	B	B	B	B	B	B	B	B	B	B	B	B	B	B	B	B	H	B	B	B	B	B	B	B	B	B	B	B	B	B	B	B	B	B	B
4A	10371593	Y	C	G	A	A	A	A	A	A	A	A	A	A	A	A	A	A	A	A	A	A	A	A	A	A	A	A	A	A	A	A	D	A	A	A	A	A	A	A	A	A	A	A	A	A	A	A	A
4A	10499286	N	A	G	A	A	A	A	A	A	A	A	A	A	A	A	A	A	A	A	A	A	A	A	A	A	A	A	A	A	A	A	A	A	A	A	A	A	A	A	A	A	A	A	A	A	A	A	A
4A	10531402	Y	G	A	A	A	A	A	A	A	A	A	A	H	B	A	A	A	A	A	A	A	A	B	A	A	A	A	A	A	A	H	B	A	B	-	B	B	B	B	A	A	A	H	B	B	H	B	A
4A	10531511	Y	G	T	A	A	A	A	A	A	A	A	A	H	B	A	A	A	A	A	A	A	A	B	A	A	A	A	A	A	A	H	H	A	B	-	B	B	B	B	A	A	A	H	B	B	H	B	A
4A	10581545	Y	A	T	A	A	A	A	A	A	A	A	A	A	A	A	A	A	A	A	A	A	A	A	A	A	A	A	A	A	A	A	-	A	A	A	A	A	A	A	A	A	A	A	A	A	A	A	A
4A	10611425	Y	T	C	A	A	A	A	A	A	A	A	A	A	B	A	A	A	A	A	A	A	A	A	A	B	A	A	B	A	A	H	A	C	A	-	B	C	B	-	A	A	A	C	B	-	C	B	A
4A	10630220	Y	A	G	A	A	A	A	A	A	A	A	A	A	B	A	A	A	A	A	A	A	A	A	A	A	A	A	A	A	A	H	A	A	A	-	B	H	B	B	A	A	A	A	B	B	H	B	B
4A	10666898	N	A	G	A	A	A	A	A	A	A	A	A	A	B	A	A	A	A	A	A	A	A	A	A	A	A	A	A	A	A	H	A	A	A	A	H	B	-	-	A	A	A	A	H	-	H	B	H
4A	10666997	Y	T	C	A	A	A	A	A	A	A	A	A	A	B	A	A	A	A	A	A	A	A	A	A	A	A	A	A	A	A	H	A	A	A	-	B	B	B	-	A	A	A	A	B	-	H	B	B
4A	10667014	Y	T	G	A	A	A	A	A	A	A	A	A	A	B	A	A	A	A	A	A	A	A	A	A	A	A	A	A	A	A	H	A	A	A	-	B	B	B	-	A	A	A	A	B	-	H	B	B
4A	10667018	Y	C	T	A	A	A	A	A	A	A	A	A	A	B	A	A	A	A	A	A	A	A	A	A	A	A	A	A	A	A	H	A	A	A	-	B	B	B	-	A	A	A	A	B	-	H	B	B
4A	10667033	Y	T	C	A	A	A	A	A	A	A	A	A	A	C	A	A	A	A	A	A	A	A	A	A	A	A	A	A	A	A	H	A	A	A	-	B	B	B	-	A	A	A	A	B	-	H	B	B
4A	10800580	N	A	G	A	A	A	A	A	A	A	A	A	A	B	A	A	A	A	A	A	A	A	A	A	A	A	A	A	A	A	H	A	A	A	-	B	C	B	B	A	A	A	A	B	-	H	B	B
4A	10833585	N	C	CTTCTT	-	A	A	A	A	A	A	A	A	A	H	A	A	A	A	A	A	A	A	A	A	A	A	A	A	A	A	H	-	A	A	-	B	C	B	-	A	A	A	A	B	C	H	B	B
4A	10851601	Y	T	A	A	A	A	A	A	A	A	A	A	A	H	A	A	A	A	A	A	A	A	A	A	A	A	A	A	A	A	H	A	A	A	-	B	C	B	B	A	A	A	A	B	B	H	B	B
4A	10851603	N	C	T	A	A	A	A	A	A	A	A	A	A	H	A	A	A	A	A	A	A	A	A	A	A	A	A	A	A	A	H	A	A	A	-	B	C	B	B	A	A	A	A	B	B	H	B	B
4A	10874220	N	T	C	A	A	A	A	A	A	A	A	A	A	B	A	A	A	A	A	A	A	A	A	A	A	A	A	A	A	A	C	A	A	A	A	B	C	B	-	A	A	A	A	B	B	H	B	B
4A	10874335	N	C	T	A	A	A	A	A	A	A	A	A	A	B	A	A	A	A	A	A	A	A	A	A	A	A	A	A	A	A	H	A	A	A	D	B	B	B	-	A	A	A	A	B	B	H	B	B
4A	10877402	N	G	T	A	A	A	A	A	A	A	A	A	A	B	A	A	A	A	A	A	A	A	A	A	A	A	A	A	A	A	H	D	A	A	H	B	C	B	B	A	A	A	A	B	-	H	B	B
4A	10895071	Y	A	T	A	A	A	A	A	A	A	A	A	A	H	A	A	A	A	A	A	A	A	A	A	A	A	A	A	A	A	H	-	A	A	-	B	C	B	B	A	A	A	A	B	B	H	B	B
4A	10938797	Y	C	G	A	A	A	A	A	A	A	A	A	A	A	A	A	A	A	A	A	A	A	A	A	A	A	A	A	A	A	A	-	A	A	A	A	A	A	A	A	A	A	A	A	A	A	A	A
4A	10939518	Y	A	G	-	A	A	A	A	A	A	A	A	A	-	A	A	A	A	A	A	A	A	-	A	A	A	A	A	A	A	A	A	A	A	A	A	A	A	A	A	A	A	A	A	A	A	A	A
4A	10983368	N	T	C	A	A	A	A	A	A	A	A	A	A	A	A	A	A	A	A	A	A	A	A	A	A	A	A	A	A	A	A	A	A	A	A	A	A	A	A	A	A	A	A	A	A	A	A	A
4A	10993694	Y	C	A	A	A	A	A	A	A	A	A	A	A	A	A	A	A	A	A	A	A	A	A	A	A	A	A	A	A	A	A	A	A	A	A	A	A	A	A	A	A	A	A	A	-	A	A	A
4A	11078020	Y	C	A	A	A	A	A	A	A	A	A	A	A	B	A	A	A	A	A	D	A	A	A	A	A	A	A	A	A	A	H	A	A	A	-	B	B	B	B	A	A	A	A	B	B	H	B	B
4A	11097398	Y	C	G	A	A	A	A	A	A	A	A	A	A	A	A	A	A	A	A	A	A	A	A	A	A	A	A	A	A	A	A	A	A	A	A	A	A	A	A	A	A	A	A	A	A	A	A	A
4A	11534140	Y	CG	C	A	A	A	A	A	A	A	A	A	A	A	A	A	B	A	C	H	B	A	-	A	A	A	A	A	A	A	A	A	A	A	A	A	A	A	A	A	A	A	A	A	A	A	A	A
4A	11547483	Y	T	A	A	A	A	A	A	A	A	A	A	A	A	A	A	A	A	A	D	A	A	A	A	A	A	A	A	A	A	A	-	A	A	A	A	A	A	A	A	A	A	A	A	A	A	A	A
4A	11597183	Y	C	T	A	A	A	A	A	A	A	A	A	A	A	A	A	A	A	A	A	A	A	A	A	A	A	A	A	A	A	A	A	A	A	A	A	A	A	A	A	A	A	A	A	A	A	A	A
4A	11597280	N	T	G	A	A	A	A	A	A	A	A	A	A	A	A	A	A	A	A	A	A	A	A	A	A	A	A	A	A	A	A	A	A	A	A	A	A	A	A	A	A	A	A	A	A	A	A	A
4A	11597303	N	A	G	A	A	A	A	A	A	A	A	A	A	A	A	A	A	A	A	A	A	A	A	A	A	A	A	A	A	A	A	A	A	A	A	A	A	A	A	A	A	A	A	A	A	A	A	A
4A	11597347	Y	T	C	A	A	A	A	A	A	A	A	A	A	A	A	A	A	A	A	A	A	A	A	A	A	A	A	A	A	A	A	H	A	A	A	A	A	A	A	A	A	A	A	A	A	A	A	A
4A	11597349	N	A	G	A	A	A	A	A	A	A	A	A	A	A	A	A	A	A	A	A	A	A	A	A	A	A	A	A	A	A	A	H	A	A	A	A	A	A	A	A	A	A	A	A	A	A	A	A
4A	11597352	N	G	A	A	A	A	A	A	A	A	A	A	A	A	A	A	A	A	A	A	A	A	A	A	A	A	A	A	A	A	A	-	A	A	A	A	A	A	A	A	A	A	A	A	A	A	A	A
4A	11599890	N	C	G	A	A	A	A	A	A	A	A	A	A	A	A	A	A	A	A	D	A	A	A	A	A	A	A	A	-	A	A	A	A	A	A	A	A	A	A	A	A	A	A	A	A	A	A	A
4A	11599908	Y	A	G	A	A	A	A	A	A	A	A	A	A	A	A	A	A	A	A	D	A	A	A	A	A	A	A	A	-	A	A	A	A	A	A	A	A	A	A	A	A	A	A	A	A	A	A	A
4A	11599952	N	A	G	A	A	A	A	A	A	A	A	A	A	A	A	A	A	A	A	D	A	A	A	A	A	A	A	A	A	A	A	A	A	A	A	A	A	A	A	A	A	A	A	A	A	A	A	A
4A	11640807	Y	A	G	A	A	A	A	A	A	A	A	A	A	A	A	A	A	A	A	A	A	A	A	A	A	A	A	A	A	A	A	A	A	A	A	A	A	A	A	A	A	A	A	A	A	A	A	A
4A	11640957	Y	T	C	-	A	A	A	A	A	A	A	A	A	A	A	A	A	A	A	A	A	A	-	A	A	A	A	A	A	A	A	A	A	A	A	A	A	A	A	A	A	A	A	A	A	A	A	A
4A	11672032	N	G	C	A	A	A	A	A	A	A	A	A	A	A	A	A	A	A	A	A	A	A	A	A	A	A	A	A	A	A	A	-	A	A	A	A	A	A	A	A	A	A	A	A	A	A	A	A
4A	11898373	Y	T	C	A	A	A	A	A	A	A	A	A	A	A	A	A	A	A	A	A	A	A	A	A	A	A	A	A	A	A	A	A	A	A	A	A	A	A	A	A	A	A	A	A	A	A	A	A
[truncated: 4,189 more rows]
[truncated: 291 more columns]
