# Supplementary material for: Genome analyses reveal population structure and a purple stigma color gene candidate in finger millet
Source: Nat Commun. 2023 Jun 21;14:3694. doi: 10.1038/s41467-023-38915-6 (PMC10284860; doi:10.1038/s41467-023-38915-6)
Supplement: Supplementary file 5 — Supplementary Data 2 [file 41467_2023_38915_MOESM5_ESM.xlsx]

## Sheet: B_genome_only
Supplementary Data 2: B-genome SNPs used in population structure and PCoA analyses
					E. coracana	E. coracana	E. coracana	E. coracana	E. coracana	E. coracana	E. coracana	E. coracana	E. coracana	E. coracana	E. coracana	E. coracana	E. coracana	E. coracana	E. coracana	E. coracana	E. coracana	E. coracana	E. coracana	E. coracana	E. coracana	E. coracana	E. coracana	E. coracana	E. coracana	E. coracana	E. coracana	E. coracana	E. coracana	E. coracana	E. coracana	E. coracana	E. coracana	E. coracana	E. coracana	E. coracana	E. coracana	E. coracana	E. coracana	E. coracana	E. coracana	E. coracana	E. coracana	E. coracana	E. coracana
Chro	Pos	Core1	Ref	Alt	1490	100002	203350	203353	203355	203356	203357	203362	203542	203544	208439	208725	214987	214988	214989	214990	214995	214997	215852	215853	215863	215865	215984	216035	216036	216039	216045	216046	216049	216051	228202	229731	230101	230102	230104	230105	235699	235700	236446	237443	237475	238299	238305	238308	238460
1B	341333	Y	C	T	A	A	A	B	B	B	B	B	A	A	A	A	A	A	B	A	A	A	A	A	A	A	A	A	A	A	A	A	A	A	A	A	A	A	A	A	A	A	A	A	A	-	A	A	A
1B	776625	N	T	C	A	A	A	A	A	A	A	A	A	A	A	A	A	A	A	A	H	A	A	A	A	A	A	A	A	A	A	A	A	A	A	-	A	A	A	A	A	A	A	A	A	-	A	A	A
1B	801831	Y	C	T	A	A	A	A	A	A	A	A	A	A	A	A	A	A	A	A	H	A	A	A	A	B	A	A	A	A	A	A	D	A	A	-	A	A	A	A	A	A	A	A	A	-	A	A	A
1B	803476	Y	G	A	A	A	A	A	A	A	A	A	A	A	D	A	A	A	A	A	H	A	A	A	A	B	A	A	A	A	A	D	-	A	A	H	A	A	A	A	A	A	A	A	A	A	A	A	A
1B	803504	Y	T	C	A	A	A	A	A	A	A	A	A	A	D	A	A	A	A	A	H	A	A	A	A	B	A	A	A	A	A	A	-	A	A	H	A	A	A	A	A	A	A	A	A	A	A	A	A
1B	809668	Y	C	G	A	A	A	A	A	A	A	A	A	A	H	A	A	A	A	A	H	A	A	A	A	B	A	A	A	A	A	A	A	A	A	-	A	A	A	A	A	A	A	A	A	A	A	A	A
1B	862371	Y	C	A	A	A	A	B	B	B	B	B	B	A	A	A	A	B	A	C	C	A	A	-	A	-	A	A	A	A	A	A	A	A	A	A	A	A	A	A	A	A	A	A	A	A	A	A	A
1B	931752	Y	G	A	A	A	A	A	A	A	A	A	A	A	H	A	A	A	A	A	H	A	A	A	A	B	A	A	A	A	A	D	A	A	A	-	A	D	A	A	A	A	A	A	A	A	A	A	A
1B	931780	N	G	A	A	A	A	A	A	A	A	A	A	A	H	A	A	A	A	A	H	A	A	A	A	B	A	A	A	A	A	D	A	A	A	-	A	D	A	A	A	A	A	A	A	A	A	A	A
1B	931783	Y	A	T	A	A	A	A	A	A	A	A	A	A	H	A	A	A	A	A	H	A	A	A	A	B	A	A	A	A	A	D	A	A	A	-	A	D	A	A	A	A	A	A	A	A	A	A	A
1B	931802	Y	G	A	A	A	A	A	A	A	A	A	A	A	H	A	A	A	A	A	H	A	A	A	A	B	A	A	A	A	A	D	A	A	A	-	A	A	A	A	A	A	A	A	A	A	A	A	A
1B	932143	Y	G	A	A	A	A	A	A	A	A	A	A	A	H	A	A	A	A	A	H	A	A	A	A	B	A	A	A	A	A	A	A	A	A	-	A	A	A	A	A	A	A	A	A	A	A	A	A
1B	932196	Y	C	T	A	A	A	A	A	A	A	A	A	A	H	A	A	A	A	A	H	A	A	A	A	B	A	A	A	A	A	H	A	A	A	-	A	D	A	A	A	A	A	A	A	A	A	A	A
1B	934943	Y	C	A	A	B	A	A	A	A	A	A	A	H	-	B	A	A	A	D	H	A	B	-	A	-	B	B	B	B	H	H	B	B	A	B	A	A	A	A	B	A	B	D	A	A	B	A	A
1B	969476	N	A	T	A	A	A	A	A	A	A	A	A	A	A	A	A	A	B	A	H	A	A	A	A	B	A	A	A	A	A	D	A	A	A	-	A	D	A	A	A	A	A	A	A	-	A	A	A
1B	969477	Y	A	G	A	A	A	A	A	A	A	A	A	A	A	A	A	A	B	A	H	A	A	A	A	B	A	A	A	A	A	A	A	A	A	-	A	D	A	A	A	A	A	A	A	-	A	A	A
1B	1029221	Y	T	C	A	A	A	A	A	A	A	A	A	A	A	A	A	A	B	A	H	A	A	A	A	B	A	A	A	A	A	A	A	A	A	-	A	D	A	A	A	A	A	A	A	-	A	A	A
1B	1034882	Y	T	C	A	A	A	A	A	A	A	A	A	A	H	A	A	A	B	A	H	A	A	-	A	B	A	A	A	A	A	D	A	A	A	-	A	H	A	A	A	A	A	A	A	A	A	A	A
1B	1061778	N	G	T	A	A	A	A	A	A	A	A	A	A	A	A	A	A	A	A	A	-	A	A	A	A	A	A	D	A	A	A	A	A	A	A	A	A	A	A	A	A	A	A	A	-	A	A	A
1B	1078139	N	T	C	-	A	A	A	A	A	A	A	A	A	A	A	A	A	B	A	H	A	A	A	A	B	A	A	A	A	A	A	A	A	A	-	A	A	A	A	A	A	A	A	A	-	A	A	A
1B	1078271	N	C	G	-	A	A	A	A	A	A	A	A	A	A	A	A	A	B	A	H	D	A	A	A	B	A	A	A	A	A	A	A	A	A	-	A	D	A	A	A	A	A	A	A	-	A	A	A
1B	1159083	Y	A	C	A	A	A	A	A	A	A	A	A	A	D	A	A	A	B	A	H	A	A	A	A	B	A	A	A	A	A	A	-	A	A	-	A	D	A	A	A	A	A	A	A	A	A	A	A
1B	1204681	Y	A	C	A	A	A	A	A	A	A	A	A	A	H	A	A	A	B	A	H	A	A	A	A	B	A	A	A	D	A	D	A	A	A	-	A	A	A	H	A	A	A	A	A	-	A	A	A
1B	1204749	N	C	G	A	A	A	A	A	A	A	A	A	A	H	A	A	A	B	A	H	A	A	A	A	B	A	A	A	A	A	A	-	A	A	-	A	A	A	H	A	A	A	A	A	-	A	A	A
1B	1236024	N	T	C	A	A	A	A	A	A	A	A	A	A	D	A	A	A	B	A	H	A	A	A	A	B	A	A	A	A	A	A	A	A	A	-	A	A	A	A	A	A	A	A	A	A	A	A	A
1B	1324015	Y	G	T	A	A	A	B	B	B	B	B	A	A	A	A	A	B	B	C	B	A	A	A	A	-	A	A	A	A	A	A	A	A	A	-	A	A	A	-	A	A	A	A	A	A	A	A	A
1B	1324056	Y	C	A	A	A	B	B	B	B	B	B	A	A	A	A	B	B	A	C	H	B	A	A	B	-	A	A	A	A	H	A	D	A	A	A	A	A	A	-	A	A	A	A	A	A	A	A	A
1B	1324177	Y	GT	G	A	A	A	A	A	A	A	A	A	A	A	A	A	A	B	A	H	A	A	A	A	-	A	A	A	A	A	A	A	A	A	A	A	H	-	-	A	A	A	A	A	A	A	A	A
1B	1390100	Y	AC	A	C	B	A	A	A	A	A	A	B	A	D	B	A	A	A	D	H	A	B	B	A	B	A	B	B	B	H	A	A	C	B	B	B	D	A	B	B	A	A	B	A	-	H	A	B
1B	1405114	Y	A	G	B	B	A	A	A	A	A	A	B	A	H	B	A	A	A	A	H	A	B	B	A	B	A	B	B	B	H	D	-	B	B	B	B	H	A	B	B	A	A	B	A	A	H	A	B
1B	1634597	Y	G	T	A	A	A	A	A	A	A	A	A	A	A	A	A	A	A	A	D	A	A	A	A	A	A	A	A	A	-	A	A	A	A	A	A	A	A	A	-	A	A	A	A	-	A	A	A
1B	1634682	N	G	A	A	A	A	A	A	A	A	A	A	A	A	A	A	A	A	A	D	A	A	A	A	A	A	A	A	A	-	A	A	A	A	A	A	A	A	A	-	A	A	A	A	-	A	A	A
1B	1730928	N	C	G	A	A	A	A	A	A	A	A	A	A	A	A	A	A	A	A	A	A	A	A	A	A	A	A	A	A	A	A	-	A	A	A	A	A	A	A	A	A	A	A	A	A	A	A	A
1B	1730931	Y	G	A	A	A	A	A	A	A	A	A	A	A	A	A	A	A	A	A	A	A	A	A	A	A	A	A	A	A	A	A	-	A	A	A	A	A	A	A	A	A	A	A	A	A	A	A	A
1B	1730933	N	C	T	A	A	A	A	A	A	A	A	A	A	A	A	A	A	A	A	A	A	A	A	A	A	A	A	A	A	A	A	-	A	A	A	A	A	A	A	A	A	A	A	A	A	A	A	A
1B	1730938	N	G	A	A	A	A	A	A	A	A	A	A	A	A	A	A	A	A	A	A	A	A	A	A	A	A	A	A	A	A	A	-	A	A	A	A	A	A	A	A	A	A	A	A	A	A	A	A
1B	1797347	Y	T	C	B	B	B	B	B	B	B	B	B	H	B	B	B	B	B	B	B	B	B	B	B	B	B	B	B	B	B	B	B	B	B	B	B	B	B	B	B	B	B	B	B	B	B	B	B
1B	1859377	Y	A	G	A	B	A	A	A	A	A	A	A	H	B	B	A	A	A	A	H	-	B	B	A	B	B	B	B	B	H	C	B	B	B	B	B	B	B	B	B	A	B	H	B	A	B	B	A
1B	1859383	Y	T	TCC	A	B	A	A	A	A	A	A	A	H	B	B	A	A	A	A	H	-	B	B	A	B	B	B	B	B	H	C	B	B	B	B	B	C	B	B	B	A	B	H	B	A	B	B	A
1B	1921336	N	C	G	A	A	A	A	A	A	A	A	A	A	A	A	A	A	A	A	A	A	A	A	A	A	A	A	A	A	A	A	A	A	A	A	A	A	A	A	A	A	A	A	A	A	A	A	A
1B	1921339	N	T	G	A	A	A	A	A	A	A	A	A	A	A	A	A	A	A	A	A	A	A	A	A	A	A	A	A	A	A	A	A	A	A	A	A	A	A	A	A	A	A	A	A	A	A	A	A
1B	2028604	Y	C	T	A	A	A	A	A	A	A	A	A	A	A	A	A	A	A	A	A	A	A	A	A	A	A	A	A	A	A	A	A	A	A	A	A	A	A	A	A	A	A	A	A	A	A	A	A
1B	2042581	N	T	C	A	A	A	A	A	A	A	A	A	A	A	A	A	A	A	A	A	A	A	A	A	A	A	A	A	A	A	A	-	A	A	A	A	A	A	A	A	A	A	A	A	A	A	A	A
1B	2088042	N	T	C	-	B	A	A	A	A	A	A	A	H	H	A	A	A	A	H	H	A	A	-	A	A	A	B	B	B	H	B	B	B	B	-	B	C	-	B	A	B	B	B	B	A	A	B	A
1B	2391106	N	T	A	A	A	A	A	A	A	A	A	A	A	A	A	A	A	A	A	D	A	A	A	A	A	A	A	A	A	A	A	A	A	A	A	A	A	A	A	A	A	A	A	A	A	A	A	A
1B	4107829	Y	C	T	H	A	B	A	A	A	A	A	B	A	A	A	A	A	A	A	A	A	A	-	A	A	A	A	A	A	H	A	A	A	A	A	A	A	A	A	A	A	A	A	A	A	A	A	A
1B	4609997	Y	G	A	A	A	A	A	A	A	B	A	A	B	B	B	A	A	A	A	A	A	B	B	A	B	A	A	A	A	A	B	C	C	A	H	B	B	B	B	B	B	A	B	B	B	B	B	B
1B	4611279	Y	C	A	A	A	A	A	B	A	B	A	A	B	B	B	A	A	A	C	H	A	B	B	A	B	B	B	B	B	H	B	B	B	B	B	B	B	B	-	B	B	B	B	B	-	B	B	B
1B	4611289	Y	G	C	A	A	A	A	A	A	B	A	A	B	B	B	A	A	A	A	A	A	B	C	A	B	A	A	A	A	A	B	B	H	A	H	B	B	B	-	B	B	A	B	B	-	B	B	B
1B	4611666	Y	CT	C	A	A	A	A	B	A	B	A	A	B	B	B	A	A	A	C	H	A	B	-	A	B	B	B	B	B	H	B	-	B	B	B	B	B	B	B	B	B	B	B	B	B	B	B	B
1B	4612021	Y	C	G	A	A	A	A	B	A	B	A	A	B	B	B	A	A	A	C	H	A	B	-	A	B	B	B	B	B	H	B	B	B	B	B	B	B	B	B	B	B	B	B	B	B	B	B	B
1B	4612034	Y	T	C	A	A	A	A	B	A	B	A	A	B	B	B	A	A	A	C	H	A	B	-	A	B	B	B	B	B	H	B	B	B	B	B	B	B	B	B	B	B	B	B	B	B	B	B	B
1B	4676817	Y	G	A	A	A	A	A	B	A	-	A	A	B	B	-	A	A	A	H	A	A	-	B	A	B	A	A	A	A	A	B	B	C	A	H	-	B	B	B	-	-	A	B	B	-	B	-	B
1B	4676886	Y	A	C	A	A	A	A	B	A	-	A	A	B	B	-	A	A	A	H	A	A	-	B	A	B	A	A	A	A	A	B	B	C	A	H	-	B	B	B	-	-	A	B	B	-	B	-	B
1B	4676944	N	G	C	A	A	A	A	-	A	-	A	A	B	B	-	A	A	A	H	A	A	-	B	A	B	A	A	A	A	A	-	B	C	A	H	-	B	B	B	-	-	A	B	B	-	B	-	B
1B	4778392	Y	A	G	A	B	B	B	B	B	B	B	B	B	B	B	A	-	B	C	A	B	B	-	B	B	B	-	-	-	-	B	-	B	-	B	B	B	B	B	B	B	-	B	B	B	B	B	B
1B	5052022	Y	A	G	A	B	A	A	A	A	A	A	A	H	B	B	A	A	A	D	H	A	B	-	A	B	B	B	B	B	H	H	C	H	B	B	B	H	B	B	A	A	B	D	B	A	B	B	B
1B	5077804	Y	T	C	-	B	A	A	A	A	A	A	A	H	C	A	A	A	A	A	A	A	B	-	A	H	A	A	A	A	A	A	A	A	B	H	B	H	-	A	A	A	A	D	B	A	H	B	B
1B	5110003	N	C	T	A	B	A	A	A	A	A	A	A	H	B	A	A	A	A	A	A	A	B	A	A	H	A	A	A	A	A	H	A	A	B	-	B	H	-	A	A	A	A	D	B	A	H	B	B
1B	5136444	Y	A	G	A	B	A	A	A	A	A	A	A	H	B	B	A	A	A	A	H	A	B	B	A	B	B	B	B	B	H	H	B	B	B	B	B	H	-	A	A	A	B	H	B	A	B	B	B
1B	5164884	Y	C	T	A	A	A	A	A	A	A	A	A	A	A	B	A	A	A	A	A	A	A	B	A	H	B	B	B	B	H	A	C	B	A	H	A	A	A	A	A	A	B	A	A	A	H	A	A
1B	5175162	Y	C	T	A	B	A	A	A	A	A	A	A	H	B	B	A	A	A	A	D	A	B	B	A	B	B	B	B	B	H	D	B	B	B	B	B	H	-	-	A	A	B	A	B	-	B	B	A
1B	5783594	N	T	G	A	A	A	A	A	-	-	A	A	B	-	A	A	-	A	A	A	A	A	A	A	A	A	A	A	A	A	C	H	A	A	-	A	B	-	A	A	A	A	A	A	A	A	A	A
1B	6019351	Y	T	G	-	A	A	A	A	-	A	A	B	H	A	A	A	A	A	C	A	A	A	-	A	A	A	A	A	A	B	A	A	A	A	A	A	A	A	A	A	A	A	A	A	A	A	A	A
1B	6283724	Y	T	A	H	A	A	A	A	-	A	A	B	H	A	B	B	A	B	C	A	B	A	A	B	A	A	A	A	B	B	A	H	A	A	A	A	A	A	A	A	B	A	A	A	A	H	A	A
1B	6315640	Y	C	T	B	A	A	A	A	A	A	A	B	H	A	B	B	A	B	B	A	B	A	A	B	A	A	A	A	B	B	A	A	A	A	A	A	A	A	A	A	B	A	A	A	A	C	A	A
1B	6360932	Y	T	A	B	B	B	A	B	A	A	A	B	B	A	B	B	B	B	H	D	B	B	B	B	A	B	A	A	B	B	B	D	A	A	-	A	A	B	-	A	B	A	B	A	B	H	A	A
1B	7041052	N	T	A	B	A	B	B	B	B	B	B	A	A	H	A	B	B	B	B	B	B	A	-	B	A	A	B	B	A	A	H	A	B	B	-	B	H	-	A	A	B	A	H	B	A	H	B	B
1B	8646998	Y	TA	T	A	A	A	A	A	-	A	A	A	H	A	A	A	A	A	A	D	A	A	-	A	A	A	A	A	A	A	H	A	A	A	A	A	H	-	A	A	A	A	A	A	A	A	A	A
1B	8647051	Y	A	T	A	A	A	A	A	A	A	A	A	A	A	A	A	A	A	A	D	A	A	-	A	A	A	A	A	A	A	A	A	A	A	A	A	A	A	A	A	A	A	A	A	A	A	A	A
1B	9270568	Y	T	C	A	A	A	A	A	A	A	A	A	A	A	A	A	A	A	A	A	A	A	A	A	A	A	A	A	A	A	A	A	A	A	A	A	A	A	A	A	A	A	A	A	A	A	A	A
1B	9382232	Y	A	AAC	A	A	A	A	A	A	A	A	A	A	A	A	A	A	A	A	A	A	A	A	A	A	A	A	A	A	A	A	A	A	A	A	A	A	A	A	A	A	A	A	A	A	A	A	A
1B	9448920	N	C	T	A	A	A	A	A	A	A	A	A	A	A	A	A	A	A	A	A	A	A	-	A	A	A	A	A	A	A	A	A	A	A	A	A	A	A	A	A	A	A	A	A	A	A	A	A
1B	9448923	Y	G	A	A	A	A	A	A	A	A	A	A	A	A	A	A	A	A	A	A	A	A	-	A	A	A	A	A	A	A	A	A	A	A	A	A	A	A	A	A	A	A	A	A	A	A	A	A
1B	9448932	Y	T	C	A	A	A	A	A	A	A	A	A	A	A	A	A	A	A	A	A	A	A	-	A	A	A	A	A	A	A	A	A	A	A	A	A	A	A	A	A	A	A	A	A	A	A	A	A
1B	9448961	Y	G	A	A	A	A	A	A	A	A	A	A	A	A	A	A	A	A	A	A	A	A	-	A	A	A	A	A	A	A	A	A	A	A	A	A	A	A	A	A	A	A	A	A	A	A	A	A
1B	9448969	N	A	T	A	A	A	A	A	A	A	A	A	A	A	A	A	A	A	A	A	A	A	-	A	A	A	A	A	A	A	A	A	A	A	A	A	A	A	A	A	A	A	A	A	A	A	A	A
1B	9448976	Y	T	C	A	A	A	A	A	A	A	A	A	A	A	A	A	A	A	A	A	A	A	-	A	A	A	A	A	A	A	A	A	A	A	A	A	A	A	A	A	A	A	A	A	A	A	A	A
1B	9518686	Y	C	T	B	A	A	A	A	A	A	A	A	A	A	A	B	B	B	B	H	-	A	A	B	A	A	A	A	D	B	A	A	A	A	A	A	A	A	-	A	A	A	A	A	-	A	A	A
1B	9539407	Y	G	C	A	A	A	A	A	A	A	A	A	A	A	A	A	A	A	A	A	A	A	A	A	A	A	A	A	A	A	A	A	A	A	A	A	A	A	A	A	A	A	A	A	A	A	A	A
1B	9576975	N	C	G	A	A	A	A	A	A	A	A	A	A	A	A	A	A	A	A	D	A	A	A	A	A	A	A	A	A	A	A	A	A	A	A	A	A	A	A	A	A	A	A	A	A	A	A	A
1B	9577011	N	T	C	A	A	A	A	A	A	A	A	A	A	A	A	A	A	A	A	D	A	A	A	A	A	A	A	A	A	A	A	A	A	A	A	A	A	A	A	A	A	A	A	A	A	A	A	A
1B	9727806	Y	G	A	A	A	A	A	A	A	A	A	A	A	A	A	A	A	A	A	D	A	A	A	A	A	A	A	A	A	A	A	H	A	A	A	A	A	A	A	A	A	A	A	A	A	A	A	A
1B	9765160	N	A	ACTG	A	A	A	A	A	A	A	A	A	A	A	A	A	A	A	A	A	A	A	A	A	A	A	A	A	A	A	A	-	A	A	A	A	A	A	A	A	A	A	A	A	A	A	A	A
1B	9765270	Y	A	G	A	A	A	A	A	A	A	A	A	A	A	A	A	A	A	A	A	A	A	A	A	A	A	A	A	A	A	A	-	A	A	A	A	A	A	A	A	A	A	A	A	A	A	A	A
1B	10331386	N	T	C	A	A	A	A	A	A	A	A	A	A	A	A	A	A	A	A	H	A	A	-	A	A	A	A	A	A	A	A	B	A	A	A	A	A	A	A	A	A	A	A	A	A	A	A	A
1B	10668604	N	A	G	A	A	A	A	A	A	A	A	A	A	A	A	A	A	A	A	H	A	A	A	A	A	A	A	A	A	A	A	B	A	A	A	A	A	A	A	A	A	A	A	A	A	H	A	A
1B	10668881	Y	A	G	A	A	A	A	A	A	A	A	A	A	A	A	A	A	A	A	H	A	A	A	A	A	A	A	A	A	A	A	B	A	A	A	A	A	A	A	A	A	A	A	A	A	H	A	A
1B	10765135	Y	A	G	-	B	H	A	A	A	A	A	A	B	-	A	A	A	A	A	H	A	A	B	A	A	B	A	B	B	A	H	-	B	B	-	B	H	B	B	A	A	B	B	A	B	B	B	B
1B	10782526	N	C	G	A	A	A	A	A	A	A	A	A	A	A	A	A	A	A	A	H	A	A	A	A	A	A	A	A	A	A	A	B	A	A	A	A	A	A	A	A	A	A	A	A	A	A	A	A
1B	10846030	N	C	G	A	A	A	A	A	A	A	A	A	A	A	A	A	A	A	A	H	A	A	H	A	A	A	A	A	A	A	A	-	A	A	A	A	A	A	A	A	A	A	A	A	-	D	A	A
1B	10850922	N	C	A	A	A	A	A	A	A	A	A	A	A	A	A	A	A	A	A	H	A	A	H	A	A	A	A	A	A	A	A	B	A	A	A	A	A	A	H	A	A	A	A	A	A	A	A	A
1B	10851022	N	A	G	A	A	A	A	A	A	A	A	A	A	A	A	A	A	A	A	H	A	A	H	A	A	A	A	A	A	A	A	-	A	A	A	A	A	A	A	A	A	A	A	A	A	A	A	A
1B	10851074	Y	A	G	A	A	A	A	A	A	A	A	A	A	A	A	A	A	A	A	H	A	A	H	A	A	A	A	A	A	A	A	B	A	A	A	A	A	A	A	A	A	A	A	A	A	A	A	A
1B	10978769	N	G	T	A	A	A	A	A	A	A	A	A	A	A	A	A	A	A	A	H	A	A	H	A	A	A	A	A	A	A	A	B	A	A	A	A	A	A	A	A	A	A	A	A	-	D	A	A
1B	10985689	N	A	T	A	A	A	A	A	A	A	A	A	A	A	A	A	A	A	A	H	A	A	H	A	A	A	A	A	A	A	A	B	A	A	A	A	A	A	A	A	A	A	A	A	A	A	A	A
1B	10995647	Y	G	A	B	A	H	B	A	B	B	B	B	H	B	B	A	B	A	C	H	B	A	A	B	A	A	A	A	A	H	A	-	D	A	A	A	A	A	A	A	B	A	A	A	-	A	A	A
1B	10995682	Y	A	T	B	A	H	B	A	B	B	B	B	H	B	B	A	B	A	C	B	B	A	H	B	A	A	A	A	A	H	A	B	D	A	A	A	A	A	A	A	B	A	A	A	-	D	A	A
1B	10995688	Y	C	T	A	A	A	A	A	A	A	A	A	A	A	A	A	A	A	A	H	A	A	H	A	A	A	A	A	A	A	A	B	A	A	A	A	A	A	A	A	A	A	A	A	-	D	A	A
1B	11004813	Y	C	T	A	A	A	A	A	A	A	A	A	A	A	A	A	A	A	A	H	A	A	H	A	A	A	A	A	A	A	A	B	A	A	A	A	A	A	-	A	A	A	A	A	A	A	A	A
1B	11087575	Y	C	A	A	A	A	A	A	A	A	A	A	A	A	A	A	A	A	A	H	A	A	D	A	A	A	A	A	A	A	A	B	A	A	A	A	A	A	A	A	A	A	A	A	A	A	A	A
1B	11087601	N	T	C	A	A	A	A	A	A	A	A	A	A	A	A	A	A	A	A	H	A	A	D	A	A	A	A	A	A	A	A	B	A	A	A	A	A	A	A	A	A	A	A	A	A	A	A	A
1B	11097004	N	C	T	A	A	A	A	A	A	A	A	A	A	A	A	A	A	A	A	D	A	A	H	A	A	A	A	A	A	A	A	B	A	A	A	A	A	A	A	A	A	A	A	A	A	A	A	A
1B	11097034	N	G	A	A	A	A	A	A	A	A	A	A	A	A	A	A	A	A	A	D	A	A	H	A	A	A	A	A	A	A	A	B	A	A	A	A	A	A	A	A	A	A	A	A	A	A	A	A
1B	11097040	N	G	A	A	A	A	A	A	A	A	A	A	A	A	A	A	A	A	A	D	A	A	H	A	A	A	A	A	A	A	A	B	A	A	A	A	A	A	A	A	A	A	A	A	A	A	A	A
1B	11097047	N	C	T	A	A	A	A	A	A	A	A	A	A	A	A	A	A	A	A	D	A	A	H	A	A	A	A	A	A	A	A	B	A	A	A	A	A	A	A	A	A	A	A	A	A	A	A	A
1B	11097065	N	T	C	A	A	A	A	A	A	A	A	A	A	A	A	A	A	A	A	D	A	A	H	A	A	A	A	A	A	A	A	B	A	A	A	A	A	A	A	A	A	A	A	A	A	A	A	A
1B	11368102	N	G	T	A	A	A	A	A	A	A	A	A	A	D	A	A	A	A	A	H	A	A	H	A	B	A	A	A	A	A	A	A	A	A	A	A	A	A	A	A	A	A	H	A	A	A	A	A
1B	11368121	N	C	T	A	A	A	A	A	A	A	A	A	A	D	A	A	A	A	A	H	A	A	H	A	B	A	A	A	A	A	A	A	A	A	A	A	A	A	A	A	A	A	H	A	A	A	A	A
1B	11368131	Y	C	T	A	A	A	A	A	A	A	A	A	A	D	A	A	A	A	A	H	A	A	H	A	B	A	A	A	A	A	A	A	A	A	A	A	A	A	A	A	A	A	H	A	A	A	A	A
1B	11368132	N	C	T	A	A	A	A	A	A	A	A	A	A	D	A	A	A	A	A	H	A	A	H	A	B	A	A	A	A	A	A	A	A	A	A	A	A	A	A	A	A	A	H	A	A	A	A	A
1B	11368133	Y	T	A	A	A	A	A	A	A	A	A	A	A	D	A	A	A	A	A	H	A	A	H	A	B	A	A	A	A	A	A	A	A	A	A	A	A	A	A	A	A	A	H	A	A	A	A	A
1B	11368141	Y	G	A	A	A	A	B	A	B	A	A	A	A	D	A	A	A	A	A	H	A	A	H	A	B	A	A	A	A	A	A	A	A	A	A	A	A	A	A	A	A	A	H	A	A	A	A	A
1B	11438293	Y	G	A	A	A	D	A	A	A	A	A	A	A	A	A	D	A	A	A	H	A	A	-	A	B	D	A	A	A	D	A	A	A	A	A	A	A	A	A	A	A	A	C	A	A	A	A	A
1B	11570363	Y	T	C	A	A	A	A	A	A	A	A	A	A	D	A	A	A	A	A	H	A	A	H	A	B	A	A	A	A	A	D	A	A	A	A	A	A	A	A	A	A	A	C	A	A	A	A	A
1B	11676645	N	G	A	A	A	A	A	A	A	A	A	A	A	A	A	A	A	A	A	H	A	A	H	A	B	A	A	A	A	A	A	A	A	A	A	A	A	A	A	A	A	A	C	A	A	A	A	A
1B	11709451	Y	A	T	A	A	A	A	A	A	A	A	A	A	A	A	A	A	A	A	H	A	A	H	A	B	A	A	A	A	A	A	-	A	A	A	A	A	A	A	A	A	A	C	A	-	A	A	A
1B	11741052	N	C	T	A	A	A	A	A	A	A	A	A	A	A	A	A	A	A	A	H	A	A	H	A	B	A	A	A	A	A	A	A	A	A	A	A	A	A	A	A	A	A	H	A	A	A	A	A
1B	11741075	Y	T	C	A	A	A	A	A	A	A	A	A	A	A	A	A	A	A	A	H	A	A	H	A	B	A	A	A	A	A	A	A	A	A	A	A	A	A	A	A	A	A	H	A	A	A	A	A
1B	11744824	Y	C	G	A	A	A	A	A	A	A	A	A	A	A	A	A	A	A	A	H	A	A	H	A	B	A	A	A	-	A	A	-	A	A	D	A	A	A	A	A	A	A	H	A	-	A	A	A
1B	11744830	Y	G	A	A	A	A	A	A	A	A	A	A	A	A	A	A	A	A	A	H	A	A	H	A	B	A	A	A	-	A	A	A	A	A	D	A	A	A	A	A	A	A	H	A	-	A	A	A
1B	11744834	Y	C	A	A	A	A	A	A	A	A	A	A	A	A	A	A	A	A	A	H	A	A	H	A	B	A	A	A	-	A	A	A	A	A	D	A	A	A	A	A	A	A	H	A	-	A	A	A
1B	11744920	N	C	G	A	A	A	A	A	A	A	A	A	A	A	A	A	A	A	A	H	A	A	H	A	B	A	A	A	A	A	A	A	A	A	H	A	A	A	A	A	A	A	H	A	A	A	A	A
1B	11882133	Y	G	T	A	A	A	A	A	A	A	A	A	A	D	A	A	A	A	A	H	A	A	H	A	B	A	A	A	A	A	A	A	A	A	H	A	D	A	A	A	A	B	H	A	A	D	A	A
1B	11882261	Y	A	G	B	A	A	A	A	A	A	A	A	A	D	A	A	A	B	B	H	B	A	H	A	B	A	A	A	A	A	A	A	A	A	H	A	A	-	A	A	A	B	H	A	A	D	B	A
1B	11914171	Y	C	T	A	A	A	A	A	A	A	A	-	A	-	A	A	A	A	A	H	B	A	-	A	B	A	A	A	B	A	A	A	A	A	H	A	A	A	B	A	A	B	C	A	B	A	A	A
1B	11939241	Y	C	T	A	A	A	A	A	A	A	A	A	A	A	A	A	A	A	A	H	A	A	H	A	B	A	A	A	A	A	D	A	A	A	H	A	D	A	A	A	A	B	C	A	A	A	A	A
1B	11943457	Y	G	T	A	A	A	A	A	A	A	A	A	A	A	A	A	A	A	A	A	A	A	-	A	-	A	A	A	A	A	A	A	A	A	A	A	A	A	A	A	A	-	A	A	A	A	A	A
1B	12170710	N	T	C	A	A	A	A	A	A	A	A	A	A	A	A	A	A	A	A	D	A	A	H	A	B	A	A	A	A	A	D	A	A	A	A	A	A	A	A	A	A	B	H	A	A	D	A	A
1B	12170954	N	T	C	A	A	A	A	A	A	A	A	A	A	A	A	A	A	A	A	D	A	A	H	A	B	A	A	A	A	A	A	A	A	A	H	A	A	A	A	A	A	B	H	A	A	D	A	A
1B	12170959	Y	T	C	A	A	A	A	A	A	A	A	A	A	A	A	A	A	A	A	D	A	A	H	A	B	A	A	A	A	A	A	A	A	A	H	A	A	A	A	A	A	B	H	A	A	D	A	A
1B	12170962	Y	T	C	B	A	A	A	A	A	A	A	A	A	A	A	A	A	B	H	D	B	A	H	A	B	A	A	A	A	A	A	A	A	A	H	A	A	A	A	A	A	B	H	A	A	D	A	A
1B	12510330	Y	C	T	B	B	H	A	A	A	A	A	A	B	B	B	A	A	B	B	D	A	A	-	A	-	B	B	B	B	D	C	B	B	B	H	B	C	-	B	A	A	A	D	B	B	B	A	B
1B	12611134	N	G	A	A	A	A	A	A	A	-	A	A	A	D	A	A	A	A	A	H	A	A	H	A	B	A	A	-	A	A	A	A	A	A	H	A	A	A	-	A	A	B	H	A	A	A	A	A
1B	13045926	N	C	T	A	A	A	A	A	A	A	A	A	A	H	A	A	A	A	A	H	A	A	A	A	B	A	A	A	A	A	A	D	A	A	H	A	A	A	A	A	A	B	C	A	A	A	A	A
1B	13069553	N	T	C	-	A	A	A	A	A	A	A	A	A	-	A	A	A	A	A	H	A	A	-	A	B	A	A	D	A	A	D	-	A	A	H	A	A	A	A	A	A	B	H	A	A	H	A	A
1B	13069569	N	G	A	-	A	A	A	A	A	A	A	A	A	-	A	A	A	A	A	H	A	A	-	A	B	A	A	A	A	A	A	-	A	A	H	A	A	A	A	A	A	B	H	A	A	D	A	A
1B	13069573	Y	C	T	-	A	A	A	A	A	A	A	A	D	-	A	A	A	A	D	H	A	A	-	A	B	A	A	A	A	A	A	-	A	A	H	A	A	A	A	A	A	B	H	A	A	D	A	A
1B	13069588	Y	T	C	-	A	A	A	A	A	A	A	A	A	-	A	A	A	A	A	H	A	A	-	A	B	A	A	A	A	A	A	-	A	A	H	A	A	A	A	A	A	B	H	A	A	D	A	A
1B	13069615	N	C	T	-	A	A	A	A	A	A	A	A	A	-	A	A	A	A	A	H	A	A	-	A	B	A	A	A	A	A	A	-	A	A	H	A	A	A	A	A	A	B	H	A	A	D	A	A
1B	13280198	Y	G	A	A	A	H	B	B	B	B	B	A	H	A	B	B	A	A	H	D	A	A	B	B	A	A	B	B	B	B	A	A	B	A	-	A	A	A	A	B	B	A	A	A	A	B	A	A
1B	13309199	Y	C	G	A	A	A	A	A	A	A	A	A	A	A	A	A	A	B	H	A	B	A	A	A	A	A	A	A	A	A	A	-	A	A	A	A	A	A	A	A	A	A	A	A	A	A	A	A
1B	13324189	Y	G	C	A	A	A	A	A	A	A	A	A	A	D	A	A	A	A	A	H	A	A	A	A	C	A	A	A	A	A	A	-	A	A	H	A	H	A	-	-	A	A	A	A	A	A	A	A
1B	13347552	Y	T	C	A	A	A	A	A	A	A	A	A	A	A	A	A	A	A	A	H	A	A	A	A	H	A	A	A	A	A	D	A	A	A	H	A	H	A	A	A	A	A	A	A	A	A	A	A
1B	13347746	N	G	C	A	A	A	A	A	A	A	A	A	A	A	A	A	A	A	A	H	A	A	A	A	C	A	A	A	A	A	-	-	A	A	H	A	D	A	A	A	A	A	A	A	A	A	A	A
1B	13687160	Y	A	AC	C	B	B	B	B	-	B	B	A	H	B	B	B	-	B	B	B	B	B	C	B	B	B	B	B	B	B	H	B	B	B	B	B	H	-	B	B	B	B	B	B	B	B	B	B
1B	13690970	Y	G	A	A	A	A	A	A	A	A	A	A	A	A	A	A	A	A	A	A	A	A	-	A	A	A	A	A	A	A	A	A	A	A	A	A	A	A	A	A	A	A	A	A	A	A	A	A
1B	13691001	N	C	T	A	A	A	A	A	A	A	A	A	A	A	A	A	A	A	A	A	A	A	-	A	A	A	A	A	A	A	A	A	A	A	A	A	A	A	A	A	A	A	A	A	A	A	A	A
1B	14130037	N	C	T	A	A	A	A	A	A	A	A	A	A	A	A	A	A	A	A	A	A	A	A	A	A	A	A	A	A	A	A	A	A	A	A	A	A	A	A	A	A	A	A	A	A	A	A	A
1B	14130066	N	C	T	A	A	A	A	A	A	A	A	A	A	A	A	A	A	A	A	A	A	A	A	A	A	A	A	A	A	A	A	-	A	A	A	A	A	A	A	A	A	A	A	A	A	A	A	A
1B	14130101	N	C	T	A	A	A	A	A	A	A	A	A	A	A	A	A	A	A	A	A	A	A	A	A	A	A	A	A	A	A	A	-	A	A	A	A	A	A	A	A	A	A	A	A	A	A	A	A
1B	14130104	N	C	T	A	A	A	A	A	A	A	A	A	A	A	A	A	A	A	A	A	A	A	A	A	A	A	A	A	A	A	A	-	A	A	A	A	A	A	A	A	A	A	A	A	A	A	A	A
1B	14130121	N	C	T	A	A	A	A	A	A	A	A	A	A	A	A	A	A	A	A	A	A	A	A	A	A	A	A	A	A	A	A	-	A	A	A	A	A	A	A	A	A	A	A	A	A	A	A	A
1B	14196925	Y	T	C	A	A	H	A	A	A	A	A	A	A	A	A	A	A	A	C	A	B	A	A	A	A	A	A	A	A	A	A	A	A	A	A	A	A	A	A	A	A	A	A	A	A	A	A	A
1B	15066058	N	G	A	A	A	A	A	A	A	A	A	A	A	A	A	A	A	A	A	A	A	A	A	A	A	A	A	A	A	A	A	-	A	A	A	A	A	A	A	A	A	A	A	A	-	A	A	A
1B	15069959	N	A	G	A	A	A	A	A	A	A	A	A	A	A	A	A	A	A	A	D	A	A	A	A	A	A	A	A	A	A	A	A	A	A	A	A	A	A	A	A	A	A	A	A	A	A	A	A
1B	15070170	N	G	A	A	A	A	A	A	A	A	A	A	A	A	A	A	A	A	A	H	A	A	A	A	A	A	A	A	A	A	A	A	A	A	A	A	A	A	A	A	A	A	A	A	A	A	A	A
1B	15070200	N	G	A	A	A	A	A	A	A	A	A	A	A	A	A	A	A	A	A	H	A	A	A	A	A	A	A	A	A	A	A	A	A	A	A	A	A	A	A	A	A	A	A	A	A	A	A	A
1B	15074691	Y	C	G	A	A	A	A	A	A	A	A	A	A	-	A	A	A	A	A	A	A	A	-	A	A	A	A	A	A	A	A	A	A	A	A	A	A	A	A	A	A	A	A	A	A	A	A	A
1B	15575143	Y	A	G	B	B	H	B	B	B	B	B	A	B	B	B	B	B	B	D	B	B	B	B	A	B	B	B	B	B	B	B	B	B	B	B	B	B	B	B	B	B	B	B	B	B	B	B	B
1B	15588040	Y	T	C	B	B	H	B	B	-	B	B	A	C	B	B	B	B	B	D	B	B	B	B	A	B	B	B	B	B	B	B	H	B	B	B	B	C	B	B	B	B	B	B	B	B	B	B	B
1B	15847905	Y	A	G	H	B	H	B	B	B	B	B	A	B	B	B	B	-	B	D	B	B	B	B	A	B	B	B	B	B	B	C	B	B	B	B	B	B	B	B	B	B	B	B	B	B	B	B	B
1B	15847941	Y	A	T	H	B	H	B	B	-	B	B	A	B	B	B	B	-	B	D	B	C	B	B	A	B	B	B	B	B	B	-	B	B	B	B	B	B	-	B	B	B	B	B	B	B	B	B	B
1B	16051855	Y	A	G	B	B	H	B	B	B	B	B	A	B	-	B	B	B	B	A	B	B	B	-	A	B	B	B	B	B	B	C	-	B	B	B	B	B	B	B	B	B	B	B	B	B	B	B	B
1B	16441591	N	G	A	A	A	A	A	A	A	A	A	A	A	A	A	A	A	A	A	A	A	A	A	A	A	A	A	A	A	A	A	A	A	A	A	A	A	A	A	A	A	A	A	A	A	A	A	A
1B	16441603	N	T	G	A	A	A	A	A	A	A	A	A	A	A	A	A	A	A	A	A	A	A	A	A	A	A	A	A	A	A	A	A	A	A	A	A	A	A	A	A	A	A	A	A	A	A	A	A
1B	16441776	N	G	A	A	A	A	A	A	A	A	A	A	A	A	A	A	A	A	A	A	A	A	A	A	A	A	A	A	A	A	A	A	A	A	A	A	A	A	A	A	A	A	A	A	A	A	A	A
1B	16968363	N	A	C	A	A	A	A	A	A	A	A	A	A	A	A	A	A	A	A	A	A	A	A	A	A	A	A	A	A	A	A	A	A	A	A	A	A	A	A	A	A	A	A	A	A	A	A	A
1B	17199357	N	A	G	A	A	A	A	A	A	A	A	A	A	A	A	A	A	A	A	A	A	A	-	A	A	A	A	A	A	A	A	A	A	A	A	A	A	A	A	A	A	A	A	A	A	A	A	A
1B	17200525	Y	C	CAT	A	A	A	A	A	A	A	A	A	A	A	A	A	A	A	A	A	A	A	A	A	A	A	A	A	A	A	A	-	A	A	A	A	A	A	A	A	A	A	A	A	A	A	A	A
1B	18127314	Y	G	A	B	A	A	A	A	A	A	A	A	A	A	A	B	B	B	B	H	B	A	A	A	A	A	A	A	A	A	A	A	A	A	A	A	A	A	A	B	A	A	A	A	A	A	A	A
1B	18153020	N	T	C	A	A	A	A	A	A	A	A	A	A	A	A	A	A	A	A	A	A	A	A	A	A	A	A	A	A	A	A	A	A	A	-	A	A	A	A	A	-	A	A	A	A	A	A	A
1B	18153190	Y	A	G	A	A	A	A	A	A	A	A	A	A	A	A	A	A	A	A	A	A	A	A	A	A	A	A	A	A	A	A	A	A	A	A	A	A	A	A	A	A	A	A	A	A	A	A	A
1B	18153242	N	A	G	A	A	A	A	A	A	A	A	A	A	A	A	A	A	A	A	A	A	A	A	A	A	A	A	A	A	A	A	A	A	A	A	A	A	A	A	A	A	A	A	A	A	A	A	A
1B	18595939	Y	C	T	A	B	B	A	A	A	A	A	A	C	B	B	A	A	A	A	H	A	B	B	B	B	B	B	B	B	H	B	B	B	B	B	B	B	B	B	A	B	B	B	B	B	B	B	A
1B	18799898	Y	C	T	A	A	A	A	A	A	A	A	A	A	A	A	A	A	A	A	A	A	A	A	A	A	A	A	A	A	A	A	-	A	A	A	A	A	A	A	A	A	A	A	A	A	A	A	A
1B	18803896	N	T	C	A	A	A	A	A	A	A	A	A	A	A	A	A	A	A	A	A	A	A	A	A	A	A	A	A	A	A	A	A	A	A	A	A	A	A	A	A	A	A	A	A	-	A	A	A
1B	18803964	Y	A	G	A	A	A	A	A	A	A	A	A	A	A	A	A	A	A	A	A	A	A	A	A	A	A	A	A	A	A	A	A	A	A	A	A	A	A	A	A	A	A	A	A	-	A	A	A
1B	18804090	N	G	C	A	A	A	A	A	A	A	A	A	A	A	A	A	A	A	A	A	A	A	A	A	A	A	A	A	A	A	A	A	A	A	A	A	A	A	A	A	A	A	A	A	-	A	A	A
1B	18969422	N	G	C	A	A	A	A	A	A	A	A	A	A	A	A	A	A	A	A	A	A	A	A	A	A	A	A	A	A	A	A	A	A	A	A	A	A	A	A	A	A	A	A	A	-	A	A	A
1B	20412594	Y	T	C	A	A	A	A	A	A	A	A	A	H	A	A	A	A	A	A	A	A	A	A	A	A	A	A	A	A	A	A	A	A	A	A	A	A	A	A	A	A	A	A	A	A	A	A	B
1B	20412796	Y	A	G	A	A	A	A	A	A	A	A	A	A	A	A	A	A	A	A	A	A	A	A	A	A	A	A	A	A	A	A	A	A	A	A	A	A	A	A	A	A	A	A	A	A	A	A	A
1B	20798431	Y	G	C	B	B	B	A	A	A	A	A	A	B	B	B	-	B	-	B	B	B	B	B	B	B	B	B	B	B	H	B	-	B	B	B	B	B	B	B	B	B	B	B	B	B	B	B	B
1B	22673893	Y	A	G	A	A	A	A	A	A	A	A	A	A	A	A	A	A	A	A	D	A	A	A	A	A	A	A	A	A	A	A	A	A	A	A	A	A	A	A	A	A	A	A	A	-	A	A	A
1B	22879801	Y	C	G	-	B	B	B	B	B	B	B	A	B	-	B	B	B	B	B	B	B	B	-	B	B	B	B	B	B	B	B	B	B	B	B	B	B	B	B	B	B	B	B	B	B	B	B	B
1B	23599694	N	G	A	-	A	A	A	A	A	A	A	A	A	A	A	A	A	A	A	D	-	A	-	A	A	A	A	A	A	A	A	A	A	A	A	A	A	A	A	A	A	A	A	A	A	A	A	A
1B	25984757	Y	A	G	A	B	D	A	A	A	A	A	A	H	B	A	A	A	A	A	H	A	A	-	-	B	A	B	B	B	H	B	B	C	B	H	B	B	B	B	A	A	B	H	B	B	H	B	A
1B	32309142	Y	C	T	A	A	A	A	A	A	A	A	A	A	A	A	A	A	A	A	D	A	A	A	A	A	A	A	A	A	A	A	A	A	A	A	A	A	A	A	A	A	A	A	A	-	A	A	A
1B	32337004	N	C	T	A	A	A	A	A	A	A	A	A	A	A	A	A	A	A	A	A	A	A	A	A	A	A	A	A	A	A	A	A	A	A	A	A	A	A	A	A	A	A	A	A	-	A	A	A
1B	32337035	N	T	C	A	A	A	A	A	A	A	A	A	A	A	A	A	A	A	A	A	A	A	A	A	A	A	A	A	A	A	A	A	A	A	A	A	A	A	A	A	A	A	A	A	A	A	A	A
1B	32337075	Y	A	G	A	A	A	A	A	A	A	A	A	A	A	A	A	A	A	A	A	A	A	A	A	A	A	A	A	A	A	A	A	A	A	A	A	A	A	A	A	A	A	A	A	A	A	A	A
1B	32337083	Y	T	G	A	A	A	A	A	A	A	A	A	A	A	A	A	A	A	A	A	A	A	A	A	A	A	A	A	A	A	-	A	A	A	A	A	A	A	A	A	A	A	A	A	A	A	A	A
1B	34954513	N	C	A	A	A	A	A	A	A	A	A	A	A	A	A	A	A	A	A	D	A	A	A	A	A	A	A	A	A	A	A	A	A	A	A	A	A	A	A	A	A	A	A	A	A	A	A	A
1B	34954514	Y	A	T	A	A	A	A	A	A	A	A	A	A	A	A	A	A	A	A	D	A	A	A	A	A	A	A	A	A	A	A	A	A	A	A	A	A	A	A	A	A	A	A	A	A	A	A	A
1B	34956348	N	G	A	A	A	A	A	A	A	A	A	A	A	A	A	A	A	A	A	A	A	A	A	A	A	A	A	A	A	A	A	A	A	A	A	A	A	A	A	A	A	A	A	A	A	A	A	A
1B	35289470	N	A	G	A	A	A	-	A	-	A	A	A	A	A	A	A	A	A	A	A	A	A	-	A	A	A	A	A	A	A	A	-	A	A	A	A	A	A	A	A	A	A	A	A	A	A	A	A
1B	35289527	Y	C	G	A	A	A	-	A	-	A	A	A	A	A	A	A	A	A	A	A	A	A	-	A	A	A	A	A	A	A	A	A	A	A	A	A	A	A	A	A	A	A	A	A	A	A	A	A
1B	37750959	Y	A	C	A	B	H	A	A	A	A	A	A	H	B	A	A	A	A	D	H	A	A	-	A	B	A	B	B	B	D	C	B	B	B	B	B	B	B	B	A	A	B	H	B	B	H	B	A
1B	38072934	Y	T	C	-	A	A	A	A	A	A	A	A	A	A	A	A	A	A	A	A	A	A	A	A	A	A	A	A	A	A	A	-	A	A	A	A	A	A	A	A	A	A	A	A	A	A	A	A
1B	40213953	N	G	A	A	A	A	A	A	A	A	A	A	A	A	A	A	A	A	A	A	A	A	A	A	A	A	A	A	A	A	A	A	A	A	A	A	A	A	A	A	A	A	A	A	A	A	A	A
1B	40214471	Y	C	G	B	B	B	B	B	B	B	B	A	B	B	B	B	B	B	B	B	B	B	B	B	B	B	B	B	B	B	C	B	B	B	B	B	B	B	B	B	B	B	B	B	B	B	B	B
1B	40214521	Y	T	TTTA	A	A	A	A	A	A	A	A	A	A	A	A	A	A	A	A	A	A	A	A	A	A	A	A	A	A	A	A	A	A	A	A	A	A	A	A	A	A	A	A	A	A	A	A	A
1B	40502455	N	T	C	A	A	A	A	A	A	A	A	A	A	A	A	A	A	A	A	A	A	A	A	A	A	A	A	A	A	A	A	A	A	A	A	A	-	A	A	A	A	A	A	A	A	A	A	A
1B	40538082	Y	C	A	A	A	H	A	A	-	A	A	A	A	A	A	A	A	A	A	A	A	A	-	B	A	A	A	A	A	A	A	A	A	A	A	A	A	A	A	A	A	A	A	A	A	A	A	A
1B	40675065	N	G	A	A	A	A	A	A	A	A	A	A	A	A	A	A	A	A	A	D	-	A	A	A	A	A	A	A	A	A	A	-	A	A	A	A	A	A	-	A	A	A	A	A	-	A	A	A
1B	40771830	N	C	T	B	A	A	A	A	A	A	A	A	H	A	A	B	B	B	C	H	B	A	A	A	A	A	A	A	A	A	A	-	A	A	A	A	A	A	-	B	A	A	A	A	-	A	A	B
1B	44789361	Y	G	T	A	A	A	A	A	A	A	A	A	A	A	A	A	A	A	A	A	A	A	A	A	A	A	A	A	A	A	A	D	A	A	A	A	A	A	A	A	A	A	A	A	A	A	A	A
1B	45004946	Y	G	T	B	A	A	A	A	A	A	A	A	A	A	A	B	B	B	C	H	B	A	A	A	A	A	A	A	A	A	A	A	A	A	A	A	A	A	A	B	A	A	A	A	-	A	A	A
1B	45141464	N	G	C	A	A	A	A	A	A	A	A	A	A	A	A	A	A	A	A	A	A	A	A	A	A	A	A	A	A	A	A	A	A	A	A	A	A	A	-	A	A	A	A	A	-	A	A	A
1B	45141472	Y	G	A	A	A	A	A	A	A	A	A	A	A	A	A	A	A	A	A	A	A	A	A	A	A	A	A	A	A	A	A	A	A	A	A	A	A	A	-	A	A	A	A	A	-	A	A	A
1B	45480506	Y	T	C	A	A	A	A	A	A	A	A	A	A	A	A	A	A	A	A	A	A	A	A	A	A	A	A	A	A	A	A	H	A	A	A	A	A	A	A	A	A	A	A	A	A	A	A	A
1B	45480524	Y	T	C	A	A	A	A	A	A	A	A	A	A	A	A	A	A	A	A	A	A	A	A	A	A	A	A	A	A	A	A	H	A	A	A	A	A	A	A	A	A	A	A	A	A	A	A	A
1B	45773008	Y	T	G	A	A	A	A	A	A	A	A	A	A	A	A	A	A	A	A	A	A	A	A	A	A	A	A	A	A	A	A	-	A	A	A	A	A	A	A	A	A	A	A	A	A	A	A	A
1B	45773039	Y	A	T	A	A	A	A	A	A	A	A	A	A	A	A	A	A	A	A	A	A	A	A	A	A	A	A	A	A	A	A	A	A	A	A	A	A	A	A	A	A	A	A	A	-	A	A	A
1B	46115474	Y	C	T	A	A	A	A	A	A	A	A	A	A	A	A	A	A	A	A	A	A	A	A	A	A	A	A	A	A	A	A	A	A	A	A	A	A	A	A	A	A	A	A	A	A	A	A	A
1B	46364606	N	T	G	A	A	A	A	A	A	A	A	A	A	A	A	A	A	A	A	A	A	A	A	A	A	A	A	A	A	A	A	-	A	A	A	A	A	A	A	A	A	A	A	A	A	A	A	A
1B	46712515	N	A	C	A	A	A	A	A	A	A	A	A	A	A	A	A	A	A	A	A	A	A	A	A	A	A	A	A	A	A	A	A	A	A	A	A	A	A	A	A	A	A	A	A	-	A	A	A
1B	46762570	Y	T	C	A	A	A	A	A	A	A	A	A	A	A	A	A	A	A	A	A	A	A	A	A	A	A	A	A	A	A	A	A	A	A	A	A	A	A	A	A	A	A	A	A	A	A	A	A
1B	46762661	N	A	G	A	A	A	A	A	A	A	A	A	A	A	A	A	A	A	A	A	A	A	A	A	A	A	A	A	A	A	A	-	A	A	A	A	A	A	A	A	A	A	A	A	A	A	A	A
1B	46782819	Y	T	G	A	A	A	A	A	A	A	A	A	A	A	A	A	A	A	A	A	A	A	-	A	A	A	A	A	A	A	A	A	A	A	A	A	A	A	A	A	A	A	A	A	A	A	A	A
1B	47139894	N	C	T	A	A	A	A	A	A	A	A	A	A	A	A	A	A	A	A	A	A	A	A	A	A	A	A	A	A	A	A	A	A	A	A	A	A	A	A	A	A	A	A	A	A	A	A	A
1B	47139924	Y	C	T	A	A	A	A	A	A	A	A	A	A	A	A	A	A	A	A	A	A	A	A	A	A	A	A	A	A	A	A	A	A	A	A	A	A	A	A	A	A	A	A	A	A	A	A	A
1B	47139963	N	C	T	A	A	A	A	A	A	A	A	A	A	A	A	A	A	A	A	A	A	A	A	A	A	A	A	A	A	A	A	A	A	A	A	A	A	A	A	A	A	A	A	A	A	A	A	A
1B	47236703	Y	T	A	H	A	A	A	A	A	A	A	A	A	A	A	H	-	A	D	D	A	A	A	A	A	A	A	A	A	A	A	-	A	A	A	A	A	A	A	A	A	A	A	A	-	A	A	A
1B	48061642	Y	C	A	-	A	A	A	A	A	A	A	A	A	-	A	A	A	A	A	A	A	A	A	A	A	A	A	A	A	A	A	A	A	A	A	A	A	A	A	A	A	A	A	A	A	A	A	A
1B	48061645	N	C	A	-	A	A	A	A	A	A	A	A	A	-	A	A	A	A	A	A	A	A	A	A	A	A	A	A	A	A	A	A	A	A	A	A	A	A	A	A	A	A	A	A	A	A	A	A
1B	48062020	Y	T	A	-	A	A	A	A	A	A	A	A	A	-	A	A	A	A	A	A	A	A	A	A	A	A	A	A	A	A	A	A	A	A	A	A	A	A	A	A	A	A	A	A	A	A	A	A
1B	48062048	Y	T	C	-	A	A	A	A	A	A	A	A	A	-	A	A	A	A	A	A	A	A	A	A	A	A	A	A	A	A	A	A	A	A	A	A	A	A	A	A	A	A	A	A	A	A	A	A
1B	48308344	Y	G	A	A	A	A	A	A	A	A	A	A	A	A	A	A	A	A	A	A	A	A	A	A	A	A	A	A	A	A	A	A	A	A	A	A	A	A	A	A	A	A	A	A	A	A	A	A
1B	48498043	N	A	G	A	A	A	A	A	A	A	A	A	A	A	A	A	A	A	A	A	A	A	A	A	A	A	A	A	A	A	A	D	A	A	A	A	A	A	A	A	A	A	A	A	A	A	A	A
1B	48498056	Y	A	T	B	A	A	A	A	A	A	A	A	A	A	A	B	A	A	C	H	B	B	A	B	A	A	A	A	A	A	A	A	A	A	-	A	A	A	A	A	A	B	A	A	A	A	A	A
1B	48498060	N	T	C	A	A	A	A	A	A	A	A	A	A	A	A	A	A	A	A	A	A	A	A	A	A	A	A	A	A	A	A	D	A	A	A	A	A	A	A	A	A	A	A	A	A	A	A	A
1B	48502494	N	G	T	A	A	A	A	A	A	A	A	A	A	A	A	A	A	A	A	A	A	A	A	A	A	A	A	A	A	A	A	A	A	A	A	A	A	A	A	A	A	A	A	A	A	A	A	A
1B	48554074	Y	A	C	B	A	A	A	A	A	A	A	A	A	A	A	B	A	A	B	H	B	B	A	B	A	A	A	A	A	A	A	A	A	A	-	A	A	A	A	A	A	B	A	A	A	A	A	A
1B	48886882	Y	C	G	A	B	H	A	A	A	A	A	A	B	B	B	A	A	B	D	H	A	A	B	A	B	B	B	B	B	H	B	C	B	B	-	B	B	B	B	A	A	A	B	B	B	B	B	B
1B	48887111	Y	A	G	A	A	A	A	A	A	A	A	A	A	A	A	A	A	A	A	A	A	A	A	A	A	A	A	A	A	A	A	A	A	A	A	A	A	A	A	A	A	A	A	A	A	A	A	A
1B	48905072	Y	G	C	-	B	H	A	A	A	A	A	A	B	B	B	A	A	B	A	H	A	A	-	A	B	B	B	B	B	A	B	C	B	B	H	B	C	B	B	A	A	A	B	B	B	B	B	B
1B	48905383	Y	G	A	-	B	H	A	A	A	A	A	A	B	B	B	A	-	B	A	H	A	A	-	A	B	B	B	B	B	A	B	B	B	B	-	B	B	B	B	A	A	A	B	B	B	B	B	B
1B	48915059	Y	C	T	A	B	H	A	A	A	A	A	A	B	B	B	A	A	B	A	H	-	A	B	A	B	B	B	B	B	D	B	B	B	B	H	B	B	B	B	A	A	A	B	B	-	B	B	B
1B	51067342	Y	G	A	-	B	H	A	A	A	A	A	A	H	-	A	B	B	A	B	H	B	B	A	B	D	A	B	B	B	B	B	-	H	A	-	B	B	-	B	B	A	B	H	B	B	B	B	B
1B	51442646	Y	A	T	-	A	A	A	A	A	A	A	A	A	A	A	A	B	A	A	H	A	A	-	A	A	A	A	A	A	A	A	A	A	A	A	A	A	A	A	A	A	A	A	A	A	A	A	A
1B	51658033	Y	A	G	A	A	A	A	A	A	A	A	A	A	A	A	A	A	A	A	D	A	A	A	B	A	A	A	A	A	A	A	A	A	A	A	A	H	A	B	A	A	A	A	A	A	A	A	B
1B	51658068	Y	C	T	A	A	A	A	A	A	A	A	A	A	A	A	A	A	A	A	A	A	A	A	B	A	A	A	A	A	A	A	A	A	A	A	A	H	A	B	A	A	A	A	A	A	A	A	B
1B	51658125	N	A	G	A	A	A	A	A	A	A	A	A	A	A	A	A	A	A	A	D	A	A	A	B	A	A	A	A	A	A	A	A	A	A	A	A	H	A	B	A	A	A	A	A	A	A	A	B
1B	51658191	N	C	T	A	A	A	A	A	A	A	A	A	A	A	A	A	A	A	A	A	A	A	A	A	A	A	A	A	A	C	A	A	A	A	A	A	A	A	A	A	A	A	A	A	A	A	A	A
1B	52650867	N	C	A	A	A	A	A	A	A	A	A	A	A	A	A	A	A	A	A	A	A	A	A	A	A	A	A	A	A	A	A	A	A	A	A	A	A	A	D	A	A	A	A	A	A	A	A	A
1B	52650881	Y	T	C	A	A	A	A	A	A	A	A	A	A	A	A	A	A	A	A	A	A	A	A	A	A	A	A	A	A	A	A	A	A	A	A	A	A	A	D	A	A	A	A	A	A	A	A	A
1B	52742852	Y	C	A	A	B	H	A	A	A	A	A	A	H	B	A	A	A	A	A	H	A	B	B	A	B	A	B	B	B	D	B	B	B	B	B	B	B	-	B	A	A	B	B	B	B	A	B	B
1B	52824537	N	C	G	A	A	A	A	A	A	A	A	A	A	A	A	A	A	A	A	D	A	A	A	A	A	A	A	A	A	A	A	A	A	A	A	A	A	A	A	A	A	A	A	A	-	A	A	A
1B	52824680	N	C	T	A	A	A	A	A	A	A	A	A	A	A	A	A	A	A	A	D	A	A	A	A	A	A	A	A	A	A	A	A	A	A	A	A	A	A	A	A	A	A	A	A	-	A	A	A
1B	52900535	Y	T	TAAGGATAC	A	A	A	A	A	A	A	A	A	A	A	A	A	A	A	A	A	A	A	A	A	A	A	A	A	A	A	A	A	A	A	A	A	A	A	A	A	A	A	A	A	A	A	A	A
1B	53177529	Y	G	C	A	A	A	A	A	A	A	A	A	A	A	A	A	A	A	A	D	A	A	A	A	A	A	A	A	A	A	A	A	A	A	A	A	A	A	A	A	A	A	A	A	A	A	A	A
1B	53177577	Y	A	G	A	A	A	A	A	A	A	A	A	A	A	A	A	A	A	A	D	A	A	A	A	A	A	A	A	A	A	A	A	A	A	A	A	A	A	A	A	A	A	A	A	A	A	A	A
1B	53273890	Y	A	G	A	A	A	A	A	A	A	A	A	A	H	A	B	A	A	A	H	A	A	A	A	B	A	A	A	A	A	A	A	A	A	A	A	A	A	A	A	B	A	A	A	A	A	A	A
1B	53744235	N	G	A	A	A	A	A	A	A	A	A	A	A	A	A	A	A	A	A	A	A	A	A	A	A	A	A	A	A	A	A	A	A	A	A	A	A	A	A	A	A	A	A	A	A	A	A	A
1B	54437595	N	G	A	A	A	A	A	A	A	A	A	A	A	A	A	A	A	A	A	A	A	A	A	A	A	A	A	A	A	A	A	A	A	A	A	A	A	A	A	A	A	A	A	A	A	A	A	A
1B	54437615	Y	T	C	A	A	A	A	A	A	A	A	A	A	A	A	A	A	A	A	A	A	A	A	A	A	A	A	A	A	A	A	A	A	A	A	A	A	A	A	A	A	A	A	A	A	A	A	A
1B	55119978	N	C	T	A	A	A	A	A	A	A	A	A	A	A	A	A	A	A	A	H	-	A	B	A	B	A	B	B	A	D	A	-	C	A	H	A	A	A	-	A	A	A	A	A	-	A	A	A
1B	55136129	Y	C	A	A	A	A	A	A	A	A	A	A	A	A	A	A	A	A	A	D	A	A	A	A	A	A	A	A	A	A	A	A	A	A	A	A	A	A	A	A	A	A	A	A	A	A	A	A
1B	55136212	N	C	T	A	A	H	A	A	A	A	A	A	D	C	A	A	A	A	A	D	A	A	A	A	A	A	A	A	B	A	A	A	D	A	-	A	A	A	A	A	A	A	A	A	A	H	A	A
1B	56457343	N	G	A	A	A	A	A	A	A	A	A	A	A	D	A	A	A	A	A	A	A	A	C	A	H	A	A	A	A	A	A	A	A	B	A	A	A	A	A	A	A	A	A	A	A	A	A	A
1B	56457360	N	C	G	A	A	A	A	A	A	A	A	A	A	D	A	A	A	A	A	A	A	A	C	A	H	A	A	A	A	A	A	A	A	B	A	A	A	A	A	A	A	A	A	A	A	A	A	A
1B	56457384	N	C	T	A	A	A	A	A	A	A	A	A	A	D	A	A	A	A	A	A	A	A	C	A	H	A	A	A	A	A	A	A	A	B	A	A	A	A	A	A	A	A	A	A	A	A	A	A
1B	56457534	N	T	C	A	A	A	A	A	A	A	A	A	A	D	A	A	A	A	A	A	A	A	C	A	H	A	A	A	A	A	A	A	A	B	A	A	A	A	A	A	A	A	A	A	A	A	A	A
1B	56457581	N	G	A	A	A	A	A	A	A	A	A	A	A	D	A	A	A	A	A	A	A	A	C	A	H	A	A	A	A	A	A	A	A	B	A	A	A	A	A	A	A	A	A	A	A	A	A	A
1B	56699257	Y	G	A	B	A	A	A	A	A	A	A	A	A	A	A	A	A	A	C	A	A	A	A	B	A	A	A	A	A	H	A	A	A	A	A	A	A	A	A	A	A	A	A	A	A	A	A	A
1B	56699325	Y	G	A	A	A	A	A	A	A	A	A	A	A	A	A	A	A	A	A	A	A	A	A	A	A	A	A	A	A	A	A	A	A	B	A	A	A	A	A	A	A	A	A	A	A	A	A	A
1B	56726622	N	C	T	A	-	A	A	A	A	A	A	A	A	A	A	-	A	A	-	A	A	A	A	A	A	-	A	-	A	-	A	A	A	B	A	-	A	A	A	A	A	A	A	A	A	-	A	A
1B	56771992	N	G	C	A	A	A	A	A	A	A	A	A	A	A	A	A	A	A	A	A	A	A	A	A	A	A	A	A	A	A	A	-	A	B	A	A	A	A	A	A	A	A	A	A	A	A	A	A
1B	56817020	N	G	A	A	A	A	A	A	A	A	A	A	A	A	A	A	A	A	A	A	A	A	A	A	A	A	A	A	A	A	A	A	A	B	A	A	A	A	A	A	A	A	A	A	A	A	A	A
1B	56879245	N	T	C	A	A	A	A	A	A	A	A	A	A	A	A	A	A	A	A	A	A	A	A	A	A	A	A	A	A	A	A	A	A	A	A	A	A	A	A	A	A	A	A	A	A	A	A	A
1B	56992202	N	A	T	A	A	A	A	A	A	A	A	A	A	A	A	A	A	A	A	A	A	A	A	A	A	A	A	A	A	A	A	A	A	A	A	A	A	A	A	A	A	A	A	A	A	A	A	A
1B	57122132	Y	T	C	B	B	H	B	B	B	B	B	A	B	B	B	A	B	B	D	B	B	B	B	B	B	B	B	B	B	B	B	B	B	B	B	B	B	B	B	A	B	B	B	B	B	B	B	B
1B	57365136	N	T	C	A	A	A	A	A	A	A	A	A	A	A	A	A	A	A	A	A	A	A	A	A	A	A	A	A	A	A	A	A	A	A	A	A	A	A	A	A	A	A	A	A	A	A	A	A
1B	57611970	Y	C	G	A	A	A	A	A	A	A	A	A	A	A	A	A	A	A	A	D	-	A	A	A	A	A	A	A	A	A	A	A	A	A	A	A	A	A	A	A	A	A	A	A	-	A	A	A
1B	57612079	N	G	A	A	A	A	A	A	A	A	A	A	A	A	A	A	A	A	A	D	A	A	A	A	A	A	A	A	A	A	A	-	A	A	A	A	A	A	A	A	A	A	A	A	-	A	A	A
1B	58208918	Y	A	T	A	A	A	A	A	A	A	A	A	A	A	A	A	A	A	A	A	A	A	A	A	A	A	A	A	A	A	A	A	A	A	A	A	A	A	A	A	A	A	A	A	A	A	A	A
1B	58214509	Y	T	C	A	B	H	B	B	B	B	B	A	H	B	B	A	-	A	A	H	-	B	B	B	H	B	B	B	B	B	B	B	B	B	-	B	B	B	-	B	A	B	B	B	-	B	B	B
1B	58316770	N	A	G	A	A	B	B	B	-	A	A	B	H	C	B	A	A	A	D	H	A	B	B	B	A	B	B	B	B	B	B	H	B	B	-	B	C	B	B	A	A	B	D	B	A	B	B	B
1B	58611506	Y	GCAA	G	A	A	A	A	A	A	A	A	A	A	A	A	A	A	A	A	A	A	A	A	B	A	A	A	A	A	C	A	A	A	A	A	A	A	A	A	A	A	A	A	A	A	A	A	A
1B	58701114	Y	A	T	A	B	B	B	B	B	A	A	A	H	B	B	A	A	A	D	H	A	B	B	A	B	B	B	B	-	H	B	B	B	B	B	B	B	B	-	B	B	B	B	B	B	B	B	B
1B	58963825	Y	T	C	-	A	B	A	A	A	A	A	B	H	A	A	A	A	B	H	A	A	A	A	B	A	A	A	A	A	A	A	-	A	A	C	A	A	A	A	A	A	A	A	A	A	A	A	A
1B	59159956	Y	C	T	A	A	A	A	A	A	A	A	A	A	A	A	A	A	A	A	A	A	A	A	A	A	A	A	A	A	A	A	-	A	A	A	A	A	A	A	A	A	A	A	A	A	A	A	A
1B	59255696	N	G	T	B	A	A	A	A	A	-	A	A	H	A	A	-	B	-	B	H	B	A	A	-	A	A	A	A	A	A	A	A	A	A	A	A	A	A	A	A	A	A	A	A	A	A	A	B
1B	59781361	Y	T	C	A	B	A	A	A	A	A	A	A	B	B	B	A	A	A	A	H	A	B	B	A	B	B	B	B	B	D	C	B	B	B	B	B	B	B	B	A	A	B	B	B	B	B	B	B
1B	59892271	N	G	A	A	A	A	A	A	A	A	A	A	A	A	A	A	A	A	A	A	A	A	A	A	A	A	A	A	A	A	A	-	A	A	A	A	A	A	A	A	A	A	A	A	A	A	A	A
1B	59892465	Y	CAACATACCT	C	A	A	A	A	A	A	A	A	A	A	A	A	A	A	A	A	A	A	A	A	A	A	A	A	A	A	A	A	A	A	A	A	A	A	A	A	A	A	A	A	A	A	A	A	A
1B	59892475	Y	A	T	A	A	A	A	A	A	A	A	A	A	A	A	A	A	A	A	A	A	A	A	A	A	A	A	A	A	A	A	A	A	A	A	A	A	A	A	A	A	A	A	A	A	A	A	A
1B	60229890	Y	G	T	A	A	A	A	A	A	A	A	A	A	A	A	A	A	A	A	A	A	A	A	A	A	A	A	A	A	A	A	-	A	A	A	A	A	A	A	A	A	A	A	A	A	A	A	A
1B	60257234	N	T	A	A	A	A	A	A	A	A	A	A	A	A	A	A	A	A	A	A	A	A	A	A	A	A	A	D	A	A	A	A	A	A	A	A	A	A	A	A	A	A	A	A	A	A	A	A
1B	60311656	Y	G	A	B	A	A	A	A	A	A	A	A	A	B	A	A	A	A	A	A	A	A	B	A	A	A	A	A	A	A	A	-	A	A	A	A	A	A	A	A	A	A	A	A	A	A	A	A
1B	60439248	N	C	T	A	A	A	A	A	A	A	A	A	A	A	A	A	A	A	A	A	A	A	A	A	A	A	A	A	A	A	A	A	A	A	A	A	A	A	A	A	A	A	A	A	-	A	A	A
1B	60537582	N	A	C	A	A	A	A	A	A	A	A	A	A	A	A	A	A	A	A	A	A	A	A	A	A	A	A	A	A	A	A	A	A	A	A	A	A	A	A	A	A	A	A	A	A	A	A	A
1B	60537608	N	C	G	A	A	A	A	A	A	A	A	A	A	A	A	A	A	A	A	A	A	A	A	A	A	A	A	A	A	A	A	A	A	A	A	A	A	A	A	A	A	A	A	A	A	A	A	A
1B	60762771	N	A	C	A	A	A	A	A	A	A	A	A	A	A	A	A	A	A	A	A	A	A	B	A	A	A	A	A	A	A	A	A	A	A	A	A	A	A	A	A	A	A	C	A	-	A	A	A
1B	60857924	Y	A	G	B	B	B	A	B	A	B	B	B	H	B	B	B	B	B	B	B	B	B	B	B	B	B	B	B	B	B	B	B	B	-	B	B	B	B	B	B	B	B	B	B	B	B	B	B
1B	60970888	Y	A	G	A	A	A	A	A	A	A	A	A	A	A	A	A	A	A	A	C	A	A	B	A	B	A	A	A	A	A	A	A	A	B	-	A	A	A	A	A	A	A	C	A	A	A	A	A
1B	60970950	N	GTCAGGGCC	G	A	A	A	A	A	A	A	A	A	A	A	A	A	A	A	A	C	A	A	B	A	B	A	A	A	A	A	A	A	A	B	-	A	A	A	A	A	A	A	C	A	-	A	A	A
1B	62199311	Y	C	T	A	A	A	A	A	A	A	A	A	A	A	A	A	A	A	A	C	A	A	B	A	B	A	A	A	A	A	A	A	A	B	-	A	A	A	A	A	A	A	C	A	-	A	A	A
1B	62199434	N	C	T	A	A	A	A	A	A	A	A	A	A	A	A	A	A	A	A	C	A	A	B	A	B	A	A	A	A	A	A	A	A	B	-	A	D	A	A	A	A	A	C	A	-	A	A	A
1B	62450311	Y	T	C	A	A	A	A	A	A	A	A	A	A	A	A	A	A	A	A	B	A	A	B	A	B	A	A	A	A	A	A	A	A	B	-	A	A	A	A	A	A	A	C	A	-	A	A	A
1B	62487250	Y	G	A	A	A	A	A	A	A	A	A	A	A	A	A	A	A	A	A	C	A	A	B	A	B	A	A	A	A	A	A	A	A	B	-	A	A	A	A	A	A	A	C	A	A	A	A	A
1B	62562454	Y	T	C	A	A	A	A	A	A	A	A	B	A	B	B	A	A	B	A	B	A	B	A	A	B	A	A	B	A	A	H	D	D	B	-	A	H	B	A	A	A	A	C	A	A	B	B	B
1B	62562484	Y	T	C	A	A	A	A	A	A	A	A	A	A	D	A	A	A	A	A	C	A	A	A	A	B	A	A	A	A	A	A	A	A	B	-	A	A	A	A	A	A	A	C	A	A	A	A	A
1B	62562530	Y	G	C	A	A	A	A	A	A	A	A	A	A	D	A	A	A	A	A	C	A	A	A	A	B	A	A	A	A	A	A	A	A	B	-	A	A	A	A	A	A	A	C	A	A	A	A	A
1B	62565621	N	C	T	A	A	A	A	A	A	A	A	A	A	H	A	A	A	A	A	C	A	A	A	A	B	A	A	A	A	A	A	A	A	B	-	A	A	A	A	A	A	A	C	A	A	A	A	A
1B	62585502	N	A	C	A	A	A	A	A	A	A	A	A	A	B	B	A	A	A	A	H	A	B	-	A	-	A	A	B	A	A	H	A	D	C	-	A	H	B	A	A	A	A	A	A	A	H	B	B
1B	62596633	Y	A	G	-	-	B	B	B	B	B	B	B	H	B	B	B	B	B	B	B	B	B	-	B	-	B	-	B	B	B	B	-	B	-	B	B	B	B	B	B	B	-	B	B	B	B	B	B
1B	62677870	N	T	G	A	A	A	A	A	A	A	A	A	A	A	A	A	A	A	A	A	A	A	A	A	B	A	A	A	A	A	A	A	A	B	H	A	A	A	A	A	A	A	C	A	A	A	A	A
1B	62685083	N	G	A	-	A	A	A	A	A	A	A	A	A	-	A	A	A	A	A	A	A	A	A	A	B	A	A	A	A	A	A	D	A	B	-	A	A	A	A	A	A	A	H	A	A	A	A	A
1B	62725666	Y	T	C	-	A	A	A	A	A	A	A	A	A	H	A	A	A	A	A	D	A	A	-	A	B	A	A	A	A	A	A	A	A	B	-	A	A	A	A	A	A	A	C	A	A	A	A	A
1B	63908642	N	T	A	A	A	H	A	A	A	A	A	A	A	A	A	A	A	A	A	A	A	A	-	A	A	A	A	A	A	A	-	A	A	A	A	A	A	A	A	A	A	A	A	A	A	H	A	H
1B	64257751	Y	C	A	A	A	A	A	A	A	A	A	B	A	A	A	A	A	A	A	A	A	A	A	B	A	A	A	A	A	A	A	A	A	A	A	A	A	A	A	A	A	A	A	A	A	A	A	A
1B	65203391	Y	A	ATACCT	A	A	H	A	B	A	A	B	A	A	A	A	A	A	A	A	A	A	A	A	A	A	A	A	A	A	H	A	A	A	A	A	A	A	A	A	A	B	A	A	A	A	A	A	A
1B	65215915	Y	C	T	A	A	H	A	B	A	A	B	A	A	A	A	A	A	A	A	A	A	A	A	A	A	A	A	A	A	H	A	-	A	A	A	A	A	A	A	A	B	A	A	A	A	A	A	A
1B	65215927	Y	G	C	A	A	H	A	B	A	A	B	A	A	A	A	A	A	A	A	A	A	A	A	A	A	A	A	A	A	H	A	A	A	A	A	A	A	A	A	A	B	A	A	A	A	A	A	A
1B	65724895	Y	G	GA	A	A	A	A	A	A	A	A	A	A	A	A	A	A	A	A	A	A	A	A	A	A	A	A	A	A	A	A	A	A	A	A	A	A	A	A	A	A	A	A	A	A	A	A	A
1B	65889054	Y	A	G	A	B	H	A	A	A	A	A	A	B	B	B	A	A	A	A	H	A	B	B	A	B	B	B	B	C	B	C	B	B	B	B	B	B	B	B	A	A	B	B	B	B	B	B	B
1B	65980163	Y	A	G	A	A	A	A	A	A	A	A	A	A	A	A	A	A	A	A	A	A	A	-	A	A	A	A	A	A	A	A	A	A	A	A	A	A	A	A	A	A	A	A	A	A	A	A	A
1B	67696625	Y	A	G	B	B	B	B	B	B	B	B	B	B	B	B	B	B	B	B	B	B	B	B	B	B	B	B	B	B	H	B	B	B	B	B	B	B	B	-	B	B	B	B	B	-	B	B	B
1B	68101076	Y	C	T	A	A	A	B	B	B	B	B	A	A	A	A	A	A	B	A	A	A	A	-	A	A	A	A	A	A	A	A	A	A	A	A	A	A	A	A	A	A	A	A	A	A	A	A	A
1B	69991562	N	T	C	A	A	H	A	A	A	A	A	A	A	A	A	A	A	A	A	A	A	A	A	A	A	B	H	A	B	H	D	H	A	A	A	A	A	A	A	-	A	A	A	A	A	H	A	A
1B	70274629	N	T	A	A	A	A	A	A	A	A	A	A	A	A	A	A	A	A	A	A	A	A	A	A	A	A	A	A	A	A	A	A	A	A	A	A	A	A	-	A	A	A	A	A	-	A	A	A
1B	70857077	Y	G	A	A	A	A	A	A	A	A	A	A	A	A	A	A	A	A	A	A	A	A	A	A	A	A	A	A	A	A	A	A	A	A	A	A	A	A	A	A	A	A	A	A	A	A	A	A
1B	70901766	Y	C	T	A	A	A	A	A	A	A	A	A	A	A	A	A	A	A	A	A	A	A	A	A	A	A	A	A	A	H	H	D	A	A	A	B	B	B	B	A	A	A	A	B	B	A	B	B
1B	71162369	Y	G	A	B	B	A	A	A	A	A	B	A	-	H	A	B	B	B	B	B	B	A	B	A	B	B	B	B	B	H	-	B	B	B	B	B	-	B	B	A	A	B	B	B	B	D	B	B
1B	71162383	Y	G	A	B	A	A	A	A	A	A	B	A	A	A	A	B	B	B	C	H	B	A	A	A	A	A	A	A	A	A	-	A	A	A	A	A	A	A	A	A	A	A	A	A	A	A	A	A
1B	71162657	Y	G	A	B	A	A	A	A	A	A	B	A	A	A	A	B	B	B	C	H	B	A	A	A	A	A	A	A	A	A	A	A	A	A	A	A	A	A	A	A	A	A	A	A	A	A	A	A
1B	71359806	N	G	A	-	A	A	A	A	A	A	A	A	A	A	A	B	-	B	H	H	-	A	A	A	A	A	A	A	A	A	A	A	A	A	A	A	A	A	A	A	A	A	A	A	A	A	A	A
1B	71395527	Y	C	A	B	A	A	A	A	A	A	A	A	A	A	A	B	B	B	C	H	B	A	A	A	A	A	A	A	A	A	A	H	A	A	A	A	A	A	A	A	A	A	A	A	A	A	A	A
1B	71439630	Y	G	C	B	A	A	A	A	A	B	A	A	A	A	A	B	B	B	C	H	B	A	A	A	A	A	A	A	A	A	A	-	A	A	A	A	A	A	A	A	A	A	A	A	A	A	A	A
1B	71453141	Y	A	C	B	A	A	A	A	A	A	A	A	A	A	A	B	B	B	C	H	B	A	A	A	A	A	A	A	A	A	A	-	A	A	A	A	A	A	A	A	A	A	A	A	A	A	A	A
1B	71453214	Y	G	A	B	A	A	A	A	A	A	A	A	A	A	A	B	B	B	C	H	B	A	A	A	A	A	A	A	A	A	A	-	A	A	A	A	A	A	A	A	A	A	A	A	A	A	A	A
1B	71504866	N	C	T	B	A	A	A	A	A	A	A	A	A	A	A	B	B	B	C	H	B	A	A	A	A	A	A	A	A	A	A	-	A	A	A	A	A	A	A	A	A	A	A	A	A	A	A	A
1B	71534237	Y	G	A	B	A	A	A	A	A	A	A	A	A	A	A	B	B	B	H	H	B	A	A	A	A	A	A	A	A	A	A	A	A	A	A	A	A	A	A	A	A	A	A	A	A	A	A	A
1B	71635978	Y	A	G	B	A	A	A	A	A	A	A	A	A	A	A	B	B	B	B	H	B	A	A	A	A	A	A	A	A	A	A	A	A	A	A	A	A	A	A	A	A	A	A	A	A	A	A	A
1B	71695882	Y	T	C	B	A	A	A	A	A	A	A	A	A	A	A	B	B	B	B	H	B	A	A	A	A	A	A	A	A	A	A	A	A	A	A	A	A	A	A	A	A	A	A	A	A	A	A	A
1B	71695885	Y	C	T	B	A	A	A	A	A	A	A	A	A	A	A	B	B	B	B	H	B	A	A	A	A	A	A	A	A	A	A	A	A	A	A	A	A	A	A	A	A	A	A	A	A	A	A	A
1B	71695945	Y	G	A	B	A	A	A	A	A	A	A	A	A	A	A	B	B	B	B	H	B	A	A	A	A	A	A	A	A	A	A	A	A	A	A	A	A	A	A	A	A	A	A	A	A	A	A	A
1B	71697469	Y	C	T	B	A	A	A	A	A	A	A	A	A	A	A	B	B	B	B	D	-	A	A	A	A	-	-	A	A	A	A	A	A	A	A	A	-	A	A	A	A	A	A	A	A	A	A	A
1B	71697529	Y	C	G	B	A	A	A	A	A	A	A	A	A	A	A	B	B	B	B	D	-	A	A	A	A	A	A	A	A	A	A	A	A	A	A	A	A	A	A	A	A	A	A	A	A	A	A	A
1B	71768353	Y	G	GT	-	A	A	A	A	A	A	A	A	A	A	A	B	B	B	-	A	-	A	A	A	A	A	A	A	A	A	A	A	A	A	A	A	A	A	A	A	A	A	A	A	A	A	A	A
1B	71782465	Y	C	T	B	A	A	A	A	A	A	A	A	A	A	A	B	B	B	C	H	B	A	A	A	A	A	A	A	A	A	A	-	A	A	A	A	A	A	A	A	A	A	A	A	A	A	A	A
1B	71802083	N	CTGGAGATGGAGA	C	B	A	A	A	A	A	A	A	A	A	A	A	-	-	-	A	A	B	A	A	A	A	A	A	A	A	A	A	A	A	A	A	A	A	A	A	A	A	A	A	A	A	A	A	A
1B	71802132	Y	ATGAT	A	B	A	A	A	A	A	A	A	A	A	A	A	-	-	-	A	A	B	A	A	A	A	A	A	A	A	A	A	A	A	A	A	A	D	A	A	A	A	A	A	A	A	A	A	A
1B	71802401	Y	C	CA	B	A	A	A	A	A	A	A	A	A	A	A	-	B	-	A	A	B	A	A	A	A	A	A	A	A	A	A	A	A	A	A	A	A	A	A	A	A	A	A	A	A	A	A	A
1B	71804972	Y	G	A	B	A	A	A	A	A	A	A	A	A	A	A	B	B	B	B	H	B	A	A	A	A	A	A	A	A	A	A	A	A	A	A	A	A	A	A	A	A	A	A	A	A	A	A	A
1B	71935921	N	T	C	B	A	A	A	A	A	A	A	A	A	A	A	B	B	B	B	H	B	A	A	A	A	A	A	A	A	A	A	A	A	A	A	A	A	A	A	A	A	A	A	A	A	A	A	A
1B	71938984	N	T	C	-	A	A	A	A	A	A	A	A	A	A	A	B	B	B	C	H	B	A	-	A	A	A	A	A	A	A	A	A	A	A	A	A	A	A	A	A	A	A	A	A	A	A	A	A
1B	71939523	Y	C	T	-	A	A	A	A	A	A	A	A	A	A	A	B	B	B	C	H	B	A	-	A	A	A	A	A	A	A	A	A	A	A	A	A	A	A	A	A	A	A	A	A	A	A	A	A
1B	71941630	Y	G	C	B	A	A	A	A	A	A	A	A	A	A	A	B	B	B	B	H	B	A	D	A	A	A	A	A	A	A	A	A	A	A	A	A	A	A	A	A	A	A	A	A	A	A	A	A
1B	71990865	Y	G	A	B	A	A	A	A	A	A	A	A	A	-	A	B	A	B	A	A	B	A	-	A	A	A	A	A	A	A	A	A	A	A	A	A	A	A	A	A	A	A	A	A	A	A	A	A
1B	72010868	Y	G	A	D	A	A	A	A	A	A	A	A	A	A	A	B	A	B	A	A	-	A	A	A	A	A	A	A	A	A	A	A	A	A	A	A	A	A	A	A	A	A	A	A	A	A	A	A
1B	72018372	Y	A	G	A	A	A	A	A	A	A	A	A	A	A	A	B	A	B	A	A	B	A	A	A	A	A	A	A	A	A	A	A	A	A	A	A	A	A	A	A	A	A	A	A	A	A	A	A
1B	72036496	Y	A	T	A	A	A	A	A	A	A	A	A	A	A	A	B	A	B	A	A	B	A	A	A	A	A	A	A	A	A	A	A	A	A	A	A	A	A	A	A	A	A	A	A	A	A	A	A
1B	72036704	N	C	A	A	A	A	A	A	A	A	A	A	A	A	A	B	A	B	A	A	B	A	A	A	A	A	A	A	A	A	A	A	A	A	A	A	A	A	A	A	A	A	A	A	A	A	A	A
1B	72040365	Y	T	G	A	A	A	A	A	A	A	A	A	A	A	A	B	A	B	A	A	B	A	-	A	A	A	A	A	A	A	A	A	A	A	A	A	A	A	A	A	A	A	A	A	A	A	A	A
1B	72045619	Y	T	C	A	A	A	A	A	A	A	A	A	A	A	A	B	A	B	A	A	B	A	A	A	A	A	A	A	A	A	A	-	A	A	A	A	A	A	A	A	A	A	A	A	A	A	A	A
1B	72100886	Y	C	G	A	A	A	A	A	A	A	A	A	A	A	A	B	A	B	A	A	B	A	A	A	A	A	A	A	A	A	A	A	A	A	A	A	A	A	A	A	A	A	A	A	A	A	A	A
1B	72100935	Y	A	G	A	A	A	A	A	A	A	A	A	A	A	A	B	A	B	A	A	B	A	A	A	A	A	A	A	A	A	A	A	A	A	A	A	A	A	A	A	A	A	A	A	A	A	A	A
1B	72106485	Y	G	T	D	A	A	A	A	A	A	A	A	A	A	A	B	A	B	A	A	B	A	A	A	A	A	A	A	A	A	A	-	A	A	A	A	A	A	A	A	A	A	A	A	D	A	A	A
1B	72106588	N	C	T	D	A	A	A	A	A	A	A	A	A	A	A	B	A	B	A	A	B	A	A	A	A	A	A	A	A	A	A	A	A	A	A	A	A	A	A	A	A	A	A	A	A	A	A	A
1B	72219004	N	T	C	A	A	A	A	A	A	A	A	A	A	A	A	B	A	B	A	D	B	A	A	A	A	A	A	A	A	A	A	A	A	A	A	A	A	A	A	A	A	A	A	A	-	A	A	A
1B	72219035	Y	G	A	A	A	A	A	A	A	A	A	A	A	A	A	B	A	B	A	D	B	A	A	A	A	A	A	A	A	A	A	A	A	A	A	A	A	A	A	A	A	A	A	A	-	A	A	A
1B	72219038	N	A	G	A	A	A	A	A	A	A	A	A	A	A	A	B	A	B	A	D	B	A	A	A	A	A	A	A	A	A	A	A	A	A	A	A	A	A	A	A	A	A	A	A	-	A	A	A
1B	72222741	N	T	A	A	A	A	A	A	A	A	A	A	A	A	A	B	A	B	A	A	B	A	-	A	A	A	A	A	A	A	A	D	A	A	A	A	A	A	A	A	A	A	A	A	A	A	A	A
1B	72222743	Y	C	T	A	A	A	A	A	A	A	A	A	A	A	A	B	A	B	A	A	B	A	-	A	A	A	A	A	A	A	A	A	A	A	A	A	A	A	A	A	A	A	A	A	A	A	A	A
1B	72222764	N	C	T	A	A	A	A	A	A	A	A	A	A	A	A	B	A	B	A	A	B	A	-	A	A	A	A	A	A	A	A	A	A	A	A	A	A	A	A	A	A	A	A	A	A	A	A	A
1B	72222768	Y	G	T	B	A	A	A	A	A	A	A	A	D	A	A	A	A	A	A	A	A	A	-	A	A	A	A	A	A	A	A	A	A	A	A	A	A	A	A	A	A	A	A	A	A	A	A	A
1B	72223151	Y	T	C	A	A	A	A	A	A	A	A	A	A	A	A	B	A	B	A	A	B	A	-	A	A	A	A	A	A	A	A	D	A	A	A	A	A	A	A	A	A	A	A	A	A	A	A	A
1B	72225428	Y	A	G	H	A	A	A	A	A	A	A	A	A	A	A	B	A	B	A	D	B	A	A	A	A	A	A	A	A	A	A	A	A	A	A	A	A	A	A	A	A	A	A	A	A	A	A	A
1B	72227150	Y	A	T	D	A	A	A	A	A	A	A	A	A	A	A	B	A	B	A	D	B	A	A	A	A	A	A	A	A	A	-	A	A	A	A	A	A	A	A	A	A	A	A	A	A	A	A	A
1B	72278647	N	C	T	D	A	A	A	A	A	A	A	A	A	A	A	B	A	B	A	A	B	A	A	A	A	A	A	A	A	A	A	A	A	A	A	A	A	A	A	A	A	A	A	A	A	A	A	A
1B	72304170	N	T	C	A	A	A	A	A	A	A	A	A	D	A	A	B	A	B	A	D	-	A	A	A	A	A	A	A	A	A	D	A	A	A	A	A	-	A	A	A	A	A	A	A	A	A	A	A
1B	72340078	N	T	C	D	A	A	A	A	A	A	A	A	A	A	A	B	A	B	A	A	B	A	A	A	A	A	A	A	A	A	A	A	A	A	A	A	A	A	A	A	A	A	A	A	A	A	A	A
1B	72340302	N	G	T	D	A	A	A	A	A	A	A	A	A	A	A	B	A	B	A	A	B	A	A	A	A	A	A	A	A	A	A	-	A	A	A	A	A	A	A	A	A	A	A	A	A	A	A	A
1B	72366828	Y	G	A	-	A	A	A	A	A	A	A	A	A	A	A	B	A	B	A	A	-	A	-	A	A	A	A	A	A	A	A	A	A	A	A	A	A	A	A	A	A	A	A	A	A	A	A	A
1B	72366830	Y	A	G	-	B	A	A	A	A	A	A	A	H	A	B	B	A	B	A	H	-	B	-	A	A	A	A	A	A	A	C	H	H	A	-	B	H	-	B	B	A	A	B	B	B	H	B	B
1B	72366860	Y	T	G	-	A	A	A	A	A	A	A	A	A	A	A	B	A	B	A	A	-	A	-	A	A	A	A	A	A	A	A	A	A	A	A	A	A	A	A	A	A	A	A	A	A	A	A	A
2B	118608	N	A	C	A	A	A	A	A	A	A	A	A	A	A	A	A	A	A	A	D	A	A	A	A	A	A	A	-	A	A	A	A	A	A	A	A	A	A	A	A	A	A	A	A	-	A	A	A
2B	235971	Y	C	G	-	A	A	A	A	A	A	A	A	H	-	A	A	A	A	A	A	A	A	-	A	A	A	A	A	A	A	A	A	A	A	A	A	A	A	A	A	A	A	A	A	A	A	A	A
2B	323959	N	T	C	A	A	A	A	A	A	A	A	A	A	A	A	A	A	A	A	A	A	A	A	A	A	A	A	A	A	A	A	A	A	A	A	A	A	A	A	A	A	A	A	A	A	A	A	A
2B	323979	Y	T	G	A	A	A	A	A	A	A	A	A	A	A	A	A	A	A	A	A	A	A	A	A	A	A	A	A	A	A	A	A	A	A	A	A	A	A	A	A	A	A	A	A	A	A	A	A
2B	323980	N	C	T	A	A	A	A	A	A	A	A	A	A	A	A	A	A	A	A	A	A	A	A	A	A	A	A	A	A	A	A	A	A	A	A	A	A	A	A	A	A	A	A	A	A	A	A	A
2B	328993	Y	G	A	A	A	A	A	A	A	A	A	A	A	A	A	A	A	A	A	A	A	A	A	A	A	A	A	A	A	A	A	-	A	A	A	A	A	A	A	A	A	A	A	A	A	A	A	A
2B	338721	Y	A	G	A	A	A	A	A	A	A	A	A	A	A	A	A	A	A	A	A	A	A	A	A	A	A	A	A	A	A	A	A	A	A	A	A	A	A	A	A	A	A	A	A	A	A	A	A
2B	338738	N	C	A	A	A	A	A	A	A	A	A	A	A	A	A	A	A	A	A	A	A	A	A	A	A	A	A	A	A	A	A	A	A	A	A	A	A	A	A	A	A	A	A	A	A	A	A	A
2B	338752	Y	A	G	A	A	A	A	A	A	A	A	A	A	A	A	A	A	A	A	A	A	A	A	A	A	A	A	A	A	A	A	A	A	A	A	A	A	A	A	A	A	A	A	A	A	A	A	A
2B	350192	N	A	C	A	A	A	A	A	A	A	A	A	A	A	A	A	A	A	A	A	A	A	A	A	A	A	A	A	-	A	A	-	A	A	A	A	A	A	A	A	A	A	A	A	-	A	A	A
2B	415030	Y	C	T	-	A	A	A	A	A	A	A	A	A	-	A	A	A	A	A	A	A	A	A	A	A	A	A	A	A	A	A	A	A	A	A	A	A	A	A	A	A	A	A	A	A	A	A	A
2B	415443	Y	T	C	-	A	A	A	A	A	A	A	A	A	-	A	A	A	A	A	A	A	A	A	A	A	A	A	A	A	A	A	A	A	A	A	A	A	A	A	A	A	A	A	A	A	A	A	A
2B	486687	Y	C	G	A	A	A	A	A	A	A	A	A	A	A	A	A	A	A	A	A	A	A	A	A	A	A	A	A	A	A	A	A	A	A	A	A	A	A	A	A	A	A	A	A	A	A	A	A
2B	522967	Y	T	C	A	A	A	A	A	A	A	A	A	A	A	A	A	A	A	A	A	A	A	A	A	A	A	A	A	A	A	A	A	A	A	A	A	A	A	A	A	A	A	A	A	A	A	A	A
2B	526025	Y	A	G	A	A	A	A	A	A	A	A	A	A	A	A	A	A	A	A	A	A	A	A	A	A	A	A	A	A	A	A	A	A	A	-	A	A	A	A	A	A	A	A	A	A	A	A	A
2B	632977	Y	C	G	-	A	A	A	A	A	A	A	A	A	A	A	A	A	A	A	A	A	A	-	A	A	A	A	A	A	A	A	A	A	A	-	A	A	A	A	A	A	A	A	A	A	A	A	A
2B	651574	Y	G	C	A	A	A	A	A	A	A	A	A	A	A	A	A	A	A	A	A	-	A	A	A	A	A	A	A	A	A	A	-	A	A	-	A	A	A	A	A	A	A	A	A	-	A	A	A
2B	835693	Y	A	AGGTT	A	A	A	A	A	A	A	A	A	A	A	A	A	A	A	A	D	A	A	A	A	A	A	A	A	A	A	-	A	A	A	A	A	A	A	A	A	A	A	A	A	A	A	A	A
2B	835712	N	A	G	A	A	A	A	A	A	A	A	A	A	A	A	A	A	A	A	D	A	A	A	A	A	A	A	A	A	A	A	A	A	A	A	A	A	A	A	A	A	A	A	A	A	A	A	A
2B	836008	Y	C	T	A	A	A	A	A	A	A	A	A	A	A	A	A	A	A	A	D	A	A	A	A	A	A	A	A	A	A	A	A	A	A	A	A	A	A	A	A	A	A	A	A	A	A	A	A
2B	836049	N	A	G	A	A	A	A	A	A	A	A	A	A	A	A	A	A	A	A	D	A	A	A	A	A	A	A	A	A	A	A	A	A	A	A	A	A	A	A	A	A	A	A	A	A	A	A	A
2B	840706	N	TG	T	A	A	A	A	A	A	A	A	A	A	A	A	A	A	A	A	A	A	A	A	A	A	A	A	A	A	A	A	A	A	A	-	A	A	A	A	A	A	A	A	A	A	A	A	A
2B	840759	Y	C	T	A	A	A	A	A	A	A	A	A	A	A	A	A	A	A	A	A	A	A	A	A	A	A	A	A	A	A	A	D	A	A	-	A	A	A	A	A	A	A	A	A	A	A	A	A
2B	846130	Y	T	C	A	A	A	A	A	A	A	A	A	A	A	A	A	A	A	A	A	A	A	A	A	A	A	A	A	A	A	A	A	A	A	-	A	A	A	A	A	A	A	A	A	A	A	A	A
2B	859958	N	ACT	A	A	A	A	A	A	A	A	A	A	A	A	A	A	A	A	A	A	A	A	A	A	A	A	A	A	A	A	A	A	A	A	D	A	A	A	A	A	A	A	A	A	A	A	A	A
2B	873545	N	C	T	A	A	A	A	A	A	A	A	A	A	A	A	A	A	A	A	A	A	A	A	A	A	A	A	A	A	A	A	A	A	A	-	A	A	A	A	A	A	A	A	A	A	A	A	A
2B	991978	N	G	A	A	A	A	A	A	A	A	A	A	A	A	A	A	A	A	A	A	A	A	A	A	A	A	A	A	A	A	A	A	A	A	A	A	A	A	A	A	A	A	A	A	A	A	A	A
2B	992069	Y	T	C	A	A	A	A	A	A	A	A	A	A	A	A	A	A	A	A	A	A	A	A	A	A	-	-	A	A	A	A	-	A	A	A	A	A	A	A	A	A	A	A	A	A	A	A	A
2B	992080	Y	T	C	A	A	A	A	A	A	A	A	A	A	A	A	A	A	A	A	A	A	A	A	A	A	A	A	A	A	A	A	-	A	A	A	A	A	A	A	A	A	A	A	A	A	A	A	A
2B	992101	Y	G	A	A	A	A	A	A	A	A	A	A	A	A	A	A	A	A	A	A	A	A	A	A	A	A	A	A	A	A	A	-	A	A	A	A	A	A	A	A	A	A	A	A	A	A	A	A
2B	1307548	Y	G	C	A	A	A	A	A	A	A	A	A	A	A	A	A	A	A	A	D	A	A	-	A	A	A	A	A	A	A	A	A	A	A	A	A	A	A	A	A	A	A	A	A	A	A	A	A
2B	2086107	Y	G	A	D	A	A	B	B	B	A	A	A	H	D	B	A	A	A	D	A	A	A	B	A	B	A	A	A	A	H	A	A	A	B	-	A	A	A	A	A	A	B	C	A	B	D	A	B
2B	2157626	Y	T	C	A	B	A	A	A	A	A	A	A	H	A	B	A	A	A	A	H	A	A	B	A	A	B	B	B	B	H	A	B	B	B	-	A	H	A	B	A	A	B	B	A	B	A	A	B
2B	2560994	Y	A	G	B	B	B	B	B	B	B	B	B	B	B	B	B	B	B	B	B	B	B	B	B	B	B	B	B	B	B	B	B	B	B	B	B	B	B	B	B	A	B	B	B	B	B	B	B
2B	2708194	Y	T	C	A	A	A	A	A	A	A	A	A	A	A	A	A	A	A	A	A	A	A	A	A	A	A	A	A	A	A	A	A	A	A	A	A	A	A	A	A	A	A	A	A	A	A	A	A
2B	2708244	Y	C	T	A	A	A	A	A	A	A	A	A	A	A	A	A	A	A	A	A	A	A	A	A	A	A	A	A	A	A	A	A	A	A	A	A	A	A	A	A	A	A	A	A	A	A	A	A
2B	2838314	Y	A	T	B	A	A	A	A	A	A	A	A	A	A	A	A	A	A	A	D	A	A	A	A	A	A	A	A	A	A	A	A	A	A	A	A	A	A	A	A	A	A	A	A	-	A	A	A
2B	3128595	Y	CTG	C	H	A	A	A	A	A	A	A	A	A	A	A	A	A	A	A	A	A	A	A	A	A	A	A	A	A	A	A	A	A	A	A	A	A	A	A	A	A	A	A	A	A	A	A	A
2B	3128899	Y	G	C	H	A	A	A	A	A	A	A	A	A	A	A	A	A	A	A	A	A	A	A	A	A	A	A	A	A	A	A	-	A	A	A	A	A	A	A	A	A	A	A	A	A	A	A	A
2B	3138573	Y	G	A	B	A	A	A	A	A	A	A	A	A	A	A	A	A	A	A	A	A	A	A	A	A	A	A	A	A	A	A	A	A	A	A	A	A	A	A	A	A	A	A	A	A	A	A	A
2B	3178485	Y	CA	C	B	A	A	A	A	A	A	A	A	-	A	A	A	A	A	A	A	A	A	A	A	A	A	A	A	A	A	A	A	A	A	A	A	A	-	A	A	A	A	A	A	A	A	A	A
2B	3189179	Y	C	G	A	A	A	A	A	A	A	A	A	A	A	A	A	B	A	B	H	A	A	A	A	A	A	A	A	A	A	A	A	A	A	A	A	A	A	A	A	A	A	A	A	A	A	A	A
2B	3189378	N	TGCATGTCC	T	B	A	A	A	A	A	A	A	A	A	A	A	A	A	A	A	D	A	A	A	A	A	A	A	A	A	A	A	A	A	A	A	A	A	A	A	A	A	A	A	A	A	A	A	A
2B	3189382	Y	TGTCCGCAA	T	B	A	A	A	A	A	A	A	A	A	A	A	A	A	A	A	D	A	A	A	A	A	A	A	A	A	A	A	A	A	A	A	A	A	A	A	A	A	A	A	A	A	A	A	A
2B	3224297	N	C	A	-	A	A	A	A	A	A	A	A	A	-	A	A	A	A	A	A	A	A	-	A	A	A	A	A	A	A	A	-	A	A	A	A	A	A	A	A	A	A	A	A	A	A	A	A
2B	3224298	N	A	C	-	A	A	A	A	A	A	A	A	A	-	A	A	A	A	A	A	A	A	-	A	A	A	A	A	A	A	A	-	A	A	A	A	A	A	A	A	A	A	A	A	A	A	A	A
2B	3224310	Y	T	G	-	A	A	A	A	A	A	A	A	A	-	A	A	A	A	A	A	A	A	-	A	A	A	A	A	A	A	A	-	A	A	A	A	A	A	A	A	A	A	A	A	A	A	A	A
2B	3224337	Y	A	C	-	A	A	A	A	A	A	A	A	A	-	A	A	A	A	A	A	A	A	-	A	A	A	A	A	A	A	A	-	A	A	A	A	A	A	A	A	A	A	A	A	A	A	A	A
2B	3224820	N	T	C	-	A	A	A	A	A	A	A	A	A	-	A	A	A	A	A	A	A	A	-	A	A	A	A	A	A	A	A	A	A	A	A	A	A	A	A	A	A	A	A	A	A	A	A	A
2B	3265714	N	G	A	-	B	A	A	A	A	A	A	A	A	-	A	A	A	A	A	D	A	A	-	A	A	A	A	A	A	A	-	-	A	A	A	A	A	A	A	A	A	A	A	A	A	A	A	A
2B	3271253	Y	A	C	B	A	A	A	A	A	A	A	A	A	A	A	A	A	A	A	A	A	A	-	A	A	A	A	A	A	A	A	A	A	A	A	A	A	A	A	A	A	A	A	A	A	A	A	A
2B	3271258	Y	A	T	B	A	A	A	A	A	A	A	A	A	A	A	A	A	A	A	A	A	A	-	A	A	A	A	A	A	A	A	A	A	A	A	A	A	A	A	A	A	A	A	A	A	A	A	A
2B	3271260	Y	T	A	B	A	A	A	A	A	A	A	A	A	A	A	A	A	A	A	A	A	A	-	A	A	A	A	A	A	A	A	A	A	A	A	A	A	A	A	A	A	A	A	A	A	A	A	A
2B	3271622	Y	A	G	-	A	A	A	A	A	A	A	A	A	A	A	A	A	A	A	A	A	A	-	A	A	A	A	A	A	A	A	A	A	A	A	A	A	A	A	A	A	A	A	A	A	A	A	A
2B	3271628	N	G	A	B	A	A	A	A	A	A	A	A	A	A	A	A	A	A	A	A	A	A	-	A	A	A	A	A	A	A	A	A	A	A	A	A	A	A	A	A	A	A	A	A	A	A	A	A
2B	3271632	N	G	A	B	A	A	A	A	A	A	A	A	A	A	A	A	A	A	A	A	A	A	-	A	A	A	A	A	A	A	A	A	A	A	A	A	A	A	A	A	A	A	A	A	A	A	A	A
2B	3271664	Y	C	T	B	A	A	A	A	A	A	A	A	A	A	A	A	A	A	A	A	A	A	-	A	A	A	A	A	A	A	A	A	A	A	A	A	A	A	A	A	A	A	A	A	A	A	A	A
2B	3282131	N	T	C	H	A	A	A	A	A	A	A	A	A	A	A	A	A	A	A	A	A	A	-	A	A	A	A	A	A	A	A	A	A	A	A	A	A	A	A	A	A	A	A	A	A	A	A	A
2B	3282140	Y	G	A	H	A	A	A	A	A	A	A	A	A	A	A	A	A	A	A	A	A	A	-	A	A	A	A	A	A	A	A	A	A	A	A	A	A	A	A	A	A	A	A	A	A	A	A	A
2B	3282193	N	A	G	H	A	A	A	A	A	A	A	A	A	A	A	A	A	A	A	A	A	A	-	A	A	-	-	A	A	A	A	A	A	A	A	A	A	A	A	A	A	A	A	A	A	A	A	A
2B	3282552	Y	C	T	H	A	A	A	A	A	A	A	A	A	A	A	A	A	A	A	A	A	A	-	A	A	A	A	A	A	A	A	A	A	A	A	A	A	A	A	A	A	A	A	A	A	A	A	A
2B	3282579	Y	A	C	H	A	A	A	A	A	A	A	A	A	A	A	A	A	A	A	A	A	A	-	A	A	A	A	A	A	A	A	A	A	A	A	A	A	A	A	A	A	A	A	A	A	A	A	A
2B	3282583	Y	C	T	H	A	A	A	A	A	A	A	A	A	A	A	A	A	A	A	A	A	A	-	A	A	A	A	A	A	A	A	A	A	A	A	A	A	A	A	A	A	A	A	A	A	A	A	A
2B	3282588	Y	A	C	H	A	A	A	A	A	A	A	A	A	A	A	A	A	A	A	A	A	A	-	A	A	A	A	A	A	A	A	A	A	A	A	A	A	A	A	A	A	A	A	A	A	A	A	A
2B	3282622	Y	C	A	H	A	A	A	A	A	A	A	A	A	A	A	A	A	A	A	A	A	A	-	A	A	A	A	A	A	A	A	A	A	A	A	A	A	A	A	A	A	A	A	A	A	A	A	A
2B	3374628	Y	T	TACA	A	A	A	A	A	A	A	A	A	A	A	A	A	A	A	A	A	A	A	A	A	A	A	A	A	A	A	A	-	A	A	A	A	A	A	A	A	A	A	A	A	A	A	A	A
2B	3387678	Y	C	G	B	A	A	A	A	A	A	A	A	A	A	A	A	A	A	A	A	A	A	A	A	A	A	A	A	A	A	A	A	A	A	A	A	A	A	-	A	A	A	A	A	-	A	A	A
2B	3419133	Y	T	G	H	A	A	A	A	A	A	A	A	A	A	A	A	A	A	A	A	A	A	-	A	A	A	A	A	A	A	A	-	A	A	A	A	A	A	A	A	A	A	A	A	A	A	A	A
2B	3419134	N	G	A	H	A	A	A	A	A	A	A	A	A	A	A	A	A	A	A	A	A	A	A	A	A	A	A	A	A	A	A	-	A	A	A	A	A	A	A	A	A	A	A	A	A	A	A	A
2B	3419150	N	T	C	H	A	A	A	A	A	A	A	A	A	A	A	A	A	A	A	A	A	A	-	A	A	A	A	A	A	A	A	A	A	A	A	A	A	A	A	A	A	A	A	A	A	A	A	A
2B	3419168	N	T	C	H	A	A	A	A	A	A	A	A	A	A	A	A	A	A	A	A	A	A	-	A	A	A	A	A	A	A	A	A	A	A	A	A	A	A	A	A	A	A	A	A	A	A	A	A
2B	3465987	Y	A	AT	B	A	A	A	A	A	A	A	A	A	A	A	A	A	A	A	D	A	A	A	A	A	A	A	A	A	A	A	-	A	A	A	A	A	A	A	A	A	A	A	A	A	A	A	A
2B	3466145	N	A	G	B	A	A	A	A	A	A	A	A	A	A	A	A	A	A	A	D	A	A	A	A	A	A	A	A	A	A	-	A	A	A	A	A	A	A	A	A	A	A	A	A	A	A	A	A
2B	3664657	Y	A	G	D	A	A	B	B	B	B	B	A	A	A	A	B	B	A	C	H	B	A	A	A	A	A	A	A	A	A	A	A	A	A	A	A	A	A	A	A	A	A	A	A	A	A	A	A
2B	4570031	Y	A	G	B	B	B	B	B	B	B	B	A	B	B	B	B	B	B	B	B	B	B	B	B	B	B	B	B	B	H	B	B	B	B	-	B	B	B	B	B	B	B	B	B	B	B	B	B
2B	4733942	N	A	G	A	A	A	A	A	A	A	A	A	A	A	A	A	A	A	A	D	A	A	A	A	A	A	A	A	A	A	A	A	A	A	A	A	A	A	A	A	A	A	A	A	A	A	A	A
2B	4781924	Y	C	G	A	A	A	A	A	A	A	A	A	A	A	A	A	A	A	A	A	A	A	A	A	A	A	A	A	A	A	A	A	A	A	A	A	A	A	A	A	A	A	A	A	A	A	A	A
2B	5040057	N	C	T	-	A	A	A	A	A	A	A	A	A	A	A	B	A	B	A	A	-	A	-	A	A	A	A	A	A	A	A	A	A	A	A	A	A	A	A	A	A	A	A	A	A	A	A	A
2B	5040074	Y	C	T	-	A	A	A	A	A	A	A	A	A	A	A	B	A	B	A	A	-	A	-	A	A	A	A	A	A	A	A	A	A	A	A	A	A	A	A	A	A	A	A	A	A	A	A	A
2B	5110199	Y	C	T	A	A	A	A	A	A	A	A	A	B	B	B	-	A	-	D	H	-	B	A	A	B	A	B	A	B	H	B	A	B	A	H	B	C	B	B	B	A	B	H	B	B	B	B	B
2B	5110382	Y	A	T	A	A	A	A	A	A	A	A	A	C	B	B	-	A	-	D	H	-	B	A	A	B	A	B	A	B	H	C	A	B	A	-	B	B	B	B	A	A	B	H	B	B	B	B	B
2B	5110386	Y	G	A	A	A	B	A	A	A	A	A	A	A	A	A	-	B	-	C	H	-	A	A	A	A	A	A	A	A	H	A	A	A	A	A	A	A	A	A	A	A	A	A	A	A	A	A	A
2B	5110424	Y	C	T	A	A	A	A	A	A	A	A	A	B	B	B	-	A	-	D	H	-	B	A	A	B	A	B	A	B	H	B	A	B	A	-	B	B	B	B	B	A	B	H	B	B	B	B	B
2B	5110942	N	AGT	A	A	A	A	A	A	A	A	A	A	A	A	A	B	A	B	A	A	B	A	A	A	A	A	A	A	A	A	A	A	A	A	A	A	A	A	A	A	A	A	A	A	A	A	A	A
2B	5110952	N	T	A	A	A	A	A	A	A	A	A	-	A	A	A	B	A	B	A	A	B	A	A	A	A	A	A	A	A	A	A	A	A	A	A	A	A	A	A	A	A	A	A	A	A	A	A	A
2B	5119083	N	CGGTG	C	A	A	A	A	A	A	A	A	A	A	A	A	B	A	B	A	A	B	A	A	A	A	A	A	A	A	A	A	A	A	A	A	A	A	A	A	A	A	A	A	A	A	A	A	A
2B	5126555	Y	T	G	B	A	A	A	A	A	A	A	A	A	A	A	B	A	B	A	A	B	A	A	A	A	A	A	A	A	A	A	A	A	A	A	A	A	A	A	A	A	A	A	A	A	A	A	A
2B	5146760	N	A	T	B	A	A	A	A	A	A	A	A	A	A	A	-	A	B	A	A	-	A	A	A	A	A	A	A	A	A	A	-	A	A	A	A	A	A	A	A	A	A	A	A	A	A	A	A
2B	5170806	Y	T	C	C	A	A	A	A	A	A	A	A	A	A	A	B	A	B	A	A	B	A	A	A	A	A	A	A	A	A	A	A	A	A	A	A	A	A	A	A	A	A	A	A	A	A	A	A
2B	5170944	Y	A	G	C	A	A	A	A	A	A	A	A	A	A	A	B	A	B	A	A	B	A	A	A	A	A	A	A	A	A	A	A	A	A	A	A	A	A	A	A	A	A	A	A	A	A	A	A
2B	5170966	N	T	C	C	A	A	A	A	A	A	A	A	A	A	A	B	A	B	A	A	B	A	A	A	A	A	A	A	A	A	A	A	A	A	A	A	A	A	A	A	A	A	A	A	A	A	A	A
2B	5306289	N	C	G	B	A	A	A	A	A	A	A	A	A	A	A	B	A	B	A	D	B	A	-	A	A	A	A	A	A	A	A	A	A	A	A	A	A	A	A	A	A	A	A	A	A	A	A	A
2B	5306294	Y	C	G	B	A	A	A	A	A	A	A	A	A	A	A	B	A	B	A	A	B	A	-	A	A	A	A	A	A	A	A	A	A	A	A	A	A	A	A	A	A	A	A	A	A	A	A	A
2B	5349436	Y	T	C	-	A	A	A	A	A	A	A	A	A	-	A	B	A	B	A	A	B	A	-	A	A	A	A	A	A	A	A	-	A	A	A	A	A	A	A	A	A	A	A	A	A	A	A	A
2B	5349470	Y	T	C	-	A	A	A	A	A	A	A	A	A	-	A	B	A	B	A	D	B	A	-	A	A	A	A	A	A	A	A	A	A	A	A	A	A	A	A	A	A	A	A	A	A	A	A	A
2B	5349485	N	C	T	-	A	A	A	A	A	A	A	A	A	-	A	B	A	B	A	A	B	A	-	A	A	A	A	A	A	A	A	A	A	A	A	A	A	A	A	A	A	A	A	A	A	A	A	A
2B	5350022	Y	C	A	-	A	A	A	A	A	A	A	A	A	-	A	B	A	B	A	A	B	A	-	A	A	A	A	A	A	A	A	H	A	A	A	A	A	A	A	A	A	A	A	A	A	A	A	A
2B	5351835	N	T	C	C	A	A	A	A	A	H	A	A	A	A	A	B	A	B	A	D	B	A	A	A	A	A	A	A	A	A	A	A	A	A	A	A	A	A	A	A	A	A	A	A	A	A	A	A
2B	5351843	Y	T	C	C	A	A	A	A	A	A	A	A	A	A	A	H	A	B	A	A	B	A	A	A	A	A	A	A	A	A	A	A	A	A	A	A	A	A	A	A	A	A	A	A	A	A	A	A
2B	5351852	Y	A	G	C	A	A	A	A	A	H	A	A	A	A	A	B	A	B	A	D	B	A	A	A	A	A	A	A	A	A	A	A	A	A	A	A	A	A	A	A	A	A	A	A	A	A	A	A
2B	5351884	N	T	C	C	A	A	A	A	A	H	A	A	A	A	A	B	A	B	A	D	B	A	A	A	A	A	A	A	A	A	A	A	A	A	A	A	A	A	A	A	A	A	A	A	A	A	A	A
2B	5351899	Y	C	T	C	A	A	A	A	A	A	A	A	A	A	A	H	A	B	A	A	B	A	A	A	A	A	A	A	A	A	A	A	A	A	A	A	A	A	A	A	A	A	A	A	A	A	A	A
2B	5351900	N	A	G	C	A	A	A	A	A	A	A	A	A	A	A	H	A	B	A	D	B	A	A	A	A	A	A	A	A	A	A	A	A	A	A	A	A	A	A	A	A	A	A	A	A	A	A	A
2B	5351903	N	G	T	C	A	A	A	A	A	A	A	A	A	A	A	H	A	B	A	A	B	A	A	A	A	A	A	A	A	A	A	D	A	A	A	A	A	A	A	A	A	A	A	A	A	A	A	A
2B	5351966	Y	G	A	C	A	A	A	A	A	A	A	A	A	A	A	H	A	B	A	A	B	A	A	A	A	A	A	A	A	A	A	A	A	A	A	A	A	A	A	A	A	A	A	A	A	A	A	A
2B	5351967	N	T	C	C	A	A	A	A	A	H	A	A	A	A	A	B	A	B	A	D	B	A	A	A	A	A	A	A	A	A	A	A	A	A	A	A	A	A	A	A	A	A	A	A	A	A	A	A
2B	5351985	Y	A	G	C	A	A	A	A	A	H	A	A	A	A	A	B	A	B	A	D	B	A	A	A	A	A	A	A	A	A	A	A	A	A	A	A	A	A	A	A	A	A	A	A	A	A	A	A
2B	5352001	Y	A	G	C	A	A	A	A	A	H	A	A	A	A	A	B	A	B	A	D	B	A	A	A	A	A	A	A	A	A	A	A	A	A	A	A	A	A	A	A	A	A	A	A	A	A	A	A
2B	5377855	N	C	G	-	A	A	A	A	A	A	A	A	A	A	A	B	A	B	A	A	B	A	-	A	A	A	A	A	A	A	A	A	A	A	A	A	A	A	A	A	A	A	A	A	A	A	A	A
2B	5397370	N	G	A	C	A	A	A	A	A	A	A	A	A	A	A	B	A	B	A	D	B	A	A	A	A	A	A	A	A	A	A	A	A	A	A	A	A	A	A	A	A	A	A	A	A	A	A	A
2B	5397392	N	AC	A	C	B	A	A	A	A	A	A	A	B	H	A	B	A	B	D	H	B	A	B	A	B	B	B	A	B	H	B	A	C	B	H	B	B	B	A	A	A	B	D	B	B	A	B	A
2B	5397395	Y	GT	G	C	B	A	A	A	A	A	A	A	C	H	A	B	A	B	D	H	B	A	B	A	B	B	B	A	B	H	B	A	C	B	H	B	B	B	A	A	A	B	H	B	B	A	B	A
2B	5397396	Y	T	G	C	B	A	A	A	A	A	A	A	B	H	A	B	A	B	A	H	B	A	B	A	B	B	B	A	B	H	B	A	C	B	H	B	B	B	A	A	A	B	D	B	B	A	B	A
2B	6161984	Y	G	A	B	B	B	A	A	A	B	B	B	A	C	A	B	B	B	B	H	B	B	B	B	H	A	B	A	B	B	B	A	C	B	H	B	B	B	B	B	B	B	D	B	-	B	B	B
2B	6675993	N	T	C	A	A	A	A	A	A	A	A	A	A	A	A	A	A	A	A	A	A	A	A	A	A	A	A	A	A	A	A	A	A	A	A	A	A	A	A	A	A	A	A	A	A	A	A	A
2B	6875957	Y	G	A	A	A	A	A	A	A	A	A	A	A	A	A	A	A	A	A	D	A	A	A	A	A	A	A	A	A	A	A	A	A	A	A	A	A	A	A	A	A	A	A	A	A	A	A	A
2B	6961630	Y	A	G	A	A	A	A	A	A	A	A	A	A	A	A	A	A	A	A	A	A	A	A	A	A	A	A	A	A	A	A	A	A	A	A	A	A	A	A	A	A	A	A	A	A	A	A	A
2B	6980825	N	C	T	A	A	A	A	A	A	A	A	A	A	A	A	A	A	A	A	A	A	A	A	A	A	A	A	A	A	A	A	A	A	A	A	A	A	A	A	A	A	A	A	A	A	A	A	A
2B	7149708	Y	G	T	B	A	A	A	A	A	A	B	A	A	A	A	B	B	B	C	H	B	A	A	A	A	A	A	A	A	A	A	A	A	A	A	A	A	A	A	A	A	A	A	A	A	A	A	A
2B	7149711	Y	A	G	B	A	A	A	A	A	A	B	A	A	A	A	B	B	B	C	H	B	A	A	A	A	A	A	A	A	A	A	A	A	A	A	A	A	A	D	A	A	A	A	A	A	A	A	A
2B	7149717	Y	G	A	B	A	A	A	A	A	A	B	A	A	A	A	B	B	B	C	H	B	A	A	A	A	A	A	A	A	A	A	A	A	A	A	A	A	A	A	A	A	A	A	A	A	A	A	A
2B	7208414	N	ACTCTTGCATGG	A	B	A	A	A	A	A	A	B	A	A	A	A	B	B	B	C	H	B	A	-	A	A	A	A	A	A	A	A	A	A	A	A	A	A	A	A	A	A	A	A	A	A	A	A	A
2B	7325961	Y	T	C	B	A	A	A	A	A	A	B	A	A	A	A	B	B	B	C	H	B	A	-	A	A	A	A	A	A	A	A	A	A	A	A	A	A	A	A	A	A	A	A	A	A	A	A	A
2B	7360399	Y	T	C	H	A	A	A	A	A	A	B	A	A	A	A	B	B	B	H	D	B	A	A	A	A	A	A	A	A	A	A	A	A	A	A	A	A	A	A	A	A	A	A	A	A	A	A	A
2B	7415177	Y	G	A	H	A	A	A	A	A	A	B	A	A	A	A	B	B	B	B	H	B	A	A	A	A	A	A	A	A	A	A	-	A	A	A	A	A	A	A	A	A	A	A	A	A	A	A	A
2B	7415279	Y	C	T	H	A	A	A	A	A	A	B	A	A	A	A	B	B	B	B	H	B	A	A	A	A	A	A	A	A	A	A	-	A	A	A	A	A	A	A	A	A	A	A	A	A	A	A	A
2B	7415304	Y	C	A	H	A	A	A	A	A	A	B	A	A	A	A	B	B	B	B	H	B	A	A	A	A	A	A	A	A	A	A	-	A	A	A	A	A	A	A	A	A	A	A	A	D	A	A	A
2B	7415309	Y	AGT	A	H	A	A	A	A	A	A	B	A	A	A	A	B	B	B	B	H	B	A	A	A	A	A	A	A	A	A	A	-	A	A	A	A	A	A	A	A	A	A	A	A	A	A	A	A
2B	7440077	N	G	A	B	A	A	A	A	A	A	B	A	A	A	A	B	B	B	B	H	B	A	A	A	A	A	A	A	A	A	A	A	A	A	A	A	A	A	A	A	A	A	A	A	A	A	A	A
2B	7596725	Y	T	C	C	A	A	A	A	A	A	B	A	A	A	A	B	B	B	B	D	-	A	A	A	A	A	A	A	A	A	A	-	A	A	A	A	A	A	A	A	A	A	A	A	-	A	A	A
2B	7596740	Y	T	C	C	A	A	A	A	A	A	B	A	A	A	A	B	B	B	B	D	-	A	A	A	A	A	A	A	A	A	A	-	A	A	A	A	A	A	A	A	A	A	A	A	-	A	A	A
2B	7596797	Y	C	T	C	A	A	A	A	A	A	B	A	A	A	A	B	B	B	B	D	B	A	A	A	A	A	A	A	A	A	A	-	A	A	A	A	A	A	A	A	A	A	A	A	A	A	A	A
2B	7596848	N	ACTT	A	H	A	A	A	A	A	A	B	A	A	A	A	B	-	B	B	D	B	A	A	A	A	A	A	A	A	A	H	A	A	A	A	A	A	A	A	A	A	A	A	A	A	A	A	A
2B	7626729	Y	A	G	B	A	A	A	A	A	A	B	A	A	A	A	B	B	B	C	H	B	A	A	A	A	A	A	A	A	A	A	H	A	A	-	A	A	A	A	A	A	A	A	A	A	A	A	A
2B	7626863	Y	C	T	B	A	A	A	A	A	A	B	A	A	A	A	B	B	B	C	H	B	A	A	A	A	A	A	A	A	A	A	A	A	A	A	A	A	A	A	A	A	A	A	A	A	A	A	A
2B	7630789	Y	A	G	B	A	A	A	A	A	A	B	A	A	A	A	B	B	B	C	H	B	A	A	A	A	A	A	A	A	A	A	A	A	A	A	A	A	A	A	A	A	A	A	A	A	A	A	A
2B	7638347	N	C	G	-	A	A	A	A	A	A	B	A	A	-	A	B	B	B	B	D	B	A	-	A	A	A	A	A	A	A	A	-	A	A	A	A	A	A	A	A	A	A	A	A	A	A	A	A
2B	7647833	N	T	G	B	A	A	A	A	A	A	B	A	A	A	A	B	B	B	B	H	B	A	A	A	A	A	A	A	A	A	A	A	A	A	A	A	A	A	A	A	A	A	A	A	A	A	A	A
2B	7649645	Y	T	C	B	A	A	A	A	A	A	B	A	A	A	A	B	B	B	C	H	B	A	A	A	A	A	A	A	A	A	A	A	A	A	A	A	A	A	A	A	A	A	A	A	A	A	A	A
2B	7649652	N	G	C	B	A	A	A	A	A	A	B	A	A	A	A	B	B	B	C	H	B	A	A	A	A	A	A	A	A	A	A	A	A	A	A	A	A	A	A	A	A	A	A	A	A	A	A	A
2B	7649996	Y	G	T	B	A	A	A	A	A	A	B	A	A	A	A	B	B	B	B	H	B	A	A	A	A	A	A	A	A	A	A	A	A	A	A	A	A	A	A	A	A	A	A	A	A	A	A	A
2B	7650309	Y	T	C	B	A	A	A	A	A	A	B	A	A	A	A	B	B	B	B	H	B	A	A	A	A	A	A	A	A	A	A	A	A	A	A	A	A	A	A	A	A	A	A	A	A	A	A	A
2B	7669725	Y	A	C	B	A	A	A	A	A	A	B	A	A	A	A	B	-	B	C	H	B	A	A	A	A	A	A	A	A	A	A	-	A	A	A	A	A	A	A	A	A	A	A	A	A	A	A	A
2B	7669743	Y	T	C	B	A	A	A	A	A	A	B	A	A	A	A	B	-	B	C	H	B	A	A	A	A	A	A	A	A	A	A	A	A	A	A	A	A	A	A	A	A	A	A	A	A	A	A	A
2B	7754180	Y	T	C	B	A	H	A	A	A	A	B	B	H	B	A	B	-	B	C	H	B	B	A	B	A	A	A	A	A	A	C	A	A	A	-	B	B	B	B	A	B	B	H	B	-	H	B	B
2B	7777803	Y	A	G	B	A	A	A	A	A	A	B	A	A	A	A	B	B	B	C	H	B	A	A	A	A	A	A	A	A	A	A	A	A	A	A	A	A	A	A	A	A	A	A	A	A	A	A	A
2B	7777810	Y	G	A	B	A	A	A	A	A	A	B	A	A	A	A	B	B	B	C	H	B	A	A	A	A	A	A	A	A	A	A	-	A	A	A	A	A	A	A	A	A	A	A	A	A	A	A	A
2B	7948854	Y	T	C	-	A	A	A	A	A	A	B	A	A	A	A	B	B	B	C	H	B	A	-	A	A	A	A	A	A	A	A	A	A	A	A	A	A	A	A	A	A	A	A	A	A	A	A	A
2B	7949274	N	T	C	-	A	A	A	A	A	A	B	A	A	A	A	B	B	B	C	H	B	A	-	A	A	A	A	A	A	A	A	A	A	A	A	A	A	A	A	A	A	A	A	A	A	A	A	A
2B	7949323	N	G	C	-	A	A	A	A	A	A	B	A	A	A	A	B	B	B	C	H	B	A	-	A	A	A	A	A	A	A	A	A	A	A	A	A	A	A	A	A	A	A	A	A	A	A	A	A
2B	7995996	N	GATATGTT	G	-	A	A	A	A	A	A	-	A	A	A	A	-	B	-	A	A	-	A	-	A	A	A	A	A	A	A	A	A	A	A	A	A	A	A	A	A	A	A	A	A	A	A	A	A
2B	7996004	Y	T	G	-	A	A	A	A	A	A	-	A	A	A	A	-	B	-	A	A	-	A	-	A	A	A	A	A	A	A	A	A	A	A	A	A	A	A	A	A	A	A	A	A	A	A	A	A
2B	7996365	N	T	C	-	A	A	A	A	A	A	-	A	A	A	A	-	B	-	A	D	-	A	-	A	A	A	A	A	A	A	A	A	A	A	A	A	A	A	A	A	A	A	A	A	A	A	A	A
2B	7996418	N	C	T	-	A	A	A	A	A	A	-	A	A	A	A	-	B	-	A	A	-	A	-	A	A	A	A	A	A	A	A	A	A	A	A	A	A	A	A	A	A	A	A	A	A	A	A	A
2B	7997584	Y	A	G	C	A	A	A	A	A	A	B	A	A	A	A	B	B	B	C	H	B	A	A	A	A	A	A	A	A	A	A	A	A	A	A	A	A	A	A	A	A	A	A	A	A	A	A	A
2B	7997635	N	C	T	C	A	A	A	A	A	A	B	A	A	A	A	B	B	B	C	H	B	A	A	A	A	A	A	A	A	A	A	A	A	A	A	A	A	A	A	A	A	A	A	A	A	A	A	A
2B	8007900	Y	A	G	C	A	A	A	A	A	A	B	A	A	-	A	B	B	B	B	H	B	A	-	A	A	A	A	A	-	A	A	A	A	A	A	A	A	A	A	A	A	A	A	A	A	A	A	A
2B	8007911	Y	C	T	C	A	A	A	A	A	A	B	A	A	-	A	B	B	B	B	H	B	A	-	A	A	A	A	A	-	A	A	A	A	A	A	A	A	A	A	A	A	A	A	A	A	A	A	A
2B	8007937	Y	T	C	C	A	A	A	A	A	A	B	A	A	-	A	B	B	B	B	H	B	A	-	A	A	A	A	A	-	A	A	A	A	A	A	A	A	A	A	A	A	A	A	A	A	A	A	A
2B	8253564	N	C	T	-	A	A	A	A	A	A	B	A	A	A	A	B	B	-	C	D	B	A	A	A	A	A	A	A	A	A	A	A	A	A	A	A	A	A	A	A	A	A	A	A	A	A	A	A
2B	8253569	Y	G	A	-	A	A	A	A	A	A	B	A	A	A	A	B	B	-	B	D	B	A	A	A	A	A	A	A	A	A	A	A	A	A	A	A	A	A	A	A	A	A	A	A	A	A	A	A
2B	8253613	Y	C	T	-	A	A	A	A	A	A	B	A	A	A	A	B	B	-	B	D	B	A	A	A	A	A	A	A	A	A	A	A	A	A	A	A	A	A	A	A	A	A	A	A	A	A	A	A
2B	8262515	Y	C	G	C	A	A	A	A	A	A	B	A	A	A	A	B	B	B	C	H	B	A	A	A	A	A	A	A	A	A	A	A	A	A	A	A	A	A	A	A	A	A	A	A	A	A	A	A
2B	8262517	Y	A	G	C	A	A	A	A	A	A	B	A	A	A	A	B	B	B	C	H	B	A	A	A	A	A	A	A	A	A	A	A	A	A	A	A	A	A	A	A	A	A	A	A	A	A	A	A
2B	8269852	Y	C	A	-	A	A	A	A	A	A	B	A	A	A	A	B	B	B	C	H	B	A	-	A	A	A	A	A	A	A	A	A	A	A	A	A	A	A	A	A	A	A	A	A	A	A	A	A
2B	8337130	Y	T	C	B	A	A	A	A	A	A	B	A	A	A	A	B	A	B	A	A	B	A	A	A	A	A	A	A	A	A	A	A	A	A	A	A	A	A	A	A	A	A	A	A	A	A	A	A
2B	8337158	N	T	C	C	A	A	A	A	A	A	B	A	A	A	A	B	A	B	A	A	B	A	A	A	A	A	A	A	A	A	A	A	A	A	A	A	A	A	A	A	A	A	A	A	A	A	A	A
2B	8461572	Y	T	G	C	A	A	A	A	A	A	B	A	A	A	A	B	A	B	A	A	B	A	A	A	A	A	A	A	A	A	A	A	A	A	A	A	A	A	A	A	A	A	A	A	A	A	A	A
2B	8474041	N	T	C	A	A	A	A	A	A	A	B	A	A	A	A	B	A	C	A	A	-	A	A	A	A	A	A	A	A	A	A	A	A	A	A	A	A	A	A	A	A	A	A	A	A	A	A	A
2B	8498423	Y	C	T	B	A	A	A	A	A	A	B	A	A	A	A	B	A	B	A	A	B	A	A	A	A	A	A	A	A	A	A	A	A	A	A	A	A	A	A	A	A	A	A	A	A	A	A	A
2B	8498443	N	T	C	B	A	A	A	A	A	A	B	A	A	A	A	B	A	-	A	A	B	A	A	A	A	A	A	-	A	-	A	A	A	A	A	A	A	A	A	A	A	A	A	A	A	A	A	A
2B	8579095	Y	T	G	H	A	A	A	A	A	A	B	A	A	-	A	B	A	B	A	A	B	A	-	A	A	A	A	-	A	A	A	A	A	A	A	A	A	A	A	A	A	A	A	A	A	A	A	A
2B	8586984	N	G	T	B	A	A	A	A	A	A	B	A	A	A	A	B	A	B	A	A	B	A	A	A	A	A	A	A	A	A	A	H	A	A	A	A	A	A	A	A	A	A	A	A	-	A	A	A
2B	8587065	Y	T	G	B	A	A	A	A	A	A	B	A	A	A	A	B	A	B	A	A	B	A	A	A	A	A	A	A	A	A	A	-	A	A	A	A	A	A	A	A	A	A	A	A	-	A	A	A
2B	8587080	Y	A	ATAG	B	A	A	A	A	A	A	B	A	A	A	A	B	A	B	A	A	B	A	A	A	A	A	A	A	A	A	A	-	A	A	A	A	-	A	A	A	A	A	A	A	-	A	A	A
2B	8587127	Y	T	C	B	A	A	A	A	A	A	B	A	A	A	A	B	A	B	A	A	B	A	A	A	A	A	A	A	A	A	A	-	A	A	A	A	A	A	A	A	A	A	A	A	-	A	A	A
2B	8614544	Y	G	A	B	A	A	B	B	B	B	B	A	A	A	A	B	A	B	A	A	B	A	-	A	A	A	A	A	A	A	A	A	A	A	A	A	A	A	A	A	A	A	A	A	A	A	A	A
2B	8753395	Y	A	C	B	A	A	B	B	B	B	B	A	A	A	A	B	B	B	C	D	B	A	A	A	A	A	A	A	A	A	D	-	A	A	A	A	D	A	A	A	A	A	A	A	A	A	A	A
2B	8753396	Y	A	T	B	A	A	B	B	B	B	B	A	A	A	A	B	B	B	C	D	B	A	A	A	A	A	A	A	A	A	A	-	A	A	A	A	A	A	A	A	A	A	A	A	A	A	A	A
2B	8875206	N	A	G	B	A	A	B	B	B	B	B	A	A	A	A	A	B	B	C	D	A	A	A	A	A	A	A	A	A	A	A	A	A	A	A	A	A	A	A	A	A	A	A	A	A	A	A	A
2B	9005711	N	T	C	-	A	A	A	A	A	A	A	A	A	A	A	A	B	B	B	H	A	A	-	A	A	A	A	A	A	A	A	-	A	A	A	A	A	A	A	A	A	A	A	A	A	A	A	A
2B	9005721	N	T	C	-	A	A	A	A	A	A	A	A	A	A	A	A	B	B	B	H	A	A	-	A	A	A	A	A	A	A	A	-	A	A	A	A	A	A	A	A	A	A	A	A	A	A	A	A
2B	9037587	Y	T	TG	C	A	A	A	A	A	A	A	A	A	A	A	A	B	A	B	D	A	A	A	A	A	A	A	A	A	A	A	A	A	A	A	A	A	A	A	A	A	A	A	A	-	A	A	A
2B	9037615	Y	G	A	C	A	A	A	A	A	A	A	A	D	A	A	A	B	A	B	D	A	A	A	A	A	A	A	A	A	A	A	A	A	A	A	A	A	A	A	A	A	A	A	A	A	A	A	A
2B	9052410	Y	C	T	C	A	A	A	A	A	A	A	A	A	A	A	A	B	A	C	H	A	A	A	A	A	A	A	A	A	A	A	A	A	A	A	A	A	A	A	A	A	A	A	A	-	A	A	A
2B	9077764	Y	G	C	B	A	A	A	A	A	A	A	A	A	A	A	A	B	A	C	H	A	A	A	A	A	A	A	A	A	A	A	A	A	A	A	A	A	A	A	A	A	A	A	A	A	A	A	A
2B	9078051	Y	A	G	B	A	A	A	A	A	A	A	A	A	A	A	A	B	A	C	H	A	A	A	A	A	A	A	A	A	A	A	A	A	A	A	A	A	A	A	A	A	A	A	A	A	A	A	A
2B	9197542	N	T	G	C	A	A	A	A	A	A	A	A	A	A	A	A	B	A	C	H	A	A	A	A	A	A	A	A	A	A	A	-	A	A	A	A	A	A	A	A	A	A	A	A	A	A	A	A
2B	9197549	N	C	T	C	A	A	A	A	A	A	A	A	A	A	A	A	B	A	C	H	A	A	A	A	A	A	A	A	A	A	A	-	A	A	A	A	A	A	A	A	A	A	A	A	A	A	A	A
2B	9216439	Y	T	C	H	A	A	A	A	A	A	A	A	A	A	A	A	B	A	H	D	A	A	A	A	A	A	A	A	A	A	A	A	A	A	A	A	A	A	A	A	A	A	A	A	A	A	A	A
2B	9270898	N	C	G	C	A	A	A	A	A	A	A	A	A	D	A	A	B	A	C	H	A	A	A	A	A	A	A	A	A	A	A	A	A	A	A	A	A	A	A	A	A	A	A	A	A	A	A	A
2B	9270950	N	C	G	C	A	A	A	A	A	A	A	A	A	A	A	A	B	A	B	H	A	A	A	A	A	A	A	A	A	A	A	A	A	A	A	A	A	A	A	A	A	A	A	A	A	A	A	A
2B	9271305	N	G	A	C	A	A	A	A	A	A	A	A	A	A	A	A	B	A	B	H	A	A	A	A	A	A	A	A	A	A	A	A	A	A	A	A	A	A	A	A	A	A	A	A	A	A	A	A
2B	9271538	N	C	T	C	A	A	A	A	A	A	A	A	A	A	A	A	B	A	B	H	A	A	A	A	A	A	A	A	A	A	A	A	A	A	A	A	A	A	A	A	A	A	A	A	A	A	A	A
2B	9290675	N	A	C	B	A	A	A	A	A	A	A	A	A	A	A	A	B	A	C	H	A	A	A	A	A	A	A	A	A	A	A	A	A	A	A	A	A	A	A	A	A	A	A	A	A	A	A	A
2B	9292096	N	A	G	C	A	A	A	A	A	A	A	A	A	A	A	A	B	A	H	A	A	A	A	A	A	A	A	A	A	A	A	A	A	A	A	A	A	A	A	A	A	A	A	A	A	A	A	A
2B	9308045	N	T	C	B	A	A	A	-	A	A	A	A	A	A	A	A	B	A	-	A	A	A	A	A	A	A	A	-	A	A	A	A	A	A	A	A	A	A	-	A	A	A	A	A	A	A	A	A
2B	9308355	Y	A	G	B	A	A	A	-	A	A	A	A	A	A	A	A	B	A	-	A	A	A	A	A	A	A	A	-	A	A	A	A	A	A	A	A	A	A	-	A	A	A	A	A	A	A	A	A
2B	9308394	N	G	A	B	A	A	A	-	A	A	A	A	A	A	A	A	B	A	-	A	A	A	A	A	A	A	A	-	A	A	A	A	A	A	A	A	A	A	-	A	A	A	A	A	A	A	A	A
2B	9334411	Y	T	A	A	A	A	A	A	A	A	A	A	A	A	A	A	A	A	A	A	A	A	A	A	A	A	A	A	A	A	A	-	A	A	A	A	A	A	A	A	A	A	A	A	A	A	A	A
2B	9400903	Y	C	A	A	B	H	A	A	A	A	A	A	H	-	B	A	A	A	A	H	A	B	-	A	B	B	B	B	B	H	B	C	B	B	B	B	B	B	B	B	A	B	H	B	B	B	B	B
2B	9407470	N	G	A	A	A	A	A	A	A	A	A	A	A	A	A	A	A	A	A	A	A	A	A	A	A	A	A	A	A	A	-	A	A	A	A	A	A	A	A	A	A	A	A	A	-	A	A	A
2B	10126405	Y	A	C	D	B	A	A	A	A	A	B	A	H	C	B	A	A	A	A	H	A	A	-	A	B	B	B	B	B	H	B	B	B	B	-	B	B	B	B	B	A	B	B	B	B	B	B	B
2B	10851579	Y	A	G	A	A	A	A	A	A	A	A	A	A	A	A	A	A	A	A	D	A	A	A	A	A	A	A	A	A	A	A	-	A	A	A	A	A	A	A	A	A	A	A	A	-	A	A	A
2B	10880752	Y	G	A	A	B	H	A	A	A	A	A	A	A	B	B	A	A	A	D	A	A	B	A	A	B	B	B	B	B	H	A	B	B	A	-	A	B	A	A	A	A	B	D	A	A	H	A	B
2B	10991214	Y	A	G	A	B	H	A	A	A	A	A	A	A	B	B	A	A	A	A	H	-	A	A	A	B	B	B	B	B	H	A	C	B	A	H	A	H	-	-	-	A	B	C	A	-	A	A	A
2B	11438629	Y	C	A	A	A	A	A	A	A	A	A	A	A	A	A	A	A	A	A	A	A	A	A	A	A	A	A	A	A	A	A	D	A	A	A	A	A	A	A	A	A	A	A	A	A	A	A	A
2B	11561947	Y	A	G	A	A	A	A	A	A	A	A	A	A	A	A	A	A	A	A	A	A	A	A	A	A	A	A	A	A	A	A	A	A	A	A	A	A	A	A	A	A	A	A	A	A	A	A	A
2B	12366910	Y	C	CAG	A	A	A	A	A	A	A	A	A	A	A	A	A	A	A	A	A	A	A	A	A	A	A	A	A	A	A	-	-	A	A	A	A	A	A	A	A	A	A	A	A	-	A	A	A
2B	12933839	N	T	G	A	A	A	A	A	A	A	A	A	A	A	A	A	A	A	A	A	A	A	A	A	A	A	A	A	A	A	-	A	A	A	A	A	A	A	A	A	A	A	A	A	-	A	A	A
2B	13026049	Y	C	T	A	A	A	A	A	A	A	A	A	A	A	A	A	A	A	A	A	A	A	A	A	A	A	A	A	A	A	A	A	A	A	A	A	A	A	A	A	A	A	A	A	A	A	A	A
2B	13026091	N	A	G	A	A	A	A	A	A	A	A	A	A	A	A	A	A	A	A	A	A	A	A	A	A	A	A	A	A	A	A	A	A	A	A	A	A	A	A	A	A	A	A	A	A	A	A	A
2B	13127426	N	G	C	A	A	A	A	A	A	A	A	A	A	A	A	A	A	A	A	A	A	A	A	A	A	A	A	A	A	A	A	A	A	A	A	A	A	A	A	A	A	A	A	A	A	A	A	A
2B	13254819	N	A	G	A	A	A	A	A	A	A	A	A	A	A	A	A	A	A	A	A	A	A	A	A	A	A	A	A	A	A	A	A	A	A	A	A	A	A	-	A	A	A	A	A	A	A	A	A
2B	13498849	N	C	G	A	A	A	A	A	A	A	A	A	A	A	A	A	A	A	A	D	A	A	A	A	A	A	A	A	A	A	A	A	A	A	A	A	A	A	A	A	A	A	A	A	-	A	A	A
2B	14044143	Y	C	G	A	A	B	A	A	A	A	A	A	H	B	B	A	A	A	D	B	A	B	B	A	B	B	B	B	B	D	B	H	B	B	B	B	B	B	-	A	B	B	B	B	-	H	B	B
2B	16995500	Y	A	G	A	A	A	A	A	A	A	A	A	A	A	A	A	A	A	A	A	A	A	A	A	A	A	A	A	A	A	A	A	A	A	A	A	A	A	A	A	A	A	A	A	A	A	A	A
2B	17709011	Y	G	A	A	A	A	A	A	A	A	A	A	A	A	A	A	A	A	A	A	A	A	-	A	A	A	A	A	A	A	A	-	A	A	A	A	A	A	A	A	A	A	A	A	A	A	A	A
2B	17709067	Y	C	T	A	B	A	A	A	A	A	A	A	A	A	B	A	A	A	A	A	A	A	-	A	A	A	A	A	A	A	D	H	A	B	D	A	A	A	A	B	A	B	A	A	A	H	A	A
2B	17784906	Y	A	G	A	A	A	A	A	A	A	A	A	A	A	A	A	A	A	A	A	A	A	A	A	A	A	A	A	A	A	A	A	A	A	A	A	A	A	A	A	A	A	A	A	A	A	A	A
2B	17784917	N	G	A	A	A	A	A	A	A	A	A	A	A	A	A	A	A	A	A	A	A	A	A	A	A	A	A	A	A	A	A	A	A	A	A	A	A	A	A	A	A	A	A	A	A	A	A	A
2B	17784920	Y	A	G	A	A	A	A	A	A	A	A	A	A	A	A	A	A	A	A	A	A	A	A	A	A	A	A	A	A	A	A	A	A	A	A	A	A	A	A	A	A	A	A	A	A	A	A	A
2B	18704108	N	C	T	A	A	A	A	A	A	A	A	A	A	A	A	A	A	A	A	A	A	A	A	A	A	A	A	A	A	A	A	A	A	A	A	A	A	A	A	A	A	A	A	A	A	A	A	A
2B	18704313	N	C	T	A	A	A	A	A	A	A	A	A	A	A	A	A	A	A	A	A	A	A	A	A	A	A	A	A	A	A	A	A	A	A	A	A	A	A	A	A	A	A	A	A	A	A	A	A
2B	18916929	Y	T	G	-	B	A	A	A	A	A	A	A	A	-	B	A	A	A	A	A	A	A	A	A	A	A	A	A	A	A	H	B	A	B	A	A	A	A	A	B	A	B	A	A	A	H	A	A
2B	18917276	Y	C	T	-	A	A	B	H	B	B	A	A	H	-	A	B	B	A	C	D	B	A	A	A	A	A	A	A	A	A	A	A	A	A	A	A	A	A	A	A	B	A	A	A	A	A	A	A
2B	19774443	N	T	G	A	A	A	A	A	A	A	A	A	A	A	A	A	A	A	A	A	A	A	A	A	A	A	A	A	A	A	A	A	A	A	A	A	A	A	A	A	A	A	A	A	A	A	A	A
2B	20138129	Y	C	G	A	A	A	A	A	A	A	A	A	A	A	A	A	A	A	A	A	A	A	A	A	A	A	A	A	A	A	A	A	A	A	A	A	A	A	A	A	A	A	A	A	A	A	A	A
2B	20476317	Y	G	T	D	A	A	B	H	B	B	A	A	H	A	A	B	B	A	C	A	B	A	A	A	A	A	A	A	A	A	A	-	A	A	A	A	A	A	A	A	B	A	A	A	-	A	A	A
2B	21802647	Y	G	A	A	A	A	A	A	A	A	A	A	A	A	A	A	A	A	A	A	A	A	A	A	A	A	A	A	A	A	A	A	A	A	A	A	A	A	A	A	A	A	A	A	A	A	A	A
2B	22856829	Y	C	T	D	A	A	B	H	B	B	A	A	H	A	A	B	B	A	C	A	B	A	-	A	A	A	A	A	A	A	A	A	A	A	A	A	A	A	A	A	B	A	A	A	A	A	A	A
2B	24384748	Y	C	T	A	A	A	A	A	A	A	A	A	A	-	A	A	A	A	A	A	-	A	A	A	A	A	A	A	A	A	A	A	A	A	A	-	A	A	-	A	A	A	A	A	-	A	A	A
2B	25321749	Y	A	G	A	B	A	A	A	A	A	A	A	A	B	B	A	A	A	A	A	A	A	A	A	A	A	A	A	A	A	D	B	A	B	A	A	A	A	A	B	A	B	A	A	A	H	A	A
2B	28111701	Y	A	G	A	B	H	B	H	B	B	A	A	B	B	B	B	B	A	B	B	B	B	B	A	B	B	B	B	B	H	B	B	B	B	B	B	B	B	-	B	B	B	B	B	-	B	B	B
2B	29945747	Y	C	T	A	B	A	A	A	A	A	A	A	A	C	B	A	A	A	A	A	A	A	A	A	A	A	A	A	A	A	H	B	A	B	A	A	A	A	A	B	A	B	A	A	A	H	A	A
2B	31148486	N	T	A	A	A	A	A	A	A	A	A	A	A	A	A	A	A	A	A	A	A	A	A	A	A	A	A	A	A	A	A	A	A	A	A	A	A	A	A	A	A	A	A	A	-	A	A	A
2B	31148498	N	A	C	A	A	A	A	A	A	A	A	A	A	A	A	A	A	A	A	A	A	A	A	A	A	A	A	A	A	A	A	A	A	A	A	A	A	A	A	A	A	A	A	A	-	A	A	A
2B	31148518	Y	A	G	A	A	A	A	A	A	A	A	A	A	A	A	A	A	A	A	A	A	A	A	A	A	A	A	A	A	A	A	A	A	A	A	A	A	A	A	A	A	A	A	A	-	A	A	A
2B	31148526	N	A	G	A	A	A	A	A	A	A	A	A	A	A	A	A	A	A	A	A	A	A	A	A	A	A	A	A	A	A	A	A	A	A	A	A	A	A	A	A	A	A	A	A	-	A	A	A
2B	31148639	N	G	A	A	A	A	A	A	A	A	A	A	A	A	A	A	A	A	A	A	A	A	A	A	A	A	A	A	A	A	A	D	A	A	A	A	A	A	A	A	A	A	A	A	-	A	A	A
2B	31436274	Y	G	A	A	A	A	B	H	B	B	A	A	H	A	A	A	B	A	H	A	B	A	A	A	A	A	A	A	A	A	A	A	A	A	A	A	A	A	-	A	B	A	A	A	A	A	A	A
2B	31754537	Y	C	T	A	A	A	A	A	A	A	A	A	A	A	A	A	A	B	A	A	A	A	-	A	A	A	A	A	A	A	A	A	A	A	A	A	A	A	A	A	A	A	A	A	A	A	A	A
2B	31754563	Y	T	C	A	B	H	B	B	B	B	B	A	B	B	B	B	B	A	B	B	B	B	-	A	B	B	B	B	B	H	B	B	B	B	B	B	B	B	B	B	B	B	B	B	B	B	B	B
2B	32558515	Y	G	T	D	A	A	B	B	B	B	B	A	H	A	A	B	B	A	C	A	-	A	A	A	A	A	A	A	A	A	A	A	A	A	A	A	A	A	A	A	B	A	A	A	A	A	A	A
2B	34332624	N	C	T	A	A	A	A	A	A	A	A	A	A	A	A	A	A	A	A	A	A	A	A	A	A	A	A	A	A	A	A	H	A	A	A	A	A	A	A	A	A	A	A	A	A	A	A	A
2B	35202376	N	T	A	A	A	A	A	A	A	A	A	A	A	B	B	A	A	A	A	A	A	B	A	A	A	A	A	A	A	A	H	A	A	A	-	A	A	A	A	B	A	A	A	A	A	C	A	A
2B	36997588	Y	A	C	A	A	A	A	A	A	A	A	A	A	C	B	A	A	A	A	A	A	B	A	A	A	A	A	A	A	A	H	A	A	A	-	A	A	A	A	B	A	A	A	A	A	C	A	A
2B	40825190	N	T	C	A	A	A	A	A	A	A	A	A	A	A	A	A	A	A	A	A	A	A	A	A	A	A	A	A	A	A	A	A	A	A	A	A	A	A	A	A	A	A	A	A	A	A	A	A
2B	41756571	Y	C	T	A	B	H	A	A	A	A	A	A	H	-	A	A	A	A	A	C	A	A	-	A	B	B	B	A	A	A	H	-	A	B	H	A	H	-	B	A	A	B	B	B	B	A	B	B
2B	41800967	N	A	T	A	A	A	A	A	A	A	A	A	A	A	A	A	A	A	A	A	A	A	A	A	A	A	A	A	A	A	A	A	A	A	A	A	A	A	A	A	A	A	A	A	A	A	A	A
2B	43327225	Y	C	T	-	B	H	B	B	B	B	B	A	H	B	B	B	B	A	D	B	B	B	B	A	B	B	B	B	B	H	B	B	B	B	B	B	B	B	B	B	A	B	B	B	B	B	B	B
2B	44302902	Y	T	G	D	B	H	B	B	B	B	B	A	H	B	B	B	B	A	D	B	B	B	B	A	B	B	B	B	B	H	B	B	B	B	B	B	B	B	B	B	A	B	B	B	B	B	B	B
2B	46125684	N	G	A	A	A	A	A	A	A	A	A	A	A	A	A	A	A	A	A	A	A	A	A	A	A	A	A	A	A	A	A	A	A	A	A	A	A	A	A	A	A	A	A	A	A	A	A	A
2B	48500585	N	T	C	-	A	A	A	A	A	A	A	A	A	A	A	A	A	A	A	H	A	A	A	A	A	A	A	A	D	A	A	-	A	A	A	A	A	A	A	A	A	A	A	A	A	A	A	A
2B	49996017	N	C	T	A	A	A	A	A	A	A	A	A	A	A	A	A	A	A	A	A	A	A	A	A	A	A	A	A	A	A	A	A	A	A	A	A	A	A	A	A	A	A	A	A	A	A	A	A
2B	50622145	Y	C	T	A	A	A	A	A	A	A	A	A	A	A	A	A	A	A	A	A	A	A	-	A	A	A	A	A	A	A	A	A	A	A	A	A	A	A	A	A	A	A	A	A	A	A	A	A
2B	50990062	N	T	TC	A	A	A	A	A	A	A	A	A	A	A	A	A	A	A	A	A	A	A	A	A	A	A	A	A	A	A	A	A	A	A	A	A	A	A	A	A	A	A	A	A	A	A	A	A
2B	50990146	Y	C	T	A	A	A	A	A	A	A	A	A	A	A	A	A	A	A	A	A	A	A	A	A	A	A	A	A	A	A	A	A	A	A	A	A	A	A	A	A	A	A	A	A	A	A	A	A
2B	51201080	Y	C	T	A	A	A	B	H	-	A	A	B	B	A	A	A	A	A	D	B	A	A	B	A	A	A	B	B	B	H	H	B	D	A	-	B	C	B	B	A	B	B	B	B	-	A	B	B
2B	51498363	Y	T	G	A	A	A	A	A	A	A	A	A	A	-	-	A	A	A	A	H	A	-	-	A	-	A	-	-	-	A	-	-	-	-	A	-	-	-	-	A	A	-	-	-	-	A	-	A
2B	51993461	Y	T	G	A	A	A	A	A	A	A	A	A	A	D	A	A	A	A	A	A	-	A	A	A	A	A	A	A	A	A	A	A	A	A	A	A	A	A	A	A	A	A	A	A	-	A	A	A
2B	52190361	Y	A	G	A	A	A	A	A	A	A	A	A	A	A	A	A	A	A	A	A	A	A	A	A	A	A	A	A	A	A	A	A	A	A	A	A	A	A	A	A	A	A	A	A	A	A	A	A
2B	52204199	Y	C	T	A	A	A	A	A	A	A	A	A	A	A	A	A	A	A	A	D	-	A	A	A	A	A	A	A	A	A	A	A	A	A	A	A	A	A	A	A	A	A	A	A	-	A	A	A
2B	52789010	Y	T	C	A	A	A	A	A	A	A	A	A	A	A	A	A	A	A	A	D	A	A	A	A	A	A	A	A	A	A	A	-	A	A	A	A	A	A	A	A	A	A	A	A	A	A	A	A
2B	53421973	N	C	A	A	A	A	A	A	A	A	A	A	A	A	A	A	A	A	A	A	A	A	A	A	A	A	A	A	A	A	A	A	A	A	A	A	A	A	A	A	A	A	A	A	A	A	A	A
2B	53435398	Y	T	C	A	A	A	A	A	A	A	A	A	A	A	A	A	A	A	A	A	A	A	-	A	A	A	A	A	A	A	A	D	A	A	A	A	A	A	A	A	A	A	A	A	A	A	A	A
2B	53435423	N	T	G	A	A	A	A	A	A	A	A	A	A	A	A	A	A	A	A	A	A	A	-	A	A	A	A	A	A	A	A	D	A	A	A	A	A	A	A	A	A	A	A	A	A	A	A	A
2B	53678077	N	T	C	A	A	A	A	A	A	A	A	A	A	A	A	A	A	A	A	A	A	A	A	A	A	A	A	A	A	A	A	A	A	A	A	A	A	A	A	A	A	A	A	A	A	A	A	A
2B	53678080	N	C	T	A	A	A	A	A	A	A	A	A	A	A	A	A	A	A	A	A	A	A	A	A	A	A	A	A	A	A	A	A	A	A	A	A	A	A	A	A	A	A	A	A	A	A	A	A
2B	53678092	N	A	C	A	A	A	A	A	A	A	A	A	A	A	A	A	A	A	A	A	A	A	A	A	A	A	A	A	A	A	A	A	A	A	A	A	A	A	A	A	A	A	A	A	A	A	A	A
2B	53960912	N	A	G	A	A	A	A	A	A	A	A	A	A	A	A	A	A	A	A	A	A	A	-	A	A	A	A	A	A	A	A	A	A	A	A	A	A	A	A	A	A	A	A	A	A	A	A	A
2B	54688173	N	A	G	A	A	A	A	A	A	A	A	A	A	A	A	A	A	A	A	D	A	A	A	A	A	A	A	A	A	A	A	A	A	A	A	A	A	A	A	A	A	A	A	A	A	A	A	A
2B	54688205	Y	T	C	A	A	A	A	A	A	A	A	A	A	A	A	A	A	A	A	D	A	A	A	A	A	A	A	A	A	A	A	-	A	A	A	A	A	A	A	A	A	A	A	A	A	A	A	A
2B	54712229	N	C	G	A	A	A	A	A	A	A	A	A	A	A	A	A	A	A	A	A	A	A	A	A	A	A	A	A	A	A	A	A	A	A	A	A	A	A	A	A	A	A	A	A	A	A	A	A
2B	54712514	Y	A	G	A	A	A	A	A	A	A	A	A	A	A	A	A	A	A	A	A	A	A	A	A	A	A	A	A	A	A	A	A	A	A	A	A	A	A	A	A	A	A	A	A	A	A	A	A
2B	54712542	Y	C	T	A	A	A	A	A	A	A	A	A	A	A	A	A	A	A	A	A	A	A	A	A	A	A	A	A	A	A	A	A	A	A	A	A	A	A	A	A	A	A	A	A	A	A	A	A
2B	54998966	N	A	G	A	A	A	A	A	A	A	A	A	A	D	A	A	A	A	A	A	A	A	-	A	A	A	A	A	A	A	A	A	A	A	A	A	A	A	A	A	A	A	A	A	A	A	A	A
2B	55276810	Y	G	C	A	A	A	A	A	A	A	A	A	A	A	A	A	A	A	A	A	A	A	A	A	A	A	A	A	A	A	A	A	A	A	A	A	A	A	A	A	A	A	A	A	A	A	A	A
2B	55298988	N	TTAC	T	A	A	A	A	A	A	A	A	A	A	A	A	A	A	A	A	A	A	A	A	A	A	A	A	A	A	A	A	-	A	A	A	A	A	A	A	A	A	A	A	A	A	A	A	A
2B	55604789	Y	A	C	A	H	H	C	B	-	B	B	-	A	A	C	H	-	B	C	H	A	C	A	C	H	C	A	A	A	D	A	A	A	A	-	H	A	A	A	C	A	A	C	C	A	H	A	B
2B	55859513	N	A	C	A	A	A	A	A	A	A	A	A	A	A	A	A	A	A	A	A	A	A	A	A	A	A	A	A	A	A	A	A	A	A	A	A	A	A	A	A	A	A	A	A	A	A	A	A
2B	55859529	Y	T	C	A	A	A	A	A	A	A	A	A	A	A	A	A	A	A	A	A	A	A	A	A	A	A	A	A	A	A	A	A	A	A	A	A	A	A	A	A	A	A	A	A	-	A	A	A
2B	55967034	N	G	C	A	A	A	A	A	A	A	A	A	A	A	A	A	A	A	A	A	A	A	A	A	A	A	A	A	A	A	A	A	A	A	A	A	A	A	A	A	A	A	A	A	A	A	A	A
2B	56035853	N	A	G	A	A	A	A	A	A	A	A	A	A	A	A	A	A	A	A	A	A	A	A	A	A	A	A	A	A	A	A	A	A	A	A	A	A	A	A	A	A	A	A	A	A	A	A	A
2B	56082492	Y	T	A	A	B	H	B	B	-	B	B	-	A	A	B	B	-	B	B	B	A	B	A	A	B	B	B	B	A	C	A	A	B	B	-	B	A	-	A	B	B	B	B	B	A	B	B	B
2B	56082508	Y	CA	C	A	B	H	B	B	B	B	B	-	A	A	B	B	-	B	B	B	A	B	A	A	B	B	B	B	A	C	-	H	B	B	-	B	A	-	A	B	B	B	B	B	A	B	B	B
2B	56082512	Y	T	TAAATATGCACCCTCAAG	B	B	H	B	B	B	B	B	B	-	B	B	B	B	B	B	B	B	B	B	A	B	B	B	B	B	C	-	B	B	B	B	B	B	B	B	B	B	B	B	B	-	B	B	B
2B	56146161	N	A	G	A	A	A	A	A	A	A	A	A	A	A	A	A	A	A	A	A	A	A	A	A	A	-	-	A	A	A	D	A	A	A	A	A	A	A	A	A	A	A	A	A	A	A	A	A
2B	56146343	N	A	G	A	A	A	A	A	A	A	A	A	A	A	A	A	A	A	A	A	A	A	A	A	A	A	A	A	A	A	A	A	A	A	A	A	A	A	A	A	A	A	A	A	A	A	A	A
2B	56146388	N	T	C	A	A	A	A	A	A	A	A	A	A	A	A	A	A	A	A	A	A	A	A	A	A	A	A	A	A	A	A	A	A	A	A	A	A	A	A	A	A	A	A	A	A	A	A	A
2B	56426965	N	A	G	A	A	A	A	A	A	A	A	A	A	A	A	A	A	A	A	A	A	A	A	A	A	A	A	A	A	A	A	A	A	A	A	A	A	A	D	A	A	A	A	A	A	A	A	A
2B	57527687	N	T	A	A	A	A	A	A	A	A	A	A	A	A	A	A	A	A	A	D	A	A	A	A	A	A	A	A	A	A	A	A	A	A	A	A	A	A	A	A	A	A	A	A	A	A	A	A
2B	57716570	Y	G	A	A	A	A	A	A	A	A	A	A	A	A	A	A	A	A	A	A	A	A	A	A	A	A	A	A	A	A	A	-	A	A	A	A	A	A	-	A	A	A	A	A	A	A	A	A
2B	58086736	N	A	G	A	A	A	A	A	A	A	A	A	A	A	A	A	A	A	A	A	A	A	A	A	A	A	A	A	A	A	A	A	A	A	A	A	A	A	A	A	A	A	A	A	-	A	A	A
2B	58211453	Y	C	A	A	A	A	A	A	A	A	A	A	A	A	A	A	A	A	A	A	A	A	A	A	A	A	A	A	A	A	A	A	A	A	A	A	A	A	A	A	A	A	A	A	A	A	A	A
2B	58211470	N	T	C	A	A	A	A	A	A	A	A	A	A	A	A	A	A	A	A	A	A	A	A	A	A	A	A	A	A	A	A	A	A	A	A	A	A	A	A	A	A	A	A	A	A	A	A	A
2B	58213532	Y	T	C	A	A	A	A	A	A	A	A	A	A	A	A	A	A	A	A	A	A	A	A	A	A	A	A	A	A	A	A	A	A	A	A	A	A	A	A	A	A	A	A	A	A	A	A	A
2B	58248189	N	C	A	A	A	A	A	A	A	A	A	A	A	A	A	A	A	A	A	A	A	A	A	A	A	A	A	A	A	A	A	A	A	A	A	A	A	A	A	A	A	A	A	A	A	A	A	A
2B	58784722	N	G	T	A	A	A	A	A	A	A	A	A	A	A	A	A	A	A	A	A	A	A	A	A	A	A	A	A	A	A	A	A	A	A	A	A	A	A	A	A	A	A	A	A	A	A	A	A
2B	59024750	Y	T	C	B	A	A	B	B	B	B	B	B	H	A	-	B	B	B	B	D	B	A	-	A	A	A	A	A	A	A	A	A	A	A	A	A	D	A	A	B	B	A	A	B	A	A	A	A
2B	59048269	N	C	T	A	A	A	A	A	A	A	A	A	A	A	A	A	A	A	A	A	A	A	A	A	A	A	A	A	A	A	A	H	A	A	A	A	A	A	A	A	A	A	A	A	A	A	A	A
2B	59884650	N	C	T	A	A	A	A	A	A	A	A	A	A	A	A	A	A	A	A	A	A	A	A	A	A	A	A	A	A	A	A	A	A	A	A	A	A	A	A	A	A	A	A	A	A	A	A	A
2B	60105238	Y	T	C	B	A	A	B	A	B	A	A	A	A	A	A	A	A	B	C	A	B	A	A	A	A	A	A	A	A	A	A	A	A	A	A	A	A	A	A	B	A	A	A	A	A	A	A	A
2B	60236572	N	A	G	A	A	A	A	A	A	A	A	A	A	A	A	A	A	A	A	A	A	A	A	A	A	A	A	A	A	A	A	A	A	A	A	A	A	A	A	A	A	B	A	A	A	A	A	A
2B	60452726	N	A	G	A	A	A	A	A	A	A	A	A	A	A	A	A	A	A	A	A	A	A	A	A	A	A	A	A	A	A	A	A	A	A	A	A	A	A	A	A	A	A	A	A	A	A	A	A
2B	60518326	Y	C	G	A	A	A	A	A	A	A	A	A	A	A	A	A	A	A	A	A	A	A	A	A	A	A	A	A	A	A	A	A	A	A	A	A	A	A	A	A	A	A	A	A	A	A	A	A
2B	60518365	N	C	T	A	A	A	A	A	A	A	A	A	A	A	A	A	A	A	A	A	A	A	A	A	A	A	A	A	A	A	A	A	A	A	A	A	A	A	A	A	A	A	A	A	A	A	A	A
2B	60518370	Y	G	A	A	A	A	A	A	A	A	A	A	A	A	A	A	A	A	A	A	A	A	A	A	A	A	A	A	A	A	A	A	A	A	A	A	A	A	A	A	A	A	A	A	A	A	A	A
2B	60643245	Y	T	C	A	A	A	A	A	A	A	A	A	A	A	A	B	B	B	C	B	B	A	-	A	A	A	A	D	A	A	A	A	A	B	A	A	A	A	D	A	A	A	A	A	A	A	D	A
2B	60668611	N	T	C	A	A	A	A	A	A	A	A	A	A	A	A	A	A	A	A	A	A	A	A	A	A	A	A	A	A	A	A	A	A	A	A	A	A	A	-	A	A	A	A	A	H	A	A	A
2B	61007285	N	TTC	T	A	A	A	A	A	A	A	A	A	A	A	A	A	A	A	A	A	A	A	A	A	A	A	A	A	A	A	A	A	A	A	A	A	A	A	A	A	A	A	A	A	A	A	A	A
2B	61007303	N	A	G	A	A	A	A	A	A	A	A	A	A	A	A	A	A	A	A	A	A	A	A	A	A	A	A	A	A	A	A	A	A	A	A	A	A	A	A	A	A	A	A	A	A	A	A	A
2B	61048638	Y	A	G	B	B	B	B	B	B	B	B	A	H	B	B	B	B	B	B	B	B	B	B	B	B	B	B	B	B	B	B	B	B	B	B	B	B	B	B	B	B	B	B	B	B	B	B	B
2B	61069418	N	T	C	A	A	A	A	A	A	A	A	A	A	A	A	A	A	A	A	A	A	A	A	A	A	A	A	A	A	A	A	-	A	A	A	A	A	A	A	A	A	A	A	A	A	A	A	A
2B	61069695	N	C	G	A	A	A	A	A	A	A	A	A	A	A	A	A	A	A	A	A	A	A	A	A	A	A	A	A	A	A	A	A	A	A	A	A	A	A	A	A	A	A	A	A	A	A	A	A
2B	61091771	N	T	G	A	A	A	A	-	A	A	A	A	A	A	A	A	A	A	A	D	A	A	A	A	A	A	A	A	A	A	A	-	A	A	A	A	A	A	A	A	A	A	A	A	A	A	A	A
2B	61162233	Y	C	T	A	A	A	A	A	A	A	A	A	A	A	A	A	A	A	A	A	A	A	A	A	A	A	A	A	A	A	A	A	A	A	A	A	A	A	A	A	A	A	A	A	A	A	A	A
2B	61162252	Y	TCGAGTGGCATGTGG	T	A	A	A	A	B	A	B	B	A	A	A	A	B	B	A	C	H	B	A	A	A	A	A	A	A	A	A	A	A	A	A	A	A	A	A	A	A	B	A	A	A	A	A	A	A
2B	61337333	N	T	C	A	A	A	A	A	A	A	A	A	A	A	A	A	A	A	A	A	A	A	A	A	A	A	A	A	A	A	A	D	A	A	A	A	A	A	A	A	A	A	A	A	A	A	A	A
2B	61381024	N	C	A	A	A	A	A	A	A	A	A	A	A	A	A	A	A	A	A	A	A	A	A	A	A	A	A	A	A	A	A	A	A	A	A	A	A	A	A	A	A	A	A	A	A	A	A	A
2B	61994581	Y	T	C	A	A	A	B	B	B	B	B	A	A	A	A	A	B	A	B	H	B	A	A	A	A	A	A	A	A	H	-	-	A	A	A	A	A	B	B	B	A	A	A	A	A	A	A	A
2B	62029872	Y	T	C	A	A	A	B	B	B	B	B	A	A	A	A	A	A	A	A	A	B	A	A	A	A	A	A	A	A	H	A	A	A	A	A	A	A	A	A	B	A	A	A	A	A	A	A	A
2B	62030502	Y	TCA	T	A	A	A	B	A	B	A	A	A	A	A	A	A	A	-	A	A	B	A	A	A	A	A	A	A	A	H	H	H	A	A	A	A	D	A	A	B	A	A	A	A	-	A	A	A
2B	62068186	Y	C	G	A	A	A	A	B	A	B	B	A	A	A	A	A	A	A	A	A	A	A	A	A	A	A	A	A	A	A	A	A	A	A	A	A	A	A	A	A	A	A	A	A	-	A	A	A
2B	62131081	Y	G	A	B	A	A	B	A	-	A	A	A	A	A	A	A	B	B	B	H	A	A	-	A	A	A	A	A	A	A	A	A	A	A	A	A	A	A	A	A	A	A	A	A	A	A	A	A
2B	62437686	N	G	A	A	A	A	A	A	A	A	A	A	A	A	A	A	A	A	A	A	A	A	A	A	A	A	A	A	A	A	A	A	A	A	A	A	A	A	A	A	A	A	A	A	A	A	A	A
2B	62481333	Y	G	T	A	A	A	A	A	A	A	A	A	A	A	A	A	A	A	A	D	A	A	A	A	A	A	A	A	A	A	A	D	A	A	A	A	A	A	A	A	A	A	A	A	A	A	A	A
2B	62638375	N	A	T	A	A	A	A	A	A	A	A	A	A	A	A	A	A	A	A	A	A	A	A	A	A	A	A	A	A	A	A	-	A	A	A	A	A	A	A	A	A	A	A	A	A	A	A	A
2B	62789777	N	T	C	A	A	D	A	A	A	A	A	A	A	A	A	A	A	A	A	A	A	A	A	A	A	A	A	A	A	A	H	A	A	A	A	B	H	B	B	A	A	A	A	B	B	A	B	B
2B	63072596	N	G	T	A	A	A	A	A	A	A	A	A	A	A	A	A	A	A	A	A	A	A	A	A	A	A	A	A	A	A	A	A	A	A	A	A	A	A	A	A	A	A	A	A	-	A	A	A
2B	63072645	Y	T	C	A	A	A	A	A	A	A	A	A	A	A	A	A	A	A	A	A	A	A	A	A	A	A	A	A	A	A	A	A	A	A	A	A	A	A	A	A	A	A	A	A	-	A	A	A
2B	63172327	N	T	C	A	A	A	A	A	A	A	A	A	A	A	A	A	A	A	A	A	A	A	A	A	A	A	A	A	A	A	A	D	A	A	A	A	A	A	A	A	A	A	A	A	A	A	A	A
2B	63172373	N	G	A	A	A	A	A	A	A	A	A	A	A	A	A	A	A	A	A	A	A	A	A	A	A	A	A	A	A	A	A	A	A	A	A	A	A	A	A	A	A	A	A	A	A	A	A	A
2B	63214857	N	G	A	A	A	A	A	A	A	A	A	A	A	A	A	A	A	A	A	D	A	A	-	A	A	A	A	A	A	A	A	D	A	A	A	A	A	A	A	A	A	A	A	A	A	A	A	A
2B	63214863	N	T	C	A	A	A	A	A	A	A	A	A	A	A	A	A	A	A	A	D	A	A	-	A	A	A	A	A	A	A	A	D	A	A	A	A	A	A	A	A	A	A	A	A	A	A	A	A
2B	63215196	Y	A	G	A	A	A	A	A	A	A	A	A	A	A	A	A	A	A	A	D	A	A	-	A	A	A	A	A	A	A	A	A	A	A	A	A	A	A	A	A	A	A	A	A	A	A	A	A
2B	63391006	Y	C	G	A	A	H	A	B	A	A	A	A	H	B	B	B	A	A	D	H	B	B	A	A	A	A	B	B	B	H	B	B	B	B	-	B	B	B	B	A	A	B	H	B	B	B	B	B
2B	63547576	N	T	A	A	A	A	A	A	A	A	A	A	A	A	A	A	A	A	A	A	A	A	A	A	A	A	A	A	D	A	A	A	A	A	A	A	A	A	A	A	A	A	A	A	-	A	A	A
2B	63547611	N	G	C	A	A	A	A	A	A	A	A	A	A	A	A	A	A	A	A	A	A	A	A	A	A	A	A	A	A	A	A	A	A	A	A	A	A	A	A	A	A	A	A	A	-	A	A	A
2B	63547612	N	G	A	A	A	A	A	A	A	A	A	A	A	A	A	A	A	A	A	A	A	A	A	A	A	A	A	A	A	A	A	A	A	A	A	A	A	A	A	A	A	A	A	A	-	A	A	A
2B	63547969	Y	C	G	A	A	A	A	A	A	A	A	A	A	A	A	A	A	A	A	A	A	A	A	A	A	A	A	A	A	A	A	A	A	A	A	A	A	A	A	A	A	A	A	A	A	A	A	A
2B	63582375	Y	G	A	A	A	A	A	A	A	A	A	B	H	A	A	A	A	A	A	A	A	A	A	A	A	A	A	A	A	A	A	A	A	A	A	A	A	A	A	A	A	A	A	A	A	A	A	A
2B	63593966	Y	A	T	A	A	A	A	A	A	A	A	A	A	A	A	A	A	A	A	A	A	A	A	A	A	A	A	A	A	A	A	A	A	A	A	A	A	A	A	A	A	A	A	A	A	A	A	A
2B	63799736	Y	A	G	A	A	A	A	A	A	A	A	A	A	A	A	A	A	A	A	A	A	A	-	A	A	A	A	A	A	A	A	A	A	A	A	A	A	A	A	A	A	A	A	A	A	A	A	A
2B	63871455	N	T	C	A	A	A	A	A	A	A	A	A	A	A	A	A	A	A	A	A	A	A	A	A	A	A	A	A	A	A	A	A	A	A	A	A	A	A	A	A	A	A	A	A	-	A	A	A
2B	63893377	Y	C	T	A	A	A	A	A	A	A	A	A	A	A	A	A	A	A	A	A	A	A	A	A	A	A	A	A	A	A	A	A	A	A	-	A	A	A	A	A	A	A	A	A	A	A	A	A
2B	63893554	N	G	A	A	A	A	A	A	A	A	A	A	A	A	A	A	A	A	A	A	A	A	A	A	A	A	A	A	A	A	A	A	A	A	-	A	A	A	A	A	A	A	A	A	A	A	A	A
2B	63936202	N	A	G	A	A	A	A	A	A	A	A	A	A	A	A	A	A	A	A	A	A	A	A	A	A	A	A	A	A	A	A	-	A	A	A	A	A	A	A	A	A	A	A	A	A	A	A	A
2B	63936256	N	T	C	A	A	A	A	A	A	A	A	A	A	A	A	A	A	A	A	A	A	A	A	A	A	A	A	A	A	A	A	A	A	A	A	A	A	A	A	A	A	A	A	A	A	A	A	A
2B	63983079	N	A	G	A	A	A	A	A	A	A	A	A	A	A	A	A	A	A	A	A	A	A	A	A	A	A	A	A	A	A	A	A	A	A	A	A	A	A	A	A	A	A	A	A	A	A	A	A
2B	64153353	Y	G	A	-	A	A	A	A	A	A	A	A	A	A	A	A	A	A	A	A	A	A	-	A	A	A	A	A	A	A	A	A	A	A	A	A	A	A	A	A	A	A	A	A	A	A	A	A
2B	64173222	N	A	T	A	A	A	A	A	A	A	A	A	A	A	A	A	A	A	A	A	A	A	A	A	A	A	A	A	A	A	A	-	A	A	A	A	A	A	A	A	A	A	A	A	A	A	A	A
2B	64173430	N	A	G	A	A	A	A	A	A	A	A	A	A	A	A	A	A	A	A	D	A	A	A	A	A	A	A	A	A	A	A	A	A	A	A	A	A	A	A	A	A	A	A	A	A	A	A	A
2B	64327289	Y	T	C	A	A	A	A	A	A	A	A	A	A	A	A	A	A	A	A	A	A	A	A	A	A	A	A	A	A	A	A	A	A	A	A	A	D	A	A	A	A	A	A	A	A	A	A	A
2B	64418574	N	T	A	A	A	A	A	A	A	A	A	A	A	A	A	A	A	A	A	A	A	A	A	A	A	A	A	A	A	A	A	A	A	A	A	A	A	A	-	A	A	A	A	A	A	A	A	A
2B	64421484	N	T	C	A	A	A	A	A	A	A	A	A	A	A	A	A	A	A	A	A	A	A	A	A	A	A	A	A	A	A	A	A	A	A	A	A	A	A	A	A	A	A	A	A	A	A	A	A
2B	64479039	N	G	T	A	A	A	A	A	A	A	A	A	A	A	A	A	A	A	A	A	A	A	A	A	A	A	A	A	A	A	A	-	A	A	A	A	A	A	A	A	A	A	A	A	A	A	A	A
2B	64482668	Y	A	C	A	A	A	A	A	A	A	A	A	A	A	A	A	A	A	A	D	A	A	A	A	A	A	A	A	A	A	A	A	A	A	A	A	A	A	A	A	A	A	A	A	A	A	A	A
2B	64482815	Y	T	G	A	A	H	B	A	-	A	B	A	A	B	B	B	A	A	A	A	B	B	B	A	A	A	A	B	B	H	H	A	A	B	-	B	B	B	B	A	A	B	A	B	A	H	B	B
2B	64537476	N	T	C	A	A	A	A	A	A	A	A	A	A	A	A	A	A	A	A	A	A	A	A	A	A	A	A	A	A	A	A	A	A	A	A	A	A	A	A	A	A	A	A	A	A	A	A	A
2B	64850781	Y	T	C	A	A	A	A	A	A	A	A	A	A	A	A	A	A	A	A	A	A	A	A	A	A	A	A	A	A	A	A	A	A	A	A	A	A	A	-	A	A	A	A	A	A	A	A	A
2B	64850860	Y	A	G	A	A	A	A	A	A	A	A	A	A	A	A	A	A	A	A	A	A	A	A	A	A	A	A	A	A	A	A	A	A	A	A	A	A	A	A	A	A	A	A	A	A	A	A	A
2B	64850866	Y	G	A	A	A	A	A	A	A	A	A	A	A	A	A	A	A	A	A	A	A	A	A	A	A	A	A	A	A	A	A	A	A	A	A	A	A	A	A	A	A	A	A	A	A	A	A	A
2B	64990492	Y	T	C	A	A	A	A	A	A	A	A	A	A	A	A	A	A	A	A	A	A	A	A	A	A	A	A	A	A	A	A	A	A	A	A	A	A	A	A	A	A	A	A	A	A	A	A	A
2B	65224648	N	T	G	A	A	A	A	A	A	A	A	A	A	A	A	A	A	A	A	A	A	A	A	A	A	A	A	A	A	A	A	A	A	A	A	A	A	A	A	A	A	A	A	A	A	A	A	A
2B	65224952	Y	C	T	A	A	A	A	A	A	A	A	A	A	A	A	A	A	A	A	A	A	A	A	A	A	A	A	A	A	A	A	A	A	A	A	A	A	A	A	A	A	A	A	A	A	A	A	A
2B	65228518	Y	C	T	A	A	A	A	A	A	A	A	A	A	A	A	A	A	A	A	A	A	A	-	A	A	A	A	A	A	A	A	A	A	A	A	A	A	A	A	A	A	A	A	A	A	A	A	A
2B	65275653	Y	C	T	A	A	A	A	A	A	A	A	A	A	A	A	A	A	A	A	A	A	A	A	A	A	A	A	A	A	A	A	A	A	A	A	A	A	A	A	A	A	A	A	A	-	A	A	A
2B	65390514	Y	T	C	A	A	A	A	A	A	A	A	A	A	A	A	A	-	A	A	A	A	A	A	A	A	A	A	A	A	A	A	A	A	A	A	A	A	A	A	A	A	A	A	A	-	A	A	A
2B	65561474	N	C	G	A	A	A	A	A	A	A	A	A	A	A	A	A	A	A	A	A	A	A	A	A	A	A	A	A	A	A	A	A	A	A	A	A	A	A	A	A	A	A	A	A	A	A	A	A
2B	65589136	Y	G	C	A	A	A	A	A	A	A	A	A	A	A	A	A	A	A	A	A	A	A	A	A	A	A	A	A	A	A	A	A	A	A	A	A	A	A	A	A	A	A	A	A	A	A	A	A
2B	65649016	N	A	G	A	A	A	A	A	A	A	A	A	A	A	A	A	A	A	A	A	A	A	A	A	A	A	A	A	A	A	A	A	A	A	A	A	A	A	A	A	A	A	A	A	A	A	A	A
2B	65698993	Y	C	T	A	A	A	A	A	A	A	A	A	A	A	A	A	A	A	A	A	A	A	A	A	A	-	-	A	A	A	A	H	A	A	A	A	A	A	A	A	A	A	A	A	A	A	A	A
2B	65699050	N	T	A	A	A	A	A	A	A	A	A	A	A	A	A	A	A	A	A	A	A	A	A	A	A	A	A	A	A	A	A	D	A	A	A	A	A	A	A	A	A	A	A	A	A	A	A	A
2B	65825360	Y	A	G	A	A	A	B	B	-	B	B	B	A	A	A	A	B	A	-	H	-	A	A	A	A	A	A	A	A	A	A	H	A	A	A	A	A	A	A	A	B	A	A	A	D	A	A	A
2B	65833390	Y	G	T	A	A	A	A	A	A	A	A	A	A	A	A	A	A	A	A	A	A	A	B	A	B	A	A	A	A	A	H	-	A	A	-	B	C	B	B	A	A	A	D	B	B	H	B	B
2B	66380257	Y	G	A	A	A	A	A	A	A	A	A	A	A	A	A	A	A	A	A	A	A	A	A	A	A	A	A	A	A	A	A	A	A	A	A	A	A	A	A	A	A	A	A	A	A	A	A	A
2B	66445227	Y	G	A	A	A	A	B	B	B	B	A	A	A	A	A	A	A	A	A	A	A	A	A	A	A	A	A	A	A	A	A	A	A	A	A	A	A	A	A	A	B	A	A	A	-	A	A	A
2B	66914945	Y	T	C	-	B	H	B	B	B	B	B	B	H	B	B	B	B	B	B	B	B	B	-	A	B	B	B	B	B	B	B	B	B	B	B	B	B	B	B	B	A	B	B	B	B	B	B	B
2B	66918839	Y	A	C	A	A	A	A	A	A	A	A	A	A	A	A	A	A	A	A	A	A	A	A	A	A	A	A	A	A	A	A	A	A	A	A	A	A	A	A	A	A	A	A	A	A	A	A	A
2B	66918864	N	G	A	A	A	A	A	A	A	A	A	A	A	A	A	A	A	A	A	A	A	A	A	A	A	A	A	A	A	A	A	A	A	A	A	A	A	A	A	A	A	A	A	A	A	A	A	A
2B	66918868	N	A	T	A	A	A	A	A	A	A	A	A	A	A	A	A	A	A	A	A	A	A	A	A	A	A	A	A	A	A	A	A	A	A	A	A	A	A	A	A	A	A	A	A	A	A	A	A
2B	66918878	N	C	T	A	A	A	A	A	A	A	A	A	A	A	A	A	A	A	A	A	A	A	A	A	A	A	A	A	A	A	A	A	A	A	A	A	A	A	A	A	A	A	A	A	A	A	A	A
2B	67213617	Y	T	C	A	A	A	A	A	A	A	A	A	A	A	A	A	A	A	A	A	A	A	A	A	A	A	A	A	A	A	A	A	A	A	A	A	A	A	A	A	A	A	A	A	A	A	A	A
2B	67241878	Y	A	G	B	B	B	B	B	B	B	B	B	B	B	B	B	B	B	B	B	B	B	B	A	B	B	B	B	B	B	B	B	B	B	B	B	B	B	B	B	B	B	B	B	B	B	B	B
2B	67242177	N	G	A	A	A	A	A	A	A	A	A	A	A	A	A	A	A	A	A	A	A	A	A	A	A	A	A	A	A	A	A	A	A	A	A	A	A	A	A	A	A	A	A	A	A	A	A	A
2B	67387010	Y	A	G	A	A	A	A	B	-	B	A	A	A	A	A	A	A	A	A	A	A	A	A	A	A	A	A	A	A	A	A	A	A	A	A	A	A	A	A	A	A	A	A	A	A	A	A	A
2B	67389358	Y	G	T	A	A	A	A	B	A	B	A	A	A	A	A	A	A	A	A	D	A	A	A	A	A	A	A	A	A	A	A	-	A	A	A	A	A	A	-	-	A	A	A	A	-	A	A	A
2B	67427093	N	A	AC	-	A	A	A	A	-	A	A	A	A	-	A	A	A	A	A	A	A	A	-	A	A	A	A	A	A	A	D	A	A	A	A	A	A	-	A	A	A	A	A	A	A	A	A	A
2B	67509701	Y	C	CTAAT	-	A	D	B	B	B	B	A	A	A	-	A	A	A	A	A	H	A	A	-	B	B	B	A	A	A	H	H	A	A	A	A	A	A	A	A	A	A	B	A	B	A	A	A	A
2B	67549633	Y	T	C	A	B	B	B	B	B	B	B	A	H	B	B	B	B	B	B	B	B	B	B	B	B	B	B	B	C	B	B	B	B	B	B	B	B	B	B	B	B	B	B	B	B	B	B	B
2B	67562087	Y	A	T	A	A	H	B	B	-	B	A	A	A	A	A	A	A	A	A	H	A	A	B	B	B	B	A	A	A	H	A	A	A	A	A	A	A	A	D	A	A	B	A	B	A	D	A	A
2B	67708313	Y	G	C	A	A	A	A	A	A	A	A	A	A	A	A	A	A	A	A	A	A	A	A	A	A	A	A	A	A	A	A	A	A	A	A	A	A	A	A	A	A	A	A	A	A	A	A	A
2B	67861007	Y	TG	T	A	A	A	A	A	A	A	A	A	A	A	A	A	A	A	A	A	A	A	A	A	A	A	A	A	A	A	A	A	A	A	A	A	A	A	A	A	A	A	A	A	-	A	A	A
2B	67861030	N	A	T	A	A	A	A	A	A	A	A	A	A	A	A	A	A	A	A	A	A	A	A	A	A	A	A	A	A	A	A	A	A	A	A	A	A	A	A	A	A	A	A	A	-	A	A	A
2B	68064286	Y	T	G	A	B	H	A	A	A	A	A	A	H	B	B	A	A	A	A	H	A	B	B	A	B	B	B	B	B	H	B	B	B	B	C	B	C	B	B	A	A	B	B	B	-	B	B	A
2B	68855971	N	A	G	A	A	A	A	A	A	A	A	A	A	A	A	A	A	A	A	A	A	A	A	A	A	A	A	A	A	A	A	A	A	-	A	A	A	A	A	A	A	A	A	A	-	A	A	A
2B	68856029	Y	C	G	A	A	A	A	A	A	A	A	A	A	A	A	A	A	A	A	A	A	A	A	A	A	A	A	A	A	A	A	A	A	-	A	A	A	A	A	A	A	A	A	A	-	A	A	A
2B	69286964	Y	G	A	A	A	A	A	A	A	A	A	A	H	H	A	A	A	A	H	H	A	B	B	A	B	B	B	B	B	H	C	H	B	B	B	B	B	B	B	A	A	B	B	B	B	H	B	B
2B	69380775	Y	G	A	A	B	H	A	A	A	A	A	B	A	A	B	A	A	A	D	A	A	B	A	B	A	A	B	B	B	H	C	B	B	A	B	B	B	B	B	B	A	A	A	B	B	H	B	B
2B	69584954	Y	G	T	A	B	H	A	A	A	A	A	A	H	B	B	A	A	A	A	H	A	A	B	A	B	B	B	B	B	H	H	B	B	B	-	A	A	A	A	B	A	B	B	A	A	B	A	A
2B	69771856	Y	G	A	A	A	A	A	A	A	A	A	A	A	A	A	A	A	A	A	A	A	-	A	A	A	A	A	A	A	A	-	A	A	A	A	-	-	-	-	A	A	A	A	-	-	A	-	A
2B	69873630	Y	A	G	A	B	H	-	-	-	A	A	A	A	A	B	A	A	A	A	A	A	B	A	A	A	A	B	B	B	H	H	B	B	A	B	B	C	B	B	B	A	A	A	B	B	H	B	B
2B	70040911	Y	C	A	A	B	C	A	A	A	A	A	A	A	A	B	A	A	A	A	A	A	B	H	A	A	A	B	B	B	H	H	B	B	A	B	-	H	-	-	B	A	A	A	-	-	H	-	B
2B	70118309	Y	G	A	-	B	H	A	A	A	A	A	A	H	B	B	A	A	A	D	H	A	B	-	A	B	B	B	B	B	D	B	-	B	B	B	B	B	B	B	B	A	B	B	B	B	B	B	B
2B	70543275	Y	T	G	A	A	A	A	A	A	A	A	A	A	A	A	D	A	A	A	D	A	A	A	A	A	A	A	A	A	A	A	A	A	A	A	A	A	A	A	A	A	A	A	A	A	A	A	A
2B	70543376	Y	C	T	A	A	A	A	A	A	A	A	A	A	A	A	A	A	A	A	A	A	A	A	A	A	A	A	A	A	A	A	A	A	A	A	A	A	A	A	A	A	A	A	A	A	A	A	A
2B	70720920	Y	A	G	A	A	A	A	A	A	A	A	A	A	A	A	A	A	A	A	A	A	A	A	A	A	A	A	A	A	A	A	A	A	A	A	A	A	A	A	A	A	A	A	A	A	A	A	A
3B	53960	Y	C	T	-	A	A	A	A	A	A	A	A	H	A	A	A	A	A	A	A	A	A	C	A	A	A	A	A	B	A	H	A	A	A	A	B	B	B	B	A	A	A	A	B	B	A	B	A
3B	450346	N	T	C	A	A	A	A	A	A	A	A	A	A	A	A	A	A	A	A	A	A	A	-	A	A	A	A	A	A	A	A	A	A	A	A	A	A	A	A	A	A	A	A	A	A	A	A	A
3B	1036015	Y	G	A	B	A	A	B	B	B	B	B	A	H	C	A	B	B	B	B	H	B	B	B	A	A	B	A	B	A	A	B	B	H	B	H	B	B	B	B	B	B	A	B	B	B	B	B	A
3B	1197158	N	A	T	A	A	A	A	A	A	A	A	A	A	A	A	A	A	A	A	A	A	A	A	A	A	A	A	A	A	A	A	-	A	A	A	A	A	A	A	A	A	A	A	A	-	A	A	A
3B	1201633	Y	T	C	-	B	B	A	A	A	A	A	A	H	B	A	A	A	B	D	H	A	B	-	B	B	A	B	B	A	B	-	-	B	A	-	A	H	-	A	A	A	B	H	B	A	H	A	B
3B	1502124	Y	G	A	H	A	B	A	A	A	A	B	B	A	A	B	B	A	B	D	A	B	A	A	A	A	A	A	A	A	A	A	H	A	A	A	A	A	A	A	B	A	A	D	A	A	A	A	A
3B	1502127	Y	T	A	H	A	B	A	A	A	A	B	B	A	A	B	B	A	B	D	A	B	A	A	A	A	A	A	A	A	A	A	H	A	A	A	A	A	A	A	B	A	A	D	A	A	A	A	A
3B	1502130	Y	A	G	H	A	B	A	A	A	A	B	B	A	A	B	B	A	B	D	A	B	A	A	A	A	A	A	A	A	A	D	H	A	A	A	A	A	A	A	B	A	A	D	A	A	A	A	A
3B	1534403	Y	G	A	C	A	A	A	A	A	A	A	B	A	A	A	B	A	A	D	A	B	A	A	B	A	A	A	A	A	H	A	A	A	A	A	A	A	A	A	A	A	A	H	A	A	A	A	A
3B	1534427	Y	T	C	C	A	A	A	A	A	A	A	B	A	A	A	B	A	A	D	A	B	A	A	B	A	A	A	A	A	H	A	A	A	A	A	A	A	A	A	A	A	A	H	A	A	A	A	A
3B	1575068	Y	T	A	B	A	A	A	A	A	A	A	B	A	A	A	B	A	A	A	A	B	A	A	B	A	A	A	A	A	H	A	-	A	A	A	A	A	A	A	A	A	A	D	A	A	A	A	A
3B	1625889	N	A	G	A	A	A	A	A	A	A	A	A	A	A	A	A	A	A	A	A	A	A	A	A	A	A	A	A	A	A	A	A	A	A	A	A	A	A	A	A	A	A	A	A	A	A	A	A
3B	1626009	Y	T	G	A	A	A	A	A	A	A	A	A	A	A	A	A	A	A	A	A	A	A	A	A	A	A	A	A	A	A	A	A	A	A	A	A	A	A	A	A	A	A	A	A	A	A	A	A
3B	1839820	N	C	CA	D	B	B	A	A	A	A	A	A	A	A	A	A	B	A	A	H	A	B	A	A	A	A	A	A	B	A	A	A	A	A	-	A	A	A	A	A	B	B	A	A	A	H	A	A
3B	1951315	Y	T	TC	A	B	A	A	B	A	A	A	A	A	A	A	A	B	A	A	H	A	A	A	A	A	A	A	A	A	A	-	A	A	A	A	A	A	A	A	A	B	A	A	A	A	A	A	A
3B	2070071	Y	C	T	A	A	A	A	A	A	A	A	A	A	A	A	A	A	A	A	A	A	A	A	A	A	A	A	A	A	A	A	A	A	A	A	A	A	A	A	A	A	A	A	A	A	A	A	A
3B	2248928	Y	C	T	A	A	A	B	B	B	B	A	B	H	A	A	B	A	A	D	A	B	A	-	B	A	A	A	A	A	H	A	A	A	A	A	A	A	A	A	A	A	A	A	A	A	A	A	A
3B	2306673	Y	T	TTGCTTTGCTCC	A	A	A	A	A	A	A	A	A	A	A	A	A	A	A	A	D	A	A	A	A	B	B	A	A	A	A	A	A	A	A	-	A	A	A	A	B	B	A	A	A	-	A	A	A
3B	2306738	Y	T	C	A	A	A	A	A	A	A	A	A	A	A	A	A	A	A	A	A	A	A	A	A	-	-	A	A	A	A	A	A	A	A	A	A	A	A	A	-	-	A	A	A	-	A	A	A
3B	2560696	Y	GA	G	A	A	B	A	A	A	A	A	B	A	A	A	A	A	A	A	A	A	A	A	B	A	A	A	A	A	H	H	A	A	A	-	B	B	-	B	A	A	B	A	B	B	A	B	A
3B	2565907	N	C	T	A	A	A	A	A	A	A	A	A	A	A	A	A	A	A	A	A	A	A	A	A	A	A	A	A	A	A	A	A	A	A	A	A	A	A	A	A	A	A	A	A	A	A	A	A
3B	2668811	Y	T	A	A	A	A	B	B	B	B	A	B	A	A	A	B	A	A	D	A	B	A	A	A	A	A	A	A	A	A	A	A	A	A	A	A	A	A	A	A	A	A	A	A	A	A	A	A
3B	2880304	Y	T	G	-	B	B	A	A	A	A	A	A	H	-	B	A	A	A	A	A	A	A	-	A	B	A	B	B	B	H	A	B	B	A	B	A	D	A	A	A	A	B	C	A	A	D	A	A
3B	3086388	Y	T	C	A	A	A	A	A	A	A	A	A	A	A	A	A	A	A	A	A	A	A	A	A	A	A	A	A	-	A	A	A	A	A	A	A	A	A	A	-	A	A	A	A	A	A	A	A
3B	3142465	Y	GAGGAAGTAC	G	A	A	A	A	A	A	A	A	A	A	A	A	A	A	A	A	A	A	A	-	B	A	A	A	A	A	H	A	-	A	A	A	A	A	A	A	A	A	A	A	A	A	A	A	A
3B	3142477	N	T	C	A	A	A	A	A	A	A	A	A	A	A	A	A	A	A	A	A	A	A	-	B	A	A	A	A	A	H	A	-	A	A	A	A	A	A	A	A	A	A	A	A	A	A	A	A
3B	3142789	Y	A	C	A	A	A	A	A	A	A	A	A	A	A	A	A	A	A	A	A	A	A	-	B	A	A	A	A	A	H	A	A	A	A	A	A	A	A	A	A	A	A	A	A	A	A	A	A
3B	3309598	N	A	G	A	A	A	A	A	A	A	A	A	A	A	A	A	A	A	A	A	A	A	A	A	A	A	A	A	A	A	A	A	A	A	A	A	A	A	A	A	A	A	A	A	-	A	A	A
3B	3432282	Y	T	G	A	A	A	A	A	A	A	A	A	A	A	A	A	A	A	A	A	A	A	A	A	A	A	A	A	A	A	A	A	A	A	A	A	A	A	A	A	A	A	A	A	A	A	A	A
3B	3832360	Y	C	G	A	A	A	B	B	B	B	B	A	A	A	A	A	A	A	A	A	A	A	-	B	A	A	A	A	A	H	A	A	A	A	A	A	A	A	A	A	A	A	A	A	A	A	A	A
3B	4247692	Y	T	C	H	A	A	A	A	-	B	A	A	A	A	A	-	A	-	A	A	A	A	-	A	A	A	A	A	A	A	A	A	A	A	A	A	A	A	A	A	B	A	A	A	A	A	A	A
3B	4252009	Y	A	G	A	A	A	B	B	B	A	B	A	H	A	A	-	A	-	C	A	B	A	A	B	A	A	A	A	A	H	A	A	A	A	A	A	A	A	A	A	A	A	A	A	A	A	A	A
3B	4291794	N	G	A	C	A	A	A	A	A	A	-	A	A	A	A	A	A	A	A	A	A	A	-	A	A	A	A	A	A	A	A	A	A	A	A	A	A	A	A	A	A	A	A	A	A	A	A	A
3B	4465070	N	T	C	B	A	A	A	A	A	A	A	A	A	A	B	A	A	A	A	A	A	A	-	A	A	A	A	A	A	A	A	B	A	A	-	A	A	A	A	A	A	A	A	A	A	A	A	A
3B	4679943	Y	G	A	A	A	A	A	A	A	A	A	A	H	B	A	A	B	A	B	H	A	A	A	A	A	B	B	A	B	H	D	B	B	A	-	A	A	B	H	A	A	A	C	A	B	H	A	B
3B	4679966	Y	A	G	A	A	A	A	A	A	A	A	A	H	B	A	A	B	A	B	H	A	A	A	A	A	B	B	A	B	H	D	B	B	A	-	A	A	B	H	A	A	A	C	A	B	H	A	B
3B	4717646	Y	G	A	A	A	A	A	A	A	A	A	A	H	A	A	A	B	A	B	H	A	A	A	A	A	B	B	A	B	H	D	B	B	A	A	A	H	-	B	A	A	A	C	A	B	A	A	B
3B	5096280	N	G	T	A	A	A	A	A	A	A	A	A	A	A	A	A	A	A	A	A	A	A	A	A	A	A	A	A	A	A	A	A	A	A	A	A	A	A	A	A	A	A	A	A	A	A	A	A
3B	5185400	Y	G	A	A	A	A	A	A	A	A	A	A	A	-	A	A	A	A	A	A	A	A	-	A	A	A	A	A	A	A	A	A	A	A	A	A	A	A	A	A	B	A	A	A	A	A	A	A
3B	5343291	N	A	ACGCCCTG	A	A	A	A	A	A	A	A	A	A	A	A	A	A	A	A	D	A	A	A	A	A	A	A	A	A	A	A	-	A	A	A	A	A	A	A	A	A	A	A	A	A	A	A	A
3B	5442777	N	C	A	D	B	A	A	A	-	B	A	A	D	D	A	A	A	A	D	H	A	B	A	A	C	A	A	B	A	H	D	B	H	A	-	B	C	-	C	B	A	A	C	A	B	A	A	B
3B	5855893	Y	G	A	A	A	A	A	A	A	A	A	A	A	A	A	A	A	A	A	A	A	A	A	A	A	A	A	A	D	A	A	A	A	A	A	A	A	A	-	A	A	A	A	A	-	A	A	A
3B	5884345	Y	A	G	A	B	H	A	B	A	B	B	A	A	H	A	B	A	B	D	H	A	B	-	A	D	B	A	A	B	A	B	A	A	B	H	B	B	B	A	B	B	B	C	B	B	A	B	B
3B	6064973	N	C	T	A	A	A	A	A	A	A	A	A	A	A	A	A	A	A	A	A	A	A	A	A	A	A	A	A	A	A	A	A	A	A	A	A	A	A	A	A	A	A	A	A	A	A	A	A
3B	6457755	N	A	C	D	B	D	A	A	A	A	A	B	H	B	A	A	-	A	A	A	D	A	B	A	B	B	A	B	A	A	H	A	A	B	-	B	H	-	B	A	B	A	B	B	-	H	B	B
3B	6837823	Y	GGTCGCA	G	A	A	H	A	A	A	A	A	A	A	A	A	A	A	A	A	A	A	A	A	A	A	A	A	A	A	H	H	A	A	A	A	A	H	A	A	A	A	A	A	B	B	A	B	A
3B	6837849	N	A	G	A	A	H	A	A	A	A	A	A	A	A	A	A	A	A	A	A	A	A	A	A	A	A	A	A	A	H	H	D	A	A	A	A	H	A	A	A	A	A	A	B	B	A	B	A
3B	6838007	Y	A	C	D	A	H	A	A	A	A	A	A	A	A	A	A	A	A	A	A	A	A	A	A	A	A	A	A	A	H	H	A	A	A	A	A	H	A	D	A	A	A	A	B	B	A	B	A
3B	6896881	N	G	A	A	A	A	A	A	A	A	A	A	A	A	A	A	A	A	A	A	A	A	A	A	A	A	A	A	A	A	A	A	A	A	A	A	A	A	A	A	A	A	A	A	A	A	A	A
3B	6952106	Y	T	C	-	A	B	A	A	A	A	A	B	H	H	A	B	B	B	B	H	B	A	C	B	B	A	B	B	B	B	B	-	A	A	-	B	B	B	-	B	A	A	C	B	B	A	B	B
3B	7196152	Y	C	G	A	A	A	A	A	A	A	A	A	D	A	A	A	A	A	A	A	A	A	A	A	A	A	A	A	A	A	D	A	A	A	A	A	A	A	A	A	A	A	A	A	A	A	A	A
3B	7425447	Y	C	T	A	B	B	B	A	B	A	A	A	H	C	B	A	A	A	A	H	B	B	B	B	B	B	B	B	A	H	B	B	D	B	B	B	B	B	B	B	A	B	B	B	B	H	B	B
3B	7537731	Y	A	G	A	A	A	A	A	A	A	A	A	A	A	A	A	A	A	A	A	A	A	A	A	A	A	A	A	A	A	A	A	A	A	A	A	A	A	A	A	A	A	A	A	A	A	A	A
3B	7537859	N	A	G	A	A	A	A	A	A	A	A	A	A	A	A	A	A	A	A	A	A	A	A	A	A	A	A	A	A	A	A	-	A	A	A	A	A	A	A	A	A	A	A	A	A	A	A	A
3B	7537907	N	T	G	A	A	A	A	A	A	A	A	A	A	A	A	A	A	A	A	A	A	A	A	A	A	A	A	A	A	A	A	-	A	A	A	A	A	A	A	A	A	A	A	A	A	A	A	A
3B	8299697	Y	A	AT	B	A	B	B	B	B	B	B	A	H	H	A	B	B	B	C	B	B	A	H	B	A	A	A	A	A	H	H	A	A	A	A	A	H	-	B	A	B	A	A	B	A	A	B	B
3B	8368164	Y	T	C	B	A	B	A	A	A	A	A	B	A	B	B	B	B	B	B	H	B	B	A	B	A	B	B	B	B	B	H	-	B	A	B	B	H	-	A	B	B	A	A	A	B	B	A	A
3B	8482492	Y	G	T	A	A	A	A	A	A	A	A	A	A	A	A	A	A	A	A	A	A	A	A	A	A	A	A	A	A	A	A	A	A	A	A	A	A	A	A	A	A	A	A	A	A	A	A	A
3B	8489284	N	A	C	A	B	A	A	A	A	A	A	A	H	H	A	A	A	A	A	H	A	A	C	A	B	A	A	A	A	A	H	-	A	B	A	A	H	A	B	A	A	B	B	B	A	A	B	B
3B	8499587	N	C	T	A	A	A	A	A	A	A	A	A	A	A	A	A	A	A	A	A	A	A	-	A	A	A	A	A	A	A	A	A	A	A	A	A	A	A	A	A	A	A	A	A	A	A	A	A
3B	8715187	Y	A	G	A	A	A	A	A	A	A	A	A	A	A	A	A	A	A	A	D	A	A	A	A	A	A	A	A	A	A	A	-	A	A	A	A	A	A	A	A	A	A	A	A	A	A	A	A
3B	8732803	Y	T	A	A	A	A	A	A	A	A	A	A	A	A	A	A	A	A	A	A	A	A	A	A	A	A	A	A	A	A	A	A	A	A	A	A	A	A	A	A	A	A	A	A	H	A	A	A
3B	8732804	Y	G	T	A	A	A	A	A	A	A	A	A	A	A	A	A	A	A	A	A	A	A	A	A	A	A	A	A	A	A	A	D	A	A	A	A	A	A	A	A	A	A	A	A	A	A	A	A
3B	8802414	Y	A	G	B	A	B	B	B	B	B	B	B	A	A	A	B	B	B	C	H	B	A	A	B	A	A	A	A	A	H	A	A	A	A	-	A	A	A	A	A	A	A	A	A	A	A	A	B
3B	9331261	Y	G	A	A	A	A	A	A	A	A	A	A	A	A	A	A	A	A	A	A	A	A	A	A	A	A	A	A	A	A	A	A	A	A	A	A	A	A	A	A	A	A	A	A	A	A	A	A
3B	9331264	Y	A	C	A	A	A	A	A	A	A	A	A	A	A	A	A	A	A	A	A	A	A	A	A	A	A	A	A	A	A	A	A	A	A	A	A	A	A	A	A	A	A	A	A	A	A	A	A
3B	9331677	Y	GT	G	A	B	A	A	A	A	A	A	A	A	B	B	A	A	A	A	A	A	B	B	A	B	B	A	A	A	A	B	-	A	A	-	B	B	-	B	A	A	A	H	B	B	B	B	B
3B	9458898	Y	A	G	A	A	A	A	A	A	A	A	A	A	A	A	A	A	A	A	A	A	A	A	A	A	A	A	A	A	A	A	-	A	A	A	A	A	A	A	A	A	A	A	A	A	A	A	A
3B	9477615	N	A	G	A	A	A	A	A	A	A	A	A	A	A	A	A	A	A	A	A	A	A	A	A	A	A	A	A	A	A	A	-	A	A	A	A	A	A	A	A	A	A	A	A	A	A	A	A
3B	9477997	Y	C	T	A	A	A	A	A	A	A	A	A	A	A	A	A	A	A	A	A	A	A	A	A	A	A	A	A	A	A	A	A	A	A	A	A	A	A	A	A	A	A	A	A	A	A	A	A
3B	9627922	Y	T	C	-	B	A	A	A	A	A	A	A	H	B	B	A	A	A	A	H	A	B	-	A	B	B	B	B	B	H	B	-	B	B	B	A	B	B	B	B	A	B	B	B	B	H	B	B
3B	9627950	Y	A	G	-	B	A	A	A	A	A	A	A	H	B	B	A	A	A	A	H	A	B	-	A	B	B	B	B	B	H	B	-	B	B	B	A	B	B	B	B	A	B	B	B	B	H	B	B
3B	9652419	N	A	T	A	A	A	A	A	A	A	A	A	A	A	A	A	A	A	A	A	A	A	A	A	A	A	A	A	A	A	A	A	A	A	A	A	A	A	A	A	A	A	A	A	-	A	A	A
3B	9905033	Y	G	A	A	A	A	B	B	-	B	B	A	A	A	A	A	A	A	A	A	A	A	A	A	A	A	B	B	B	H	A	H	B	A	-	A	A	A	A	A	A	A	A	A	A	A	A	A
3B	10414408	Y	AT	A	B	A	B	A	A	A	A	A	A	A	A	A	A	A	A	A	A	A	A	A	A	A	A	A	A	A	D	A	A	A	A	A	A	A	A	A	A	A	A	A	A	A	A	A	A
3B	10570768	Y	A	C	A	A	A	A	A	A	A	A	A	A	A	A	A	A	A	A	A	D	A	A	A	A	A	A	A	A	A	A	A	A	A	A	A	A	A	A	A	A	A	A	A	A	A	A	A
3B	10627491	Y	C	G	A	A	A	A	A	A	A	A	A	A	A	A	A	-	A	A	A	A	A	A	A	A	A	A	A	A	A	A	A	A	A	A	A	A	A	A	A	A	A	A	A	A	A	A	A
3B	10663722	N	T	C	A	A	A	A	A	A	A	A	A	A	A	A	A	A	A	A	A	A	A	A	A	A	A	A	A	A	A	A	A	A	A	A	A	A	A	A	A	A	A	A	A	A	A	A	A
3B	10942025	Y	T	C	B	A	B	A	A	A	A	A	A	H	A	A	-	A	B	A	H	-	A	A	B	B	A	A	A	H	H	A	-	A	B	A	A	D	-	-	A	A	A	H	A	-	A	A	B
3B	10999683	N	C	T	-	A	A	A	A	A	-	A	A	A	A	A	A	A	A	A	D	A	A	A	A	A	A	A	A	-	A	A	A	A	A	A	A	A	A	-	A	A	A	A	A	-	A	A	A
3B	11026897	Y	A	G	A	A	-	A	A	A	A	A	A	H	A	A	B	A	B	A	H	B	A	A	B	-	A	A	A	A	H	A	D	A	-	A	A	D	-	A	A	A	A	H	-	A	A	A	B
3B	11070300	Y	A	G	A	A	B	A	A	A	A	A	A	H	H	A	B	-	B	A	H	B	A	-	B	B	A	A	A	A	H	D	A	A	B	D	A	D	-	A	A	A	A	H	A	A	A	A	B
3B	11193111	Y	G	A	A	A	A	A	A	A	A	A	A	H	H	A	A	B	A	B	C	A	A	-	A	B	A	A	A	A	A	A	A	A	A	-	A	A	-	A	A	A	A	C	A	A	A	A	B
3B	11540071	Y	G	A	A	B	A	A	A	A	A	A	A	A	B	A	A	A	A	A	H	A	A	A	A	A	A	B	B	B	H	A	-	B	A	-	A	A	A	A	A	A	B	A	A	A	H	A	B
3B	11541847	Y	A	G	-	A	A	A	B	A	B	A	B	H	H	B	A	B	A	B	H	B	B	-	A	B	B	A	A	A	H	D	A	A	B	-	A	A	A	A	B	A	A	B	A	A	H	A	A
3B	12242977	Y	A	G	A	A	A	A	A	A	A	A	A	A	A	A	A	A	A	A	A	A	A	A	A	A	A	A	A	A	A	A	A	A	A	A	A	A	A	A	A	A	A	A	A	A	A	A	A
3B	12288496	Y	G	A	A	A	A	A	A	A	A	A	A	A	A	A	A	A	A	A	A	A	A	A	A	A	A	A	A	-	A	A	A	A	B	A	A	A	A	-	A	A	A	A	A	-	A	A	A
3B	14008140	Y	G	A	A	A	A	A	A	A	A	A	A	A	A	A	A	A	A	A	A	A	A	A	A	A	A	A	A	A	A	A	-	A	A	A	A	D	A	A	A	A	A	A	A	A	A	A	A
3B	14008147	Y	C	T	A	A	A	A	A	A	A	A	A	A	A	A	A	A	A	A	A	A	A	A	A	A	A	A	A	A	A	A	-	A	A	A	A	D	A	A	A	A	A	A	A	A	A	A	A
3B	14008359	N	C	T	A	A	A	A	A	A	A	A	A	A	A	A	A	A	A	A	A	A	A	A	A	A	A	A	A	A	A	A	A	A	A	A	A	A	A	A	A	A	A	A	A	A	A	A	A
3B	14014659	N	A	G	A	A	A	A	A	A	B	A	B	H	A	A	B	A	B	A	H	A	B	B	B	A	B	B	B	B	H	H	H	B	A	-	B	B	B	B	A	A	A	B	B	B	A	B	A
3B	14723381	N	G	T	A	A	A	A	A	A	A	A	A	A	A	A	A	A	A	A	A	A	A	A	A	A	A	A	A	A	A	A	-	A	A	A	A	A	A	A	A	A	A	A	A	A	A	A	A
3B	15294526	Y	G	A	A	A	A	A	A	A	A	A	A	H	A	A	A	A	A	A	A	A	A	A	A	A	A	A	A	A	A	A	-	A	A	A	A	A	A	D	A	A	A	A	A	A	A	A	A
3B	15430327	N	T	C	A	A	A	A	A	A	A	A	A	A	A	A	A	A	A	A	A	A	A	A	A	A	A	A	A	A	A	A	A	A	A	A	A	A	A	A	A	A	A	A	A	A	A	A	A
3B	15432223	Y	T	C	A	A	A	A	A	A	A	A	A	A	A	A	A	A	A	A	A	A	A	A	A	A	A	A	A	A	A	A	A	A	A	A	A	A	A	A	A	A	A	A	A	A	A	A	A
3B	15483342	N	T	C	A	A	A	A	A	A	A	A	A	A	A	A	A	A	A	A	A	A	A	A	A	A	A	A	A	A	A	A	A	A	A	A	A	A	A	A	A	A	A	A	A	A	A	A	A
3B	15667193	Y	C	G	A	A	A	A	A	A	A	A	A	A	A	B	A	A	A	D	H	A	A	B	A	A	A	B	B	B	H	D	B	B	A	-	A	A	A	B	A	A	B	D	A	A	H	A	A
3B	15667341	N	C	G	A	A	A	A	A	A	B	A	B	A	A	A	A	A	A	A	A	A	A	A	A	A	A	A	A	A	A	A	A	A	A	A	A	A	A	A	A	A	A	A	A	A	A	A	A
3B	15716835	N	C	G	A	A	A	A	A	A	A	A	A	A	A	A	A	A	A	A	A	A	A	A	A	A	A	A	A	A	A	A	A	A	A	A	A	A	A	A	A	A	A	A	A	A	A	A	A
3B	16084815	Y	AG	A	A	A	A	B	B	B	A	B	A	H	A	A	A	A	B	A	A	A	A	A	A	A	A	A	A	A	H	H	A	A	A	-	A	-	-	A	A	A	A	A	A	A	A	A	A
3B	16094027	N	T	G	A	A	A	A	A	A	A	A	A	A	A	A	A	A	A	A	A	A	A	A	A	A	A	A	A	A	A	A	A	A	A	A	A	A	A	A	A	A	A	A	A	A	A	A	A
3B	16094050	Y	A	G	A	A	A	A	A	A	A	A	A	A	A	A	A	A	A	A	A	A	A	A	A	A	A	A	A	A	A	A	A	A	A	A	A	A	A	A	A	A	A	A	A	A	A	A	A
3B	16094070	Y	A	G	A	A	A	A	A	A	B	A	B	A	A	B	A	A	A	D	D	A	A	B	B	H	A	A	B	A	A	A	A	C	B	-	A	A	A	A	B	A	A	B	A	A	H	A	A
3B	16094085	Y	T	C	A	A	A	A	A	A	A	A	A	A	A	A	A	A	A	A	A	A	A	A	A	A	A	A	A	A	A	A	A	A	A	A	A	A	A	A	A	A	A	A	A	A	A	A	A
3B	16094090	N	C	T	A	A	A	A	A	A	A	A	A	A	A	A	A	A	A	A	A	A	A	A	A	A	A	A	A	A	A	A	A	A	A	A	A	A	A	A	A	A	A	A	A	A	A	A	A
3B	16094096	N	G	A	A	A	A	A	A	A	A	A	A	A	A	A	A	A	A	A	A	A	A	A	A	A	A	A	A	A	A	A	A	A	A	A	A	A	A	A	A	A	A	A	A	A	A	A	A
3B	16094246	N	T	C	A	A	A	A	A	A	A	A	A	A	A	A	A	A	A	A	A	A	A	A	A	A	A	A	A	A	A	A	A	A	A	A	A	A	A	A	A	A	A	A	A	A	A	A	A
3B	16107392	Y	C	A	A	A	A	A	A	A	A	A	A	A	A	A	A	A	A	A	A	A	A	A	A	A	A	A	A	A	A	A	A	A	A	A	A	A	A	A	A	A	A	A	A	A	A	A	A
3B	16323991	N	T	C	-	A	A	A	A	A	B	A	B	A	A	B	A	A	A	H	H	-	A	C	H	H	A	A	B	A	A	D	-	C	H	H	A	A	A	A	B	A	A	B	A	A	A	A	A
3B	16387192	N	T	C	A	A	A	A	A	A	A	A	A	A	A	A	A	A	A	A	A	A	A	A	A	A	A	A	A	A	A	A	A	A	A	A	A	A	A	A	A	A	A	A	A	A	A	A	A
3B	16779286	Y	T	C	A	A	A	A	A	A	A	A	A	A	A	A	A	A	A	A	A	A	A	A	A	A	A	A	A	A	A	A	A	A	A	A	A	A	A	A	A	A	A	A	A	A	A	A	A
3B	18625585	Y	T	C	A	A	A	A	A	A	A	A	A	A	A	A	A	A	A	A	D	A	A	A	A	A	A	A	A	A	A	A	-	A	A	A	A	A	A	A	A	A	A	A	A	A	A	A	A
3B	19266650	N	A	T	A	A	A	A	A	A	A	A	A	A	A	A	A	A	A	A	A	A	A	A	A	A	A	A	A	A	A	A	A	A	A	A	A	A	A	A	A	A	A	A	A	A	A	A	A
3B	21954645	Y	A	G	B	B	A	B	B	-	A	A	A	B	B	B	A	A	A	D	H	A	B	-	A	B	B	B	B	B	H	B	B	B	B	B	B	B	B	B	A	B	B	B	B	B	B	B	B
3B	22058299	Y	C	G	A	A	A	A	A	A	A	A	A	A	A	A	A	A	A	A	A	A	A	A	A	A	A	A	A	A	A	A	H	A	A	A	A	A	A	A	A	A	A	A	A	A	A	A	A
3B	24834322	Y	A	T	A	A	A	A	A	A	A	A	A	A	A	A	A	A	A	A	A	A	A	A	A	A	A	A	A	A	A	A	A	A	A	A	A	A	A	A	A	A	A	A	A	A	A	A	A
3B	27826701	Y	C	T	A	A	A	A	A	A	A	A	A	A	A	A	A	A	A	A	H	A	A	A	A	A	A	A	-	A	A	A	A	A	A	A	A	A	A	A	A	A	A	A	A	A	A	A	A
3B	28691093	N	G	T	A	A	A	A	A	A	A	A	A	A	A	A	A	A	A	A	A	A	A	A	A	A	A	A	A	A	A	A	A	A	A	A	A	A	A	A	A	A	A	A	A	-	A	A	A
3B	29418218	N	C	CA	A	A	A	A	A	A	A	A	A	A	A	A	A	A	A	A	A	A	A	-	A	A	A	A	A	A	A	A	A	A	A	A	A	A	A	A	A	A	A	A	A	A	A	A	A
3B	35115067	Y	G	A	A	A	A	A	A	A	A	A	A	H	A	A	A	A	A	A	A	A	A	A	A	A	A	A	A	-	A	A	A	A	A	A	A	A	A	A	A	A	A	A	A	A	A	A	A
3B	39415983	Y	A	T	A	A	A	A	A	A	A	A	A	A	A	A	A	A	A	A	A	A	A	A	A	A	A	A	A	A	A	A	A	A	A	A	A	A	A	A	A	A	A	A	A	A	A	A	A
3B	40302442	Y	A	T	A	A	A	A	A	A	A	A	A	A	A	A	A	A	A	A	A	A	A	A	A	A	A	A	A	A	A	A	A	A	A	A	A	A	A	A	A	A	A	A	A	A	A	A	A
3B	42053897	N	T	C	A	A	A	A	A	A	A	A	A	A	A	A	A	A	A	A	A	A	A	-	A	A	A	A	A	A	A	A	A	A	A	A	A	A	A	A	A	A	A	A	A	A	A	A	A
3B	42053925	Y	G	A	A	A	A	A	A	A	A	A	A	A	A	A	A	A	A	A	A	A	A	-	A	A	A	A	A	A	A	A	-	A	A	A	A	A	A	A	A	A	A	A	A	A	A	A	A
3B	42053949	N	C	T	A	A	A	A	A	A	A	A	A	A	A	A	A	A	A	A	A	A	A	A	A	A	A	A	A	A	A	A	-	A	A	A	A	A	A	A	A	A	A	A	A	A	A	A	A
3B	43195711	Y	A	G	A	A	A	A	A	A	A	A	A	A	A	A	A	A	A	A	A	A	A	A	A	A	A	A	A	A	A	A	A	A	A	A	A	A	A	A	A	A	A	A	A	A	A	A	A
3B	43488460	N	C	T	A	A	A	A	A	A	A	A	A	A	A	A	A	A	A	A	D	A	A	A	A	A	A	A	A	A	A	A	A	A	A	A	A	A	A	A	A	A	A	A	A	A	A	A	A
3B	44328055	Y	G	C	A	A	A	A	A	A	A	A	A	A	A	A	A	A	A	A	A	A	A	A	A	A	A	A	A	A	A	A	A	A	A	A	A	A	A	A	A	A	A	A	A	A	A	A	A
3B	44574375	Y	G	A	A	A	A	A	A	A	A	A	A	H	A	A	A	A	A	A	A	A	A	A	A	A	A	A	A	A	A	A	-	A	A	A	A	A	A	A	A	A	A	A	A	-	A	A	A
3B	45412331	N	G	T	A	A	A	A	A	A	A	A	A	A	A	A	A	A	A	A	A	A	A	A	A	A	A	A	A	A	A	A	-	A	A	A	A	A	A	A	A	A	A	A	A	A	A	A	A
3B	45910149	Y	C	T	B	A	A	A	A	A	A	A	A	A	A	A	A	A	A	A	A	A	A	A	A	A	A	A	A	A	A	A	A	A	A	A	A	A	A	A	A	A	A	A	A	A	A	A	A
3B	46964514	Y	C	T	A	A	A	A	A	A	A	A	A	A	A	A	A	A	A	A	A	A	A	A	A	A	A	A	A	A	A	A	A	A	A	A	A	A	A	A	A	A	A	A	A	A	A	A	A
3B	47113414	Y	C	T	A	A	A	A	A	A	A	A	A	A	A	A	A	A	A	A	D	A	A	A	A	A	A	A	A	A	H	A	A	A	A	A	A	A	A	A	A	A	A	A	A	A	A	A	A
3B	47641404	Y	G	A	A	A	H	A	A	A	B	A	A	A	A	A	B	B	B	C	H	B	A	A	A	A	A	A	A	A	H	A	A	A	A	A	A	A	A	A	A	B	A	A	A	A	A	A	A
3B	47756586	Y	C	G	A	A	A	A	A	A	A	A	A	A	A	A	A	A	A	A	A	A	A	A	A	A	A	A	A	A	A	A	-	A	A	A	A	A	A	A	A	A	A	A	A	A	A	A	A
3B	47807610	N	A	G	A	B	H	A	A	A	A	A	A	H	B	B	A	A	A	D	H	A	B	-	A	B	B	B	B	B	B	B	B	B	B	B	B	B	B	B	A	A	A	B	B	B	B	B	A
3B	47997390	Y	T	C	A	A	A	A	A	A	A	A	A	A	A	A	A	A	A	A	A	A	A	A	A	A	A	A	A	A	A	A	A	A	A	A	A	A	A	A	A	A	A	A	A	A	A	A	A
3B	48114372	N	G	GT	A	A	A	A	A	A	A	A	A	A	A	A	A	A	A	A	A	A	A	A	A	A	A	A	A	A	A	D	A	A	A	A	A	A	A	A	A	A	A	A	A	A	A	A	A
3B	48114443	N	C	T	A	A	A	A	A	A	A	A	A	A	A	A	A	A	A	A	A	A	A	A	A	A	A	A	A	A	A	A	A	A	A	A	A	A	A	A	A	A	A	A	A	A	A	A	A
3B	48114503	N	T	C	A	A	A	A	A	A	A	A	A	A	A	A	A	A	A	A	A	A	A	A	A	A	A	A	A	A	A	A	A	A	A	A	A	A	A	A	A	A	A	A	A	A	A	A	A
3B	48234183	Y	G	C	A	A	A	A	A	A	A	A	A	A	A	A	A	A	A	A	D	A	A	-	A	A	A	A	A	A	A	A	-	A	A	A	A	A	A	A	A	A	A	A	A	A	A	A	A
3B	48301707	N	T	G	A	A	A	A	A	A	A	A	A	A	A	A	A	A	A	A	A	A	A	A	A	A	A	A	A	A	A	A	A	A	A	A	A	A	A	A	A	A	A	A	A	A	A	A	A
3B	48319973	Y	T	C	A	A	A	A	A	A	A	A	A	A	A	A	A	A	A	A	A	A	A	A	A	A	A	A	A	A	A	A	A	A	A	A	A	A	A	A	A	A	A	A	A	A	A	A	A
3B	48909025	Y	A	T	A	A	A	A	A	A	A	A	A	A	A	A	A	A	A	A	A	A	A	A	A	A	A	A	A	A	A	A	A	A	A	A	A	A	A	A	A	A	A	A	A	A	A	A	A
3B	48976048	N	A	G	A	A	A	A	A	A	A	A	A	A	A	A	A	A	A	A	A	A	A	A	A	A	A	A	A	A	A	A	A	A	A	A	A	A	A	A	A	A	A	A	A	A	A	A	A
3B	48976373	N	G	A	A	A	A	A	A	A	A	A	A	A	A	A	A	A	A	A	A	A	A	A	A	A	A	A	A	A	A	A	A	A	A	A	A	A	A	A	A	A	A	A	A	A	A	A	A
3B	48976400	N	C	T	A	A	A	A	A	A	A	A	A	A	A	A	A	A	A	A	D	A	A	A	A	A	A	A	A	A	A	A	A	A	A	A	A	A	A	A	A	A	A	A	A	A	A	A	A
3B	49053046	N	T	C	A	A	A	A	A	A	A	A	A	A	A	A	A	A	A	A	A	A	A	A	A	A	A	A	A	A	A	A	A	A	A	A	A	A	A	A	A	A	A	A	A	-	A	A	A
3B	49191901	N	A	G	A	A	A	A	A	A	A	A	A	A	A	A	A	A	A	A	A	A	A	A	A	A	A	A	A	A	A	A	A	A	A	A	A	A	A	-	A	A	A	A	A	-	A	A	A
3B	49352141	Y	T	G	A	A	A	A	A	A	A	A	A	H	H	A	A	A	A	A	A	A	B	-	A	H	-	B	A	B	H	B	-	H	-	C	B	B	-	B	A	A	A	H	B	B	B	B	B
3B	49426235	Y	A	C	A	A	A	A	A	A	A	A	A	A	A	A	A	A	A	A	A	-	A	A	A	A	A	A	A	A	A	A	A	A	A	A	A	A	A	-	A	A	A	A	A	-	A	A	A
3B	49928466	N	G	C	A	A	A	A	A	A	A	A	A	A	A	A	A	A	A	A	A	A	A	A	A	A	A	A	A	A	A	A	A	A	A	A	A	A	A	A	A	A	A	A	A	A	A	A	A
3B	50046189	N	C	T	A	A	A	A	A	A	A	A	A	A	A	A	A	A	A	A	A	A	A	A	A	A	A	A	A	A	A	A	A	A	A	A	A	A	A	A	A	A	A	A	A	A	A	A	A
3B	50047840	Y	T	G	A	A	A	A	A	A	A	A	A	A	A	A	A	A	A	A	D	-	A	A	A	A	A	A	A	A	A	A	A	A	A	A	A	A	A	A	A	A	A	A	A	A	A	A	A
3B	50414105	N	A	G	A	A	A	A	A	A	A	A	A	A	A	A	A	A	A	A	A	A	A	A	A	A	A	A	A	A	A	A	A	A	A	A	A	A	A	D	A	A	A	A	A	-	A	A	A
3B	50414115	N	T	C	A	A	A	A	A	A	A	A	A	A	A	A	A	A	A	A	A	A	A	A	A	A	A	A	A	A	A	A	A	A	A	A	A	A	A	A	A	A	A	A	A	-	A	A	A
3B	50497181	N	A	G	A	A	A	A	A	A	A	A	A	A	A	A	A	A	A	A	A	A	A	-	A	A	A	A	A	A	A	A	A	A	A	A	A	A	A	A	A	A	A	A	A	A	A	A	A
3B	50728984	N	C	A	A	A	A	A	A	A	A	A	A	A	A	A	A	A	A	A	A	A	A	A	A	A	A	A	A	A	A	A	A	A	A	A	A	A	A	A	A	A	A	A	A	A	A	A	A
3B	51042417	N	A	G	H	A	A	A	A	A	B	A	A	A	A	A	A	B	B	C	H	A	A	D	A	A	A	A	A	A	A	A	A	A	A	A	A	A	A	A	A	A	A	A	A	-	A	A	A
3B	51416770	Y	A	G	A	A	A	A	A	A	A	A	A	A	A	A	A	A	A	A	D	A	A	A	A	A	A	A	A	A	A	A	A	A	A	A	A	A	A	A	A	A	A	A	A	-	A	A	A
3B	51416788	Y	G	C	A	A	A	A	A	A	A	A	A	A	A	A	A	A	A	A	D	A	A	A	A	A	A	A	A	A	A	A	A	A	A	A	A	A	A	A	A	A	A	A	A	-	A	A	A
3B	51433376	N	A	T	A	A	A	A	A	A	A	A	A	A	A	A	A	A	A	A	A	A	A	A	A	A	A	A	A	A	A	A	A	A	A	A	A	A	A	A	A	A	A	A	A	-	A	A	A
3B	51433383	N	A	G	A	A	A	A	A	A	A	A	A	A	A	A	A	A	A	A	A	A	A	A	A	A	A	A	A	A	A	A	A	A	A	A	A	A	A	A	A	A	A	A	A	-	A	A	A
3B	51433495	N	A	G	A	A	A	A	A	A	A	A	A	A	A	A	A	A	A	A	A	A	A	A	A	A	A	A	A	A	A	A	A	A	A	A	A	A	A	A	A	A	A	A	A	-	A	A	A
3B	51479867	Y	A	C	A	A	A	A	A	A	A	A	A	A	A	A	A	A	A	A	D	A	A	A	A	A	A	A	A	A	A	A	A	A	A	A	A	A	A	A	A	A	A	A	A	A	A	A	A
3B	51608166	Y	C	T	A	A	A	A	A	A	A	A	A	A	A	A	A	A	A	A	A	A	A	A	A	A	A	A	A	A	A	A	A	A	A	A	A	A	A	A	A	A	A	A	A	-	A	A	A
3B	51666918	N	C	A	A	A	A	A	A	A	A	A	A	A	A	A	A	A	A	A	A	A	A	A	A	A	A	A	A	A	A	A	A	A	A	A	A	D	A	A	A	A	A	A	A	-	A	A	A
3B	51752882	Y	A	T	A	A	A	A	A	A	A	A	A	A	A	A	A	A	A	A	D	A	A	A	A	A	A	A	A	A	A	A	-	A	A	A	A	-	A	A	A	A	A	A	A	A	A	A	A
3B	52064225	N	A	C	A	A	A	A	A	A	A	A	A	A	A	A	A	A	A	A	A	A	A	A	A	A	A	A	A	A	A	A	A	A	A	A	A	A	A	A	A	A	A	A	A	A	A	A	A
3B	52668266	Y	C	T	A	A	A	A	A	A	A	A	A	A	A	A	A	A	A	A	A	A	A	A	B	A	A	A	A	A	D	A	A	A	A	A	A	A	A	A	A	A	A	A	A	A	A	A	A
3B	52878071	Y	T	C	A	B	B	A	A	A	A	A	A	A	A	B	A	A	A	D	D	A	A	B	A	A	B	B	B	B	C	A	B	B	A	-	A	A	A	A	A	A	B	B	A	A	H	A	A
3B	52878082	Y	T	A	C	B	B	B	B	-	A	B	A	H	B	B	B	A	B	B	H	B	B	B	B	B	B	B	B	B	B	H	B	B	B	B	B	H	-	B	B	B	B	B	B	B	B	B	B
3B	53896811	Y	G	C	A	A	A	A	A	A	A	A	A	A	A	A	A	A	A	A	A	A	A	A	A	A	A	A	A	A	H	A	A	A	A	A	A	A	A	A	B	B	A	A	A	A	A	A	A
3B	53932991	Y	C	T	B	A	A	A	A	A	A	A	B	A	A	A	B	B	A	B	H	A	A	A	B	A	A	A	A	A	A	A	A	A	A	A	A	A	A	A	A	A	A	A	A	-	A	A	A
3B	54638978	N	G	A	A	A	-	A	A	A	A	A	A	B	A	A	A	A	A	A	A	A	A	A	A	A	A	A	A	A	H	A	A	A	A	A	A	A	A	A	A	A	A	A	A	-	A	A	A
3B	54919065	Y	T	C	A	A	A	A	A	A	A	A	A	A	A	A	A	A	A	A	A	A	A	A	A	A	A	A	A	A	A	A	A	A	A	A	A	A	A	A	A	A	A	A	A	A	A	A	A
3B	55130187	Y	A	C	A	A	B	A	A	A	A	A	A	A	B	A	A	-	A	D	H	A	A	B	A	B	A	A	B	A	A	A	-	A	B	-	B	A	A	B	A	A	B	A	A	A	H	A	B
3B	56212519	N	G	A	A	A	A	A	A	A	A	A	A	A	A	A	A	A	A	A	D	A	A	A	A	A	A	A	A	A	A	A	A	A	A	A	A	A	A	A	A	A	A	A	A	-	A	A	A
3B	56516492	Y	T	TA	A	B	A	A	A	A	A	A	A	H	B	A	A	A	A	A	A	A	A	A	A	B	A	A	A	B	A	H	A	A	B	A	B	H	B	A	A	A	A	A	B	B	D	B	A
3B	57807308	Y	T	TCA	A	A	A	B	B	B	B	B	B	H	A	A	B	B	B	C	H	B	A	A	B	A	A	A	A	A	D	A	-	A	A	A	A	A	A	A	B	B	A	A	A	A	A	A	A
3B	57807315	Y	G	C	A	A	A	B	B	-	B	B	-	A	A	A	B	-	B	C	H	A	A	D	B	A	A	A	A	A	D	A	-	A	A	A	A	A	A	A	B	B	A	A	A	A	A	A	A
3B	58318000	Y	C	A	A	B	A	A	A	A	A	A	A	H	B	B	A	A	A	A	A	A	A	B	A	B	B	A	A	A	A	C	A	A	B	-	B	H	B	B	A	A	B	B	B	A	H	A	B
3B	58325370	Y	G	A	A	A	A	A	A	A	A	A	A	A	A	A	A	A	A	D	D	A	A	A	A	A	A	B	B	B	H	A	B	B	A	H	A	A	A	A	A	A	A	A	A	A	A	A	A
3B	58325402	Y	G	C	A	A	A	A	A	A	A	A	A	A	A	A	A	A	A	A	A	A	A	-	A	A	A	B	B	B	C	A	C	B	A	H	A	A	A	A	A	A	A	A	A	A	A	A	A
3B	58325440	Y	G	GTA	A	A	A	A	A	A	A	A	A	A	A	A	A	A	A	A	A	A	A	-	A	A	A	B	B	B	C	A	-	B	A	H	A	A	A	A	A	A	A	A	A	A	A	A	A
3B	58325476	N	G	C	A	A	A	A	A	A	A	A	A	A	A	A	A	A	A	A	A	A	A	-	A	A	A	B	B	B	C	A	B	B	A	H	A	A	A	A	A	A	A	A	A	A	A	A	A
3B	58325798	Y	C	A	A	A	A	A	A	A	A	A	A	A	A	A	A	A	A	A	A	A	A	-	A	A	A	B	B	B	C	A	-	B	A	H	A	A	A	A	A	A	A	A	A	A	A	A	A
3B	58325805	N	A	T	A	A	A	A	A	A	A	A	A	A	A	A	A	A	A	A	A	A	A	-	A	A	A	B	B	B	C	A	-	B	A	H	A	A	A	A	A	A	A	A	A	A	A	A	A
3B	58355151	Y	G	A	B	B	B	B	B	B	B	B	B	B	B	B	B	B	B	B	B	B	B	B	B	B	B	-	-	-	A	B	-	-	B	B	B	B	B	B	B	B	B	B	B	B	B	B	B
3B	58374734	Y	A	G	A	A	A	A	A	A	A	A	A	A	A	A	A	A	A	A	D	A	A	A	A	A	A	B	B	B	H	-	B	B	A	H	A	-	A	A	A	A	A	A	A	A	A	A	A
3B	58412523	Y	T	A	A	A	A	A	A	A	A	A	A	A	A	A	A	A	A	A	A	A	A	D	A	A	A	B	B	B	H	A	B	B	A	H	A	A	A	-	A	A	A	A	A	-	A	A	A
3B	58438899	N	TC	T	A	A	A	A	A	A	A	A	A	A	A	A	A	A	A	A	D	A	A	A	A	A	A	B	B	B	C	A	B	B	A	C	A	D	A	A	A	A	A	A	A	A	A	A	A
3B	58439134	N	C	T	A	A	A	A	A	A	A	A	A	A	A	A	A	A	A	A	D	A	A	A	A	A	A	B	B	B	C	A	B	B	A	H	A	A	A	A	A	A	A	A	A	A	A	A	A
3B	58463135	N	C	T	A	A	A	A	A	A	A	A	A	A	A	A	A	A	A	D	A	A	A	A	A	A	A	B	B	B	H	A	H	B	A	H	A	A	A	A	A	A	A	A	A	A	A	A	A
3B	58560193	Y	G	C	A	A	A	A	A	A	A	A	A	A	A	A	A	A	A	D	D	A	A	A	A	A	A	B	B	B	H	A	C	B	A	H	A	A	A	A	A	A	A	A	A	A	A	A	A
3B	58582069	Y	TC	T	A	A	A	A	A	A	A	A	A	A	A	A	A	A	A	A	D	A	A	A	A	A	A	B	B	B	C	-	B	B	A	H	A	A	A	A	A	A	A	A	A	A	A	A	A
3B	58625199	N	C	T	-	A	A	A	A	A	A	A	A	A	-	A	A	A	A	D	D	A	A	-	A	A	A	B	B	B	H	A	B	B	A	H	A	A	A	A	A	A	A	A	A	A	A	A	A
3B	58682253	Y	A	C	A	A	A	A	A	A	A	A	A	A	A	A	A	A	A	D	A	A	A	-	A	A	A	B	B	B	H	A	-	B	A	-	A	A	A	A	A	A	A	A	A	A	A	A	A
3B	58682275	N	A	G	A	A	A	A	A	A	A	A	A	A	A	A	A	A	A	D	A	A	A	-	A	A	A	B	B	B	H	A	-	B	A	-	A	A	A	A	A	A	A	A	A	A	A	A	A
3B	58682293	N	T	C	A	A	A	A	A	A	A	A	A	A	A	A	A	A	A	D	A	A	A	-	A	A	A	B	B	B	H	A	-	B	A	-	A	A	A	A	A	A	A	A	A	A	A	A	A
3B	58682316	Y	A	G	A	A	A	A	A	A	A	A	A	A	A	A	A	A	A	D	A	A	A	-	A	A	A	B	B	B	H	A	-	B	A	-	A	A	A	A	A	A	A	A	A	A	A	A	A
3B	58748211	Y	C	T	A	A	A	A	A	A	A	A	A	A	A	A	A	A	A	D	D	A	A	A	A	A	A	B	B	B	H	A	B	B	A	H	A	A	A	A	A	A	A	A	A	A	A	A	A
3B	58772613	Y	T	A	A	B	A	A	A	A	A	A	A	H	B	A	A	A	A	A	A	A	A	A	A	A	B	A	A	A	A	H	A	A	B	H	B	D	-	A	A	A	B	C	B	-	B	B	B
3B	58793259	N	G	T	A	A	A	A	A	A	A	A	A	A	A	A	A	A	A	D	H	A	A	D	A	A	A	B	B	B	C	A	B	B	A	H	A	A	A	A	A	A	A	A	A	-	A	A	A
3B	58796041	Y	T	A	A	A	A	A	A	A	A	A	A	A	A	A	A	A	A	A	H	A	A	A	A	A	A	B	B	B	C	A	-	B	A	H	A	A	A	A	A	A	A	A	A	A	A	A	A
3B	58952466	N	T	A	A	A	A	A	A	A	A	A	A	A	A	A	A	A	A	D	D	A	A	D	A	A	A	B	B	B	H	A	C	B	A	H	A	A	A	A	A	A	A	A	A	A	A	A	A
3B	58954818	Y	C	G	A	A	A	A	A	A	A	A	A	-	A	A	A	A	A	D	D	A	A	A	A	A	A	B	B	B	C	-	B	B	A	H	A	A	A	A	A	A	A	A	A	A	A	A	A
3B	58958211	Y	C	G	A	A	A	A	A	A	A	A	A	A	A	A	A	A	A	A	D	A	A	A	A	A	A	B	B	B	H	A	B	B	A	H	A	A	A	A	A	A	A	A	A	-	A	A	A
3B	58968886	N	G	T	A	A	A	A	A	A	A	A	A	A	A	A	A	-	A	D	D	A	A	A	A	A	A	B	B	B	B	A	B	B	A	H	A	A	A	A	A	A	A	A	A	A	A	A	A
3B	58969252	N	G	C	A	A	A	A	A	A	A	A	A	A	A	A	A	A	A	D	D	A	A	D	A	A	A	B	B	B	C	A	B	B	A	H	A	A	A	A	A	A	A	A	A	A	A	A	A
3B	58969283	Y	T	C	A	A	A	A	A	A	A	A	A	A	A	A	A	A	A	D	D	A	A	D	A	A	A	B	B	B	C	A	B	B	A	H	A	A	A	A	A	A	A	A	A	A	A	A	A
3B	59003311	Y	A	G	A	A	A	A	A	A	A	A	A	A	A	A	A	-	A	D	D	A	A	A	A	A	A	B	B	B	C	A	B	B	A	H	A	A	A	A	A	A	A	A	A	A	A	A	A
3B	59030304	Y	T	C	A	A	A	A	A	A	A	A	A	A	A	A	A	A	A	A	D	A	A	A	A	A	A	B	B	B	B	A	C	B	A	H	A	A	A	A	A	A	A	A	A	A	A	A	A
3B	59090568	Y	T	C	A	A	A	A	A	A	A	A	A	A	A	A	A	A	A	D	H	A	A	A	A	A	A	-	-	B	-	A	-	B	A	-	A	A	A	A	A	A	A	A	A	A	A	A	A
3B	59252153	Y	C	T	A	A	A	A	A	A	A	A	A	H	D	A	A	A	A	D	H	A	A	B	A	B	A	B	B	B	B	D	H	B	A	-	A	A	A	A	A	A	A	B	A	A	A	A	A
3B	59279811	N	A	G	A	A	A	A	A	A	A	A	A	H	A	A	A	A	A	A	D	A	A	-	A	-	A	-	-	-	-	A	B	-	A	-	A	D	A	A	A	A	A	A	A	A	A	A	A
3B	59295701	Y	C	A	A	B	A	A	A	A	A	A	A	A	B	A	A	A	A	A	A	A	A	A	A	A	B	A	A	A	A	H	H	A	A	H	B	H	-	B	A	A	B	A	B	B	B	B	B
3B	59295724	Y	A	G	A	A	A	A	A	A	A	A	A	H	A	A	A	A	A	A	H	A	A	B	A	B	A	B	B	B	B	A	H	B	A	H	A	D	A	A	A	A	A	B	A	A	A	A	A
3B	59575028	Y	G	C	A	A	A	A	A	A	A	A	A	H	D	A	A	A	A	D	H	A	A	B	A	B	A	B	B	B	B	D	-	B	B	H	A	A	A	A	A	A	A	B	A	A	A	A	A
3B	59575080	Y	A	T	A	A	A	A	A	A	A	A	A	H	D	A	A	A	A	D	H	A	A	B	A	B	A	B	B	B	B	D	-	B	B	-	A	A	A	A	A	A	A	B	A	A	A	A	A
3B	59575209	N	C	CTAGT	A	A	A	A	A	A	A	A	A	D	A	A	A	A	A	D	H	A	A	B	A	B	A	B	B	C	B	D	-	B	B	H	A	A	A	A	A	A	A	B	A	A	A	A	A
3B	59577179	Y	TTC	T	-	A	A	A	A	A	A	A	A	H	H	A	A	A	A	A	H	A	A	-	A	B	A	B	B	B	B	-	B	B	B	H	A	A	A	A	A	A	A	B	A	A	A	A	A
3B	59577180	N	TC	T	-	A	A	A	A	-	A	A	A	H	H	A	A	A	A	A	H	A	A	-	A	B	A	B	B	B	B	-	B	B	B	H	A	H	-	A	A	A	A	B	A	A	A	A	A
3B	59578070	Y	G	A	A	A	A	A	A	A	A	A	A	H	A	A	A	A	A	D	C	A	A	B	A	B	A	B	B	B	B	D	C	B	B	-	A	A	A	-	A	A	A	B	A	A	A	A	A
3B	59578075	N	T	A	A	A	A	A	A	A	A	A	A	H	D	A	A	A	A	D	C	A	A	B	A	B	A	B	B	B	B	D	B	B	B	H	A	A	A	-	A	A	A	B	A	A	A	A	A
3B	59587684	N	G	A	A	A	A	A	A	A	A	A	A	H	H	A	A	A	A	D	H	A	A	-	A	B	A	B	B	B	B	D	B	B	B	H	A	A	A	A	A	A	A	B	A	A	A	A	A
3B	59651954	N	A	G	A	A	A	A	A	A	A	A	A	H	D	A	A	A	A	D	H	A	A	B	A	B	A	B	B	B	B	A	-	B	B	H	A	A	A	A	A	A	A	B	A	A	A	A	A
3B	59665916	Y	T	C	A	A	A	A	A	A	A	A	A	H	A	A	A	A	A	A	H	A	A	-	A	-	A	B	B	B	-	A	-	B	B	-	A	A	A	A	A	A	A	B	A	A	A	A	A
3B	59665986	Y	C	A	A	A	A	A	A	A	A	A	A	H	D	A	A	A	A	A	H	A	A	-	A	-	A	B	B	B	-	A	-	B	B	-	A	A	A	A	A	A	A	B	A	A	A	A	A
3B	59666003	Y	G	A	A	A	A	A	A	A	A	A	A	H	A	A	A	A	A	A	H	A	A	-	A	-	A	B	B	B	-	A	-	B	B	-	A	D	A	A	A	A	A	B	A	A	A	A	A
3B	59666208	Y	T	C	A	A	A	A	A	A	A	A	A	H	A	A	A	A	A	A	H	A	A	-	A	-	A	B	B	B	-	D	B	-	B	H	A	A	A	A	A	A	A	B	A	A	A	A	A
3B	59719798	N	T	TC	A	A	A	A	A	A	A	A	A	H	H	A	A	A	A	D	H	A	A	B	A	B	A	B	B	B	B	D	-	B	B	-	A	H	A	A	A	A	A	B	A	A	A	A	A
3B	59720124	Y	G	T	A	A	A	A	A	A	A	A	A	H	H	A	A	A	A	D	H	A	A	B	A	B	A	B	B	B	B	D	B	B	B	H	A	A	A	A	A	A	A	B	A	A	A	A	A
3B	59742410	Y	C	T	A	A	A	A	A	A	A	A	A	H	A	A	A	A	A	A	H	A	A	-	A	B	A	B	B	-	B	A	B	B	B	-	A	A	A	-	A	A	A	B	A	-	A	A	A
3B	59742415	Y	A	G	B	A	A	A	A	A	A	A	A	H	A	A	A	A	A	A	A	A	A	-	A	A	A	A	A	-	A	A	A	A	A	-	A	A	A	-	A	B	A	A	A	-	A	A	A
3B	59742455	Y	A	G	A	A	A	A	A	A	A	A	A	H	A	A	A	A	A	A	H	A	A	-	A	B	A	B	B	-	B	A	B	B	B	-	A	A	A	A	A	A	A	B	A	A	A	A	A
3B	59742491	N	C	G	A	A	A	A	A	A	A	A	A	C	A	A	A	A	A	A	H	A	A	-	A	B	A	B	B	-	B	A	B	B	B	-	A	D	A	A	A	A	A	B	A	A	A	A	A
3B	59742501	Y	T	C	A	A	A	A	A	A	A	A	A	C	A	A	A	A	A	A	H	A	A	-	A	B	A	B	B	-	B	A	B	B	B	-	A	D	A	A	A	A	A	B	A	A	A	A	A
3B	59742504	Y	A	G	A	A	A	A	A	A	A	A	A	C	A	A	A	A	A	A	H	A	A	-	A	B	A	B	B	-	B	A	B	B	B	-	A	D	A	A	A	A	A	B	A	A	A	A	A
3B	59742544	Y	A	G	A	A	A	A	A	A	A	A	A	H	A	A	A	A	A	A	H	A	A	-	A	B	A	B	B	-	B	A	-	B	B	-	A	D	A	-	A	A	A	B	A	-	A	A	A
3B	59743457	N	G	C	A	A	A	A	A	-	A	A	A	H	A	A	A	A	A	A	H	A	A	-	A	B	A	B	B	-	B	A	-	B	B	-	A	A	A	A	A	A	A	B	A	A	A	A	A
3B	59743654	Y	A	C	A	A	A	A	A	A	A	A	A	D	A	A	A	A	A	A	H	A	A	-	A	B	A	B	B	-	B	A	B	B	B	-	A	D	A	A	A	A	A	B	A	A	A	A	A
3B	59743655	N	G	T	A	A	A	A	A	A	A	A	A	D	A	A	A	A	A	A	H	A	A	-	A	B	A	B	B	-	B	A	B	B	B	-	A	D	A	A	A	A	A	B	A	A	A	A	A
3B	59743705	N	T	C	A	A	A	A	A	A	A	A	A	D	A	A	A	A	A	A	H	A	A	-	A	B	A	B	B	-	B	A	B	B	B	-	A	H	A	A	A	A	A	B	A	A	A	A	A
3B	59757545	Y	G	A	A	A	A	A	A	A	A	A	A	H	D	A	A	A	A	A	H	A	A	B	A	B	A	B	B	B	B	A	B	B	B	-	A	A	A	A	A	A	A	B	A	A	A	A	A
3B	59839048	Y	T	C	A	A	A	A	A	A	A	A	A	H	A	A	A	A	A	A	A	A	A	B	A	A	A	A	A	A	A	A	A	A	A	A	A	A	A	A	A	A	A	B	A	A	A	A	A
3B	59851977	N	A	ACACTTT	A	A	A	A	A	A	A	A	A	A	A	A	A	A	A	A	D	A	A	C	A	A	A	A	A	A	A	A	A	A	A	A	A	D	A	A	A	A	A	B	A	A	A	A	A
3B	59852004	Y	T	C	A	A	A	A	A	A	A	A	A	H	A	A	A	A	A	A	D	A	A	C	A	A	A	A	A	A	A	A	A	A	A	A	A	A	A	A	A	A	A	B	A	A	A	A	A
3B	59975852	Y	T	C	A	A	A	A	A	A	A	A	A	H	-	A	A	A	A	A	A	A	A	-	A	A	A	A	A	-	A	A	-	A	A	A	A	A	A	A	A	A	A	D	A	A	A	A	A
3B	59984783	Y	T	A	A	A	A	A	A	A	A	A	A	H	A	A	A	A	A	A	A	A	A	B	A	A	A	A	A	A	A	A	A	A	A	A	A	D	A	A	A	A	A	D	A	A	A	A	A
3B	60331773	N	A	G	A	A	A	A	A	A	A	A	A	H	A	A	A	A	A	A	H	A	A	B	A	A	A	A	A	A	A	A	A	A	A	A	A	A	A	A	A	A	A	H	A	A	A	A	A
3B	60351305	Y	A	T	A	A	A	A	A	A	A	A	A	H	A	A	A	A	A	A	H	A	A	B	A	A	A	A	A	A	A	A	A	A	A	A	A	A	A	A	A	A	A	D	A	A	A	A	A
3B	60351453	Y	A	C	A	A	A	A	A	A	A	A	A	H	A	A	A	A	A	A	H	A	A	B	A	A	A	A	A	A	A	A	A	A	A	A	A	A	A	A	A	A	A	D	A	A	A	A	A
3B	60351500	N	G	A	A	A	A	A	A	A	A	A	A	D	A	A	A	A	A	A	H	A	A	B	A	A	A	A	A	A	A	A	A	A	A	A	A	A	A	A	A	A	A	D	A	A	A	A	A
3B	60559049	N	A	T	A	A	A	A	A	A	A	A	A	H	A	A	A	A	A	A	H	A	A	B	A	A	A	A	A	A	A	A	-	A	A	A	A	A	A	A	A	A	A	D	A	A	A	A	A
3B	60602687	N	C	T	A	A	A	A	A	A	A	A	A	H	A	A	A	A	A	A	H	A	A	B	A	A	A	A	A	A	A	A	A	A	A	A	A	A	A	A	A	A	A	D	A	-	A	A	A
3B	62475734	Y	CG	C	A	B	A	A	A	A	A	A	A	A	C	A	A	A	A	A	A	A	B	A	A	A	B	A	A	A	A	H	A	A	A	-	B	C	B	B	A	A	B	A	B	B	D	B	B
3B	63135375	Y	G	T	A	A	H	B	B	-	B	B	B	H	A	A	A	B	B	H	H	B	A	A	B	A	A	A	A	A	A	A	A	A	A	A	A	A	A	A	A	B	A	A	A	A	A	A	A
3B	63262188	Y	G	C	A	B	H	B	B	B	B	B	A	A	B	B	A	B	B	C	H	B	A	A	A	A	B	B	B	B	B	H	A	B	B	-	B	B	-	A	B	A	B	C	A	B	B	B	A
3B	63491186	Y	C	T	B	B	B	B	B	B	B	B	B	B	B	B	B	B	B	B	B	B	B	B	B	B	B	B	B	B	B	B	-	B	B	B	B	B	B	B	B	B	B	B	B	B	B	B	B
3B	63755782	Y	C	A	A	A	A	A	A	A	B	A	A	A	A	A	A	A	A	A	A	-	A	A	B	A	A	A	A	A	A	A	D	A	A	A	A	A	A	A	A	B	A	A	A	A	A	A	A
3B	63906352	N	T	A	A	A	B	A	A	A	A	A	A	D	A	A	A	A	A	A	H	A	A	A	A	A	A	A	A	A	A	D	A	C	A	H	A	D	A	A	A	A	A	A	A	A	A	A	A
3B	63906353	Y	T	A	B	B	B	B	B	-	B	B	B	H	C	B	A	B	B	B	B	B	C	B	B	C	B	B	B	B	B	H	B	B	B	B	B	H	-	B	B	B	B	B	B	B	B	B	B
4B	154269	N	C	T	A	A	A	A	A	A	A	A	A	A	A	A	A	A	A	A	A	A	A	A	A	A	A	A	A	A	A	A	A	A	A	-	A	A	A	A	A	A	A	A	A	-	A	A	A
4B	199665	Y	G	A	A	A	A	A	A	A	A	A	A	A	H	A	A	A	A	A	H	A	A	H	A	B	B	A	A	A	A	D	A	A	B	-	A	H	-	B	A	A	A	D	A	B	A	A	B
4B	219241	Y	T	C	A	A	A	A	A	A	A	A	A	A	A	A	A	A	A	A	A	A	A	A	A	A	A	A	A	A	A	A	A	A	A	A	A	A	A	A	A	A	A	A	A	A	A	A	A
4B	219521	N	T	C	A	A	A	A	A	A	A	A	A	A	A	A	A	A	A	A	A	A	A	A	A	A	A	A	A	A	A	A	A	A	A	A	A	A	A	A	A	A	A	A	A	A	A	A	A
4B	394490	Y	G	A	A	A	A	A	A	A	A	A	A	A	A	A	A	A	A	A	A	A	A	A	A	A	A	A	A	A	A	A	A	A	A	A	A	A	A	A	A	A	A	A	A	A	A	A	A
4B	654574	N	A	C	A	A	A	A	A	A	A	A	A	A	A	A	A	A	A	A	A	A	A	A	A	A	A	A	A	A	A	A	D	A	A	A	A	A	A	A	A	A	A	A	A	A	A	A	A
4B	742467	N	C	G	A	A	A	A	A	A	A	A	A	A	A	A	A	A	A	A	A	A	A	A	A	A	A	A	A	A	A	A	D	A	A	A	A	A	A	A	A	A	A	A	A	A	A	A	A
4B	742558	N	A	G	A	A	A	A	A	A	A	A	A	A	A	A	A	A	A	A	A	A	A	A	A	A	A	A	A	A	A	A	D	A	A	A	A	A	A	A	A	A	A	A	A	A	A	A	A
4B	996786	Y	C	T	A	A	A	A	A	A	A	A	A	A	A	A	A	A	A	A	A	A	A	A	A	A	A	A	A	A	A	A	A	A	A	A	A	A	A	A	A	A	A	A	A	A	A	A	A
4B	1293340	N	C	T	A	A	A	A	A	A	A	A	A	A	A	A	A	A	A	A	A	A	A	A	A	A	A	A	A	A	A	D	A	A	A	A	A	A	A	A	A	A	A	A	A	A	A	A	A
4B	1293357	Y	G	A	B	B	B	B	B	B	B	B	A	B	B	B	B	A	A	A	H	A	B	B	B	B	B	B	B	B	B	B	B	B	B	B	B	B	B	B	B	B	B	B	B	B	B	B	B
4B	1637030	Y	C	T	A	A	A	A	A	A	A	A	A	A	A	A	A	B	A	C	H	A	A	A	A	A	A	A	A	A	A	A	A	A	A	A	A	A	A	A	A	A	A	A	A	A	A	A	A
4B	1637032	N	G	GTAATTAC	A	A	A	A	A	A	A	A	A	A	A	A	A	B	A	C	H	A	A	A	A	A	A	A	A	A	A	A	A	A	A	A	A	A	A	A	A	A	A	A	A	A	A	A	A
4B	1637039	Y	A	G	A	A	A	A	A	A	A	A	A	A	A	A	A	B	A	C	H	A	A	A	A	A	A	A	A	A	A	A	A	A	A	A	A	A	A	A	A	A	A	A	A	A	A	A	A
4B	1732862	Y	T	C	A	A	A	A	A	A	A	A	A	A	A	A	A	B	A	B	H	A	A	A	A	A	A	A	A	A	A	A	D	A	A	A	A	A	A	A	A	A	A	A	A	A	A	A	A
4B	1732878	Y	A	C	A	A	A	A	A	A	A	A	A	A	A	A	A	B	A	B	H	A	A	A	A	A	A	A	A	A	A	A	H	A	A	A	A	A	A	A	A	A	A	A	A	A	A	A	A
4B	1733071	N	G	A	A	A	A	A	A	A	A	A	A	A	A	A	A	B	A	B	H	A	A	A	A	A	A	A	A	A	A	A	A	A	A	A	A	A	A	A	A	A	A	A	A	A	A	A	A
4B	1733679	Y	C	T	A	A	A	A	A	A	A	A	A	A	A	A	A	B	A	C	H	-	A	A	A	A	A	A	A	A	A	A	A	A	A	A	A	A	A	-	A	A	A	A	A	A	A	A	A
4B	1733814	N	G	A	A	A	A	A	A	A	A	A	A	A	A	A	A	B	A	C	H	-	A	A	A	A	A	A	A	D	A	A	A	A	A	A	A	A	A	-	A	A	A	A	A	A	A	A	A
4B	1733847	Y	G	T	A	A	A	A	A	A	A	A	A	A	A	A	A	B	A	C	H	-	A	A	A	A	A	A	A	A	A	A	A	A	A	A	A	A	A	-	A	A	A	A	A	A	A	A	A
4B	1952075	Y	C	G	A	A	A	A	A	A	A	A	A	A	A	A	A	A	A	A	A	A	A	A	A	A	A	A	A	A	A	A	A	A	A	A	A	A	A	A	A	A	A	A	A	A	A	A	A
4B	1952210	N	C	T	A	A	A	A	A	A	A	A	A	A	A	A	A	A	A	A	A	A	A	A	A	A	A	A	A	A	A	A	A	A	A	A	A	A	A	A	A	A	A	A	A	A	A	A	A
4B	2047916	N	C	T	A	B	A	A	A	A	A	A	A	A	A	A	A	B	A	B	H	A	A	A	A	A	A	A	A	A	A	A	A	A	A	A	A	A	A	A	A	A	A	A	A	A	A	A	A
4B	2048167	N	G	A	A	B	A	A	A	A	A	A	A	A	A	A	A	B	A	B	H	A	A	A	A	A	A	A	A	A	A	A	A	A	A	A	A	A	A	A	A	A	A	A	A	A	A	A	A
4B	2095525	Y	G	A	A	B	A	A	A	A	A	A	A	A	-	-	A	A	A	A	H	A	A	-	A	-	-	-	-	-	A	A	A	-	-	A	-	A	A	-	A	A	-	-	-	-	-	-	-
4B	2615039	Y	C	T	H	A	A	B	B	B	B	B	A	A	A	A	B	B	B	C	D	-	A	A	A	A	A	A	A	A	A	A	A	A	A	A	A	A	A	-	B	B	A	A	A	A	A	A	A
4B	2615814	Y	A	C	A	A	A	A	A	A	A	A	A	A	A	A	A	A	A	A	A	A	A	A	A	A	A	A	A	A	A	A	A	A	A	A	A	A	A	A	A	A	A	A	A	A	A	A	A
4B	2920454	N	A	G	A	A	A	A	A	A	A	A	A	A	A	A	A	A	A	A	A	A	A	A	A	A	A	A	A	A	A	A	A	A	A	A	A	A	A	A	A	A	A	A	A	A	A	A	A
4B	2920472	N	T	C	A	A	A	A	A	A	A	A	A	A	A	A	A	A	A	A	A	A	A	A	A	A	A	A	A	A	A	A	A	A	A	A	A	A	A	A	A	A	A	A	A	A	A	A	A
4B	2920602	Y	T	C	A	A	A	A	A	A	A	A	A	A	A	A	A	A	A	A	A	A	A	A	A	A	A	A	A	A	A	A	A	A	A	A	A	A	A	A	A	A	A	A	A	A	A	A	A
4B	2984481	Y	CT	C	B	B	B	B	B	B	B	B	A	C	B	B	B	B	B	B	B	B	B	-	B	B	B	B	B	B	B	B	B	B	B	B	B	-	B	B	B	B	B	B	B	B	B	B	B
4B	2984823	Y	T	C	B	B	B	B	A	-	B	B	A	H	B	B	B	A	A	C	H	B	B	-	B	B	B	B	B	B	B	B	-	B	B	B	B	B	B	B	A	A	B	B	B	B	B	B	B
4B	3024616	Y	G	A	A	A	A	A	A	A	A	A	A	A	-	A	A	A	A	A	A	A	A	-	A	A	A	A	A	A	A	A	A	A	A	A	A	A	A	A	A	A	A	A	A	A	A	A	A
4B	3090303	N	C	G	A	A	A	A	A	A	A	A	A	A	-	A	A	A	A	A	A	A	A	-	A	A	A	A	A	A	A	A	A	A	A	A	A	A	A	A	A	A	A	A	A	A	A	A	A
4B	3640591	N	T	C	A	A	A	A	A	A	A	A	A	A	A	A	A	A	A	A	A	A	A	A	A	A	A	A	A	A	A	A	A	A	A	A	A	A	A	A	A	A	A	A	A	A	A	A	A
4B	3724264	N	A	G	A	A	A	A	A	A	A	A	A	A	A	A	A	A	A	A	A	A	A	-	A	A	A	A	A	A	A	A	A	A	A	A	A	A	A	A	A	A	A	A	A	A	A	A	A
4B	4250565	Y	C	G	B	A	A	B	B	-	A	B	A	A	A	A	A	A	A	A	A	A	A	A	A	A	A	A	A	A	A	A	A	A	A	A	A	A	A	A	A	A	A	A	A	A	A	A	A
4B	4257859	Y	G	A	A	A	A	A	A	A	A	A	A	A	A	A	A	A	A	A	A	A	A	A	A	A	A	A	A	A	A	A	A	A	A	A	A	A	A	A	A	A	A	A	A	A	D	A	A
4B	4329350	N	G	GTT	A	A	A	A	A	A	A	A	A	A	A	A	A	A	A	A	A	A	A	A	A	A	A	A	A	A	A	A	A	A	A	A	A	A	A	A	A	A	A	A	A	A	A	A	A
4B	4329512	N	G	A	A	A	A	A	A	A	A	A	A	D	A	A	A	-	A	A	A	A	A	A	A	A	A	A	A	A	A	H	A	A	A	-	A	D	-	A	A	A	A	A	A	A	D	A	A
4B	4337822	N	T	C	A	A	A	A	A	-	A	A	A	D	A	A	A	-	A	A	D	A	A	A	A	A	A	A	A	A	A	H	H	A	A	A	A	D	A	A	A	A	A	A	A	-	A	A	A
4B	4382635	Y	A	G	A	A	A	A	A	A	A	A	A	A	A	A	A	A	A	A	D	A	A	A	A	A	A	A	A	A	A	A	A	A	A	A	A	A	A	A	A	A	A	A	A	A	A	A	A
4B	4438904	N	ACTGGCGG	A	A	A	A	A	A	A	A	A	A	A	A	A	A	A	A	A	A	A	A	A	A	A	A	A	A	A	A	A	-	A	A	A	A	A	A	A	A	A	A	A	A	A	A	A	A
4B	4529573	N	C	T	A	A	A	A	A	A	A	A	A	A	A	A	A	A	A	A	A	A	A	A	A	A	A	A	A	A	A	A	-	A	A	A	A	A	A	A	A	A	A	A	A	A	A	A	A
4B	4562997	N	G	C	A	A	A	A	A	A	A	A	A	A	A	A	A	A	A	A	A	A	A	-	A	A	A	A	A	A	A	A	-	A	A	A	A	A	A	A	A	A	A	A	A	A	A	A	A
4B	4562998	Y	T	C	A	A	A	A	A	A	A	A	A	A	A	A	A	A	A	A	A	A	A	-	A	A	A	A	A	A	A	A	-	A	A	A	A	A	A	A	A	A	A	A	A	A	A	A	A
4B	4563030	Y	T	G	A	A	A	A	A	A	A	A	A	A	A	A	A	A	A	A	A	A	A	-	A	A	A	A	A	A	A	A	-	A	A	A	A	A	A	A	A	A	A	A	A	A	A	A	A
4B	4563064	N	T	A	A	A	A	A	A	A	A	A	A	A	A	A	A	A	A	A	A	A	A	-	A	A	A	A	A	A	A	A	-	A	A	A	A	A	A	A	A	A	A	A	A	A	A	A	A
4B	4653307	N	G	A	A	A	A	A	A	A	A	A	A	A	A	A	A	A	A	A	A	A	A	A	A	A	A	A	A	A	A	A	A	A	A	A	A	A	A	A	A	A	A	A	A	A	D	A	A
4B	4665676	N	A	C	A	A	A	A	A	A	A	A	A	A	A	A	A	A	A	A	A	A	A	A	A	A	A	A	A	A	A	A	A	A	A	A	A	A	A	A	A	A	A	A	A	A	A	A	A
4B	4985184	N	A	G	A	A	A	A	A	A	A	A	A	A	A	A	A	A	A	A	A	A	A	A	A	A	A	A	A	A	A	-	-	A	A	A	A	A	A	A	A	A	A	A	A	A	A	A	A
4B	5075724	N	G	C	A	A	A	A	A	A	A	A	A	A	A	A	A	A	A	A	A	A	A	A	A	A	A	A	A	-	A	A	A	A	A	A	A	A	A	A	A	A	A	A	A	A	A	A	A
4B	5080125	N	G	A	A	A	A	A	A	A	A	A	A	A	A	A	A	A	A	A	A	A	A	A	A	A	A	A	A	A	A	A	-	A	A	A	A	A	A	A	A	A	A	A	A	A	A	A	A
4B	5412142	Y	T	C	A	A	B	B	B	B	A	B	A	A	A	A	A	A	A	A	A	A	A	A	A	A	A	A	A	A	A	A	A	A	A	A	A	A	A	A	A	B	A	A	A	A	A	A	A
4B	5573381	Y	A	C	A	B	B	B	B	B	B	B	B	H	A	A	B	B	B	A	H	B	A	A	B	A	A	A	A	A	C	A	A	A	A	A	A	A	A	A	A	A	A	A	A	A	A	A	A
4B	5616056	Y	T	C	A	A	A	A	A	A	A	A	A	A	A	A	A	A	A	A	A	A	A	A	A	A	A	A	A	A	A	A	A	A	A	A	A	A	A	A	A	A	A	A	A	A	A	A	A
4B	6299649	Y	T	G	A	A	A	A	A	A	A	A	A	A	A	A	A	A	A	A	H	A	A	B	A	A	A	A	A	A	A	A	A	A	A	A	A	A	A	A	A	A	A	A	A	A	A	A	B
4B	6574882	Y	A	G	A	A	A	A	A	A	A	A	A	A	A	A	A	A	A	A	H	A	A	A	A	A	A	A	A	A	A	A	A	A	A	A	A	A	A	A	A	A	A	A	A	A	A	A	A
4B	6597517	N	G	C	A	A	A	A	A	A	A	A	A	A	A	A	A	A	A	A	H	A	A	A	A	A	A	A	A	A	A	A	A	A	A	A	A	A	A	A	A	A	A	A	A	A	A	A	A
4B	6599792	Y	A	G	A	A	A	A	A	A	A	A	A	A	A	A	A	A	A	A	H	A	A	A	A	A	A	A	A	A	A	A	A	A	A	A	A	A	A	A	A	A	A	A	A	A	A	A	A
4B	6600032	Y	A	C	A	A	A	A	A	A	A	A	A	A	A	A	A	A	A	A	H	A	A	A	A	A	A	A	A	A	A	A	A	A	A	A	A	A	A	A	A	A	A	A	A	A	A	A	A
4B	6606498	Y	A	G	A	A	A	A	A	A	A	A	A	A	A	A	A	A	A	A	H	A	A	A	A	A	A	A	A	A	A	A	A	A	A	A	A	A	A	A	A	A	A	A	A	A	A	A	A
4B	6606950	Y	A	G	A	A	A	A	A	A	A	A	A	A	A	A	A	A	A	A	H	A	A	A	A	A	A	A	A	A	A	A	-	A	A	A	A	A	A	A	A	A	A	A	A	A	A	A	A
4B	6606952	Y	T	C	A	A	A	A	A	A	A	A	A	A	A	A	A	A	A	A	H	A	A	A	A	A	A	A	A	A	A	A	-	A	A	A	A	A	A	A	A	A	A	A	A	A	A	A	A
4B	6656569	N	G	C	A	A	A	A	A	A	A	A	A	A	A	A	A	A	A	A	H	A	A	A	A	A	A	A	A	A	A	A	A	A	A	A	A	A	A	A	A	A	A	A	A	A	A	A	A
4B	6656629	N	T	C	A	A	A	A	A	A	A	A	A	A	A	A	A	A	A	A	H	A	A	A	A	A	A	A	A	A	A	A	A	A	A	A	A	A	A	A	A	A	A	A	A	A	A	A	A
4B	6765607	N	A	G	A	A	A	A	A	A	A	A	A	A	A	A	A	A	A	A	H	A	A	A	A	A	A	A	A	A	A	A	A	A	B	A	A	A	A	A	A	A	H	A	A	A	A	A	A
4B	6765648	N	T	C	A	A	A	A	A	A	A	A	A	A	A	A	A	A	A	A	H	A	A	A	A	A	A	A	A	A	A	A	-	A	B	-	A	A	A	A	A	A	H	A	A	A	A	A	A
4B	6796261	N	G	A	A	A	A	A	A	A	A	A	A	A	D	A	A	A	A	A	H	-	A	A	A	B	A	B	B	B	A	A	C	B	B	-	A	A	A	A	A	A	H	A	A	A	A	A	A
4B	6796302	N	T	G	A	A	A	A	A	A	A	A	A	A	D	A	A	A	A	A	H	A	A	A	A	B	A	B	B	C	A	A	B	B	B	-	A	A	A	A	A	A	H	A	A	A	A	A	A
4B	6892340	N	T	A	-	A	A	A	A	A	A	A	A	A	-	A	A	A	A	A	H	A	A	-	A	B	A	B	B	B	D	A	B	B	A	-	A	A	A	A	A	A	H	A	A	A	A	A	A
4B	6892832	Y	A	G	-	A	A	A	A	A	A	A	A	A	-	A	A	A	A	A	H	A	A	-	A	B	A	B	B	B	D	A	B	B	A	-	A	A	A	A	A	A	H	A	A	A	A	A	A
4B	6936108	N	G	GC	A	A	A	A	A	A	A	A	A	D	H	A	A	A	A	D	H	A	A	A	A	B	A	B	B	B	H	A	-	B	A	-	A	A	A	A	A	A	H	A	A	A	A	A	A
4B	6946011	N	C	T	A	A	A	A	A	A	A	A	A	A	A	A	A	A	A	D	H	A	A	A	A	B	A	B	B	B	D	A	B	B	A	-	A	A	A	-	A	A	H	A	A	-	A	A	A
4B	7079324	Y	C	A	A	A	A	A	A	A	A	A	B	A	A	A	A	A	A	A	A	A	A	A	A	A	A	A	A	A	A	A	-	A	A	A	A	A	A	-	A	A	A	A	A	A	A	A	A
4B	7488802	N	A	G	A	A	A	A	A	A	A	A	A	A	A	A	A	A	A	A	A	A	A	A	A	B	A	A	A	A	A	A	A	A	A	-	A	A	A	A	A	A	H	A	A	A	A	A	A
4B	7488830	Y	A	G	A	A	A	A	A	A	A	A	A	A	A	A	A	A	A	A	A	A	A	A	A	B	A	A	A	A	A	A	A	A	A	-	A	A	A	A	A	A	H	A	A	A	A	A	A
4B	7544473	N	T	C	A	A	A	A	A	A	A	A	A	A	D	A	A	A	A	A	A	A	A	A	A	B	A	A	A	A	A	A	A	A	A	-	A	A	A	A	A	A	H	A	A	A	A	A	A
4B	7709574	Y	C	A	A	A	A	A	A	A	A	A	A	A	A	A	A	A	A	A	D	A	A	A	A	B	A	A	A	A	A	A	A	A	A	-	A	-	A	A	A	A	H	A	A	-	A	A	A
4B	7829233	N	C	G	-	A	A	A	A	A	A	A	A	A	-	A	A	A	A	A	A	A	B	-	A	A	A	A	A	A	A	H	A	A	B	H	B	H	-	A	A	A	A	A	A	A	A	A	B
4B	7912225	Y	C	T	A	A	A	A	A	A	A	A	A	H	A	A	A	A	A	A	A	A	A	A	A	A	A	A	A	A	A	A	-	A	B	-	A	A	A	-	A	A	B	H	A	A	A	A	A
4B	8108276	Y	C	T	A	B	A	B	B	B	A	B	B	A	-	B	B	B	B	B	B	B	B	-	A	-	B	B	B	B	H	H	B	B	-	-	A	D	A	H	A	B	-	H	B	B	H	A	A
4B	8122072	Y	T	C	A	B	A	B	B	B	A	B	B	A	B	B	B	B	B	B	B	B	B	A	A	-	B	B	B	B	H	H	B	B	-	-	A	A	A	H	A	B	-	C	B	-	H	A	A
4B	8122092	Y	T	C	A	B	A	B	B	B	A	B	B	A	B	B	B	B	B	B	B	B	B	A	A	-	B	B	B	B	H	H	B	B	-	-	A	A	A	H	A	B	-	C	B	-	H	A	A
4B	8123080	Y	G	T	A	B	A	B	B	-	A	B	B	A	C	B	B	B	B	B	B	B	B	A	A	-	B	B	B	H	A	H	B	B	A	-	A	A	A	H	A	B	-	H	B	B	H	A	A
4B	8123092	Y	G	A	B	A	A	A	A	A	B	A	A	A	A	A	A	A	A	A	A	A	A	A	A	-	A	A	A	A	A	D	A	A	A	A	A	A	A	A	A	A	-	A	A	A	A	A	A
4B	8156039	N	G	A	A	A	A	A	A	A	A	A	A	H	D	A	A	A	A	A	A	A	A	A	A	B	A	A	A	A	A	A	A	A	A	-	A	A	A	A	A	A	B	H	A	A	A	A	A
4B	8171985	N	A	G	A	A	A	A	A	A	A	A	A	H	H	A	A	A	A	A	A	A	A	A	A	B	A	A	A	A	A	A	-	A	A	A	A	A	A	A	A	A	B	C	A	A	A	A	A
4B	8171996	Y	G	A	A	A	A	A	A	A	A	A	A	H	H	A	A	A	A	A	A	A	A	A	A	B	A	A	A	A	A	A	-	A	A	A	A	A	A	A	A	A	B	C	A	A	A	A	A
4B	8172015	Y	G	A	A	A	A	A	A	A	A	A	A	H	H	A	A	A	A	A	A	A	A	A	A	B	A	A	A	A	A	A	-	A	A	A	A	A	A	A	A	A	B	C	A	A	A	A	A
4B	8172020	Y	T	C	A	A	A	A	A	A	A	A	A	H	H	A	A	A	A	A	A	A	A	A	A	B	A	A	A	A	A	A	-	A	A	A	A	A	A	A	A	A	B	C	A	A	A	A	A
4B	8172023	Y	C	T	A	A	A	A	A	A	A	A	A	H	H	A	A	A	A	A	A	A	A	A	A	B	A	A	A	A	A	A	-	A	A	A	A	A	A	A	A	A	B	C	A	A	A	A	A
4B	8172062	Y	T	G	A	A	A	A	A	A	A	A	A	H	H	A	A	A	A	A	A	A	A	A	A	B	A	A	A	A	A	A	-	A	A	A	A	A	A	A	A	A	B	C	A	A	A	A	A
4B	8195395	N	G	C	A	A	A	A	A	A	A	A	A	H	A	A	A	A	A	A	A	A	A	A	A	B	A	A	A	A	A	A	A	A	A	-	A	A	A	A	A	A	B	C	A	-	A	A	A
4B	8232689	N	C	CTG	-	A	A	A	A	A	A	A	A	H	H	A	A	A	A	A	H	A	A	-	A	B	A	A	A	A	A	-	A	A	A	-	A	A	A	A	A	A	B	C	A	A	A	A	A
4B	8315472	Y	A	G	A	A	A	A	A	A	A	A	A	H	H	A	A	A	A	A	H	A	A	A	A	B	A	A	A	A	A	A	A	A	B	H	A	A	A	A	A	A	B	C	A	A	A	A	A
4B	8315476	N	T	C	A	A	A	A	A	A	A	A	A	H	H	A	A	A	A	A	H	A	A	A	A	B	A	A	A	A	A	A	A	A	B	H	A	A	A	A	A	A	B	C	A	A	A	A	A
4B	8315482	N	C	T	A	A	A	A	A	A	A	A	A	H	H	A	A	A	A	A	H	A	A	A	A	B	A	A	A	A	A	A	A	A	B	H	A	A	A	A	A	A	B	C	A	A	A	A	A
4B	8315499	Y	G	A	A	A	A	A	A	A	A	A	A	H	H	A	A	A	A	A	H	A	A	A	A	B	A	A	A	A	A	A	A	A	B	H	A	A	A	A	A	A	B	C	A	A	A	A	A
4B	8332184	Y	A	G	A	A	A	A	A	A	A	A	A	H	D	A	A	A	A	A	H	A	A	A	A	B	A	A	A	A	A	A	-	A	B	H	A	A	A	A	A	A	B	C	A	A	A	A	A
4B	8332355	N	T	C	A	A	A	A	A	A	A	A	A	H	H	A	A	A	A	A	H	A	A	A	A	B	A	A	A	A	A	A	A	A	B	H	A	A	A	A	A	A	B	C	A	A	A	A	A
4B	8485796	Y	A	C	A	A	A	A	A	A	A	A	A	H	A	A	A	A	A	A	A	A	A	A	A	A	A	A	A	A	A	A	A	A	B	-	A	A	A	A	A	A	B	C	A	A	A	A	A
4B	8592043	N	G	C	A	A	A	A	A	A	A	A	A	H	A	A	A	A	A	A	A	A	A	A	A	A	A	A	A	A	A	A	A	A	B	A	A	A	A	A	A	A	B	C	A	A	A	A	A
4B	8750573	Y	A	C	A	A	A	A	A	A	A	A	A	A	A	A	A	A	A	A	A	A	A	A	A	A	A	A	A	A	A	A	D	A	A	A	A	A	A	A	B	A	A	A	A	A	A	A	A
4B	8750857	Y	A	T	A	A	A	A	A	A	A	A	A	D	A	A	A	A	A	A	A	A	A	A	A	A	A	A	A	A	A	D	A	A	A	A	A	D	A	A	B	A	A	A	A	A	A	A	A
4B	8757406	Y	C	A	A	A	A	A	A	A	A	A	A	A	A	A	A	A	A	A	A	A	A	A	A	A	A	A	A	A	A	A	-	A	A	A	A	A	A	A	B	A	A	A	A	A	A	A	A
4B	8757641	Y	C	T	A	A	A	A	A	A	A	A	A	A	A	A	A	A	A	A	A	A	A	A	A	A	A	A	A	A	A	A	-	A	A	A	A	A	A	A	B	A	A	A	A	A	A	A	A
4B	8846477	N	C	T	A	A	A	A	A	A	A	A	A	A	A	A	A	A	A	A	A	A	B	A	A	A	A	A	A	A	A	C	-	A	B	H	B	H	B	H	B	A	B	H	B	A	A	B	B
4B	9201464	Y	C	T	A	A	A	A	A	A	A	A	A	A	A	A	A	A	A	C	D	A	A	A	A	A	A	A	A	A	A	A	A	A	A	A	A	A	A	A	A	A	A	A	A	-	A	A	A
4B	9246247	N	C	CTTT	A	A	A	A	A	A	A	A	A	A	A	A	A	A	A	H	A	A	A	A	A	A	A	A	A	A	A	A	A	A	A	A	A	A	A	A	A	A	A	A	A	A	A	A	A
4B	9326957	N	G	A	A	A	A	A	A	A	A	A	A	A	A	A	A	A	A	H	A	A	A	A	A	A	A	A	A	A	A	A	-	A	A	A	A	A	A	D	A	A	A	A	A	A	A	A	A
4B	9451339	N	T	C	A	A	A	A	A	A	A	A	A	A	A	A	A	A	A	C	A	A	A	A	A	A	A	A	A	A	A	A	A	A	A	A	A	A	A	A	A	A	A	A	A	A	A	A	A
4B	9451436	N	G	A	A	A	A	A	A	A	A	A	A	A	A	A	A	A	A	C	A	A	A	A	A	A	A	A	A	A	A	A	A	A	A	A	A	A	A	A	A	A	A	A	A	A	A	A	A
4B	9575981	Y	G	A	A	A	A	A	A	A	A	A	A	A	A	A	A	A	A	C	A	B	A	A	A	A	A	A	A	A	A	A	A	A	A	A	A	A	A	A	A	A	A	A	A	A	A	A	A
4B	9576210	N	A	C	A	A	A	A	A	A	A	A	A	A	A	A	A	A	A	C	A	B	A	A	A	A	A	A	A	A	A	A	A	A	A	A	A	A	A	A	A	A	A	A	A	A	A	A	A
4B	9784516	N	A	C	A	A	A	A	A	A	A	A	A	A	A	A	A	A	A	A	A	B	A	-	A	A	A	A	A	A	A	A	A	A	A	A	A	A	A	A	A	A	A	A	A	A	A	A	A
4B	10033115	Y	G	A	A	A	A	A	A	A	A	A	A	A	A	A	B	A	A	A	A	-	-	A	A	A	A	A	A	A	A	A	A	A	A	A	A	A	A	-	A	A	A	A	A	-	A	A	A
4B	10033140	N	A	G	A	A	A	A	A	A	A	A	A	A	A	A	B	A	A	A	A	-	-	A	A	A	A	A	A	A	A	A	A	A	A	A	A	A	A	-	A	A	A	A	A	-	A	A	A
4B	10280187	Y	T	A	A	A	A	A	A	A	A	A	A	A	-	A	B	A	A	A	A	B	A	-	A	A	A	A	A	A	A	A	A	A	A	A	A	A	A	A	A	A	A	A	A	A	A	A	A
4B	10361400	N	G	A	A	A	A	A	A	A	A	A	A	A	A	A	B	A	A	A	A	B	A	A	A	A	A	A	A	A	A	A	A	A	A	A	A	A	A	A	A	A	A	A	A	A	A	A	A
4B	10361612	N	T	A	A	A	A	A	A	A	A	A	A	A	A	A	B	A	A	A	A	B	A	A	A	A	A	A	A	A	A	A	-	A	A	A	A	A	A	A	A	A	A	A	A	A	A	A	A
4B	10361617	Y	T	G	A	A	A	A	A	A	A	A	A	A	A	A	B	A	A	A	A	B	A	A	A	A	A	A	A	A	A	A	-	A	A	A	A	A	A	A	A	A	A	A	A	A	A	A	A
4B	10361658	Y	A	G	A	A	A	A	A	A	A	A	A	A	A	A	B	A	A	A	A	B	A	A	A	A	A	A	A	A	A	A	A	A	A	A	A	A	A	A	A	A	A	A	A	A	A	A	A
4B	10361666	Y	T	G	A	A	A	A	A	A	A	A	A	A	A	A	B	A	A	A	A	B	A	A	A	A	A	A	A	A	A	A	A	A	A	A	A	A	A	A	A	A	A	A	A	A	A	A	A
4B	10386112	N	T	G	A	A	A	A	A	A	A	A	A	A	A	A	B	A	A	A	D	B	A	A	A	A	A	A	A	A	A	A	H	A	A	A	A	A	A	A	A	A	A	A	A	A	A	A	A
4B	10395167	N	G	T	A	A	A	A	A	A	A	A	A	A	A	A	B	A	A	A	A	B	A	A	A	A	A	A	A	A	A	A	A	A	A	A	A	A	A	A	A	A	A	A	A	A	A	A	A
4B	10408169	Y	A	G	A	A	A	A	A	A	A	A	A	A	A	A	B	A	A	A	A	-	A	A	A	A	A	A	A	A	A	A	A	A	A	A	A	A	A	A	A	A	A	A	A	A	A	A	A
4B	10443468	N	T	C	A	A	A	A	A	A	A	A	A	A	A	A	B	A	A	A	A	B	A	A	A	A	A	A	A	A	A	A	-	A	A	A	A	A	A	A	A	A	A	A	A	A	A	A	A
4B	10443685	Y	C	T	A	A	A	A	A	A	A	A	A	H	A	A	B	A	A	A	A	B	A	A	A	A	A	A	A	A	A	A	-	A	A	H	A	A	A	A	A	B	A	A	A	A	H	A	A
4B	10454191	Y	G	A	-	A	A	A	A	A	A	A	A	A	-	A	B	A	A	A	A	B	A	-	A	A	A	A	A	A	A	A	A	A	A	A	A	A	A	A	A	A	A	A	A	A	A	A	A
4B	10454641	Y	C	G	-	A	A	A	A	A	A	A	A	A	-	A	B	A	A	A	A	B	A	-	A	A	A	A	A	A	A	A	-	A	A	A	A	A	A	A	A	A	A	A	A	A	A	A	A
4B	10454668	Y	A	G	-	A	A	A	A	A	A	A	A	A	-	A	B	A	A	A	A	B	A	-	A	A	A	A	A	A	A	A	A	A	A	A	A	A	A	A	A	A	A	A	A	A	A	A	A
4B	10493904	N	G	C	A	A	A	A	A	A	A	A	-	A	A	A	A	A	A	A	A	C	A	A	A	A	A	A	A	C	A	A	A	A	A	A	A	A	A	C	A	A	A	A	A	C	A	A	A
4B	10493958	Y	T	C	A	A	A	A	A	A	A	A	A	A	A	A	B	A	A	A	A	B	A	A	A	A	A	A	A	A	A	A	A	A	A	A	A	A	A	A	A	A	A	A	A	A	A	A	A
4B	10512449	Y	A	G	A	A	A	A	A	A	A	A	A	A	A	A	B	A	A	A	A	B	A	A	A	A	A	A	A	A	A	A	A	A	A	A	A	A	A	A	A	A	A	A	A	A	A	A	A
4B	10512633	Y	T	TCAATCATGGACTAGG	A	B	A	A	A	A	A	A	A	D	B	A	B	A	A	A	D	B	A	A	A	A	A	B	B	B	H	H	B	B	A	-	B	C	-	B	A	B	B	A	B	B	H	B	B
4B	10515107	Y	C	CT	A	B	A	A	A	A	A	A	A	H	B	A	B	A	A	A	D	B	A	A	A	A	A	B	B	B	H	H	-	B	A	-	B	C	B	B	A	B	B	A	B	B	H	B	B
4B	10530707	N	G	GTACAGTAC	A	A	A	A	A	A	A	A	A	A	A	A	B	A	A	A	A	B	A	A	A	A	A	A	A	A	A	A	A	A	A	A	A	A	A	A	A	A	A	A	A	A	A	A	A
4B	10530860	Y	T	C	A	A	A	A	A	A	A	A	A	A	A	A	B	A	A	A	A	B	A	A	A	A	A	A	A	A	A	A	A	A	A	A	A	A	A	A	A	A	A	A	A	A	A	A	A
4B	10530890	Y	C	G	A	A	A	A	A	A	A	A	A	A	A	A	B	A	A	A	A	B	A	A	A	A	A	A	A	A	A	A	-	A	A	A	A	A	A	A	A	A	A	A	A	A	A	A	A
4B	10535372	Y	GGCTACCT	G	C	B	A	A	A	A	A	A	B	H	B	B	-	A	B	D	H	-	B	B	A	B	B	B	B	B	H	-	C	B	B	B	B	-	B	B	B	B	B	B	B	B	B	B	B
4B	10535451	Y	A	AG	C	B	A	A	-	A	-	A	B	H	B	B	-	A	B	B	H	-	B	B	A	B	B	B	B	B	B	H	C	B	B	B	B	B	B	B	B	B	B	B	B	B	B	B	B
4B	10924097	N	C	T	A	A	A	A	A	A	A	A	A	A	A	A	A	A	A	A	A	A	A	A	A	A	A	A	A	A	A	A	A	A	A	A	A	A	A	A	A	A	A	A	A	A	A	A	A
4B	10924158	N	A	G	A	A	A	A	A	A	A	A	A	A	A	A	A	A	A	A	A	A	A	A	A	A	A	A	A	A	A	A	A	A	A	A	A	A	A	A	A	A	A	A	A	A	A	A	A
4B	10924173	N	G	A	A	A	A	A	A	A	A	A	A	A	A	A	A	A	A	A	A	A	A	A	A	A	A	A	A	A	A	A	A	A	A	A	A	A	A	A	A	A	A	A	A	A	A	A	A
4B	13175665	Y	G	A	A	A	A	A	A	A	A	A	A	A	B	A	A	A	A	A	A	A	B	A	A	B	A	A	A	A	A	C	A	A	A	-	B	B	B	B	A	A	A	A	B	B	H	B	B
4B	13176239	N	G	A	A	A	A	A	A	A	A	A	A	A	-	A	A	A	A	A	A	A	A	-	A	A	A	A	A	A	A	A	A	A	A	A	A	A	A	A	A	A	A	A	A	A	A	A	A
4B	13192837	N	G	A	A	A	A	A	A	A	A	A	A	A	A	A	A	A	A	A	A	A	A	A	A	A	A	A	A	A	A	A	A	A	A	A	A	A	A	A	A	A	A	A	A	A	A	A	A
4B	13203407	N	G	T	-	A	A	A	A	A	A	A	A	A	-	A	A	A	A	A	A	A	A	-	A	A	A	A	A	A	A	A	A	A	A	A	A	A	A	A	A	A	A	A	A	A	A	A	A
4B	13343258	N	A	G	A	A	A	A	A	A	A	A	A	A	A	A	A	A	A	A	A	A	A	A	A	A	A	A	A	A	A	A	A	A	A	A	A	A	A	A	A	A	A	A	A	A	A	A	A
4B	13798970	N	A	G	A	A	A	A	A	A	A	A	A	A	A	A	A	A	A	A	A	A	A	-	A	A	A	A	A	A	A	A	-	A	A	A	A	A	A	A	A	A	A	A	A	A	A	A	A
4B	13799031	Y	T	C	B	A	A	A	B	A	B	B	A	B	H	A	A	A	A	H	H	B	B	-	A	A	A	A	B	B	H	B	B	B	B	-	B	B	B	B	B	A	A	D	B	B	H	B	B
4B	14354460	N	C	T	A	A	A	A	A	A	A	A	A	A	A	A	A	A	A	A	A	A	A	A	A	A	A	A	A	A	A	A	A	A	A	A	A	A	A	A	A	A	A	A	A	-	A	A	A
4B	14797355	Y	C	CCATAGTATT	-	B	B	B	B	B	B	B	A	H	-	B	B	B	B	B	B	A	B	-	B	B	A	B	B	B	B	-	B	B	B	B	B	-	B	B	B	A	B	B	B	B	B	B	B
4B	14843165	N	T	C	A	A	A	A	A	A	A	A	A	A	A	A	A	A	A	A	A	A	A	A	A	A	A	A	A	A	A	A	-	A	A	A	A	A	A	A	A	A	A	A	A	-	A	A	A
4B	14962447	Y	A	T	A	A	A	A	A	A	A	A	A	A	A	A	A	A	A	A	A	A	A	A	A	A	A	A	A	A	A	A	A	A	A	A	A	A	A	A	A	A	A	A	A	A	A	A	A
4B	14962620	N	T	C	A	A	A	A	A	A	A	A	A	A	A	A	A	A	A	A	A	A	A	A	A	A	A	A	A	A	A	A	A	A	A	A	A	A	A	A	A	A	A	A	A	A	A	A	A
4B	14962637	N	C	G	A	A	A	A	A	A	A	A	A	A	A	A	A	A	A	A	A	A	A	A	A	A	A	A	A	A	A	A	A	A	A	A	A	A	A	A	A	A	A	A	A	A	A	A	A
4B	15052905	Y	A	C	B	B	B	B	B	B	B	B	A	H	B	B	B	B	B	B	B	A	B	-	B	B	B	B	B	B	B	B	B	B	B	-	B	B	B	B	B	A	B	B	B	B	B	B	B
4B	15365835	Y	TA	T	A	A	A	A	A	A	A	A	A	A	A	A	A	A	A	A	D	A	A	A	A	A	A	A	A	A	A	A	A	A	A	A	A	A	A	A	A	A	A	A	A	A	A	A	A
4B	15692723	Y	TG	T	A	B	A	B	A	B	B	A	A	H	B	B	A	B	A	B	B	B	A	B	A	B	B	B	B	B	H	H	B	B	B	B	B	H	B	A	A	A	B	B	A	-	B	A	B
4B	15695338	N	C	T	A	A	A	A	A	A	A	A	A	A	A	A	A	A	A	A	A	A	A	A	A	A	A	A	A	A	A	A	A	A	A	A	A	A	A	A	A	A	A	A	A	A	A	A	A
4B	17258814	N	T	C	A	A	A	A	A	A	A	A	A	A	A	A	A	A	A	A	A	A	A	-	A	A	A	A	A	A	A	A	A	A	A	A	A	A	A	A	A	A	A	A	A	A	A	A	A
4B	17259216	Y	C	T	A	A	-	A	A	A	A	A	A	A	A	A	A	A	A	A	A	A	A	-	A	A	A	A	A	A	A	A	A	A	A	A	A	A	A	A	A	A	A	A	A	A	A	A	A
4B	17259219	N	T	C	A	A	-	A	A	A	A	A	A	A	A	A	A	A	A	A	A	A	A	-	A	A	A	A	A	A	A	A	A	A	A	A	A	A	A	A	A	A	A	A	A	A	A	A	A
4B	17287069	N	G	A	A	A	A	A	A	A	A	A	A	A	A	A	A	A	A	A	A	A	A	A	A	A	A	A	A	A	A	A	A	A	A	A	A	A	A	A	A	A	A	A	A	A	A	A	A
4B	17319942	Y	A	G	A	-	-	A	A	A	A	A	A	A	A	-	A	A	A	A	D	A	A	-	A	A	A	-	A	A	A	A	A	A	-	A	A	A	A	-	A	A	A	A	A	-	A	A	A
4B	17661023	Y	T	C	A	A	A	A	A	A	A	A	A	A	A	A	A	A	A	A	A	A	A	A	A	A	A	A	A	A	A	A	-	A	A	A	A	A	A	A	A	A	A	A	A	A	A	A	A
4B	17984985	Y	G	C	D	B	A	A	B	A	A	B	A	H	B	A	A	A	A	D	H	A	B	B	A	B	B	B	B	B	H	B	B	B	B	B	B	B	B	-	A	A	B	B	B	-	H	B	B
4B	18404190	Y	G	T	A	A	A	A	A	A	A	A	A	D	A	A	A	A	A	A	A	A	A	A	A	A	A	A	A	A	A	A	A	A	A	A	A	A	A	A	A	A	A	A	A	A	A	A	A
4B	19934462	N	A	G	A	A	A	A	A	A	A	A	A	A	A	A	A	A	A	A	A	A	A	A	A	A	A	A	A	A	A	A	A	A	A	A	A	A	A	A	A	A	A	A	A	-	A	A	A
4B	20690881	Y	C	T	A	B	A	A	A	A	A	A	A	A	B	A	A	A	A	D	H	A	B	B	A	B	B	B	B	B	C	B	B	B	B	B	B	B	B	A	A	A	B	H	B	B	B	B	B
4B	20706540	Y	A	G	A	A	A	A	A	A	A	A	A	A	A	A	A	A	A	A	A	A	A	A	A	A	A	A	A	A	A	A	A	A	A	A	A	A	A	A	A	A	A	A	A	A	A	A	A
4B	21006505	N	A	G	A	A	A	A	A	A	A	A	A	A	A	A	A	A	A	A	A	A	A	A	A	A	A	A	A	A	A	A	A	A	A	A	A	A	A	A	A	A	A	A	A	A	A	A	A
4B	22790663	Y	A	G	A	B	A	A	A	A	A	A	A	H	B	B	A	A	A	D	H	A	B	B	A	B	B	B	B	B	H	B	B	B	B	B	B	B	B	-	-	-	B	B	B	B	B	B	B
4B	23238933	N	G	A	A	A	A	A	A	A	A	A	A	A	A	A	A	A	A	A	A	A	A	A	A	A	A	A	A	A	A	A	A	A	A	A	A	A	A	A	A	A	A	A	A	A	A	A	A
4B	23238949	Y	A	C	A	A	A	A	A	A	A	A	A	A	A	A	A	A	A	A	A	A	A	A	A	A	A	A	A	A	A	A	A	A	A	A	A	A	A	A	A	A	A	A	A	A	A	A	A
4B	23238951	Y	A	T	A	A	A	A	A	A	A	A	A	A	A	A	A	A	A	A	A	A	A	A	A	A	A	A	A	A	A	A	A	A	A	A	A	A	A	A	A	A	A	A	A	A	A	A	A
4B	23239106	Y	A	G	A	A	A	A	A	A	A	A	A	A	A	A	A	A	A	A	A	A	A	A	A	A	A	A	A	A	A	A	A	A	A	A	A	A	A	A	A	A	A	A	A	A	A	A	A
4B	23471827	Y	C	G	A	A	A	A	A	A	A	A	A	A	A	A	A	A	A	A	A	A	A	A	A	A	A	A	A	A	A	A	A	A	A	A	A	A	A	A	A	A	A	A	A	A	A	A	A
4B	25180851	Y	T	C	A	A	A	A	A	A	A	A	A	A	A	A	A	A	A	A	D	A	A	A	A	A	A	A	A	A	A	A	A	A	A	A	A	A	A	A	A	A	A	A	A	-	A	A	A
4B	25952666	Y	T	C	A	A	A	A	A	A	A	A	A	A	A	A	A	A	A	A	A	A	A	A	A	A	A	A	A	A	A	A	A	A	A	A	A	A	A	A	A	A	A	A	A	A	A	A	A
4B	27086550	N	G	A	A	A	A	-	-	-	-	-	A	A	A	A	-	B	-	C	H	-	A	A	A	A	A	A	A	A	A	A	A	A	A	A	A	A	A	-	A	A	A	A	A	A	A	A	A
4B	27245482	Y	G	C	A	A	A	A	A	A	A	A	A	A	A	A	A	A	A	A	A	A	A	A	A	A	A	A	A	A	A	A	A	A	A	A	A	A	A	A	A	A	A	A	A	-	A	A	A
4B	27245500	N	T	C	A	A	A	A	A	A	A	A	A	A	A	A	A	A	A	A	A	A	A	A	A	A	A	A	A	A	A	A	A	A	A	A	A	A	A	A	A	A	A	A	A	-	A	A	A
4B	27245601	Y	C	G	A	A	A	A	A	A	A	A	A	A	A	A	A	A	A	A	A	A	A	A	A	A	A	A	A	A	A	A	A	A	A	A	A	A	A	A	A	A	A	A	A	-	A	A	A
4B	30316801	Y	C	T	A	B	A	A	A	A	A	A	A	H	B	A	A	A	A	D	H	A	B	B	A	B	B	B	B	B	H	H	C	B	B	B	A	H	-	A	A	A	B	B	A	B	B	B	B
4B	30316822	Y	C	T	A	A	A	A	A	A	A	A	A	A	A	A	A	A	A	A	A	A	A	A	A	A	A	A	A	A	A	A	A	A	A	A	A	A	A	A	A	A	A	A	A	A	A	A	A
4B	31028368	Y	C	G	A	A	A	A	A	A	A	A	A	A	A	A	A	A	A	A	A	A	A	A	A	A	A	A	A	A	A	A	-	A	A	A	A	A	A	A	A	A	A	A	A	A	A	A	A
4B	31397487	N	C	T	A	A	A	A	A	A	A	A	A	A	A	A	A	A	A	A	D	A	-	-	A	A	-	A	A	A	A	A	-	A	A	A	A	A	A	A	A	A	A	A	A	-	A	A	A
4B	31397725	N	G	C	A	A	A	A	A	A	A	A	A	A	A	A	A	A	A	A	D	A	-	-	A	A	-	A	A	A	A	A	H	A	A	A	A	A	A	A	A	A	A	A	A	-	A	A	A
4B	38307620	Y	A	G	A	A	A	A	A	A	A	A	A	A	A	A	A	A	A	A	A	A	A	A	A	A	A	A	A	A	A	A	A	A	A	A	A	A	A	A	A	A	A	A	A	A	A	A	A
4B	38307626	Y	G	GAC	A	A	A	A	A	A	A	A	A	A	A	A	A	A	A	A	A	A	A	A	A	A	A	A	A	A	A	A	A	A	A	A	A	A	A	A	A	A	A	A	A	A	A	A	A
4B	38307653	Y	T	A	A	A	A	A	A	A	A	A	A	A	A	A	A	A	A	A	A	A	A	A	A	A	A	A	A	A	A	A	A	A	A	A	A	A	A	A	A	A	A	A	A	A	A	A	A
4B	38376083	Y	A	G	A	A	A	A	A	A	A	A	A	A	A	A	A	A	A	A	A	A	A	A	A	A	A	A	A	A	A	A	A	A	A	A	A	A	A	A	A	A	A	A	A	A	A	A	A
4B	38376143	N	C	T	A	A	A	A	A	A	A	A	A	A	A	A	A	A	A	A	A	A	A	A	A	A	A	A	A	A	A	A	A	A	A	A	A	A	A	A	A	A	A	A	A	A	A	A	A
4B	38376288	N	T	C	A	A	A	A	A	A	A	A	A	A	A	A	A	A	A	A	A	A	A	A	A	A	A	A	A	A	A	A	A	A	A	A	A	A	A	A	A	A	A	A	A	A	A	A	A
4B	38376312	Y	A	G	A	A	A	A	A	A	A	A	A	A	A	A	A	A	A	A	A	A	A	A	A	A	A	A	A	A	A	A	A	A	A	A	A	A	A	A	A	A	A	A	A	A	A	A	A
4B	38376331	N	C	T	A	A	A	A	A	A	A	A	A	A	A	A	A	A	A	A	A	A	A	A	A	A	A	A	A	A	A	A	A	A	A	A	A	A	A	A	A	A	A	A	A	A	A	A	A
4B	38855940	Y	A	G	A	A	A	A	A	A	A	A	A	A	A	A	A	A	A	A	A	A	A	A	A	A	A	A	A	A	A	A	H	A	A	A	A	A	A	A	A	A	A	A	A	A	A	A	A
4B	38856239	N	A	C	A	A	A	A	A	A	A	A	A	A	A	A	A	A	A	A	A	A	A	A	A	A	A	A	A	A	A	A	D	A	A	A	A	A	A	A	A	A	A	A	A	A	A	A	A
4B	39432025	Y	C	T	-	A	A	A	A	A	A	A	A	A	A	A	A	A	A	A	A	A	B	-	A	A	A	B	A	B	H	H	B	C	A	-	A	H	-	A	A	A	A	A	A	B	H	A	B
4B	39432132	N	T	G	A	A	A	A	A	A	A	A	A	A	A	A	A	A	A	A	A	A	A	A	A	A	A	A	A	A	A	A	H	A	A	A	A	A	A	A	A	A	A	A	A	A	A	A	A
4B	39432272	Y	G	T	A	A	A	A	A	A	A	A	A	A	A	A	A	A	A	A	A	A	A	A	A	A	A	A	A	A	A	A	-	A	A	A	A	A	A	A	A	A	A	A	A	A	A	A	A
4B	39432273	N	A	G	A	A	A	A	A	A	A	A	A	A	A	A	A	A	A	A	A	A	A	A	A	A	A	A	A	A	A	A	-	A	A	A	A	A	A	A	A	A	A	A	A	A	A	A	A
4B	39432288	N	T	G	A	A	A	A	A	A	A	A	A	A	A	A	A	A	A	A	A	A	A	A	A	A	A	A	A	A	A	A	-	A	A	A	A	A	A	A	A	A	A	A	A	A	A	A	A
4B	39432308	Y	C	T	A	A	A	A	A	A	A	A	A	A	A	A	A	A	A	A	A	A	A	A	A	A	A	A	A	A	A	A	-	A	A	A	A	A	A	A	A	A	A	A	A	A	A	A	A
4B	39432332	N	T	C	A	A	A	A	A	A	A	A	A	A	A	A	A	A	A	A	A	A	A	A	A	A	A	A	A	A	A	A	-	A	A	A	A	A	A	A	A	A	A	A	A	A	A	A	A
4B	39432521	N	A	C	A	A	A	A	A	A	A	A	A	A	A	A	A	A	A	A	A	A	A	A	A	A	A	A	A	A	A	A	A	A	A	A	A	A	A	A	A	A	A	A	A	A	A	A	A
4B	41353949	Y	G	C	A	A	A	A	A	A	A	A	A	A	A	A	A	A	A	A	A	A	A	A	A	A	A	A	A	A	A	A	A	A	A	A	A	A	A	A	A	A	A	A	A	A	A	A	A
4B	41353951	Y	A	G	A	A	A	A	A	A	A	A	A	A	A	A	A	A	A	A	A	A	A	A	A	A	A	A	A	A	A	A	A	A	A	A	A	A	A	A	A	A	A	A	A	A	A	A	A
4B	41353986	Y	G	A	A	A	A	A	A	A	A	A	A	A	A	A	A	A	A	A	A	A	A	A	A	A	A	A	A	A	A	A	A	A	A	A	A	A	A	A	A	A	A	A	A	A	A	A	A
4B	41360778	Y	T	C	A	A	A	A	A	A	A	A	A	A	A	B	A	A	A	A	A	A	B	B	A	A	B	B	A	B	H	D	-	C	A	-	A	H	-	A	A	A	A	A	A	B	H	A	B
4B	41724742	Y	CT	C	D	A	A	A	A	A	A	A	A	H	A	A	A	A	A	A	H	A	A	A	A	A	B	A	A	A	A	D	A	A	A	-	A	A	A	A	A	A	A	H	A	A	A	B	A
4B	41984795	Y	C	T	A	A	A	A	A	A	-	A	A	A	A	B	A	A	A	A	A	A	B	B	A	A	A	A	A	A	A	H	-	A	A	-	A	H	-	-	A	A	A	A	A	B	A	A	B
4B	41997650	Y	C	T	A	A	A	A	A	A	A	A	A	A	A	B	A	A	A	A	A	A	B	B	A	A	A	A	A	A	A	H	-	A	A	A	A	H	B	A	A	A	A	A	A	B	H	B	B
4B	42382951	Y	T	C	A	A	A	A	A	A	A	A	A	A	A	A	A	A	A	A	A	A	A	-	A	A	A	A	A	A	A	A	A	A	A	A	A	A	A	A	A	A	A	A	A	A	A	A	A
4B	42608937	Y	A	G	A	B	B	A	A	A	A	A	A	H	B	B	A	A	A	A	D	A	A	B	A	A	B	A	A	A	A	B	-	D	A	C	B	B	B	B	B	A	B	H	B	-	B	B	B
4B	42780691	Y	G	A	A	A	A	A	A	A	A	A	A	A	A	A	A	A	A	A	A	A	A	A	A	A	A	A	A	H	A	A	A	A	A	A	A	A	A	A	A	A	A	A	A	A	A	A	A
4B	42822687	N	T	G	A	A	A	A	A	A	A	A	A	A	A	A	A	A	A	A	A	A	A	A	A	A	A	A	A	A	A	A	A	A	A	A	A	A	A	A	A	A	A	A	A	A	A	A	A
4B	42822839	N	G	T	A	A	A	A	A	A	A	A	A	A	A	A	A	A	A	A	A	A	A	A	A	A	A	A	A	A	A	A	A	A	A	A	A	A	A	A	A	A	A	A	A	A	A	A	A
4B	43060946	Y	T	C	A	A	A	A	A	A	A	A	A	A	A	A	A	A	A	A	A	A	A	A	A	A	A	A	A	A	A	A	-	A	A	A	A	A	A	A	A	A	A	A	A	A	A	A	A
4B	43060962	N	C	T	A	A	A	A	A	A	A	A	A	A	A	A	A	A	A	A	A	A	A	A	A	A	A	A	A	A	A	A	-	A	A	A	A	A	A	A	A	A	A	A	A	A	A	A	A
4B	43060974	Y	G	A	A	A	A	A	A	A	A	A	A	A	A	A	A	A	A	A	A	A	A	A	A	A	A	A	A	A	A	A	-	A	A	A	A	A	A	A	A	A	A	A	A	A	A	A	A
4B	43060977	N	C	G	A	A	A	A	A	A	A	A	A	A	A	A	A	A	A	A	A	A	A	A	A	A	A	A	A	A	A	A	-	A	A	A	A	A	A	A	A	A	A	A	A	A	A	A	A
4B	43061003	N	G	A	A	A	A	A	A	A	A	A	A	A	A	A	A	A	A	A	A	A	A	A	A	A	A	A	A	A	A	A	-	A	A	A	A	A	A	A	A	A	A	A	A	A	A	A	A
4B	43092521	N	C	T	A	A	A	A	A	A	A	A	A	A	A	A	A	A	A	A	A	A	A	A	A	A	A	A	A	A	A	A	A	A	A	A	A	A	A	A	A	A	A	A	A	A	A	A	A
4B	43092561	Y	A	G	A	A	A	A	A	A	A	A	A	A	A	A	A	A	A	A	A	A	A	A	A	A	A	A	A	A	A	A	A	A	A	A	A	A	A	A	A	A	A	A	A	A	A	A	A
4B	43092927	N	A	G	A	A	A	A	A	A	A	A	A	A	A	A	A	A	A	A	A	A	A	A	A	A	A	A	A	A	A	A	A	A	A	A	A	A	A	A	A	A	A	A	A	A	A	A	A
4B	43819217	N	T	C	A	A	A	A	A	A	A	A	A	A	A	A	A	A	A	A	H	-	A	A	A	H	A	A	A	H	A	A	A	A	D	A	A	A	A	-	A	A	D	A	A	-	A	A	A
4B	43819254	N	A	G	A	A	A	A	A	A	A	A	A	A	A	A	A	A	A	A	H	A	A	A	A	H	A	A	D	H	A	A	A	A	H	A	A	A	A	A	A	A	H	A	A	-	A	A	A
4B	44192463	N	A	G	A	A	A	A	A	A	A	A	A	A	A	A	A	A	A	A	A	A	A	A	A	A	A	A	A	A	A	A	A	A	A	A	A	A	A	A	A	A	A	A	A	A	A	A	A
4B	44681248	Y	T	C	A	A	A	A	A	A	A	A	A	A	A	A	A	A	A	A	D	A	A	A	A	A	A	A	A	A	A	A	A	A	A	A	A	A	A	A	A	A	A	A	A	A	A	A	A
4B	44734995	N	C	T	A	A	A	A	A	A	A	A	A	A	A	A	A	A	A	-	H	A	A	A	A	A	A	A	-	A	A	A	A	A	A	A	A	A	A	-	A	A	A	A	A	A	A	A	A
4B	44735029	Y	G	T	A	A	A	A	A	A	B	B	A	A	A	B	B	A	B	-	A	B	A	A	B	A	A	A	-	D	H	A	A	A	A	A	A	A	A	-	A	A	A	A	A	A	A	A	A
4B	44735134	Y	A	G	A	A	A	A	-	A	A	A	A	A	A	A	A	A	A	A	A	A	A	A	A	A	A	A	A	A	A	A	A	A	A	A	A	A	A	A	A	A	A	A	A	A	A	A	A
4B	44874203	N	C	T	A	A	A	A	A	A	A	A	A	A	A	A	A	A	A	A	A	A	A	A	A	A	A	A	A	A	A	A	A	A	A	A	A	A	A	A	A	A	A	A	A	-	A	A	A
4B	44874227	N	T	C	A	A	A	A	A	A	A	A	A	A	A	A	A	A	A	A	A	A	A	A	A	A	A	A	A	A	A	A	-	A	A	A	A	A	A	A	A	A	A	A	A	-	A	A	A
4B	44874231	Y	G	A	A	A	A	A	A	A	A	A	A	A	A	A	A	A	A	A	A	A	A	A	A	A	A	A	A	A	A	A	-	A	A	A	A	A	A	A	A	A	A	A	A	-	A	A	A
4B	44874234	Y	T	C	A	A	A	A	A	A	A	A	A	A	A	A	A	-	A	A	A	A	A	A	A	A	A	A	A	A	A	A	-	A	A	A	A	A	A	A	A	A	A	A	A	-	A	A	A
4B	44874242	N	C	T	A	A	A	A	A	A	A	A	A	A	A	A	A	A	A	A	A	A	A	A	A	A	A	A	A	A	A	A	-	A	A	A	A	A	A	A	A	A	A	A	A	-	A	A	A
4B	45281009	N	C	T	B	A	B	B	B	-	A	A	A	A	H	A	A	B	A	B	B	A	A	A	A	B	A	A	A	A	A	A	-	A	B	-	A	A	A	A	B	A	A	H	A	A	H	A	A
4B	45463934	N	C	T	-	A	A	A	A	A	A	A	A	A	-	A	A	A	A	A	A	A	A	-	A	A	A	A	A	A	A	A	A	A	A	A	A	A	A	A	A	A	A	A	A	A	A	A	A
4B	45464267	Y	T	C	-	A	A	A	A	A	A	A	A	A	-	A	A	A	A	A	A	A	A	-	A	A	D	A	A	A	A	A	A	A	A	A	A	A	A	A	A	A	A	A	A	D	A	A	A
4B	45655393	N	T	C	A	A	A	A	A	A	A	A	A	A	A	A	A	A	A	A	A	A	A	-	A	A	A	A	A	A	A	-	A	A	A	A	-	A	-	A	A	A	A	A	-	-	A	A	A
4B	46019602	Y	T	A	A	A	A	A	A	A	A	A	A	A	A	A	A	A	A	A	A	A	A	-	A	A	A	A	A	A	A	A	A	A	A	A	A	A	A	A	A	A	A	A	A	A	A	A	A
4B	46019604	N	T	G	A	A	A	A	A	A	A	A	A	A	A	A	A	A	A	A	A	A	A	-	A	A	A	A	A	A	A	A	A	A	A	A	A	A	A	A	A	A	A	A	A	A	A	A	A
4B	46019665	Y	A	G	A	A	A	A	A	A	A	A	A	A	A	A	A	A	A	A	A	A	A	-	A	A	A	A	A	A	A	A	A	A	A	A	A	A	A	A	A	A	A	A	A	A	A	A	A
4B	46187912	Y	G	A	C	A	A	A	A	A	A	A	A	A	B	A	A	A	A	A	A	A	A	H	A	A	A	A	A	A	A	A	A	A	A	A	A	A	A	A	A	A	A	A	A	A	A	A	A
4B	46788478	Y	A	G	A	A	A	A	A	A	A	A	A	A	A	A	A	A	A	A	D	A	A	A	A	A	A	A	A	A	A	A	A	A	A	A	A	A	A	A	-	A	A	A	A	A	A	A	A
4B	46798427	Y	C	T	A	B	B	A	A	-	B	A	A	H	B	A	A	B	B	B	C	A	B	B	B	B	B	B	B	B	H	C	B	C	B	H	B	C	B	B	B	A	B	B	B	B	H	B	B
4B	47205344	Y	T	A	A	A	A	A	A	A	A	A	A	A	A	A	A	A	A	A	A	A	A	A	A	A	A	A	A	A	A	A	A	A	A	A	A	A	A	A	A	A	A	A	A	A	A	A	A
4B	47205345	Y	C	A	A	A	A	A	A	A	A	A	A	A	A	A	A	A	A	A	A	A	A	A	A	A	A	A	A	A	A	A	A	A	A	A	A	A	A	A	A	A	A	A	A	A	A	A	A
4B	47231038	Y	T	C	A	A	A	A	A	A	A	A	A	A	A	A	A	A	A	D	H	A	A	D	A	A	A	B	B	B	C	A	B	B	A	H	A	A	A	A	A	A	B	A	A	-	D	A	A
4B	47305550	Y	T	A	A	A	A	A	A	A	A	A	A	A	-	A	A	A	A	A	A	A	A	-	A	A	A	A	A	A	A	A	A	A	A	A	A	A	A	A	A	A	A	A	A	A	A	A	A
4B	47306115	N	C	T	A	A	A	A	A	-	A	A	A	A	-	A	A	A	A	A	A	A	A	-	A	A	A	A	A	A	A	A	A	A	A	A	A	A	A	A	A	A	A	A	A	A	A	A	A
4B	47398115	Y	A	C	A	A	A	A	A	A	A	A	A	A	A	A	A	A	A	A	A	A	A	A	A	A	A	A	A	A	A	A	A	A	A	A	A	A	A	A	A	A	A	A	A	A	A	A	A
4B	47417667	N	T	A	A	A	A	A	A	A	A	A	A	A	A	A	B	A	B	A	A	B	A	A	A	A	A	A	A	H	A	A	A	A	A	A	A	A	A	A	A	A	A	A	A	-	A	A	A
4B	47423626	Y	A	G	A	A	A	A	A	A	A	A	A	A	A	A	A	A	A	A	A	A	A	A	A	A	A	A	A	A	A	A	A	A	A	A	A	A	A	A	A	A	A	A	A	A	A	A	A
4B	47681464	Y	C	T	H	-	-	A	A	A	A	A	A	H	H	A	A	A	A	A	A	A	-	A	-	A	B	-	A	A	A	H	-	A	C	A	A	H	H	A	A	A	A	A	-	B	A	A	A
4B	47681783	Y	A	T	H	-	-	A	A	-	A	A	A	H	H	A	A	A	A	A	A	A	-	A	-	A	-	-	A	A	A	H	H	A	C	-	A	B	H	A	A	A	A	A	-	B	A	A	A
4B	47681794	N	T	C	H	-	-	A	A	-	A	A	A	H	H	A	A	A	A	A	A	A	-	A	-	A	-	-	A	A	A	H	H	A	C	-	A	B	C	A	A	A	A	A	-	B	A	A	A
4B	47681798	Y	T	C	H	-	-	A	A	A	A	A	A	H	H	A	A	A	A	A	A	A	-	A	-	A	-	-	A	A	A	H	A	A	H	A	A	H	D	A	A	A	A	A	-	B	A	A	A
4B	47681817	N	C	CG	H	-	-	A	A	A	A	A	A	A	H	A	A	A	A	A	A	A	-	A	-	A	-	-	A	A	A	A	A	A	-	A	A	H	A	A	A	A	A	A	-	B	A	A	A
4B	47681819	Y	C	T	H	-	-	A	A	A	A	A	A	H	H	A	A	A	A	A	A	A	-	A	-	A	-	-	A	A	A	H	A	A	H	A	A	H	H	A	A	A	A	A	-	B	A	A	A
4B	47693841	N	C	T	H	B	B	B	B	-	A	B	A	H	H	A	B	B	B	C	H	B	B	A	B	A	B	A	A	A	A	H	A	A	B	-	A	H	-	A	A	A	A	A	B	B	H	A	A
4B	47860207	N	G	A	A	A	A	A	A	A	A	A	A	A	A	A	A	A	A	A	A	A	A	A	A	A	A	A	A	A	A	A	A	A	A	A	A	A	A	A	A	A	A	A	A	A	A	A	A
4B	48807564	N	C	T	A	B	A	A	A	A	A	A	A	H	-	A	A	A	A	A	B	A	A	B	A	B	A	B	B	B	B	A	A	A	A	C	A	H	A	B	A	A	B	A	A	A	H	A	B
5B	175863	N	T	C	-	A	A	A	A	A	A	A	A	A	A	A	A	A	A	A	A	A	A	-	A	A	A	A	A	A	A	A	A	A	A	A	A	A	A	A	A	A	A	A	A	A	A	A	A
5B	475378	Y	A	G	A	A	A	A	A	A	A	A	A	A	A	A	A	A	A	A	A	A	A	A	A	A	A	A	A	A	A	A	D	A	A	A	A	A	A	A	A	A	A	A	A	A	A	A	A
5B	594215	N	G	A	A	A	A	A	A	A	A	A	A	A	A	A	A	A	A	A	A	A	A	A	A	A	A	A	A	A	A	A	A	A	A	A	A	A	A	A	A	A	A	A	A	A	A	A	A
5B	594216	Y	T	C	A	A	A	A	A	A	A	A	A	A	A	A	A	A	A	A	A	A	A	A	A	A	A	A	A	A	A	A	A	A	A	A	A	A	A	A	A	A	A	A	A	A	A	A	A
5B	835783	Y	A	G	A	A	A	A	A	A	A	A	A	A	A	A	A	A	A	H	A	A	A	A	A	A	A	A	A	A	A	A	A	A	A	A	A	A	A	A	A	A	A	A	A	A	A	A	A
5B	836300	N	C	T	A	A	A	A	A	A	A	A	A	A	A	A	A	A	A	C	A	A	A	A	A	A	A	A	-	A	A	A	A	A	A	A	A	A	A	A	A	A	A	A	A	-	A	A	A
5B	870994	N	C	T	A	A	A	A	A	A	A	A	A	A	A	A	A	A	A	H	A	A	A	A	A	A	A	A	A	A	A	A	A	A	A	A	A	A	A	A	A	A	A	A	A	A	A	A	A
5B	871004	Y	AG	A	A	A	A	A	A	A	A	A	A	A	A	A	A	A	A	H	A	A	A	A	A	A	A	A	A	A	A	D	A	A	A	A	A	A	-	A	A	A	A	A	A	A	A	A	A
5B	871009	N	T	C	A	A	A	A	A	A	A	A	A	A	A	A	A	A	A	H	A	A	A	A	A	A	A	A	A	A	A	A	A	A	A	A	A	A	A	A	A	A	A	A	A	A	A	A	A
5B	889171	N	T	C	A	A	A	A	A	A	A	A	A	A	A	A	A	A	A	H	A	A	A	A	A	A	A	A	A	A	A	A	D	A	A	A	A	A	A	-	A	A	A	A	A	-	A	A	A
5B	898373	N	T	A	A	A	A	A	A	A	A	A	A	A	A	A	A	A	A	C	A	A	A	A	A	A	A	A	A	A	A	A	A	A	A	A	A	A	A	A	A	A	A	A	A	A	A	A	A
5B	1005657	Y	C	G	A	A	A	A	A	A	A	A	A	A	A	A	A	A	A	H	A	A	A	A	A	A	A	A	A	A	A	A	A	A	A	A	A	A	A	A	A	A	A	A	A	A	A	A	A
5B	1005724	N	TC	T	A	A	A	A	A	-	A	A	A	H	A	A	A	A	A	H	A	A	A	A	A	A	A	A	A	A	A	A	A	A	A	A	A	H	A	A	A	A	A	A	A	A	A	A	A
5B	1005854	Y	G	A	A	A	A	A	A	A	A	A	A	A	A	A	A	A	A	H	A	A	A	A	A	A	A	A	A	A	A	A	-	A	A	A	A	A	A	A	A	A	A	A	A	A	A	A	A
5B	1038173	Y	C	T	-	A	A	A	A	A	A	A	A	A	-	A	A	A	A	C	A	A	A	-	A	A	A	A	A	A	A	A	A	A	A	A	A	A	A	A	A	A	A	A	A	A	A	A	A
5B	1355112	Y	A	G	A	A	A	A	A	A	A	A	A	H	B	A	A	A	A	A	H	A	B	-	A	B	-	B	A	B	A	H	B	C	B	-	B	A	-	B	A	A	A	C	B	B	H	B	B
5B	1744831	Y	G	C	A	B	B	B	A	B	B	B	A	D	B	A	A	A	A	D	H	B	B	B	B	B	B	B	B	B	A	C	-	H	B	-	B	A	-	B	B	A	A	C	B	B	B	B	B
5B	1748796	Y	G	A	A	B	B	B	A	B	B	B	A	H	B	A	A	A	A	A	H	B	B	B	B	B	B	B	B	B	A	H	D	H	B	-	B	A	-	B	B	A	A	C	B	-	B	B	B
5B	1960474	N	CAG	C	-	A	A	A	D	A	D	A	A	A	A	A	A	A	A	D	D	B	D	-	A	A	A	A	A	A	A	A	A	A	A	A	A	A	A	A	A	D	A	D	A	D	D	A	A
5B	2124200	Y	T	C	A	A	A	A	A	A	A	A	A	A	A	A	A	A	A	A	D	A	A	A	A	A	A	A	A	A	A	A	A	A	A	A	A	A	A	A	A	A	A	A	A	A	A	A	A
5B	2150749	Y	C	T	A	A	A	A	A	A	A	A	A	A	A	A	A	A	A	A	A	A	A	A	A	A	A	A	A	A	A	A	A	A	A	A	A	A	A	A	A	A	A	A	A	A	A	A	A
5B	2259734	N	T	C	A	A	A	A	A	A	A	A	A	D	A	A	A	A	A	A	A	A	A	A	A	A	A	A	A	A	A	A	A	A	A	A	A	A	A	A	A	A	A	A	A	A	A	A	A
5B	2340015	N	T	G	A	A	A	A	A	A	A	A	A	A	A	A	A	A	A	A	A	A	A	A	A	A	A	A	A	A	A	A	A	A	A	A	A	A	A	A	A	A	A	A	A	A	A	A	A
5B	2512695	Y	G	T	A	B	B	A	A	A	A	A	A	B	H	A	B	A	B	A	A	A	B	B	A	H	B	A	A	A	C	B	B	D	B	B	B	B	B	B	B	A	B	B	B	B	B	B	B
5B	2542435	Y	C	A	A	A	A	A	A	A	A	A	A	A	A	A	A	A	A	A	A	A	A	A	A	A	A	A	A	A	A	A	A	A	A	A	A	A	A	A	A	A	A	A	A	A	A	A	A
5B	2880481	Y	A	G	B	A	A	B	B	B	B	B	B	A	A	A	A	B	A	C	H	B	A	B	B	A	A	A	A	A	D	A	A	A	A	-	A	A	A	A	A	B	A	A	A	A	H	A	A
5B	3028672	N	A	G	A	A	A	A	A	A	A	A	A	A	A	A	A	A	A	A	A	A	A	A	A	A	A	A	A	A	A	A	A	A	A	A	A	A	A	A	A	A	A	A	A	A	A	A	A
5B	3028678	N	A	G	A	A	A	A	A	A	A	A	A	A	A	A	A	A	A	A	A	A	A	A	A	A	A	A	A	A	A	A	-	A	A	A	A	A	A	A	A	A	A	A	A	A	A	A	A
5B	3034700	N	A	G	A	A	A	A	A	A	A	A	A	A	A	A	A	A	A	A	D	A	A	A	A	A	A	A	A	A	A	A	A	A	A	A	A	A	A	A	A	A	A	A	A	A	A	A	A
5B	3362810	Y	A	AC	A	A	A	A	A	A	A	A	A	A	A	A	A	A	A	A	A	A	A	A	B	A	A	A	A	A	D	-	A	A	A	A	A	A	A	A	A	A	A	A	A	A	A	A	A
5B	3362811	Y	A	C	A	A	A	A	A	A	A	A	A	A	A	A	A	A	A	A	A	A	A	A	B	A	A	A	A	A	D	A	A	A	A	A	A	A	A	A	A	A	A	A	A	A	A	A	A
5B	3627338	Y	C	T	A	A	A	A	A	A	A	A	A	A	A	A	A	A	A	A	A	A	A	A	A	A	A	A	A	A	A	A	A	A	A	A	A	A	A	A	A	A	A	A	A	A	A	A	A
5B	3627343	N	C	T	A	A	A	A	A	A	A	A	A	A	A	A	A	A	A	A	A	A	A	-	A	A	A	A	A	A	A	A	A	A	A	A	A	A	A	A	A	A	A	A	A	A	A	A	A
5B	3627682	N	C	T	A	A	A	A	A	A	A	A	A	A	A	A	A	A	A	A	A	A	A	A	A	A	A	A	A	A	A	A	-	A	A	A	A	A	A	A	A	A	A	A	A	A	A	A	A
5B	3793270	Y	A	G	A	A	A	A	A	A	A	A	A	A	A	A	A	A	A	A	A	A	A	A	A	A	-	-	A	A	A	A	A	A	A	A	A	A	A	A	A	A	A	A	A	-	A	A	A
5B	3874420	N	C	T	A	A	A	A	A	A	A	A	B	A	A	A	A	A	A	A	A	A	A	A	A	A	A	A	A	A	A	A	A	A	A	A	A	A	A	A	A	A	A	A	A	A	A	A	A
5B	7441661	Y	C	T	-	A	A	A	A	A	A	A	A	A	A	A	A	A	A	A	D	A	A	-	A	A	A	A	A	A	A	A	A	A	A	A	A	A	A	-	A	A	A	A	A	A	A	A	A
5B	7441674	Y	G	A	-	A	A	A	A	A	A	A	A	A	A	A	A	A	A	A	D	A	A	-	A	A	A	A	A	A	A	A	A	A	A	A	A	A	A	A	A	A	A	A	A	A	A	A	A
5B	7441685	Y	C	T	-	A	A	A	A	A	A	A	A	A	A	A	A	A	A	A	D	A	A	-	A	A	A	A	A	A	A	A	A	A	A	A	A	A	A	A	A	A	A	A	A	A	A	A	A
5B	7534384	N	G	C	A	A	A	A	A	A	A	A	A	A	A	A	A	A	A	A	A	A	A	A	A	A	A	A	A	A	H	D	A	A	A	A	A	A	A	A	A	A	A	A	A	A	A	A	A
5B	7543937	Y	C	T	A	A	A	A	A	A	A	A	A	A	A	A	A	A	A	A	A	A	A	A	A	A	A	A	-	A	H	A	A	A	A	A	A	A	A	A	A	A	-	A	A	-	A	A	A
5B	7641949	N	C	T	A	A	A	A	A	A	A	A	A	A	A	A	A	A	A	A	A	A	A	A	A	A	A	A	A	A	A	A	A	A	A	A	A	A	A	A	A	A	A	A	A	A	A	A	A
5B	7734568	N	A	G	A	A	A	A	A	A	A	A	A	A	A	A	A	A	A	A	A	A	A	A	A	A	A	A	A	A	A	A	A	A	A	A	A	A	A	A	A	A	A	A	A	A	-	A	A
5B	7734584	N	T	TC	A	A	A	A	A	A	A	A	A	A	A	A	A	A	A	A	A	A	A	A	A	A	A	A	A	A	A	A	A	A	A	A	A	A	A	A	A	A	A	A	A	A	-	A	A
5B	7734682	Y	G	A	A	A	A	A	A	A	A	A	A	A	A	A	A	A	A	A	A	A	A	A	A	A	A	A	A	A	A	A	A	A	A	A	A	A	A	A	A	A	A	A	A	A	-	A	A
5B	7749082	N	C	T	A	A	A	A	A	A	A	A	A	A	A	A	A	A	A	A	D	A	A	A	A	A	A	A	A	A	A	A	A	A	A	A	A	A	A	A	A	A	A	A	A	-	A	A	A
5B	7749095	N	A	G	A	A	A	A	A	A	A	A	A	A	A	A	A	A	A	A	D	A	A	A	A	A	A	A	A	A	A	A	A	A	A	A	A	A	A	A	A	A	A	A	A	-	A	A	A
5B	7749116	Y	C	G	A	A	A	A	A	A	A	A	A	A	A	A	A	A	A	A	D	A	A	A	A	A	A	A	A	A	A	A	A	A	A	A	A	A	A	A	A	A	A	A	A	-	A	A	A
5B	7777109	N	A	G	A	A	A	A	A	A	A	A	A	A	A	A	A	A	A	A	A	A	A	A	A	A	A	A	A	A	A	A	A	A	A	A	A	A	A	A	A	A	A	A	A	A	A	A	A
5B	7777418	Y	A	G	A	A	A	A	A	A	A	A	A	A	A	A	A	A	A	A	A	A	A	A	A	A	A	A	A	A	A	A	-	A	A	A	A	A	A	A	A	A	A	A	A	A	A	A	A
5B	7777447	Y	T	G	A	A	A	A	A	A	A	A	A	A	A	A	A	A	A	A	A	A	A	A	A	A	A	A	A	A	A	A	-	A	A	A	A	A	A	A	A	A	A	A	A	A	A	A	A
5B	7886579	N	A	G	A	A	A	A	A	A	A	A	A	A	A	A	A	A	A	A	D	A	A	A	A	A	A	A	A	A	A	A	A	A	A	A	A	A	A	A	A	A	A	A	A	-	A	A	A
5B	7912910	N	A	C	A	A	A	A	A	A	A	A	A	A	A	A	A	A	A	A	A	A	A	A	A	A	A	A	A	A	A	A	A	A	A	A	A	A	A	A	A	A	A	A	A	A	A	A	A
5B	8196676	Y	A	G	A	A	A	A	A	A	A	A	A	A	A	A	A	A	A	A	A	A	A	A	A	A	A	A	A	A	A	A	A	A	A	A	A	A	A	A	A	A	A	A	A	A	A	A	A
5B	8218115	Y	A	T	A	A	A	A	A	A	A	A	A	A	A	A	A	A	A	A	A	A	A	A	A	A	A	A	A	A	A	A	-	A	A	A	A	A	A	A	A	A	A	A	A	A	A	A	A
5B	8243861	N	G	A	A	A	A	A	A	A	A	A	A	A	A	A	A	A	A	A	A	A	A	A	A	A	A	A	A	A	A	A	A	A	A	A	A	A	A	A	A	A	A	A	A	A	A	A	A
5B	8349448	Y	A	G	A	A	A	A	A	A	A	A	A	A	A	A	A	A	A	A	A	A	A	A	A	A	A	A	A	A	A	A	A	A	A	A	A	A	A	A	A	A	A	A	A	A	A	A	A
5B	8350506	Y	CTA	C	A	A	A	A	A	A	A	A	A	A	A	A	A	A	A	A	A	A	A	A	A	A	A	A	A	A	A	A	-	A	A	A	A	A	A	A	A	A	A	A	A	A	A	A	A
5B	8355404	Y	T	C	A	A	A	A	A	A	A	A	A	A	A	A	A	A	A	A	A	A	A	A	A	A	A	A	A	A	A	A	A	A	A	A	A	A	A	A	A	A	A	A	A	A	A	A	A
5B	8371739	Y	T	C	-	A	A	A	A	A	A	A	A	A	A	A	A	A	A	A	A	A	A	-	A	A	A	A	A	A	A	A	A	A	A	A	A	A	A	A	A	A	A	A	A	A	A	A	A
5B	8425699	Y	T	G	A	A	A	A	A	A	A	A	A	A	A	A	A	A	A	A	A	A	A	-	A	A	A	A	A	A	A	A	A	A	A	A	A	A	A	A	A	A	A	A	A	A	A	A	A
5B	8439290	Y	C	T	A	A	A	A	A	A	A	A	A	A	A	A	A	A	A	A	A	A	A	A	A	A	A	A	A	A	A	A	A	A	A	A	A	A	A	A	A	A	A	A	A	A	A	A	A
5B	8485411	N	T	C	A	A	A	A	A	A	A	A	A	A	A	A	A	A	A	A	A	A	A	A	A	A	A	A	A	A	A	A	A	A	A	A	A	A	A	A	A	A	A	A	A	-	A	A	A
5B	8485596	N	C	T	A	A	A	A	A	A	A	A	A	A	A	A	A	A	A	A	A	A	A	A	A	A	A	A	A	A	A	A	A	A	A	A	A	A	A	A	A	A	A	A	A	-	A	A	A
5B	8485614	Y	G	C	A	A	A	A	A	A	A	A	A	A	A	A	A	A	A	A	A	A	A	A	A	A	A	A	A	A	A	A	A	A	A	A	A	A	A	A	A	A	A	A	A	-	A	A	A
5B	8549573	Y	A	AT	A	A	A	A	A	A	A	A	A	A	A	A	A	A	A	A	A	A	A	A	A	A	A	A	A	A	A	D	A	A	A	A	A	A	A	A	A	A	A	A	A	A	A	A	A
5B	8550026	Y	C	A	A	A	A	A	A	A	A	A	A	A	A	A	A	A	A	A	A	A	A	A	A	A	A	A	A	A	A	A	A	A	A	A	A	A	A	A	A	A	A	A	A	A	A	A	A
5B	8580076	N	C	G	A	A	A	A	A	A	A	A	A	A	-	A	A	A	A	A	A	A	A	-	A	A	A	A	A	A	A	A	-	A	A	A	A	A	A	A	A	A	A	A	A	A	A	A	A
5B	8598060	Y	A	G	A	A	A	A	A	A	A	A	A	A	A	A	A	A	A	A	A	A	A	-	A	A	A	A	A	A	A	A	A	A	A	A	A	A	A	A	A	A	A	A	A	A	A	A	A
5B	8598454	Y	T	C	A	A	A	A	A	A	A	A	A	A	A	A	A	A	A	A	A	A	A	-	A	A	A	A	A	A	A	A	A	A	A	A	A	A	A	A	A	A	A	A	A	A	A	A	A
5B	8607235	Y	T	C	A	A	A	A	A	A	A	A	A	A	A	A	A	A	A	A	A	A	A	A	A	A	A	A	A	A	A	A	A	A	A	A	A	A	A	A	A	A	A	A	A	-	A	A	A
5B	8709087	N	G	C	A	A	A	A	A	A	A	A	A	A	A	A	A	A	A	A	D	A	A	A	A	A	A	A	A	A	A	A	A	A	A	A	A	A	A	-	A	A	A	A	A	-	A	A	A
5B	8709186	N	A	AT	A	A	A	A	A	A	A	A	A	D	A	A	A	A	A	A	D	A	A	A	A	A	A	A	A	A	A	A	A	A	A	A	A	A	A	-	A	A	A	A	A	-	A	A	A
5B	8716006	Y	G	C	A	A	A	A	A	A	A	A	A	A	A	A	A	A	A	A	A	A	A	A	A	A	A	A	A	A	A	A	A	A	A	A	A	A	A	A	A	A	A	A	A	A	A	A	A
5B	8879223	Y	C	T	A	A	A	A	A	A	A	A	A	A	A	A	A	A	A	A	A	A	A	A	A	A	A	A	A	A	A	A	-	A	A	A	A	A	A	A	A	A	A	A	A	A	A	A	A
5B	8885134	Y	C	T	A	A	A	A	A	A	A	A	A	A	A	A	A	A	A	A	A	A	A	A	A	A	A	A	A	A	A	A	A	A	A	A	A	A	A	A	A	A	A	A	A	A	A	A	A
5B	8885157	Y	G	C	A	A	A	A	A	A	A	A	A	A	A	A	A	A	A	A	A	A	A	A	A	A	A	A	A	A	A	A	A	A	A	A	A	A	A	A	A	A	A	A	A	A	A	A	A
5B	8885195	Y	C	G	A	A	A	A	A	A	A	A	A	A	A	A	A	A	A	A	H	A	A	A	A	A	A	A	A	A	A	A	A	A	A	A	A	A	A	A	A	A	A	A	A	-	A	A	A
5B	8885279	Y	T	TCCCATAG	A	A	A	A	A	A	A	A	A	A	A	A	A	A	A	A	H	A	A	A	A	A	A	A	A	A	A	A	-	A	A	A	A	A	A	A	A	A	A	A	A	-	A	A	A
5B	8885288	Y	C	CCACAGCT	A	A	A	A	A	A	A	A	A	A	A	A	A	A	A	A	H	A	A	A	A	A	A	A	A	A	A	A	-	A	A	A	A	A	A	A	A	A	A	A	A	-	A	A	A
5B	8909583	Y	G	A	A	A	A	A	A	A	A	A	A	A	A	A	A	A	A	A	A	A	A	A	A	A	A	A	A	A	A	A	A	A	A	A	A	A	A	A	A	A	A	A	A	A	A	A	A
5B	8909779	N	C	CTT	A	A	A	A	A	A	A	A	A	A	A	A	A	A	A	A	A	A	A	A	A	A	A	A	A	A	A	A	A	A	A	A	A	A	A	A	A	A	A	A	A	A	A	A	A
5B	9027535	N	T	C	A	A	A	A	A	A	A	A	A	A	A	A	A	A	A	A	A	A	A	A	A	A	A	A	A	A	A	A	A	A	A	A	A	A	A	A	A	A	A	A	A	A	A	A	A
5B	9250298	Y	G	A	A	A	A	A	A	A	A	A	A	A	A	A	A	A	A	A	D	A	A	A	A	A	A	A	A	A	A	A	A	A	A	A	A	A	A	A	A	A	A	A	A	A	A	A	A
5B	9264267	N	T	TATG	A	A	A	A	A	A	A	A	A	A	A	A	A	A	A	A	A	A	A	A	A	A	A	A	A	A	A	A	A	A	A	A	A	A	A	A	A	A	A	A	A	-	A	A	A
5B	9298159	Y	TGACG	T	A	A	A	A	A	A	A	A	A	A	A	A	A	A	A	A	A	A	A	A	A	A	A	A	A	A	A	A	A	A	A	A	A	A	A	A	A	A	A	A	A	A	A	A	A
5B	9312397	N	C	T	A	A	A	A	A	A	A	A	A	A	A	A	A	A	A	A	A	A	A	A	A	A	A	A	A	A	A	A	A	A	A	A	A	A	A	A	A	A	A	A	A	A	A	A	A
5B	9312660	Y	G	C	A	A	A	A	A	A	A	A	A	A	A	A	A	A	A	A	A	A	A	A	A	A	A	A	A	A	A	A	A	A	A	A	A	A	A	A	A	A	A	A	A	A	A	A	A
5B	9312675	N	G	A	A	A	A	A	A	A	A	A	A	A	A	A	A	A	A	A	A	A	A	A	A	A	A	A	A	A	A	A	A	A	A	A	A	A	A	A	A	A	A	A	A	A	A	A	A
5B	9314192	N	A	G	A	A	A	A	A	A	A	A	A	A	A	A	A	A	A	A	A	A	A	A	A	A	A	A	A	A	A	A	-	A	A	A	A	A	A	A	A	A	A	A	A	A	A	A	A
5B	9383745	Y	T	C	A	A	A	A	A	A	A	A	A	A	A	A	A	A	A	A	A	A	A	A	A	A	A	A	A	A	A	A	A	A	A	A	A	A	A	A	A	A	A	A	A	A	A	A	A
5B	9392455	N	C	T	A	A	A	A	A	A	A	A	A	A	A	A	A	A	A	A	A	A	A	A	A	A	A	A	A	A	A	A	A	A	A	A	A	A	A	A	A	A	A	A	A	A	A	A	A
5B	9570716	Y	G	T	A	A	A	A	A	A	A	A	A	A	A	A	A	A	A	A	A	A	A	A	A	A	A	A	A	A	A	A	-	A	A	A	A	A	A	A	A	A	A	A	A	A	A	A	A
5B	9586966	N	C	A	A	A	A	A	A	A	A	A	A	A	A	A	A	A	A	A	A	A	A	A	A	A	A	A	A	A	A	A	A	A	A	A	A	A	A	A	A	A	A	A	A	A	A	A	A
5B	9618626	Y	A	G	A	A	A	A	A	A	A	A	A	A	A	A	A	A	A	A	A	A	A	-	A	A	A	A	A	A	A	A	D	A	A	A	A	A	A	A	A	A	A	A	A	A	A	A	A
5B	9618684	Y	T	C	A	A	A	A	A	A	A	A	A	A	A	A	A	A	A	A	A	A	A	-	A	A	A	A	A	A	A	A	D	A	A	A	A	A	A	A	A	A	A	A	A	A	A	A	A
5B	9618983	Y	A	G	A	A	A	A	A	A	A	A	A	A	A	A	A	A	A	A	D	A	A	-	A	A	A	A	A	A	A	A	D	A	A	A	A	A	A	A	A	A	A	A	A	A	A	A	A
5B	9619057	Y	G	A	C	B	B	A	A	A	B	A	B	B	B	B	B	B	A	C	B	A	B	-	A	B	B	B	B	B	C	B	B	B	B	B	B	B	B	B	A	B	B	B	B	B	B	B	B
5B	9660199	N	G	C	A	A	A	A	A	A	A	A	A	A	-	A	A	A	A	A	A	A	A	-	A	A	A	A	A	A	A	A	A	A	A	A	A	A	A	A	A	A	A	A	A	A	A	A	A
5B	9681740	N	T	A	-	A	A	A	A	A	A	A	A	A	-	A	A	A	A	A	A	A	A	-	A	A	A	A	A	A	A	A	A	A	A	A	A	A	A	A	A	A	A	A	A	A	A	A	A
5B	9681802	Y	G	A	-	A	A	A	A	A	A	A	A	A	-	A	A	A	A	D	A	A	A	-	A	A	A	A	A	A	A	A	A	A	A	A	A	A	A	A	A	A	A	A	A	A	A	A	A
5B	9741097	Y	T	C	A	A	A	A	A	A	A	A	A	A	A	A	A	A	A	A	A	A	A	A	A	A	A	A	A	A	A	A	A	A	A	A	A	A	A	A	A	A	A	A	A	A	A	A	A
5B	9741117	Y	T	C	A	A	A	A	A	A	A	A	A	A	A	A	A	A	A	A	A	A	A	A	A	A	A	A	A	A	A	H	A	A	A	A	A	A	A	A	A	A	A	A	A	A	A	A	A
5B	9742845	Y	G	C	A	A	A	A	A	A	A	A	A	A	A	A	A	A	A	A	A	A	A	A	A	A	A	A	A	A	A	A	D	A	A	A	A	A	A	A	A	A	A	A	A	-	A	A	A
5B	9754589	Y	G	A	A	A	A	A	A	A	A	A	A	A	A	A	A	A	A	A	A	A	A	A	A	A	A	A	A	A	A	A	-	A	A	A	A	A	A	A	A	A	A	A	A	A	A	A	A
5B	9766366	Y	G	GA	A	A	A	A	A	A	A	A	A	A	A	A	A	A	A	A	D	A	A	A	A	A	A	A	A	A	A	D	A	A	A	A	A	A	A	A	A	A	A	A	A	A	A	A	A
5B	9766373	Y	C	A	A	A	A	A	A	A	A	A	A	A	A	A	A	A	A	A	D	A	A	A	A	A	A	A	A	A	A	A	A	A	A	A	A	A	A	A	A	A	A	A	A	A	A	A	A
5B	9766380	Y	A	G	A	A	A	A	A	A	A	A	A	A	A	A	A	A	A	A	A	A	A	A	A	A	A	A	A	A	A	A	A	A	A	A	A	A	A	A	A	A	A	A	A	A	A	A	A
5B	9766508	Y	CTA	C	A	A	A	A	A	A	A	A	A	A	A	A	A	A	A	A	A	A	A	A	A	A	A	A	A	A	A	A	A	A	A	A	A	A	A	A	A	A	A	A	A	A	A	A	A
5B	9766537	Y	C	T	A	A	A	A	A	A	A	A	A	A	A	A	A	A	A	A	A	A	A	A	A	A	A	A	A	A	A	A	A	A	A	A	A	A	A	A	A	A	A	A	A	A	A	A	A
5B	9766545	N	C	T	A	A	A	A	A	A	A	A	A	A	A	A	A	A	A	A	A	A	A	A	A	A	A	A	A	A	A	A	A	A	A	A	A	A	A	A	A	A	A	A	A	A	A	A	A
5B	9766547	Y	C	T	A	A	A	A	A	A	A	A	A	A	A	A	A	A	A	A	A	A	A	A	A	A	A	A	A	A	A	A	A	A	A	A	A	A	A	A	A	A	A	A	A	A	A	A	A
5B	9847469	Y	G	A	A	A	A	A	A	A	A	A	A	A	A	A	A	A	A	A	A	A	A	A	A	A	A	A	A	A	A	A	A	A	A	A	A	A	A	A	A	A	A	A	A	A	A	A	A
5B	9930811	Y	A	AT	A	A	A	A	A	A	B	A	A	A	A	A	B	A	A	A	A	A	A	A	A	A	A	A	A	A	A	A	H	A	A	A	A	A	A	A	A	A	A	A	A	A	A	A	A
5B	9956407	Y	T	C	A	A	A	A	A	A	B	A	A	A	A	A	B	A	A	A	D	A	A	A	A	A	A	A	A	A	A	A	A	A	A	A	A	A	A	A	A	A	A	A	A	-	A	A	A
5B	9956429	Y	T	G	A	A	A	A	A	A	B	A	A	A	A	A	B	A	A	A	D	A	A	A	A	A	A	A	A	A	A	A	A	A	A	A	A	A	A	A	A	A	A	A	A	A	A	A	A
5B	9968385	N	A	G	A	A	A	A	A	A	B	A	A	A	A	A	B	A	A	A	A	A	A	A	A	A	A	A	A	A	A	A	A	A	A	A	A	A	A	A	A	A	A	A	A	A	A	A	A
5B	9978074	Y	A	C	A	A	A	A	A	-	B	A	A	A	A	A	B	A	A	A	D	A	A	A	A	A	A	A	A	A	A	A	-	A	A	A	A	A	A	A	A	A	A	A	A	-	A	A	A
5B	9978083	Y	T	C	A	A	A	A	A	-	B	A	A	A	A	A	B	A	A	A	D	A	A	A	A	A	A	A	A	A	A	A	-	A	A	A	A	A	A	A	A	A	A	A	A	-	A	A	A
5B	9991691	Y	A	T	A	B	B	A	A	A	B	A	A	H	B	B	B	A	A	D	H	A	B	B	A	B	B	B	B	B	C	C	B	B	B	B	B	B	B	B	A	A	B	B	B	B	B	B	B
5B	10005589	N	T	C	A	A	A	A	A	A	B	A	A	A	A	A	B	A	A	A	A	A	A	A	A	A	A	A	A	A	A	A	A	A	A	A	A	A	A	-	A	A	A	A	A	A	A	A	A
5B	10005612	Y	T	C	A	A	A	A	A	A	B	A	A	A	A	A	B	A	A	A	A	A	A	A	A	A	A	A	A	A	A	A	A	A	A	A	A	A	A	-	A	A	A	A	A	A	A	A	A
5B	10005617	Y	G	A	A	A	A	A	A	A	B	A	A	A	A	A	B	A	A	A	A	A	A	A	A	A	A	A	A	A	A	A	A	A	A	A	A	A	A	-	A	A	A	A	A	A	A	A	A
5B	10076038	Y	C	T	A	A	A	A	A	A	-	A	A	A	A	A	B	A	A	A	D	A	A	A	A	A	A	A	A	A	A	A	A	A	A	A	A	A	A	A	A	A	A	A	A	A	A	A	A
5B	10084785	Y	G	A	A	A	A	A	A	A	B	A	A	A	A	A	B	A	A	A	A	A	A	A	A	A	A	A	A	A	A	A	A	A	A	A	A	A	A	A	A	A	A	A	A	A	A	A	A
5B	10084812	Y	GGGA	G	A	A	A	A	A	A	B	A	A	A	A	A	B	A	A	A	A	A	A	A	A	A	A	A	A	A	A	A	A	A	A	A	A	A	A	A	A	A	A	A	A	A	A	A	A
5B	10084838	Y	G	T	A	A	A	A	A	A	B	A	A	A	A	A	B	A	A	A	A	A	A	A	A	A	A	A	A	A	A	A	-	A	A	A	A	A	A	A	A	A	A	A	A	A	A	A	A
5B	10084845	Y	G	C	A	A	A	A	A	A	B	A	A	A	A	A	B	A	A	A	A	A	A	A	A	A	A	A	A	A	A	A	-	A	A	A	A	A	A	A	A	A	A	A	A	A	A	A	A
5B	10084863	Y	G	A	A	A	A	A	A	-	B	A	A	A	A	A	B	A	A	A	A	A	A	A	A	A	A	A	A	A	A	A	-	A	A	A	A	A	A	A	A	A	A	A	A	A	A	A	A
5B	10085081	N	A	G	A	-	A	A	A	-	B	A	A	A	A	-	-	A	A	-	A	A	A	A	A	A	-	-	-	A	-	A	A	A	A	A	-	A	A	A	A	-	A	A	A	A	-	A	A
5B	10085138	N	G	C	A	A	A	A	A	A	B	A	A	A	A	A	B	-	A	A	A	A	A	A	A	A	A	A	A	A	A	A	-	A	A	A	A	A	A	A	A	A	A	A	A	A	A	A	A
5B	10085139	Y	A	G	A	A	A	A	A	A	B	A	A	A	A	A	B	-	A	A	A	A	A	A	A	A	A	A	A	A	A	A	-	A	A	A	A	A	A	A	A	A	A	A	A	A	A	A	A
5B	10106885	Y	TAGA	T	A	A	A	A	A	A	B	A	A	A	A	A	B	A	A	A	A	A	A	A	A	A	A	A	A	A	A	A	A	A	A	A	A	A	-	A	A	A	B	A	A	A	A	A	A
5B	10106909	Y	G	A	A	A	A	A	A	A	B	A	A	A	A	A	B	A	A	A	A	A	A	A	A	A	A	A	A	A	A	A	A	A	A	A	A	A	A	A	A	A	B	A	A	A	A	A	A
5B	10247030	N	T	C	A	A	A	A	A	A	B	A	A	A	A	A	B	A	A	A	A	A	A	A	A	A	A	A	A	A	A	A	A	A	A	A	A	A	A	A	A	A	B	A	A	A	A	A	A
5B	10247044	N	C	T	A	A	A	A	A	A	B	A	A	A	A	A	B	A	A	A	A	A	A	A	A	A	A	A	A	A	A	A	-	A	A	A	A	A	A	A	A	A	B	A	A	A	A	A	A
5B	10247058	N	T	C	A	A	A	A	A	A	B	A	A	A	A	A	B	A	A	A	A	A	A	A	A	A	A	A	A	A	A	A	A	A	A	A	A	A	A	A	A	A	B	A	A	A	A	A	A
5B	10293032	Y	TG	T	A	A	A	A	A	A	B	A	A	A	A	A	B	A	A	A	A	A	A	A	A	A	A	A	A	A	A	A	A	A	A	A	A	A	A	A	A	A	B	A	A	A	A	A	A
5B	10411832	N	G	GTGA	A	A	A	A	A	A	-	A	A	A	A	A	-	A	A	A	A	A	A	A	A	A	A	A	A	A	A	A	A	A	A	A	A	A	A	A	A	A	-	A	A	A	A	A	A
5B	10411849	N	C	CTGA	A	A	A	A	A	A	-	A	A	A	A	A	-	A	A	A	A	A	A	A	A	A	A	A	A	A	A	A	A	A	A	A	A	A	A	A	A	A	-	A	A	A	A	A	A
5B	10576258	Y	T	C	A	A	A	A	A	A	B	A	A	A	A	A	B	A	A	A	A	A	A	-	A	A	A	A	A	A	A	A	A	A	A	A	A	A	A	A	A	A	A	A	A	A	A	A	A
5B	10605348	N	A	T	A	A	A	A	A	A	B	A	A	A	A	A	B	A	A	A	D	A	A	A	A	A	A	A	A	A	A	A	A	A	A	A	A	A	A	A	A	A	A	A	A	A	A	A	A
5B	10605409	Y	G	A	A	A	A	A	A	A	B	A	A	A	A	A	B	A	A	A	D	A	A	A	A	A	A	A	A	A	A	A	A	A	A	A	A	A	A	A	A	A	A	A	A	A	A	A	A
5B	10605426	N	T	C	A	A	A	A	A	A	B	A	A	A	A	A	B	A	A	A	D	A	A	A	A	A	A	A	A	A	A	A	A	A	A	A	A	A	A	A	A	A	A	A	A	A	A	A	A
5B	10622231	Y	G	A	A	A	A	A	A	A	-	A	A	A	A	A	B	A	A	A	A	A	A	A	A	A	A	A	A	A	A	A	A	A	A	A	A	A	A	A	A	A	A	A	A	A	A	A	A
5B	10622233	Y	A	T	A	A	A	A	A	A	-	A	A	A	A	A	B	A	A	A	A	A	A	A	A	A	A	A	A	A	A	A	D	A	A	A	A	A	A	A	A	A	A	A	A	A	A	A	A
5B	10633240	Y	ACTAG	A	A	A	A	A	A	A	B	A	A	A	A	A	B	A	A	A	A	A	A	A	A	A	A	A	A	A	A	A	A	A	A	A	A	A	A	A	A	A	A	A	A	A	A	A	A
5B	10895123	Y	A	G	A	A	A	A	A	A	B	A	A	A	A	A	B	A	A	A	A	A	A	A	A	A	A	A	A	A	A	A	A	A	A	A	A	A	A	A	A	A	A	A	A	A	A	A	A
5B	10977089	Y	C	G	A	A	A	A	A	A	B	A	A	A	A	A	B	-	A	A	D	A	A	A	A	A	A	A	A	A	A	A	A	A	A	A	A	A	A	A	A	A	A	A	A	-	A	A	A
5B	10977231	Y	T	A	A	A	A	A	A	A	B	A	A	-	A	A	B	A	A	A	D	A	A	A	A	A	A	A	A	A	A	A	A	A	A	A	A	A	A	A	A	A	A	A	A	-	A	A	A
5B	11028593	Y	CCGTGGAATCAAACGG	C	A	A	A	A	A	A	B	A	A	A	A	A	B	A	A	A	A	A	A	A	A	A	A	A	A	A	A	A	A	A	A	A	A	A	A	A	A	A	A	A	A	A	A	A	A
5B	11156023	N	GTTCATTCC	G	A	A	A	A	A	A	B	A	A	A	H	A	B	A	A	A	A	A	A	A	A	B	A	A	A	A	A	A	A	A	A	A	A	A	A	A	A	A	A	A	A	A	A	A	A
5B	11156478	Y	A	G	A	A	A	A	A	A	B	A	A	A	H	A	B	A	A	A	A	A	A	A	A	B	A	A	A	A	A	A	A	A	A	A	A	A	A	A	A	A	A	A	A	A	A	A	A
5B	11156657	N	C	T	A	A	A	A	A	A	B	A	A	A	H	A	B	A	A	A	A	A	A	A	A	B	A	A	A	A	A	A	-	A	A	A	A	D	A	A	A	A	A	A	A	A	A	A	A
5B	11156684	Y	T	C	A	A	A	A	A	A	B	A	A	A	H	A	B	A	A	A	A	A	A	A	A	B	A	A	A	A	A	A	-	A	A	A	A	-	A	A	A	A	A	A	A	A	A	A	A
5B	11156696	N	C	G	A	A	A	A	A	A	B	A	A	-	H	A	B	A	A	A	A	A	A	A	A	B	A	A	A	A	A	A	-	A	A	A	A	-	A	A	A	A	A	A	A	A	A	A	A
5B	11215883	Y	G	C	A	A	A	A	A	A	B	A	A	A	D	A	B	A	A	A	D	A	A	A	A	B	A	A	A	A	A	A	A	A	A	A	A	A	A	A	A	A	A	A	A	-	A	A	A
5B	11229966	Y	T	A	A	A	A	A	A	A	B	A	A	A	D	A	B	A	A	A	A	A	A	A	A	B	A	A	A	A	A	A	-	A	A	A	A	A	A	-	A	A	A	A	A	A	A	A	A
5B	11229975	Y	C	T	A	A	A	A	A	A	A	A	A	A	A	A	A	A	A	A	A	A	A	A	A	A	A	A	A	A	A	A	-	A	A	A	A	A	A	-	A	A	A	A	A	A	A	A	A
5B	11229976	Y	C	T	A	A	A	A	A	A	A	A	A	A	A	A	A	A	A	A	A	A	A	A	A	A	A	A	A	A	A	A	-	A	A	A	A	A	A	-	A	A	A	A	A	A	A	A	A
5B	11230023	Y	C	CTA	A	A	A	A	A	A	A	A	A	A	A	A	A	A	A	A	A	A	A	A	A	A	A	A	A	A	A	A	A	A	A	A	A	A	A	-	A	A	A	A	A	A	A	A	A
5B	11309281	Y	A	G	A	A	A	A	A	A	B	A	A	A	H	A	B	A	A	A	A	A	A	-	A	B	A	A	A	A	A	A	A	A	A	A	A	A	A	A	A	A	A	A	A	A	A	A	A
5B	11309360	N	A	G	A	A	A	A	A	A	A	A	A	A	A	A	A	A	A	A	A	A	A	-	A	A	A	A	A	A	A	A	A	A	A	A	A	A	A	A	A	A	A	A	A	A	A	A	A
5B	11309671	N	T	C	A	A	A	A	A	A	B	A	A	A	H	A	B	A	A	A	A	A	A	-	A	B	A	A	A	A	A	A	A	A	A	A	A	A	A	A	A	A	A	A	A	A	A	A	A
5B	11309707	N	C	T	A	A	A	A	A	A	A	A	A	A	A	A	A	A	A	A	A	A	A	-	A	A	A	A	A	A	A	A	A	A	A	A	A	A	A	A	A	A	A	A	A	A	A	A	A
5B	11309727	N	T	A	A	A	A	A	A	A	B	A	A	A	H	A	B	A	A	A	A	A	A	-	A	B	A	A	A	A	A	A	A	A	A	A	A	A	A	A	A	A	A	A	A	A	A	A	A
5B	11309746	Y	A	G	A	A	A	A	A	A	B	A	A	A	H	A	B	A	A	A	A	A	A	-	A	B	A	A	A	A	A	A	A	A	A	A	A	A	A	A	A	A	A	A	A	A	A	A	A
5B	11328402	Y	T	A	A	B	B	A	A	A	B	A	A	H	B	B	B	A	A	D	H	A	B	B	A	B	B	B	B	B	H	B	B	B	B	B	B	B	B	B	A	A	B	B	B	B	B	B	B
5B	11344637	Y	A	T	A	A	A	A	A	A	-	A	A	A	A	A	-	A	A	A	A	A	A	A	A	-	A	A	A	A	A	A	A	A	A	A	A	A	A	A	A	A	A	A	A	A	A	A	A
5B	11344818	Y	A	G	A	A	A	A	A	A	B	A	A	A	D	A	B	A	A	A	A	A	A	A	A	-	A	A	A	A	A	A	A	A	A	A	A	A	A	A	A	A	A	A	A	A	A	A	A
5B	11496386	Y	A	T	A	A	A	A	A	A	B	A	A	A	A	A	B	A	A	A	A	A	A	A	A	A	A	A	A	A	A	A	A	A	A	A	A	A	A	A	A	A	A	A	A	-	A	A	A
5B	11539501	Y	CTG	C	A	A	A	A	A	A	B	A	A	A	H	A	B	A	A	A	A	A	A	A	A	B	A	A	A	A	A	A	A	A	A	A	A	A	A	A	A	A	A	A	A	A	A	A	A
5B	11566309	N	T	C	A	A	A	A	A	A	B	A	A	A	A	A	B	A	A	A	A	A	A	A	A	B	A	A	A	A	A	A	D	A	A	A	A	A	A	A	A	A	A	A	A	A	A	A	A
5B	11566330	Y	T	A	A	A	A	A	A	A	B	A	A	A	A	A	B	A	A	A	A	A	A	A	A	B	A	A	A	A	A	A	A	A	A	A	A	A	A	A	A	A	A	A	A	A	A	A	A
5B	11566351	N	T	C	A	A	A	A	A	A	B	A	A	A	A	A	B	A	A	A	A	A	A	A	A	B	A	A	A	A	A	A	D	A	A	A	A	A	A	A	A	A	A	A	A	A	A	A	A
5B	11566360	N	C	T	A	A	A	A	A	A	B	A	A	A	A	A	B	A	A	A	A	A	A	A	A	B	A	A	A	A	A	A	D	A	A	A	A	A	A	A	A	A	A	A	A	A	A	A	A
5B	11566365	Y	G	A	A	A	A	A	A	A	B	A	A	A	A	A	B	A	A	A	A	A	A	A	A	B	A	A	A	A	A	A	D	A	A	A	A	A	A	A	A	A	A	A	A	A	A	A	A
5B	11575848	Y	C	T	A	A	A	A	A	A	B	A	A	A	D	A	B	A	A	A	A	A	A	A	A	B	A	A	A	A	A	A	A	A	A	A	A	A	A	A	A	A	A	A	A	A	A	A	A
5B	11576361	Y	G	A	A	A	A	A	A	A	A	A	A	A	A	A	A	A	A	A	A	A	A	A	A	A	A	A	A	A	A	A	A	A	A	A	A	A	A	A	A	A	A	A	A	A	A	A	A
5B	11576480	N	C	T	A	A	A	A	A	A	B	A	A	A	D	A	B	A	A	A	A	A	A	A	A	B	A	A	A	A	A	A	-	A	A	A	A	A	A	A	A	A	A	A	A	A	A	A	A
5B	11698767	N	G	A	A	A	A	A	A	A	B	A	A	A	A	A	B	A	A	A	D	A	A	A	A	A	A	A	A	A	A	A	A	A	A	A	A	A	A	A	A	A	A	A	A	-	A	A	A
5B	11735173	Y	C	A	A	A	A	A	A	A	B	A	A	A	A	A	B	A	A	A	A	A	A	A	A	A	A	A	A	A	A	A	A	A	A	A	A	A	A	A	A	A	A	A	A	A	A	A	A
5B	11735379	N	G	C	A	A	A	A	A	A	B	A	A	A	A	A	B	A	A	A	A	A	A	A	A	A	A	A	A	A	A	A	A	A	A	A	A	A	A	A	A	A	A	A	A	A	A	A	A
5B	11808536	N	C	T	A	A	A	A	A	A	B	A	A	A	A	A	B	A	A	A	A	A	A	A	A	A	A	A	A	A	A	H	-	A	A	A	A	A	A	A	A	A	A	A	A	A	A	A	A
5B	12213958	Y	CA	C	A	A	A	A	A	A	A	A	A	H	A	B	A	A	A	A	A	A	-	A	A	B	B	-	B	B	-	H	-	-	A	-	A	A	A	A	A	A	A	C	A	-	B	A	A
5B	12600909	Y	G	A	A	A	A	A	A	A	B	A	A	D	A	A	B	A	A	A	A	A	A	D	A	A	A	A	A	A	A	A	A	A	A	A	A	A	A	A	A	A	A	A	A	A	A	A	A
5B	12600912	N	A	G	A	A	A	A	A	A	B	A	A	D	A	A	B	A	A	A	D	A	A	A	A	A	A	A	A	A	A	A	A	A	A	A	A	A	A	A	A	A	A	A	A	A	A	A	A
5B	12600917	N	C	G	A	A	A	A	A	A	B	A	A	A	A	A	B	A	A	A	A	A	A	A	A	A	A	A	A	A	A	A	A	A	A	A	A	A	A	A	A	A	A	A	A	A	A	A	A
5B	12600982	Y	G	A	A	A	A	A	A	A	B	A	A	A	A	A	B	A	A	A	A	A	A	A	A	A	A	A	A	A	A	A	A	A	A	A	A	A	A	A	A	A	A	A	A	A	A	A	A
5B	12706194	Y	A	G	A	A	A	B	A	B	B	B	A	A	A	A	B	B	A	C	H	A	A	A	A	A	A	A	A	A	A	A	A	A	A	A	A	A	A	A	A	A	A	A	A	-	A	A	A
5B	12764362	N	T	C	A	A	A	B	A	B	B	B	A	A	A	A	B	B	A	H	H	A	A	A	A	A	A	A	A	A	A	A	A	A	A	A	A	A	A	A	A	A	A	A	A	A	A	A	A
5B	12791529	Y	C	CT	A	A	A	B	A	B	B	B	A	H	A	A	B	B	A	C	H	A	A	A	A	A	A	A	A	A	A	A	-	A	A	A	A	D	-	A	A	A	A	A	A	A	A	A	A
5B	12791691	N	C	T	A	A	A	B	A	B	B	B	A	A	A	A	B	B	A	C	H	A	A	A	A	A	A	A	A	A	A	A	H	A	A	A	A	A	A	A	A	A	A	A	A	A	A	A	A
5B	12791716	Y	T	A	A	A	A	B	A	B	B	B	A	A	A	A	B	B	A	C	H	A	A	A	A	A	A	A	A	A	A	A	D	A	A	A	A	A	A	A	A	A	A	A	A	A	A	A	A
5B	12903570	N	G	C	A	A	A	B	A	B	B	B	A	A	A	A	B	B	A	H	H	A	A	A	A	A	A	A	A	A	A	A	-	A	A	A	A	A	A	A	A	A	A	A	A	A	A	A	A
5B	12903593	Y	G	T	A	A	A	B	A	B	B	B	A	A	A	A	B	B	A	H	H	A	A	A	A	A	A	A	A	A	A	A	A	A	A	A	A	A	A	A	A	A	A	A	A	A	A	A	A
5B	13028083	N	T	C	C	A	A	B	A	B	B	B	A	A	A	A	B	B	A	C	H	A	A	A	A	A	A	A	A	A	A	A	A	A	A	A	A	A	A	A	A	A	A	A	A	A	A	A	A
5B	13030807	Y	A	T	C	A	A	B	A	B	B	B	A	A	A	A	B	B	A	C	H	A	A	A	A	A	A	A	A	A	A	A	A	A	A	A	A	A	A	A	A	A	A	A	A	A	A	A	A
5B	13030809	Y	C	A	C	A	A	B	A	B	B	B	A	A	A	A	B	B	A	C	H	A	A	A	A	A	A	A	A	A	A	A	A	A	A	A	A	A	A	A	A	A	A	A	A	A	A	A	A
5B	13059939	Y	A	G	B	A	A	B	A	B	B	B	A	A	A	A	B	B	A	H	D	A	A	-	A	A	A	A	A	A	A	A	A	A	A	A	A	A	A	A	A	A	A	A	A	A	A	A	A
5B	13060457	Y	A	T	B	A	A	B	A	B	B	B	A	A	A	A	B	B	A	H	D	A	A	-	A	A	A	A	A	A	A	A	-	A	A	A	A	A	A	A	A	A	A	A	A	A	A	A	A
5B	13060464	N	C	A	B	A	A	B	A	B	B	B	A	A	A	A	B	B	A	H	D	A	A	-	A	A	A	A	A	A	A	A	-	A	A	A	A	A	A	A	A	A	A	A	A	A	A	A	A
5B	13086772	Y	C	T	C	A	A	B	A	B	B	B	A	A	A	A	B	B	A	B	H	A	A	A	A	A	A	A	A	A	A	-	-	A	A	A	A	A	A	A	A	A	A	A	A	A	A	A	A
5B	13086815	Y	T	G	C	A	A	B	A	B	B	B	A	A	A	A	B	B	A	B	H	A	A	A	A	A	A	A	A	A	A	-	-	A	A	A	A	A	A	A	A	A	A	A	A	A	A	A	A
5B	13264529	N	C	A	A	A	A	B	A	B	B	B	A	A	A	A	B	B	B	B	H	B	A	A	A	A	A	A	A	A	A	A	-	A	A	A	A	A	A	A	A	A	A	A	A	A	A	A	A
5B	13270869	Y	C	G	-	A	A	B	A	B	B	B	A	A	A	A	B	-	B	H	H	B	A	-	A	A	A	A	A	A	A	A	-	A	A	A	A	A	A	A	A	A	A	A	A	A	A	A	A
5B	13270884	N	A	G	-	A	A	B	A	B	B	B	A	A	A	A	B	B	B	H	H	B	A	-	A	A	A	A	A	A	A	A	-	A	A	A	A	A	A	A	A	A	A	A	A	A	A	A	A
5B	13270972	Y	TA	T	A	A	A	B	A	-	B	B	A	H	A	A	B	-	B	B	H	B	A	A	A	A	A	A	A	A	A	H	A	A	A	A	A	D	-	-	A	A	A	A	A	-	A	A	A
5B	13289143	Y	T	G	A	A	A	B	B	B	B	B	A	A	A	A	B	B	B	C	H	B	A	A	A	A	A	A	A	A	A	A	-	A	A	A	A	A	A	-	A	A	A	A	A	-	A	A	A
5B	13374532	Y	T	G	A	A	A	B	B	B	B	B	A	D	A	A	B	B	B	C	C	B	A	A	A	A	A	A	A	A	A	H	A	A	A	A	A	D	-	A	A	A	A	A	A	A	A	A	A
5B	13374545	Y	G	A	A	A	A	B	B	-	B	B	A	A	A	A	B	-	B	C	C	B	A	A	A	A	A	A	A	A	A	A	A	A	A	A	A	A	A	A	A	A	A	A	A	A	A	A	A
5B	13374595	Y	G	A	A	A	A	-	-	B	-	-	A	A	A	A	-	H	-	A	A	B	A	A	A	A	A	A	A	A	A	A	-	A	A	A	A	A	A	A	A	A	A	A	A	A	A	A	A
5B	13456983	Y	C	G	A	A	A	B	B	B	B	B	A	A	A	A	B	B	B	C	H	B	A	A	A	A	A	A	A	A	A	A	A	A	A	-	A	A	A	A	A	A	A	A	A	A	A	A	A
5B	13457001	Y	T	C	A	A	A	B	B	B	B	B	A	A	A	A	B	B	B	C	H	B	A	A	A	A	A	A	A	A	A	A	A	A	A	-	A	A	A	A	A	A	A	A	A	A	A	A	A
5B	13547652	Y	G	A	A	A	A	B	B	B	B	B	A	A	A	A	B	B	B	B	H	B	A	A	A	A	A	A	A	A	A	A	A	A	A	-	A	-	A	D	A	A	B	C	A	-	A	A	A
5B	13547725	N	G	C	A	A	A	B	B	B	B	B	A	-	A	A	B	B	B	C	H	B	A	A	A	A	A	A	A	A	A	A	A	A	A	-	A	A	A	A	A	A	B	C	A	A	A	A	A
5B	13547747	N	G	A	A	A	A	B	B	B	B	B	A	A	A	A	B	B	B	B	H	B	A	A	A	A	A	A	A	A	A	A	A	A	A	-	A	A	A	A	A	A	B	C	A	A	A	A	A
5B	13857767	Y	T	C	B	A	A	B	B	B	B	B	A	A	A	A	B	B	B	C	H	B	A	-	A	A	A	A	A	A	A	A	A	A	H	A	A	A	A	A	A	A	B	H	A	A	A	A	A
5B	13857773	Y	A	G	B	A	A	B	B	B	B	B	A	A	A	A	B	B	B	C	H	B	A	-	A	A	A	A	A	A	A	A	-	A	H	A	A	A	A	A	A	A	B	H	A	A	A	A	A
5B	13857795	Y	TG	T	-	A	A	B	B	-	B	B	-	A	A	A	B	B	B	C	H	A	A	-	A	A	A	A	A	A	A	A	A	A	H	A	A	A	A	A	A	A	B	D	A	A	A	A	A
5B	13857796	Y	G	A	B	A	A	B	B	B	B	B	B	H	A	A	B	B	B	C	H	B	A	-	A	A	A	A	A	A	A	A	A	A	-	A	A	A	A	A	A	A	-	A	A	A	A	A	A
5B	13857816	Y	A	G	B	A	A	B	B	B	B	B	A	A	A	A	B	B	B	C	H	B	A	-	A	A	A	A	A	A	A	A	A	A	H	A	A	A	A	A	A	A	B	H	A	A	A	A	A
5B	13857822	Y	C	T	B	A	A	B	B	B	B	B	A	A	A	A	B	B	B	C	H	B	A	-	A	A	A	A	A	A	A	A	A	A	H	A	A	A	A	A	A	A	B	H	A	A	A	A	A
5B	13857828	N	A	AT	B	A	A	B	B	B	B	B	A	A	A	A	B	B	B	C	H	B	A	-	A	A	A	A	A	A	A	A	A	A	H	A	A	A	A	A	A	A	B	D	A	A	A	A	A
5B	13858164	Y	T	C	B	A	A	B	B	B	B	B	A	A	A	A	B	B	B	C	H	B	A	-	A	A	A	A	A	A	A	A	D	A	H	A	A	D	A	A	A	A	B	H	A	A	A	A	A
5B	14001487	N	T	C	A	A	A	B	-	B	-	B	A	A	A	A	-	B	-	B	H	B	A	A	A	A	A	A	A	A	A	A	A	A	B	A	A	A	A	A	A	A	-	H	A	A	A	A	A
5B	14001678	N	C	A	A	A	A	B	-	B	-	B	A	A	A	A	-	B	B	B	H	B	A	A	A	A	A	A	A	A	A	A	A	A	B	A	A	A	A	A	A	A	-	H	A	A	A	A	A
5B	14034554	Y	A	G	A	A	A	B	B	B	B	B	A	A	A	A	B	B	B	B	H	B	A	A	A	A	A	A	A	A	A	A	A	A	-	A	A	A	A	A	A	A	-	A	A	A	A	A	A
5B	14106641	N	C	T	A	A	A	B	B	B	B	B	A	A	A	A	A	-	A	C	H	-	A	A	A	A	A	A	A	A	A	A	A	A	-	A	A	A	A	A	A	A	-	A	A	A	A	A	A
5B	14106658	N	G	A	A	A	A	B	B	B	B	B	A	A	A	A	A	B	A	C	H	-	A	A	A	A	A	A	A	A	A	A	A	A	-	A	A	A	A	A	A	A	-	A	A	A	A	A	A
5B	14106695	Y	GT	G	A	A	A	B	B	B	B	B	A	A	A	A	A	B	A	B	H	A	A	A	A	A	A	A	A	A	A	D	A	A	-	A	A	A	A	A	A	A	-	A	A	A	A	A	A
5B	14106755	Y	G	A	A	A	A	B	B	B	B	B	A	A	A	A	A	B	A	B	H	A	A	A	A	A	A	A	A	A	A	A	A	A	-	A	A	A	A	A	A	A	-	A	A	A	A	A	A
5B	14106771	Y	C	G	A	A	A	B	B	B	B	B	A	A	A	A	A	B	A	B	H	A	A	A	A	A	A	A	A	A	A	A	A	A	-	A	A	A	A	A	A	A	-	A	A	A	A	A	A
5B	14210785	N	C	A	A	A	A	A	B	A	A	A	A	A	A	A	A	A	A	H	A	A	A	A	A	A	A	A	A	A	A	A	A	A	B	A	A	A	A	A	A	A	B	H	A	A	A	A	A
5B	14210786	Y	G	A	A	A	A	A	-	A	A	A	A	A	A	A	A	A	A	H	A	A	A	A	A	A	A	A	A	A	A	A	A	A	B	A	A	A	A	A	A	A	B	H	A	A	A	A	A
5B	14214634	N	C	T	A	A	A	A	B	A	A	A	A	A	A	A	A	A	A	H	A	A	A	A	A	A	A	A	A	A	A	D	A	A	B	-	A	A	A	A	A	A	B	C	A	A	A	A	A
5B	14214645	Y	C	T	A	A	A	A	B	A	A	A	A	A	A	A	A	A	A	H	A	A	A	A	A	A	A	A	A	A	A	D	A	A	B	-	A	A	A	A	A	A	B	H	A	A	A	A	A
5B	14214679	Y	A	G	A	A	A	A	B	-	A	A	A	A	A	A	A	-	A	H	A	A	A	A	A	A	A	A	A	A	A	H	A	A	B	-	A	H	-	A	A	A	B	C	A	A	A	A	A
5B	14214814	N	T	G	A	A	A	A	B	A	A	A	A	A	A	A	A	A	A	H	A	A	A	A	A	A	A	A	A	A	A	D	A	A	B	-	A	A	A	A	A	A	B	C	A	A	A	A	A
5B	14214847	Y	A	G	A	A	A	A	B	A	A	A	A	A	A	A	A	A	A	H	A	A	A	A	A	A	A	A	A	A	A	A	A	A	B	-	A	A	A	A	A	A	B	C	A	A	A	A	A
5B	14525974	Y	T	A	A	A	A	A	A	A	A	A	A	A	A	A	A	A	A	C	A	A	A	A	A	A	A	A	A	A	A	A	A	A	A	A	A	A	A	A	A	A	B	A	A	A	A	A	A
5B	14552543	Y	T	G	A	A	A	A	A	A	A	A	A	A	A	A	A	A	A	C	A	A	A	A	A	A	A	A	A	A	A	D	A	A	A	A	A	A	A	-	A	A	B	A	A	-	A	A	A
5B	14748571	N	C	T	A	A	A	A	A	A	A	A	A	A	A	A	A	A	A	A	A	A	A	A	A	A	A	A	A	A	A	A	A	A	A	A	A	A	A	A	A	A	B	A	A	A	A	A	A
5B	14748622	Y	C	G	A	A	A	A	A	A	A	A	A	A	A	A	A	A	A	A	A	A	A	A	A	A	A	A	A	A	A	A	A	A	A	A	A	A	A	A	A	A	B	A	A	A	A	A	A
5B	14748631	Y	C	T	A	A	A	A	A	A	A	A	A	A	A	A	A	A	A	A	A	A	A	A	A	A	A	A	A	A	A	A	A	A	A	A	A	A	A	A	A	A	B	A	A	A	A	A	A
5B	14753193	Y	C	T	A	A	A	A	A	A	A	A	A	A	A	A	A	A	A	A	A	A	A	A	A	A	A	A	A	A	A	A	A	A	A	A	A	A	A	A	A	A	-	A	A	A	A	A	A
5B	14826205	Y	T	C	A	A	A	A	A	A	A	A	A	A	A	A	A	A	A	A	A	A	A	A	A	A	A	A	A	A	A	A	A	A	A	A	A	A	A	A	A	A	B	A	A	A	A	A	A
5B	14826456	Y	C	T	A	A	A	A	A	A	A	A	A	A	A	A	A	A	A	A	A	A	A	A	A	A	A	A	A	A	A	A	A	A	A	A	A	A	A	A	A	A	B	A	A	A	A	A	A
5B	14896764	Y	A	C	A	A	A	A	A	A	A	A	A	A	A	A	A	A	A	A	A	A	A	A	A	A	A	A	A	A	A	A	A	A	A	A	A	A	A	A	A	A	B	A	A	A	A	A	A
5B	14897001	N	A	G	A	A	A	A	A	A	A	A	A	A	A	A	A	A	A	A	A	A	A	A	A	A	A	A	A	A	A	A	A	A	A	A	A	A	A	A	A	A	B	A	A	A	A	A	A
5B	15103627	N	T	C	A	A	A	A	A	A	A	A	A	A	A	A	A	A	A	A	A	A	A	A	A	A	A	A	A	A	A	A	A	A	A	A	A	A	A	A	A	A	B	A	A	-	A	A	A
5B	15156567	Y	T	A	A	A	A	A	A	A	A	A	A	A	A	A	A	A	A	A	D	D	A	A	A	A	A	A	A	A	A	A	A	A	A	A	A	A	A	H	A	A	B	A	A	A	A	A	A
5B	15341523	Y	G	C	A	A	A	A	A	A	A	A	A	A	A	A	A	A	A	A	A	A	A	A	A	A	A	A	A	A	A	A	-	A	A	A	A	A	A	A	A	A	B	A	A	-	A	A	A
5B	15427267	Y	G	A	A	A	A	A	A	A	A	A	A	A	A	A	A	A	A	A	A	A	A	A	A	A	A	A	A	A	A	A	A	A	A	A	A	A	A	A	A	A	B	A	A	A	A	A	A
5B	15431554	N	A	G	A	A	A	A	A	A	A	A	A	A	A	A	A	A	A	A	A	A	A	A	A	A	A	A	A	A	A	-	-	A	A	A	A	A	A	A	A	A	B	A	A	A	A	A	A
5B	15505471	Y	C	A	-	A	A	A	A	A	A	A	A	A	A	A	A	A	A	A	A	A	A	-	A	A	A	A	A	A	A	A	A	A	A	A	A	A	A	A	A	A	B	A	A	A	A	A	A
5B	15581852	N	T	C	A	A	A	A	A	A	A	A	A	A	A	A	A	A	A	A	A	A	-	A	A	A	A	A	A	A	A	A	H	A	A	A	A	A	A	-	A	A	B	A	A	A	A	A	A
5B	16068405	Y	T	G	A	A	A	A	A	A	A	A	A	A	A	A	A	A	A	A	A	A	A	A	A	A	A	A	D	A	A	A	A	A	A	A	-	A	A	A	A	A	B	A	-	-	A	A	A
5B	16660183	Y	G	A	A	A	A	A	A	A	A	A	A	A	A	A	A	A	A	A	D	A	A	A	A	A	A	A	A	A	A	A	A	A	A	A	A	A	A	A	A	A	A	A	A	A	A	A	A
5B	16660187	Y	A	G	A	A	A	A	A	A	A	A	A	A	A	A	A	A	A	A	D	A	A	A	A	A	A	A	A	A	A	A	-	A	A	A	A	A	A	A	A	A	A	A	A	A	A	A	A
5B	16660550	N	C	T	D	A	A	A	A	A	A	A	A	A	A	A	A	A	A	A	A	A	A	A	A	A	A	A	A	A	A	A	A	A	A	A	A	A	A	A	A	A	A	A	A	A	A	A	A
5B	16660552	N	G	T	A	A	A	A	A	A	A	A	B	A	A	A	A	A	A	A	A	A	A	A	A	A	A	A	A	A	A	A	A	A	A	A	A	A	A	A	A	A	A	A	A	A	A	A	A
5B	17237308	Y	G	A	-	A	A	A	A	A	A	A	B	A	A	A	-	A	A	A	A	A	A	-	B	A	A	A	A	A	A	A	A	A	A	A	A	A	A	A	B	A	A	A	A	A	A	A	A
5B	17266636	N	CCTT	C	H	A	A	A	A	A	A	A	A	A	A	A	B	A	A	A	A	A	A	A	A	A	A	A	A	A	A	A	A	A	A	A	A	A	A	A	A	A	A	A	A	A	A	A	A
5B	17316079	Y	T	C	C	A	A	A	A	A	A	A	A	A	A	A	B	A	A	A	A	A	A	A	A	A	A	A	A	A	A	A	A	A	A	A	A	A	A	A	A	A	A	A	A	A	A	A	A
5B	17476885	Y	A	G	-	A	A	A	A	A	A	A	A	A	A	A	A	A	A	A	A	A	A	A	A	A	A	A	A	A	A	A	A	A	A	A	A	A	A	A	A	A	A	A	A	A	A	A	A
5B	17476888	Y	G	A	-	A	A	A	A	A	A	A	A	A	A	A	A	A	A	A	A	A	A	A	A	A	A	A	A	A	A	A	A	A	A	A	A	A	A	A	A	A	A	A	A	A	A	A	A
5B	17476897	N	G	T	-	A	A	A	A	A	A	A	A	A	A	A	A	A	A	A	A	A	A	A	A	A	A	A	A	A	A	A	A	A	A	A	A	A	A	A	A	A	A	A	A	A	A	A	A
5B	17476924	N	T	C	-	A	A	A	A	A	A	A	A	A	A	A	A	A	A	A	A	A	A	A	A	A	A	A	A	A	A	A	A	A	A	A	A	A	A	A	A	A	A	A	A	A	A	A	A
5B	17580656	Y	C	G	B	A	A	A	A	A	A	A	A	A	A	A	A	A	A	A	A	A	A	A	A	A	A	A	A	A	A	A	-	A	A	A	A	A	A	A	A	A	A	A	A	A	A	A	A
5B	17619340	Y	A	T	A	A	A	A	A	A	A	A	A	A	A	A	A	A	A	A	A	A	A	-	A	A	A	A	A	A	A	A	A	A	A	A	A	A	A	A	A	A	A	A	A	A	A	A	A
5B	17665116	Y	G	C	A	A	A	A	A	A	A	A	A	A	A	A	A	A	A	A	A	A	A	A	A	A	A	A	A	A	A	A	-	A	A	A	A	A	A	A	A	A	A	A	A	A	A	A	A
5B	17665137	N	T	C	A	A	A	A	A	A	A	A	A	A	A	A	A	A	A	A	A	A	A	A	A	A	A	A	A	A	A	A	-	A	A	A	A	A	A	A	A	A	A	A	A	A	A	A	A
5B	17722500	Y	C	T	A	A	A	A	A	A	A	A	A	A	B	A	A	A	A	A	H	A	A	B	A	A	B	A	B	B	H	C	A	B	A	A	B	B	B	B	A	A	A	D	B	B	H	B	B
5B	17727325	N	T	C	A	A	A	A	A	A	A	A	A	A	A	A	A	A	A	A	A	A	A	A	A	A	A	A	A	A	A	A	A	A	A	A	A	A	A	A	A	A	A	A	A	A	A	A	A
5B	17727414	N	C	G	A	A	A	A	A	A	A	A	A	A	A	A	A	A	A	A	A	A	A	A	A	A	A	A	A	A	A	A	A	A	A	A	A	A	A	A	A	A	A	A	A	A	A	A	A
5B	17804900	N	A	G	A	A	A	A	A	A	A	A	A	A	A	A	A	A	A	A	A	A	A	A	A	A	A	A	A	A	A	A	A	A	A	A	A	A	A	-	A	A	A	A	A	A	A	A	A
5B	17804911	Y	G	A	A	A	A	A	A	A	A	A	A	A	A	A	A	A	A	A	A	A	A	A	A	A	A	A	A	A	A	A	A	A	A	A	A	A	A	-	A	A	A	A	A	A	A	A	A
5B	18454779	N	A	T	A	A	A	A	A	A	A	A	A	A	C	A	A	A	A	A	H	A	A	B	A	A	B	A	B	H	H	B	A	B	A	A	B	H	B	H	A	A	A	D	B	B	H	B	B
5B	18454794	Y	C	G	A	A	A	A	A	A	A	A	A	A	A	A	A	A	A	A	A	-	A	A	A	A	A	A	A	A	A	A	A	A	A	A	A	A	A	-	A	A	A	A	A	A	A	A	A
5B	18454868	Y	A	G	A	A	A	A	A	A	A	A	A	A	A	A	A	A	A	A	A	-	A	A	A	A	A	A	A	A	A	A	A	A	A	A	A	A	A	-	A	A	A	A	A	A	A	A	A
5B	18457201	N	T	C	A	A	A	A	A	A	A	A	A	A	A	A	A	A	A	A	D	A	A	A	A	A	A	A	A	A	A	A	A	A	A	A	A	A	A	A	A	A	A	A	A	A	A	A	A
5B	18457226	Y	A	G	A	A	A	A	A	A	A	A	A	A	A	A	A	A	A	A	D	A	A	A	A	A	A	A	A	A	A	A	A	A	A	A	A	A	A	A	A	A	A	A	A	A	A	A	A
5B	18457254	Y	C	A	A	A	A	A	A	A	A	A	A	A	A	A	A	A	A	A	D	A	A	D	A	A	A	A	A	A	A	A	A	A	A	A	A	A	A	A	A	A	A	A	A	A	A	A	A
5B	18457265	Y	A	G	A	A	A	A	A	A	A	A	A	A	A	A	A	A	A	A	D	A	A	A	A	A	A	A	A	A	A	A	A	A	A	A	A	A	A	A	A	A	A	A	A	A	A	A	A
5B	18457520	N	A	T	A	A	A	A	A	A	A	A	A	A	A	A	A	A	A	A	D	A	A	A	A	A	A	A	A	A	A	A	A	A	A	A	A	A	A	A	A	A	A	A	A	A	A	A	A
5B	18457562	N	C	CCTT	A	A	A	A	A	A	A	A	A	A	A	A	A	A	A	A	D	A	A	A	A	A	A	A	A	A	A	A	A	A	A	A	A	A	A	A	A	A	A	A	A	A	A	A	A
5B	18512504	N	G	T	A	A	A	A	A	A	A	A	A	A	A	A	A	A	A	A	A	A	A	A	A	A	A	A	A	A	A	A	A	A	A	A	A	A	A	A	A	A	A	A	A	A	A	A	A
5B	18651450	Y	T	C	A	A	A	B	B	B	B	B	A	A	A	A	B	B	A	A	H	A	A	-	A	A	A	A	A	A	A	A	A	A	A	A	A	A	A	A	A	A	A	A	A	A	A	A	A
5B	18668632	Y	T	C	A	A	A	A	A	A	A	A	A	A	-	A	A	A	A	A	A	A	A	A	A	A	A	A	A	A	A	A	A	A	A	A	A	A	A	A	A	A	A	A	A	A	A	A	A
5B	18726713	N	A	G	A	A	A	A	A	A	A	A	A	A	A	A	A	A	A	A	A	A	A	A	A	A	A	A	A	A	A	A	A	A	A	A	A	A	A	A	A	A	A	A	A	A	A	A	A
5B	18895716	N	T	C	A	A	A	A	A	A	A	A	A	A	A	A	A	A	A	A	A	A	A	A	A	A	A	A	A	A	A	A	A	A	A	A	A	A	A	A	A	A	A	A	A	A	A	A	A
5B	18978137	Y	G	A	-	A	A	A	A	A	A	A	A	A	H	A	A	A	A	A	A	A	A	-	A	A	A	A	A	A	A	A	A	A	A	A	A	A	A	A	A	A	A	A	A	A	A	A	A
5B	19757244	Y	G	T	B	A	A	A	A	A	A	A	A	A	A	A	B	A	A	D	A	A	A	-	A	A	A	A	A	A	A	A	A	A	A	A	A	A	A	A	A	A	A	A	A	A	A	A	A
5B	19757267	N	G	A	B	A	A	A	A	-	A	A	A	A	A	A	B	A	A	D	A	A	A	-	A	A	A	A	A	A	A	A	A	A	A	A	A	A	A	A	A	A	A	A	A	A	A	A	A
5B	19757290	Y	G	T	B	A	A	A	A	-	A	A	A	A	A	A	B	A	A	D	A	A	A	-	A	A	A	A	A	A	A	A	A	A	A	A	A	A	A	A	A	A	A	A	A	A	A	A	A
5B	19757311	Y	C	T	B	A	A	A	A	-	A	A	A	A	A	A	B	A	A	D	A	A	A	-	A	A	A	A	A	A	A	A	A	A	A	A	A	A	A	A	A	A	A	A	A	A	A	A	A
5B	19775989	N	G	A	A	A	B	A	A	A	A	A	A	H	A	B	-	B	A	C	H	A	A	B	A	A	A	B	B	B	C	C	A	B	B	H	B	H	-	B	A	A	B	C	B	-	A	B	A
5B	20252831	Y	A	G	-	A	A	A	A	-	A	A	A	A	A	A	B	A	A	A	A	A	A	-	A	A	A	A	A	A	A	A	A	A	A	A	A	A	A	A	A	A	A	A	A	A	A	A	A
5B	20253098	Y	T	C	-	A	A	A	A	A	A	A	A	A	A	A	B	A	A	A	A	A	A	-	A	A	A	A	A	A	A	A	A	A	A	-	A	A	A	A	A	A	A	A	A	A	A	A	A
5B	20405198	Y	T	C	C	A	A	A	A	A	A	A	A	A	A	A	B	A	A	A	A	A	A	A	A	A	A	A	A	A	A	A	A	A	A	A	A	A	A	D	A	A	A	A	A	-	A	A	A
5B	20558285	N	C	T	B	A	A	A	A	-	A	A	A	A	A	A	B	A	A	D	A	A	A	A	A	A	A	A	A	A	A	A	-	A	A	A	A	A	A	A	A	A	A	A	A	A	A	A	A
5B	20725701	Y	G	A	-	A	A	A	A	A	A	A	A	H	H	B	-	A	A	A	H	A	A	D	A	B	B	B	B	B	H	H	A	B	B	A	B	B	B	B	A	A	B	C	B	A	D	B	D
5B	21114786	Y	C	T	B	A	A	A	A	A	A	A	A	A	A	A	B	A	A	A	D	A	A	A	A	A	A	A	A	A	A	A	D	A	A	A	A	A	A	A	A	A	A	A	A	A	A	A	A
5B	21123524	Y	T	C	C	A	A	A	A	A	A	A	A	A	A	A	B	A	A	A	A	A	A	A	A	A	A	A	A	A	A	A	A	A	A	A	A	A	A	A	A	A	A	A	A	A	A	A	A
5B	21123557	Y	G	A	C	A	A	A	A	-	A	A	A	A	A	A	B	A	A	A	A	A	A	A	A	A	A	A	A	A	A	A	A	A	A	A	A	A	A	A	A	A	A	A	A	A	A	A	A
5B	21123581	N	G	A	C	A	A	A	A	A	A	A	A	A	A	A	B	A	A	A	A	A	A	A	A	A	A	A	A	A	A	A	A	A	A	A	A	A	A	A	A	A	A	A	A	A	A	A	A
5B	21123585	N	G	A	C	A	A	A	A	A	A	A	A	A	A	A	B	A	A	A	A	A	A	A	A	A	A	A	A	A	A	A	A	A	A	A	A	A	A	A	A	A	A	A	A	A	A	A	A
5B	21123595	Y	G	A	C	A	A	A	A	A	A	A	A	H	A	A	B	A	A	A	A	A	A	A	A	A	A	A	A	A	A	A	A	A	A	A	A	-	-	A	A	A	A	A	A	A	A	A	A
5B	21123614	N	T	C	C	A	A	A	A	A	A	A	A	A	A	A	B	A	A	A	D	A	A	A	A	A	A	A	A	A	A	A	A	A	A	A	A	D	A	A	A	A	A	A	A	A	A	A	A
5B	21123929	N	G	A	C	A	A	A	A	-	A	A	A	A	A	A	B	A	A	A	A	A	A	A	A	A	A	A	A	A	A	A	-	A	A	A	A	A	A	A	A	A	A	A	A	A	A	A	A
5B	21123930	Y	C	T	C	A	A	A	A	-	A	A	A	A	A	A	B	A	A	A	A	A	A	A	A	A	A	A	A	A	A	A	-	A	A	A	A	A	A	A	A	A	A	A	A	A	A	A	A
5B	21123951	N	C	T	C	A	A	A	A	-	A	A	A	A	A	A	B	A	A	A	A	A	A	A	A	A	A	A	A	A	A	A	A	A	A	A	A	A	A	A	A	A	A	A	A	A	A	A	A
5B	21164340	N	G	C	B	A	A	A	A	-	A	A	A	A	A	A	B	A	A	D	D	A	A	A	A	A	A	A	A	A	A	A	-	A	A	A	A	A	A	H	A	A	A	A	A	A	A	A	A
5B	21164346	Y	C	T	B	A	A	A	A	-	A	A	A	A	A	A	B	A	A	D	D	A	A	A	A	A	A	A	A	A	A	A	-	A	A	A	A	A	A	H	A	A	A	A	A	A	A	A	A
5B	21164382	N	G	A	B	A	A	A	A	-	A	A	A	A	A	A	B	A	A	D	D	A	A	A	A	A	A	A	A	A	A	A	-	A	A	A	A	A	A	H	A	A	A	A	A	A	A	A	A
5B	21426668	Y	G	A	B	A	A	A	A	A	A	A	A	A	A	A	B	A	A	A	D	A	A	A	A	A	A	A	A	A	A	A	A	A	A	A	A	A	A	A	A	A	A	A	A	A	A	A	A
5B	21433058	N	T	A	B	A	A	A	A	-	A	A	A	A	A	A	B	A	A	D	A	A	A	A	A	A	A	A	A	A	A	A	A	A	A	A	A	A	A	A	A	A	A	A	A	A	A	A	A
5B	21616430	N	G	A	C	A	A	A	A	-	A	A	A	A	A	A	B	A	A	A	A	A	A	-	A	A	A	A	A	A	A	A	A	A	A	A	A	A	A	A	A	A	A	A	A	A	A	A	A
5B	21616451	Y	T	C	C	A	A	A	A	-	A	A	A	A	A	A	B	A	A	A	A	A	A	-	A	A	A	A	A	A	A	D	A	A	A	A	A	A	A	A	A	A	A	A	A	A	A	A	A
5B	21616713	Y	T	A	C	A	A	A	A	A	A	A	A	A	A	A	B	A	A	D	A	A	A	-	A	A	A	A	A	A	A	A	A	A	A	A	A	A	A	A	A	A	A	A	A	A	A	A	A
5B	21616734	Y	C	T	C	A	A	A	A	A	A	A	A	A	A	A	B	A	A	A	A	A	A	-	A	A	A	A	A	A	A	A	A	A	A	A	A	A	A	A	A	A	A	A	A	A	A	A	A
5B	21763762	Y	A	G	C	A	A	A	A	A	A	A	A	A	A	A	B	A	A	D	A	A	A	A	A	A	A	A	A	A	A	A	A	A	A	A	A	A	A	A	A	A	A	A	A	A	A	A	A
5B	21764076	Y	A	C	C	A	A	A	A	-	A	A	A	A	A	A	B	A	A	A	A	A	A	A	A	A	A	A	A	A	A	A	A	A	A	A	A	A	A	A	A	A	A	A	A	A	A	A	A
5B	21764129	Y	T	C	C	A	A	A	A	A	A	A	A	A	A	A	B	A	A	D	A	A	A	A	A	A	A	A	A	A	A	A	A	A	A	A	A	A	A	A	A	A	A	A	A	-	A	A	A
5B	21764158	N	A	G	C	A	A	A	A	-	A	A	A	A	A	A	B	A	A	A	A	A	A	A	A	A	A	A	A	A	A	A	A	A	A	A	A	A	A	A	A	A	A	A	A	-	A	A	A
5B	22046580	Y	A	C	B	A	A	A	A	A	A	A	A	A	A	A	B	A	A	D	A	A	A	A	A	A	A	A	A	A	A	A	H	A	A	A	A	A	A	A	A	A	A	A	A	A	A	A	A
5B	22046628	Y	A	G	B	A	A	A	A	A	A	A	A	A	A	A	B	A	A	D	A	A	A	A	A	A	A	A	A	A	A	A	A	A	A	A	A	A	A	A	A	A	A	A	A	A	A	A	A
5B	22046630	N	A	G	B	A	A	A	A	A	A	A	A	A	A	A	B	A	A	D	A	A	A	A	A	A	A	A	A	A	A	A	A	A	A	A	A	A	A	A	A	A	A	A	A	A	A	A	A
5B	22046639	Y	T	C	B	A	A	A	A	A	A	A	A	A	A	A	B	A	A	D	A	A	A	A	A	A	-	-	A	A	A	A	A	A	A	A	A	A	A	A	A	A	A	A	A	A	A	A	A
5B	22046871	N	T	G	B	A	A	A	A	-	A	A	A	A	A	A	B	A	A	A	A	A	A	A	A	A	A	A	A	A	A	A	A	A	A	A	A	A	A	A	A	A	A	A	A	A	A	A	A
5B	22046892	N	A	G	B	A	A	A	A	-	A	A	A	A	A	A	B	A	A	A	A	A	A	A	A	A	A	A	A	A	A	A	A	A	A	A	A	A	A	A	A	A	A	A	A	A	A	A	A
5B	22046951	Y	G	A	B	A	A	A	A	-	A	A	A	A	A	A	B	A	A	A	A	A	A	A	A	A	A	A	A	A	A	A	A	A	A	A	A	A	A	A	A	A	A	A	A	A	A	A	A
5B	22058821	Y	C	A	C	A	A	A	A	-	A	A	A	A	A	A	B	A	A	A	A	A	A	A	A	A	A	A	A	A	A	A	A	A	A	A	A	A	A	A	A	A	A	A	A	A	A	A	A
5B	22058822	N	C	T	C	A	A	A	A	-	A	A	A	A	A	A	B	A	A	D	A	A	A	A	A	A	A	A	A	A	A	A	A	A	A	A	A	A	A	A	A	A	A	A	A	A	A	A	A
5B	22095699	Y	G	A	B	A	A	A	A	A	A	A	A	A	A	A	B	A	A	D	D	A	A	A	A	A	A	A	A	A	A	A	A	A	A	A	A	A	A	A	A	A	A	A	A	-	A	A	A
5B	22158446	Y	T	C	A	A	A	A	A	-	A	A	A	A	A	A	B	A	A	D	A	-	A	A	A	A	A	A	A	A	A	A	A	A	A	A	A	A	A	A	A	A	A	A	A	-	A	A	A
5B	22158474	N	T	C	H	A	A	A	A	-	A	A	A	A	A	A	B	A	B	D	A	-	A	A	A	A	A	A	A	A	A	A	A	A	A	A	A	A	A	A	A	A	A	A	A	-	A	A	A
5B	22173083	Y	G	A	-	A	A	A	A	-	A	A	A	A	A	A	B	A	-	A	A	-	A	A	A	A	A	A	A	A	A	A	A	A	A	A	A	D	A	A	A	A	A	A	A	A	A	A	A
5B	22173267	Y	C	T	-	A	A	A	A	-	A	A	A	A	A	A	B	A	-	A	A	-	A	A	A	A	A	A	A	A	A	A	-	A	A	A	A	A	A	A	A	A	A	A	A	A	A	A	A
5B	22173278	Y	CGGCGGCTAT	C	-	A	A	A	A	A	A	A	A	A	A	A	B	A	-	A	A	-	A	A	A	A	A	A	A	A	A	A	-	A	A	A	A	A	A	A	A	A	A	A	A	A	A	A	A
5B	22178124	N	T	C	B	A	A	A	A	A	A	A	A	A	A	A	-	A	B	D	A	-	A	A	A	A	A	A	A	A	A	A	D	A	A	A	A	A	A	A	A	A	A	A	A	A	A	A	A
5B	22178203	Y	A	G	B	A	A	A	A	-	A	A	A	A	A	A	-	A	B	D	A	-	A	A	A	A	A	A	A	A	A	A	A	A	A	A	A	A	A	A	A	A	A	A	A	A	A	A	A
5B	22506038	Y	C	T	C	A	A	A	A	A	A	A	A	A	A	A	B	A	B	A	A	B	A	A	A	A	A	A	A	A	A	A	A	A	A	A	A	A	A	A	A	A	A	A	A	A	A	A	A
5B	22506117	N	G	A	C	A	A	A	A	-	A	A	A	A	A	A	B	A	B	A	A	B	A	A	A	A	A	A	A	A	A	A	A	A	A	A	A	A	A	A	A	A	A	A	A	A	A	A	A
5B	22525724	Y	G	A	C	A	A	A	A	-	A	A	A	A	A	A	B	A	B	D	A	B	A	A	A	A	A	A	A	A	A	A	A	A	A	A	A	A	A	A	A	A	A	A	A	A	A	A	A
5B	22525832	Y	T	C	B	A	A	A	A	-	A	A	A	A	A	A	B	A	B	D	A	B	A	A	A	A	A	A	A	A	A	A	A	A	A	A	A	A	A	A	A	A	A	A	A	A	A	A	A
5B	22525839	Y	GAT	G	B	A	A	A	A	A	A	A	A	A	A	A	B	A	B	D	A	B	A	A	A	A	A	A	A	A	A	-	A	A	A	A	A	A	A	A	A	A	A	A	A	A	A	A	A
5B	22525945	N	C	T	B	A	A	A	A	-	A	A	A	A	A	A	B	A	B	D	A	B	A	A	A	A	A	A	A	A	A	A	A	A	A	A	A	A	A	A	A	A	A	A	A	A	A	A	A
5B	22525965	Y	C	T	B	A	A	A	A	-	A	A	A	A	A	A	B	A	B	D	A	B	A	A	A	A	A	A	A	A	A	A	-	A	A	A	A	A	A	A	A	A	A	A	A	A	A	A	A
5B	22529470	Y	A	C	-	A	A	A	A	A	A	A	A	A	A	A	B	A	B	D	A	B	A	-	A	A	A	A	A	A	A	A	A	A	A	A	A	A	A	A	A	A	A	A	A	A	A	A	A
5B	22529521	N	G	A	-	A	A	A	A	A	A	A	A	A	A	A	B	A	B	D	A	B	A	-	A	A	-	-	A	A	A	A	A	A	A	A	A	A	A	A	A	A	A	A	A	A	A	A	A
5B	22841059	N	G	A	B	A	A	A	A	-	A	A	A	A	A	A	B	A	B	D	D	B	A	A	A	A	A	A	A	A	A	A	-	A	A	A	A	A	A	A	A	A	A	A	A	A	A	A	A
5B	23045725	N	G	A	H	A	A	A	A	A	A	A	A	A	A	A	B	A	B	D	A	B	A	-	A	A	A	A	A	A	A	A	A	A	A	A	A	A	A	A	A	A	A	A	A	A	A	A	A
5B	23046075	Y	G	A	H	A	A	A	A	-	A	A	A	A	A	A	B	A	B	D	A	B	A	-	A	A	A	A	A	A	A	A	A	A	A	A	A	A	A	A	A	A	A	A	A	A	A	A	A
5B	23046505	Y	G	A	B	A	A	A	A	-	A	A	A	A	A	A	B	A	B	D	A	B	A	A	A	A	A	A	A	A	A	A	A	A	A	A	A	A	A	A	A	A	A	A	A	A	A	A	A
5B	23046818	Y	G	A	B	A	A	A	A	A	A	A	A	A	A	A	B	A	B	D	A	B	A	A	A	A	A	A	A	A	A	A	A	A	A	A	A	A	A	A	A	A	A	A	A	A	A	A	A
5B	23047570	Y	T	A	B	A	A	A	A	A	A	A	A	A	A	A	B	A	B	D	A	B	A	A	A	A	A	A	A	A	A	A	D	A	A	A	A	A	A	A	A	A	A	A	A	A	A	A	A
5B	23088570	Y	A	G	C	A	A	A	A	A	A	A	A	A	A	A	B	A	B	A	A	B	A	A	A	A	A	A	A	A	A	A	A	A	A	A	A	A	A	A	A	A	A	A	A	A	A	A	A
5B	23088596	Y	G	C	C	A	A	A	A	A	A	A	A	A	A	A	B	A	B	A	A	B	A	A	A	A	A	A	A	A	A	A	A	A	A	A	A	A	A	A	A	A	A	A	A	A	A	A	A
5B	23102066	Y	C	T	-	A	A	A	A	-	A	A	A	A	A	A	B	A	B	A	A	H	A	A	A	A	A	A	A	A	A	A	A	A	A	A	A	A	A	A	A	A	A	A	A	A	A	A	A
5B	23102126	N	C	T	-	A	A	A	A	-	A	A	A	A	A	A	B	A	B	A	A	B	A	A	A	A	A	A	A	A	A	A	-	A	A	A	A	A	A	A	A	A	A	A	A	A	A	A	A
5B	23102338	N	C	G	-	A	A	A	A	-	A	A	A	A	A	A	B	A	B	A	A	B	A	A	A	A	A	A	A	A	A	A	A	A	A	A	A	A	A	A	A	A	A	A	A	A	A	A	A
5B	23102343	Y	G	C	-	A	A	A	A	-	A	A	A	A	A	A	B	A	B	A	A	B	A	A	A	A	A	A	A	A	A	A	A	A	A	A	A	A	A	A	A	A	A	A	A	A	A	A	A
5B	23201856	Y	T	C	C	A	A	A	A	A	A	A	A	A	A	A	B	A	B	A	A	B	A	A	A	A	A	A	A	A	A	A	A	A	A	A	A	A	A	A	A	A	A	A	A	A	A	A	A
5B	23201870	Y	C	T	C	A	A	A	A	A	A	A	A	A	A	A	B	A	B	A	A	B	A	A	A	A	A	A	A	A	A	A	A	A	A	A	A	A	A	A	A	A	A	A	A	A	A	A	A
5B	23201898	Y	C	A	C	A	A	A	A	A	A	A	A	A	A	A	B	A	B	A	A	B	A	A	A	A	A	A	A	A	A	A	A	A	A	A	A	A	A	A	A	A	A	A	A	A	A	A	A
5B	23201899	N	A	G	C	A	A	A	A	A	A	A	A	A	A	A	B	A	B	A	A	B	A	A	A	A	A	A	A	A	A	A	A	A	A	A	A	A	A	A	A	A	A	A	A	A	A	A	A
5B	23201948	Y	C	T	C	A	A	A	A	-	A	A	A	A	A	A	B	A	B	D	D	B	A	A	A	A	A	A	A	A	A	A	A	A	A	A	A	A	A	A	A	A	A	A	A	A	A	A	A
5B	23201990	N	G	A	C	A	A	A	A	-	A	A	A	A	A	A	B	A	B	D	D	B	A	A	A	A	A	A	A	A	A	A	A	A	A	A	A	A	A	A	A	A	A	A	A	A	A	A	A
5B	23272126	Y	T	C	H	B	B	A	A	A	A	A	A	H	-	B	-	-	B	B	B	-	B	-	A	B	B	B	B	B	H	-	H	B	B	B	B	B	B	-	A	A	B	B	B	-	B	B	B
5B	23587302	Y	C	G	C	A	A	A	A	-	A	A	A	A	A	A	B	A	B	A	A	-	A	A	A	A	A	A	A	-	A	A	-	A	A	A	A	A	A	A	A	A	A	A	A	-	A	A	A
5B	23949072	Y	A	T	A	A	A	A	A	A	A	A	A	A	A	A	B	A	B	D	A	B	A	A	A	A	A	A	A	A	A	H	A	A	A	A	A	A	A	A	A	A	A	A	A	-	A	A	A
5B	23949080	Y	T	C	A	A	A	A	A	A	A	A	A	A	A	A	B	A	B	D	A	B	A	A	A	A	A	A	A	A	A	A	A	A	A	A	A	A	A	A	A	A	A	A	A	-	A	A	A
5B	24238494	Y	G	T	A	A	A	A	A	A	A	A	A	A	A	A	B	A	B	D	D	B	A	A	A	A	A	A	A	A	A	A	A	A	A	A	A	A	A	A	A	A	A	A	A	-	A	A	A
5B	24238536	Y	C	T	A	A	A	A	A	A	A	A	A	A	A	A	B	A	B	D	D	B	A	A	A	A	A	A	A	A	A	A	A	A	A	A	A	A	A	A	A	A	A	A	A	-	A	A	A
5B	24238612	N	T	G	A	A	A	A	A	-	A	A	A	A	A	A	B	A	B	D	D	B	A	A	A	A	A	A	A	A	A	A	A	A	A	A	A	A	A	A	A	A	A	A	A	-	A	A	A
5B	24630159	N	G	A	A	A	A	A	A	-	A	A	A	A	A	A	B	A	B	D	A	B	A	A	A	A	A	A	A	A	A	A	-	A	A	A	A	A	A	A	A	A	A	A	A	A	A	A	A
5B	24765310	N	T	C	A	A	A	A	A	A	A	A	A	A	A	A	B	A	B	A	D	B	A	A	A	A	A	A	A	A	A	A	A	A	A	A	A	A	A	A	A	A	A	A	A	-	A	A	A
5B	24765402	N	T	C	A	A	A	A	A	A	A	A	A	A	A	A	B	A	B	A	D	B	A	A	A	A	A	A	A	A	A	A	A	A	A	A	A	A	A	A	A	A	A	A	A	-	A	A	A
5B	24814747	Y	A	G	A	A	A	A	A	-	A	A	A	A	A	A	-	A	B	A	A	-	A	A	A	A	A	A	A	A	A	A	A	A	A	A	A	A	A	A	A	A	A	A	A	A	A	A	A
5B	24890152	Y	A	G	-	A	A	A	A	-	A	A	A	A	A	A	B	A	B	D	A	B	A	A	A	A	A	A	A	A	A	A	A	A	A	A	A	A	A	A	A	A	A	A	A	A	A	A	A
5B	24890480	Y	T	G	-	A	A	A	A	A	A	A	A	A	A	A	B	A	B	D	A	B	A	A	A	A	A	A	A	A	A	A	A	A	A	A	A	A	A	A	A	A	A	A	A	A	A	A	A
5B	24897056	N	C	G	A	A	A	A	A	A	A	A	A	A	A	A	B	A	B	-	D	B	A	A	A	A	A	A	A	A	A	A	A	A	A	A	A	A	A	A	A	-	A	A	A	A	A	A	A
5B	25173325	Y	C	A	A	A	A	A	A	A	A	A	A	A	A	A	B	A	B	D	A	B	A	A	A	A	A	A	A	A	A	A	A	A	A	A	A	A	A	D	A	A	A	A	A	-	A	A	A
5B	25173326	N	C	T	A	A	A	A	A	A	A	A	A	A	A	A	B	A	B	D	A	B	A	A	A	A	A	A	A	A	A	A	A	A	A	A	A	A	A	A	A	A	A	A	A	-	A	A	A
5B	25173401	Y	T	TA	A	A	A	A	A	-	A	A	A	A	A	A	B	A	B	D	A	B	A	A	A	A	A	A	A	A	A	A	-	A	A	A	A	A	A	A	A	A	A	A	A	-	A	A	A
5B	25228280	Y	A	G	A	A	A	A	A	-	A	A	A	A	A	A	B	A	B	D	A	B	A	A	A	A	A	A	A	A	A	A	-	A	A	A	A	A	A	A	A	A	A	A	A	A	A	A	A
5B	25228312	Y	A	AG	A	A	A	A	A	-	A	A	A	D	A	A	B	A	B	D	A	B	A	A	A	A	A	A	A	A	A	A	-	A	A	A	A	A	A	A	A	A	A	A	A	A	A	A	A
5B	25234127	Y	T	C	-	A	A	A	A	-	A	A	A	A	A	A	B	A	-	A	A	B	A	-	A	A	A	A	A	A	A	A	-	A	A	A	A	A	A	A	A	A	A	A	A	A	A	A	A
5B	25234157	Y	A	C	-	A	A	A	A	-	A	A	A	A	A	A	B	A	-	A	A	B	A	-	A	A	A	A	A	A	A	A	-	A	A	A	A	A	A	A	A	A	A	A	A	A	A	A	A
5B	25335859	Y	T	C	A	A	A	A	A	A	A	A	A	A	A	A	B	A	B	D	A	B	A	A	A	A	A	A	A	A	A	A	A	A	A	A	A	A	A	A	A	A	A	A	A	A	A	A	A
5B	25335874	N	G	A	B	A	A	A	A	A	A	A	A	A	A	A	A	A	A	A	A	A	A	A	A	A	A	A	A	A	A	A	A	A	A	A	A	A	A	A	A	A	A	A	A	A	A	A	A
5B	25368052	Y	C	G	A	A	A	A	A	-	A	A	A	A	A	A	B	-	B	D	D	B	A	A	A	A	A	A	A	A	A	A	A	A	A	A	A	A	A	A	A	A	A	A	A	A	A	A	A
5B	25368182	N	T	A	A	A	A	A	A	A	A	A	A	A	A	A	B	A	B	D	D	B	A	A	A	A	A	A	A	A	A	A	-	A	A	A	A	A	A	A	A	A	A	A	A	A	A	A	A
5B	25411533	Y	T	C	A	A	A	A	A	A	A	A	A	A	A	A	B	A	B	D	A	B	A	A	A	A	A	A	A	A	A	A	A	A	A	A	A	A	A	A	A	A	A	A	A	A	A	A	A
5B	25411560	N	T	C	A	A	A	A	A	A	A	A	A	A	A	A	B	A	B	D	A	B	A	A	A	A	A	A	A	A	A	A	A	A	A	A	A	A	A	A	A	A	A	A	A	A	A	A	A
5B	25424684	N	T	G	-	A	A	A	A	-	A	A	A	A	-	A	B	A	B	A	D	B	A	-	A	A	A	A	A	A	A	A	-	A	A	A	A	A	A	A	A	A	A	A	A	A	A	A	A
5B	25424689	Y	T	C	-	A	A	A	A	-	A	A	A	A	-	A	B	A	B	D	D	B	A	-	A	A	A	A	A	A	A	A	-	A	A	A	A	A	A	A	A	A	A	A	A	A	A	A	A
5B	25424690	N	A	G	-	A	A	A	A	-	A	A	A	A	-	A	B	A	B	A	A	B	A	-	A	A	A	A	A	A	A	A	-	A	A	A	A	A	A	A	A	A	A	A	A	A	A	A	A
5B	25788386	N	C	T	A	A	A	A	A	A	A	A	A	A	A	A	B	A	B	A	A	B	A	A	A	A	A	A	A	A	A	A	-	A	A	A	A	A	A	-	A	A	A	A	A	-	A	A	A
5B	25898533	N	T	A	A	A	A	A	A	A	A	A	A	A	A	A	B	A	B	A	A	C	A	A	A	A	A	A	A	A	A	A	A	A	A	A	A	A	A	A	A	A	A	A	A	A	A	A	A
5B	25898585	Y	A	T	A	A	A	A	A	-	A	A	A	A	A	A	B	A	B	A	A	B	A	A	A	A	A	A	A	A	A	A	A	A	A	A	A	A	A	A	A	A	A	A	A	A	A	A	A
5B	26477951	Y	T	TA	A	A	A	A	A	-	A	A	A	D	A	A	-	A	-	A	A	-	A	A	A	A	A	A	A	A	A	A	-	A	A	A	A	D	A	A	A	A	A	A	A	A	A	A	A
5B	26512610	N	A	G	A	A	A	A	A	-	A	A	A	A	A	A	B	A	B	D	A	B	A	A	A	A	A	A	A	A	A	A	A	A	A	A	A	A	A	A	A	A	A	A	A	A	A	A	A
5B	26527378	Y	C	A	A	A	A	A	A	A	A	A	A	A	A	A	B	A	B	A	D	B	A	A	A	A	A	A	A	A	A	A	A	A	A	A	A	A	A	A	A	A	A	A	A	A	A	A	A
5B	26527975	Y	C	G	-	A	A	A	A	-	A	A	A	A	A	A	B	A	B	A	A	B	A	-	A	A	A	A	A	A	A	A	A	A	A	A	A	A	A	A	A	A	A	A	A	A	A	A	A
5B	26527980	Y	G	A	-	A	A	A	A	-	A	A	A	A	A	A	B	A	B	A	A	B	A	-	A	A	A	A	A	A	A	A	A	A	A	A	A	A	A	A	A	A	A	A	A	A	A	A	A
5B	26700049	N	A	G	A	A	A	A	A	-	A	A	A	A	A	A	B	A	B	D	A	B	A	A	A	A	A	A	A	A	A	A	A	A	A	A	A	A	A	A	A	A	A	A	A	-	A	A	A
5B	26700085	Y	A	G	A	A	A	A	A	-	A	A	A	A	A	A	B	A	B	D	A	B	A	A	A	A	A	A	A	A	A	A	A	A	A	A	A	A	A	A	A	A	A	A	A	-	A	A	A
5B	26700223	Y	T	A	A	A	A	A	A	-	A	A	A	A	A	A	B	A	B	D	D	B	A	A	A	A	A	A	A	A	A	A	A	A	A	A	A	A	A	A	A	A	A	A	A	-	A	A	A
5B	27785582	N	T	C	A	A	A	A	A	-	A	A	A	A	A	A	B	A	B	A	A	B	A	A	A	-	A	A	A	A	A	A	-	A	A	A	A	A	A	-	A	A	A	A	A	A	A	A	A
5B	27785589	Y	T	C	A	A	A	A	A	-	A	A	A	A	A	A	B	A	B	A	A	B	A	A	A	-	A	A	A	A	A	A	-	A	A	A	A	A	A	-	A	A	A	A	A	A	A	A	A
5B	27785614	Y	T	G	A	A	A	A	A	-	A	A	A	A	A	A	B	A	B	A	A	B	A	A	A	-	A	A	A	A	A	A	-	A	A	A	A	A	A	-	A	A	A	A	A	A	A	A	A
5B	27786632	N	T	C	A	A	A	A	A	A	A	A	A	A	A	A	B	A	B	D	A	B	A	A	A	A	A	A	A	A	A	A	A	A	A	A	A	A	A	A	A	A	A	A	A	A	A	A	A
5B	27793886	N	G	A	A	A	A	A	A	-	A	A	A	A	A	A	B	A	B	A	D	B	A	A	A	A	A	A	A	A	A	A	A	A	A	A	A	A	A	A	A	A	A	A	A	A	A	A	A
5B	28078020	Y	T	C	A	A	A	A	A	-	A	A	A	A	A	A	B	A	B	A	A	-	A	A	A	A	A	A	A	A	A	D	-	A	A	A	A	A	A	A	A	A	A	A	A	A	A	A	A
5B	28144211	Y	G	A	A	A	A	A	A	-	A	A	A	A	A	A	B	A	B	A	A	B	A	A	A	A	A	A	A	A	A	A	-	A	A	A	A	A	A	A	A	A	A	A	A	A	A	A	A
5B	28144453	Y	C	G	A	A	A	A	A	-	A	A	A	A	A	A	B	A	B	A	A	B	A	A	A	A	A	A	A	A	A	A	A	A	A	A	A	A	A	A	A	A	A	A	A	A	A	A	A
5B	28686168	N	A	G	A	A	A	A	A	A	A	A	A	A	A	A	B	A	B	D	A	-	A	A	A	A	A	A	A	A	A	A	A	A	A	A	A	A	A	-	A	A	A	A	A	-	A	A	A
5B	28687959	Y	A	ATT	A	A	A	A	A	A	A	A	A	A	A	A	B	A	B	A	A	-	A	A	A	A	A	A	A	A	A	A	A	A	A	A	A	A	A	A	A	A	A	A	A	-	A	A	A
5B	28687975	Y	A	G	A	A	A	A	A	-	A	A	A	A	A	A	B	A	A	D	A	-	A	A	A	A	A	A	A	A	A	A	A	A	A	A	A	A	A	A	A	A	A	A	A	-	A	A	A
5B	28688013	N	G	T	A	A	A	A	A	A	A	A	A	A	A	A	B	A	B	D	A	-	A	A	A	A	A	A	A	A	A	A	A	A	A	A	A	A	A	A	A	A	A	A	A	A	A	A	A
5B	28688014	Y	G	C	A	A	A	A	A	A	A	A	A	A	A	A	B	A	B	D	A	-	A	A	A	A	A	A	A	A	A	A	A	A	A	A	A	A	A	A	A	A	A	A	A	A	A	A	A
5B	29685985	N	T	A	A	A	A	A	A	-	A	A	A	A	A	A	B	A	B	D	A	B	A	A	A	A	A	A	A	A	A	A	-	A	A	A	A	A	A	A	A	A	A	A	A	A	A	A	A
5B	29737547	Y	C	T	A	A	A	A	A	-	A	A	A	A	A	A	B	A	B	A	A	B	A	A	A	A	A	A	A	A	A	A	A	A	A	A	A	A	A	A	-	A	A	A	A	A	A	A	A
5B	29737589	Y	G	A	A	A	A	A	A	-	A	A	A	A	A	A	B	A	B	A	A	B	A	A	A	A	A	A	A	A	A	A	A	A	A	A	A	A	A	A	-	A	A	A	A	A	A	A	A
5B	29737791	Y	T	C	A	A	A	A	A	-	A	A	A	A	A	A	B	A	B	A	A	B	A	A	A	A	A	A	A	A	A	A	A	A	A	A	A	A	A	A	-	A	A	A	A	A	A	A	A
5B	29737827	N	T	G	A	A	A	A	A	-	A	A	A	A	A	A	B	A	B	A	A	B	A	D	A	A	A	A	A	A	A	A	A	A	A	A	A	A	A	A	-	A	A	A	A	A	A	A	A
5B	29737828	N	C	T	A	A	A	A	A	-	A	A	A	A	A	A	B	A	B	A	A	B	A	A	A	A	A	A	A	A	A	A	A	A	A	A	A	A	A	A	-	A	A	A	A	A	A	A	A
5B	29737868	Y	G	A	A	A	A	A	A	A	A	A	A	A	A	A	B	A	B	A	A	B	A	A	A	A	A	A	A	A	A	A	A	A	A	A	A	A	A	A	-	A	A	A	A	A	A	A	A
5B	29790947	Y	C	T	A	A	A	A	A	-	A	A	A	A	A	A	B	A	B	D	A	B	A	A	A	A	A	A	A	A	A	A	A	A	A	A	A	A	A	A	A	A	A	A	A	A	A	A	A
5B	29853482	Y	C	T	A	A	A	A	A	A	A	A	A	A	A	A	A	A	A	A	A	A	A	A	B	A	-	A	A	A	H	A	A	A	A	A	A	A	A	A	A	A	A	A	A	A	A	A	A
5B	29853712	N	A	G	A	A	A	A	A	-	A	A	A	A	A	A	B	A	B	D	A	B	A	A	A	A	-	A	A	A	A	A	A	A	A	A	A	A	A	A	A	A	A	A	A	A	A	A	A
5B	29853743	N	G	A	A	A	A	A	A	-	A	A	A	A	A	A	B	A	B	A	A	B	A	A	A	A	-	A	A	A	A	A	A	A	A	A	A	A	A	A	A	A	A	A	A	A	A	A	A
5B	29859044	N	C	A	A	A	A	A	A	-	A	A	A	A	A	A	B	A	B	D	A	B	A	A	A	A	A	A	A	A	A	A	A	A	A	A	A	A	A	-	A	A	A	A	A	-	A	A	A
5B	29943715	N	CA	C	A	A	A	A	A	-	A	A	A	A	A	A	B	A	B	D	A	B	A	A	A	A	A	A	A	A	A	A	A	A	A	A	A	A	A	A	A	A	A	A	A	A	A	A	A
5B	30104246	Y	T	C	A	B	B	A	A	A	A	A	A	H	B	B	A	A	A	D	H	A	A	B	A	B	B	B	B	B	H	D	B	B	B	H	A	A	A	A	A	A	B	B	A	A	H	A	A
5B	30104248	Y	AT	A	A	A	A	A	A	-	A	A	A	D	A	A	B	A	B	A	A	B	A	A	A	A	A	A	A	A	A	H	A	A	A	A	A	A	A	A	A	A	A	A	A	A	A	A	A
5B	31255117	Y	G	A	A	A	A	A	A	A	A	A	A	A	A	A	B	A	B	H	A	B	A	-	A	A	A	A	A	A	A	A	D	A	A	A	A	A	A	A	A	A	A	A	A	A	A	A	A
5B	31255445	Y	T	C	A	A	A	A	A	-	A	A	A	A	D	A	B	A	B	H	A	B	A	-	A	A	A	A	A	A	A	A	A	A	A	A	A	A	A	A	A	A	A	A	A	A	A	A	A
5B	31269561	Y	C	T	A	A	A	A	A	A	A	A	A	A	A	A	B	A	B	H	A	B	A	A	A	A	A	A	A	A	A	A	A	A	A	A	A	A	A	A	A	A	A	A	A	A	A	A	A
5B	31760599	N	G	A	A	A	A	A	A	-	A	A	A	A	A	A	B	A	B	A	A	B	A	A	A	A	A	A	A	A	A	A	A	A	A	A	A	A	A	A	A	A	A	A	A	A	A	A	A
5B	31760780	N	C	T	A	A	A	A	A	-	A	A	A	A	A	A	B	A	B	A	D	B	A	A	A	A	A	A	A	A	A	A	A	A	A	A	A	A	A	A	A	A	A	A	A	A	A	A	A
5B	31760801	N	C	T	A	A	A	A	A	-	A	A	A	A	A	A	B	A	B	A	A	B	A	A	A	A	A	A	A	A	A	A	A	A	A	A	A	A	A	A	A	A	A	A	A	A	A	A	A
5B	32387032	N	C	T	-	A	A	A	A	-	A	A	A	A	-	A	B	A	B	A	A	-	A	A	A	A	A	A	A	A	A	-	-	A	A	A	A	A	A	A	A	A	A	A	A	A	A	A	A
5B	32387353	N	C	T	A	A	A	-	-	H	-	-	A	A	A	A	B	A	B	H	H	B	A	A	A	A	A	A	A	A	A	A	A	A	A	A	A	A	A	A	A	A	A	A	A	A	A	A	A
5B	32387559	Y	G	A	A	A	A	-	-	H	-	-	A	A	A	A	B	A	B	H	H	B	A	A	A	A	A	A	A	A	A	A	A	A	A	A	A	A	A	A	A	A	A	A	A	A	A	A	A
5B	32730648	N	A	G	A	A	A	A	A	A	A	A	A	A	A	A	B	A	B	D	A	B	A	A	A	A	A	A	A	A	A	A	A	A	A	A	A	A	A	A	A	A	A	A	A	A	A	A	A
5B	32730685	Y	A	G	A	A	A	A	A	A	A	A	A	A	A	A	B	A	B	D	A	B	A	A	A	A	A	A	A	A	A	A	A	A	A	A	A	A	A	A	A	A	A	A	A	A	A	A	A
5B	33133321	Y	G	A	A	A	A	A	A	-	A	A	A	A	A	A	B	A	B	D	A	B	A	A	A	A	A	A	A	A	A	-	-	A	A	A	A	A	A	A	A	A	A	A	A	-	A	A	A
5B	34725259	Y	G	A	A	B	B	A	A	A	A	A	A	H	B	B	-	A	-	D	H	-	A	B	A	B	B	B	B	B	H	D	B	B	B	-	A	A	A	A	A	A	B	B	A	A	H	A	A
5B	35454903	Y	G	A	A	A	A	A	A	A	A	A	A	A	A	A	B	A	B	D	A	B	A	A	A	A	A	A	A	A	A	A	A	A	A	A	A	A	A	A	A	A	A	A	A	A	A	A	A
5B	36539951	N	G	A	A	A	A	A	A	A	A	A	A	-	A	A	B	A	B	A	A	-	A	-	A	A	A	A	A	A	A	-	A	A	A	A	A	A	A	A	A	A	A	A	A	A	A	A	A
5B	36540054	Y	C	T	A	A	A	A	A	-	A	A	A	-	A	A	B	A	B	A	A	-	A	-	A	A	A	A	A	A	A	-	A	A	A	A	A	A	A	A	A	A	A	A	A	A	A	A	A
5B	36632014	N	T	A	D	A	A	A	A	-	A	A	A	A	A	A	B	A	B	A	A	B	A	A	A	A	A	A	A	A	A	A	D	A	A	-	A	A	A	A	A	A	A	A	A	A	A	A	A
5B	36632187	Y	T	G	A	A	A	A	A	A	A	A	A	A	A	A	B	A	B	A	A	B	A	A	A	A	A	A	A	A	A	A	A	A	A	A	A	A	A	A	A	A	A	A	A	A	A	A	A
5B	37497822	N	G	A	A	A	A	A	A	-	A	A	A	A	A	A	B	A	B	A	A	B	A	A	A	A	A	A	A	A	A	A	-	A	A	A	A	A	A	A	A	A	A	A	A	A	A	A	A
5B	37497881	N	G	C	A	A	A	A	A	-	A	A	A	A	A	A	B	A	B	A	A	B	A	A	A	A	A	A	A	A	A	A	A	A	A	A	A	A	A	A	A	A	A	A	A	A	A	A	A
5B	38995541	Y	C	T	A	A	A	A	A	-	A	A	A	A	A	A	B	A	B	A	D	-	A	-	A	A	A	A	A	A	A	A	A	A	A	A	A	A	A	A	A	A	A	A	A	A	A	A	A
5B	38995543	Y	C	A	A	A	A	A	A	-	A	A	A	A	A	A	B	A	B	D	D	B	A	-	A	A	A	A	A	A	A	A	A	A	A	A	A	A	A	A	A	A	A	A	A	A	A	A	A
5B	38995554	Y	G	A	A	A	A	A	A	-	A	A	A	A	A	A	B	A	B	A	D	B	A	-	A	A	A	A	A	A	A	A	A	A	A	A	A	A	A	A	A	A	A	A	A	A	A	A	A
5B	38995918	Y	G	A	A	A	A	A	A	A	A	A	A	A	A	A	B	A	B	A	D	B	A	-	A	A	A	A	A	A	A	A	A	A	A	A	A	A	A	A	A	A	A	A	A	A	A	A	A
5B	40511536	N	T	C	A	A	A	A	A	-	A	A	A	A	A	A	B	A	B	D	D	B	A	A	A	A	A	A	A	A	A	-	A	A	A	A	A	A	A	A	A	A	A	A	A	A	A	A	A
5B	40511581	Y	C	T	A	A	A	A	A	-	A	A	A	A	A	A	B	A	B	D	D	B	A	A	A	A	A	A	A	A	A	A	A	A	A	A	A	A	A	A	A	A	A	A	A	A	A	A	A
5B	40511586	N	C	T	A	A	A	A	A	-	A	A	A	A	A	A	B	A	B	D	D	B	A	A	A	A	A	A	A	A	A	A	A	A	A	A	A	A	A	A	A	A	A	A	A	A	A	A	A
5B	40511595	Y	T	A	A	A	A	A	A	-	A	A	A	A	A	A	B	A	B	D	D	B	A	A	A	A	A	A	A	A	A	A	A	A	A	A	A	A	A	A	A	A	A	A	A	A	A	A	A
5B	40511610	Y	A	G	A	A	A	A	A	A	A	A	A	A	A	A	B	A	B	D	D	B	A	A	A	A	A	A	A	A	A	A	A	A	A	A	A	A	A	A	A	A	A	A	A	A	A	A	A
5B	40511612	N	C	A	A	A	A	A	A	A	A	A	A	A	A	A	B	A	B	D	D	B	A	A	A	A	A	A	A	A	A	A	-	A	A	A	A	A	A	A	A	A	A	A	A	A	A	A	A
5B	40576174	Y	C	G	A	A	A	A	A	-	A	A	A	A	A	A	B	A	B	A	D	B	A	A	A	A	A	A	A	A	A	A	-	A	A	A	A	A	A	A	A	A	A	A	A	A	A	A	A
5B	40576215	Y	T	C	A	A	A	A	A	-	A	A	A	A	A	A	B	A	B	A	D	B	A	A	A	A	A	A	A	A	A	A	A	A	A	A	A	A	A	A	A	A	A	A	A	A	A	A	A
5B	40578315	N	T	A	A	A	A	A	A	A	A	A	A	A	A	A	B	A	B	D	A	B	A	A	A	A	A	A	-	A	A	A	A	A	A	A	A	A	A	A	A	A	A	A	A	-	A	A	A
5B	40968353	N	C	T	A	A	A	A	A	-	A	A	A	A	A	A	B	A	-	A	D	-	A	A	A	A	A	A	A	A	A	A	A	A	A	A	A	A	A	A	A	A	A	A	A	A	A	A	A
5B	40968372	N	C	A	A	A	A	A	A	-	A	A	A	A	A	A	B	A	-	A	D	-	A	A	A	A	A	A	A	A	A	A	A	A	A	A	A	A	A	A	A	A	A	A	A	-	A	A	A
5B	41032273	N	G	A	A	A	A	A	A	A	A	A	A	A	-	A	B	A	B	D	A	B	A	-	A	A	A	A	A	A	A	A	-	A	A	A	A	A	A	A	A	A	A	A	A	A	A	A	A
5B	41032280	N	T	C	A	A	A	A	A	A	A	A	A	A	-	A	B	A	B	D	A	B	A	-	A	A	A	A	A	A	A	A	-	A	A	A	A	A	A	A	A	A	A	A	A	A	A	A	A
5B	41120587	Y	G	A	A	A	A	A	A	-	A	A	A	A	A	A	B	A	B	H	A	B	A	A	A	A	A	A	A	A	A	A	A	A	A	A	A	A	A	A	A	A	A	A	A	A	A	A	A
5B	41173313	Y	A	G	A	A	A	A	A	-	A	A	A	A	-	A	B	A	B	D	A	B	A	A	A	A	A	A	A	A	A	A	-	A	A	A	A	A	A	A	A	A	A	A	A	A	A	A	A
5B	41173331	N	A	C	A	A	A	A	A	A	A	A	A	A	-	A	B	A	B	D	A	B	A	A	A	A	A	A	A	A	A	A	-	A	A	A	A	A	A	A	A	A	A	A	A	A	A	A	A
5B	41173351	N	T	C	A	A	A	A	A	-	A	A	A	A	-	A	B	A	B	D	A	B	A	A	A	A	A	A	A	A	A	A	-	A	A	A	A	A	A	A	A	A	A	A	A	A	A	A	A
5B	41173375	Y	G	A	-	A	A	A	A	-	A	A	A	A	-	A	B	A	B	D	A	B	A	A	A	A	A	A	A	A	A	A	-	A	A	A	A	A	A	A	A	A	A	A	A	A	A	A	A
5B	41604914	Y	C	G	A	A	A	A	-	A	A	A	A	A	A	-	B	A	B	D	A	B	A	A	A	A	A	A	A	A	A	A	A	A	A	A	A	A	A	A	-	A	A	A	A	A	A	A	A
5B	41604979	N	AATT	A	A	A	A	A	-	A	A	A	A	A	A	-	B	A	B	D	A	B	A	A	A	A	A	A	A	A	A	A	-	A	A	A	A	A	A	A	-	A	A	A	A	A	A	A	A
5B	41605135	Y	T	C	A	A	A	A	-	-	A	A	A	A	A	-	B	A	B	D	A	B	A	A	A	A	A	A	A	A	A	A	-	A	A	A	A	A	A	A	-	A	A	A	A	A	A	A	A
5B	41605150	Y	G	GT	A	A	A	A	-	A	A	A	A	A	A	-	B	A	B	D	A	B	A	A	A	A	A	A	A	A	A	-	-	A	A	A	A	A	A	A	-	A	A	A	A	A	A	A	A
5B	41605171	Y	A	G	A	A	A	A	-	A	A	A	A	A	A	-	B	A	B	D	A	B	A	A	A	A	A	A	A	A	A	A	-	A	A	A	A	A	A	A	-	A	A	A	A	A	A	A	A
5B	42068323	Y	A	G	A	A	A	A	A	-	A	A	A	A	A	A	B	A	B	D	D	B	A	A	A	A	A	A	A	A	A	A	-	A	A	A	A	A	A	-	A	A	A	A	A	-	A	A	A
5B	42165721	Y	C	A	A	A	A	A	A	A	A	A	A	A	A	A	B	A	B	A	D	-	A	A	A	A	A	A	A	A	A	A	A	A	A	A	A	A	A	A	A	A	A	A	A	-	A	A	A
5B	42422700	Y	T	A	A	A	A	A	A	-	-	A	A	A	A	A	-	A	-	A	A	B	A	A	A	A	A	A	A	A	A	A	A	A	A	A	A	A	A	A	A	A	A	A	A	A	A	A	A
5B	42470183	Y	G	C	A	B	B	A	A	A	A	A	A	H	B	B	A	A	A	D	H	A	A	-	A	B	B	B	B	B	H	A	B	B	B	-	A	A	A	A	A	A	B	B	A	A	H	A	A
5B	43769290	N	A	G	A	A	A	A	A	A	A	A	A	A	A	A	B	A	B	A	A	B	A	A	A	A	A	A	A	A	A	A	A	A	A	A	A	A	A	A	A	A	A	A	A	A	A	A	A
5B	43769295	N	C	T	A	A	A	A	A	A	A	A	A	A	A	A	B	A	B	A	A	B	A	A	A	A	A	A	A	A	A	A	A	A	A	A	A	A	A	A	A	A	A	A	A	A	A	A	A
5B	43769303	N	G	A	A	A	A	A	A	A	A	A	A	A	A	A	B	A	B	A	A	B	A	A	A	A	A	A	A	A	A	A	A	A	A	A	A	A	A	A	A	A	A	A	A	A	A	A	A
5B	43769310	N	T	G	A	A	A	A	A	A	A	A	A	A	A	A	B	A	B	A	A	B	A	A	A	A	A	A	A	A	A	A	A	A	A	A	A	A	A	A	A	A	A	A	A	A	A	A	A
5B	43769316	Y	G	A	A	A	A	A	A	A	A	A	A	A	A	A	B	A	B	A	A	B	A	A	A	A	A	A	A	A	A	A	A	A	A	A	A	A	A	A	A	A	A	A	A	A	A	A	A
5B	43769347	Y	G	A	A	B	B	A	A	A	A	A	A	H	B	B	B	A	B	D	H	B	B	B	A	B	B	B	B	B	H	B	C	B	B	B	B	B	B	B	A	A	B	B	B	B	B	B	B
5B	44770109	Y	G	A	A	B	B	A	A	A	A	A	A	H	B	B	B	A	B	D	H	B	A	B	A	B	B	B	B	B	H	H	B	B	B	-	A	A	A	-	A	A	B	B	A	A	H	A	A
5B	44798831	Y	A	C	A	A	A	A	A	A	A	A	A	A	A	A	B	A	B	D	A	B	A	A	A	A	A	A	A	A	A	A	-	A	A	A	A	A	A	A	A	A	A	A	A	A	A	A	A
5B	44798832	N	C	G	A	A	A	A	A	A	A	A	A	A	A	A	B	A	B	D	A	B	A	A	A	A	A	A	A	A	A	A	-	A	A	A	A	A	A	A	A	A	A	A	A	A	A	A	A
5B	44995039	Y	C	A	A	A	A	A	A	-	A	A	A	A	A	A	B	A	B	D	A	-	A	A	A	A	A	A	A	A	A	A	A	A	A	A	A	A	A	A	A	A	A	A	A	A	A	A	A
5B	44995078	Y	G	A	A	A	A	A	A	-	A	A	A	A	A	A	B	A	B	D	A	-	A	A	A	A	A	A	A	A	A	A	A	A	A	A	A	A	A	A	A	A	A	A	A	A	A	A	A
5B	44995079	Y	T	A	A	A	A	A	A	-	A	A	A	A	A	A	B	A	B	D	A	-	A	A	A	A	A	A	A	A	A	A	A	A	A	A	A	A	A	H	A	A	A	A	A	A	A	A	A
5B	45987610	Y	TA	T	A	A	A	A	A	A	-	A	-	A	A	A	-	A	B	D	A	B	A	A	-	A	A	A	A	A	A	A	A	A	A	A	A	A	A	A	A	-	A	A	A	A	A	A	A
5B	46121962	N	C	G	A	A	A	A	A	A	A	A	A	A	A	A	B	A	B	D	D	B	A	A	A	A	A	A	A	A	A	A	A	A	A	A	A	A	A	A	A	A	A	A	A	A	A	A	A
5B	46121997	N	G	A	A	A	A	A	A	A	A	A	A	A	A	A	B	A	B	D	D	B	A	A	A	A	A	A	A	A	A	A	A	A	A	A	A	A	A	A	A	A	A	A	A	A	A	A	A
5B	47431704	Y	C	T	A	A	A	A	A	-	A	A	A	A	A	A	B	A	B	D	A	B	A	A	A	A	A	A	A	A	A	A	A	A	A	A	A	A	A	A	A	A	A	A	A	A	A	A	A
5B	47431859	N	C	T	A	A	A	A	A	-	A	A	A	A	A	A	B	A	B	D	A	B	A	A	A	A	A	A	A	A	A	-	A	A	A	A	A	A	A	A	A	A	A	A	A	A	A	A	A
5B	47787595	N	G	C	-	A	A	A	A	-	A	A	A	A	A	A	B	A	-	A	A	-	A	A	A	A	A	A	A	A	A	A	-	A	A	A	A	A	A	A	A	A	A	A	A	A	A	A	A
5B	48797799	Y	T	C	A	A	A	A	A	-	A	A	A	A	A	A	B	A	B	D	A	B	A	A	A	A	A	A	A	A	A	A	A	A	A	A	A	A	A	A	A	A	A	A	A	A	A	A	A
5B	48804060	Y	C	T	A	A	A	A	A	-	A	A	A	A	A	A	B	A	B	H	A	B	A	A	A	A	A	A	A	A	A	A	A	A	A	A	A	A	A	A	A	A	A	A	A	-	A	A	A
5B	48804088	Y	G	A	A	A	A	A	A	-	A	A	A	A	A	A	B	A	B	H	A	B	A	A	A	A	A	A	A	A	A	A	A	A	A	A	A	A	A	A	A	A	A	A	A	-	A	A	A
5B	48804092	N	C	T	A	A	A	A	A	-	A	A	A	A	A	A	B	A	B	H	A	B	A	A	A	A	A	A	A	A	A	A	A	A	A	A	A	A	A	A	A	A	A	A	A	-	A	A	A
5B	48804099	N	T	C	A	A	A	A	A	-	A	A	A	A	A	A	B	A	B	H	A	B	A	A	A	A	A	A	A	A	A	A	A	A	A	A	A	A	A	A	A	A	A	A	A	-	A	A	A
5B	48804204	N	G	A	A	A	A	A	A	A	A	A	A	A	A	A	B	A	B	H	A	B	A	A	A	A	A	A	A	A	A	A	A	A	A	A	A	A	A	A	A	A	A	A	A	-	A	A	A
5B	48804205	N	C	T	A	A	A	A	A	A	A	A	A	A	A	A	B	A	B	H	A	B	A	A	A	A	A	A	A	A	A	A	A	A	A	A	A	A	A	A	A	A	A	A	A	-	A	A	A
5B	48804224	Y	G	A	A	A	A	A	A	A	A	A	A	A	A	A	B	A	B	H	A	B	A	A	A	A	A	A	A	A	A	A	-	A	A	A	A	A	A	A	A	A	A	A	A	-	A	A	A
5B	48804249	Y	T	A	A	A	A	A	A	A	A	A	A	A	A	A	B	A	B	H	A	B	A	A	A	A	A	A	A	A	A	A	-	A	A	A	A	A	A	A	A	A	A	A	A	-	A	A	A
5B	48829263	N	C	T	A	A	A	A	A	-	A	A	A	A	A	A	-	A	-	D	A	B	A	A	A	A	A	A	A	A	A	A	A	A	A	A	A	A	A	A	A	A	A	A	A	A	A	A	A
5B	48969016	Y	T	A	A	A	A	A	A	-	A	A	A	A	A	A	B	A	B	D	A	B	A	A	A	A	A	A	A	A	A	A	A	A	A	A	A	A	A	A	A	A	A	A	A	-	A	A	A
5B	48969032	Y	G	A	A	A	A	A	A	-	A	A	A	A	A	A	B	A	B	D	A	B	A	A	A	A	A	A	A	A	A	A	A	A	A	A	A	A	A	A	A	A	A	A	A	-	A	A	A
5B	49122606	N	CATGTT	C	A	A	A	A	A	A	A	A	A	A	A	A	B	A	B	A	D	B	A	A	A	A	A	A	A	A	A	A	A	A	A	A	A	A	A	A	A	A	A	A	A	A	A	A	A
5B	49122644	Y	T	TCTC	A	A	A	A	A	-	A	A	A	A	A	A	B	A	B	A	D	B	A	A	A	A	A	A	A	A	A	A	A	A	A	A	A	A	A	A	A	A	A	A	A	A	A	A	A
5B	49123022	Y	A	G	A	A	A	A	A	A	A	A	A	A	A	A	B	A	B	A	D	B	A	A	A	A	A	A	A	A	A	A	A	A	A	A	A	A	A	A	A	A	A	A	A	A	A	A	A
5B	49149192	Y	A	G	A	A	A	A	A	-	A	A	A	A	A	A	B	A	-	A	A	-	A	A	A	A	A	A	A	A	A	A	A	A	A	A	A	A	A	A	A	A	A	A	A	A	A	A	A
5B	49736175	N	G	A	A	A	A	A	A	A	A	A	A	A	A	A	B	A	B	A	A	B	A	A	A	A	A	A	A	A	A	A	-	A	A	A	A	A	A	A	A	A	A	A	A	A	A	A	A
5B	50394197	Y	A	C	A	A	A	A	A	-	A	A	A	A	A	A	B	A	B	A	A	B	A	A	A	A	A	A	A	A	A	A	-	A	A	A	A	A	A	A	A	A	A	A	A	A	A	A	A
5B	50394199	Y	A	T	A	A	A	A	A	-	A	A	A	A	A	A	B	A	B	A	A	B	A	A	A	A	A	A	A	A	A	A	-	A	A	A	A	A	A	A	A	A	A	A	A	A	A	A	A
5B	50467166	N	T	G	A	A	A	A	A	-	A	A	A	A	A	A	B	A	B	A	A	B	A	A	A	A	A	A	A	A	A	A	-	A	A	A	A	A	A	A	A	A	A	A	A	-	A	A	A
5B	50467187	N	G	A	A	A	A	A	A	-	A	A	A	A	A	A	B	A	B	A	A	B	A	A	A	A	A	A	A	A	A	A	H	A	A	A	A	A	A	A	A	A	A	A	A	-	A	A	A
5B	50668351	Y	C	T	A	A	A	A	A	-	A	A	A	A	A	A	B	A	B	D	D	B	A	A	A	A	A	A	A	A	A	A	-	A	A	A	A	A	A	A	A	A	A	A	A	-	A	A	A
5B	50668420	Y	G	GC	A	B	B	A	A	-	A	A	A	H	B	B	B	A	B	H	H	B	B	B	A	B	B	B	B	B	H	B	B	B	B	B	B	B	B	B	A	A	B	B	B	B	B	B	B
5B	50668458	Y	C	A	A	A	A	A	A	-	A	A	A	A	A	A	B	A	B	D	A	B	A	A	A	A	A	A	A	A	A	A	A	A	A	A	A	A	A	A	A	A	A	A	A	A	A	A	A
5B	50668581	Y	T	C	A	A	A	A	A	A	A	A	A	A	A	A	B	A	B	A	D	B	A	A	A	A	A	A	A	A	A	A	A	A	A	A	A	A	A	A	A	A	A	A	A	A	A	A	A
5B	50668668	Y	G	T	A	A	A	A	A	A	A	A	A	A	A	A	B	A	B	A	D	B	A	A	A	A	A	A	A	A	A	A	A	A	A	A	A	A	A	A	A	A	A	A	A	A	A	A	A
5B	50668701	N	T	C	A	A	A	A	A	-	A	A	A	A	A	A	B	A	B	A	D	B	A	A	A	A	A	A	A	A	A	A	-	A	A	A	A	A	A	A	A	A	A	A	A	A	A	A	A
5B	50701104	Y	T	C	A	B	B	A	A	A	A	A	A	H	B	B	B	A	B	H	H	B	A	B	A	B	B	B	B	B	H	A	B	B	B	-	A	A	A	A	A	A	B	B	A	A	H	A	A
5B	50701132	N	G	T	A	A	A	A	A	A	A	A	A	A	A	A	B	A	B	D	A	B	A	A	A	A	A	A	A	A	A	A	A	A	A	A	A	A	A	A	A	A	A	A	A	A	A	A	A
5B	50701180	N	C	T	A	A	A	A	A	A	A	A	A	A	A	A	B	A	B	D	A	B	A	A	A	A	A	A	A	A	A	A	A	A	A	A	A	A	A	A	A	A	A	A	A	A	A	A	A
5B	50701481	Y	A	T	A	A	A	A	A	-	A	A	A	A	A	A	B	A	B	D	A	B	A	A	A	A	A	A	A	A	A	A	A	A	A	A	A	A	A	A	A	A	A	A	A	A	A	A	A
5B	50701521	Y	T	G	A	A	A	A	A	-	A	A	A	A	A	A	B	A	B	D	A	B	A	A	A	A	A	A	A	A	A	A	A	A	A	A	A	A	A	A	A	A	A	A	A	A	A	A	A
5B	50760246	N	A	G	A	A	A	A	A	-	A	A	A	A	A	A	B	A	B	A	A	-	A	-	A	A	A	A	A	A	A	A	A	A	A	A	A	A	A	A	A	A	A	A	A	A	A	A	A
5B	50760619	N	T	C	A	A	A	A	A	-	A	A	A	A	A	A	B	A	B	A	A	B	A	-	A	A	A	A	A	A	A	A	A	A	A	A	A	A	A	A	A	A	A	A	A	A	A	A	A
5B	51295353	Y	T	TG	A	A	A	A	A	-	A	A	A	A	A	A	B	A	B	D	A	B	A	A	A	A	A	A	A	A	A	A	A	A	A	A	A	A	A	A	A	A	A	A	A	A	A	A	A
5B	52771211	N	T	C	A	A	A	A	A	A	A	A	A	A	A	A	B	A	B	A	A	B	A	A	A	A	A	A	A	A	A	A	A	A	A	A	A	A	A	A	A	A	A	A	A	A	A	A	A
5B	52771212	Y	T	C	A	A	A	A	A	-	A	A	A	A	A	A	B	A	B	A	A	B	A	A	A	A	A	A	A	A	A	A	A	A	A	A	A	A	A	A	A	A	A	A	A	A	A	A	A
5B	52771216	Y	A	G	A	A	A	A	A	-	A	A	A	A	A	A	B	A	B	A	A	B	A	A	A	A	A	A	A	A	A	A	A	A	A	A	A	A	A	A	A	A	A	A	A	A	A	A	A
5B	52771494	Y	T	C	A	A	A	A	A	A	A	A	A	A	A	A	B	A	B	A	A	B	A	A	A	A	A	A	A	A	A	A	A	A	A	A	A	A	A	A	A	A	A	A	A	A	A	A	A
5B	52771519	N	CG	C	A	A	A	A	A	A	A	A	A	A	A	A	B	A	B	A	A	B	A	A	A	A	A	A	A	A	A	A	A	A	A	A	A	A	A	A	A	A	A	A	A	A	A	A	A
5B	52771530	Y	T	C	A	A	A	A	A	A	A	A	A	A	A	A	B	A	B	A	A	B	A	A	A	A	A	A	A	A	A	A	A	A	A	A	A	A	A	A	A	A	A	A	A	A	A	A	A
5B	53484625	Y	A	G	A	A	A	A	A	A	A	A	A	-	A	A	B	A	B	D	A	B	A	A	A	A	A	A	A	A	A	A	A	A	A	A	A	A	A	A	A	A	A	A	A	A	A	A	A
5B	53872755	N	A	G	A	A	A	A	A	A	A	A	A	A	A	A	B	A	B	A	D	B	A	A	A	A	A	A	A	A	A	A	A	A	A	A	A	A	A	A	A	A	A	A	A	A	A	A	A
5B	53872950	Y	A	T	A	A	A	A	A	-	A	A	A	A	A	A	B	-	B	A	D	B	A	A	A	A	A	A	A	A	A	A	A	A	A	A	A	A	A	A	A	A	A	A	A	A	A	A	A
5B	53987759	Y	T	C	-	A	A	A	A	A	A	A	A	A	-	A	B	A	B	A	A	B	A	-	A	A	A	A	A	A	A	A	A	A	A	A	A	A	A	A	A	A	A	A	A	A	A	A	A
5B	53988255	N	T	TA	-	A	A	A	A	-	A	A	A	A	-	A	B	A	B	A	A	B	A	-	A	A	A	A	A	A	A	A	A	A	A	A	A	A	A	A	A	A	A	A	A	A	A	A	A
5B	54200713	Y	C	A	A	A	A	A	A	A	A	A	A	H	A	A	-	A	-	A	A	-	B	A	A	A	A	A	A	A	A	H	-	A	A	-	B	B	B	B	A	A	A	A	B	B	H	B	B
5B	54658453	Y	A	T	A	A	A	A	A	A	A	A	A	A	A	A	B	A	B	A	A	B	A	A	A	A	A	A	A	A	A	A	A	A	A	A	A	A	A	A	A	A	A	A	A	A	A	A	A
5B	54658457	Y	G	A	A	A	A	A	A	A	A	A	A	A	A	A	B	A	B	A	A	B	A	A	A	A	A	A	A	A	A	A	A	A	A	A	A	A	A	A	A	A	A	A	A	A	A	A	A
5B	54947996	Y	C	A	A	A	A	A	A	-	A	A	A	A	A	A	B	A	B	D	A	B	A	A	A	A	A	A	A	A	A	A	A	A	A	A	A	A	A	A	A	A	A	A	A	-	A	A	A
5B	54948025	Y	T	G	A	A	A	A	A	-	A	A	A	A	A	A	B	A	B	D	A	B	A	A	A	A	A	A	A	A	A	A	A	A	A	A	A	A	A	A	A	A	A	A	A	-	A	A	A
5B	55949556	Y	G	C	A	A	A	A	A	A	A	A	A	A	A	A	B	A	B	A	D	B	A	A	A	A	A	A	A	A	A	A	A	A	A	A	A	A	A	A	A	A	A	A	A	-	A	A	A
5B	55949633	N	C	T	A	A	A	A	A	A	A	A	A	A	A	A	B	A	B	A	D	B	A	A	A	A	A	A	A	A	A	A	A	A	A	A	A	A	A	A	A	A	A	A	A	A	A	A	A
5B	56032244	N	A	T	A	A	A	A	A	A	A	A	A	A	A	A	B	A	B	D	A	B	A	A	A	A	A	A	A	A	A	A	A	A	A	A	A	A	A	A	A	A	A	A	A	A	A	A	A
5B	56032533	Y	G	C	A	A	A	A	A	A	A	A	A	A	A	A	B	A	B	A	D	B	A	A	A	A	A	A	A	A	A	A	A	A	A	A	A	A	A	A	A	A	A	A	A	A	A	A	A
5B	57123371	N	T	C	A	A	A	A	A	A	A	A	A	A	A	A	B	A	B	A	A	B	A	A	A	A	A	A	A	A	A	A	-	A	A	A	A	A	A	-	A	A	A	A	A	-	A	A	A
5B	57123390	N	T	C	A	A	A	A	A	A	A	A	A	A	A	A	B	A	B	A	A	B	A	A	A	A	A	A	A	A	A	A	-	A	A	A	A	A	A	-	A	A	A	A	A	-	A	A	A
5B	57594384	N	A	AG	A	A	A	A	A	-	A	A	A	A	A	A	B	A	B	D	A	B	A	A	A	A	A	A	A	A	A	D	A	A	A	A	A	D	A	-	A	A	A	A	A	A	A	A	A
5B	57798860	Y	C	T	B	B	B	A	A	A	A	A	A	A	B	B	-	A	-	D	H	-	A	A	B	B	B	B	B	B	H	D	B	B	B	-	A	A	A	A	A	A	B	C	A	A	B	A	A
5B	58058493	Y	A	AT	-	A	A	A	A	A	A	A	A	A	A	A	B	A	B	A	A	B	A	-	A	A	A	A	A	A	A	A	A	A	A	A	A	A	A	A	A	A	A	A	A	A	A	A	A
5B	58085232	N	CCAGAGTCTCAG	C	A	A	A	A	A	A	A	A	A	A	A	A	B	A	B	A	A	B	A	A	A	A	A	A	A	A	A	A	A	A	A	A	A	A	A	A	A	A	A	A	A	A	A	A	A
5B	58189473	Y	T	C	A	A	A	A	A	-	A	A	A	A	A	A	B	A	B	D	D	B	A	A	A	A	A	A	A	A	A	A	A	A	A	A	A	A	A	A	A	A	A	A	A	A	A	A	A
5B	58189510	Y	T	TG	A	A	A	A	A	-	A	A	A	A	A	A	B	A	B	D	D	B	A	A	A	A	A	A	A	A	A	A	A	A	A	A	A	A	A	A	A	A	A	A	A	A	A	A	A
5B	58658273	Y	G	A	A	A	A	A	A	-	A	A	A	A	A	A	B	A	B	A	A	-	A	A	A	A	A	A	A	A	A	A	A	A	A	A	A	A	A	A	A	A	A	A	A	A	A	A	A
5B	58658288	Y	G	A	A	A	A	A	A	-	A	A	A	A	A	A	B	A	B	A	A	-	A	A	A	A	A	A	A	A	A	A	A	A	A	A	A	A	A	A	A	A	A	A	A	A	A	A	A
5B	58658315	N	G	GT	A	A	A	A	A	A	A	A	A	A	A	A	B	A	B	A	A	-	A	A	A	A	A	A	A	A	A	A	A	A	A	A	A	A	-	A	A	A	A	A	A	A	A	A	A
5B	58658356	Y	G	A	A	A	A	A	A	A	A	A	A	A	A	A	B	A	B	A	A	-	A	A	A	A	A	A	A	A	A	A	A	A	A	A	A	A	A	A	A	A	A	A	A	A	A	A	A
5B	58752908	N	A	C	A	A	A	A	A	A	A	A	A	A	A	A	B	A	B	D	A	B	A	A	A	A	A	A	A	A	A	A	A	A	A	A	A	A	A	A	A	A	A	A	A	A	A	A	A
5B	58808936	Y	GAC	G	A	A	A	A	A	A	A	A	A	A	A	A	B	A	B	A	A	B	A	A	A	A	A	A	A	A	A	A	A	A	A	A	A	A	A	A	A	A	A	A	A	A	A	A	A
5B	58808956	Y	C	T	A	A	A	A	A	A	A	A	A	H	H	A	A	A	A	A	D	A	B	H	A	A	B	A	A	A	A	C	A	A	A	H	B	C	B	B	A	A	A	D	B	B	A	B	B
5B	58809136	Y	C	T	A	A	A	A	A	-	A	A	A	A	A	A	B	A	B	A	A	B	A	A	A	A	A	A	A	A	A	A	-	A	A	A	A	A	A	A	A	A	A	A	A	A	A	A	A
5B	58809150	N	G	C	A	A	A	A	A	A	A	A	A	A	A	A	B	A	A	A	A	A	A	A	A	A	A	A	A	A	A	A	-	A	A	A	A	A	A	A	A	A	A	A	A	A	A	A	A
5B	58809194	Y	T	C	A	A	A	A	A	A	A	A	A	A	A	A	B	A	B	A	A	B	A	A	A	A	A	A	A	A	A	A	-	A	A	A	A	A	A	A	A	A	A	A	A	A	A	A	A
5B	58809205	Y	A	G	A	A	A	A	A	A	A	A	A	A	A	A	B	A	B	A	A	B	A	A	A	A	A	A	A	A	A	A	-	A	A	A	A	A	A	A	A	A	A	A	A	A	A	A	A
5B	58809210	Y	C	T	A	A	A	A	A	A	A	A	A	A	A	A	B	A	B	A	A	B	A	A	A	A	A	A	A	A	A	A	-	A	A	A	A	A	A	A	A	A	A	A	A	A	A	A	A
5B	58809211	N	A	G	A	A	A	A	A	A	A	A	A	A	A	A	B	A	B	A	A	B	A	A	A	A	A	A	A	A	A	A	-	A	A	A	A	A	A	A	A	A	A	A	A	A	A	A	A
5B	58809214	N	A	C	A	A	A	A	A	A	A	A	A	A	A	A	B	A	B	A	A	B	A	A	A	A	A	A	A	A	A	A	-	A	A	A	A	A	A	A	A	A	A	A	A	A	A	A	A
5B	58829126	Y	T	TC	A	A	A	A	A	-	A	A	A	A	A	A	B	A	B	A	A	B	A	A	A	A	A	A	A	A	A	A	-	A	A	A	A	D	A	A	A	A	A	A	A	A	A	A	A
5B	58829202	N	T	A	A	A	A	A	A	-	A	A	A	A	A	A	B	A	B	D	A	B	A	A	A	A	A	A	A	A	A	A	-	A	A	A	A	A	A	A	A	A	A	A	A	A	A	A	A
5B	58829227	Y	C	T	A	A	A	A	A	-	A	A	A	A	A	A	B	A	B	D	A	B	A	A	A	A	A	A	A	A	A	A	-	A	A	A	A	A	A	A	A	A	A	A	A	A	A	A	A
5B	58829238	Y	G	A	A	A	A	A	A	-	A	A	A	A	A	A	B	A	B	D	A	B	A	A	A	A	A	A	A	A	A	A	-	A	A	A	A	A	A	A	A	A	A	A	A	A	A	A	A
5B	58829248	Y	T	C	A	A	A	A	A	-	A	A	A	A	A	A	B	A	B	D	A	B	A	A	A	A	A	A	A	A	A	A	-	A	A	A	A	A	A	A	A	A	A	A	A	A	A	A	A
5B	59441922	Y	A	T	A	A	A	A	A	A	A	A	A	A	A	A	B	A	B	D	A	B	A	A	A	A	A	A	A	A	A	A	A	A	A	A	A	A	A	A	A	A	A	A	A	A	A	A	A
5B	59442691	N	T	TCC	A	A	A	A	A	A	A	A	A	A	A	A	B	A	B	A	A	H	A	A	A	A	A	A	A	A	A	A	H	A	A	A	A	A	A	A	A	A	A	A	A	A	A	A	A
5B	59442729	Y	C	G	A	A	A	A	A	A	A	A	A	A	A	A	B	A	B	A	A	B	A	A	A	A	A	A	A	A	A	A	-	A	A	A	A	A	A	A	A	A	A	A	A	A	A	A	A
5B	59442739	Y	T	C	A	A	A	A	A	A	A	A	A	A	A	A	B	A	A	A	A	A	A	A	A	A	A	A	A	A	A	A	-	A	A	A	A	A	A	A	A	A	A	A	A	A	A	A	A
5B	59697853	N	T	C	A	A	A	A	A	A	A	A	A	A	A	A	B	A	B	D	A	B	A	-	A	A	A	A	A	A	A	A	A	A	A	A	A	A	A	A	A	A	A	A	A	A	A	A	A
5B	60013789	Y	C	A	B	B	B	A	A	A	A	A	B	H	A	B	-	A	A	D	D	A	B	B	A	B	B	B	B	B	H	B	B	B	B	B	B	H	B	D	A	A	B	B	B	B	B	A	B
5B	60374080	N	A	G	A	A	A	A	A	-	A	A	A	A	A	A	B	A	B	A	A	B	A	A	A	A	A	A	A	A	A	A	-	A	A	A	A	A	A	A	A	A	A	A	A	-	A	A	A
5B	60811280	Y	G	A	A	A	A	A	A	A	A	A	A	A	A	A	B	A	B	D	A	B	A	A	A	A	A	A	A	A	A	A	-	A	A	A	A	A	A	A	A	A	A	A	A	A	A	A	A
5B	60982549	Y	C	T	A	A	A	A	A	-	A	A	A	A	A	A	B	A	B	A	A	B	A	A	A	A	A	A	A	A	A	A	A	A	A	A	A	A	A	A	A	A	A	A	A	A	A	A	A
5B	60982573	N	T	C	A	A	A	A	A	-	A	A	A	A	A	A	B	A	A	A	A	A	A	A	A	A	A	A	A	A	A	A	A	A	A	A	A	A	A	A	A	A	A	A	A	A	A	A	A
5B	60982612	Y	G	T	A	A	A	A	A	-	A	A	A	A	A	A	B	A	B	A	A	B	A	A	A	A	A	A	A	A	A	A	-	A	A	A	A	A	A	A	A	A	A	A	A	A	A	A	A
5B	61005811	Y	T	G	A	A	A	A	A	A	A	A	A	A	A	A	B	A	B	H	H	-	A	A	A	A	A	A	A	A	A	D	A	A	A	A	A	A	A	A	A	A	A	A	A	-	A	A	A
5B	61186753	N	G	A	A	A	A	A	A	-	A	A	A	A	A	A	B	A	B	A	A	B	A	A	A	A	A	A	A	A	A	A	A	A	A	A	A	A	A	A	A	A	A	A	A	A	A	A	A
5B	61385522	N	ACACCTCGCTTTT	A	A	A	B	A	A	A	A	A	A	A	A	B	-	A	-	D	A	-	A	B	A	A	A	B	B	B	H	A	-	B	B	H	A	A	A	A	A	A	B	C	A	A	H	A	A
5B	61385724	Y	T	C	B	B	B	A	A	-	A	A	B	H	B	B	-	B	B	B	B	-	B	B	A	B	B	B	B	B	H	B	B	B	B	B	B	B	B	B	A	A	B	B	B	B	B	B	B
5B	61525413	Y	G	GTT	A	A	A	A	A	A	A	A	A	A	A	A	B	A	B	H	A	B	A	-	A	A	A	A	A	A	A	-	A	A	A	A	A	A	A	A	A	A	A	A	A	A	A	A	A
5B	61525455	N	A	G	A	A	A	A	A	A	A	A	A	A	A	A	B	A	A	H	A	A	A	-	A	A	A	A	A	A	A	A	-	A	A	A	A	A	A	A	A	A	A	A	A	A	A	A	A
5B	61636470	N	T	C	A	A	A	A	A	-	A	A	A	A	A	A	B	A	-	A	A	B	A	A	A	A	A	A	A	A	A	A	A	A	A	A	A	A	A	A	A	A	A	A	A	A	A	A	A
5B	61636707	Y	A	ATC	A	A	A	A	A	A	A	A	A	A	A	A	B	A	-	A	A	B	A	A	A	A	A	A	A	A	A	A	A	A	A	A	A	A	A	A	A	A	A	A	A	A	A	A	A
5B	62223913	N	A	G	-	A	A	A	A	A	A	A	A	A	A	A	B	A	B	A	D	B	A	-	A	A	A	A	A	A	A	A	A	A	A	A	A	A	A	D	A	A	A	A	A	A	A	A	A
5B	62223929	Y	A	G	-	A	A	A	A	A	A	A	A	A	A	A	B	A	B	A	D	B	A	-	A	A	A	A	A	A	A	A	A	A	A	A	A	A	A	D	A	A	A	A	A	A	A	A	A
5B	62223956	N	G	A	-	A	A	A	A	A	A	A	A	A	A	A	B	A	B	A	D	B	A	-	A	A	A	A	A	A	A	A	A	A	A	A	A	A	A	D	A	A	A	A	A	A	A	A	A
5B	62224324	Y	G	A	-	A	A	A	A	-	A	A	A	A	A	A	B	A	B	A	D	B	A	-	A	A	A	A	A	A	A	A	-	A	A	A	A	A	A	D	A	A	A	A	A	A	A	A	A
5B	62224365	N	C	T	-	A	A	A	A	-	A	A	A	A	A	A	B	A	B	A	D	B	A	-	A	A	A	A	A	A	A	A	-	A	A	A	A	A	A	A	A	A	A	A	A	A	A	A	A
5B	62615370	N	A	C	A	A	A	A	A	-	A	A	A	A	A	A	B	A	B	A	D	B	A	A	A	A	A	A	A	A	A	A	A	A	A	A	A	A	A	A	A	A	A	A	A	A	A	A	A
5B	62615429	N	C	T	A	A	A	A	A	-	A	A	A	A	A	A	B	A	B	A	D	B	A	A	A	A	A	A	A	A	A	A	A	A	A	A	A	A	A	A	A	A	A	A	A	A	A	A	A
5B	62649159	Y	T	C	-	A	A	A	A	A	A	A	A	A	A	A	B	A	B	A	D	B	A	-	A	A	A	A	A	A	A	A	A	A	A	A	A	A	A	A	A	A	A	A	A	A	A	A	A
5B	62649161	N	G	A	-	A	A	A	A	A	A	A	A	A	A	A	B	A	B	A	D	B	A	-	A	A	A	A	A	A	A	A	A	A	A	A	A	A	A	A	A	A	A	A	A	A	A	A	A
5B	62649182	N	G	GTT	-	A	A	A	A	A	A	A	A	A	A	A	B	A	B	A	D	B	A	-	A	A	A	A	A	A	A	A	A	A	A	A	A	A	A	A	A	A	A	A	A	A	A	A	A
5B	62770734	Y	G	T	A	A	A	A	A	-	A	A	A	A	A	A	B	A	B	D	A	B	A	A	A	A	A	A	A	A	A	A	A	A	A	A	A	A	A	A	A	A	A	A	A	A	A	A	A
5B	62770811	Y	G	GC	A	A	A	A	A	-	A	A	A	A	A	A	B	A	B	D	A	B	A	A	A	A	A	A	A	A	A	A	A	A	A	A	A	A	A	A	A	A	A	A	A	A	A	A	A
5B	62815258	Y	T	C	A	A	A	A	A	-	A	A	A	A	A	A	B	A	B	D	D	B	A	A	A	A	A	A	A	A	A	A	A	A	A	A	A	A	A	A	A	A	A	A	A	A	A	A	A
5B	63012152	N	A	C	A	A	A	A	A	-	A	A	A	A	A	A	B	A	B	D	A	B	A	A	A	A	A	A	A	A	A	A	A	A	A	A	A	A	A	A	A	A	A	A	A	A	A	A	A
5B	63320865	N	T	C	A	A	A	A	A	A	A	A	A	A	A	A	B	A	B	A	A	B	A	A	A	A	A	A	A	A	D	A	A	A	A	A	A	A	A	H	A	A	A	A	A	A	A	A	A
5B	63529290	Y	G	T	A	A	A	A	A	-	A	A	A	A	A	A	B	A	B	D	D	B	A	A	A	A	A	A	A	A	A	A	A	A	A	A	A	A	A	A	A	A	A	A	A	A	A	A	A
5B	63529314	Y	G	A	A	A	A	A	A	-	A	A	A	A	A	A	B	A	B	D	D	B	A	A	A	A	A	A	A	A	A	A	A	A	A	A	A	A	A	A	A	A	A	A	A	A	A	A	A
5B	63530357	N	C	G	A	A	A	A	A	-	A	A	A	A	A	A	B	A	B	D	A	B	A	A	A	A	A	A	A	A	A	A	A	A	A	A	A	A	A	A	A	A	A	A	A	A	A	A	A
5B	63535665	Y	T	C	B	A	A	A	A	A	A	A	B	A	A	A	A	A	A	A	A	A	A	A	B	A	A	A	A	A	H	A	A	A	A	A	A	A	A	A	A	A	A	A	A	-	A	A	A
5B	63709238	N	A	G	A	A	A	A	A	A	A	A	A	-	A	A	B	A	B	D	A	B	A	-	A	A	A	A	A	A	A	A	A	A	A	A	A	A	A	A	A	A	A	A	A	A	A	A	A
5B	63735138	Y	T	C	A	A	A	A	A	A	A	A	A	A	A	A	B	A	B	D	A	B	A	A	A	A	A	A	A	A	A	A	A	A	A	A	A	A	A	A	A	A	A	A	A	A	A	A	A
5B	63735567	Y	G	A	A	A	A	A	A	-	A	A	A	A	A	A	B	A	B	D	A	B	A	A	A	A	A	A	A	A	A	A	-	A	A	A	A	A	A	A	A	A	A	A	A	A	A	A	A
5B	63735588	Y	G	A	A	A	A	A	A	-	A	A	A	A	A	A	B	A	B	D	A	B	A	A	A	A	A	A	A	A	A	A	-	A	A	A	A	A	A	A	A	A	A	A	A	A	A	A	A
5B	63735590	N	G	A	A	A	A	A	A	-	A	A	A	A	A	A	B	A	B	D	A	B	A	A	A	A	A	A	A	A	A	A	-	A	A	A	A	A	A	A	A	A	A	A	A	A	A	A	A
5B	63739976	Y	A	AG	A	A	A	A	A	A	A	A	A	H	A	A	B	A	B	H	A	B	A	A	A	A	A	A	A	A	A	-	A	A	A	A	A	A	-	A	A	A	A	A	A	A	A	A	A
5B	63857438	N	C	T	A	A	A	A	A	A	A	A	A	A	A	A	B	A	B	D	D	B	A	A	A	A	A	A	A	A	A	A	A	A	A	A	A	A	A	A	A	A	A	A	A	-	A	A	A
5B	64315964	Y	T	C	B	B	B	A	A	A	-	A	A	H	B	B	A	A	A	A	D	A	B	-	B	B	B	B	B	C	B	B	B	B	-	B	B	B	B	B	A	A	B	B	B	B	B	-	B
5B	64316318	Y	G	A	A	A	A	A	A	A	-	A	A	H	B	A	A	A	A	A	A	A	B	-	A	B	A	B	A	A	A	H	A	A	-	H	A	A	A	A	A	A	A	C	A	A	H	-	A
5B	64347949	N	A	G	A	A	A	A	A	A	A	A	A	A	A	A	B	A	A	A	A	A	A	A	A	A	A	A	A	A	A	A	A	A	A	A	A	A	A	A	A	A	A	A	A	A	A	A	A
5B	64348638	N	C	G	A	A	A	A	A	A	A	A	A	A	A	A	B	A	A	A	A	A	A	A	A	A	A	A	A	A	A	A	A	A	A	A	A	A	A	-	A	A	A	A	A	A	A	A	A
5B	64414459	N	T	C	A	A	A	A	A	A	A	A	A	A	A	A	B	A	A	A	A	A	A	A	A	A	A	A	A	A	A	A	A	A	A	A	A	A	A	A	A	A	A	A	A	A	A	A	A
5B	64497577	N	C	G	A	A	A	B	B	-	B	B	A	A	A	A	B	A	A	A	A	A	A	A	A	A	A	A	A	A	A	-	A	A	A	-	A	A	A	A	A	A	A	A	A	A	A	A	A
5B	64694655	Y	T	C	A	A	A	A	A	A	A	A	A	A	A	A	B	A	A	A	D	A	A	A	A	A	A	A	A	A	A	A	A	A	A	A	A	A	A	A	A	A	A	A	A	A	A	A	A
5B	64694669	N	T	TTATAC	A	A	A	A	A	A	A	A	A	A	A	A	B	A	A	A	D	A	A	A	A	A	A	A	A	A	A	A	A	A	A	A	A	A	A	A	A	A	A	A	A	A	A	A	A
5B	64694791	Y	C	G	A	A	A	A	A	A	A	A	A	A	A	A	B	A	A	A	D	A	A	A	A	A	A	A	A	A	A	A	A	A	A	A	A	A	A	A	A	A	A	A	A	A	A	A	A
5B	64744356	N	T	C	A	A	A	A	A	A	A	A	A	A	A	A	B	A	A	A	A	A	A	A	A	A	A	A	A	A	A	A	-	A	A	A	A	A	A	A	A	A	A	A	A	A	A	A	A
5B	64745921	Y	G	A	A	A	A	A	A	A	A	A	A	A	A	A	B	A	A	A	A	A	A	A	A	A	A	A	A	A	A	A	A	A	A	A	A	A	A	A	A	A	A	A	A	-	A	A	A
5B	64746060	N	A	G	A	A	A	A	A	A	A	A	A	A	A	A	B	A	A	A	A	A	A	A	A	A	A	A	A	A	A	A	A	A	A	A	A	A	A	A	A	A	A	A	A	-	A	A	A
5B	65576598	Y	A	G	A	A	A	A	A	A	A	A	A	A	A	A	B	A	A	A	A	A	A	A	A	A	A	A	A	A	A	A	A	A	A	A	A	A	A	A	A	A	A	A	A	A	A	A	A
5B	65790941	N	A	G	A	A	A	A	A	A	A	A	A	A	A	A	B	A	A	A	A	A	A	A	A	A	A	A	A	A	A	A	A	A	A	A	A	A	A	A	A	A	A	A	A	A	A	A	A
5B	65791102	Y	T	G	A	A	A	A	A	A	A	A	A	A	A	A	B	A	A	A	A	A	A	A	A	A	A	A	A	A	A	A	A	A	A	A	A	A	A	A	A	A	A	A	A	A	A	A	A
5B	65791157	Y	A	G	A	A	A	A	A	A	A	A	A	A	A	A	B	A	A	A	A	A	A	A	A	A	A	A	A	A	A	A	A	A	A	A	A	A	A	A	A	A	A	A	A	A	A	A	A
5B	65791167	N	G	A	A	A	A	A	A	A	A	A	A	A	A	A	B	A	A	A	A	A	A	A	A	A	A	A	A	A	A	A	A	A	A	A	A	A	A	A	A	A	A	A	A	A	A	A	A
5B	65842865	Y	G	A	A	A	A	A	A	A	A	A	A	A	A	A	B	A	A	A	A	A	A	A	A	A	A	A	A	A	A	A	A	A	A	A	A	A	A	A	A	A	A	A	A	A	A	A	A
5B	66103088	Y	T	C	-	A	A	A	A	-	A	A	A	A	-	A	A	B	B	H	H	B	A	A	A	A	B	A	A	A	A	A	A	A	A	A	A	A	A	A	A	A	A	A	A	A	A	A	A
5B	66103091	Y	G	T	-	A	A	A	A	A	A	A	A	H	-	B	A	A	A	A	A	A	B	B	A	A	A	A	B	A	A	B	A	A	B	H	B	B	B	B	A	A	B	B	B	B	A	B	B
5B	66206422	N	C	T	A	A	A	A	A	A	A	A	A	A	A	A	B	A	A	A	A	A	A	A	A	A	A	A	A	A	A	A	A	A	A	A	A	A	A	A	A	A	A	A	A	A	A	A	A
5B	66256441	Y	A	G	A	A	A	A	A	A	A	A	A	H	B	B	-	A	A	A	D	A	B	B	A	B	A	A	B	A	A	C	A	A	B	H	B	B	B	B	A	A	B	B	B	B	A	B	B
5B	66338355	Y	T	C	B	B	B	A	A	A	A	A	A	H	B	B	-	B	B	B	B	B	B	B	B	B	B	B	-	B	B	B	B	B	B	B	B	B	B	B	A	A	B	B	B	B	B	B	B
5B	66596781	N	A	G	A	A	A	A	A	A	A	A	A	A	A	A	B	A	A	A	A	A	A	A	A	A	A	A	A	A	A	A	A	A	A	A	A	A	A	A	A	A	A	A	A	A	A	A	A
5B	66596832	Y	C	T	A	A	A	A	A	A	A	A	A	A	A	A	B	A	A	A	A	A	A	A	A	A	A	A	A	A	A	A	A	A	A	A	A	A	A	A	A	A	A	A	A	A	A	A	A
5B	66596986	Y	G	A	A	A	A	A	A	A	A	A	A	A	A	A	B	A	A	A	A	A	A	A	A	A	A	A	A	A	A	A	-	A	A	A	A	A	A	A	A	A	A	A	A	A	A	A	A
5B	66597324	Y	A	G	A	A	A	A	A	A	A	A	A	A	A	A	B	A	A	A	A	A	A	A	A	A	A	A	A	A	A	A	A	A	A	A	A	A	A	A	A	A	A	A	A	A	A	A	A
5B	66597664	N	C	T	A	A	A	A	A	A	A	A	A	A	A	A	B	A	A	A	A	A	A	A	A	A	A	A	A	A	A	A	A	A	A	A	A	A	A	A	A	A	A	A	A	A	A	A	A
5B	66597922	Y	G	T	A	A	A	A	A	A	A	A	A	A	A	A	B	A	A	A	A	A	A	A	A	A	A	A	A	A	A	A	A	A	A	A	A	A	A	A	A	A	A	A	A	A	A	A	A
5B	66616186	N	T	C	A	A	A	A	A	A	A	A	A	A	A	A	A	A	A	A	A	A	A	A	A	A	A	A	A	A	A	A	A	A	A	A	A	A	A	A	A	A	A	A	A	A	A	A	A
5B	66637665	Y	A	G	A	A	A	A	A	A	A	A	A	A	A	A	A	A	A	A	A	A	A	A	A	A	A	A	A	A	A	A	A	A	A	A	A	A	A	A	A	A	A	A	A	A	A	A	A
5B	66915047	N	G	C	A	A	A	A	A	A	A	A	A	A	A	A	A	A	A	A	A	A	A	A	A	A	A	A	A	A	A	A	A	A	A	A	A	A	A	A	A	A	A	A	A	A	A	A	A
5B	66922441	Y	A	G	A	A	A	A	A	-	A	A	A	A	A	A	B	A	B	A	A	A	A	B	A	B	A	A	A	A	A	A	A	A	A	A	A	A	A	A	A	B	B	H	A	A	A	A	A
5B	66922482	N	T	C	A	A	A	A	A	A	A	A	A	A	A	A	A	A	A	A	A	A	A	A	A	A	A	A	A	A	A	A	A	A	A	A	A	A	A	A	A	A	A	A	A	A	A	A	A
5B	67028427	Y	C	T	A	A	A	A	A	A	A	A	A	A	A	A	A	A	A	A	D	-	A	A	A	A	A	A	A	A	A	A	H	A	A	A	A	A	A	-	A	A	A	D	A	-	A	A	A
5B	67126021	Y	G	A	D	A	A	A	A	A	A	A	A	A	A	A	A	A	A	A	A	A	A	A	A	A	A	A	A	A	A	A	A	A	A	A	A	A	A	A	A	A	A	D	A	A	A	A	A
5B	67739069	Y	G	A	B	B	B	-	B	B	B	B	A	B	B	B	B	B	B	B	B	B	B	-	A	B	B	B	B	B	H	B	B	B	B	B	B	B	B	B	B	B	B	B	B	B	B	B	B
5B	67739440	Y	A	G	B	B	B	-	B	B	B	B	A	B	B	B	B	B	B	B	B	B	B	-	A	B	B	B	B	B	H	B	B	B	B	B	B	B	B	B	B	B	B	B	B	B	B	B	B
5B	68175756	Y	A	G	D	B	B	B	B	-	B	B	A	H	B	B	A	A	-	D	H	B	B	B	A	B	B	B	B	B	B	B	-	B	B	B	B	B	B	B	A	A	B	B	B	B	B	B	B
5B	68252298	Y	G	A	A	B	B	B	B	-	A	B	A	A	C	B	A	A	A	A	H	A	A	-	A	A	B	B	B	A	A	H	A	B	A	H	A	H	A	A	A	A	B	A	B	A	B	A	A
5B	68252963	Y	G	A	A	B	B	B	B	-	A	B	A	A	H	B	A	A	A	A	H	A	A	A	A	A	B	B	B	A	A	H	A	B	A	-	A	H	A	D	A	A	B	A	B	A	B	A	A
5B	68255553	N	T	G	A	B	B	B	B	-	A	B	A	A	C	B	A	A	A	A	H	A	A	A	A	A	B	B	B	A	A	H	A	B	A	H	A	H	A	A	A	A	B	A	B	A	B	A	A
5B	68258935	Y	T	G	-	B	B	B	B	B	A	B	A	A	-	B	A	A	A	A	H	A	A	-	A	A	B	B	B	A	A	H	A	B	A	-	A	H	A	A	A	A	B	A	B	A	B	A	A
5B	69068046	Y	G	A	A	A	A	A	A	A	A	A	B	A	A	A	B	A	A	C	A	A	A	A	A	A	A	A	A	A	A	-	A	A	A	A	A	A	A	A	A	A	A	A	A	A	A	A	A
[truncated: 2,595 more rows]
[truncated: 291 more columns]
