# Supplementary material for: Genome analyses reveal population structure and a purple stigma color gene candidate in finger millet
Source: Nat Commun. 2023 Jun 21;14:3694. doi: 10.1038/s41467-023-38915-6 (PMC10284860; doi:10.1038/s41467-023-38915-6)
Supplement: Supplementary file 6 — Supplementary Data 3 [file 41467_2023_38915_MOESM6_ESM.xlsx]

## Sheet: AllRuns_Admix0.75_NoAdm_AB6
Supplementary Data 3: Summary information on accessions
Sample IDs	Genotyping method1	Species	Country of origin	Region of Origin	Stigma color2	Presence of 9A/9B translocation2	A-genome subpopulation (K=2)	B-genome subpopulaton (K=4)	Combined AB-genome subpopulation																							BGenome_Run40K4 (cultivated K=4)
Ei-0	Seq (Illum)	E. indica	Kenya	Unknown	ND	-	pop0*	-	-																				#N/A	#N/A		#N/A	#N/A	#N/A	#N/A	#N/A	#N/A
Ei-2	Seq (Illum)	E. indica	Kenya	Unknown	ND	-	pop0*	-	-																				#N/A	#N/A		#N/A	#N/A	#N/A	#N/A	#N/A	#N/A
Ei-5	GBS	E. indica	Kenya	Unknown	ND	-	pop0*	-	-																				#N/A	#N/A		#N/A	#N/A	#N/A	#N/A	#N/A	#N/A
IE4442	GBS	E. indica	Cameroon	Chabuta	ND	-	pop0*	-	-																				#N/A	#N/A		#N/A	#N/A	#N/A	#N/A	#N/A	#N/A
IE4709	GBS	E. indica	Burundi	Unknown	ND	-	pop0*	-	-																				#N/A	#N/A		#N/A	#N/A	#N/A	#N/A	#N/A	#N/A
LESK-18	Seq (IPro)	E. africana	Tanzania	Monduli, Arusha	ND	N	pop0*	pop0*	pop0-pop0																				#N/A	#N/A		#N/A	#N/A	#N/A	#N/A	#N/A	#N/A
MS-11	Seq (IPro)	E. africana	Kenya	Unknown	ND	N	pop0*	pop0*	pop0-pop0																				#N/A	#N/A		#N/A	#N/A	#N/A	#N/A	#N/A	#N/A
AAUELU-13	Seq (IPro)	E. africana	Ethiopia	Oromia	ND	N	pop0*	pop0*	pop0-pop0																				0.05	pop0		#N/A	#N/A	#N/A	#N/A	#N/A	#N/A
AAUELU-46	Seq (IPro)	E. africana	Ethiopia	Amhara	ND	N	pop0*	pop0*	pop0-pop0																				0.006	pop0		#N/A	#N/A	#N/A	#N/A	#N/A	#N/A
EA_Nyahera	GBS	E. africana	Kenya	Nyahera	ND	N	pop0*	pop0*	pop0-pop0																				0	pop0		#N/A	#N/A	#N/A	#N/A	#N/A	#N/A
EA_Serere	Seq (Illum)	E. africana	Uganda	Serere	Purple	N	pop0*	pop0*	pop0-pop0																				0.008	pop0		#N/A	#N/A	#N/A	#N/A	#N/A	#N/A
EK-2	GBS	E. africana	Uganda	Ndaija, Mbarara	Purple	ND	pop0*	pop0*	pop0-pop0																				0	pop0		#N/A	#N/A	#N/A	#N/A	#N/A	#N/A
EK-3	GBS	E. africana	Uganda	Ntungamo	Purple (annotated as E. indica by MMD)	N	pop0*	pop0*	pop0-pop0																				0	pop0		#N/A	#N/A	#N/A	#N/A	#N/A	#N/A
EK-4	GBS	E. africana	Uganda	Ikumba, Kabale	ND	ND	pop0*	pop0*	pop0-pop0																				0	pop0		#N/A	#N/A	#N/A	#N/A	#N/A	#N/A
EK-5	GBS	E. africana	Uganda	Nkumbura, Kabale	White	ND	pop0*	pop0*	pop0-pop0																				0	pop0		#N/A	#N/A	#N/A	#N/A	#N/A	#N/A
EK-6	GBS	E. africana	Uganda	Hamugwe, Kabale	ND	N	pop0*	pop0*	pop0-pop0																				0	pop0		#N/A	#N/A	#N/A	#N/A	#N/A	#N/A
EK-8	GBS	E. africana	Uganda	Kalyengyere	White	N	pop0*	pop0*	pop0-pop0																				0	pop0		#N/A	#N/A	#N/A	#N/A	#N/A	#N/A
IE2464	GBS	E. africana	Kenya	Unknown	ND	N	pop0*	pop0*	pop0-pop0																				0	pop0		#N/A	#N/A	#N/A	#N/A	#N/A	#N/A
MD-20	GBS/Seq (Illum)	E. africana	Kenya	Ragengni, Siaya	White	N	pop0*	pop0*	pop0-pop0																				0	pop0		#N/A	#N/A	#N/A	#N/A	#N/A	#N/A
TZ	Seq (Illum)	E. africana	Tanzania	Unknown	ND	N	pop0*	pop0*	pop0-pop0																				0.152	pop0		#N/A	#N/A	#N/A	#N/A	#N/A	#N/A
PI248881	GBS	E. coracana	India	Kanakamamidi Village, west of Hyderabad	Purple	ND	pop0*	pop0*	pop0-pop0																				0.016	pop0		#N/A	#N/A	#N/A	#N/A	#N/A	#N/A
100002	GBS	E. coracana	Ethiopia	Amhara	White	Y	pop1	pop1	pop1-pop1																				0.971	pop1		100002	0	0.535	0	0.465	Admix
242120	Seq (IPro)	E. coracana	Ethiopia	Amhara	ND	Y	pop1	pop1	pop1-pop1																				0.959	pop1		242120	0	0.523	0.001	0.475	Admix
215865	GBS	E. coracana	Ethiopia	Amhara	ND	Y	pop1	pop1	pop1-pop1																				0.802	pop1		215865	0	0.001	0.046	0.954	pop4
216035	GBS	E. coracana	Ethiopia	Oromia	White	N?	pop1	pop1	pop1-pop1																				0.883	pop1		216035	0	0.001	0	0.999	pop4
216036	GBS	E. coracana	Ethiopia	Oromia	ND	N?	pop1	pop1	pop1-pop1																				0.917	pop1		216036	0	0.201	0	0.799	pop4
216039	GBS	E. coracana	Ethiopia	Oromia	ND	N	pop1	pop1	pop1-pop1																				0.898	pop1		216039	0	0.075	0	0.925	pop4
216051	GBS	E. coracana	Ethiopia	Oromia	ND	Y	pop1	pop1	pop1-pop1																				0.935	pop1		216051	0	0.169	0	0.831	pop4
228202	GBS	E. coracana	Ethiopia	Amhara	ND	N	pop1	pop1	pop1-pop1																				0.834	pop1		228202	0	0.003	0.033	0.965	pop4
229731	GBS/Seq (Illum)	E. coracana	Ethiopia	Amhara	ND	Y	pop1	pop1	pop1-pop1																				0.956	pop1		229731	0	0.212	0.015	0.772	pop4
208439	GBS	E. coracana	Ethiopia	Amhara	White	Y	pop1	pop1	pop1-pop1																				0.939	pop1		208439-2	0	0.343	0	0.656	Admix
AAUFM-12	GBS	E. coracana	Ethiopia	Tigray	White	ND	pop1	pop1	pop1-pop1																				0.961	pop1		AAUFM-12	0.013	0.449	0	0.538	Admix
AAUFM-19	GBS	E. coracana	Ethiopia	Tigray	White	Y	pop1	pop1	pop1-pop1																				0.879	pop1		AAUFM-19	0	0.146	0	0.854	pop4
AAUFM-2	GBS	E. coracana	Ethiopia	Tigray	White	ND	pop1	pop1	pop1-pop1																				0.949	pop1		AAUFM-2	0	0.439	0	0.561	Admix
AAUFM-23	GBS	E. coracana	Ethiopia	Tigray	ND	Y	pop1	pop1	pop1-pop1																				0.942	pop1		AAUFM-23	0	0.378	0.009	0.613	Admix
BKFM0010	GBS/Seq (IPro)	E. coracana	Ethiopia	Benishangul Gumuz	White	N	pop1	pop1	pop1-pop1																				0.935	pop1		BKFM0010	0	0.304	0	0.696	Admix
BKFM0014	GBS	E. coracana	Ethiopia	Oromia	Mixed	N	pop1	pop1	pop1-pop1																				0.873	pop1		BKFM0014	0	0.094	0	0.906	pop4
BKFM0018	GBS	E. coracana	Ethiopia	Oromia	White	N	pop1	pop1	pop1-pop1																				0.893	pop1		BKFM0018	0	0.009	0	0.991	pop4
BKFM0020	GBS	E. coracana	Ethiopia	Oromia	White	ND	pop1	pop1	pop1-pop1																				0.901	pop1		BKFM0020	0	0.03	0	0.97	pop4
BKFM0023	GBS	E. coracana	Ethiopia	Oromia	White	N?	pop1	pop1	pop1-pop1																				0.885	pop1		BKFM0023	0	0.001	0	0.999	pop4
BKFM0024	GBS/Seq (IPro)	E. coracana	Ethiopia	Oromia	White	N	pop1	pop1	pop1-pop1																				0.938	pop1		BKFM0024	0	0.214	0	0.786	pop4
BKFM0051	Seq (IPro)	E. coracana	Ethiopia	Oromia	ND	N	pop1	pop1	pop1-pop1																				0.933	pop1		BKFM0051	0	0.28	0	0.72	Admix
203350	GBS	E. coracana	Zimbabwe	Chilimanzi	White	Y	pop1	pop2	pop1-pop2																				1	pop1		203350	0	0.926	0	0.074	pop1
Ex-Meru	GBS	E. coracana	Kenya	Unknown	ND	ND	pop1	pop2	pop1-pop2																				1	pop1		Ex-Meru	0.14	0.86	0	0	pop1
IE2560	GBS	E. coracana	Kenya	Unknown	Purple	Y	pop1	pop2	pop1-pop2																				1	pop1		IE2560	0	0.999	0	0.001	pop1
IE3476	GBS	E. coracana	Kenya	Unknown	ND	ND	pop1	pop2	pop1-pop2																				1	pop1		GBK104	0	1	0	0	pop1
IE3532	GBS	E. coracana	Kenya	Unknown	ND	Y	pop1	pop2	pop1-pop2																				1	pop1		GBKENTRY114	0.198	0.802	0	0	pop1
White Sel6	GBS	E. coracana	Kenya	Unknown	ND	Y	pop1	pop2	pop1-pop2																				0.994	pop1		GBKENTRY141	0.162	0.818	0.021	0	pop1
235699	GBS	E. coracana	Ethiopia	SNNP	White	Y	pop1	pop2	pop1-pop2																				1	pop1		235699	0	0.939	0	0.061	pop1
235700	GBS	E. coracana	Ethiopia	SNNP	ND	Y	pop1	pop2	pop1-pop2																				0.994	pop1		235700	0	0.96	0	0.039	pop1
IE2393	GBS	E. coracana	Kenya	Unknown	ND	ND	pop1	pop2	pop1-pop2																				0.988	pop1		GBK131	0.019	0.915	0.048	0.018	pop1
TZA499	GBS	E. coracana	Tanzania	Dodoma	ND	ND	pop1	pop2	pop1-pop2																				0.965	pop1		TZA499	0	0.799	0.2	0	pop1
BKFM0047	GBS	E. coracana	Ethiopia	Oromia	Purple	Y	pop1	pop2	pop1-pop2																				1	pop1		BKFM0047	0.137	0.862	0	0	pop1
IE888	GBS	E. coracana	Uganda	Soroti	ND	Y	pop1	pop2	pop1-pop2																				1	pop1		IE888	0.268	0.732	0	0	Admix
215863	GBS	E. coracana	Ethiopia	Amhara	White	Y	pop1	pop2	pop1-pop2																				1	pop1		215863	0	1	0	0	pop1
242618	GBS	E. coracana	Ethiopia	Tigray	Purple	Y	pop1	pop2	pop1-pop2																				1	pop1		242618	0	1	0	0	pop1
BKFM0005	GBS	E. coracana	Ethiopia	Benishangul Gumuz	Purple	Y	pop1	pop2	pop1-pop2																				1	pop1		BKFM0005	0	0.977	0	0.022	pop1
BKFM0007	GBS	E. coracana	Ethiopia	Benishangul Gumuz	Purple	Y	pop1	pop2	pop1-pop2																				1	pop1		BKFM0007	0	1	0	0	pop1
BKFM0009	GBS	E. coracana	Ethiopia	Benishangul Gumuz	Purple	Y	pop1	pop2	pop1-pop2																				1	pop1		BKFM0009	0	1	0	0	pop1
BKFM0011	GBS	E. coracana	Ethiopia	Benishangul Gumuz	Purple	ND	pop1	pop2	pop1-pop2																				1	pop1		BKFM0011	0	1	0	0	pop1
BKFM0028	GBS	E. coracana	Ethiopia	Oromia	Purple	Y	pop1	pop2	pop1-pop2																				1	pop1		BKFM0028	0	0.998	0	0.001	pop1
BKFM0034	GBS	E. coracana	Ethiopia	Oromia	Purple	Y	pop1	pop2	pop1-pop2																				1	pop1		BKFM0034	0	1	0	0	pop1
BKFM0038	GBS	E. coracana	Ethiopia	Oromia	Purple	Y	pop1	pop2	pop1-pop2																				0.99	pop1		BKFM0038	0.145	0.786	0	0.069	pop1
BKFM0063	GBS	E. coracana	Ethiopia	Oromia	Purple	Y	pop1	pop2	pop1-pop2																				1	pop1		BKFM0063	0	1	0	0	pop1
Gulu-E_67	Seq (Illum)	E. coracana	Kenya	Unknown	ND	Y	pop1	pop2	pop1-pop2																				1	pop1		Gule-E_67	0	0.999	0	0.001	pop1
IE162	GBS	E. coracana	Unknown	Unknown	ND	ND	pop1	pop2	pop1-pop2																				1	pop1		IE162	0.004	0.991	0	0.005	pop1
IE2335	GBS	E. coracana	Kenya	Unknown	White	Y	pop1	pop2	pop1-pop2																				1	pop1		IE2335	0.17	0.83	0	0	pop1
IE2340	GBS	E. coracana	Kenya	Unknown	ND	ND	pop1	pop2	pop1-pop2																				1	pop1		GBK80	0	1	0	0	pop1
IE2351	GBS	E. coracana	Kenya	Unknown	ND	Y	pop1	pop2	pop1-pop2																				1	pop1		GBKENTRY6	0	1	0	0	pop1
IE2355	GBS	E. coracana	Kenya	Unknown	ND	ND	pop1	pop2	pop1-pop2																				1	pop1		GBK8	0	1	0	0	pop1
IE2362	GBS	E. coracana	Kenya	Unknown	ND	ND	pop1	pop2	pop1-pop2																				1	pop1		GBK136	0	1	0	0	pop1
IE2363	GBS	E. coracana	Kenya	Unknown	ND	ND	pop1	pop2	pop1-pop2																				1	pop1		GBK73	0.066	0.931	0.003	0	pop1
IE2367	GBS	E. coracana	Kenya	Unknown	White	Y	pop1	pop2	pop1-pop2																				1	pop1		IE2367	0	1	0	0	pop1
IE2406	GBS	E. coracana	Kenya	Unknown	ND	ND	pop1	pop2	pop1-pop2																				0.999	pop1		GBK115	0.005	0.984	0.011	0	pop1
IE2427	GBS	E. coracana	Kenya	Unknown	ND	ND	pop1	pop2	pop1-pop2																				1	pop1		GBKENTRY101	0	0.999	0.001	0	pop1
IE2433	GBS	E. coracana	Kenya	Unknown	ND	ND	pop1	pop2	pop1-pop2																				1	pop1		GBK135	0	0.998	0.002	0	pop1
IE2438	GBS	E. coracana	Kenya	Unknown	ND	ND	pop1	pop2	pop1-pop2																				1	pop1		GBK77	0	1	0	0	pop1
IE2441	GBS	E. coracana	Kenya	Unknown	ND	ND	pop1	pop2	pop1-pop2																				1	pop1		GBK68	0	1	0	0	pop1
IE2459	GBS	E. coracana	Kenya	Unknown	ND	Y	pop1	pop2	pop1-pop2																				1	pop1		GBKENTRY22	0	1	0	0	pop1
IE2493	GBS	E. coracana	Kenya	Unknown	ND	ND	pop1	pop2	pop1-pop2																				1	pop1		GBK125	0	0.982	0.018	0	pop1
IE2501	GBS	E. coracana	Kenya	Unknown	ND	ND	pop1	pop2	pop1-pop2																				1	pop1		GBK15	0	1	0	0	pop1
IE2536	GBS	E. coracana	Kenya	Unknown	ND	ND	pop1	pop2	pop1-pop2																				1	pop1		GBK126	0	1	0	0	pop1
IE2555	Seq (Illum)	E. coracana	Kenya	Unknown	ND	Y	pop1	pop2	pop1-pop2																				0.999	pop1		IE2555	0.008	0.986	0.005	0.001	pop1
IE2567	GBS	E. coracana	Kenya	Unknown	ND	ND	pop1	pop2	pop1-pop2																				1	pop1		GBK113	0	1	0	0	pop1
IE2571	GBS	E. coracana	Kenya	Unknown	ND	ND	pop1	pop2	pop1-pop2																				1	pop1		GBK94	0	1	0	0	pop1
IE3510	GBS	E. coracana	Kenya	Unknown	ND	ND	pop1	pop2	pop1-pop2																				1	pop1		GBK111	0	1	0	0	pop1
IE3523	GBS	E. coracana	Kenya	Unknown	ND	ND	pop1	pop2	pop1-pop2																				1	pop1		GBK96	0	1	0	0	pop1
IE3524	GBS	E. coracana	Kenya	Unknown	ND	Y	pop1	pop2	pop1-pop2																				1	pop1		GBK119	0	1	0	0	pop1
IE5250	GBS	E. coracana	Tanzania	Unknown	ND	Y	pop1	pop2	pop1-pop2																				1	pop1		IE5250	0	1	0	0	pop1
KAT_FM1	GBS	E. coracana	Kenya	Released	White	Y	pop1	pop2	pop1-pop2																				1	pop1		KAT_FM1	0	1	0	0	pop1
Tadesse	GBS	E. coracana	Kenya	Release in Ethiopia from KNE 1098	White	Y	pop1	pop2	pop1-pop2																				1	pop1		Tadesse	0	1	0	0	pop1
KNE1098	GBS	E. coracana	Kenya	Busia	ND	ND	pop1	pop2	pop1-pop2																				1	pop1		KNE1098	0	1	0	0	pop1
KNE10057	GBS	E. coracana	Ethiopia	Unknown	White	ND	pop1	pop2	pop1-pop2																				0.993	pop1		KNE10057	0.001	0.957	0.042	0	pop1
KNE409	GBS	E. coracana	Ethiopia	Unknown	ND	Y	pop1	pop2	pop1-pop2																				1	pop1		KNE409	0	1	0	0	pop1
MS-19	Seq (IPro)	E. coracana	Kenya	Unknown	ND	Y	pop1	pop2	pop1-pop2																				1	pop1		MS-19	0	0.989	0	0.01	pop1
MS-5	Seq (IPro)	E. coracana	Kenya	Unknown	ND	Y	pop1	pop2	pop1-pop2																				1	pop1		MS-5	0.001	0.972	0.027	0	pop1
Nanjala	GBS	E. coracana	Kenya	Unknown	Purple	Y	pop1	pop2	pop1-pop2																				1	pop1		Nanjala	0	0.999	0.001	0	pop1
Okhale-1	GBS/Seq (Illum)	E. coracana	Nepal	Released	Purple	Y	pop1	pop2	pop1-pop2																				1	pop1		Okhale-1	0	1	0	0	pop1
P224	GBS	E. coracana	Uganda	Released	ND	ND	pop1	pop2	pop1-pop2																				1	pop1		P224	0	0.977	0.023	0	pop1
P283	GBS	E. coracana	Uganda	Released	ND	Y	pop1	pop2	pop1-pop2																				0.997	pop1		P283	0.209	0.79	0.001	0	pop1
PI248523	Seq (Illum)	E. coracana	Zaire	Near Gutari, Ruanda-Urundi	Purple	Y	pop1	pop2	pop1-pop2																				0.983	pop1		PI248523-1	0.193	0.757	0.033	0.018	pop1
PI321114	GBS	E. coracana	Tanzania	Market in Kiano	White	ND	pop1	pop2	pop1-pop2																				1	pop1		PI321114	0.069	0.931	0	0	pop1
PI462907	GBS	E. coracana	Pakistan	Unknown	ND	ND	pop1	pop2	pop1-pop2																				1	pop1		PI462907	0	1	0	0	pop1
Seremi_3	Seq (Illum)	E. coracana	Uganda	Released	ND	Y	pop1	pop2	pop1-pop2																				0.995	pop1		Seremi_3	0.006	0.964	0.015	0.014	pop1
SERERE1	GBS	E. coracana	Uganda	Released	ND	ND	pop1	pop2	pop1-pop2																				1	pop1		SERERE1	0	1	0	0	pop1
TZ3889	Seq (Illum)	E. coracana	Tanzania	Mara	ND	Y	pop1	pop2	pop1-pop2																				1	pop1		TZ3889	0	1	0	0	pop1
TZA1565	GBS	E. coracana	Tanzania	Kagera	ND	ND	pop1	pop2	pop1-pop2																				0.995	pop1		TZA1565	0.192	0.79	0.018	0	pop1
TZA1596	GBS	E. coracana	Tanzania	Kagera	ND	ND	pop1	pop2	pop1-pop2																				0.994	pop1		TZA1596	0.001	0.96	0.039	0	pop1
TZA1636	GBS	E. coracana	Tanzania	Kagera	ND	ND	pop1	pop2	pop1-pop2																				1	pop1		TZA1636	0	0.934	0.066	0	pop1
TZA1642	GBS	E. coracana	Tanzania	Kilimanjaro	ND	ND	pop1	pop2	pop1-pop2																				1	pop1		TZA1642	0	1	0	0	pop1
TZA1647	GBS	E. coracana	Tanzania	Kilimanjaro	ND	ND	pop1	pop2	pop1-pop2																				1	pop1		TZA1647	0.003	0.997	0	0	pop1
TZA1649	GBS	E. coracana	Tanzania	Kilimanjaro	ND	ND	pop1	pop2	pop1-pop2																				1	pop1		TZA1649	0	1	0	0	pop1
TZA1650	GBS	E. coracana	Tanzania	Kilimanjaro	ND	ND	pop1	pop2	pop1-pop2																				0.992	pop1		TZA1650	0.124	0.848	0.028	0	pop1
TZA1660	GBS	E. coracana	Tanzania	Kilimanjaro	ND	Y	pop1	pop2	pop1-pop2																				0.966	pop1		TZA1660	0	0.813	0.186	0	pop1
TZA1662	GBS	E. coracana	Tanzania	Kilimanjaro	ND	ND	pop1	pop2	pop1-pop2																				1	pop1		TZA1662	0	1	0	0	pop1
TZA1677	GBS	E. coracana	Tanzania	Kagera	ND	ND	pop1	pop2	pop1-pop2																				0.984	pop1		TZA1677	0	0.852	0.148	0	pop1
TZA2999	GBS	E. coracana	Tanzania	Iringa	ND	ND	pop1	pop2	pop1-pop2																				1	pop1		TZA2999	0.001	0.999	0	0	pop1
TZA3114	GBS	E. coracana	Tanzania	Kigoma	ND	ND	pop1	pop2	pop1-pop2																				0.987	pop1		TZA3114	0	0.856	0.144	0	pop1
TZA3989	GBS	E. coracana	Tanzania	Mara	ND	ND	pop1	pop2	pop1-pop2																				1	pop1		TZA3989	0	1	0	0	pop1
TZA3995	GBS	E. coracana	Tanzania	Mara	ND	ND	pop1	pop2	pop1-pop2																				0.999	pop1		TZA3995	0.147	0.814	0.038	0	pop1
TZA626	GBS	E. coracana	Tanzania	Mara	ND	ND	pop1	pop2	pop1-pop2																				1	pop1		TZA626	0.192	0.808	0	0	pop1
TZA699	GBS	E. coracana	Tanzania	Mara	ND	Y	pop1	pop2	pop1-pop2																				0.998	pop1		TZA699	0.066	0.933	0	0	pop1
TZA700	GBS	E. coracana	Tanzania	Mara	ND	ND	pop1	pop2	pop1-pop2																				1	pop1		TZA700	0	1	0	0	pop1
TZA703	GBS	E. coracana	Tanzania	Mara	ND	ND	pop1	pop2	pop1-pop2																				1	pop1		TZA703	0	1	0	0	pop1
TZA709	GBS	E. coracana	Tanzania	Unknown	ND	Y	pop1	pop2	pop1-pop2																				1	pop1		TZA709	0	0.999	0	0	pop1
U10	GBS	E. coracana	Uganda	Unknown	Purple	Y	pop1	pop2	pop1-pop2																				1	pop1		U10	0.031	0.969	0	0	pop1
whiteseedsel6	GBS	E. coracana	Uganda	Unknown	White	ND	pop1	pop2	pop1-pop2																				1	pop1		whiteseedsel6	0	1	0	0	pop1
214990	GBS	E. coracana	Zambia	Chingambu	White	Y	pop1	pop3	pop1-pop3																				0.854	pop1		214990	0	0.128	0.854	0.019	pop3
TZA3721	GBS	E. coracana	Tanzania	Mtwara	ND	Y	pop1	pop3	pop1-pop3																				0.738	Admix		TZA3721	0.153	0	0.847	0	pop3
Ex-Alupe	Seq (Illum)	E. coracana	Kenya	Unknown	ND	Y	pop1	pop3	pop1-pop3																				0.769	pop1		Ex-Alupe	0	0.104	0.896	0	pop3
TACC48	GBS	E. coracana	Tanzania	Unknown	ND	ND	pop1	pop3	pop1-pop3																				0.814	pop1		TACC48	0	0.087	0.913	0	pop3
TZA	GBS	E. coracana	Tanzania	Unknown	ND	ND	pop1	pop3	pop1-pop3																				0.84	pop1		TZA	0	0.129	0.871	0	pop3
TZA141	GBS	E. coracana	Tanzania	Rukwa	ND	Y	pop1	pop3	pop1-pop3																				0.819	pop1		TZA141	0	0.162	0.838	0	pop3
TZA206	GBS	E. coracana	Tanzania	Mbeya?	ND	ND	pop1	pop3	pop1-pop3																				0.838	pop1		TZA206	0	0.002	0.998	0	pop3
TZA2361	GBS	E. coracana	Tanzania	Mtwara	ND	ND	pop1	pop3	pop1-pop3																				0.728	Admix		TZA2361	0	0	1	0	pop3
TZA2720	GBS	E. coracana	Tanzania	Morogoro	ND	ND	pop1	pop3	pop1-pop3																				0.837	pop1		TZA2720	0	0.001	0.999	0	pop3
TZA2924	GBS	E. coracana	Tanzania	Morogoro	ND	ND	pop1	pop3	pop1-pop3																				0.751	pop1		TZA2924	0.235	0	0.765	0	pop3
TZA2975	GBS	E. coracana	Tanzania	Iringa	ND	Y	pop1	pop3	pop1-pop3																				0.808	pop1		TZA2975	0	0.105	0.856	0.039	pop3
TZA79	GBS	E. coracana	Tanzania	Rukwa	ND	Y	pop1	pop3	pop1-pop3																				0.827	pop1		TZA79	0	0.16	0.84	0	pop3
TZA98	GBS	E. coracana	Tanzania	Rukwa	ND	ND	pop1	pop3	pop1-pop3																				0.828	pop1		TZA98	0	0.012	0.988	0	pop3
TZAACC200	GBS	E. coracana	Tanzania	Unknown	ND	ND	pop1	pop3	pop1-pop3																				0.716	Admix		TZAACC200	0	0	0.998	0.002	pop3
TZA1585	GBS	E. coracana	Tanzania	Kagera	ND	Y	pop1	pop3	pop1-pop3																				0.807	pop1		TZA1585	0	0.079	0.921	0	pop3
PI225892	GBS	E. coracana	Zambia	Shiwa Ngandu	White	Y	pop1	pop3	pop1-pop3																				0.739	Admix		PI225892	0	0	0.999	0	pop3
TZA87	GBS	E. coracana	Tanzania	Rukwa	ND	Y	pop1	pop3	pop1-pop3																				0.853	pop1		TZA87	0	0.2	0.8	0	pop3
IE2377	GBS	E. coracana	Kenya	Unknown	ND	ND	pop1	pop4	pop1-pop4																				0.971	pop1		GBK16	0.997	0.003	0	0	pop2
IE2553	GBS	E. coracana	Kenya	Unknown	ND	ND	pop1	pop4	pop1-pop4																				0.969	pop1		GBK140	1	0	0	0	pop2
whiteseedsel2	GBS	E. coracana	Uganda	Unknown	Purple	Y	pop1	pop4	pop1-pop4																				1	pop1		whiteseedsel2	0.999	0.001	0	0	pop2
whiteseedsel5	GBS	E. coracana	Unknown	Unknown	Purple	ND	pop1	pop4	pop1-pop4																				1	pop1		whiteseedsel5-1	0.974	0.026	0	0	pop2
203542	GBS	E. coracana	Kenya	Sare Market	White	Y	pop1	pop4	pop1-pop4																				1	pop1		203542	1	0	0	0	pop2
Dalle-1	GBS	E. coracana	Nepal	Released	ND	ND	pop1	pop4	pop1-pop4																				1	pop1		Daille-1	1	0	0	0	pop2
EKR-227	GBS	E. coracana	Kenya	Released	ND	Y	pop1	pop4	pop1-pop4																				1	pop1		EKR-227-2	1	0	0	0	pop2
IE1010	GBS/Seq (Illum)	E. coracana	Unknown	Unknown	ND	Y	pop1	pop4	pop1-pop4																				1	pop1		IE1010	1	0	0	0	pop2
IE168	GBS	E. coracana	India	Bihar	ND	ND	pop1	pop4	pop1-pop4																				1	pop1		IE168	1	0	0	0	pop2
IE2368	GBS	E. coracana	Kenya	Unknown	ND	ND	pop1	pop4	pop1-pop4																				0.997	pop1		GBK88	0.998	0.002	0	0	pop2
IE2412	GBS	E. coracana	Kenya	Unknown	ND	Y	pop1	pop4	pop1-pop4																				1	pop1		GBK105	1	0	0	0	pop2
IE2420	GBS	E. coracana	Kenya	Unknown	ND	ND	pop1	pop4	pop1-pop4																				1	pop1		GBK33	0.958	0.042	0	0	pop2
IE2431	GBS	E. coracana	Kenya	Unknown	ND	ND	pop1	pop4	pop1-pop4																				1	pop1		GBK23	1	0	0	0	pop2
IE2481	GBS	E. coracana	Kenya	Unknown	ND	ND	pop1	pop4	pop1-pop4																				1	pop1		GBK51	0.997	0.003	0	0	pop2
IE2498	GBS	E. coracana	Kenya	Unknown	ND	Y	pop1	pop4	pop1-pop4																				1	pop1		GBKENTRY87	1	0	0	0	pop2
IE2504	GBS	E. coracana	Kenya	Unknown	ND	ND	pop1	pop4	pop1-pop4																				1	pop1		GBK61	0.999	0.001	0	0	pop2
IE2516	GBS	E. coracana	Kenya	Unknown	ND	ND	pop1	pop4	pop1-pop4																				0.99	pop1		GBKENTRY133	0.999	0.001	0	0	pop2
IE3526	GBS	E. coracana	Kenya	Unknown	ND	ND	pop1	pop4	pop1-pop4																				1	pop1		GBK59	1	0	0	0	pop2
IE975	GBS	E. coracana	Uganda	Unknown	ND	ND	pop1	pop4	pop1-pop4																				0.999	pop1		IE975	1	0	0	0	pop2
KNE689	GBS	E. coracana	Kenya	Unknown	ND	ND	pop1	pop4	pop1-pop4																				0.999	pop1		KNE689	1	0	0	0	pop2
KNE7963	GBS	E. coracana	Kenya	Busia	Purple	ND	pop1	pop4	pop1-pop4																				1	pop1		KNE796	0.971	0.029	0	0	pop2
Mhana-1	GBS	E. coracana	Uganda	Unknown	Purple	ND	pop1	pop4	pop1-pop4																				1	pop1		Mhana-1	0.989	0.011	0	0	pop2
P221	GBS	E. coracana	Uganda	Unknown	White	Y	pop1	pop4	pop1-pop4																				1	pop1		P221	0.999	0	0	0	pop2
P318	GBS	E. coracana	Uganda	Unknown	Purple	ND	pop1	pop4	pop1-pop4																				0.973	pop1		P318	1	0	0	0	pop2
Seremi_2	Seq (Illum)	E. coracana	Uganda	Released	ND	Y	pop1	pop4	pop1-pop4																				0.994	pop1		Seremi_2	0.996	0.003	0	0	pop2
TZ1570	GBS	E. coracana	Tanzania	Kagera	ND	ND	pop1	pop4	pop1-pop4																				0.983	pop1		TZ1570	0.855	0.136	0.009	0	pop2
TZA1637	Seq (Illum)	E. coracana	Tanzania	Kagera	ND	Y	pop1	pop4	pop1-pop4																				0.917	pop1		TZ1637	0.866	0.001	0.133	0	pop2
TZA137	GBS	E. coracana	Tanzania	Rukwa	ND	ND	pop1	pop4	pop1-pop4																				1	pop1		TZA137	0.997	0.003	0	0	pop2
TZA1617	GBS	E. coracana	Tanzania	Kagera	ND	Y	pop1	pop4	pop1-pop4																				0.934	pop1		TZA1617	1	0	0	0	pop2
TZA1629	GBS	E. coracana	Tanzania	Kagera	ND	Y	pop1	pop4	pop1-pop4																				0.948	pop1		TZA1629	0.96	0.04	0	0	pop2
TZA1638	GBS	E. coracana	Tanzania	Kilimanjaro	ND	Y	pop1	pop4	pop1-pop4																				1	pop1		TZA1638	0.831	0.169	0	0	pop2
TZA3928	GBS	E. coracana	Tanzania	Mara	ND	Y	pop1	pop4	pop1-pop4																				1	pop1		TZA3928	1	0	0	0	pop2
TZA4125	GBS	E. coracana	Tanzania	Mwanza	ND	Y	pop1	pop4	pop1-pop4																				0.928	pop1		TZA4125	0.895	0.001	0.104	0	pop2
TZA4134	GBS	E. coracana	Tanzania	Mwanza	ND	Y	pop1	pop4	pop1-pop4																				0.883	pop1		TZA4134	0.837	0	0.162	0	pop2
U15	GBS	E. coracana	Kenya	Released	ND	ND	pop1	pop4	pop1-pop4																				1	pop1		GBK148	1	0	0	0	pop2
IE174	GBS	E. coracana	India	Bihar	Purple	Y	pop2	pop2	pop2-pop2																				1	pop1		IE174	0	1	0	0	pop1
IE2957	GBS	E. coracana	Unknown	Unknown	ND	ND	pop2	pop2	pop2-pop2																				1	pop1		IE2957	0	1	0	0	pop1
PI462765	GBS	E. coracana	India	Uttar Pradesh	ND	ND	pop2	pop2	pop2-pop2																				0.997	pop1		PI462765	0.012	0.969	0.01	0.009	pop1
PI462906	GBS	E. coracana	Pakistan	Unknown	ND	ND	pop2	pop2	pop2-pop2																				1	pop1		PI462906	0	0.999	0	0.001	pop1
GE-1857	GBS	E. coracana	India	Unknown	ND	ND	pop2	pop2	pop2-pop2																				1	pop1		GE-1857	0	0.986	0.014	0	pop1
GPU28	GBS	E. coracana	India	Bengaluru, Karnataka	ND	ND	pop2	pop2	pop2-pop2																				0.992	pop1		GPU28	0	0.954	0.045	0	pop1
HR-374	GBS	E. coracana	India	Unknown	ND	ND	pop2	pop2	pop2-pop2																				1	pop1		HR-374	0	0.992	0.008	0	pop1
IE2035	GBS	E. coracana	India	Madhya Pradesh	ND	Y	pop2	pop2	pop2-pop2																				1	pop1		IE2035	0	1	0	0	pop1
IE2244	GBS	E. coracana	India	Unknown	ND	Y	pop2	pop2	pop2-pop2																				0.974	pop1		IE2244	0.076	0.842	0.082	0	pop1
IE24	GBS	E. coracana	India	Andhra Pradesh	Purple	Y	pop2	pop2	pop2-pop2																				1	pop1		IE24	0	1	0	0	pop1
IE285	GBS	E. coracana	India	Jammu & Kashmir	ND	Y	pop2	pop2	pop2-pop2																				1	pop1		IE285	0	1	0	0	pop1
IE296	GBS	E. coracana	India	Kerala	ND	Y	pop2	pop2	pop2-pop2																				1	pop1		IE296	0	1	0	0	pop1
IE501	GBS	E. coracana	India	Odhisa	ND	Y	pop2	pop2	pop2-pop2																				1	pop1		IE501	0.004	0.995	0	0	pop1
IE7	GBS	E. coracana	India	Andhra Pradesh	ND	Y	pop2	pop2	pop2-pop2																				1	pop1		IE7	0	1	0	0	pop1
IE766	GBS	E. coracana	India	Andhra Pradesh	White	Y	pop2	pop2	pop2-pop2																				1	pop1		IE766	0	1	0	0	pop1
IE812	GBS	E. coracana	India	Tamil Nadu	Purple	Y	pop2	pop2	pop2-pop2																				1	pop1		IE812	0	1	0	0	pop1
IE959	GBS	E. coracana	Ethiopia	Asmara	ND	ND	pop2	pop2	pop2-pop2																				1	pop1		IE959	0	1	0	0	pop1
Indaf-9	GBS	E. coracana	India	Karnataka	ND	ND	pop2	pop2	pop2-pop2																				0.966	pop1		Indaf-9	0	0.847	0.153	0	pop1
P227	GBS	E. coracana	Uganda	Released	ND	ND	pop2	pop2	pop2-pop2																				1	pop1		P227	0	1	0	0	pop1
PES-400	GBS	E. coracana	India	Uttarakhand	ND	ND	pop2	pop2	pop2-pop2																				1	pop1		PES-400	0	0.999	0.001	0	pop1
PI217166	GBS	E. coracana	India	Igatpuri bazaar	White	Y	pop2	pop2	pop2-pop2																				1	pop1		PI217166	0	1	0	0	pop1
PI427234	Seq (Illum)	E. coracana	India	Kalimpong market, Sikkim	White	Y	pop2	pop2	pop2-pop2																				0.998	pop1		PI427234-1	0.001	0.992	0.006	0.001	pop1
PI462397	GBS	E. coracana	India	Andhra Pradesh	ND	Y	pop2	pop2	pop2-pop2																				1	pop1		PI462397	0.001	0.999	0	0	pop1
PI462398	GBS	E. coracana	India	Andhra Pradesh	White	Y	pop2	pop2	pop2-pop2																				1	pop1		PI462398	0	1	0	0	pop1
PI462431	GBS	E. coracana	India	Bihar	ND	Y	pop2	pop2	pop2-pop2																				1	pop1		PI462431	0	1	0	0	pop1
PI462500	GBS	E. coracana	India	Bihar	ND	Y	pop2	pop2	pop2-pop2																				1	pop1		PI462500	0	0.999	0	0	pop1
PI462640	GBS	E. coracana	India	Mysore	ND	Y	pop2	pop2	pop2-pop2																				1	pop1		PI462640	0	1	0	0	pop1
PI462697	GBS	E. coracana	India	Orissa State	ND	Y	pop2	pop2	pop2-pop2																				1	pop1		PI462697	0	1	0	0	pop1
PI462855	GBS	E. coracana	India	Madras	ND	Y	pop2	pop2	pop2-pop2																				1	pop1		PI462855	0	1	0	0	pop1
PI572570	GBS	E. coracana	Zimbabwe	Released	ND	ND	pop2	pop2	pop2-pop2																				1	pop1		PI572570	0	1	0	0	pop1
PR-202	GBS	E. coracana	India	Karnataka	ND	ND	pop2	pop2	pop2-pop2																				1	pop1		PR-202	0	1	0	0	pop1
VL-149	GBS	E. coracana	India	Unknown	ND	ND	pop2	pop2	pop2-pop2																				1	pop1		VL-14	0	1	0	0	pop1
IE6082	GBS	E. coracana	Nepal	Unknown	ND	ND	Admixed pop1-pop2	pop2	Admix-pop2																				0.998	pop1		IE6082	0.162	0.826	0.012	0	pop1
PI175139	GBS/Seq (Illum)	E. coracana	India	Bhatgaon, Tehri (elevation 1676 m)	ND	Y	Admixed pop1-pop2	pop2	Admix-pop2																				1	pop1		PI175139	0.002	0.998	0	0	pop1
PI427231	GBS	E. coracana	Nepal	Northwest of Simikot, Humla District	ND	ND	Admixed pop1-pop2	pop2	Admix-pop2																				1	pop1		PI427231	0	1	0	0	pop1
ENGENY	GBS	E. coracana	Uganda	Unknown	ND	Y	Admixed pop1-pop2	pop2	Admix-pop2																				1	pop1		ENGENY	0	1	0	0	pop1
IE3580	GBS	E. coracana	India	Maharashtra	ND	Y	Admixed pop1-pop2	pop2	Admix-pop2																				1	pop1		IE3580	0	1	0	0	pop1
PI349652	GBS	E. coracana	India	Ging, Darjeeling. Elevation: 1200 meters	White	ND	Admixed pop1-pop2	pop2	Admix-pop2																				1	pop1		PI349652	0	1	0	0	pop1
PI358593	GBS	E. coracana	Ethiopia	Lekempt market. Elevation: 2195 meters	ND	Y	Admixed pop1-pop2	pop2	Admix-pop2																				1	pop1		PI358593	0	1	0	0	pop1
PI271167	GBS	E. coracana	India	Nasik bazaar	White	ND	Admixed pop1-pop2	pop2	Admix-pop2																				1	pop1		PI271167	0	1	0	0	pop1
E11	Seq (Illum)	E. coracana	Uganda	Released	ND	Y	Admixed pop1-pop2	pop2	Admix-pop2																				0.993	pop1		E11	0.01	0.949	0.017	0.023	pop1
IE2312	GBS	E. coracana	India	Sikkim	ND	Y	Admixed pop1-pop2	pop2	Admix-pop2																				0.998	pop1		IE2312	0.009	0.983	0	0.008	pop1
IE42	GBS	E. coracana	India	West Bengal	White? Purple?	Y	Admixed pop1-pop2	pop2	Admix-pop2																				1	pop1		IE42	0	1	0	0	pop1
KNE626	GBS	E. coracana	Unknown	Unknown	White	Y	Admixed pop1-pop2	pop2	Admix-pop2																				1	pop1		KNE626	0	1	0	0	pop1
PI462396	GBS	E. coracana	India	Andhra Pradesh	White	Y	Admixed pop1-pop2	pop2	Admix-pop2																				1	pop1		PI462396	0	1	0	0	pop1
PI462416	GBS	E. coracana	India	West Bengal	White	ND	Admixed pop1-pop2	pop2	Admix-pop2																				1	pop1		PI462416	0	1	0	0	pop1
PI462541	GBS	E. coracana	India	Himachal Pradesh	ND	ND	Admixed pop1-pop2	pop2	Admix-pop2																				1	pop1		PI462541	0	1	0	0	pop1
1490	GBS	E. coracana	Unknown	Unknown	ND	ND	Admixed pop1-pop2	pop3	Admix-pop3																				0.856	pop1		1490	0	0.194	0.806	0	pop3
214988	GBS	E. coracana	Zambia	Kamapanda	ND	Y	Admixed pop1-pop2	pop3	Admix-pop3																				0.827	pop1		214988	0	0.002	0.998	0	pop3
214997	GBS	E. coracana	Zambia	Kalegwa	White	Y	Admixed pop1-pop2	pop3	Admix-pop3																				0.76	pop1		214997	0	0.09	0.91	0	pop3
BKFM0006	GBS	E. coracana	Ethiopia	Benishangul Gumuz	ND	Y	Admixed pop1-pop2	pop3	Admix-pop3																				0.828	pop1		BKFM0006	0	0.228	0.772	0	pop3
EDL-04	GBS	E. coracana	Tanzania	Kateshi, Manyara	ND	Y	Admixed pop1-pop2	pop3	Admix-pop3																				0.819	pop1		EDL-04	0	0.055	0.945	0	pop3
EDL-21	GBS	E. coracana	Tanzania	Kateshi, Manyara	ND	ND	Admixed pop1-pop2	pop3	Admix-pop3																				0.825	pop1		EDL-21	0	0.082	0.918	0	pop3
IE2640	GBS	E. coracana	Malawi	Southern province; Panganjira	White	Y	Admixed pop1-pop2	pop3	Admix-pop3																				0.727	Admix		IE2640	0	0.001	0.964	0.034	pop3
IE2678	GBS	E. coracana	Malawi	Central Province; Muchakama	White	Y	Admixed pop1-pop2	pop3	Admix-pop3																				0.765	pop1		IE2678	0	0.001	0.966	0.033	pop3
IE2980	GBS	E. coracana	Sri Lanka	Uva province, Gerana m 49 on Batticaloa road, Badulla	ND	Y	Admixed pop1-pop2	pop3	Admix-pop3																				0.756	pop1		IE2980	0.187	0	0.813	0	pop3
IE3225	GBS	E. coracana	Mozambique	Nampula	White	Y	Admixed pop1-pop2	pop3	Admix-pop3																				0.778	pop1		IE3225	0	0.095	0.905	0	pop3
IE6451	GBS	E. africana	Uganda	Karegeya, Mbarara district	White	Y	Admixed pop1-pop2	pop3	Admix-pop3																				0.754	pop1		IE6451	0.163	0	0.837	0	pop3
IE6537	Seq (Illum)	E. coracana	Nigeria	Plateu province, Jergre	ND	Y	Admixed pop1-pop2	pop3	Admix-pop3																				0.765	pop1		IE6537-2	0	0.018	0.982	0	pop3
TANACC82	GBS	E. coracana	Tanzania	Unknown	ND	ND	Admixed pop1-pop2	pop3	Admix-pop3																				0.833	pop1		TANACC82	0	0.139	0.861	0	pop3
203355	GBS	E. coracana	Zimbabwe	Sadza	Purple	Y	Admixed pop1-pop2	pop4	Admix-pop4																				0.867	pop1		203355	0.809	0	0.191	0	pop2
203357	GBS	E. coracana	Zimbabwe	Sadza	White	Y	Admixed pop1-pop2	pop4	Admix-pop4																				0.913	pop1		203357	0.954	0	0.046	0	pop2
203362	GBS	E. coracana	Zimbabwe	Sadza	Purple	Y	Admixed pop1-pop2	pop4	Admix-pop4																				0.856	pop1		203362	0.775	0	0.225	0	pop2
BKFM0043	GBS	E. coracana	Ethiopia	Oromia	ND	Y	Admixed pop1-pop2	pop4	Admix-pop4																				0.859	pop1		BKFM0043	0.798	0	0.201	0	pop2
Gulu-E	Seq (Illum)	E. coracana	Kenya	Released	ND	Y	Admixed pop1-pop2	pop4	Admix-pop4																				0.909	pop1		Gulu-E	0.94	0	0.059	0	pop2
IE3392	GBS	E. coracana	Zimbabwe	1E of Murombedzi	White	Y	Admixed pop1-pop2	pop4	Admix-pop4																				0.946	pop1		IE3392	0.922	0.016	0.062	0	pop2
203544	Seq (IPro)	E. coracana	Kenya	Homa Bay	ND	Y	pop1	Admixed pop1-pop2	pop1-Admix																				0.992	pop1		203544	0	0.844	0	0.156	pop1
216045	GBS	E. coracana	Ethiopia	Oromia	White	Y	pop1	Admixed pop1-pop2	pop1-Admix																				0.954	pop1		216045	0	0.56	0	0.439	Admix
BKFM0029	GBS	E. coracana	Ethiopia	Amhara	White	Y	pop1	Admixed pop1-pop2	pop1-Admix																				1	pop1		BKFM0029	0	0.839	0	0.161	pop1
208725	GBS	E. coracana	Ethiopia	Oromia	White	Y	pop1	Admixed pop1-pop2	pop1-Admix																				0.968	pop1		208725	0	0.587	0	0.412	Admix
215852	GBS	E. coracana	Ethiopia	Amhara	White	Y	pop1	Admixed pop1-pop2	pop1-Admix																				1	pop1		215852	0	0.785	0	0.215	pop1
215984	GBS	E. coracana	Ethiopia	Amhara	Purple	Y	pop1	Admixed pop1-pop2	pop1-Admix																				1	pop1		215984	0	0.76	0	0.239	pop1
216046	Seq (IPro)	E. coracana	Ethiopia	Oromia	ND	Y	pop1	Admixed pop1-pop2	pop1-Admix																				0.998	pop1		216046	0	0.781	0	0.219	pop1
230101	GBS	E. coracana	Eritrea	Gundet	White	Y	pop1	Admixed pop1-pop2	pop1-Admix																				1	pop1		230101	0	0.764	0	0.235	pop1
230102	Seq (IPro)	E. coracana	Ethiopia	Gundet	ND	Y	pop1	Admixed pop1-pop2	pop1-Admix																				0.995	pop1		230102	0	0.733	0	0.267	Admix
230104	GBS	E. coracana	Eritrea	Aila Gundet	White	Y	pop1	Admixed pop1-pop2	pop1-Admix																				1	pop1		230104	0	0.798	0	0.202	pop1
230105	GBS	E. coracana	Eritrea	New Endagiorgis	White	Y	pop1	Admixed pop1-pop2	pop1-Admix																				0.999	pop1		230105-1	0	0.772	0	0.228	pop1
237475	GBS	E. coracana	Ethiopia	Tigray	White	Y	pop1	Admixed pop1-pop2	pop1-Admix																				1	pop1		237475	0	0.755	0	0.245	pop1
238299	GBS	E. coracana	Ethiopia	Tigray	White	Y	pop1	Admixed pop1-pop2	pop1-Admix																				1	pop1		238299	0	0.792	0	0.208	pop1
238305	GBS	E. coracana	Ethiopia	Tigray	White	Y	pop1	Admixed pop1-pop2	pop1-Admix																				0.999	pop1		238305	0.012	0.764	0.001	0.222	pop1
238308	GBS	E. coracana	Ethiopia	Tigray	ND	Y	pop1	Admixed pop1-pop2	pop1-Admix																				1	pop1		238308	0	0.745	0	0.254	Admix
238460	GBS	E. coracana	Ethiopia	Tigray	White	Y	pop1	Admixed pop1-pop2	pop1-Admix																				0.999	pop1		238460	0	0.754	0.002	0.244	pop1
242115	GBS	E. coracana	Ethiopia	Amhara	White	Y	pop1	Admixed pop1-pop2	pop1-Admix																				1	pop1		242115	0	0.752	0	0.248	pop1
242617	GBS	E. coracana	Ethiopia	Tigray	White	Y	pop1	Admixed pop1-pop2	pop1-Admix																				1	pop1		242617	0	0.781	0	0.219	pop1
242619	GBS	E. coracana	Ethiopia	Tigray	White	Y	pop1	Admixed pop1-pop2	pop1-Admix																				1	pop1		242619	0	0.761	0	0.239	pop1
AAUFM-10	GBS	E. coracana	Ethiopia	Tigray	White	Y	pop1	Admixed pop1-pop2	pop1-Admix																				1	pop1		AAUFM-10	0	0.758	0	0.242	pop1
AAUFM-14	GBS	E. coracana	Ethiopia	Tigray	ND	Y	pop1	Admixed pop1-pop2	pop1-Admix																				1	pop1		AAUFM-14	0	0.771	0	0.229	pop1
AAUFM-15	GBS	E. coracana	Ethiopia	Tigray	White	Y?	pop1	Admixed pop1-pop2	pop1-Admix																				1	pop1		AAUFM-15-2	0	0.812	0	0.188	pop1
AAUFM-17	GBS	E. coracana	Ethiopia	Tigray	White	Y	pop1	Admixed pop1-pop2	pop1-Admix																				1	pop1		AAUFM-17	0	0.772	0	0.228	pop1
AAUFM-22	GBS	E. coracana	Ethiopia	Tigray	ND	Y	pop1	Admixed pop1-pop2	pop1-Admix																				1	pop1		AAUFM-22	0	0.778	0	0.221	pop1
AAUFM-24	Seq (IPro)	E. coracana	Ethiopia	Tigray	ND	Y	pop1	Admixed pop1-pop2	pop1-Admix																				1	pop1		AAUFM-24	0	0.789	0	0.211	pop1
AAUFM-28	GBS	E. coracana	Ethiopia	Tigray	White	Y	pop1	Admixed pop1-pop2	pop1-Admix																				0.996	pop1		AAUFM-28	0.014	0.653	0.01	0.323	Admix
AAUFM-32	GBS	E. coracana	Ethiopia	Tigray	White	Y	pop1	Admixed pop1-pop2	pop1-Admix																				1	pop1		AAUFM-32	0	0.755	0	0.245	pop1
AAUFM-35	GBS	E. coracana	Ethiopia	Tigray	ND	Y	pop1	Admixed pop1-pop2	pop1-Admix																				1	pop1		AAUFM-35	0	0.757	0	0.243	pop1
AAUFM-4	GBS	E. coracana	Ethiopia	Tigray	White	Y	pop1	Admixed pop1-pop2	pop1-Admix																				1	pop1		AAUFM-4	0.021	0.75	0	0.229	Admix
AAUFM-42	GBS	E. coracana	Ethiopia	Tigray	White	Y	pop1	Admixed pop1-pop2	pop1-Admix																				1	pop1		AAUFM-42	0	0.734	0	0.266	Admix
AAUFM-44	GBS/Seq (Illum)	E. coracana	Ethiopia	Tigray	ND	Y	pop1	Admixed pop1-pop2	pop1-Admix																				1	pop1		AAUFM-44	0	0.771	0	0.229	pop1
AAUFM-50	GBS	E. coracana	Ethiopia	Tigray	White	ND	pop1	Admixed pop1-pop2	pop1-Admix																				1	pop1		AAUFM-50	0.016	0.81	0	0.173	pop1
AAUFM-6	GBS	E. coracana	Ethiopia	Tigray	White	Y	pop1	Admixed pop1-pop2	pop1-Admix																				1	pop1		AAUFM-6-2	0	0.804	0	0.196	pop1
AAUFM-7	Seq (IPro)	E. coracana	Ethiopia	Tigray	ND	Y	pop1	Admixed pop1-pop2	pop1-Admix																				1	pop1		AAUFM-7	0	0.783	0	0.217	pop1
BKFM0031	Seq (Illum)	E. coracana	Ethiopia	Oromia	ND	Y	pop1	Admixed pop1-pop2	pop1-Admix																				0.964	pop1		BKFM0031-2	0	0.553	0.001	0.446	Admix
PI318897	GBS	E. coracana	Ethiopia	Market in Adiugn (mixed with other grasses, especially setaria)	White	Y	pop1	Admixed pop1-pop2	pop1-Admix																				1	pop1		PI318897	0	0.783	0	0.217	pop1
214995	GBS	E. coracana	Zambia	Nyakaseya	White	Y	pop1	Admixed pop1-pop3	pop1-Admix																				0.777	pop1		214995	0	0	0.569	0.43	Admix
242114	GBS	E. coracana	Ethiopia	Amhara	White	Y	pop1	Admixed pop1-pop3	pop1-Admix																				0.642	Admix		242114	0	0	0.315	0.685	Admix
242111	Seq (IPro)	E. coracana	Ethiopia	Amhara	ND	Y	pop1	Admixed pop1-pop3	pop1-Admix																				0.907	pop1		242111	0	0.35	0.257	0.393	Admix
215853	GBS	E. coracana	Ethiopia	Amhara	ND	Y	pop1	Admixed pop1-pop3	pop1-Admix																				0.862	pop1		215853	0	0.019	0.324	0.657	Admix
242116	GBS	E. coracana	Ethiopia	Amhara	White	Y	pop1	Admixed pop1-pop3	pop1-Admix																				0.892	pop1		242116	0	0.229	0.327	0.444	Admix
MD-10	GBS	E. africana	Kenya	Kabete, Nairobi	ND	N	pop1	Admixed pop1-pop3-pop4	pop1-Admix																				0.808	pop1		MD-10	0.662	0	0.142	0.196	Admix
237443	GBS	E. coracana	Ethiopia	Amhara	White	Y	pop1	Admixed pop1-pop3-pop4	pop1-Admix																				0.829	pop1		237443	0.252	0	0.218	0.529	Admix
245085	GBS	E. coracana	Ethiopia	Oromia	White	ND	pop1	Admixed pop1-pop3-pop4	pop1-Admix																				0.751	pop1		245085	0.417	0	0.269	0.315	Admix
AAUELU-08	Seq (Illum)	E. africana	Ethiopia	Oromia	ND	N	pop1	Admixed pop1-pop3-pop4	pop1-Admix																				0.347	Admix		AAUELU-08	0.192	0	0.318	0.49	Admix
236446	GBS	E. coracana	Ethiopia	Oromia	White	Y	pop1	Admixed pop1-pop4	pop1-Admix																				0.831	pop1		236446	0.521	0	0	0.479	Admix
216049	Seq (Illum)	E. coracana	Ethiopia	Oromia	ND	ND	pop1	Admixed pop1-pop4	pop1-Admix																				0.811	pop1		216049-2	0.417	0	0.002	0.581	Admix
EDL-06	GBS	E. coracana	Tanzania	Kateshi, Manyara	ND	Y	pop1	Admixed pop2-pop3	pop1-Admix																				0.861	pop1		EDL-06	0.071	0.202	0.727	0	Admix
O32EOL	GBS	E. coracana	Unknown	Unknown	ND	ND	pop1	Admixed pop2-pop3	pop1-Admix																				0.908	pop1		O32EOL	0	0.545	0.455	0	Admix
PW-001-022	GBS	E. coracana	Ethiopia	Released	Purple	Y	pop1	Admixed pop2-pop3	pop1-Admix																				0.95	pop1		PW-001-022	0	0.731	0.269	0	Admix
TZA127	GBS	E. coracana	Tanzania	Rukwa	ND	ND	pop1	Admixed pop2-pop3	pop1-Admix																				0.867	pop1		TZA127	0	0.373	0.627	0	Admix
TZA86	GBS	E. coracana	Tanzania	Rukwa	ND	Y	pop1	Admixed pop2-pop3	pop1-Admix																				0.863	pop1		TZA86	0	0.27	0.73	0	Admix
BKFM0042	GBS	E. coracana	Ethiopia	Oromia	Purple	Y	pop1	Admixed pop2-pop3	pop1-Admix																				0.946	pop1		BKFM0042	0	0.733	0.267	0	Admix
IE2437	GBS	E. coracana	Kenya	Unknown	ND	ND	pop1	Admixed pop2-pop3	pop1-Admix																				0.876	pop1		GBK45	0	0.552	0.333	0.115	Admix
IMGWHITPANG	GBS	E. coracana	Unknown	Unknown	ND	Y	pop1	Admixed pop2-pop3	pop1-Admix																				0.937	pop1		IMGWHITPANG	0	0.678	0.321	0	Admix
TZA164	GBS	E. coracana	Tanzania	Kagera	ND	Y	pop1	Admixed pop2-pop3	pop1-Admix																				0.9	pop1		TZA164	0	0.552	0.447	0	Admix
TZA1688	GBS	E. coracana	Tanzania	Kagera	ND	Y	pop1	Admixed pop2-pop3	pop1-Admix																				0.944	pop1		TZA1688	0	0.701	0.299	0	Admix
214987	GBS	E. coracana	Zambia	Kamapanda	White	Y	pop1	Admixed pop2-pop3	pop1-Admix																				0.787	pop1		214987	0	0.278	0.722	0	Admix
TZA3876	GBS	E. coracana	Tanzania	Unknown	ND	Y	pop1	Admixed pop2-pop3-pop4	pop1-Admix																				0.892	pop1		TZA3876	0.443	0.224	0.333	0	Admix
TZA1689	GBS	E. coracana	Tanzania	Kagera	ND	ND	pop1	Admixed pop2-pop3-pop4	pop1-Admix																				0.921	pop1		TZA1689	0.187	0.506	0.307	0	Admix
TZA1704	GBS	E. coracana	Tanzania	Kagera	ND	ND	pop1	Admixed pop2-pop3-pop4	pop1-Admix																				0.913	pop1		TZA1704	0.174	0.483	0.343	0	Admix
TZA1658	GBS	E. coracana	Tanzania	Kilimanjaro	ND	ND	pop1	Admixed pop2-pop3-pop4	pop1-Admix																				0.97	pop1		TZA1658	0.46	0.415	0.126	0	Admix
DWARFSET	GBS	E. coracana	Uganda	Unknown	Purple	Y	pop1	Admixed pop2-pop4	pop1-Admix																				1	pop1		DWARFSET	0.667	0.333	0	0	Admix
IE4121	GBS	E. coracana	Uganda	4N of Mubuku; Busongora	ND	ND	pop1	Admixed pop2-pop4	pop1-Admix																				1	pop1		IE4121	0.57	0.43	0	0	Admix
S77-SADC	GBS	E. coracana	Kenya	Unknown	ND	Y	pop1	Admixed pop2-pop4	pop1-Admix																				1	pop1		S77-SADC	0.462	0.538	0	0	Admix
TZA1570	Seq (IPro)	E. coracana	Tanzania	Kagera	ND	Y	pop1	Admixed pop2-pop4	pop1-Admix																				0.982	pop1		TZA1570	0.522	0.46	0.011	0.006	Admix
PI321125	GBS	E. coracana	Uganda	Market in Karago	ND	ND	pop1	Admixed pop2-pop4	pop1-Admix																				0.979	pop1		PI321125	0.268	0.731	0	0	Admix
TZA1622	GBS	E. coracana	Tanzania	Kagera	ND	Y	pop1	Admixed pop2-pop4	pop1-Admix																				0.971	pop1		TZA1622	0.277	0.664	0.06	0	Admix
TZA116	GBS	E. coracana	Tanzania	Rukwa	ND	Y	pop1	Admixed pop3-pop4	pop1-Admix																				0.859	pop1		TZA116	0.619	0.001	0.381	0	Admix
Indaf-5	GBS	E. coracana	India	Karnataka	White	ND	pop2	Admixed pop2-pop3	pop2-Admix																				0.842	pop1		Indaf-5	0	0.428	0.572	0	Admix
VL-315	GBS	E. coracana	India	Uttarakhand	ND	ND	pop2	Admixed pop3-pop4	pop2-Admix																				0.837	pop1		VL-315	0.55	0.01	0.44	0	Admix
AAUELU-54	Seq (IPro)	E. africana	Ethiopia	Oromia	ND	y	Admixed pop1-pop2	Admixed pop1-pop2	Admix-Admix																				0.994	pop1		AAUELU-54	0.014	0.84	0.008	0.138	pop1
AAUELU-48	Seq (IPro)	E. africana	Ethiopia	Oromia	ND	Y	Admixed pop1-pop2	Admixed pop1-pop2-pop3	Admix-Admix																				0.923	pop1		AAUELU-48	0.066	0.476	0.099	0.359	Admix
EDL-30	Seq (IPro)	E. coracana	Tanzania	Kateshi, Manyara	ND	ND	Admixed pop1-pop2	Admixed pop1-pop3-pop4	Admix-Admix																				0.722	Admix		EDL-30	0.19	0.032	0.495	0.283	Admix
IE2595	GBS	E. africana	Malawi	Maziabango	Purple	Y	Admixed pop1-pop2	Admixed pop1-pop3-pop4	Admix-Admix																				0.45	Admix		IE2595	0.161	0	0.455	0.383	Admix
EDL-16	Seq (IPro)	E. africana	Tanzania	Kateshi, Manyara	ND	ND	Admixed pop1-pop2	Admixed pop1-pop3-pop4	Admix-Admix																				0.814	pop1		EDL-16	0.389	0.037	0.17	0.404	Admix
IE1012	GBS	E. coracana	Uganda	Unknown	Purple	Y	Admixed pop1-pop2	Admixed pop2-pop3	Admix-Admix																				0.939	pop1		IE1012	0	0.758	0.242	0	pop1
TAN223	GBS	E. coracana	Tanzania	Mbeya	ND	ND	Admixed pop1-pop2	Admixed pop2-pop3	Admix-Admix																				0.888	pop1		TAN223	0	0.577	0.423	0	Admix
203353	GBS	E. coracana	Zimbabwe	Sadza	Purple	Y	Admixed pop1-pop2	Admixed pop2-pop3	Admix-Admix																				0.915	pop1		203353	0	0.627	0.373	0	Admix
214989	GBS	E. coracana	Zambia	Samdata	White	Y	Admixed pop1-pop2	Admixed pop2-pop3	Admix-Admix																				0.816	pop1		214989	0	0.33	0.67	0	Admix
TZA1653	GBS	E. coracana	Tanzania	Kilimanjaro	ND	N	Admixed pop1-pop2	Admixed pop2-pop3	Admix-Admix																				0.814	pop1		TZA1653	0	0.396	0.604	0	Admix
TZA3063	GBS	E. coracana	Tanzania	Mara	ND	ND	Admixed pop1-pop2	Admixed pop2-pop3	Admix-Admix																				0.95	pop1		TZA3063	0	0.736	0.264	0	Admix
HR-911	GBS	E. coracana	India	Bengaluru, Karnataka	ND	ND	Admixed pop1-pop2	Admixed pop2-pop3	Admix-Admix																				0.879	pop1		HR-911	0	0.532	0.418	0.05	Admix
IE2628	GBS	E. coracana	Malawi	Mzimba	White	Y	Admixed pop1-pop2	Admixed pop2-pop3-pop4	Admix-Admix																				0.927	pop1		IE2628	0.541	0.28	0.179	0	Admix
IE1055	GBS	E. coracana	Unknown	Unknown	ND	ND	Admixed pop1-pop2	Admixed pop2-pop4	Admix-Admix																				1	pop1		IE1055	0.455	0.545	0	0	Admix
203356	GBS/Seq (IPro)	E. coracana	Zimbabwe	Sadza	Purple	Y	Admixed pop1-pop2	Admixed pop3-pop4	Admix-Admix																				0.933	pop1		203356	0.72	0.004	0.276	0	Admix
IE2663	GBS	E. coracana	Malawi	Lilongwe	White	Y	Admixed pop1-pop2	Admixed pop3-pop4	Admix-Admix																				0.672	Admix		IE2663	0.337	0	0.663	0	Admix
IE2790	GBS	E. coracana	Malawi	Southern Province, Nyamula	ND	Y	Admixed pop1-pop2	Admixed pop3-pop4	Admix-Admix																				0.776	pop1		IE2790	0.528	0	0.471	0	Admix
IE5091	GBS	E. coracana	Zimbabwe	Unknown	ND	ND	Admixed pop1-pop2	Admixed pop3-pop4	Admix-Admix																				0.858	pop1		IE5091	0.464	0.007	0.529	0	Admix
TZ3876	Seq (Illum)	E. coracana	Tanzania	Mtwara	ND	ND	Admixed pop1-pop2	Admixed pop3-pop4	Admix-Admix																				0.77	pop1		TZ3876	0.6	0	0.399	0	Admix
TZA1667	GBS	E. coracana	Tanzania	Kilimanjaro	ND	ND	Admixed pop1-pop2	Admixed pop3-pop4	Admix-Admix																				0.779	pop1		TZA1667	0.59	0	0.41	0	Admix
1 GBS = Genotyping-by-sequencing; Seq (Illum) = whole-genome sequencing on Illumina platform; Seq (IPro) = whole-genome sequencing on Ion Proton platform
2 ND = Not determined
3 The KNE 796 accessions used in the GBS analysis and for the generation of the genome sequence (relabeled as KNE 796-S) were from a different source and are genotypically and phenotypically different. The accession used for the generation of the genome sequence has yellow anthers and white stigma, while the accession used in the GBS analysis has purple anthers and stigma. These characteristics h…
