# Supplementary material for: Genome analyses reveal population structure and a purple stigma color gene candidate in finger millet
Source: Nat Commun. 2023 Jun 21;14:3694. doi: 10.1038/s41467-023-38915-6 (PMC10284860; doi:10.1038/s41467-023-38915-6)
Supplement: Supplementary file 7 — Supplementary Data 4 [file 41467_2023_38915_MOESM7_ESM.xlsx]

## Sheet: processed_mean100kwindowAF
Supplementary Data 4: Allele frequencies in 1000 SNP windows with 0=AA, 0.5=AB and 1=BB for 27 resequenced finger millet accessions belonging to the six subpopulations identified on the basis of GBS-SNPs
		pop0-NA	pop0-NA	pop0-pop0	pop0-pop0	pop0-pop0	pop0-pop0	pop0-pop0	pop0-pop0	pop0-pop0	pop1-pop1	pop1-pop1	pop1-pop1	pop1-pop1	pop1-pop1	pop1-pop2	pop1-pop2	pop1-pop2	pop1-pop2	pop1-pop2	pop1-pop2	pop1-pop2	pop1-pop2	pop1-pop3	pop1-pop4	pop1-pop4	pop1-pop4	pop2-pop2
		Apop=pop0*; Bpop=NA	Apop=pop0*; Bpop=NA	Apop=pop0*; Bpop=pop0*	Apop=pop0*; Bpop=pop0*	Apop=pop0*; Bpop=pop0*	Apop=pop0*; Bpop=pop0*	Apop=pop0*; Bpop=pop0*	Apop=pop0*; Bpop=pop0*	Apop=pop0*; Bpop=pop0*	Apop=pop1; Bpop=pop1	Apop=pop1; Bpop=pop1	Apop=pop1; Bpop=pop1	Apop=pop1; Bpop=pop1	Apop=pop1; Bpop=pop1	Apop=pop1; Bpop=pop2	Apop=pop1; Bpop=pop2	Apop=pop1; Bpop=pop2	Apop=pop1; Bpop=pop2	Apop=pop1; Bpop=pop2	Apop=pop1; Bpop=pop2	Apop=pop1; Bpop=pop2	Apop=pop1; Bpop=pop2	Apop=pop1; Bpop=pop3	Apop=pop1; Bpop=pop4	Apop=pop1; Bpop=pop4	Apop=pop1; Bpop=pop4	Apop=pop2; Bpop=pop2
chr	Pos	Ei-0	EI-2	AAUELU-13	AAUELU-46	EA_Serere	LESK-18	MD-20	MS-11	TZ	229731	242120	BKFM0010	BKFM0024	BKFM0051	Gulu-E_67	IE2555	MS-19	MS-5	Okhale-1	PI248523	Seremi_3	TZ3889	Ex-Alupe	IE1010	Seremi_2	TZ1637	PI427234
1A	11856	0.395812	0.398785	0.560261	0.68648	0.511558	0.588757	0.499453	0.492979	0.243719	0.0975976	0.123607	0.107754	0.130631	0.129406	0.0755	0.101101	0.135135	0.121242	0.095	0.111055	0.0755287	0.0870871	0.0955	0.0735	0.067	0.0900901	0.098
1A	75595	0.404494	0.40184	0.569022	0.589026	0.48494	0.501111	0.422995	0.484894	0.21608	0.0561122	0.10689	0.0756048	0.107715	0.106275	0.03	0.0606212	0.105606	0.0876754	0.0565	0.0713568	0.0392749	0.0525526	0.0555	0.029	0.0245	0.0540541	0.0675
1A	150105	0.388777	0.388158	0.580541	0.586149	0.483467	0.501699	0.461145	0.503521	0.1895	0.036036	0.0915992	0.0789474	0.0970971	0.0820669	0.0075	0.0325325	0.0996994	0.0626253	0.0285	0.0376884	0.012109	0.0255	0.031	0.0135135	0.008	0.0265	0.042
1A	251555	0.410207	0.408385	0.560406	0.595279	0.477723	0.503935	0.461751	0.491206	0.215554	0.0493332	0.0928418	0.0809558	0.0993493	0.0929883	0.02525	0.0498206	0.10035	0.0811623	0.04325	0.0525005	0.0272139	0.0395285	0.04575	0.026257	0.02225	0.0395395	0.04925
1A	350057	0.420437	0.42056	0.559964	0.572707	0.470234	0.49768	0.453578	0.484874	0.207342	0.0290403	0.0786372	0.0690861	0.081796	0.0751537	0.00825	0.0265388	0.0883462	0.0619062	0.02175	0.0299522	0.00985593	0.02	0.0255	0.0145145	0.008	0.019766	0.0325
1A	451134	0.421777	0.416819	0.561858	0.586578	0.486225	0.473416	0.479417	0.487702	0.211314	0.0280245	0.0767328	0.0670742	0.0780423	0.073452	0.0095	0.0273002	0.0911455	0.0594241	0.0255	0.0297035	0.00810143	0.024	0.02275	0.0147648	0.0065	0.0232645	0.03325
1A	550070	0.488012	0.477613	0.521352	0.54064	0.476954	0.520385	0.454359	0.482328	0.242323	0.0282625	0.080431	0.065807	0.0835847	0.0767875	0.0085	0.0326054	0.0926744	0.0631866	0.0315	0.035264	0.00607139	0.0295	0.0225148	0.0150105	0.0055	0.0285103	0.03627
1A	650360	0.509946	0.49476	0.499047	0.518951	0.482485	0.538064	0.448102	0.489829	0.248891	0.0385215	0.0873728	0.0718311	0.0898857	0.0825355	0.01125	0.0412093	0.0941884	0.0657453	0.03575	0.0409933	0.00704847	0.0365	0.0315183	0.01375	0.00725475	0.0355188	0.0440215
1A	750437	0.554508	0.53834	0.468961	0.481882	0.470198	0.58812	0.433909	0.500545	0.26428	0.0437665	0.088726	0.0703876	0.0914329	0.0872114	0.0115	0.0399956	0.0858704	0.0706124	0.03375	0.0387894	0.00933401	0.03475	0.0362648	0.0115	0.013271	0.0397695	0.0413116
1A	850307	0.544624	0.530834	0.451289	0.461588	0.447553	0.582951	0.440103	0.509261	0.263554	0.0477978	0.0931743	0.0697007	0.0891784	0.0868609	0.01025	0.0416998	0.0923875	0.0791877	0.034	0.0401159	0.0209351	0.0377866	0.0385183	0.01025	0.0135576	0.0407683	0.0440441
1A	950088	0.542457	0.52587	0.435703	0.44957	0.423861	0.573419	0.434313	0.510156	0.256029	0.0520521	0.0997927	0.0754298	0.0949402	0.0949495	0.0095	0.0359974	0.0945495	0.0816879	0.02875	0.0372984	0.0271045	0.0342841	0.0375	0.013	0.0125379	0.03752	0.0397901
1A	1050209	0.545801	0.535201	0.407522	0.41709	0.389159	0.547392	0.427918	0.522295	0.26544	0.0520248	0.0979973	0.070884	0.0936874	0.090278	0.00625	0.0243278	0.087797	0.0743086	0.02575	0.0322441	0.0305828	0.0252876	0.0305	0.0155	0.0133136	0.0320118	0.0295401
1A	1150074	0.51657	0.508044	0.426125	0.428515	0.367005	0.535584	0.437709	0.510621	0.251368	0.0537773	0.102998	0.0769265	0.1014	0.0891843	0.002	0.0198072	0.0820475	0.0674262	0.0315579	0.0399714	0.0336214	0.0210326	0.02125	0.013265	0.00526358	0.0295281	0.0255078
1A	1254207	0.480942	0.470429	0.462001	0.464308	0.357091	0.559898	0.458809	0.511835	0.224986	0.0555	0.101999	0.0827309	0.109847	0.0977776	0.001	0.0100243	0.0727838	0.0588088	0.0341319	0.0437126	0.0214754	0.009	0.0127545	0.0127628	0.005005	0.0242743	0.0145068
1A	1350230	0.473502	0.466923	0.478105	0.484386	0.376061	0.56607	0.49299	0.523118	0.222054	0.0575	0.102087	0.0841822	0.10741	0.0959551	0.0015015	0.0110063	0.0687858	0.0528557	0.0408555	0.0498983	0.0184491	0.00825	0.011755	0.0105155	0.0047525	0.0260416	0.0147575
1A	1450185	0.424952	0.417375	0.469433	0.475257	0.360765	0.600703	0.534445	0.52834	0.195522	0.0560223	0.104311	0.0890707	0.106088	0.101171	0.00700626	0.0157555	0.076869	0.0550309	0.0345511	0.0424959	0.0147188	0.0095	0.0137638	0.0117874	0.00752258	0.0230168	0.0192693
1A	1550433	0.46333	0.45172	0.395033	0.416482	0.340792	0.548892	0.482217	0.51166	0.21214	0.0440205	0.0936513	0.0718039	0.0883472	0.0846455	0.0175175	0.0238223	0.0765655	0.0618374	0.0190135	0.0352787	0.0136722	0.0107555	0.0227593	0.0230271	0.0185151	0.021508	0.0280643
1A	1650235	0.482017	0.463022	0.350677	0.398288	0.358	0.477398	0.441582	0.481409	0.229706	0.039518	0.0845521	0.0630722	0.0764733	0.0736392	0.028011	0.0325868	0.0704212	0.0639754	0.0122685	0.034619	0.0100889	0.0207708	0.031762	0.0315783	0.0297942	0.0252655	0.0270849
1A	1799521	0.507189	0.491057	0.346783	0.421221	0.39	0.453614	0.426164	0.481857	0.249545	0.0395178	0.0833879	0.0614172	0.0827937	0.0719807	0.0332645	0.0368797	0.0671281	0.0709251	0.0132708	0.03916	0.00931802	0.0247645	0.03375	0.0361102	0.0355	0.0322998	0.0253527
1A	1850061	0.531019	0.515957	0.348318	0.446932	0.425728	0.399997	0.382062	0.461295	0.263561	0.044	0.089713	0.0650734	0.08805	0.077755	0.03275	0.0396189	0.0723948	0.0787397	0.0215241	0.039039	0.0183392	0.0310128	0.035	0.0399157	0.03575	0.0312813	0.027083
1A	1950331	0.526434	0.512342	0.341395	0.450784	0.447226	0.383744	0.368022	0.445462	0.259163	0.0455	0.0923079	0.0737801	0.0947935	0.0859071	0.02775	0.0393681	0.0736343	0.0828105	0.0277553	0.0330576	0.0251681	0.0305193	0.03	0.045391	0.03075	0.0262763	0.0262786
1A	2050318	0.472687	0.468245	0.3853	0.514997	0.463975	0.424055	0.412195	0.46323	0.23449	0.0493781	0.0905433	0.0779321	0.0974377	0.0939151	0.0237595	0.0408943	0.0825807	0.0798156	0.03525	0.0225494	0.0363305	0.0285118	0.02525	0.044424	0.028014	0.0267888	0.03275
1A	2150020	0.456261	0.450156	0.405513	0.54031	0.463463	0.446123	0.428681	0.464363	0.21994	0.0473618	0.0893966	0.079179	0.0925752	0.0937966	0.0137555	0.0371416	0.0905	0.075122	0.033	0.0147884	0.0404852	0.0245133	0.021	0.0415686	0.0237771	0.0205369	0.03125
1A	2250418	0.446251	0.43974	0.432232	0.57785	0.487496	0.516377	0.493043	0.498686	0.214617	0.0451332	0.077771	0.0713238	0.0872196	0.0889742	0.00925926	0.0328485	0.0805716	0.0628128	0.0205	0.0115346	0.0388879	0.0242618	0.023	0.0350662	0.0285438	0.0230348	0.0325138
1A	2350370	0.454961	0.446109	0.4407	0.586563	0.497717	0.571999	0.525157	0.519838	0.216352	0.0445	0.100113	0.0888273	0.0943036	0.0923641	0.00475	0.0303262	0.0783267	0.0563922	0.0107523	0.0175446	0.0371914	0.0260133	0.02725	0.0350518	0.0320458	0.0258127	0.029015
1A	2451009	0.470756	0.454716	0.421288	0.572953	0.489459	0.584343	0.525214	0.519722	0.226163	0.03977	0.0910714	0.0752798	0.0870209	0.0806374	0.0025	0.0245949	0.0640967	0.0531789	0.003752	0.0208124	0.0266504	0.0202625	0.02075	0.0270474	0.0265421	0.0195426	0.0260168
1A	2550026	0.475906	0.470958	0.418854	0.564922	0.464219	0.563001	0.509638	0.509384	0.242238	0.187947	0.091002	0.0746544	0.137024	0.127891	0.00325	0.0163024	0.0690711	0.0532679	0.00600275	0.0180497	0.0148652	0.0122723	0.01725	0.0220148	0.019515	0.0140462	0.01725
1A	2650019	0.475757	0.469151	0.399359	0.546907	0.437434	0.547894	0.496011	0.508501	0.25551	0.337699	0.0625163	0.0430378	0.155311	0.145779	0.00325275	0.0132965	0.062532	0.0478708	0.00875	0.0165496	0.0118177	0.00901478	0.0165	0.0200185	0.01601	0.014008	0.01425
1A	2750068	0.490765	0.498456	0.402372	0.54555	0.421466	0.52926	0.493652	0.483672	0.264824	0.556927	0.0576451	0.041871	0.210424	0.207222	0.00475225	0.016016	0.055275	0.0492996	0.01575	0.0192986	0.00810221	0.00950325	0.019	0.0215431	0.0162603	0.0160225	0.017
1A	2850187	0.513021	0.506733	0.415434	0.543656	0.4582	0.524103	0.500234	0.499704	0.26217	0.545558	0.0576923	0.0948187	0.176139	0.170349	0.00325	0.0248251	0.0509034	0.0511044	0.016	0.0335855	0.00810388	0.018	0.028	0.0215276	0.0250113	0.0247735	0.020267
1A	2950001	0.500905	0.490773	0.480492	0.547667	0.468437	0.503904	0.510143	0.530269	0.248488	0.549031	0.0548439	0.31108	0.209054	0.186273	0.00375	0.0235768	0.0484385	0.0478937	0.01175	0.0293174	0.00961522	0.0200073	0.02575	0.01775	0.026	0.0225	0.01476
1A	3050068	0.501516	0.49216	0.507908	0.549588	0.475031	0.491383	0.50633	0.506389	0.236433	0.568817	0.0593654	0.415331	0.236114	0.215036	0.004	0.0225361	0.0551948	0.0494257	0.008	0.0250466	0.00934343	0.0202593	0.023	0.017	0.0235205	0.01925	0.013764
1A	3150414	0.457429	0.453227	0.460601	0.488405	0.448728	0.454092	0.43149	0.451113	0.216318	0.482827	0.172927	0.423156	0.307347	0.293203	0.01125	0.0215215	0.0721443	0.0618444	0.014	0.0252806	0.0163303	0.0185125	0.144266	0.128733	0.131713	0.051042	0.125118
1A	3250222	0.437851	0.433438	0.364375	0.375619	0.3695	0.382483	0.308309	0.333154	0.16467	0.457877	0.308231	0.435985	0.383799	0.374271	0.01275	0.017017	0.0909871	0.0693537	0.01575	0.0265215	0.0158175	0.015	0.158909	0.251908	0.25568	0.0540425	0.250972
1A	3356470	0.4344	0.429332	0.311398	0.309157	0.31275	0.321974	0.238407	0.268087	0.127943	0.449957	0.40893	0.446735	0.443856	0.432904	0.01225	0.0175175	0.0966934	0.0695611	0.0155	0.0260423	0.0175759	0.01225	0.167758	0.350215	0.353423	0.0517743	0.348384
1A	3451439	0.382228	0.3775	0.237148	0.222085	0.24825	0.240633	0.156138	0.210845	0.0960855	0.418087	0.467749	0.446776	0.47847	0.469817	0.0120015	0.0147648	0.0969452	0.0695994	0.01425	0.0253735	0.0188208	0.00825	0.225557	0.413976	0.424651	0.0495495	0.413392
1A	3550110	0.301065	0.296824	0.143788	0.0949782	0.158091	0.113123	0.0375	0.0885917	0.0422923	0.459206	0.526357	0.503102	0.528421	0.523497	0.00625225	0.0102535	0.0886898	0.0604812	0.0265	0.0189141	0.0108121	0.0065	0.217456	0.463875	0.477229	0.0453038	0.467784
1A	3650050	0.346977	0.346903	0.193186	0.163826	0.228393	0.094358	0.03675	0.095742	0.0775776	0.423853	0.475402	0.443582	0.472582	0.467358	0.004502	0.0132563	0.137918	0.0555023	0.139888	0.0171717	0.0118086	0.0042525	0.324636	0.421215	0.433933	0.0145248	0.420316
1A	3750051	0.300827	0.30336	0.246532	0.250466	0.282126	0.0695464	0.120178	0.143313	0.18703	0.389387	0.403698	0.398214	0.414611	0.414373	0.00450225	0.012012	0.255077	0.185814	0.287538	0.0139241	0.0105558	0.00350075	0.419955	0.310319	0.392561	0.0833534	0.386824
1A	3850396	0.29115	0.293549	0.331982	0.351443	0.339851	0.0593815	0.201905	0.232635	0.307921	0.405263	0.421685	0.417548	0.43505	0.431903	0.00525	0.0097708	0.411106	0.346251	0.425439	0.00902915	0.0115525	0.002001	0.370118	0.170489	0.417121	0.141309	0.41709
1A	3950055	0.246113	0.247641	0.33835	0.34085	0.319842	0.0643866	0.183729	0.236433	0.324019	0.423395	0.460155	0.44594	0.466616	0.463223	0.0045	0.00752257	0.468448	0.45787	0.449641	0.00877638	0.0143088	0.0025	0.262636	0.02425	0.43703	0.164339	0.43667
1A	4050137	0.304962	0.304664	0.328373	0.310612	0.28375	0.109346	0.144901	0.199981	0.289802	0.428858	0.478278	0.460464	0.49071	0.480775	0.00775	0.0140253	0.487956	0.466361	0.462366	0.0117912	0.0237043	0.00625	0.256941	0.01725	0.453931	0.1525	0.444419
1A	4150201	0.336697	0.334024	0.313898	0.309268	0.299412	0.239219	0.187855	0.242359	0.256652	0.358497	0.401385	0.377314	0.412529	0.398886	0.01	0.0167741	0.412487	0.391453	0.350316	0.0170449	0.0272134	0.0095	0.28225	0.0275228	0.345271	0.147315	0.371486
1A	4250326	0.421878	0.414809	0.304554	0.332722	0.354412	0.386681	0.327577	0.366574	0.265034	0.237237	0.287275	0.255714	0.300156	0.286207	0.01075	0.019761	0.286097	0.291819	0.242841	0.0185449	0.0253391	0.0135241	0.266	0.0392783	0.216973	0.106776	0.275648
1A	4350002	0.496896	0.488493	0.31765	0.413577	0.435821	0.578782	0.490003	0.540331	0.242732	0.0653153	0.109318	0.0828032	0.121235	0.107162	0.006	0.0117598	0.103242	0.115535	0.05225	0.0180552	0.0158667	0.0192469	0.16025	0.0440631	0.0303851	0.050789	0.0862207
1A	4450110	0.500913	0.492852	0.324726	0.417106	0.437164	0.599899	0.512649	0.558204	0.246009	0.0455455	0.105135	0.0830775	0.115028	0.0976975	0.01725	0.0137848	0.0838737	0.0981981	0.0565258	0.0182964	0.0108561	0.0321297	0.04975	0.0540796	0.0335746	0.03	0.0534102
1A	4550089	0.461846	0.455864	0.333081	0.417992	0.42714	0.595097	0.517436	0.544917	0.233595	0.0613113	0.100697	0.161228	0.105924	0.0879705	0.03175	0.0187939	0.0817225	0.0793246	0.0412698	0.0456369	0.0158896	0.0426077	0.0615	0.0477986	0.04675	0.0358451	0.0158044
1A	4653085	0.467782	0.463745	0.361655	0.453829	0.427883	0.602409	0.524614	0.545387	0.248412	0.0671128	0.100948	0.246253	0.104112	0.0888977	0.04275	0.0288438	0.075548	0.0747992	0.0385243	0.0511535	0.0184369	0.0463301	0.06675	0.0508006	0.0451005	0.0318669	0.0152688
1A	4750040	0.504604	0.490223	0.385959	0.483631	0.435699	0.557547	0.50092	0.526436	0.241265	0.0666333	0.117339	0.350982	0.0956988	0.0857236	0.034	0.0300601	0.055028	0.0549591	0.0406256	0.0667788	0.0189703	0.02975	0.07025	0.0378257	0.0336118	0.0165911	0.0112924
1A	4865841	0.48899	0.463641	0.343878	0.460654	0.403546	0.478445	0.455339	0.429477	0.18792	0.0510977	0.283728	0.355051	0.076	0.0692978	0.0095	0.020758	0.05725	0.0388394	0.0296301	0.0331788	0.00984068	0.009	0.0345	0.0167781	0.019	0.017261	0.0145404
1A	4950027	0.506757	0.444898	0.34277	0.441346	0.431978	0.466072	0.455601	0.416667	0.199061	0.0596538	0.448691	0.266069	0.0757808	0.0731602	0.00275	0.0153197	0.0647828	0.0422801	0.0220155	0.0243507	0.0037691	0.0045	0.0317615	0.0127615	0.013758	0.0220278	0.0205205
1A	5050949	0.520432	0.490065	0.376075	0.490363	0.447791	0.471989	0.467742	0.45609	0.22035	0.0382783	0.288422	0.102435	0.0507813	0.0495495	0.0015	0.0195845	0.0605606	0.05025	0.01	0.00780262	0.0082746	0.0035	0.019778	0.014515	0.015508	0.0205504	0.0257625
1A	5150157	0.526136	0.519805	0.366421	0.499097	0.448898	0.48457	0.479839	0.483083	0.250845	0.0282643	0.143195	0.0391095	0.056034	0.0508928	0.00275	0.0272876	0.0660661	0.0567815	0.01075	0.0107973	0.0108303	0.006	0.0220155	0.0167668	0.022	0.0220549	0.032
1A	5250033	0.458214	0.462999	0.328271	0.462295	0.417772	0.373797	0.411796	0.394485	0.271254	0.130314	0.160392	0.147541	0.164414	0.160018	0.003	0.136358	0.175597	0.163023	0.124868	0.127366	0.122287	0.12225	0.134273	0.125	0.136998	0.136135	0.131069
1A	5350293	0.441133	0.438585	0.296632	0.387611	0.372834	0.306457	0.3435	0.328415	0.245047	0.207291	0.239386	0.228584	0.252139	0.238779	0.0035	0.206429	0.247024	0.227104	0.205389	0.200961	0.199748	0.210641	0.21625	0.207566	0.204217	0.211953	0.257318
1A	5450037	0.436945	0.432546	0.294599	0.411988	0.381764	0.381409	0.344773	0.334607	0.173329	0.215205	0.249004	0.23577	0.254902	0.244111	0.00525	0.199548	0.245593	0.223234	0.199941	0.205411	0.200413	0.207969	0.21975	0.208317	0.200087	0.219694	0.405086
1A	5556223	0.511249	0.507636	0.377378	0.50834	0.475419	0.528617	0.485191	0.459459	0.206059	0.04375	0.0751856	0.0605562	0.0779962	0.0697166	0.0035	0.0197828	0.0593359	0.0468885	0.015	0.0252886	0.0231733	0.0212755	0.04575	0.031086	0.0145205	0.0382775	0.449625
1A	5650326	0.514073	0.510184	0.387651	0.530381	0.491725	0.548239	0.492972	0.492499	0.218774	0.0435	0.0711772	0.0565802	0.0701449	0.0700246	0.006	0.0175713	0.0618118	0.051659	0.00425	0.0250633	0.0222655	0.01101	0.0351883	0.0155406	0.0185073	0.025	0.478387
1A	5750408	0.541451	0.535213	0.424465	0.561081	0.487962	0.57283	0.500439	0.543944	0.242102	0.0328885	0.0868314	0.0705322	0.0703203	0.0680221	0.004253	0.0201237	0.0673173	0.0549065	0.00675	0.0213353	0.0276059	0.01225	0.0514342	0.0165336	0.019773	0.01375	0.509121
1A	5850243	0.548281	0.53875	0.439696	0.591833	0.491977	0.593385	0.518773	0.554915	0.238816	0.0366612	0.101216	0.0821962	0.0791975	0.0745601	0.0047535	0.0223591	0.0785786	0.0628815	0.01175	0.0251221	0.024818	0.01775	0.0507551	0.0210421	0.023022	0.016	0.516313
1A	5950873	0.537163	0.530832	0.421238	0.525779	0.455779	0.52797	0.458818	0.53178	0.243087	0.04091	0.11429	0.0800343	0.0786539	0.0694814	0.006501	0.0208316	0.0753614	0.0580586	0.01675	0.0276526	0.023705	0.024017	0.04725	0.0265371	0.0242841	0.0185515	0.510879
1A	6052266	0.515432	0.512889	0.397356	0.480511	0.445421	0.497696	0.431945	0.503282	0.2326	0.045021	0.112303	0.0592808	0.0736489	0.0679496	0.0095	0.0157665	0.0689556	0.0533254	0.0185	0.027693	0.0183764	0.0240115	0.02525	0.0272773	0.0210123	0.0195481	0.496216
1A	6150823	0.533124	0.534995	0.40164	0.495548	0.453737	0.492378	0.42121	0.522278	0.242116	0.0437735	0.09772	0.0524102	0.0727858	0.0693559	0.01	0.0202665	0.0624183	0.0471576	0.01425	0.0261489	0.0201746	0.0190133	0.01925	0.0262633	0.017011	0.0180542	0.526434
1A	6250125	0.535714	0.537903	0.395834	0.484713	0.457385	0.496361	0.433619	0.523727	0.244136	0.042771	0.095015	0.0516471	0.0713213	0.0663504	0.012	0.0227583	0.0606746	0.0418911	0.016	0.0258321	0.0270781	0.0157615	0.01925	0.0245	0.01425	0.0167926	0.530103
1A	6350703	0.496653	0.495076	0.389615	0.499334	0.466158	0.506608	0.425104	0.537663	0.253894	0.200882	0.0749551	0.050792	0.0628128	0.058858	0.0115	0.0262643	0.05475	0.039623	0.0153015	0.024262	0.0215506	0.01175	0.0175	0.021	0.0132864	0.0152783	0.546531
1A	6450098	0.468189	0.45881	0.396648	0.485049	0.528585	0.512486	0.412682	0.548895	0.268323	0.475356	0.0597854	0.0390005	0.0457958	0.0407415	0.0115	0.0288518	0.04025	0.0317818	0.0263015	0.0227605	0.0283469	0.009	0.025	0.0140221	0.0162864	0.0137696	0.51882
1A	6550071	0.487489	0.480176	0.451897	0.561391	0.579637	0.57631	0.482468	0.561728	0.259779	0.497701	0.0522959	0.0386688	0.0467876	0.0430188	0.011	0.0316071	0.0405775	0.0333451	0.0305	0.0230363	0.0322629	0.0125	0.02725	0.0215215	0.01575	0.01775	0.364751
1A	6650065	0.429209	0.463178	0.448187	0.572624	0.538328	0.590987	0.516463	0.546327	0.246863	0.447648	0.0576444	0.0495362	0.0567785	0.0506042	0.013	0.0262906	0.0471134	0.0388581	0.0245	0.0195391	0.0293921	0.013	0.0210083	0.022014	0.011	0.01475	0.194742
1A	6750420	0.363853	0.530084	0.460233	0.625797	0.571441	0.637538	0.567288	0.579087	0.222305	0.525844	0.053021	0.0497656	0.0590305	0.0525123	0.00875	0.0230286	0.0463864	0.0330677	0.01825	0.0133151	0.0264067	0.01025	0.0147575	0.01727	0.013	0.0107817	0.0188465
1A	6850088	0.426067	0.560273	0.421674	0.513299	0.515476	0.623363	0.548034	0.564066	0.217522	0.353766	0.056546	0.0494862	0.0620934	0.052204	0.012	0.019018	0.0510956	0.0413034	0.01825	0.0183787	0.0221862	0.01325	0.0175	0.0173186	0.016264	0.0140417	0.014014
1A	6950256	0.442289	0.527936	0.398668	0.45149	0.4813	0.613106	0.525107	0.569675	0.250345	0.241189	0.0615633	0.0497053	0.0678858	0.0570802	0.0145	0.0292926	0.0675664	0.0530353	0.018	0.0309425	0.024923	0.023	0.0245	0.0256025	0.023514	0.0245245	0.021756
1A	7063131	0.49861	0.502756	0.376425	0.407863	0.43388	0.575068	0.495463	0.529187	0.241928	0.121368	0.0658562	0.0478216	0.0682496	0.059026	0.013	0.0296004	0.068909	0.0533126	0.0165	0.0308473	0.0234425	0.02025	0.02275	0.0213241	0.0205125	0.0235078	0.0197558
1A	7150026	0.501327	0.495515	0.378894	0.398113	0.423423	0.563882	0.482233	0.514496	0.241212	0.0612391	0.0716909	0.0559729	0.0757631	0.0650555	0.01975	0.0386383	0.0770086	0.0590591	0.023	0.037637	0.0297329	0.0265	0.029	0.0276393	0.0267786	0.029516	0.0272773
1A	7250189	0.510068	0.52108	0.377655	0.435409	0.44389	0.513031	0.450087	0.513538	0.255427	0.0430421	0.0709937	0.0632303	0.0822659	0.0750715	0.02975	0.050903	0.0874242	0.0633111	0.03525	0.0484026	0.0445914	0.0392743	0.04	0.0420873	0.04125	0.0436003	0.0412765
1A	7350387	0.498827	0.528906	0.39199	0.478237	0.436807	0.49716	0.441692	0.499294	0.247887	0.0716137	0.0969285	0.0563488	0.108685	0.103301	0.02425	0.0436306	0.0753307	0.0525235	0.064	0.0373013	0.0366162	0.0300616	0.035	0.0401608	0.0345	0.0353488	0.0372693
1A	7456923	0.414972	0.552478	0.438784	0.561088	0.49524	0.558723	0.502549	0.545561	0.254282	0.0798201	0.101616	0.0549067	0.111897	0.110671	0.0177665	0.0372316	0.0667878	0.0515685	0.0648474	0.0292973	0.0264695	0.0238002	0.02775	0.0363983	0.03075	0.027079	0.0352921
1A	7552022	0.374027	0.518272	0.460169	0.604149	0.501754	0.598358	0.53489	0.541608	0.235314	0.0738812	0.0983407	0.0479867	0.105387	0.104082	0.00952031	0.0308411	0.05825	0.0425621	0.0586757	0.0205078	0.0143649	0.0127771	0.018	0.0258748	0.019	0.0130386	0.0260637
1A	7652784	0.335716	0.515102	0.449461	0.594363	0.494238	0.586797	0.522083	0.541837	0.242455	0.0540233	0.0750985	0.0531508	0.0906429	0.0881807	0.0107673	0.0300471	0.06153	0.043862	0.0460823	0.0220205	0.0156071	0.0122871	0.01325	0.0202899	0.02125	0.0142841	0.0283216
1A	7750848	0.328479	0.514006	0.447684	0.585895	0.488111	0.591403	0.530877	0.556566	0.25515	0.0505133	0.0804537	0.0619505	0.0997855	0.0883296	0.0220203	0.0252638	0.0615305	0.0460662	0.04675	0.0207798	0.0115735	0.00675	0.0215	0.0137964	0.0155048	0.00801303	0.0282766
1A	7850118	0.362213	0.53027	0.455715	0.587691	0.493976	0.599949	0.547387	0.565224	0.270101	0.0480218	0.0733806	0.0534771	0.140197	0.123882	0.0215	0.0230108	0.0538038	0.0412881	0.044	0.0215534	0.0155729	0.0065	0.0175	0.0117801	0.011509	0.00852208	0.0285
1A	7950006	0.347448	0.568095	0.483355	0.593669	0.528665	0.635864	0.573125	0.607176	0.281595	0.053	0.0793117	0.057559	0.201015	0.17088	0.02475	0.0255143	0.0562765	0.0462936	0.03925	0.0198117	0.0203057	0.00775	0.01825	0.0132802	0.00801353	0.00801152	0.0302635
1A	8050555	0.372129	0.566128	0.466915	0.577772	0.5535	0.645623	0.582922	0.608297	0.268987	0.0515621	0.0735537	0.0560062	0.210752	0.189537	0.02075	0.0305665	0.054275	0.0461024	0.02375	0.0175938	0.0253363	0.0095	0.02075	0.011	0.00900903	0.00925526	0.0315315
1A	8150012	0.361995	0.530536	0.436562	0.550027	0.509477	0.608349	0.530494	0.564413	0.240741	0.0605772	0.0716687	0.0539426	0.147288	0.130516	0.01725	0.027372	0.0543111	0.0516346	0.0210118	0.0185696	0.0243765	0.0085	0.017	0.0125264	0.010009	0.00725551	0.0297953
1A	8250535	0.381196	0.498749	0.413441	0.521439	0.465966	0.580525	0.493214	0.531955	0.230963	0.0763604	0.0772753	0.0588745	0.0995601	0.0931467	0.01725	0.0367429	0.0648148	0.0609328	0.029269	0.0188306	0.0309278	0.00775	0.0215	0.013567	0.011505	0.00725726	0.0278056
1A	8355255	0.38311	0.50902	0.439169	0.534997	0.453429	0.593773	0.494956	0.545273	0.237099	0.0971362	0.0818064	0.0600152	0.0820383	0.0710778	0.0195	0.0414566	0.0705631	0.0670209	0.0380125	0.0178419	0.0422811	0.009	0.02525	0.0142974	0.0150103	0.00975651	0.0280411
1A	8450099	0.358623	0.483553	0.452482	0.543484	0.461024	0.605119	0.505193	0.540126	0.235937	0.096544	0.0793918	0.060679	0.0828387	0.071325	0.01475	0.0406942	0.0758654	0.0686008	0.03652	0.0160785	0.041289	0.008254	0.0205	0.0150573	0.014005	0.0105045	0.0197685
1A	8550010	0.364335	0.473265	0.448065	0.535552	0.465284	0.606433	0.510381	0.539775	0.234698	0.0933043	0.0836363	0.0638738	0.0863392	0.076882	0.0145	0.0441465	0.0793717	0.0711418	0.0355	0.0170992	0.0412628	0.00800275	0.021	0.0152685	0.014014	0.0110065	0.0212781
1A	8650004	0.342871	0.48025	0.459081	0.551851	0.492853	0.61323	0.534635	0.551591	0.238558	0.0783088	0.104413	0.0817795	0.11104	0.103253	0.015	0.0386658	0.0700701	0.0624102	0.0295	0.0220423	0.0390377	0.00975525	0.0265158	0.01575	0.0177585	0.0137565	0.0242623
1A	8750040	0.346154	0.457996	0.459632	0.566836	0.488341	0.597382	0.528263	0.523274	0.246354	0.0500311	0.129384	0.104976	0.114367	0.108051	0.011	0.0261408	0.0708918	0.0583993	0.018	0.0221109	0.0269904	0.00925601	0.0250696	0.0167613	0.0135073	0.0115155	0.0197588
1A	8850396	0.373151	0.497961	0.466838	0.61453	0.514009	0.617972	0.555293	0.514295	0.267335	0.0277871	0.126138	0.108631	0.105573	0.100111	0.011	0.0206173	0.0598403	0.0481699	0.01275	0.0187625	0.0193675	0.01025	0.0235696	0.0175115	0.0135	0.0102763	0.0167668
1A	8950123	0.38852	0.526248	0.4667	0.649294	0.525275	0.658798	0.556719	0.43742	0.285105	0.0252715	0.0995903	0.0941149	0.0813313	0.0754255	0.008	0.0160399	0.0649099	0.051858	0.011	0.0120331	0.0118035	0.00725	0.0149012	0.0175088	0.009	0.00701629	0.012261
1A	9050018	0.441967	0.565244	0.476354	0.66721	0.571084	0.679945	0.577771	0.422321	0.294865	0.02925	0.0707786	0.0667861	0.0792888	0.0758332	0.0075	0.0195527	0.0601513	0.0528274	0.015	0.0160477	0.0140845	0.00525	0.014014	0.0218204	0.00925425	0.00778697	0.016512
1A	9150114	0.51069	0.592828	0.49285	0.680906	0.581815	0.699773	0.58807	0.433199	0.314855	0.0382911	0.0670905	0.059828	0.0760323	0.0739739	0.011	0.0203536	0.0593795	0.0568351	0.01875	0.017318	0.015975	0.007	0.0160175	0.0243209	0.0120038	0.0090407	0.0260085
1A	9250803	0.603246	0.595495	0.509891	0.661235	0.593908	0.725446	0.627223	0.525897	0.314891	0.0450421	0.0657913	0.0521651	0.0637805	0.0619335	0.01275	0.0306254	0.0482991	0.0540752	0.02425	0.0123085	0.0159676	0.0102565	0.0217685	0.0278483	0.0195	0.00778088	0.03325
1A	9362796	0.614601	0.609181	0.51702	0.654725	0.595303	0.734483	0.631946	0.545082	0.316505	0.0470679	0.0680179	0.0499997	0.0605315	0.0581611	0.0145	0.0337093	0.04825	0.049143	0.02575	0.0112995	0.015738	0.0110053	0.025769	0.0288434	0.022	0.00677031	0.03625
1A	9483221	0.625319	0.617352	0.51345	0.649683	0.597688	0.728961	0.629244	0.53842	0.315874	0.0488216	0.0676016	0.0467832	0.0593093	0.0582784	0.01475	0.0306792	0.0467986	0.0473922	0.02375	0.0107907	0.0153857	0.010757	0.0255	0.0252715	0.022262	0.00701253	0.03975
1A	9550206	0.622277	0.617817	0.514703	0.6365	0.596788	0.7259	0.628232	0.539421	0.315885	0.0443181	0.0707216	0.047991	0.0620621	0.0641285	0.01225	0.0319298	0.0515586	0.0502014	0.02425	0.0120233	0.014382	0.00925701	0.0235	0.0257781	0.022761	0.00726328	0.03625
1A	9650161	0.604773	0.603509	0.51316	0.622165	0.591473	0.716793	0.625828	0.530225	0.306927	0.0437763	0.074378	0.0521745	0.064285	0.0687459	0.0115	0.0346038	0.0548176	0.0529314	0.0220095	0.0125214	0.0125628	0.00700526	0.023	0.0275	0.0230113	0.00725978	0.03975
1A	9750043	0.595421	0.595095	0.510125	0.615276	0.597707	0.700306	0.616972	0.511014	0.303607	0.039525	0.0727688	0.0497697	0.0655984	0.0683192	0.0115	0.0323642	0.0571142	0.0541945	0.021018	0.015762	0.0145729	0.0062525	0.02375	0.029	0.0252625	0.00850425	0.04225
1A	9850010	0.559103	0.613861	0.497716	0.580809	0.574403	0.695052	0.62601	0.523099	0.307063	0.0337685	0.0726591	0.0508172	0.0721069	0.0745695	0.00875	0.030581	0.0626253	0.0554652	0.019019	0.02002	0.014854	0.005003	0.01675	0.0275296	0.0257758	0.00800801	0.0435
1A	9950249	0.525051	0.618718	0.495767	0.548248	0.562483	0.687365	0.628116	0.525763	0.30602	0.03375	0.0776358	0.0542228	0.0728557	0.0704582	0.011	0.0305652	0.0635626	0.060403	0.0197803	0.0212854	0.0136183	0.0065025	0.014	0.0292914	0.0285143	0.00700551	0.0395
1A	10050002	0.489517	0.585112	0.464542	0.506505	0.543965	0.652353	0.594027	0.504174	0.288983	0.0485325	0.100387	0.0578933	0.0767368	0.069318	0.0115	0.0280421	0.0648414	0.0546128	0.0187688	0.0225338	0.0103636	0.008253	0.02025	0.0277928	0.0267648	0.00800801	0.0385311
1A	10150336	0.477452	0.557636	0.437239	0.496851	0.495142	0.573622	0.53822	0.485159	0.264072	0.0653892	0.133633	0.0610978	0.0774427	0.0705272	0.01225	0.0242964	0.0657825	0.0530764	0.0177593	0.0217846	0.0109044	0.006	0.017011	0.0257999	0.0225125	0.0112645	0.0367876
1A	10255684	0.49836	0.522013	0.414772	0.511959	0.464292	0.525761	0.469426	0.451723	0.234709	0.0713862	0.152229	0.0623346	0.0782347	0.0721645	0.01175	0.0237936	0.0655656	0.0498358	0.0202618	0.0198257	0.0134304	0.00475	0.0225088	0.0267893	0.02175	0.014514	0.0397916
1A	10351275	0.532057	0.524592	0.420225	0.545732	0.440601	0.53189	0.469768	0.456323	0.208166	0.0558312	0.124825	0.055415	0.0699269	0.0648207	0.0087525	0.0180288	0.0528026	0.0445	0.0162553	0.0238841	0.0167375	0.00175125	0.0162605	0.025025	0.01675	0.015015	0.03175
1A	10450068	0.479803	0.476729	0.406305	0.488954	0.409	0.522339	0.495379	0.494533	0.2169	0.0406313	0.0940326	0.0583188	0.0761899	0.0692922	0.0105068	0.0192693	0.0588677	0.0503001	0.0150083	0.0274151	0.0131181	0.0055015	0.01375	0.0205085	0.016261	0.0145306	0.0225
1A	10550059	0.477691	0.471972	0.397395	0.48641	0.421394	0.51673	0.503443	0.521966	0.223047	0.0388927	0.0852032	0.0614471	0.0793342	0.0717453	0.015756	0.028028	0.0700987	0.0560561	0.0245245	0.0240894	0.0186142	0.00575576	0.01775	0.0260135	0.0247781	0.0125173	0.01675
1A	10650036	0.43849	0.454126	0.378642	0.462583	0.408106	0.542386	0.528068	0.535168	0.242594	0.0323646	0.0738981	0.0583616	0.0703203	0.0654148	0.0195	0.0335128	0.0656313	0.0495581	0.0300123	0.0155568	0.0256198	0.0032515	0.01425	0.0280118	0.026021	0.00927482	0.015763
1A	10750778	0.476365	0.492045	0.403027	0.503305	0.453148	0.591409	0.531848	0.528774	0.262639	0.0317673	0.0761778	0.0575627	0.0723223	0.067731	0.0315	0.0460858	0.0727147	0.0552785	0.043516	0.0286243	0.0387914	0.0195195	0.031	0.0402615	0.0252648	0.022755	0.0247748
1A	10850104	0.480845	0.486106	0.417005	0.505123	0.437644	0.613791	0.546465	0.534132	0.273832	0.027	0.0777433	0.0586955	0.0657833	0.0649431	0.03825	0.0471479	0.0719878	0.0601701	0.04425	0.042327	0.0428813	0.0345078	0.036	0.04775	0.01475	0.0370471	0.0302685
1A	10951268	0.502612	0.485779	0.424257	0.526011	0.42252	0.573913	0.509819	0.529507	0.274824	0.0250095	0.0925177	0.0598928	0.0700353	0.0668385	0.0405	0.0451354	0.0800315	0.0709592	0.043	0.0551758	0.0411706	0.046027	0.04375	0.04725	0.01075	0.0452866	0.0365
1A	11060983	0.508688	0.492592	0.423199	0.522469	0.391909	0.584272	0.517371	0.540534	0.27488	0.0272668	0.0962631	0.0653043	0.0662843	0.0657294	0.0407891	0.0481928	0.0793535	0.0747619	0.0397673	0.0520997	0.0408664	0.044	0.03875	0.0453313	0.00975	0.0435435	0.0375
1A	11150093	0.510301	0.502799	0.425503	0.525954	0.363519	0.581639	0.522368	0.526302	0.276131	0.0292593	0.0972154	0.0651175	0.0728674	0.0698247	0.0372911	0.0469184	0.0865574	0.0796593	0.037269	0.0483684	0.0396065	0.03825	0.033	0.0425884	0.0102558	0.0385386	0.0365
1A	11250008	0.548472	0.532243	0.442544	0.555279	0.394466	0.623504	0.558766	0.559768	0.285977	0.033517	0.092808	0.0568565	0.0693926	0.0659086	0.0340351	0.0451354	0.0779058	0.0718564	0.0335335	0.046365	0.0375671	0.033	0.03175	0.0408243	0.0152771	0.0383305	0.0305205
1A	11357748	0.562243	0.538614	0.463855	0.553054	0.425484	0.662398	0.592387	0.589106	0.30165	0.0415203	0.0899301	0.0558206	0.0681439	0.0639427	0.0362916	0.0461669	0.0762469	0.0728649	0.0307808	0.0458839	0.0398758	0.0327781	0.03125	0.0416079	0.0222888	0.0393657	0.0282733
1A	11450628	0.56323	0.548942	0.473863	0.560434	0.436207	0.675037	0.60603	0.60034	0.298096	0.0405884	0.0867405	0.0489906	0.0651068	0.0594893	0.0295	0.0383629	0.0653426	0.0630355	0.029766	0.0385917	0.034113	0.027027	0.0265	0.0405405	0.0255308	0.0336255	0.0215313
1A	11550374	0.555319	0.525082	0.457609	0.556771	0.440465	0.651244	0.573524	0.585031	0.27726	0.0385823	0.0892909	0.0450431	0.0620987	0.0546474	0.02325	0.0301055	0.0531062	0.0525526	0.0220108	0.0308116	0.0254941	0.020274	0.0205	0.0357871	0.02575	0.0268938	0.0172696
1A	11650047	0.527989	0.508258	0.451872	0.568066	0.414943	0.615074	0.517728	0.575154	0.27128	0.0336014	0.115909	0.046658	0.0650706	0.0594758	0.02	0.0258451	0.0555841	0.0510245	0.022	0.0238263	0.0236472	0.0165048	0.019	0.02852	0.0247603	0.0190955	0.0207565
1A	11750008	0.495351	0.445673	0.424443	0.600439	0.363008	0.604863	0.505689	0.5846	0.266391	0.0282625	0.151059	0.0536629	0.0668838	0.0626465	0.0145	0.0192886	0.0614452	0.0555861	0.018509	0.0275908	0.0176224	0.018762	0.02275	0.0175476	0.0257583	0.019572	0.014012
1A	11850031	0.469815	0.448047	0.43251	0.628274	0.351279	0.637156	0.533951	0.617308	0.284252	0.0305	0.155217	0.0568248	0.0688931	0.0676951	0.01275	0.0160321	0.071936	0.0603103	0.01801	0.0321137	0.0161899	0.0205083	0.023	0.0180811	0.0302625	0.0225451	0.017017
1A	11950130	0.441528	0.428109	0.431419	0.639075	0.34125	0.658152	0.56813	0.632132	0.288711	0.03225	0.128032	0.0578085	0.0698856	0.0655823	0.01575	0.0125158	0.0762283	0.0613141	0.017017	0.0358745	0.0179722	0.023	0.02575	0.0170564	0.02875	0.026524	0.0152653
1A	12050128	0.432923	0.452051	0.437593	0.626289	0.38607	0.644928	0.561058	0.613263	0.29127	0.0370519	0.108755	0.0545664	0.0721449	0.0661898	0.0167912	0.016772	0.0796194	0.065783	0.0182683	0.0311109	0.0187416	0.04275	0.051	0.0193247	0.0350165	0.0240108	0.019019
1A	12150554	0.47953	0.474265	0.438238	0.623423	0.419841	0.629365	0.567942	0.611237	0.281932	0.0323223	0.148353	0.0528925	0.0688188	0.0643503	0.0190392	0.0198031	0.0715792	0.0595333	0.013767	0.0273474	0.0221432	0.0964193	0.10142	0.018013	0.0266599	0.0217695	0.019258
1A	12250744	0.49851	0.487734	0.432774	0.616982	0.467113	0.613934	0.53927	0.602902	0.278476	0.0463324	0.190077	0.0533279	0.0660661	0.0632793	0.0165331	0.0235336	0.0660772	0.056782	0.011259	0.0240732	0.0206547	0.145859	0.148434	0.020509	0.0242374	0.0183183	0.020511
1A	12350011	0.496858	0.49841	0.426175	0.611719	0.492983	0.608674	0.535499	0.584085	0.27548	0.0560474	0.204674	0.0529605	0.0676037	0.0642601	0.0147902	0.0200276	0.05475	0.0591784	0.00925	0.0253024	0.0183602	0.150219	0.147468	0.0237645	0.0165088	0.0205965	0.0220118
1A	12450122	0.46706	0.46863	0.410744	0.595457	0.478244	0.595525	0.528634	0.562573	0.265417	0.070028	0.235631	0.054937	0.0676479	0.0637074	0.01275	0.018022	0.05725	0.0642802	0.00925	0.0243002	0.0143398	0.108779	0.104189	0.0202588	0.0145256	0.0226131	0.020261
1A	12550202	0.447837	0.446703	0.375778	0.539498	0.411676	0.543193	0.499736	0.484321	0.249072	0.057	0.296407	0.048406	0.0591046	0.0545226	0.011	0.0112666	0.048	0.0565327	0.011008	0.0247883	0.0191221	0.0418204	0.03025	0.0135083	0.011015	0.0238384	0.0185402
1A	12650011	0.418293	0.408171	0.378737	0.549294	0.373192	0.564494	0.420737	0.440619	0.239934	0.03825	0.355526	0.0480087	0.0533567	0.0443621	0.01325	0.013296	0.047	0.0478656	0.0160085	0.0285602	0.0249748	0.0227831	0.01	0.0112558	0.0135158	0.0243434	0.0197989
1A	12750058	0.470137	0.460614	0.365989	0.557644	0.422228	0.574209	0.42264	0.426945	0.27507	0.01675	0.433125	0.0423644	0.0485734	0.0380938	0.01225	0.0122985	0.0435233	0.0378102	0.0125125	0.0268228	0.0196809	0.021021	0.00925	0.011	0.01325	0.0195683	0.021549
1A	12850025	0.452761	0.443905	0.344815	0.546191	0.456586	0.568146	0.408856	0.420687	0.325919	0.01675	0.475686	0.0426523	0.0526053	0.0405827	0.01025	0.0123439	0.0470225	0.03975	0.010257	0.0238084	0.0131171	0.0167808	0.00775	0.013	0.0135063	0.0147859	0.0210103
1A	12950003	0.462422	0.453853	0.347171	0.51937	0.454129	0.536916	0.412686	0.416927	0.380998	0.01975	0.498158	0.0474697	0.0521303	0.0423771	0.019	0.0110833	0.042773	0.0365	0.0065	0.0298154	0.0115785	0.0235546	0.01025	0.014	0.00875876	0.0225693	0.02275
1A	13050034	0.389384	0.388229	0.380673	0.547862	0.408861	0.566595	0.356963	0.421762	0.422268	0.02275	0.434277	0.0435911	0.0483375	0.0437066	0.0255	0.0108045	0.038	0.0362658	0.00725	0.0361598	0.0139019	0.0293197	0.01075	0.00926002	0.00800551	0.0305412	0.0195
1A	13150155	0.41001	0.40525	0.388402	0.549408	0.402346	0.558492	0.382301	0.438727	0.439987	0.024	0.396522	0.0455866	0.0466171	0.0453261	0.03175	0.0110664	0.038	0.0370747	0.0095	0.0400712	0.0126172	0.0345518	0.01	0.00775952	0.0105105	0.0377886	0.02025
1A	13250085	0.493104	0.487029	0.374561	0.492948	0.441629	0.513728	0.458902	0.474213	0.444292	0.0232786	0.294105	0.0499621	0.0508803	0.0508971	0.02275	0.00855596	0.0462755	0.0373246	0.00925	0.0320383	0.0160371	0.0237803	0.0095	0.01175	0.0105135	0.0265241	0.021263
1A	13350524	0.560481	0.549443	0.38711	0.463453	0.471884	0.482563	0.515863	0.501025	0.465955	0.0330281	0.266744	0.0558334	0.0566711	0.051456	0.01576	0.0087781	0.0508008	0.0355355	0.00825	0.0271511	0.0180157	0.016012	0.01025	0.01425	0.010521	0.0178127	0.0282613
1A	13450049	0.578014	0.572056	0.370948	0.451415	0.474754	0.473942	0.516321	0.497976	0.443519	0.0345175	0.148751	0.0534521	0.053892	0.048382	0.017509	0.00978841	0.0490225	0.0320153	0.00725	0.0233715	0.0121758	0.017757	0.00925	0.0115	0.00850851	0.0158205	0.0278029
1A	13555233	0.639422	0.629778	0.352217	0.386447	0.541347	0.394924	0.570091	0.486539	0.438232	0.037	0.143817	0.0507768	0.0510551	0.0472874	0.0195095	0.0102829	0.0485258	0.0325	0.00725	0.0263132	0.00986844	0.02125	0.0095	0.0125	0.013756	0.0173017	0.0310496
1A	13650023	0.654216	0.639334	0.3298	0.347308	0.568237	0.352269	0.58225	0.46641	0.40181	0.0347826	0.0863596	0.0557179	0.06025	0.0551436	0.017	0.00877308	0.056	0.04391	0.0067525	0.0241227	0.00992365	0.0187593	0.011263	0.0125	0.015256	0.0152801	0.0315596
1A	13750013	0.66805	0.645257	0.322343	0.350906	0.593491	0.358084	0.602476	0.462138	0.383825	0.0365609	0.0904652	0.0571179	0.06375	0.0564847	0.0185	0.0125296	0.06125	0.0446568	0.00650275	0.0258676	0.0114399	0.0155135	0.0145155	0.01625	0.0165	0.018527	0.0355178
1A	13850008	0.673041	0.643815	0.317155	0.37218	0.587497	0.380781	0.59832	0.467586	0.36918	0.0380564	0.0938264	0.0617306	0.06975	0.0602331	0.01675	0.0157818	0.0625	0.0476835	0.006003	0.0233563	0.0144266	0.0127628	0.014015	0.014	0.0135	0.0157718	0.0355205
1A	13950468	0.630197	0.606193	0.327937	0.420108	0.542899	0.4294	0.556258	0.48128	0.376666	0.0368124	0.0952395	0.0686224	0.07025	0.0631288	0.02025	0.0205642	0.0620636	0.045045	0.007	0.0275709	0.0149011	0.0137635	0.011265	0.013	0.015008	0.0192798	0.0290123
1A	14050106	0.625378	0.602981	0.32739	0.426214	0.535941	0.436775	0.553565	0.483115	0.384206	0.0335195	0.0936059	0.0651494	0.0682875	0.0621332	0.01875	0.0208124	0.0605671	0.0438196	0.00675	0.0268368	0.0161456	0.0120038	0.0105	0.014765	0.0147585	0.017769	0.0277628
1A	14245456	0.604384	0.5829	0.343326	0.463509	0.513355	0.469449	0.537376	0.493823	0.415383	0.03225	0.0955507	0.0668191	0.068941	0.0641348	0.0185105	0.0165496	0.0590671	0.0468226	0.007	0.0258331	0.0146096	0.0102543	0.0085	0.013017	0.0140078	0.0157718	0.0222648
1A	14258184	0.604418	0.582912	0.34257	0.462296	0.512854	0.468224	0.538162	0.49382	0.415326	0.03225	0.0955528	0.0670732	0.0691922	0.0641348	0.0185105	0.0165496	0.0590671	0.0470731	0.007	0.0258331	0.0146096	0.0102543	0.0085	0.013017	0.0140078	0.0157718	0.022515
1A	14350587	0.530724	0.518734	0.376185	0.522506	0.442763	0.52617	0.484172	0.508464	0.466469	0.03475	0.106535	0.0769739	0.07971	0.078887	0.0190088	0.0162868	0.0699647	0.0611579	0.00825	0.0253333	0.0140912	0.0155	0.0095	0.0135155	0.0160075	0.0122718	0.0235123
1A	14450012	0.498029	0.488725	0.404267	0.558604	0.392559	0.565173	0.460692	0.516321	0.510488	0.0317861	0.108657	0.0823374	0.090701	0.0860831	0.0175083	0.0177856	0.0754352	0.066537	0.0115	0.020098	0.0166601	0.0155	0.01025	0.012763	0.0160058	0.01001	0.0215
1A	14550177	0.506319	0.496516	0.406602	0.565428	0.388893	0.578603	0.469491	0.52555	0.52385	0.0350296	0.110956	0.081856	0.0897644	0.0863454	0.0137588	0.0190451	0.0746839	0.0697091	0.0130088	0.0132947	0.0199579	0.015	0.012	0.013	0.01525	0.00575576	0.02475
1A	14650417	0.516028	0.506995	0.40202	0.535991	0.409645	0.569394	0.480516	0.516475	0.505388	0.0392851	0.110911	0.0836781	0.0898398	0.0859068	0.0145	0.0241093	0.0754008	0.0729376	0.015507	0.0133265	0.0237359	0.01575	0.01775	0.025769	0.01625	0.00425275	0.02375
1A	14750061	0.542868	0.531295	0.416008	0.555067	0.434393	0.60397	0.499254	0.543224	0.488792	0.0392893	0.114351	0.078822	0.0928905	0.0874836	0.01375	0.021599	0.0743599	0.0773227	0.0152578	0.0145875	0.0226803	0.01675	0.0175	0.037511	0.01875	0.014014	0.02251
1A	14850074	0.561382	0.554774	0.425191	0.56623	0.455863	0.629674	0.515832	0.572278	0.459898	0.0487705	0.113523	0.0837143	0.0979668	0.0920172	0.02925	0.0333506	0.0923423	0.0791035	0.029	0.0366534	0.0366427	0.033	0.0335	0.0402735	0.0375	0.0305536	0.0353041
1A	14951169	0.591845	0.587388	0.451767	0.616419	0.452891	0.661399	0.541617	0.613882	0.456059	0.059775	0.114823	0.0941882	0.110168	0.103372	0.0445	0.047384	0.11059	0.0761187	0.04575	0.0525	0.0504038	0.0495355	0.05025	0.034	0.0565403	0.0345513	0.0483686
1A	15050521	0.611871	0.608849	0.451466	0.625795	0.443449	0.658634	0.558654	0.631958	0.450568	0.071	0.115796	0.107107	0.123928	0.116808	0.0612888	0.0679318	0.132811	0.0732197	0.06125	0.0714944	0.0690888	0.0652898	0.0625	0.0275215	0.0735433	0.0410965	0.0646669
1A	15151771	0.588005	0.586095	0.447576	0.611094	0.427139	0.635101	0.539252	0.610368	0.459505	0.07775	0.116178	0.111853	0.123811	0.116953	0.0752938	0.0849342	0.1435	0.0663309	0.0750418	0.0808173	0.0838918	0.0783283	0.0730403	0.0170205	0.0850851	0.0393287	0.0761438
1A	15250816	0.598081	0.596456	0.454504	0.625635	0.43815	0.640275	0.55847	0.613747	0.478382	0.089	0.119918	0.121399	0.126386	0.122981	0.0845315	0.0964803	0.1455	0.0640068	0.0812995	0.0862433	0.0904038	0.0863363	0.0827993	0.0165233	0.0915916	0.0380882	0.0866534
1A	15350209	0.594661	0.591108	0.457546	0.623447	0.443678	0.634137	0.557377	0.61021	0.498238	0.0995	0.12335	0.128725	0.133016	0.131479	0.0940433	0.102808	0.14775	0.0692812	0.0907915	0.0952859	0.0986377	0.0950508	0.0907905	0.0165383	0.0948457	0.0418249	0.0932268
1A	15451262	0.584686	0.58196	0.446997	0.609921	0.441556	0.62153	0.54766	0.599386	0.490322	0.09325	0.120122	0.124167	0.127754	0.127895	0.0912965	0.102107	0.146	0.0707273	0.0895428	0.0904763	0.100757	0.0917963	0.0860425	0.0140346	0.090382	0.044067	0.0903847
1A	15550051	0.60531	0.603457	0.447249	0.617411	0.461097	0.640156	0.568593	0.607118	0.496643	0.08775	0.113551	0.115881	0.12028	0.119619	0.0835	0.0906215	0.138064	0.0670529	0.0835518	0.0869784	0.0927312	0.0853353	0.0820528	0.0152858	0.0838855	0.0487988	0.0888617
1A	15650007	0.607265	0.602662	0.433432	0.595459	0.483917	0.64063	0.567226	0.599825	0.480705	0.0795616	0.107949	0.110572	0.116316	0.11412	0.0765	0.0914275	0.137132	0.0684441	0.0840363	0.0846795	0.0933493	0.0802833	0.08025	0.0193079	0.0806242	0.0555556	0.08263
1A	15750062	0.588105	0.583731	0.422345	0.578422	0.487646	0.617942	0.543721	0.582483	0.478364	0.0693485	0.092123	0.0950817	0.10175	0.0976872	0.067	0.0790526	0.125876	0.0651652	0.0750403	0.0784855	0.0833106	0.0700343	0.072	0.0192972	0.0716064	0.0565751	0.0707858
1A	15850033	0.544807	0.536962	0.427408	0.582728	0.47211	0.571992	0.502637	0.560183	0.497186	0.0658818	0.0835258	0.0953377	0.0977985	0.0906574	0.0635	0.0787348	0.124368	0.0591801	0.0717823	0.0749749	0.0810833	0.0697825	0.07	0.0202959	0.0733236	0.0641002	0.0720721
1A	15950062	0.483621	0.475602	0.419957	0.569699	0.448352	0.518365	0.452263	0.524641	0.50768	0.0618761	0.0778825	0.0957729	0.0987988	0.0925083	0.0635318	0.0759329	0.117789	0.0556112	0.0678148	0.071181	0.0742773	0.0685333	0.0695	0.0230462	0.0715716	0.0678544	0.0726104
1A	16058401	0.451726	0.43868	0.407975	0.564431	0.419528	0.478598	0.419271	0.503264	0.504077	0.0615952	0.070492	0.0910869	0.092547	0.0875278	0.061278	0.0742177	0.112292	0.0515769	0.0683118	0.0650864	0.0731583	0.0673745	0.06525	0.0185296	0.066531	0.0618737	0.0700701
1A	16150220	0.428059	0.413882	0.407215	0.575852	0.396701	0.460139	0.399048	0.489879	0.514437	0.0588389	0.0753998	0.0905924	0.0965966	0.0929492	0.0567803	0.0697074	0.110086	0.0510766	0.0682823	0.0644604	0.0679569	0.0661295	0.0635	0.0212705	0.0665343	0.0604023	0.0721084
1A	16250184	0.449832	0.440203	0.405981	0.57431	0.404933	0.482859	0.41678	0.499769	0.513257	0.0558058	0.0832306	0.0885506	0.100554	0.0953644	0.0525278	0.062657	0.108022	0.0544132	0.0622808	0.0591484	0.0633556	0.0603705	0.06	0.021521	0.0618118	0.0543864	0.0658158
1A	16350094	0.492164	0.484453	0.409198	0.576667	0.434192	0.52372	0.456247	0.524483	0.522283	0.0600601	0.0890225	0.0870858	0.0992209	0.0936372	0.058	0.0715068	0.11354	0.0529166	0.0703203	0.0711937	0.0738934	0.0651225	0.06475	0.0222705	0.066787	0.0634286	0.0731144
1A	16450879	0.516835	0.510579	0.408006	0.571978	0.460245	0.535729	0.478654	0.53413	0.5273	0.0632795	0.0954723	0.086434	0.101697	0.0951114	0.05525	0.0751541	0.114783	0.052361	0.069539	0.0712553	0.0741231	0.0623665	0.065	0.027	0.06603	0.0613897	0.0735736
1A	16550050	0.558686	0.555134	0.408439	0.564695	0.504174	0.55259	0.5206	0.556349	0.534504	0.0658158	0.107166	0.0809545	0.104013	0.0959577	0.05	0.0607816	0.107235	0.054648	0.0547868	0.0612664	0.0649409	0.0482633	0.0555	0.036	0.0545375	0.0528407	0.0621242
1A	16650086	0.561701	0.557951	0.414246	0.562343	0.520557	0.527584	0.524368	0.558667	0.538971	0.0677823	0.0984988	0.0673668	0.0889768	0.0882907	0.0405	0.0589019	0.091902	0.0430837	0.0497998	0.0564858	0.0588073	0.037255	0.0455	0.0437755	0.043	0.0402903	0.0515631
1A	16750699	0.557944	0.555368	0.40038	0.537516	0.523798	0.505097	0.52134	0.543116	0.522452	0.0610343	0.09895	0.0682016	0.0919339	0.0909855	0.02175	0.0504518	0.0844217	0.0451596	0.0402738	0.0421886	0.0464397	0.0195195	0.02725	0.0460223	0.0257705	0.0160193	0.0295381
1A	16850234	0.550115	0.547607	0.403644	0.542757	0.511271	0.489162	0.513568	0.543497	0.518106	0.0592815	0.0990984	0.0766049	0.0931864	0.0922413	0.0175	0.0535214	0.0864408	0.0442004	0.0441977	0.0441919	0.0509552	0.0137638	0.0245	0.0510263	0.0207914	0.01129	0.0217851
1A	16950356	0.518267	0.515845	0.413161	0.54613	0.461201	0.452614	0.483304	0.517551	0.499767	0.0510288	0.0846499	0.0837604	0.0896312	0.0875682	0.0152593	0.0663407	0.0954409	0.0484686	0.0604884	0.0558934	0.0637601	0.0177625	0.02425	0.0451046	0.0263026	0.00778831	0.0205323
1A	17057158	0.505885	0.502938	0.409259	0.54236	0.434204	0.443791	0.472717	0.513559	0.492124	0.044768	0.0765388	0.0905974	0.0863835	0.0804195	0.015506	0.0775428	0.107403	0.0472293	0.0722319	0.0649659	0.0784925	0.0187603	0.02375	0.0405673	0.0280551	0.00728599	0.015773
1A	17150532	0.467605	0.460631	0.409509	0.554816	0.401776	0.401699	0.432025	0.499269	0.478471	0.0442728	0.082137	0.0934996	0.0900901	0.0803904	0.0155093	0.0777676	0.107059	0.0476201	0.0760332	0.0666715	0.0805655	0.01925	0.0235	0.0376327	0.0285366	0.00729032	0.0170255
1A	17266190	0.429031	0.425066	0.415109	0.585225	0.378921	0.389169	0.397675	0.492676	0.469888	0.0420188	0.0776023	0.0823603	0.0848348	0.0745254	0.0112568	0.0655572	0.0985568	0.0503267	0.0628128	0.0546092	0.0667209	0.018	0.0155	0.0326147	0.0242658	0.00501756	0.0162645
1A	17404249	0.429074	0.425568	0.414602	0.584671	0.378668	0.389205	0.397675	0.491918	0.469121	0.0422688	0.0778567	0.0823603	0.0850851	0.0747779	0.0112568	0.0655572	0.0985568	0.0503267	0.0628128	0.0546092	0.0667209	0.018	0.0155	0.0326147	0.0242658	0.00501505	0.0162645
1A	17450583	0.430557	0.426572	0.414182	0.584414	0.377922	0.388171	0.399511	0.492678	0.469915	0.0420183	0.0778567	0.0821031	0.0848348	0.0747779	0.0112568	0.0650537	0.098	0.0503267	0.0623123	0.0541082	0.0662151	0.0175	0.0155	0.0326147	0.023515	0.00501003	0.0162645
1A	17550195	0.390948	0.388674	0.421912	0.618893	0.346923	0.405901	0.359147	0.486639	0.460452	0.0468209	0.0920076	0.0735173	0.0898398	0.0825332	0.011	0.0585586	0.094796	0.0493487	0.0548367	0.0474223	0.0579619	0.0145068	0.01525	0.0343012	0.0192695	0.00577467	0.0162665
1A	17650084	0.342679	0.340835	0.434276	0.623336	0.305722	0.425009	0.317972	0.464214	0.436428	0.0507946	0.101113	0.0705441	0.098651	0.0924727	0.011	0.0512946	0.0943443	0.0515546	0.048274	0.0421914	0.0524331	0.0147648	0.013	0.0353204	0.0205205	0.0072809	0.0150075
1A	17750188	0.373148	0.366526	0.436109	0.590828	0.28838	0.452801	0.346878	0.47903	0.442827	0.0510516	0.105222	0.0696427	0.0944418	0.0938279	0.0135	0.0483221	0.0915916	0.0508763	0.047562	0.0415588	0.0512781	0.012012	0.0145	0.0438036	0.018021	0.00777486	0.0177678
1A	17850117	0.420154	0.413654	0.419057	0.565128	0.305409	0.457277	0.386229	0.500317	0.463375	0.058	0.100401	0.0694689	0.0912343	0.0924141	0.0125	0.0533567	0.0905906	0.0478395	0.0520294	0.0432161	0.0526182	0.0125048	0.01725	0.0463427	0.01625	0.00675977	0.0160263
1A	17950005	0.477537	0.471986	0.416254	0.572925	0.365365	0.426447	0.445721	0.532306	0.501447	0.0577798	0.0924674	0.0635554	0.0788717	0.0808494	0.01325	0.0524736	0.0800423	0.0401259	0.0521199	0.0458223	0.0520716	0.0145	0.02175	0.0483728	0.0165	0.00851377	0.0197698
1A	18050013	0.488132	0.483854	0.409965	0.55693	0.397295	0.415045	0.452544	0.525025	0.501289	0.0620373	0.0971072	0.0658629	0.0909327	0.0898417	0.01125	0.0535797	0.0860861	0.043839	0.0535849	0.051761	0.0552952	0.01525	0.02175	0.053436	0.01775	0.0075193	0.0187573
1A	18150432	0.492143	0.482898	0.404331	0.531724	0.434325	0.419628	0.457083	0.511888	0.490682	0.0561193	0.0993456	0.0665229	0.0931764	0.090396	0.01	0.0499739	0.0865922	0.0483728	0.0503185	0.0509035	0.052798	0.0160085	0.01425	0.0538903	0.016	0.00852885	0.019019
1A	18250006	0.507977	0.493405	0.395251	0.51547	0.461861	0.413504	0.466615	0.501774	0.486875	0.0595849	0.105966	0.0668947	0.103713	0.0954218	0.011	0.052864	0.0935897	0.0493777	0.0505228	0.0514099	0.0560293	0.0155085	0.0085	0.060369	0.01675	0.00903843	0.0172673
1A	18350427	0.544416	0.529101	0.38007	0.530421	0.503321	0.398797	0.496347	0.520727	0.511986	0.0676293	0.105847	0.0702206	0.105661	0.09903	0.01275	0.0555918	0.0930962	0.0472991	0.0525	0.0501656	0.0595891	0.0180105	0.01125	0.0645328	0.01825	0.0102781	0.0185185
1A	18450329	0.56915	0.55112	0.389518	0.550886	0.530144	0.369852	0.51942	0.544093	0.535423	0.0780438	0.109712	0.0839415	0.110861	0.104139	0.019	0.057844	0.101553	0.0558392	0.062	0.0580873	0.0622174	0.0155	0.0165	0.0620308	0.019	0.0170452	0.0242743
1A	18550061	0.584824	0.569639	0.392351	0.558584	0.552359	0.356597	0.531749	0.560914	0.546364	0.074286	0.107487	0.0792073	0.11242	0.105979	0.0175	0.0540551	0.0989035	0.0565676	0.05875	0.0580824	0.0589017	0.015	0.0178012	0.0565954	0.0235	0.0157816	0.0252753
1A	18650791	0.609123	0.591028	0.400944	0.579238	0.577093	0.336641	0.550835	0.582478	0.572241	0.0753253	0.10299	0.0738909	0.107858	0.105837	0.01675	0.0540268	0.0906287	0.0518136	0.0580066	0.0586294	0.0561817	0.01325	0.0185201	0.0588604	0.023	0.0127628	0.0245281
1A	18750035	0.60721	0.58946	0.419573	0.575103	0.575678	0.344124	0.558439	0.578887	0.569722	0.0675325	0.0980354	0.0755503	0.102611	0.100464	0.018	0.0525248	0.0881474	0.0506012	0.0555066	0.0614351	0.0546791	0.01225	0.0205575	0.0508404	0.0225	0.01676	0.0235155
1A	18862604	0.603017	0.583855	0.40233	0.553293	0.562643	0.340225	0.554371	0.563363	0.556677	0.0585298	0.0938137	0.0670695	0.0978965	0.0972391	0.0115	0.0497763	0.0843287	0.0450902	0.0490844	0.0519642	0.0493672	0.01225	0.0137781	0.0536124	0.0215	0.0115028	0.01825
1A	18950121	0.582647	0.566784	0.38111	0.512785	0.540064	0.33879	0.534269	0.533908	0.528509	0.0635318	0.0993976	0.072358	0.102474	0.101737	0.014	0.0530531	0.0925	0.0431207	0.0537566	0.0549991	0.056927	0.01375	0.0140073	0.06125	0.0195	0.013264	0.016
1A	19056733	0.577052	0.561247	0.375114	0.495196	0.527558	0.342466	0.531765	0.521151	0.515266	0.0672868	0.104653	0.0783488	0.106713	0.108069	0.0135	0.0551158	0.09625	0.0443643	0.0560434	0.0587631	0.0565182	0.0145	0.0147585	0.06125	0.021	0.0135173	0.017
1A	19150031	0.556813	0.547313	0.365484	0.476745	0.511869	0.343166	0.511045	0.503482	0.489761	0.0691166	0.11062	0.0798266	0.114031	0.114202	0.01175	0.0528842	0.09575	0.0459337	0.05375	0.054868	0.0571176	0.0145	0.014007	0.0625	0.0205	0.0142658	0.01825
1A	19250007	0.540853	0.531414	0.355168	0.457158	0.494762	0.350829	0.495972	0.485352	0.468061	0.0696353	0.108472	0.0814657	0.115034	0.112034	0.0112555	0.0571985	0.0984237	0.0474146	0.0610298	0.0575334	0.0614912	0.01625	0.01475	0.0600258	0.0255	0.0125173	0.0192598
1A	19350132	0.542703	0.525585	0.3589	0.473151	0.492235	0.354385	0.495973	0.489673	0.471375	0.0709325	0.106436	0.080425	0.112224	0.107479	0.01001	0.0559191	0.0929428	0.0468907	0.0610325	0.0530046	0.0609446	0.017	0.015	0.0560343	0.02475	0.00926805	0.017261
1A	19450005	0.536297	0.52081	0.357076	0.489403	0.489726	0.362919	0.490941	0.493958	0.477978	0.0695999	0.103159	0.0766599	0.109164	0.103283	0.00875876	0.0588925	0.0907248	0.0488965	0.0597808	0.0510999	0.0605701	0.0175	0.01375	0.0577748	0.02275	0.011	0.0150208
1A	19550040	0.531356	0.520089	0.363596	0.49554	0.483171	0.365015	0.488664	0.500011	0.482516	0.0731313	0.102617	0.0791596	0.110158	0.103237	0.01251	0.0638414	0.0944808	0.0450674	0.0667815	0.0582783	0.0667366	0.02	0.016	0.0627715	0.0275143	0.00976504	0.0130198
1A	19650037	0.526543	0.518834	0.369476	0.495832	0.482156	0.354013	0.481888	0.496953	0.480214	0.0818757	0.111163	0.0809731	0.115812	0.110847	0.0140028	0.0705318	0.100851	0.0453006	0.07025	0.0592348	0.0742683	0.0215	0.0162605	0.0715	0.0270185	0.0097902	0.0170125
1A	19750002	0.52141	0.519564	0.378309	0.500853	0.481906	0.35218	0.47661	0.503321	0.484258	0.0833732	0.112341	0.0826947	0.117618	0.112483	0.01525	0.0720721	0.0983483	0.043272	0.07025	0.0623437	0.074283	0.0215	0.0217628	0.0745	0.0282635	0.0115406	0.022508
1A	19854984	0.516409	0.517562	0.391123	0.510088	0.481925	0.3514	0.470884	0.509101	0.488594	0.0853795	0.111862	0.0804286	0.117925	0.113396	0.017	0.0733186	0.102303	0.043	0.07325	0.0663425	0.0766624	0.023	0.0225123	0.075	0.0305183	0.0122974	0.022511
1A	19951774	0.531749	0.528514	0.384394	0.505462	0.487703	0.331812	0.482892	0.50955	0.495334	0.0768632	0.102825	0.0769886	0.104849	0.104161	0.01925	0.0731094	0.103103	0.043774	0.07	0.0641926	0.0753806	0.02275	0.0230118	0.065	0.02775	0.0112809	0.0215
1A	20050125	0.49609	0.491992	0.390647	0.543095	0.47166	0.390376	0.480397	0.51003	0.493711	0.0753253	0.104452	0.0708306	0.106613	0.102458	0.019	0.0664493	0.0965927	0.0442735	0.0610285	0.0589268	0.0647893	0.01825	0.022	0.0643695	0.0225	0.00801279	0.0185
1A	20175225	0.504854	0.499697	0.379314	0.554193	0.478437	0.313026	0.49248	0.516224	0.496879	0.0792875	0.104391	0.0712944	0.106098	0.0996973	0.01925	0.0687324	0.0980981	0.0452953	0.0660606	0.0629432	0.0692456	0.0205	0.0185	0.066157	0.02225	0.00825476	0.016
1A	20250008	0.49876	0.48974	0.369094	0.543282	0.465107	0.411122	0.485682	0.508654	0.491655	0.0758642	0.106099	0.0775163	0.10875	0.1006	0.01775	0.0642022	0.0988488	0.0485485	0.0618118	0.0601821	0.0665471	0.0192588	0.01975	0.0629069	0.021	0.00775752	0.0175
1A	20350066	0.497864	0.490005	0.367984	0.544964	0.466672	0.385524	0.485939	0.506626	0.48962	0.0788226	0.110769	0.0790247	0.113	0.104422	0.0155	0.0634802	0.0972985	0.0480215	0.0618442	0.0608706	0.0661457	0.022515	0.0225	0.0634697	0.0255	0.00651053	0.0182593
1A	20450101	0.519138	0.50778	0.358052	0.542294	0.482703	0.365919	0.493735	0.521175	0.496699	0.0780782	0.110599	0.0770936	0.112304	0.105119	0.013	0.0596524	0.0957955	0.0458166	0.0583083	0.0616947	0.0632611	0.0232653	0.0215	0.06247	0.02525	0.00776884	0.0202598
1A	20550511	0.554989	0.542305	0.363822	0.495946	0.495321	0.357277	0.501553	0.507332	0.497275	0.0745752	0.105556	0.0801744	0.105344	0.103674	0.0125	0.0602139	0.0955	0.0460381	0.0612798	0.0644433	0.0661119	0.023765	0.023274	0.0611222	0.02725	0.00801955	0.0215095
1A	20654601	0.560537	0.547121	0.368602	0.498823	0.498533	0.353127	0.506003	0.505567	0.507341	0.0823277	0.104754	0.085795	0.105156	0.10397	0.015	0.0730877	0.105	0.043609	0.072283	0.0741826	0.0794899	0.0242653	0.0232735	0.0636325	0.02925	0.00877586	0.0215098
1A	20750307	0.550907	0.53882	0.36441	0.508938	0.490794	0.348184	0.498792	0.510446	0.502789	0.0944268	0.125444	0.0937951	0.128925	0.126326	0.012	0.0756281	0.119076	0.0526406	0.0775	0.0733403	0.0833583	0.019	0.0232745	0.0718051	0.0245492	0.00826277	0.0220108
1A	20850082	0.541221	0.530262	0.381893	0.516088	0.490791	0.341044	0.494767	0.509448	0.498239	0.0943089	0.133434	0.0948859	0.1376	0.132158	0.012	0.07764	0.125071	0.0586383	0.07775	0.0713213	0.08519	0.01575	0.021523	0.0742938	0.0227902	0.0110065	0.0217603
1A	21037472	0.542701	0.531085	0.382148	0.514889	0.490534	0.341972	0.498028	0.51073	0.498472	0.0940561	0.133182	0.0956024	0.1371	0.131653	0.01225	0.077389	0.125571	0.0598913	0.07725	0.0720721	0.0846854	0.016	0.0215235	0.0735435	0.0230422	0.0110045	0.0220205
1A	21050681	0.536811	0.52657	0.384483	0.51565	0.486739	0.345228	0.493502	0.508985	0.496944	0.0930506	0.135782	0.0979556	0.140606	0.134179	0.0125	0.0778931	0.127819	0.0624373	0.078	0.0725726	0.0854463	0.017	0.021523	0.0747938	0.0235442	0.0110048	0.0220205
1A	21152842	0.522362	0.513527	0.384053	0.517898	0.475129	0.343558	0.479899	0.506606	0.490187	0.0929338	0.13923	0.098412	0.143926	0.137054	0.0105	0.0791617	0.133694	0.063971	0.07725	0.0700576	0.0858663	0.01675	0.01851	0.0733211	0.0222892	0.0102533	0.02102
1A	21250378	0.521875	0.516804	0.377312	0.503537	0.47643	0.333425	0.480111	0.505853	0.479526	0.0898701	0.142762	0.0996785	0.147074	0.140268	0.0105	0.0765117	0.137198	0.0714262	0.0765	0.0719804	0.0831252	0.01675	0.02	0.0735571	0.0227912	0.0115048	0.0180175
1A	21350043	0.528737	0.522302	0.387273	0.498673	0.484206	0.324058	0.484921	0.502331	0.476549	0.0793864	0.124034	0.0840959	0.129281	0.126892	0.00800501	0.0671987	0.118179	0.0616215	0.06575	0.0635159	0.0737289	0.014	0.0160145	0.0678221	0.0200392	0.0115181	0.01652
1A	21450649	0.54323	0.53976	0.388944	0.501703	0.504498	0.333689	0.497897	0.509356	0.492401	0.0755	0.111786	0.0839713	0.118545	0.113478	0.013759	0.0698587	0.113925	0.0578553	0.0675	0.0662247	0.074177	0.019	0.0225406	0.0673076	0.0260133	0.0127802	0.0177665
1A	21550461	0.551366	0.546457	0.389365	0.504898	0.511749	0.344094	0.502458	0.511248	0.494969	0.08275	0.109617	0.0807284	0.118562	0.115383	0.014005	0.0721895	0.105559	0.0530873	0.0705338	0.0676238	0.0754164	0.01725	0.0212783	0.0697898	0.0222623	0.00852156	0.01375
1A	21653328	0.557069	0.549019	0.387977	0.507202	0.516547	0.341446	0.506505	0.513587	0.496981	0.081	0.108277	0.0802715	0.116804	0.11501	0.0152563	0.0696498	0.101053	0.0501106	0.0673161	0.0638475	0.0731964	0.018	0.0210308	0.0732913	0.0215123	0.00927261	0.0165341
1A	21750029	0.575764	0.567119	0.391387	0.512731	0.535321	0.361989	0.52075	0.531639	0.514137	0.0795398	0.11199	0.0753279	0.117559	0.113591	0.01625	0.0663282	0.0955488	0.0441089	0.0635636	0.0602362	0.0694768	0.0205	0.0245429	0.0765403	0.0237638	0.00926002	0.0167892
1A	21850022	0.557658	0.547734	0.38364	0.501618	0.5133	0.384648	0.503	0.51741	0.501518	0.078036	0.113264	0.073618	0.114107	0.107874	0.01375	0.0652814	0.0955488	0.0486361	0.0648156	0.060237	0.0706329	0.021	0.0232605	0.0751454	0.0225	0.00925902	0.0160341
1A	21950180	0.542714	0.534206	0.381853	0.49212	0.492546	0.352299	0.490708	0.508427	0.496177	0.0730731	0.116982	0.0766309	0.115875	0.111615	0.011	0.06128	0.0989095	0.0508919	0.0617805	0.0610265	0.0699172	0.022262	0.02025	0.0736851	0.02275	0.00850752	0.0152871
1A	22050153	0.53789	0.529175	0.381204	0.496033	0.483233	0.382396	0.482847	0.510111	0.500003	0.0746129	0.112333	0.0784267	0.113667	0.107252	0.01	0.0644158	0.0976462	0.05005	0.06125	0.0619376	0.0673857	0.0240108	0.022	0.0683886	0.025763	0.00751503	0.0127553
1A	22150026	0.520711	0.511179	0.382171	0.493389	0.466193	0.353353	0.468892	0.497935	0.48382	0.0753704	0.115812	0.0815265	0.116677	0.112626	0.00975	0.0676244	0.103907	0.0520611	0.06525	0.0660141	0.0712121	0.0225225	0.0195	0.0708906	0.0250128	0.00953717	0.0102585
1A	22250137	0.520981	0.513085	0.395854	0.507373	0.472151	0.363734	0.477076	0.510588	0.484638	0.0784068	0.112261	0.0817825	0.117311	0.113479	0.01	0.0676542	0.102349	0.0447738	0.06275	0.0649519	0.0676306	0.02002	0.01825	0.0718218	0.0255125	0.00703421	0.01001
1A	22351528	0.528784	0.518179	0.38544	0.501369	0.482138	0.358331	0.480364	0.510875	0.480063	0.0726211	0.101793	0.0749763	0.107057	0.103122	0.01075	0.0634043	0.09525	0.04202	0.05725	0.0613005	0.0625539	0.019511	0.02175	0.0692843	0.0242635	0.00828843	0.0135105
1A	22450885	0.519385	0.510854	0.38367	0.483332	0.477543	0.352757	0.472912	0.496438	0.462946	0.0703292	0.110235	0.0775846	0.111	0.10591	0.01025	0.0612652	0.102	0.0467753	0.05825	0.0629144	0.0619453	0.0162593	0.01975	0.0692873	0.020508	0.00828692	0.0137553
1A	22552423	0.516676	0.508305	0.375703	0.485289	0.477534	0.343296	0.477665	0.493189	0.467136	0.0681042	0.104176	0.0740166	0.105804	0.1001	0.011	0.0593687	0.095049	0.0440907	0.058	0.0608234	0.0597913	0.016	0.020509	0.0672835	0.0197588	0.0047658	0.0157595
1A	22650145	0.524291	0.511561	0.365615	0.481446	0.479506	0.334388	0.484209	0.493138	0.47213	0.0688252	0.103523	0.0754592	0.109306	0.103619	0.011	0.0607571	0.0977993	0.0476154	0.0595	0.0646528	0.0624417	0.014262	0.0175155	0.064284	0.0200085	0.0052643	0.015515
1A	22750085	0.516458	0.503802	0.368866	0.498467	0.473778	0.337407	0.48317	0.497727	0.477202	0.0730711	0.103574	0.0730464	0.110304	0.104979	0.011	0.0669047	0.0994634	0.0453375	0.0645	0.0623457	0.0665308	0.015012	0.0157891	0.0665335	0.02225	0.00501303	0.012511
1A	22850016	0.530541	0.519542	0.370727	0.504988	0.484644	0.358456	0.489475	0.504531	0.483593	0.0701403	0.0998993	0.0661236	0.104299	0.0990947	0.01	0.06594	0.0948878	0.046342	0.059	0.0563998	0.0620007	0.012765	0.0137758	0.0630949	0.0235	0.00501104	0.013262
1A	22950026	0.542425	0.53153	0.368096	0.507232	0.494619	0.356622	0.49758	0.514349	0.484538	0.0713213	0.10091	0.0694823	0.106106	0.0971047	0.01125	0.0663487	0.0948776	0.049851	0.0605	0.0535376	0.0614846	0.01175	0.0117696	0.0638463	0.0175	0.00726428	0.0147575
1A	23050303	0.550168	0.54531	0.37931	0.499435	0.505501	0.356846	0.50378	0.511922	0.488136	0.0708171	0.104385	0.0709414	0.10986	0.100661	0.01175	0.0674858	0.0960128	0.0511293	0.0627873	0.0537541	0.0627069	0.00950476	0.0117666	0.0655977	0.01475	0.008253	0.015267
1A	23150184	0.562801	0.558591	0.375764	0.492827	0.517354	0.363733	0.519866	0.510316	0.488113	0.0718218	0.107404	0.0708078	0.11498	0.103457	0.01125	0.0677379	0.0959799	0.0488716	0.0617825	0.0582765	0.0656028	0.0112645	0.012	0.0644771	0.018	0.0075035	0.0177678
1A	23250430	0.566852	0.559336	0.368477	0.475514	0.520089	0.331477	0.524375	0.505618	0.487158	0.0768302	0.107889	0.0795253	0.117426	0.108159	0.01375	0.0741771	0.106018	0.047849	0.0686009	0.0719337	0.0735887	0.015015	0.01825	0.0654156	0.02125	0.01	0.018777
1A	23350228	0.566511	0.560002	0.37626	0.476518	0.521366	0.322506	0.520552	0.512146	0.493425	0.0758258	0.114332	0.0794496	0.12213	0.116091	0.01175	0.0713591	0.108019	0.0488219	0.0635942	0.0684231	0.0727273	0.014014	0.01725	0.0714178	0.022	0.00925	0.015015
1A	23450092	0.560012	0.549197	0.379353	0.481705	0.514837	0.306884	0.515304	0.512748	0.501142	0.0833327	0.112057	0.0839784	0.111921	0.110976	0.0140281	0.0759334	0.105706	0.0465465	0.0663156	0.0700128	0.0731242	0.01725	0.022	0.0784006	0.0240205	0.0112558	0.0140083
1A	23613262	0.562394	0.554791	0.3743	0.480808	0.515346	0.299736	0.515562	0.518765	0.503757	0.08125	0.108693	0.0827491	0.109052	0.1066	0.0142841	0.0707831	0.0994573	0.0473186	0.0637492	0.0622755	0.0731584	0.01775	0.019	0.0780781	0.0245276	0.010254	0.0115
1A	23650052	0.554561	0.547471	0.38207	0.490557	0.511839	0.297669	0.513051	0.521574	0.502784	0.07975	0.104418	0.0798062	0.105801	0.104378	0.0130211	0.0672691	0.0964533	0.0450381	0.0621811	0.0597189	0.073157	0.017	0.0205	0.0783283	0.0225276	0.0107565	0.0125
1A	23751433	0.540166	0.534068	0.375759	0.492141	0.495959	0.305185	0.499007	0.50934	0.494973	0.0815	0.109788	0.0786075	0.108609	0.106326	0.0125301	0.0625099	0.0937338	0.0447948	0.060474	0.0612091	0.0642091	0.02075	0.01925	0.0722895	0.0252781	0.00850851	0.01475
1A	23898172	0.530051	0.526536	0.372967	0.491436	0.487143	0.308224	0.490714	0.504565	0.482812	0.0748546	0.115511	0.0772625	0.113867	0.112811	0.012	0.0558932	0.0909886	0.0455386	0.0547262	0.0557302	0.0600656	0.0205	0.02	0.0685982	0.0245266	0.00876707	0.018
1A	23964958	0.52752	0.52504	0.370519	0.491624	0.484652	0.312037	0.487196	0.500501	0.477994	0.070847	0.114294	0.0743772	0.112914	0.111307	0.01025	0.0546133	0.0899736	0.047273	0.0529722	0.0566895	0.0571034	0.019758	0.0165	0.0630932	0.0245	0.00702467	0.01776
1A	24050167	0.525007	0.522527	0.38928	0.514963	0.484638	0.32621	0.487212	0.511084	0.486859	0.0686062	0.114797	0.0771661	0.112669	0.110053	0.0100053	0.0556034	0.097698	0.05325	0.0543043	0.0592804	0.0583625	0.018758	0.01675	0.0615606	0.022	0.00727488	0.017509
1A	24150530	0.531778	0.527789	0.385405	0.512106	0.491172	0.329432	0.494216	0.508577	0.488383	0.0681667	0.118056	0.0770239	0.114669	0.110995	0.0100055	0.0588088	0.102956	0.05675	0.0578349	0.05834	0.0572611	0.0197588	0.01625	0.0580596	0.02375	0.00803213	0.0172645
1A	24251854	0.528478	0.521788	0.399648	0.516817	0.490694	0.334057	0.496733	0.511088	0.495722	0.0718627	0.120518	0.0797363	0.118925	0.115499	0.0125053	0.0656061	0.109211	0.0602805	0.0625626	0.059944	0.0676321	0.0196309	0.01525	0.0685992	0.0250138	0.00828542	0.0162808
1A	24350138	0.540118	0.530588	0.410944	0.524138	0.504521	0.340796	0.507775	0.524156	0.506561	0.0776553	0.118819	0.0784473	0.117611	0.110723	0.0140048	0.0679597	0.110055	0.0583327	0.0647818	0.0629373	0.0751126	0.0188675	0.0135	0.07128	0.025763	0.00876302	0.0142723
1A	24464167	0.542851	0.53135	0.397176	0.505976	0.502266	0.330892	0.505461	0.516577	0.500012	0.0804513	0.118823	0.0824328	0.122177	0.114133	0.0155	0.0674461	0.112362	0.0546073	0.0665345	0.0639129	0.0750295	0.0216168	0.01575	0.0762885	0.0262633	0.00802081	0.0132753
1A	24550017	0.53511	0.526601	0.39761	0.503278	0.495764	0.34031	0.496013	0.517117	0.491955	0.089634	0.131159	0.0922119	0.13671	0.126853	0.0185	0.0711884	0.117178	0.0533821	0.069285	0.0692429	0.0798	0.0219794	0.0185	0.0860861	0.0280128	0.00676353	0.0147703
1A	24751417	0.529394	0.522335	0.386299	0.495075	0.484638	0.317174	0.485651	0.512612	0.486325	0.0826211	0.122083	0.0869089	0.129872	0.120482	0.0145	0.0644762	0.103904	0.04785	0.0645325	0.0637209	0.0724614	0.0199271	0.0185	0.0746476	0.02475	0.00726453	0.0155155
1A	24850088	0.541468	0.532853	0.389022	0.49635	0.494933	0.32164	0.49598	0.515098	0.491897	0.0813711	0.119539	0.0820353	0.126378	0.117972	0.01525	0.0619049	0.098644	0.0450932	0.062531	0.0617164	0.0701921	0.0201035	0.019	0.0751386	0.0255	0.00751503	0.0147648
1A	24950568	0.549514	0.544406	0.382717	0.504662	0.499318	0.320562	0.504488	0.518168	0.499971	0.076295	0.113431	0.0802226	0.119648	0.112192	0.012	0.0650611	0.100159	0.0458204	0.0662865	0.0649684	0.0691447	0.0183561	0.019	0.0699265	0.024	0.00727258	0.0157733
1A	25050126	0.546148	0.539862	0.386006	0.510093	0.500181	0.322039	0.504191	0.524151	0.49916	0.075032	0.113513	0.0800056	0.1195	0.113549	0.0117555	0.0691019	0.097899	0.0472973	0.0680335	0.0647536	0.0726275	0.0163434	0.019	0.0690261	0.02225	0.00952457	0.0177678
1A	25150528	0.557085	0.552682	0.383954	0.51449	0.512842	0.330648	0.520826	0.524952	0.510582	0.0628448	0.0941691	0.0664445	0.098	0.0913897	0.0100065	0.0629401	0.0831654	0.0437938	0.06	0.0599947	0.0647172	0.0132555	0.0142573	0.0574071	0.019	0.00827458	0.0165083
1A	25255332	0.558386	0.555619	0.386317	0.522411	0.517309	0.341934	0.523358	0.529722	0.51087	0.0658846	0.0993891	0.0698519	0.101602	0.0966271	0.0125055	0.0656792	0.0926375	0.0453156	0.0615	0.0605596	0.0688385	0.0112595	0.0165088	0.0636034	0.0160068	0.00902005	0.0160093
1A	25351085	0.554593	0.548579	0.373091	0.508654	0.515918	0.334982	0.512324	0.522472	0.504103	0.0676313	0.0997994	0.0675528	0.104909	0.098236	0.013257	0.0577309	0.0871271	0.0437938	0.0535	0.0516397	0.0602926	0.0122623	0.0192578	0.063101	0.017009	0.00900902	0.01375
1A	25450067	0.564345	0.559152	0.368956	0.516372	0.519378	0.323088	0.520585	0.528278	0.515077	0.0661308	0.0921271	0.0681818	0.0956457	0.0902069	0.0106983	0.0552209	0.0865922	0.0435213	0.0525	0.0515858	0.0599215	0.0135105	0.01775	0.0587445	0.017008	0.01001	0.01625
1A	25550071	0.566337	0.558429	0.370222	0.519733	0.51917	0.321098	0.519372	0.534024	0.511772	0.0663459	0.0942369	0.0696756	0.101604	0.0940794	0.0114224	0.0571431	0.0942988	0.0477978	0.0545	0.052526	0.062248	0.0147558	0.0172929	0.0573434	0.0182583	0.0102553	0.0160108
1A	25658511	0.568272	0.556611	0.360432	0.516489	0.520182	0.319977	0.514342	0.530751	0.512068	0.0638171	0.0872151	0.0643533	0.0960445	0.0883139	0.00773563	0.0551102	0.0870912	0.046525	0.0505	0.050774	0.0553621	0.01625	0.0158056	0.0527551	0.02025	0.00951962	0.0170078
1A	25755288	0.551091	0.541204	0.369889	0.514884	0.506043	0.324122	0.500203	0.531033	0.502806	0.0690681	0.0989838	0.0723447	0.107799	0.0998996	0.00769828	0.0568534	0.0938532	0.0525295	0.05125	0.05	0.0568707	0.017	0.0140631	0.0597576	0.02	0.00727034	0.0152573
1A	25861896	0.547572	0.542778	0.37778	0.518134	0.505555	0.327493	0.503257	0.532213	0.502289	0.0643106	0.100566	0.0746241	0.10825	0.100013	0.0088477	0.0568637	0.0975976	0.0543043	0.05325	0.0537778	0.0577124	0.0165	0.0140783	0.05675	0.0195	0.00802008	0.0175255
1A	25952868	0.548901	0.543806	0.37726	0.517133	0.508064	0.331404	0.506301	0.532764	0.501069	0.0653061	0.101819	0.073566	0.11125	0.103988	0.0095977	0.0583667	0.0973473	0.0535536	0.054	0.0530283	0.0567622	0.01675	0.0140379	0.05775	0.01975	0.00676581	0.0185265
1A	26135918	0.550482	0.543725	0.380559	0.520407	0.509808	0.33503	0.50956	0.53209	0.503047	0.0678151	0.104067	0.0755234	0.11275	0.10704	0.01275	0.0599027	0.0998447	0.0523023	0.0545	0.0559632	0.0576233	0.017	0.0155581	0.06075	0.023	0.00777662	0.0175273
1A	26150423	0.549154	0.542701	0.382886	0.516524	0.507529	0.334481	0.509266	0.529792	0.499178	0.0707835	0.108581	0.0786575	0.11625	0.110757	0.01375	0.0643591	0.104594	0.0530531	0.0585	0.0607467	0.0607443	0.01675	0.0155581	0.0645	0.02225	0.00828037	0.0185301
1A	26250001	0.550467	0.540929	0.372776	0.501675	0.51234	0.321939	0.509534	0.520172	0.497197	0.07375	0.111697	0.083376	0.118057	0.116519	0.01225	0.0695994	0.108581	0.0523246	0.065289	0.0633884	0.0672318	0.01725	0.0160783	0.0693252	0.022	0.00828087	0.020266
1A	26350030	0.54557	0.534561	0.379397	0.500702	0.502513	0.314666	0.510309	0.515979	0.494397	0.06875	0.11085	0.082013	0.114803	0.110161	0.01325	0.0713911	0.107263	0.0488206	0.0697868	0.0624118	0.070949	0.0145	0.016	0.0684221	0.02	0.00927256	0.0210205
1A	26450070	0.558511	0.542172	0.378021	0.498221	0.506547	0.317372	0.518394	0.511606	0.493931	0.076	0.111253	0.0879948	0.112556	0.112058	0.018	0.0773273	0.106588	0.0475706	0.0730375	0.0675093	0.0753547	0.0175	0.019	0.0726131	0.026	0.0120482	0.0212695
1A	26550009	0.546239	0.531849	0.393351	0.509676	0.501249	0.331511	0.508095	0.514608	0.49269	0.0770418	0.107808	0.0833204	0.108306	0.103768	0.01725	0.078789	0.106089	0.0483209	0.0760385	0.071162	0.0785732	0.01825	0.021	0.0713906	0.0255	0.0130351	0.0175155
1A	26650607	0.552548	0.54372	0.392641	0.509122	0.506801	0.333359	0.516928	0.517885	0.502518	0.0771566	0.103825	0.0809632	0.105	0.101006	0.01875	0.0743612	0.103365	0.0487755	0.070787	0.0719676	0.0737744	0.02125	0.02075	0.0710335	0.02625	0.0150734	0.016021
1A	26765798	0.538475	0.532882	0.395795	0.50202	0.501008	0.336224	0.506582	0.510558	0.492966	0.078278	0.105797	0.0838439	0.10675	0.106729	0.017	0.0776113	0.105889	0.0493236	0.0765375	0.0749117	0.078112	0.026	0.01875	0.071222	0.03	0.0148281	0.0137655
1A	26850111	0.52909	0.526336	0.389074	0.497374	0.489946	0.32151	0.493737	0.505053	0.485412	0.0757657	0.102148	0.0760109	0.109	0.105286	0.01425	0.0738604	0.100665	0.0480486	0.0755365	0.0698548	0.0765682	0.024	0.0175	0.0721434	0.02525	0.0120644	0.01575
1A	26951549	0.529037	0.526592	0.385023	0.497172	0.493464	0.319688	0.494475	0.508362	0.493905	0.0687549	0.104108	0.0762702	0.10975	0.107463	0.014	0.0696136	0.0995475	0.0490476	0.069537	0.0644553	0.0718308	0.0215	0.014	0.0681076	0.02325	0.0105505	0.0175
1A	27050404	0.499562	0.488932	0.391115	0.509809	0.457561	0.326895	0.460251	0.497973	0.477062	0.0666429	0.104432	0.0746522	0.1115	0.109701	0.0117802	0.0693193	0.0982965	0.0493229	0.06775	0.0601251	0.07057	0.01825	0.01225	0.064788	0.02225	0.00704032	0.017
1A	27150399	0.475439	0.466598	0.400855	0.53025	0.432766	0.361609	0.438138	0.494239	0.47825	0.06278	0.101173	0.0767248	0.108765	0.102662	0.0110239	0.0686083	0.103548	0.0485476	0.06425	0.0585899	0.0688377	0.01425	0.0115	0.05775	0.016766	0.0075	0.01825
1A	27254486	0.471992	0.466131	0.412646	0.545702	0.431254	0.393507	0.443459	0.508443	0.495169	0.0598736	0.0987805	0.08053	0.105523	0.0966304	0.0110239	0.0673522	0.10525	0.0488236	0.059	0.0608791	0.06234	0.01525	0.0121665	0.0520775	0.0170165	0.00700475	0.016
1A	27350240	0.466595	0.461092	0.415146	0.559167	0.417203	0.404872	0.452201	0.523237	0.492423	0.0656345	0.103223	0.085892	0.107931	0.0986361	0.0150264	0.0718931	0.1135	0.0561434	0.06725	0.0668838	0.069725	0.02025	0.017618	0.0543319	0.0227808	0.00926956	0.018
1A	27450052	0.489905	0.488218	0.425562	0.567129	0.445547	0.427813	0.48319	0.542528	0.512425	0.0671303	0.109202	0.0928051	0.11109	0.101162	0.0145	0.0763612	0.1195	0.0556112	0.07175	0.0748931	0.0737641	0.019	0.0184165	0.056826	0.0245328	0.0142743	0.02225
1A	27550029	0.488119	0.487953	0.41738	0.564791	0.441295	0.418547	0.497244	0.558998	0.510098	0.0686748	0.115393	0.0948248	0.111623	0.104013	0.0175314	0.0765766	0.1205	0.0560861	0.07325	0.075438	0.078082	0.0215	0.020118	0.0553358	0.0275143	0.016057	0.0255266
1A	27650016	0.479966	0.475208	0.400328	0.555394	0.432385	0.404805	0.489492	0.552473	0.500213	0.0705706	0.114338	0.0921755	0.111127	0.106341	0.0157852	0.0788657	0.124	0.0545636	0.07875	0.0760525	0.0849709	0.02001	0.0205105	0.056	0.0257663	0.0173012	0.0282806
1A	27750117	0.482551	0.474161	0.398709	0.54817	0.433227	0.404333	0.475976	0.544614	0.49563	0.0705335	0.110496	0.0865483	0.107175	0.100486	0.0115314	0.0721419	0.119056	0.0477978	0.0695	0.0700244	0.0776132	0.0167741	0.016008	0.0515	0.02325	0.0142906	0.0225451
1A	27850239	0.472876	0.46069	0.396709	0.544364	0.416153	0.385552	0.470721	0.544498	0.490844	0.0683183	0.10168	0.084216	0.101368	0.0932811	0.0115364	0.0666333	0.109049	0.0447936	0.0655	0.0670854	0.0730536	0.0192972	0.0187605	0.04925	0.0205	0.0132896	0.0225526
1A	27950297	0.476378	0.466195	0.383124	0.544115	0.42348	0.379373	0.477978	0.540248	0.488829	0.0673173	0.0927485	0.0740308	0.0940992	0.0852462	0.0130389	0.0631416	0.104605	0.0442941	0.06175	0.0668342	0.0671657	0.0185805	0.0172598	0.04525	0.0215	0.0132766	0.023342
1A	28050231	0.473566	0.463333	0.37707	0.534477	0.418208	0.369975	0.467471	0.528849	0.481462	0.0642863	0.0945665	0.0752667	0.0938462	0.0863231	0.014	0.0603206	0.103604	0.049204	0.05825	0.0646047	0.0619019	0.0168087	0.0140085	0.0435	0.02	0.0132723	0.0175527
1A	28150004	0.479869	0.468658	0.387467	0.547288	0.421515	0.369121	0.474925	0.538252	0.48885	0.0655338	0.0967052	0.0739954	0.0915458	0.0829479	0.012	0.0578046	0.100357	0.0487578	0.05475	0.0645729	0.059532	0.0163072	0.0135	0.0462743	0.01875	0.0135185	0.0178034
1A	28264950	0.470477	0.462737	0.389806	0.555741	0.415369	0.375855	0.486429	0.549462	0.494439	0.0640295	0.100767	0.0741573	0.0918457	0.085538	0.01425	0.0595666	0.104855	0.0495018	0.059	0.0678054	0.0632934	0.0177922	0.01525	0.0457991	0.0195	0.0152653	0.0192912
1A	28350432	0.472541	0.466912	0.394448	0.556975	0.418588	0.376991	0.485944	0.552104	0.491912	0.0657848	0.101763	0.0749448	0.092389	0.0874232	0.015	0.0650731	0.109074	0.0502302	0.0615	0.0702445	0.0680135	0.0187726	0.0147593	0.0468237	0.02275	0.018767	0.0225301
1A	28450164	0.485164	0.475155	0.407053	0.557129	0.422864	0.379473	0.482428	0.552665	0.49723	0.0667843	0.103053	0.078112	0.092638	0.0899299	0.015	0.0625636	0.103227	0.049238	0.05825	0.0647933	0.0646835	0.0172688	0.0147585	0.0463219	0.022	0.0170258	0.02175
1A	28550031	0.485845	0.478121	0.409883	0.567775	0.427747	0.390805	0.495732	0.568033	0.508895	0.0697818	0.0984307	0.0797348	0.0911467	0.0866575	0.012	0.0625757	0.0970441	0.0445782	0.058	0.0641416	0.064856	0.0175	0.0157575	0.0468236	0.023	0.0157756	0.022263
1A	28662139	0.486372	0.47687	0.405282	0.565118	0.425206	0.391055	0.491198	0.565325	0.503563	0.067038	0.0956814	0.0776484	0.0910957	0.0866224	0.01225	0.0603257	0.0981554	0.0442738	0.0575	0.0607611	0.0635792	0.017	0.0152593	0.0438245	0.0235	0.0167801	0.0242615
1A	28750144	0.496191	0.489664	0.407459	0.559145	0.437485	0.384986	0.496456	0.558851	0.504775	0.0621178	0.0904064	0.0770892	0.0871743	0.083777	0.01425	0.057026	0.0897063	0.0420223	0.0555546	0.060203	0.0617737	0.0165	0.0150093	0.0432723	0.0245	0.0175439	0.0255143
1A	28891207	0.496738	0.490708	0.401258	0.553605	0.439805	0.382669	0.495716	0.554867	0.505336	0.0588635	0.0871334	0.0763056	0.0833704	0.0818634	0.0135	0.0538675	0.0882918	0.04225	0.0555636	0.0566657	0.0600088	0.01575	0.01525	0.0417695	0.023	0.0198077	0.0277778
1A	28950078	0.492882	0.487136	0.399692	0.547587	0.439627	0.386248	0.494688	0.55121	0.503803	0.0605879	0.089218	0.072308	0.0823779	0.0798312	0.01325	0.0564613	0.088788	0.04325	0.0570706	0.0574912	0.0632787	0.01625	0.01325	0.042323	0.022	0.0190482	0.0252753
1A	29050076	0.499744	0.495231	0.409978	0.554717	0.443832	0.416668	0.493951	0.553262	0.508342	0.0585835	0.0929985	0.0719878	0.0869182	0.0852584	0.0145	0.0597714	0.0965	0.04675	0.0605596	0.0600779	0.0663823	0.0215	0.01525	0.0445853	0.026766	0.0197999	0.0245336
1A	29150253	0.495973	0.493718	0.413141	0.566499	0.444547	0.409072	0.501008	0.563729	0.513649	0.0635895	0.0953052	0.0710067	0.0851664	0.0869347	0.01525	0.0633166	0.095	0.0452723	0.0635716	0.0620744	0.0701721	0.023	0.0165	0.0449016	0.0275158	0.0192873	0.0240325
1A	29250129	0.499881	0.494073	0.399089	0.565202	0.447982	0.408773	0.495978	0.560432	0.512168	0.06275	0.0906896	0.0686424	0.0830897	0.0849246	0.01325	0.0625299	0.09025	0.0430178	0.0595	0.055225	0.062912	0.0215	0.01525	0.041395	0.025509	0.0170512	0.0205336
1A	29355810	0.491549	0.48373	0.402298	0.5676	0.438869	0.411659	0.496231	0.561532	0.509374	0.06325	0.090546	0.0713585	0.0852965	0.0876043	0.01375	0.0622774	0.0925	0.045045	0.0575	0.0549442	0.0620567	0.024	0.01575	0.0398954	0.0285165	0.0155466	0.0177665
1A	29457052	0.499229	0.491607	0.404814	0.570491	0.440056	0.408251	0.494472	0.55708	0.513926	0.062279	0.0884828	0.0725241	0.0858358	0.0875212	0.0145	0.0584543	0.09	0.0452953	0.053	0.0543294	0.0585106	0.025	0.0165	0.037648	0.03003	0.0157974	0.018016
1A	29560521	0.482353	0.477665	0.40247	0.568124	0.424477	0.388614	0.491707	0.554666	0.50583	0.060779	0.0904828	0.0725475	0.0871335	0.0874052	0.01425	0.0586476	0.092	0.0472973	0.05675	0.0543865	0.0624689	0.023	0.0155	0.0378313	0.0257916	0.0150225	0.019515
1A	29654790	0.496885	0.487303	0.402072	0.576556	0.436309	0.381411	0.499753	0.561908	0.51043	0.058276	0.0839146	0.0672233	0.0811271	0.0801445	0.01425	0.0588448	0.092	0.0472708	0.05325	0.0521832	0.06123	0.0215	0.01675	0.0337861	0.0260281	0.0135188	0.02675
1A	29750130	0.508419	0.501399	0.414764	0.579137	0.451128	0.396546	0.513548	0.56467	0.515241	0.0550288	0.0826468	0.0650009	0.0808775	0.0781694	0.014	0.0560576	0.092	0.0492793	0.0505	0.0544951	0.0635724	0.02125	0.018	0.03475	0.0267821	0.01725	0.0280316
1A	29853949	0.49829	0.486079	0.428985	0.601054	0.439994	0.413609	0.529041	0.591835	0.521676	0.0530268	0.0784455	0.0595272	0.0781629	0.0738739	0.01625	0.0530974	0.08775	0.04575	0.04725	0.0522088	0.0611909	0.019	0.0195	0.03425	0.0232781	0.0185	0.028523
1A	29950367	0.483022	0.474267	0.437468	0.605932	0.429599	0.421621	0.538589	0.601779	0.51849	0.05275	0.0740708	0.0589139	0.0725726	0.0734555	0.015	0.0498514	0.08	0.04275	0.04575	0.0486502	0.0552454	0.01375	0.019	0.034	0.02	0.017	0.0270346
1A	30055140	0.475496	0.466212	0.434129	0.593485	0.422223	0.422279	0.528562	0.591575	0.510167	0.0525	0.0746492	0.0596856	0.0732848	0.076829	0.016	0.0519527	0.08225	0.04125	0.04875	0.0513404	0.059946	0.01675	0.01825	0.036	0.02275	0.0185	0.0225358
1A	30150086	0.477845	0.471602	0.436473	0.580821	0.425736	0.427482	0.512246	0.583799	0.510828	0.059535	0.0872124	0.0618829	0.0810368	0.0821464	0.01425	0.0587017	0.088	0.045275	0.05325	0.0530531	0.0641292	0.01625	0.019	0.0418267	0.022	0.01725	0.0207795
1A	30252480	0.473123	0.469757	0.431429	0.567661	0.423703	0.402084	0.499944	0.569948	0.504516	0.057708	0.0866023	0.0690245	0.0857978	0.0850083	0.0125	0.0583209	0.09425	0.0502765	0.05325	0.0539315	0.0639314	0.02025	0.0172573	0.0388147	0.0245	0.0145085	0.0197808
1A	30350253	0.493896	0.491412	0.422275	0.562881	0.44561	0.408244	0.50334	0.566437	0.513874	0.057965	0.0870498	0.0735206	0.0860408	0.0843993	0.012	0.0569836	0.0942918	0.0470258	0.0505	0.0521715	0.0624365	0.021	0.013759	0.0415932	0.0233089	0.016506	0.020028
1A	30450424	0.501261	0.493974	0.405276	0.555891	0.447055	0.392174	0.484634	0.554639	0.513386	0.0542583	0.0859403	0.0780541	0.0897975	0.0863192	0.011	0.0501591	0.0895405	0.0490265	0.04425	0.0469736	0.0560952	0.02075	0.0125125	0.0396008	0.0230664	0.0170085	0.021022
1A	30550155	0.475685	0.467617	0.397714	0.560331	0.428319	0.39162	0.495808	0.561518	0.497938	0.0449715	0.0719657	0.0805728	0.0849232	0.0787744	0.0115	0.0379073	0.0787915	0.0460248	0.0345	0.0366728	0.0420946	0.02025	0.0122575	0.0312968	0.0218089	0.0147563	0.018016
1A	30650080	0.477572	0.467435	0.38317	0.558442	0.429132	0.390358	0.486406	0.55791	0.494703	0.0468494	0.0730088	0.0781952	0.0881362	0.0807426	0.009	0.0404294	0.0793293	0.0430208	0.034766	0.0383411	0.0334008	0.018	0.0145065	0.0323284	0.0205772	0.01325	0.01875
1A	30753133	0.477266	0.46518	0.379271	0.555431	0.428137	0.386394	0.466307	0.555648	0.492386	0.0473196	0.0813525	0.077544	0.0936809	0.0856315	0.00975	0.0414942	0.0833907	0.0513279	0.0350198	0.0356518	0.0273011	0.017	0.016757	0.0298239	0.0212695	0.01325	0.021
1A	30850213	0.476761	0.466934	0.385001	0.562227	0.42358	0.401957	0.475191	0.563363	0.495697	0.0470942	0.0854822	0.0783982	0.0961885	0.0865717	0.00925	0.0432749	0.0860038	0.0516367	0.0372733	0.0366659	0.0239899	0.0165	0.01625	0.0298054	0.020268	0.011761	0.0195
1A	30951570	0.487723	0.476216	0.391011	0.568999	0.425278	0.422914	0.484897	0.56965	0.50152	0.0523101	0.086244	0.0776111	0.0959904	0.0843396	0.01	0.0442601	0.0880219	0.0492061	0.0385155	0.0406627	0.018679	0.0155	0.014	0.0298234	0.02002	0.0122718	0.02175
1A	31097213	0.484126	0.471705	0.391777	0.570865	0.421246	0.42797	0.486391	0.57223	0.49718	0.0535656	0.0869308	0.0788973	0.0989966	0.0863552	0.01175	0.0450406	0.0887717	0.0484515	0.0402668	0.0421642	0.0204439	0.01675	0.01475	0.0313205	0.0212713	0.0147778	0.02375
1A	31151100	0.483586	0.470434	0.38838	0.566337	0.42034	0.429911	0.482832	0.568165	0.494931	0.0533131	0.0897186	0.0798763	0.100802	0.088609	0.012	0.0452929	0.0903242	0.0499596	0.0402673	0.0421652	0.0199399	0.01675	0.01475	0.0303195	0.0212713	0.0142763	0.02325
1A	31250076	0.481981	0.470423	0.394494	0.574389	0.414396	0.446464	0.488661	0.573232	0.495675	0.0520521	0.0900133	0.0736985	0.0943887	0.0840334	0.0105	0.0475611	0.0880558	0.0489149	0.0407698	0.042139	0.016381	0.0165	0.0145	0.0290576	0.0210195	0.0132748	0.026
1A	31350148	0.470646	0.462642	0.40009	0.573897	0.403578	0.443823	0.501659	0.580224	0.49924	0.0536072	0.0880115	0.0688265	0.0881367	0.0793391	0.011	0.0475003	0.0875249	0.0486744	0.0408073	0.0419262	0.0169111	0.0155	0.01575	0.0300451	0.02051	0.0160228	0.02675
1A	31454564	0.433521	0.426878	0.418278	0.603739	0.372013	0.434899	0.532764	0.60422	0.487851	0.0513226	0.0915847	0.0720634	0.0851497	0.0763485	0.015	0.0449445	0.0870352	0.0478819	0.0375291	0.0413169	0.0184259	0.018	0.01825	0.0360178	0.02175	0.0162756	0.0282625
1A	31550087	0.391242	0.383884	0.432178	0.623932	0.357448	0.411874	0.559924	0.628866	0.480726	0.0445476	0.0803876	0.066311	0.0766806	0.070864	0.01675	0.0345812	0.0781836	0.041269	0.0307846	0.0364112	0.0231112	0.01975	0.02175	0.036269	0.01875	0.0175108	0.027559
1A	31650157	0.417378	0.411912	0.435035	0.621915	0.388396	0.410794	0.563339	0.629197	0.501507	0.0425416	0.0803139	0.0688994	0.074196	0.0686875	0.02125	0.0278152	0.0723554	0.041519	0.0242846	0.0362843	0.0286932	0.0257826	0.0315	0.037829	0.025	0.0215	0.0275878
1A	31750330	0.424383	0.416496	0.440881	0.631414	0.394349	0.41486	0.571961	0.637083	0.501754	0.04275	0.071688	0.0623245	0.0670499	0.0629917	0.024	0.0160261	0.0591406	0.0377695	0.01725	0.0380544	0.0311553	0.0277806	0.029	0.0333376	0.029	0.022	0.0260773
1A	31850114	0.466715	0.45511	0.411303	0.597392	0.417567	0.454459	0.524968	0.597525	0.505421	0.0440203	0.0691784	0.0586426	0.0663648	0.0654585	0.03075	0.0127816	0.0645425	0.0388293	0.0105	0.0466937	0.0442455	0.0378038	0.038	0.0393398	0.04075	0.0328405	0.0400163
1A	31950589	0.460095	0.448052	0.395491	0.581485	0.398615	0.42967	0.500985	0.57368	0.486555	0.0385385	0.0609501	0.0485897	0.0582599	0.061452	0.0295165	0.013054	0.0782828	0.0386342	0.00950601	0.0478673	0.0463345	0.0360145	0.0320198	0.043352	0.04	0.0318572	0.041527
1A	32050045	0.494626	0.478229	0.37867	0.538184	0.426368	0.466028	0.459423	0.526258	0.48724	0.038038	0.0686035	0.0552959	0.069234	0.0722101	0.0330178	0.0138045	0.0970971	0.0457347	0.00975852	0.0538575	0.0485439	0.0397718	0.0337645	0.0497129	0.04175	0.0343567	0.0430185
1A	32168629	0.514715	0.500277	0.385682	0.537863	0.454182	0.481748	0.461694	0.52679	0.498542	0.0392705	0.0692569	0.058073	0.0660726	0.072041	0.0450293	0.0160623	0.104307	0.0429876	0.0107608	0.0634542	0.0545348	0.0425	0.036771	0.0587793	0.04575	0.033593	0.0417821
1A	32250649	0.519264	0.506085	0.391004	0.53703	0.462774	0.493889	0.458195	0.525926	0.499415	0.0442698	0.0734612	0.0620513	0.0703935	0.0749108	0.0520163	0.0158226	0.114636	0.0429133	0.0105105	0.0689738	0.0596214	0.047	0.0410188	0.0640832	0.0515	0.0378442	0.0445445
1A	32350337	0.519205	0.509805	0.398097	0.547942	0.476022	0.499932	0.472472	0.53969	0.502632	0.0425175	0.0804374	0.0643977	0.0767755	0.0784694	0.0622678	0.0155779	0.123764	0.0471833	0.00926854	0.0761293	0.0614466	0.04825	0.0420145	0.0667608	0.053	0.0402663	0.0430361
1A	32452412	0.522731	0.514504	0.401291	0.551739	0.480497	0.503394	0.48021	0.543444	0.507139	0.0432688	0.0794111	0.0633326	0.0780486	0.0756606	0.0630208	0.0158291	0.122254	0.04716	0.01002	0.0794152	0.0621622	0.05	0.04325	0.0663427	0.0555	0.04175	0.0447841
1A	32550015	0.530714	0.522909	0.421715	0.577921	0.504805	0.542672	0.504044	0.567877	0.520194	0.05675	0.0880453	0.0810495	0.0850325	0.0788092	0.0762883	0.016812	0.135654	0.0487951	0.0117919	0.0909111	0.0682593	0.0595	0.05225	0.0713641	0.06375	0.0485	0.0555195
1A	32650023	0.534368	0.529804	0.421666	0.577502	0.515349	0.549949	0.510038	0.570429	0.517761	0.06675	0.0910075	0.0876002	0.0869078	0.0820546	0.0805762	0.0195788	0.140421	0.0497795	0.0130326	0.0956395	0.0749432	0.067	0.0615	0.0731494	0.0703845	0.05925	0.06925
1A	32750012	0.513227	0.506776	0.417807	0.576486	0.491455	0.535461	0.507557	0.574288	0.510115	0.0665	0.0917152	0.0922381	0.089682	0.0830365	0.0703203	0.0197992	0.131645	0.0515521	0.0112839	0.085307	0.0685956	0.06425	0.0595	0.0663553	0.0651245	0.0582795	0.0720358
1A	32850286	0.500174	0.493187	0.423909	0.581874	0.478262	0.526387	0.508291	0.584399	0.50753	0.0695318	0.0918441	0.0988861	0.0919388	0.0827882	0.0565731	0.0270476	0.12076	0.0511219	0.00952332	0.0718938	0.0636313	0.0625	0.061	0.0630985	0.0626355	0.0575737	0.0705295
1A	32950586	0.500484	0.493363	0.414863	0.573169	0.475552	0.513045	0.505006	0.579556	0.509648	0.0638297	0.0851167	0.091714	0.0873899	0.0791229	0.045034	0.036398	0.107823	0.0503716	0.00775325	0.059155	0.0659799	0.062	0.061	0.064	0.0596255	0.0550791	0.0657878
1A	33050064	0.493665	0.478544	0.401163	0.560551	0.460067	0.513904	0.490454	0.566564	0.495677	0.0575821	0.0807844	0.0847954	0.0853892	0.0784406	0.0322748	0.0374385	0.0907153	0.0459715	0.007005	0.0456327	0.0653495	0.05725	0.061	0.0607805	0.05725	0.0488244	0.0580313
1A	33150055	0.477046	0.433187	0.397841	0.570159	0.431673	0.504771	0.50562	0.573628	0.478344	0.045579	0.071526	0.0705034	0.07525	0.0664045	0.01925	0.0369347	0.0708621	0.0459582	0.00775275	0.0303841	0.0513669	0.04125	0.045768	0.0475396	0.04325	0.0338154	0.042
1A	33252426	0.477273	0.43614	0.396754	0.572864	0.42862	0.510274	0.504647	0.572815	0.475637	0.044579	0.0748066	0.0729933	0.0777883	0.0682253	0.017	0.0359438	0.0703478	0.0489458	0.008505	0.025115	0.0474046	0.0385	0.0422578	0.046046	0.04175	0.0330521	0.04
1A	33351123	0.48519	0.462619	0.406941	0.583037	0.443618	0.51782	0.514255	0.577786	0.490353	0.0452723	0.0812311	0.0762839	0.0850475	0.0775704	0.0205138	0.0331932	0.0754357	0.0511206	0.01125	0.0299102	0.0452486	0.03425	0.0352588	0.0430862	0.0395	0.0315384	0.03875
1A	33465211	0.472347	0.480642	0.426041	0.613056	0.464237	0.513593	0.545321	0.606573	0.521159	0.0473066	0.0848049	0.081028	0.0913622	0.0812482	0.0232643	0.0266062	0.0806837	0.0526511	0.01	0.0351759	0.0328244	0.025	0.0235138	0.032833	0.0345	0.0240653	0.03225
1A	33550668	0.487775	0.486491	0.436595	0.638677	0.487385	0.513204	0.566992	0.629096	0.537222	0.0465561	0.0861428	0.084578	0.0949003	0.0849992	0.022763	0.0220818	0.0839327	0.0552783	0.0085	0.0341558	0.0241919	0.018761	0.0160073	0.0275743	0.02875	0.018809	0.02475
1A	33650580	0.496536	0.51591	0.424628	0.612349	0.509275	0.495506	0.547032	0.612091	0.54329	0.0475475	0.0866009	0.0866853	0.0988992	0.090156	0.024515	0.0248311	0.0884269	0.0530791	0.00825	0.0364165	0.02356	0.0195145	0.0157593	0.0283099	0.02925	0.0208052	0.02575
1A	33753720	0.514516	0.545502	0.418048	0.594614	0.526569	0.517658	0.533682	0.594792	0.55589	0.0465561	0.0857878	0.0817106	0.0959208	0.0897309	0.0215143	0.0255981	0.0885626	0.054457	0.00775225	0.0356784	0.0240355	0.0172575	0.01575	0.0283129	0.0270088	0.0193216	0.02575
1A	33850022	0.506043	0.546736	0.413322	0.586857	0.527044	0.529825	0.528268	0.594321	0.552767	0.0410471	0.0729662	0.0726453	0.082133	0.0732663	0.01451	0.0206018	0.0779405	0.0497077	0.00625225	0.0286046	0.0239075	0.0105105	0.014	0.0273143	0.0242778	0.0157952	0.0197583
1A	33950389	0.514634	0.502578	0.405602	0.581837	0.486829	0.548452	0.523831	0.587936	0.524722	0.0405	0.0714397	0.0617102	0.0766533	0.0674044	0.015	0.0166064	0.0733831	0.0457179	0.0067525	0.0278328	0.0251357	0.00700902	0.014	0.0272605	0.0207838	0.0140063	0.0195113
1A	34050011	0.511686	0.491944	0.410248	0.565183	0.4407	0.5481	0.503862	0.574145	0.511843	0.0455	0.077128	0.0606482	0.0790791	0.0742243	0.0125	0.0161225	0.0733546	0.0449735	0.00600225	0.0225472	0.0265337	0.00850225	0.017	0.02425	0.0185308	0.014773	0.0242593
1A	34150283	0.493981	0.481845	0.423475	0.578653	0.411771	0.526649	0.512518	0.57943	0.510822	0.0465	0.0786598	0.0653327	0.0803126	0.0770119	0.014	0.0166407	0.0678403	0.0411907	0.01025	0.0245491	0.027575	0.01325	0.02	0.025544	0.0197896	0.0157741	0.0277778
1A	34250097	0.490122	0.459244	0.421359	0.579414	0.393773	0.488206	0.505078	0.575953	0.49822	0.0480411	0.0891078	0.073343	0.0925926	0.0907406	0.01625	0.0206157	0.0757895	0.0436739	0.0155	0.0260845	0.0304782	0.01825	0.02125	0.0230793	0.0190205	0.0160775	0.0317988
1A	34350061	0.490576	0.456334	0.41179	0.581955	0.366199	0.50245	0.507561	0.579039	0.493427	0.0458405	0.0884347	0.0719589	0.0920418	0.0904759	0.01525	0.0216071	0.0777883	0.0419264	0.01825	0.0245985	0.0269404	0.0225108	0.0225	0.0188266	0.018523	0.0160891	0.0307786
1A	34450033	0.476785	0.46832	0.399141	0.582124	0.344044	0.519265	0.503179	0.570635	0.501802	0.036841	0.080965	0.070297	0.0860861	0.0811389	0.02325	0.0252145	0.07554	0.0424031	0.02	0.0291145	0.0284368	0.021509	0.02225	0.0198549	0.0197801	0.0153363	0.0280346
1A	34552235	0.478932	0.472224	0.401452	0.592847	0.358356	0.532096	0.515599	0.584981	0.512523	0.0340891	0.0796894	0.0616989	0.0795796	0.073818	0.02025	0.0231757	0.0732883	0.0411864	0.0185	0.0260891	0.0264151	0.0195113	0.0215	0.0168216	0.019567	0.0140775	0.0250326
1A	34650161	0.467313	0.460495	0.406957	0.603152	0.369598	0.566549	0.528202	0.599056	0.507984	0.0383194	0.0841544	0.0649683	0.0797865	0.0718019	0.018	0.01813	0.068	0.04246	0.0127558	0.0240783	0.0190955	0.013758	0.01825	0.0160291	0.0137776	0.0107823	0.01925
1A	34750030	0.479779	0.473225	0.415812	0.59164	0.389102	0.562792	0.513202	0.580038	0.506205	0.0477978	0.0932189	0.0732026	0.0873373	0.0785641	0.01775	0.0171494	0.071	0.0442666	0.013255	0.0247996	0.0176037	0.0155	0.01925	0.0190293	0.0140465	0.0107748	0.019
1A	34850052	0.498783	0.489185	0.412667	0.585405	0.405155	0.544019	0.507046	0.582285	0.516156	0.0509155	0.101415	0.0796801	0.0928006	0.0881556	0.01375	0.0178227	0.07825	0.0444855	0.0132741	0.0197783	0.0136195	0.01925	0.01925	0.019759	0.0170239	0.0112643	0.02
1A	34951820	0.477152	0.466574	0.405717	0.587982	0.406379	0.523522	0.508517	0.579755	0.519276	0.0516611	0.0969127	0.096325	0.106046	0.102499	0.018	0.0172788	0.09675	0.0434051	0.0147755	0.0250348	0.0146421	0.03875	0.019	0.02075	0.03775	0.0145033	0.018759
1A	35051320	0.473336	0.460809	0.400829	0.586112	0.392172	0.519633	0.497244	0.575259	0.520147	0.045401	0.0860395	0.0979768	0.106051	0.0983384	0.01825	0.020523	0.124663	0.0448648	0.0157743	0.0263069	0.0168854	0.06725	0.01925	0.02225	0.04125	0.01775	0.0210098
1A	35150004	0.467526	0.458338	0.402713	0.587365	0.383762	0.495331	0.503996	0.588839	0.527186	0.0361416	0.0842103	0.090686	0.10144	0.0959938	0.019	0.0233102	0.126641	0.0420632	0.01802	0.0273646	0.0209149	0.0692918	0.01925	0.02325	0.04175	0.0165	0.0207598
1A	35255264	0.427592	0.412855	0.389394	0.586511	0.373721	0.439292	0.503257	0.582331	0.526222	0.0237886	0.0808035	0.0857566	0.0974177	0.0881296	0.0185	0.020065	0.120452	0.0443146	0.0170255	0.0276079	0.0251211	0.0677618	0.01575	0.0270143	0.04125	0.016	0.0197595
1A	35438982	0.4334	0.417746	0.395682	0.574104	0.38667	0.445865	0.495992	0.569883	0.514043	0.0235235	0.0843807	0.0862338	0.0999608	0.0886208	0.01875	0.0193112	0.118953	0.0448169	0.0165083	0.0288627	0.0246479	0.0650556	0.01575	0.0252638	0.0385	0.0155	0.01951
1A	35450324	0.438954	0.424036	0.398648	0.566196	0.393179	0.450577	0.490481	0.561656	0.508633	0.024024	0.0846282	0.0857395	0.0997189	0.0875685	0.019	0.0193155	0.118202	0.0445647	0.0160083	0.028611	0.0243863	0.0643043	0.01575	0.0252615	0.03675	0.016	0.01901
1A	35550060	0.468812	0.451979	0.400739	0.541404	0.410705	0.46498	0.471215	0.541781	0.487799	0.02176	0.088809	0.0740559	0.0914687	0.0765129	0.0145065	0.0185694	0.10492	0.0500677	0.0162578	0.0233375	0.0216298	0.0482888	0.01225	0.0257761	0.01975	0.0115	0.0235118
1A	35723231	0.497505	0.47748	0.405918	0.559324	0.398399	0.461068	0.498003	0.561742	0.514977	0.024024	0.0912656	0.0669428	0.0885093	0.0743369	0.015008	0.0145415	0.0753253	0.049351	0.0160085	0.0250616	0.0226613	0.0197698	0.0115	0.0265511	0.01575	0.0115	0.0255153
1A	35750045	0.495746	0.477197	0.408065	0.562634	0.398804	0.440268	0.499998	0.561401	0.519419	0.0240536	0.0920844	0.0689935	0.0903862	0.077559	0.0175098	0.0137877	0.0728228	0.050857	0.0182583	0.0253645	0.0224225	0.016507	0.0115	0.0273044	0.0155	0.011	0.0263004
1A	35850347	0.4802	0.489268	0.407781	0.564429	0.41684	0.418456	0.498788	0.559984	0.522427	0.0285504	0.094633	0.073456	0.0948448	0.0794349	0.017007	0.0140135	0.0743243	0.0525964	0.0175083	0.0271238	0.0178972	0.017507	0.0145	0.0270541	0.0175323	0.01275	0.0265602
1A	35950306	0.449794	0.503945	0.408627	0.558857	0.43195	0.416115	0.491255	0.552579	0.520033	0.0317988	0.0913277	0.0765144	0.0965966	0.0854445	0.0195078	0.014517	0.0715716	0.0501233	0.01925	0.0274066	0.0148893	0.0135065	0.01475	0.0252984	0.0205582	0.01225	0.0252974
1A	36050251	0.388461	0.477937	0.414701	0.597508	0.401843	0.348028	0.52736	0.59153	0.564768	0.0330616	0.0820669	0.0703376	0.0865877	0.0818816	0.0177595	0.016771	0.0635636	0.0458689	0.0182595	0.0279922	0.0183906	0.0137568	0.0173535	0.0270526	0.0235552	0.014	0.0272966
1A	36151152	0.338002	0.455427	0.413838	0.581557	0.417189	0.334803	0.513355	0.574128	0.555751	0.0358214	0.0823574	0.067274	0.0856224	0.0811241	0.019	0.0185185	0.0659506	0.0476178	0.0217615	0.030043	0.0201695	0.0112563	0.0163207	0.0312978	0.0308074	0.01875	0.0228066
1A	36250138	0.333454	0.43996	0.397463	0.570213	0.429037	0.37209	0.507342	0.565083	0.542516	0.0312693	0.0739615	0.0636782	0.0783538	0.0778442	0.01675	0.01952	0.064558	0.0466204	0.02076	0.0284467	0.0216293	0.00925	0.0196061	0.0305468	0.0310489	0.0177593	0.020018
1A	36350107	0.314221	0.463265	0.389288	0.595282	0.450878	0.351241	0.539121	0.598655	0.570185	0.0275275	0.0748885	0.063225	0.0743617	0.0734778	0.0152568	0.0193005	0.0700652	0.0493487	0.0185115	0.0251579	0.0219802	0.00875375	0.0158182	0.0307821	0.0250175	0.0187625	0.0235225
1A	36450018	0.301838	0.439595	0.37749	0.599216	0.47864	0.340427	0.539805	0.603412	0.574359	0.025773	0.0784726	0.0660917	0.0775355	0.0716736	0.015515	0.0170327	0.0710659	0.0470937	0.01975	0.0227869	0.0189178	0.00875601	0.0137741	0.0290581	0.0227583	0.0157658	0.020769
1A	36552317	0.294742	0.408523	0.381363	0.624457	0.492239	0.336413	0.562863	0.626827	0.590553	0.0282881	0.0833571	0.0633992	0.0832248	0.0754271	0.018774	0.0170543	0.0746386	0.0453179	0.01825	0.0248245	0.0184005	0.0127535	0.0195	0.0300955	0.0232618	0.0182783	0.023267
1A	36650766	0.274705	0.382175	0.372081	0.627546	0.48697	0.31338	0.563539	0.627466	0.588253	0.0315516	0.0890818	0.0665787	0.0874911	0.0845395	0.021021	0.019323	0.0756456	0.0450684	0.02075	0.0245666	0.0241554	0.0160043	0.0212628	0.0290951	0.0217645	0.0172735	0.02625
1A	36750482	0.239442	0.341168	0.37562	0.655739	0.459955	0.285438	0.57785	0.654298	0.60755	0.0355478	0.0983363	0.0696594	0.0917236	0.0870644	0.022268	0.0193251	0.0731204	0.044275	0.02325	0.0253495	0.0244708	0.0187688	0.0192623	0.0290873	0.0242886	0.0168133	0.0255
1A	36850402	0.252704	0.316624	0.381049	0.653383	0.447759	0.298775	0.578467	0.651992	0.605564	0.042042	0.097093	0.0699659	0.0907749	0.0863201	0.0240113	0.0195819	0.071	0.0430228	0.0255	0.025326	0.0260038	0.0207618	0.0207603	0.0296289	0.0267921	0.0183035	0.02775
1A	36950005	0.307286	0.3061	0.384269	0.643879	0.417573	0.344852	0.565877	0.64198	0.597311	0.0542901	0.106872	0.0784747	0.100797	0.0981392	0.03825	0.0343531	0.08075	0.0420213	0.03375	0.0380883	0.0425653	0.0322703	0.0335123	0.0411756	0.0365441	0.030371	0.03625
1A	37050272	0.346417	0.341542	0.376911	0.635454	0.397849	0.377912	0.554753	0.630851	0.59191	0.0515225	0.0975942	0.076919	0.0961057	0.0910509	0.033	0.0335748	0.0725	0.038269	0.0317896	0.0357869	0.0438508	0.0277778	0.0323823	0.0400707	0.0317948	0.0265949	0.035
1A	37150003	0.347767	0.339308	0.384912	0.646603	0.409761	0.376265	0.56001	0.635116	0.597991	0.05025	0.0980832	0.0786341	0.0963497	0.0887865	0.03175	0.0285732	0.0725	0.0423124	0.0310195	0.0350841	0.0416232	0.0275275	0.0301729	0.0380715	0.0308033	0.0235985	0.0337603
1A	37250374	0.350861	0.340103	0.378876	0.637041	0.437854	0.373756	0.559941	0.626024	0.589885	0.047	0.0961437	0.0795918	0.0951904	0.088215	0.03225	0.0288011	0.0707795	0.0400817	0.0295396	0.034101	0.0365055	0.0272695	0.0311218	0.034034	0.0295188	0.0245652	0.031759
1A	37360836	0.34521	0.332809	0.370369	0.634224	0.435461	0.36669	0.552213	0.621049	0.581297	0.0437673	0.0895459	0.0763969	0.0943347	0.082449	0.03	0.0277778	0.0665556	0.0403294	0.0282963	0.0341424	0.0350059	0.0260175	0.0288199	0.0335185	0.0270183	0.0212868	0.0302605
1A	37454224	0.316857	0.309617	0.362468	0.634167	0.422591	0.343093	0.555	0.616505	0.57589	0.0345203	0.0816715	0.0669698	0.0846347	0.0737417	0.016	0.0210511	0.0603151	0.0436073	0.0175351	0.0211374	0.0209502	0.0167588	0.0196729	0.022022	0.0175113	0.0100138	0.022509
1A	37557991	0.314842	0.307364	0.363163	0.633182	0.422142	0.341223	0.556526	0.615445	0.577461	0.0346018	0.0821705	0.0677346	0.0841347	0.0732455	0.016	0.0210501	0.0610661	0.043607	0.0175351	0.0211374	0.0209502	0.0170088	0.0196816	0.022022	0.0175113	0.010765	0.0220085
1A	37650191	0.305883	0.299451	0.3765	0.632259	0.442784	0.324986	0.565063	0.620005	0.582941	0.0371839	0.0821025	0.0671207	0.0841255	0.0738354	0.0155	0.0223528	0.0618118	0.043337	0.019271	0.0211306	0.0194696	0.01675	0.01825	0.0207708	0.0205	0.012012	0.0267593
1A	37750117	0.31332	0.310654	0.371551	0.610451	0.418811	0.339738	0.540917	0.605401	0.561251	0.0417085	0.0893532	0.0717956	0.0849247	0.0788412	0.01675	0.0255878	0.0664162	0.0438176	0.0175145	0.0223487	0.0191843	0.0165	0.02175	0.0195293	0.019	0.0142643	0.02975
1A	37850336	0.319954	0.315566	0.365388	0.594221	0.410191	0.341333	0.526025	0.597821	0.546587	0.0384877	0.0900549	0.0689425	0.0796162	0.0782236	0.01675	0.0241338	0.0684896	0.0458196	0.018524	0.0213139	0.0156894	0.0162615	0.02275	0.023525	0.0232608	0.016016	0.0295
1A	37954177	0.33986	0.367634	0.390237	0.590264	0.438278	0.337394	0.518883	0.592294	0.538373	0.0398753	0.0982729	0.0747837	0.0895375	0.0887927	0.01575	0.0223621	0.0750586	0.0518656	0.0165	0.0212854	0.0143863	0.0145125	0.0235	0.0255351	0.0235205	0.0150223	0.0275
1A	38050647	0.389071	0.415649	0.395421	0.575174	0.44834	0.32423	0.493	0.571668	0.516631	0.0398068	0.102044	0.0796265	0.0946058	0.0932388	0.0175	0.0258438	0.0701733	0.0506012	0.0165	0.0237964	0.0178751	0.016017	0.026	0.0262763	0.023023	0.0157818	0.0252625
1A	38150192	0.429888	0.453887	0.406567	0.5661	0.465788	0.316649	0.491412	0.563847	0.515264	0.0403144	0.105862	0.0793344	0.0995036	0.0978653	0.0157593	0.0283223	0.0744384	0.0573647	0.01725	0.0231036	0.020186	0.0167625	0.026	0.027262	0.0242743	0.0162793	0.0267665
1A	38250439	0.476052	0.499505	0.432686	0.550873	0.492888	0.357422	0.484915	0.550832	0.515806	0.0415812	0.0972597	0.0883982	0.10985	0.104528	0.0147565	0.0303433	0.07308	0.0543319	0.019	0.0275993	0.0234719	0.017268	0.0255	0.0265158	0.025263	0.0160248	0.0270125
1A	38350520	0.499908	0.511792	0.44671	0.537775	0.501779	0.383492	0.47563	0.53771	0.50234	0.0428357	0.0969103	0.0893685	0.114026	0.110131	0.0170085	0.0355875	0.0737245	0.0568061	0.02125	0.0301307	0.0241798	0.021	0.02775	0.027514	0.026263	0.0170248	0.0282783
1A	38450090	0.525927	0.518838	0.442467	0.524549	0.499149	0.445265	0.467118	0.529726	0.49567	0.0430934	0.0921787	0.08973	0.107644	0.102551	0.017009	0.0315948	0.0734485	0.0570248	0.0220105	0.028874	0.0227181	0.0199757	0.024	0.0245	0.027	0.0157773	0.0255185
1A	38558049	0.511616	0.506272	0.439967	0.518878	0.479752	0.503215	0.464668	0.52029	0.487103	0.0388057	0.097355	0.085944	0.109997	0.10039	0.0197583	0.0318455	0.0855448	0.0648871	0.0225113	0.0313917	0.0204454	0.0203097	0.0237628	0.0235	0.02875	0.016024	0.0252753
1A	38650081	0.509648	0.503755	0.432809	0.516896	0.460664	0.554372	0.457481	0.516312	0.482464	0.0390578	0.0873815	0.0825617	0.103551	0.0917891	0.0235	0.034619	0.0855394	0.0600918	0.026262	0.0343377	0.0194045	0.0245737	0.0257653	0.0255143	0.03175	0.0167836	0.027027
1A	38750094	0.501991	0.494951	0.424101	0.521058	0.443155	0.550113	0.458977	0.520791	0.481208	0.0427713	0.091533	0.0737578	0.0894518	0.0776537	0.02975	0.0364196	0.0886774	0.0581031	0.0297618	0.0343798	0.0219392	0.0258097	0.0310133	0.0270562	0.03725	0.0170512	0.0312933
1A	38862016	0.480761	0.475377	0.409759	0.517031	0.426377	0.530263	0.453727	0.520471	0.474944	0.0395215	0.094472	0.075314	0.0904568	0.0756048	0.0285	0.0339695	0.0943791	0.0581496	0.032763	0.035879	0.0179884	0.0268097	0.0302643	0.0255526	0.036	0.0190731	0.0302803
1A	38950091	0.460769	0.453862	0.402673	0.516083	0.412818	0.514399	0.456896	0.522836	0.476996	0.0385385	0.0918281	0.0725354	0.0868892	0.0723279	0.03325	0.0316722	0.09292	0.0558916	0.03125	0.0364068	0.0195007	0.02475	0.034767	0.029006	0.038	0.0205632	0.0337821
1A	39050415	0.417807	0.4136	0.398535	0.547816	0.390848	0.508979	0.487338	0.556484	0.510371	0.0407908	0.0834529	0.0729717	0.0778287	0.0718924	0.03225	0.0266716	0.083067	0.0473001	0.0295103	0.0291165	0.0186902	0.022	0.0335	0.0315308	0.03875	0.0190769	0.0352853
1A	39150505	0.40921	0.405792	0.399092	0.552132	0.376534	0.513708	0.4857	0.5565	0.506266	0.037518	0.0963991	0.074937	0.0862286	0.0845863	0.02875	0.0208734	0.0878991	0.0503507	0.0215055	0.0243631	0.0172109	0.0152545	0.029	0.0294891	0.03525	0.0178196	0.0285448
1A	39250143	0.414059	0.412505	0.406229	0.568881	0.349615	0.501134	0.511332	0.579145	0.537428	0.0372695	0.0844287	0.0649812	0.0786968	0.0792142	0.027	0.0148101	0.0740114	0.0433109	0.0142603	0.0178024	0.018438	0.0155093	0.02725	0.0282165	0.029	0.014014	0.0275275
1A	39350685	0.43334	0.427354	0.402936	0.570943	0.332739	0.509583	0.511808	0.578884	0.537283	0.040269	0.0889243	0.0678131	0.0815442	0.0837224	0.02725	0.01327	0.0719137	0.0423347	0.0105065	0.0147773	0.0201702	0.0170045	0.0265	0.0281943	0.0270103	0.0107746	0.0272635
1A	39453350	0.466783	0.460372	0.40909	0.567105	0.329749	0.517434	0.504277	0.575447	0.527799	0.0433252	0.0885555	0.064333	0.0845412	0.0808954	0.02425	0.014014	0.0700731	0.0411667	0.012006	0.0155419	0.0226956	0.0195068	0.02625	0.0257618	0.0255215	0.0118006	0.027027
1A	39550190	0.500423	0.492134	0.428872	0.572268	0.315813	0.531674	0.51907	0.582319	0.538973	0.0393243	0.0824011	0.0610328	0.0809533	0.077079	0.02075	0.0147738	0.0708208	0.0461722	0.00775	0.013571	0.020676	0.018	0.02325	0.02275	0.019019	0.00904676	0.0310175
1A	39650216	0.491973	0.485449	0.426614	0.585893	0.31859	0.564066	0.525965	0.588873	0.543458	0.0410912	0.0844533	0.0659979	0.0875563	0.0814485	0.01875	0.0162663	0.0730395	0.0484116	0.00725	0.0158133	0.0202056	0.01725	0.02225	0.0245	0.0215323	0.0108049	0.0285285
1A	39752312	0.508438	0.500486	0.42483	0.587266	0.31175	0.575755	0.524447	0.588155	0.542456	0.0378855	0.0845142	0.0643483	0.0844613	0.0781415	0.0175	0.016519	0.0715978	0.051905	0.00775	0.0160735	0.0163646	0.0145	0.0195	0.021	0.0187783	0.0123222	0.0222723
1A	39850050	0.490288	0.482854	0.424303	0.590857	0.298	0.585128	0.527974	0.593199	0.54375	0.033336	0.0853561	0.0660285	0.0890583	0.0795534	0.015	0.0127756	0.0736079	0.0544079	0.005	0.0152856	0.0173919	0.012	0.0185098	0.019	0.0190095	0.0105452	0.0205273
1A	39950327	0.463897	0.457734	0.413219	0.594908	0.285031	0.606352	0.519942	0.59267	0.55023	0.0353367	0.0943943	0.0725049	0.0952925	0.0815363	0.01625	0.0130272	0.0743597	0.0550816	0.00575	0.0170396	0.0154072	0.0145	0.0217648	0.02275	0.0210321	0.0102628	0.0163641
1A	40050095	0.48129	0.475853	0.411092	0.577825	0.325049	0.586518	0.503012	0.572946	0.517358	0.0408513	0.0988617	0.0792551	0.0985667	0.0850321	0.02125	0.0145497	0.0738111	0.0556133	0.01025	0.0207979	0.0186625	0.02125	0.0267583	0.028093	0.0245291	0.01326	0.0211415
1A	40150211	0.500963	0.491681	0.404865	0.552665	0.368351	0.572552	0.475842	0.550961	0.456049	0.0372871	0.0971668	0.0772143	0.0941183	0.0807464	0.0195	0.0135447	0.0748231	0.0578645	0.011	0.0200617	0.0179209	0.01825	0.0257628	0.0263526	0.0217685	0.0115165	0.0208485
1A	40250162	0.486731	0.481258	0.405242	0.552994	0.391173	0.557768	0.473985	0.546957	0.430722	0.0385591	0.0941704	0.078501	0.0943877	0.0775935	0.01925	0.0135399	0.07425	0.0541063	0.012	0.0245851	0.0209401	0.019	0.0270158	0.0285952	0.0227856	0.012514	0.0271364
1A	40352254	0.440166	0.486008	0.403224	0.544815	0.431933	0.537021	0.46436	0.535168	0.418485	0.0417918	0.0931937	0.085071	0.0927852	0.0810701	0.01975	0.0153165	0.077	0.0581425	0.0135	0.0226022	0.0247416	0.01875	0.02775	0.0296261	0.0212926	0.0140188	0.0293649
1A	40450222	0.410256	0.515157	0.413853	0.523311	0.496661	0.531999	0.447864	0.521416	0.403414	0.0442673	0.0892581	0.0856199	0.0947205	0.0865191	0.01675	0.0163192	0.075	0.0596118	0.01375	0.0188183	0.0259557	0.016	0.0255	0.0271585	0.02002	0.0117663	0.027765
1A	40550629	0.352862	0.523933	0.427593	0.536185	0.506671	0.540761	0.468468	0.536928	0.46014	0.046046	0.0868945	0.0825134	0.0917978	0.0893191	0.02	0.0140795	0.0755772	0.0546043	0.0230183	0.0167912	0.0356414	0.0235	0.03125	0.0298395	0.0250125	0.0222643	0.0350421
1A	40650313	0.275714	0.528526	0.419647	0.52148	0.529778	0.562893	0.458331	0.532652	0.515492	0.0489521	0.0872276	0.0781108	0.0940941	0.090214	0.021	0.0151057	0.0743906	0.0578809	0.0255185	0.0157711	0.0358822	0.0252683	0.0305173	0.0265402	0.0245085	0.0240408	0.0368524
1A	40750181	0.276158	0.543695	0.420135	0.50421	0.543794	0.581577	0.446846	0.520349	0.521879	0.0476888	0.0834491	0.0699319	0.0907626	0.0837037	0.02125	0.0140795	0.0701719	0.0513527	0.024519	0.0132635	0.034423	0.0235055	0.0285078	0.0285594	0.02575	0.0220135	0.0310722
1A	40850728	0.328277	0.554913	0.405437	0.508071	0.551753	0.575499	0.45163	0.523658	0.527398	0.0404589	0.0812536	0.0635584	0.0832075	0.0767121	0.0185	0.0130732	0.0681713	0.05015	0.02375	0.0147741	0.0296324	0.0217678	0.0270168	0.02975	0.025	0.0197896	0.0303384
1A	40950701	0.397686	0.554792	0.391137	0.491295	0.555693	0.542458	0.435236	0.513921	0.507484	0.0343992	0.0799092	0.0568738	0.0757516	0.0698534	0.012	0.0135595	0.0610963	0.0481106	0.01175	0.0140492	0.018717	0.0112555	0.0182603	0.0250153	0.01425	0.00827559	0.0200316
1A	41057902	0.463647	0.555512	0.393802	0.494625	0.559319	0.522419	0.435921	0.512726	0.504031	0.03775	0.0806299	0.0628586	0.075017	0.0716261	0.01075	0.0140416	0.0618118	0.0461526	0.01075	0.0125502	0.0204947	0.0085	0.019259	0.025524	0.015	0.00652512	0.0175
1A	41154789	0.514403	0.552657	0.383493	0.504093	0.549924	0.519046	0.447575	0.518523	0.502313	0.039	0.082043	0.0630663	0.0718931	0.0702811	0.01175	0.0153062	0.0613113	0.0469715	0.0105	0.0102861	0.0225069	0.0105	0.0215215	0.026026	0.01775	0.00727559	0.01925
1A	41250682	0.560777	0.568976	0.382581	0.516766	0.565233	0.526242	0.46702	0.529212	0.51578	0.0365	0.0799402	0.0618831	0.0711747	0.0670519	0.0105	0.014062	0.0613146	0.046712	0.009	0.0120316	0.0209926	0.009	0.0192693	0.0225295	0.015	0.00627008	0.0175
1A	41350058	0.554019	0.559578	0.382812	0.511029	0.559846	0.531028	0.466419	0.522223	0.51661	0.0375	0.0777174	0.0642296	0.0701403	0.0646923	0.0115	0.0150512	0.0565851	0.04516	0.00650225	0.0112793	0.0214766	0.0095	0.0222723	0.0195336	0.015	0.00729098	0.017
1A	41453682	0.513442	0.558694	0.388704	0.536071	0.55938	0.556436	0.480351	0.535344	0.528175	0.03525	0.0840194	0.0698301	0.0766904	0.0685594	0.011	0.0138052	0.0640944	0.0491957	0.00625225	0.0127821	0.0199597	0.0095	0.0205105	0.0145215	0.015	0.0067819	0.0175
1A	41550259	0.472604	0.529596	0.378789	0.53149	0.525793	0.564293	0.478243	0.525473	0.519796	0.033	0.0878598	0.0675925	0.0801603	0.0741622	0.00925	0.014808	0.0703131	0.0556374	0.00500325	0.0128172	0.016691	0.00875	0.018511	0.015015	0.014512	0.00702107	0.0160145
1A	41650033	0.445917	0.497879	0.395046	0.553478	0.481953	0.554481	0.49467	0.534941	0.50312	0.02375	0.0869083	0.0620744	0.081875	0.0757924	0.00875	0.0122932	0.0710335	0.051884	0.00725225	0.0168128	0.0134279	0.00875375	0.01725	0.0160321	0.0112643	0.0105407	0.015765
1A	41750285	0.45063	0.493694	0.397194	0.552399	0.467155	0.480493	0.492408	0.535568	0.504881	0.0277766	0.0833428	0.0589238	0.078871	0.0728269	0.00975	0.0158047	0.07	0.0506216	0.01125	0.0235582	0.0192227	0.012019	0.0165	0.0195426	0.0147796	0.0140386	0.0172665
1A	41850247	0.463149	0.47267	0.389885	0.542529	0.442428	0.417949	0.482615	0.528648	0.482201	0.0217685	0.0721069	0.0473183	0.0713634	0.0654599	0.00775	0.0158155	0.06575	0.0461646	0.0135075	0.0220798	0.0215465	0.0110168	0.015	0.0200311	0.0147778	0.0142778	0.0167906
1A	41950266	0.455767	0.505794	0.383408	0.544366	0.457636	0.392061	0.480087	0.531041	0.492307	0.0200225	0.0648896	0.0481606	0.067783	0.0588353	0.0085	0.0155539	0.0635	0.0403714	0.0155135	0.0220468	0.0194818	0.0105175	0.01225	0.0188064	0.014768	0.013765	0.0157771
1A	42050026	0.437302	0.516806	0.385866	0.525441	0.476441	0.379936	0.469815	0.528698	0.494734	0.020772	0.0672039	0.0516867	0.0671046	0.0590435	0.00825	0.0170527	0.0647845	0.0415812	0.0145125	0.0215833	0.0221935	0.012269	0.013	0.0200386	0.0160095	0.0127613	0.0167811
1A	42150006	0.38474	0.50075	0.370901	0.517883	0.474897	0.419612	0.438737	0.525253	0.469124	0.0157588	0.0731584	0.0486737	0.0681027	0.0617668	0.00875	0.0160233	0.0675741	0.046336	0.0115115	0.0173405	0.0179278	0.013522	0.01025	0.0177959	0.014766	0.0107713	0.0152783
1A	42250372	0.3844	0.469923	0.345298	0.459201	0.461754	0.476417	0.42062	0.496692	0.459942	0.029011	0.0761864	0.0687793	0.0892336	0.0827297	0.05275	0.0192929	0.0655696	0.0467743	0.0100058	0.0593797	0.0269473	0.0187658	0.052	0.0215464	0.018773	0.0125333	0.0560065
1A	42350146	0.405653	0.426251	0.348788	0.448184	0.438769	0.491039	0.425278	0.498413	0.45191	0.0505113	0.0964078	0.120753	0.151572	0.144245	0.053	0.0434838	0.0617858	0.048048	0.029	0.0825712	0.0522658	0.0427665	0.05475	0.0440533	0.0420155	0.0122798	0.05825
1A	42450452	0.417371	0.424678	0.371449	0.482383	0.415262	0.496745	0.44797	0.502672	0.468513	0.062037	0.0980378	0.130004	0.156299	0.147782	0.0523046	0.0552388	0.0537773	0.0425857	0.03975	0.0893404	0.0619843	0.04825	0.05025	0.0535165	0.0517863	0.0125411	0.055008
1A	42550159	0.431264	0.45349	0.422912	0.507162	0.431285	0.499514	0.457913	0.51294	0.471052	0.0652743	0.101653	0.126285	0.150201	0.145544	0.021094	0.0614733	0.0580268	0.0458635	0.05025	0.0542376	0.0614062	0.05425	0.02175	0.0578078	0.0560188	0.0188004	0.0242816
1A	42650588	0.427998	0.453869	0.429615	0.529155	0.425047	0.488438	0.479516	0.53484	0.47537	0.0721008	0.115669	0.0953968	0.111067	0.105689	0.0218082	0.0617936	0.0613113	0.0473665	0.05875	0.0531827	0.0572709	0.05375	0.0210153	0.0575168	0.0555556	0.0243243	0.0252921
1A	42750025	0.476287	0.499758	0.439997	0.477793	0.432221	0.499184	0.462855	0.517518	0.450787	0.0605957	0.112514	0.0798584	0.104564	0.101019	0.0235951	0.0396049	0.0625646	0.0493487	0.04475	0.0318455	0.0295793	0.0287588	0.0220085	0.0322715	0.0320426	0.0258275	0.0350701
1A	42850239	0.4895	0.474688	0.438583	0.451744	0.449859	0.499627	0.455705	0.520455	0.452408	0.0543384	0.112649	0.0816055	0.104867	0.101363	0.0245	0.037347	0.0718156	0.0551671	0.03875	0.0345707	0.0223124	0.0290195	0.0235155	0.0262763	0.0275351	0.0295591	0.0390596
1A	42950355	0.510294	0.489731	0.429031	0.439513	0.467466	0.536226	0.443205	0.513768	0.466553	0.0473176	0.114885	0.0868213	0.117049	0.11144	0.0215	0.0310904	0.0785353	0.0573978	0.0292543	0.0308239	0.0124502	0.0227595	0.0145	0.0207595	0.0185371	0.0277839	0.0392881
1A	43050161	0.511137	0.490476	0.421383	0.432234	0.475853	0.547334	0.440757	0.515043	0.478162	0.0367868	0.0991845	0.0782303	0.10521	0.0994964	0.0235	0.0338164	0.084037	0.057639	0.017504	0.0315631	0.0111204	0.0255105	0.01775	0.0180093	0.0157705	0.0205175	0.0377695
1A	43159507	0.500567	0.482721	0.445318	0.449183	0.463387	0.54858	0.449211	0.514137	0.467759	0.0287788	0.0865963	0.0742551	0.0973983	0.0885569	0.02575	0.0287635	0.0900463	0.0584301	0.00700451	0.0272773	0.010863	0.02575	0.02125	0.0160093	0.0112585	0.02125	0.031
1A	43250201	0.460225	0.39	0.370581	0.389133	0.370679	0.473745	0.434693	0.450399	0.407836	0.141013	0.196889	0.178992	0.206607	0.195236	0.141252	0.145151	0.0825345	0.0767619	0.128503	0.135335	0.123294	0.141251	0.13325	0.131372	0.126761	0.137498	0.143998
1A	43350413	0.365962	0.3025	0.306235	0.36117	0.281524	0.421841	0.418789	0.404258	0.319653	0.269802	0.316342	0.298001	0.322322	0.308082	0.274272	0.27585	0.0765455	0.0986252	0.265038	0.267113	0.261125	0.272035	0.2675	0.263506	0.260509	0.265284	0.270521
1A	43450030	0.283379	0.2255	0.256304	0.376501	0.213361	0.389211	0.397911	0.352911	0.220652	0.41813	0.45771	0.437403	0.463714	0.451692	0.436545	0.433746	0.0610611	0.117397	0.437578	0.423547	0.43015	0.432866	0.427886	0.426778	0.420027	0.431654	0.423178
1A	43550033	0.244338	0.222913	0.247146	0.410859	0.21126	0.312685	0.362378	0.32184	0.146109	0.528564	0.559094	0.547112	0.565354	0.555133	0.550084	0.547032	0.10223	0.129115	0.552115	0.422457	0.545872	0.544918	0.535857	0.535322	0.532754	0.3811	0.537235
1A	43650059	0.342647	0.350148	0.361139	0.366517	0.329981	0.381457	0.386556	0.384623	0.252225	0.368409	0.401643	0.398868	0.414209	0.399784	0.385	0.383729	0.120436	0.100088	0.384093	0.262132	0.385235	0.37963	0.391311	0.373681	0.37102	0.343202	0.372055
1A	43750117	0.43589	0.441006	0.459937	0.2547	0.425327	0.409073	0.366332	0.408266	0.360492	0.228551	0.2719	0.276915	0.280416	0.271808	0.2285	0.228573	0.134452	0.0869902	0.227098	0.111609	0.225795	0.222222	0.23675	0.223828	0.230731	0.332546	0.233971
1A	43850244	0.457031	0.458038	0.484002	0.146681	0.457514	0.488423	0.359727	0.416417	0.443258	0.109902	0.162066	0.174218	0.16865	0.157243	0.10425	0.109419	0.24844	0.0737054	0.106929	0.0867128	0.106978	0.10084	0.11875	0.107214	0.110041	0.440461	0.113772
1A	43950055	0.546865	0.541426	0.512728	0.0866834	0.537582	0.565507	0.364923	0.454383	0.533081	0.0448141	0.0995185	0.118903	0.0985395	0.0884534	0.0152671	0.0240942	0.403241	0.0596851	0.021021	0.0228541	0.0233434	0.013	0.02475	0.0260336	0.0277978	0.536497	0.0315
1A	44050618	0.553647	0.545832	0.457268	0.0893038	0.544902	0.573858	0.434904	0.501313	0.53821	0.0496128	0.0993021	0.118106	0.099694	0.0854127	0.0145432	0.0217873	0.565699	0.0565851	0.014014	0.0278632	0.0211178	0.0135035	0.0245	0.0217635	0.0227052	0.494518	0.0280125
1A	44150034	0.565735	0.56165	0.425459	0.0905731	0.561742	0.588561	0.476231	0.506933	0.527358	0.0455183	0.102549	0.118745	0.0998982	0.0906327	0.0110161	0.0150301	0.591055	0.0549451	0.00475576	0.0213273	0.0123364	0.00650325	0.0215	0.0142605	0.0191968	0.387406	0.03052
1A	44250040	0.511369	0.521765	0.394401	0.135986	0.543417	0.553623	0.474822	0.49926	0.491344	0.0899659	0.158864	0.152437	0.154643	0.150738	0.06975	0.0694473	0.556196	0.0611886	0.0630656	0.0748996	0.0736543	0.0666298	0.0835	0.0723783	0.0762418	0.340216	0.104716
1A	44350927	0.377337	0.395919	0.333554	0.265984	0.436015	0.419083	0.386604	0.424638	0.387566	0.232874	0.288468	0.255159	0.291643	0.288151	0.22575	0.220909	0.420273	0.093845	0.215967	0.219949	0.217308	0.223443	0.224	0.218437	0.225369	0.343725	0.241563
1A	44450034	0.279145	0.31692	0.325814	0.421493	0.352317	0.268793	0.236631	0.324834	0.304366	0.396886	0.435822	0.369111	0.443855	0.446823	0.4025	0.395094	0.261487	0.113772	0.395646	0.387226	0.393934	0.400261	0.3935	0.392926	0.399803	0.393807	0.409002
1A	44551131	0.264074	0.28166	0.293788	0.427607	0.314948	0.261642	0.233391	0.345645	0.324441	0.390919	0.411149	0.362362	0.428002	0.427789	0.4	0.395629	0.077	0.112654	0.396065	0.38933	0.395415	0.39897	0.385	0.391176	0.399699	0.392369	0.381177
1A	44650500	0.47021	0.474819	0.371354	0.387961	0.429359	0.433812	0.416887	0.477516	0.465634	0.171252	0.206068	0.185713	0.202681	0.196323	0.16525	0.16375	0.06075	0.06475	0.16125	0.165344	0.168697	0.158155	0.1635	0.162287	0.168981	0.377567	0.166667
1A	44750216	0.536032	0.578596	0.413747	0.465945	0.518537	0.561717	0.552981	0.5699	0.545381	0.0235476	0.0860861	0.0870077	0.0543587	0.0443996	0.014	0.0172831	0.0517723	0.0425	0.0115	0.0250993	0.0204167	0.0103181	0.0145	0.0240351	0.01875	0.508051	0.0257598
1A	44850118	0.544941	0.593059	0.452601	0.497325	0.55507	0.592509	0.589574	0.604711	0.5719	0.0280511	0.0847683	0.0815186	0.0548914	0.0482001	0.0141633	0.0168077	0.0495495	0.0437758	0.00925	0.0299597	0.0186274	0.0125584	0.0175	0.0245	0.01625	0.586968	0.0270148
1A	44950312	0.545532	0.572455	0.46148	0.464811	0.532282	0.592613	0.573295	0.59944	0.577834	0.092263	0.115692	0.123605	0.112996	0.106118	0.0181786	0.0613314	0.0938714	0.055157	0.04825	0.0510925	0.0567958	0.0485605	0.0578477	0.04075	0.05775	0.407389	0.063049
1A	45050218	0.492232	0.490804	0.467737	0.446491	0.473542	0.520271	0.49114	0.520775	0.50882	0.217517	0.154053	0.216598	0.237212	0.229531	0.110362	0.111984	0.14286	0.119744	0.0998466	0.136208	0.10777	0.15775	0.107795	0.126608	0.10525	0.324761	0.111601
1A	45150048	0.460044	0.454705	0.494167	0.455506	0.440214	0.484062	0.441232	0.476101	0.470056	0.355246	0.175269	0.326739	0.372519	0.368558	0.243235	0.145896	0.171007	0.202342	0.134579	0.262983	0.138973	0.294487	0.139808	0.253383	0.1375	0.290501	0.144585
1A	45250005	0.3	0.297704	0.475631	0.47027	0.30797	0.324088	0.286594	0.322058	0.363087	0.472556	0.328584	0.454107	0.512312	0.509722	0.286206	0.301766	0.32995	0.262418	0.296581	0.284051	0.293006	0.419999	0.293208	0.353536	0.29025	0.286323	0.29675
1A	45350127	0.381498	0.379632	0.439049	0.461708	0.387024	0.397387	0.360737	0.400812	0.386948	0.43059	0.262574	0.416438	0.484638	0.479221	0.373366	0.221836	0.264378	0.307912	0.21725	0.367439	0.211111	0.2575	0.222079	0.230604	0.2135	0.374345	0.222
1A	45450383	0.383086	0.381131	0.420131	0.449164	0.385545	0.398825	0.360349	0.40266	0.385661	0.412893	0.263008	0.394677	0.463002	0.456355	0.377124	0.223404	0.26414	0.302	0.21675	0.368052	0.212261	0.2135	0.222472	0.188166	0.214	0.376249	0.221
1A	45550369	0.454078	0.451768	0.438177	0.475773	0.421593	0.459761	0.427679	0.453675	0.412966	0.428666	0.169849	0.398876	0.475724	0.469921	0.440074	0.126772	0.162913	0.340018	0.116	0.318056	0.116435	0.125	0.124259	0.235496	0.1185	0.43812	0.238874
1A	45650214	0.535832	0.533022	0.437063	0.453053	0.486009	0.537918	0.502508	0.517257	0.435109	0.422321	0.0845755	0.375446	0.460841	0.451618	0.524099	0.0395276	0.0745543	0.38088	0.02625	0.303893	0.0300136	0.0385	0.037506	0.24691	0.03075	0.458319	0.247877
1A	45750160	0.513568	0.511762	0.449239	0.457085	0.452405	0.514211	0.478	0.490636	0.442469	0.429297	0.0601708	0.376004	0.461298	0.455251	0.499535	0.0220333	0.0470701	0.276605	0.00875	0.13781	0.0125947	0.0185	0.0142585	0.372709	0.01325	0.282521	0.379869
1A	45850150	0.505601	0.50376	0.422879	0.471775	0.453187	0.517571	0.471	0.498327	0.437193	0.308711	0.0606809	0.281996	0.350135	0.340849	0.316898	0.0170341	0.0568281	0.284249	0.013	0.0175703	0.0128323	0.01625	0.01425	0.497617	0.0085	0.0923474	0.490011
1A	45950294	0.456023	0.454955	0.411593	0.473042	0.436874	0.483473	0.425876	0.490587	0.434978	0.226012	0.108254	0.234227	0.284045	0.264679	0.230355	0.0604167	0.112142	0.241189	0.065	0.0655668	0.0110639	0.061	0.063	0.421632	0.0559027	0.015271	0.442959
1A	46050083	0.392993	0.395145	0.404744	0.474746	0.391141	0.431676	0.375216	0.461856	0.427035	0.201666	0.193695	0.228164	0.257303	0.241312	0.199371	0.144598	0.198198	0.24706	0.155	0.146449	0.0120603	0.14625	0.1515	0.311413	0.141413	0.01951	0.386387
1A	46150183	0.325301	0.324247	0.424148	0.464662	0.335339	0.368249	0.317562	0.395255	0.410725	0.302373	0.324898	0.327716	0.340912	0.326347	0.3045	0.303247	0.340721	0.181955	0.312	0.301521	0.0138293	0.302402	0.306222	0.140389	0.30084	0.0180351	0.322806
1A	46250019	0.222661	0.21954	0.427658	0.441591	0.25825	0.26361	0.227875	0.326683	0.403058	0.420103	0.428887	0.426463	0.442225	0.431287	0.43	0.425111	0.451702	0.225966	0.432442	0.422345	0.0178675	0.42554	0.42393	0.0260133	0.42679	0.0185816	0.227328
1A	46394003	0.189617	0.184337	0.432083	0.449909	0.243082	0.2365	0.193265	0.3115	0.429824	0.412761	0.429094	0.421296	0.439843	0.425784	0.42475	0.414151	0.452263	0.27427	0.429332	0.416308	0.0213707	0.417473	0.41856	0.031	0.368729	0.071418	0.197665
1A	46450431	0.163804	0.15927	0.441698	0.458288	0.242607	0.216822	0.170388	0.300874	0.434019	0.41554	0.437529	0.421299	0.446462	0.429724	0.4245	0.414924	0.453444	0.31614	0.430347	0.419339	0.0357498	0.419475	0.416566	0.044	0.327916	0.114685	0.17418
1A	46550090	0.13575	0.123	0.442094	0.474979	0.228591	0.184678	0.143798	0.295585	0.443086	0.386836	0.419355	0.38928	0.424697	0.412911	0.387502	0.385542	0.427867	0.367311	0.403135	0.383348	0.101027	0.390811	0.386458	0.105844	0.287908	0.183032	0.145599
1A	46653389	0.182149	0.207918	0.444333	0.495373	0.288363	0.258063	0.15325	0.354318	0.468716	0.347273	0.382076	0.350238	0.386737	0.379848	0.344759	0.345045	0.391994	0.365654	0.361876	0.342855	0.133521	0.34885	0.344639	0.13905	0.200951	0.226324	0.197538
1A	46750001	0.323205	0.351983	0.41058	0.503301	0.354	0.375872	0.2545	0.414026	0.44406	0.242735	0.284359	0.259896	0.285612	0.281481	0.229263	0.236473	0.367788	0.257188	0.330069	0.234295	0.130528	0.2365	0.23275	0.134849	0.136198	0.315564	0.189318
1A	46850393	0.368816	0.404419	0.376881	0.4873	0.376199	0.409631	0.290103	0.435387	0.431373	0.179439	0.218785	0.204053	0.224315	0.217401	0.166998	0.176208	0.401199	0.196419	0.361423	0.1725	0.0694841	0.1745	0.1655	0.07125	0.073	0.3278	0.1275
1A	46950039	0.410713	0.426973	0.337642	0.49639	0.384186	0.438647	0.345709	0.433248	0.422236	0.0518537	0.0957646	0.0963217	0.103958	0.0893082	0.035	0.0418601	0.386257	0.0708438	0.345665	0.0373209	0.0350102	0.0407741	0.03575	0.0315	0.03325	0.404412	0.0410333
1A	47050562	0.358616	0.356248	0.344155	0.488032	0.33959	0.373914	0.35257	0.408139	0.417505	0.0899784	0.134997	0.131842	0.143678	0.128462	0.00575	0.013513	0.398124	0.0441718	0.354938	0.0115544	0.017186	0.0122778	0.07375	0.01475	0.00875	0.350377	0.0831503
1A	47150096	0.352333	0.348514	0.330398	0.508189	0.348328	0.367943	0.32256	0.423846	0.387851	0.093461	0.13449	0.130565	0.145689	0.13334	0.00525	0.0165155	0.386808	0.0444479	0.344022	0.00955089	0.013877	0.00877332	0.1835	0.0155155	0.0095	0.34045	0.0816463
1A	47250033	0.373465	0.370466	0.321618	0.555035	0.355578	0.352781	0.290116	0.421702	0.380096	0.0952376	0.131605	0.12589	0.14045	0.131045	0.00425	0.014515	0.340466	0.0406159	0.299141	0.011318	0.0123272	0.005002	0.243	0.0157655	0.0105	0.294698	0.0804038
1A	47350204	0.440357	0.431156	0.321881	0.549581	0.374511	0.338625	0.270741	0.412187	0.361708	0.0983438	0.130685	0.120909	0.134056	0.125885	0.00425	0.0127635	0.335733	0.0402099	0.301261	0.0115409	0.0113717	0.00350526	0.2965	0.015516	0.0105	0.302879	0.0789078
1A	47450170	0.413415	0.406623	0.370615	0.560911	0.378804	0.271635	0.308291	0.365904	0.354361	0.15095	0.183051	0.169706	0.188844	0.186023	0.00575	0.0145	0.251609	0.0426012	0.217455	0.0130626	0.00908207	0.00450726	0.21475	0.014756	0.0142573	0.216834	0.078013
1A	47550256	0.287166	0.286329	0.430021	0.586856	0.349518	0.38677	0.446855	0.351426	0.414583	0.17919	0.219898	0.203817	0.228435	0.221529	0.005502	0.0135073	0.218622	0.0481	0.144698	0.0155716	0.00782159	0.00325351	0.1315	0.0280075	0.0102573	0.167404	0.0918642
1A	47653377	0.23835	0.237899	0.434378	0.627498	0.306892	0.507866	0.563501	0.372179	0.436144	0.183374	0.225348	0.216005	0.236517	0.229049	0.00400325	0.01476	0.223877	0.0459435	0.06475	0.0143327	0.00602421	0.0040015	0.055	0.027507	0.00975676	0.0773273	0.102123
1A	47750235	0.304741	0.306954	0.400058	0.671804	0.32856	0.672961	0.603447	0.436604	0.467579	0.07075	0.117363	0.109658	0.124459	0.117008	0.0022515	0.0100336	0.338107	0.0456369	0.0675	0.0117796	0.00604839	0.0022515	0.059	0.0262703	0.00525	0.0723948	0.0440892
1A	47850298	0.402817	0.403014	0.361643	0.629123	0.357264	0.615097	0.557774	0.476948	0.458245	0.05275	0.0931671	0.0831245	0.0889177	0.0803528	0.003	0.00953718	0.397439	0.0433799	0.0370431	0.0105309	0.00759803	0.002001	0.0395	0.014014	0.00425	0.030284	0.0486261
1A	47950630	0.466927	0.463927	0.352433	0.594093	0.397834	0.554891	0.531122	0.484159	0.466575	0.048026	0.09162	0.0767917	0.0827888	0.0752312	0.00475	0.00952565	0.332353	0.0411718	0.0350346	0.0130573	0.0104161	0.00425601	0.0385	0.0170215	0.00525	0.00776002	0.0433154
1A	48050030	0.501378	0.497429	0.351508	0.592153	0.430405	0.471274	0.538096	0.492125	0.528913	0.0415266	0.0873009	0.0646003	0.0812437	0.0749611	0.00525	0.0107723	0.231122	0.0409165	0.0295411	0.0228414	0.0128957	0.00400651	0.0335	0.0205333	0.005253	0.0127756	0.0373146
1A	48150383	0.495383	0.488782	0.351607	0.614968	0.447845	0.475255	0.550675	0.530535	0.5225	0.0370533	0.0921768	0.0716533	0.0951475	0.0861723	0.00525	0.0117771	0.112725	0.0483496	0.02775	0.0301145	0.0111084	0.00750701	0.02325	0.024024	0.006002	0.0177801	0.0323006
1A	48250094	0.485617	0.478252	0.326272	0.601856	0.464353	0.494391	0.535605	0.534784	0.456427	0.037037	0.0940305	0.0751222	0.0982182	0.0924072	0.00825	0.0140314	0.0820741	0.0548706	0.02125	0.0321127	0.00929648	0.011756	0.0195	0.0242771	0.010503	0.0203009	0.03351
1A	48350435	0.475696	0.466472	0.324011	0.620992	0.461379	0.473262	0.548174	0.570172	0.413889	0.0387888	0.0978102	0.078811	0.103855	0.0975302	0.01225	0.0175364	0.0813332	0.05828	0.0195	0.031826	0.00882423	0.01475	0.0205	0.0277628	0.0150035	0.0227929	0.034034
1A	48453121	0.433653	0.424424	0.309213	0.63013	0.428014	0.463576	0.546665	0.622401	0.315093	0.0382725	0.0904154	0.0784356	0.0988919	0.0924899	0.0225	0.0267645	0.0805691	0.0555233	0.0155	0.0260702	0.0169065	0.026	0.026	0.035011	0.0265	0.0285453	0.0327933
1A	48550150	0.399984	0.391892	0.309874	0.645425	0.405999	0.43648	0.557971	0.621493	0.269253	0.0385258	0.0873439	0.0712121	0.0898978	0.0801104	0.028	0.0313018	0.0798272	0.05278	0.0115033	0.0205788	0.0218265	0.0295	0.0285	0.038	0.032	0.0292846	0.0322823
1A	48650164	0.427423	0.42588	0.300601	0.657642	0.404925	0.397246	0.573289	0.5885	0.270917	0.02925	0.0736976	0.0553722	0.0771543	0.0663863	0.0275	0.0310466	0.0751166	0.0485485	0.005002	0.014306	0.024202	0.028	0.0275	0.037	0.0325	0.0270423	0.0242843
1A	48750207	0.40498	0.42291	0.292388	0.649186	0.418033	0.409746	0.566589	0.539638	0.273009	0.0195311	0.0668737	0.0461333	0.0646952	0.0528339	0.0265	0.0325381	0.0766533	0.0468237	0.006753	0.0147871	0.0286543	0.02775	0.0275	0.0325103	0.031	0.0237878	0.0182848
1A	48850194	0.392468	0.441565	0.309282	0.662761	0.441976	0.395253	0.581864	0.520833	0.294879	0.0260693	0.0685433	0.0472207	0.0659478	0.0527951	0.026	0.0328156	0.0813313	0.0460681	0.013752	0.0218752	0.0297196	0.025	0.02275	0.0318367	0.0308223	0.0215441	0.0175351
1A	48950311	0.364595	0.462592	0.316161	0.653766	0.458567	0.388112	0.586435	0.549365	0.29985	0.0350674	0.061965	0.0456585	0.0629085	0.0543201	0.032	0.0402903	0.0792875	0.0401038	0.0245	0.031171	0.038368	0.03075	0.01825	0.036625	0.0370502	0.0270226	0.0142733
1A	49050602	0.302365	0.431631	0.337749	0.684268	0.433037	0.341801	0.602522	0.631161	0.309859	0.0463739	0.0593322	0.0446287	0.0600601	0.0563884	0.036	0.0428174	0.0819968	0.0388277	0.03475	0.0437117	0.043008	0.0342675	0.01275	0.0421286	0.0405934	0.0317986	0.010761
1A	49156672	0.265268	0.418326	0.342062	0.690252	0.415216	0.33458	0.613078	0.669613	0.307705	0.046025	0.0586314	0.0468909	0.0618118	0.0599276	0.037	0.0403307	0.0840079	0.0388493	0.03375	0.0444994	0.0418891	0.036767	0.012	0.0426411	0.0398484	0.0315361	0.0137573
1A	49250394	0.280867	0.420118	0.334655	0.67532	0.42104	0.363368	0.598127	0.680859	0.293405	0.047275	0.0662605	0.0544465	0.0683614	0.068908	0.03575	0.0378254	0.0805711	0.0405975	0.0325	0.0458877	0.0465994	0.037267	0.0165	0.0415415	0.03775	0.0315828	0.0300511
1A	49351110	0.321997	0.426357	0.348092	0.662171	0.427407	0.402551	0.586543	0.660679	0.282968	0.0467705	0.0779237	0.0657458	0.0782489	0.0755864	0.02975	0.0298489	0.0769898	0.044567	0.02625	0.043884	0.0444999	0.0312688	0.01925	0.0370205	0.0295	0.0255874	0.0367868
1A	49450070	0.341814	0.425984	0.364398	0.652645	0.431153	0.444956	0.582897	0.649533	0.282314	0.04425	0.0829269	0.0690968	0.0855154	0.081714	0.025	0.0268565	0.0773869	0.044845	0.024	0.0388277	0.0431401	0.0262705	0.023	0.032021	0.02625	0.0225942	0.0402791
1A	49552010	0.40752	0.455397	0.374737	0.616415	0.454295	0.507469	0.5581	0.616439	0.261859	0.06125	0.0895503	0.0733343	0.0849743	0.0797434	0.0185	0.0210814	0.0693181	0.0432911	0.0175	0.0300511	0.0370396	0.019765	0.02775	0.02525	0.017	0.0183166	0.0432805
1A	49650161	0.442053	0.473888	0.38448	0.618473	0.454335	0.559829	0.562419	0.621205	0.25816	0.05575	0.0799123	0.0622968	0.0781827	0.0717463	0.0105	0.0147906	0.0637818	0.0417918	0.012	0.0222866	0.0272647	0.012762	0.02125	0.01675	0.009	0.0120135	0.033
1A	49750111	0.421332	0.468737	0.38014	0.609356	0.44695	0.54519	0.555412	0.619969	0.262816	0.05125	0.076065	0.0542629	0.0753253	0.0689515	0.01	0.0145371	0.0708211	0.0448397	0.0155	0.0205668	0.0221502	0.017765	0.02375	0.01175	0.00950425	0.0167563	0.0237942
1A	49850238	0.41321	0.459926	0.370118	0.593612	0.435502	0.539612	0.532912	0.598662	0.258293	0.054	0.0831191	0.0610051	0.0793854	0.0714543	0.0095	0.0105278	0.0746165	0.0480749	0.0173209	0.0218654	0.0185799	0.019763	0.024	0.0115	0.0067535	0.0182633	0.0210503
1A	49950129	0.434498	0.476025	0.370793	0.592999	0.42329	0.504121	0.521709	0.587113	0.265322	0.039	0.0790047	0.0597208	0.0831305	0.0739623	0.0145	0.00851904	0.0776134	0.0500746	0.02183	0.0250969	0.0233903	0.02152	0.024513	0.00875	0.006754	0.0225414	0.0173019
1A	50052587	0.429805	0.454978	0.374816	0.594037	0.424112	0.435596	0.52089	0.584681	0.267839	0.0425	0.0841531	0.0684827	0.0881347	0.0835908	0.02	0.00725926	0.0826653	0.0528289	0.0258179	0.0289499	0.0279367	0.0255	0.0290155	0.0100043	0.00700701	0.0272913	0.016054
1A	50150421	0.447649	0.462136	0.392079	0.566898	0.416236	0.428238	0.541049	0.601707	0.282562	0.0437946	0.0843804	0.0714499	0.0860947	0.0866162	0.02625	0.00550952	0.0845054	0.0515516	0.0325815	0.0321898	0.0312577	0.027	0.0325125	0.0127645	0.006754	0.024083	0.0222723
1A	50250029	0.432883	0.42666	0.384754	0.49901	0.400456	0.391798	0.578278	0.63539	0.296771	0.0457958	0.0832275	0.0693129	0.08325	0.0867536	0.0385	0.00501002	0.0855119	0.050076	0.0405	0.0379524	0.0428468	0.0342906	0.0410461	0.0127906	0.00625225	0.0230702	0.0330215
1A	50355887	0.395286	0.393322	0.366465	0.457373	0.419005	0.441734	0.587766	0.638588	0.292077	0.0430416	0.0844273	0.0722318	0.0800877	0.0824915	0.03875	0.00475476	0.0871385	0.0483952	0.039772	0.0422002	0.0418052	0.0335346	0.0382891	0.0137987	0.0052535	0.0147946	0.0385203
1A	50450230	0.402814	0.406164	0.355426	0.454671	0.428868	0.456108	0.577592	0.61229	0.267007	0.04175	0.0802658	0.0630766	0.0805772	0.0758359	0.0335	0.012005	0.0805368	0.0468907	0.03151	0.0386365	0.037463	0.0290483	0.0315431	0.0198067	0.01275	0.0175424	0.0340281
1A	50557946	0.417089	0.407069	0.365969	0.506537	0.440072	0.485987	0.54791	0.584626	0.233183	0.03625	0.0780934	0.0678865	0.0855892	0.0790448	0.029	0.0165165	0.0832619	0.0539117	0.0247728	0.0330465	0.0326914	0.0225398	0.0255	0.0237883	0.0155138	0.0155464	0.0277861
1A	50650160	0.424341	0.432189	0.384502	0.571912	0.450858	0.520659	0.545586	0.573397	0.219127	0.03425	0.0795931	0.0659556	0.0869238	0.0761806	0.0185	0.0260466	0.0741484	0.0605039	0.01751	0.0230836	0.0221534	0.0127628	0.0165	0.0242881	0.0185271	0.0210632	0.0255511
1A	50750231	0.460124	0.473033	0.420904	0.600391	0.464923	0.53048	0.541701	0.580836	0.231974	0.0420283	0.0851301	0.0665842	0.0956678	0.0864385	0.021	0.030577	0.0725696	0.0591441	0.009	0.0148092	0.0214189	0.00975976	0.0215436	0.0297798	0.0322956	0.0225564	0.0290378
1A	50850191	0.438002	0.471713	0.433891	0.595283	0.455142	0.521989	0.538797	0.573895	0.244196	0.0475323	0.0896465	0.0651939	0.0929801	0.0872463	0.0215	0.0395952	0.0748248	0.0579412	0.0105	0.0150427	0.0189473	0.0120035	0.0240188	0.0327828	0.0420286	0.0225406	0.0300423
1A	50950672	0.431841	0.483637	0.440857	0.594565	0.450728	0.530007	0.543174	0.559157	0.267551	0.0510288	0.0885837	0.0646929	0.0952293	0.0850301	0.02275	0.0420752	0.0741476	0.0533567	0.011	0.0182761	0.0206633	0.0152543	0.0255436	0.0372643	0.0452695	0.0225108	0.0318281
1A	51050037	0.466297	0.489738	0.452321	0.608039	0.445508	0.562181	0.563289	0.556483	0.277537	0.049032	0.0838085	0.0630043	0.0877198	0.0838369	0.0215	0.0358099	0.0737215	0.0460416	0.0065035	0.01776	0.0199235	0.01825	0.02925	0.0392718	0.04275	0.0180083	0.0270686
1A	51150009	0.457455	0.499555	0.463867	0.621154	0.434198	0.592935	0.534723	0.545006	0.291834	0.0375	0.0819388	0.0649294	0.0880767	0.0838369	0.0145	0.0297798	0.0754764	0.0475475	0.00600275	0.0187588	0.0173463	0.01725	0.0185	0.037	0.0277583	0.020524	0.0243209
1A	51250039	0.494485	0.50605	0.490871	0.647999	0.434673	0.646474	0.521553	0.553582	0.30495	0.03525	0.0837088	0.0651943	0.0861325	0.0792674	0.014	0.0222595	0.077451	0.0495724	0.0055035	0.0192783	0.0180754	0.0177595	0.02125	0.02775	0.0180093	0.0202703	0.0260764
1A	51350005	0.486223	0.504241	0.469451	0.617682	0.416107	0.626767	0.485761	0.542757	0.284569	0.0350173	0.0856879	0.0730965	0.0915837	0.081786	0.0155	0.0227613	0.0791544	0.0544554	0.00525275	0.0175263	0.0204021	0.016007	0.0195	0.022507	0.0190083	0.020024	0.029265
1A	51450130	0.444564	0.438637	0.401279	0.540533	0.388981	0.549493	0.433214	0.512505	0.252758	0.034016	0.0880982	0.0708363	0.0898398	0.0789336	0.0185	0.0245	0.0780802	0.0589859	0.005	0.0135271	0.0231848	0.014759	0.0170088	0.0192771	0.0242588	0.014014	0.0232655
1A	51550573	0.449781	0.43806	0.345503	0.506123	0.348321	0.522528	0.435516	0.493862	0.233547	0.0358038	0.0905966	0.0746589	0.0928422	0.0814459	0.02525	0.023	0.0808402	0.0628192	0.00625	0.0155446	0.0296598	0.0135135	0.0192608	0.0185524	0.024	0.0115048	0.02325
1A	51650017	0.454853	0.444373	0.296954	0.489478	0.343949	0.51067	0.438573	0.478233	0.215731	0.0353046	0.0892495	0.0749016	0.0990991	0.0861525	0.02425	0.020507	0.0763327	0.0581745	0.00575	0.0140462	0.0292752	0.0115173	0.0180085	0.0177856	0.02325	0.00976578	0.01975
1A	51750831	0.440433	0.441354	0.29062	0.489282	0.348849	0.563011	0.394121	0.489878	0.229846	0.0292866	0.0885742	0.0723848	0.0908854	0.0774458	0.02175	0.0202888	0.07425	0.0534882	0.005	0.0165829	0.02587	0.0100135	0.0170115	0.0165502	0.0205	0.0100206	0.0187598
1A	51850020	0.435223	0.434052	0.28781	0.459906	0.370491	0.571596	0.385798	0.473199	0.214499	0.0372678	0.0867446	0.0639961	0.0824001	0.0710773	0.01975	0.0182971	0.069	0.0469147	0.00350025	0.0193273	0.0257316	0.00851655	0.0325	0.0197896	0.017	0.0127688	0.0227618
1A	51950024	0.438322	0.443288	0.311059	0.485131	0.39408	0.589192	0.377868	0.467695	0.222202	0.03475	0.0840528	0.0645783	0.0782008	0.0704675	0.02025	0.025326	0.06925	0.0456554	0.002001	0.0248167	0.0235682	0.0075	0.045	0.023016	0.02475	0.0185048	0.0287788
1A	52050007	0.45859	0.464281	0.332613	0.495408	0.407768	0.593753	0.376605	0.48524	0.231342	0.03525	0.0749267	0.0578577	0.0720001	0.065961	0.02225	0.0295591	0.06875	0.0438824	0.0015015	0.0268574	0.0279047	0.007504	0.05275	0.0267791	0.02675	0.020268	0.0315315
1A	52150130	0.466436	0.487189	0.356295	0.563138	0.41579	0.572477	0.353805	0.465367	0.232143	0.027008	0.0731797	0.0542633	0.0732938	0.0624101	0.0237703	0.0270697	0.0736211	0.0466482	0.00425251	0.0268187	0.0269003	0.011004	0.0495	0.0265	0.027507	0.0205085	0.0340218
1A	52250065	0.493192	0.51343	0.375711	0.5575	0.414504	0.567256	0.388743	0.45048	0.228837	0.0330123	0.080953	0.0657353	0.0860366	0.0732723	0.0353003	0.0197816	0.0741031	0.0506512	0.0085	0.0180454	0.0389582	0.0117585	0.02025	0.0395	0.022263	0.012012	0.0237738
1A	52351199	0.5033	0.523307	0.374389	0.550489	0.423815	0.552605	0.410822	0.456657	0.227877	0.0415415	0.0827142	0.0705778	0.0895871	0.0794813	0.0375531	0.0180058	0.0711837	0.0486765	0.0117588	0.0160364	0.0419358	0.013	0.017	0.04275	0.0202703	0.01325	0.0192565
1A	52450196	0.477213	0.483119	0.391166	0.569444	0.413321	0.524381	0.43682	0.496586	0.241842	0.0495745	0.0844668	0.0749791	0.0921527	0.0821353	0.0367823	0.017017	0.0673896	0.0526073	0.0100158	0.015524	0.040736	0.00825	0.01375	0.0405188	0.0157575	0.0110115	0.0147583
1A	52551203	0.50173	0.481591	0.372253	0.576051	0.419018	0.526849	0.462022	0.525555	0.250002	0.0525701	0.0853604	0.0764512	0.0913655	0.0852777	0.0362798	0.020258	0.0596192	0.0470942	0.0102618	0.0147703	0.0380171	0.00825351	0.01275	0.0382711	0.0195128	0.0122565	0.0127565
1A	52650206	0.478331	0.461863	0.373599	0.586978	0.400528	0.505883	0.468335	0.561804	0.257895	0.0473523	0.0827699	0.0742636	0.0930899	0.0859685	0.02675	0.0200298	0.0685575	0.0516311	0.00827182	0.0125173	0.026334	0.0105095	0.01425	0.0280561	0.0160075	0.0115175	0.014508
1A	52750106	0.445498	0.431327	0.369109	0.587405	0.389467	0.476362	0.480116	0.590758	0.263026	0.0340441	0.0824583	0.0641135	0.0877007	0.0789374	0.01625	0.0200386	0.0758982	0.053406	0.00601429	0.0132806	0.0156715	0.0095251	0.0125	0.0187731	0.0157585	0.0132766	0.020264
1A	52850001	0.430931	0.427966	0.372537	0.602772	0.382103	0.461411	0.516286	0.604873	0.269516	0.0237595	0.0750616	0.0558226	0.0792784	0.074903	0.01575	0.0205987	0.0722319	0.0510751	0.0025	0.0122934	0.0153953	0.00951904	0.014	0.01952	0.01425	0.0123038	0.0215075
1A	52950018	0.419453	0.44062	0.380857	0.611594	0.38246	0.462013	0.541709	0.618243	0.269906	0.0215263	0.079149	0.0598387	0.0852739	0.0783187	0.0175	0.0191027	0.0798634	0.0571158	0.00525	0.0112892	0.0143866	0.0122771	0.018	0.0242743	0.0165	0.0137949	0.0260143
1A	53050118	0.398586	0.442468	0.37716	0.633199	0.398696	0.438968	0.564461	0.636494	0.280714	0.0212833	0.0822402	0.0595379	0.0799848	0.0725728	0.018	0.0206097	0.0766514	0.0548597	0.00925	0.0160643	0.0174262	0.0112595	0.0212227	0.0257811	0.02075	0.0197907	0.02875
1A	53150575	0.413868	0.435434	0.37519	0.623662	0.390181	0.467156	0.548357	0.60791	0.27972	0.0200263	0.0856229	0.0642648	0.0770156	0.071326	0.01975	0.0210966	0.0721812	0.0526814	0.00975	0.0145547	0.0209726	0.0125	0.0235066	0.027027	0.0235	0.0187814	0.031
1A	53251740	0.397078	0.44786	0.384739	0.620062	0.388164	0.489823	0.545645	0.598392	0.289494	0.0252853	0.0909778	0.0726069	0.0826734	0.0760852	0.02675	0.0267959	0.0698886	0.0521585	0.013	0.0172891	0.0290752	0.01525	0.0259534	0.0347848	0.0335	0.0212593	0.03425
1A	53350342	0.412149	0.457169	0.387759	0.629814	0.405427	0.516252	0.558813	0.61211	0.297591	0.0315433	0.100852	0.0799333	0.0927701	0.0827756	0.02525	0.0358084	0.0723516	0.0541082	0.01675	0.0187959	0.0337221	0.0145	0.0257034	0.0350118	0.037	0.0272929	0.036524
1A	53450191	0.399663	0.434662	0.405902	0.624871	0.415273	0.554291	0.558113	0.605227	0.29925	0.0400511	0.0980409	0.078338	0.0947453	0.0857719	0.02525	0.0391028	0.075034	0.0573759	0.01825	0.0238062	0.0333488	0.017	0.0265	0.0340616	0.03875	0.0270527	0.0357635
1A	53550085	0.402405	0.428396	0.410133	0.631704	0.431768	0.54783	0.564808	0.617325	0.299334	0.0395395	0.0916594	0.0736489	0.088495	0.078603	0.02425	0.0345483	0.0748248	0.0564454	0.019	0.0242883	0.0328696	0.01475	0.02375	0.0350472	0.0335	0.0217868	0.0337733
1A	53650052	0.435182	0.424245	0.406095	0.617792	0.423957	0.516848	0.583614	0.64181	0.302394	0.0413171	0.0879715	0.0642481	0.0854438	0.0769326	0.01775	0.0345943	0.0745348	0.0578802	0.018507	0.0248217	0.0227453	0.01175	0.02001	0.0280556	0.02725	0.0218064	0.023014
1A	53750021	0.43398	0.415508	0.377383	0.454787	0.45055	0.519825	0.599618	0.649932	0.288579	0.0340778	0.0744289	0.0512356	0.0705375	0.0660949	0.014	0.0180361	0.0731109	0.0523803	0.0125053	0.0210489	0.0193655	0.0095	0.0160075	0.0238137	0.01725	0.0117618	0.01625
1A	53850157	0.439779	0.430472	0.360804	0.277339	0.434631	0.501747	0.599617	0.654398	0.286761	0.0303124	0.0795849	0.0540018	0.0734794	0.0695175	0.01575	0.0182796	0.0695716	0.0483703	0.00950476	0.0180436	0.0218867	0.0125073	0.0152653	0.0285438	0.01625	0.00900852	0.01875
1A	53950139	0.44387	0.420912	0.339446	0.135936	0.463303	0.553993	0.585722	0.633332	0.287354	0.0333104	0.0852353	0.0583043	0.0799958	0.0743137	0.014518	0.0180263	0.0735746	0.0531328	0.00775	0.0167892	0.0237124	0.0115068	0.0162663	0.0290215	0.0165	0.00900225	0.02125
1A	54050016	0.461457	0.441603	0.339603	0.0830397	0.474897	0.589578	0.600274	0.606835	0.283808	0.0440118	0.0846984	0.0602147	0.0807795	0.0703437	0.016018	0.0150213	0.0763211	0.0554467	0.009003	0.0200582	0.0279422	0.0260088	0.0235088	0.0295175	0.0155	0.0135248	0.02625
1A	54150155	0.504305	0.442183	0.31854	0.081874	0.502295	0.547709	0.565059	0.583392	0.271655	0.0447547	0.0800311	0.0631625	0.0847631	0.0733087	0.0192675	0.0150595	0.07875	0.0549747	0.00975476	0.0218593	0.0265152	0.02975	0.0255	0.0312625	0.0155	0.0177899	0.0330351
1A	54250140	0.496193	0.445929	0.328319	0.0845521	0.497485	0.593147	0.575842	0.594619	0.277908	0.0432249	0.0821119	0.0624718	0.0837635	0.0739861	0.020768	0.0135784	0.07925	0.0557486	0.008753	0.0225869	0.0262883	0.02825	0.0230083	0.0260562	0.0165	0.0187848	0.0302816
1A	54350842	0.514258	0.47604	0.351468	0.0758032	0.470214	0.608304	0.578712	0.628979	0.280847	0.0485381	0.0890018	0.0630987	0.0892857	0.0792722	0.02	0.0153234	0.08075	0.0537473	0.011254	0.0249002	0.0237015	0.02875	0.0220088	0.024839	0.0147778	0.0200511	0.0320351
1A	54450527	0.540255	0.502981	0.350959	0.114885	0.458207	0.630415	0.57713	0.662117	0.285072	0.045767	0.0842599	0.0569454	0.0857144	0.0763622	0.0195	0.0190658	0.0766143	0.0476451	0.0115	0.0273876	0.0232433	0.0182568	0.0187583	0.0255798	0.0185271	0.0180464	0.0295356
1A	54550010	0.544003	0.519883	0.352841	0.188969	0.454859	0.657664	0.568122	0.641642	0.28383	0.04425	0.0899288	0.060309	0.0873118	0.0814699	0.018	0.0248348	0.0764688	0.053354	0.0115085	0.0294104	0.0239899	0.0160078	0.0225093	0.0253399	0.0225308	0.0175265	0.0265376
1A	54650042	0.560979	0.492155	0.336303	0.257163	0.467288	0.647559	0.570993	0.634798	0.275853	0.042	0.0819223	0.0569308	0.0823323	0.0772266	0.0145	0.0265969	0.0709629	0.0523023	0.0130364	0.0299902	0.0227358	0.018018	0.023	0.0223167	0.0215536	0.018276	0.0270451
1A	54750028	0.512602	0.452802	0.30712	0.342725	0.470291	0.622754	0.551422	0.611455	0.273543	0.0300143	0.0793107	0.0573851	0.0811237	0.0730536	0.0135	0.0283789	0.0707831	0.0558331	0.0135366	0.0339818	0.0253052	0.0185185	0.02375	0.0202979	0.0235553	0.0197608	0.0262891
1A	54850315	0.452909	0.391646	0.309548	0.40395	0.447419	0.564905	0.520833	0.558489	0.254915	0.0330193	0.0833828	0.0644107	0.088377	0.0781473	0.01725	0.0301796	0.0752257	0.0586178	0.0122864	0.0322256	0.0306867	0.0187615	0.02625	0.02456	0.0285722	0.023512	0.0272966
1A	54950126	0.449345	0.385952	0.320411	0.4524	0.425113	0.564995	0.519784	0.559676	0.25514	0.035013	0.0866458	0.0684926	0.0903302	0.0794158	0.01825	0.0286293	0.0731763	0.0553886	0.0117786	0.0277247	0.0296543	0.016761	0.02275	0.0225293	0.026054	0.0225341	0.02275
1A	55050174	0.445673	0.440997	0.342328	0.500506	0.398297	0.548503	0.505748	0.545135	0.245876	0.0432695	0.0949064	0.0781484	0.0992993	0.0880676	0.018	0.0231122	0.0776256	0.0569208	0.0085	0.0248731	0.0255308	0.0125	0.02325	0.0255531	0.0232966	0.0182802	0.02
1A	55150043	0.462202	0.484442	0.36135	0.534221	0.375564	0.525804	0.521707	0.544329	0.23129	0.0485	0.0867412	0.0724579	0.0960827	0.0842447	0.019	0.0208263	0.0702913	0.0507315	0.0035	0.0160481	0.0224829	0.00775	0.022	0.024768	0.02075	0.0132811	0.0160218
1A	55250221	0.476949	0.532294	0.384457	0.584064	0.382695	0.542674	0.533636	0.560515	0.24185	0.0455	0.0851423	0.0705532	0.0888805	0.0859132	0.011	0.0187982	0.0680365	0.0507543	0.00375	0.0178402	0.0138617	0.0072701	0.01575	0.0205205	0.0125	0.00903622	0.0147733
1A	55350077	0.468967	0.508068	0.388151	0.582704	0.371971	0.548216	0.508707	0.532388	0.235332	0.0410431	0.0870739	0.0650939	0.0902188	0.0820366	0.0145	0.0231469	0.0713794	0.0497933	0.00750651	0.0211151	0.0171707	0.0144207	0.02225	0.0235088	0.01625	0.013753	0.0187756
1A	55450286	0.436296	0.451848	0.414982	0.607266	0.384219	0.564671	0.477664	0.528542	0.24836	0.041853	0.101666	0.0804615	0.108409	0.0925579	0.01275	0.0226268	0.0859583	0.055144	0.015023	0.0251715	0.0189244	0.0181423	0.031	0.0332613	0.016	0.0145	0.0215647
1A	55550643	0.460175	0.425905	0.407857	0.599113	0.407536	0.600318	0.40996	0.491847	0.26771	0.0458663	0.108859	0.0798928	0.107626	0.0902343	0.0175	0.0231294	0.0917104	0.0584812	0.0187688	0.0273594	0.025428	0.0201223	0.038	0.03375	0.02175	0.01725	0.0205308
1A	55650062	0.433637	0.423399	0.391851	0.573546	0.39498	0.582046	0.414775	0.498682	0.263437	0.0400992	0.0999356	0.0750985	0.103304	0.0819157	0.01875	0.0221187	0.0864206	0.05999	0.021772	0.0295899	0.0246608	0.0226111	0.03925	0.036	0.02	0.0187595	0.0192808
1A	55750100	0.431373	0.422605	0.391862	0.57996	0.407968	0.58658	0.424564	0.520594	0.267553	0.0423215	0.100023	0.0730475	0.098672	0.0793458	0.02075	0.0220785	0.0884294	0.061713	0.0205245	0.0328647	0.024958	0.01775	0.04	0.0345	0.019	0.016509	0.0182839
1A	55851042	0.435808	0.44598	0.382097	0.597373	0.416453	0.596959	0.452332	0.541749	0.271833	0.0367901	0.0953717	0.0654766	0.0964152	0.0742833	0.02325	0.0215308	0.0861231	0.0654396	0.0202613	0.0282932	0.0237684	0.0190068	0.02875	0.0267613	0.0200205	0.0165165	0.0197893
1A	55950087	0.462863	0.475653	0.386142	0.611501	0.425607	0.574549	0.492577	0.578246	0.271642	0.03025	0.0914362	0.0656099	0.0934583	0.0772506	0.023	0.0185316	0.0864585	0.0659162	0.01975	0.0285941	0.019184	0.0165218	0.02425	0.027015	0.01977	0.0127665	0.0157585
1A	56050543	0.468045	0.488605	0.382458	0.602687	0.426922	0.557896	0.529404	0.605722	0.26688	0.0250165	0.0862868	0.067243	0.0954355	0.0830962	0.02225	0.024024	0.0849658	0.0641561	0.021	0.0273825	0.0209713	0.0165226	0.02375	0.027513	0.022023	0.0137735	0.0192585
1A	56151257	0.470163	0.491793	0.381254	0.595442	0.435484	0.540939	0.541247	0.606494	0.262637	0.0275444	0.0918522	0.077998	0.104317	0.0959932	0.01875	0.0215125	0.0824975	0.0636273	0.0247633	0.0225904	0.0191771	0.018527	0.03	0.0282783	0.022768	0.012511	0.023023
1A	56250012	0.482756	0.49091	0.3834	0.602851	0.451984	0.507456	0.548761	0.600981	0.264127	0.0280561	0.0829918	0.0733115	0.0886516	0.0876014	0.0155	0.021261	0.0718609	0.053359	0.0235128	0.0208464	0.0218899	0.0235226	0.035	0.0255381	0.022773	0.011754	0.0312813
1A	56350675	0.483399	0.465507	0.388858	0.580696	0.442307	0.474593	0.537882	0.578767	0.260273	0.0288112	0.085648	0.0678083	0.0868354	0.0809793	0.0105	0.0245592	0.0689569	0.0523314	0.0182643	0.0153262	0.021928	0.02675	0.0332643	0.0272756	0.02175	0.0145	0.0350153
1A	56450063	0.478999	0.465741	0.386546	0.585533	0.444005	0.463115	0.542029	0.572948	0.260396	0.0287866	0.0836285	0.0669552	0.0843258	0.0767005	0.011	0.0190909	0.0666638	0.053028	0.0150128	0.0135559	0.0203966	0.0257615	0.0297573	0.025772	0.01825	0.01425	0.0305213
1A	56550371	0.486769	0.475677	0.398141	0.614433	0.456113	0.466704	0.557779	0.590034	0.266914	0.0255632	0.0760534	0.0573622	0.0773005	0.0622447	0.013	0.0231146	0.0693891	0.0500774	0.00825	0.0163562	0.0204388	0.022756	0.0220155	0.0235235	0.0185	0.01525	0.0295
1A	56650059	0.449848	0.477166	0.398844	0.614153	0.460352	0.482166	0.54274	0.592583	0.267279	0.0270572	0.0882348	0.0659398	0.0858822	0.0713206	0.013	0.0216076	0.0753926	0.0573455	0.00675	0.0148464	0.0196901	0.0177543	0.01601	0.0230075	0.0155083	0.0152877	0.02375
1A	56750484	0.417921	0.479651	0.406967	0.626328	0.460871	0.498024	0.546226	0.608942	0.265541	0.0303662	0.0884641	0.0716224	0.0894511	0.0792256	0.01	0.0178333	0.0776212	0.0626083	0.005	0.0118244	0.0163431	0.0132633	0.0132555	0.0228044	0.0150073	0.0165705	0.0195
1A	56850077	0.391508	0.483653	0.41795	0.636994	0.471879	0.490642	0.548001	0.611899	0.267457	0.0413887	0.103015	0.0807692	0.096486	0.0907226	0.00975	0.0178269	0.0761137	0.063085	0.00525	0.0140648	0.0258939	0.00925926	0.01225	0.0268348	0.0165085	0.0248769	0.02275
1A	56950010	0.39353	0.48971	0.424969	0.636904	0.479397	0.500045	0.542738	0.622642	0.266566	0.0451395	0.117158	0.0840966	0.105472	0.0991473	0.00875	0.015011	0.0828382	0.0652525	0.00625	0.0130459	0.0281864	0.0072545	0.0105	0.0275422	0.0145073	0.0258205	0.0227608
1A	57050456	0.401811	0.485437	0.425403	0.640796	0.482679	0.491495	0.551087	0.62658	0.273092	0.0473922	0.113882	0.0837304	0.106561	0.100593	0.011265	0.0167848	0.0841683	0.0604561	0.00525	0.0138209	0.0263162	0.00850375	0.01175	0.0290763	0.018	0.0272715	0.02051
1A	57152689	0.392763	0.488674	0.421737	0.634208	0.496732	0.497536	0.5515	0.619674	0.277218	0.0538605	0.124936	0.0910945	0.121054	0.108438	0.0197816	0.0228477	0.10463	0.0582622	0.006	0.0178435	0.0287806	0.00925	0.01125	0.0315145	0.0245173	0.02925	0.0248162
1A	57250075	0.446798	0.491952	0.406848	0.630786	0.506048	0.521396	0.5505	0.622141	0.278557	0.0391174	0.114562	0.0813715	0.112	0.0949495	0.0130261	0.0175527	0.0941884	0.0542714	0.007	0.0140845	0.0178937	0.0085	0.0105	0.0195	0.016	0.017	0.0195195
1A	57350561	0.417175	0.465327	0.416415	0.634054	0.512097	0.534231	0.554	0.619588	0.281344	0.0521565	0.122851	0.101233	0.1315	0.119576	0.0235471	0.0261044	0.122244	0.0603622	0.0065	0.0211055	0.0217611	0.012	0.0155	0.027	0.028028	0.023	0.0225904
1A	57450089	0.337209	0.452764	0.408133	0.623258	0.49749	0.52027	0.5415	0.602971	0.269809	0.0525526	0.122594	0.100103	0.134134	0.120445	0.0385	0.0411647	0.134134	0.0638191	0.0045	0.0200602	0.0232558	0.0125	0.0185	0.0285285	0.0415415	0.033	0.0336683
1B	2532	0.577778	0.478632	0.602307	0.616968	0.601107	0.633668	0.480962	0.5345	0.284	0.055	0.1002	0.081	0.103	0.0935	0.04	0.0025	0.1075	0.089	0.0055	0.042	0.0430862	0.0395	0.0515	0.0105	0.0195	0.0395	0.0375
1B	50171	0.653061	0.513274	0.608216	0.619358	0.604125	0.629276	0.47996	0.5285	0.2895	0.054	0.102204	0.0827482	0.104	0.0955	0.044	0.0045	0.1135	0.0935	0.0055	0.045	0.0455912	0.0455	0.0505	0.0115	0.029	0.041	0.0345
1B	151833	0.925926	0.511628	0.617618	0.620221	0.620342	0.594378	0.506012	0.535	0.3065	0.0515	0.1075	0.0879397	0.1	0.0980981	0.043	0.0145	0.1095	0.0885	0.0095	0.046	0.0475	0.039	0.055	0.0155	0.0365	0.047	0.033033
1B	250601	0.918033	0.515152	0.615616	0.627144	0.625	0.561245	0.522	0.5295	0.295295	0.042	0.1015	0.079397	0.087	0.0860861	0.035	0.0175	0.0975	0.079	0.008	0.038	0.0405405	0.0315	0.0465	0.0155	0.039	0.037	0.025025
1B	350519	0.891892	0.462025	0.623	0.620549	0.627649	0.508056	0.5775	0.538	0.285786	0.0285	0.089	0.0760322	0.076	0.0725726	0.0195	0.0205	0.078	0.0655	0.009	0.0235235	0.0255255	0.016	0.027	0.01	0.028	0.023	0.0130261
1B	451313	0.80468	0.487469	0.620603	0.617457	0.615392	0.566477	0.534724	0.54175	0.295648	0.0910121	0.0910997	0.0735442	0.0895	0.0807968	0.02825	0.01375	0.092	0.0765	0.008	0.0315088	0.0320549	0.0275	0.03725	0.0105	0.0245	0.03	0.0255165
1B	550208	0.876425	0.52342	0.615808	0.598304	0.607299	0.55427	0.538508	0.544052	0.301147	0.138905	0.08575	0.0697968	0.083	0.079299	0.02525	0.0155	0.08375	0.06825	0.0065	0.0305075	0.030757	0.0245	0.0375	0.00875	0.0245	0.0297563	0.0235235
1B	651551	0.854376	0.516549	0.61975	0.600686	0.603775	0.550348	0.55425	0.553834	0.298891	0.236012	0.089295	0.0796031	0.08725	0.0852888	0.017	0.01925	0.08575	0.07175	0.0055	0.0270118	0.023023	0.02175	0.02625	0.009	0.0235	0.0232575	0.018018
1B	751358	0.859154	0.514545	0.6255	0.606759	0.605348	0.553922	0.56575	0.562338	0.299893	0.285163	0.0965518	0.083606	0.0905	0.0865363	0.01275	0.01975	0.086	0.07075	0.00575	0.021761	0.019019	0.01375	0.02225	0.00875	0.018	0.0172563	0.017263
1B	850157	0.861498	0.540422	0.62475	0.607651	0.606417	0.569761	0.5655	0.563626	0.306402	0.357948	0.0985586	0.0792689	0.0935	0.08575	0.0145	0.0232623	0.08725	0.0667868	0.01075	0.0225085	0.0222723	0.014	0.02625	0.0105	0.01975	0.0212613	0.0237588
1B	950075	0.83343	0.611825	0.617609	0.591343	0.589893	0.585201	0.54225	0.565631	0.30975	0.445573	0.113328	0.0812458	0.099	0.0910556	0.01725	0.0360285	0.08425	0.0760488	0.0075	0.019258	0.0252753	0.01375	0.03025	0.00875	0.02075	0.0233084	0.0480063
1B	1055126	0.820971	0.631502	0.61555	0.594117	0.587265	0.595565	0.53675	0.568916	0.309	0.49542	0.114114	0.0816109	0.10025	0.0907626	0.02	0.038028	0.08675	0.0792918	0.00925	0.0232618	0.0252753	0.01325	0.0305	0.00875	0.022268	0.0233049	0.05125
1B	1150673	0.82252	0.630965	0.604111	0.590124	0.57286	0.587403	0.5215	0.559967	0.299897	0.472423	0.126581	0.092419	0.11175	0.106423	0.02525	0.04003	0.098	0.0855463	0.013	0.02525	0.0305523	0.01375	0.0315	0.00875	0.0260198	0.0230572	0.0525
1B	1269709	0.821722	0.597889	0.631286	0.630165	0.599123	0.626412	0.54375	0.581994	0.313652	0.397028	0.141591	0.110526	0.12975	0.122776	0.031	0.0400228	0.108	0.0950478	0.01925	0.03025	0.0350361	0.013	0.03575	0.01275	0.0322683	0.0257974	0.05925
1B	1353226	0.815137	0.58354	0.624549	0.623858	0.595441	0.625479	0.54025	0.582867	0.308905	0.330662	0.141604	0.107926	0.1315	0.1233	0.038	0.0387785	0.10625	0.0915433	0.02025	0.0395	0.0342843	0.011	0.044	0.01225	0.0337675	0.0355474	0.061
1B	1533778	0.808192	0.55183	0.621249	0.61899	0.598447	0.622053	0.5255	0.569509	0.308649	0.247328	0.133776	0.10544	0.13275	0.124445	0.03875	0.0397803	0.10175	0.0890891	0.02025	0.04175	0.0317818	0.0105	0.0445	0.0135	0.0307698	0.0380512	0.061
1B	1550642	0.806043	0.553385	0.6215	0.618234	0.599699	0.621801	0.52625	0.572017	0.308147	0.240049	0.134028	0.106197	0.13325	0.1242	0.03875	0.0400305	0.102	0.0903403	0.02025	0.0415	0.0315441	0.0105	0.0445	0.01325	0.0305198	0.0383012	0.06125
1B	1650524	0.804264	0.533361	0.614689	0.61391	0.589605	0.612125	0.51975	0.569002	0.303898	0.206866	0.13228	0.109716	0.135	0.127204	0.03975	0.039779	0.10025	0.0902903	0.02125	0.0415	0.0290516	0.01075	0.04425	0.01425	0.0310233	0.0382989	0.061516
1B	1752416	0.807131	0.503246	0.611515	0.617947	0.577579	0.605638	0.5275	0.573007	0.298902	0.157094	0.132533	0.11617	0.141	0.132246	0.0305	0.0355	0.10025	0.0900363	0.018	0.04025	0.0242916	0.007	0.0335	0.01225	0.0237668	0.02725	0.0460125
1B	1851139	0.782133	0.517361	0.613948	0.621737	0.570592	0.591728	0.5395	0.573056	0.298155	0.117928	0.116248	0.111641	0.13575	0.128273	0.0305	0.02	0.10125	0.080035	0.02	0.03975	0.0232733	0.00875	0.0325	0.014	0.0240173	0.027	0.0285105
1B	1950012	0.779132	0.473232	0.608259	0.613349	0.551357	0.568233	0.52775	0.56092	0.295934	0.069	0.114475	0.109269	0.13375	0.125456	0.028	0.01825	0.095	0.0758026	0.01875	0.03725	0.0222723	0.00925	0.029	0.0155203	0.02175	0.02775	0.025756
1B	2050003	0.789037	0.515815	0.608762	0.616597	0.546359	0.573051	0.532	0.565707	0.297773	0.05825	0.1045	0.101247	0.1245	0.112656	0.02275	0.01625	0.0885	0.0705706	0.015	0.03725	0.0182683	0.009	0.02925	0.0162741	0.01775	0.027	0.023756
1B	2154648	0.794623	0.536879	0.599099	0.611906	0.541338	0.561504	0.52825	0.559673	0.286787	0.06025	0.101	0.0960825	0.11825	0.108859	0.021	0.0177585	0.082	0.0655656	0.0145	0.03575	0.019508	0.01175	0.028	0.0212876	0.019	0.0265	0.0207635
1B	2250011	0.820368	0.591686	0.585283	0.597659	0.52759	0.53798	0.5205	0.547006	0.272796	0.049	0.0956685	0.0851783	0.10625	0.099654	0.0115	0.0207786	0.08125	0.0640526	0.02025	0.02025	0.0237575	0.01725	0.01925	0.0242703	0.0225	0.01675	0.014756
1B	2350722	0.807096	0.582598	0.590532	0.60116	0.50781	0.545363	0.53975	0.56675	0.273185	0.0485	0.0970339	0.0849666	0.1015	0.0954934	0.01075	0.0195271	0.07825	0.0645265	0.0195	0.0235	0.0235235	0.0175	0.0205	0.0252741	0.024	0.0165	0.01425
1B	2455167	0.805529	0.598563	0.591284	0.601917	0.513063	0.54971	0.53925	0.5625	0.275191	0.04825	0.0991553	0.0817715	0.1015	0.0960742	0.01425	0.0220306	0.0815	0.0685295	0.02275	0.02525	0.0262653	0.02075	0.02475	0.0290323	0.028	0.019	0.01975
1B	2550379	0.80566	0.567986	0.599291	0.605812	0.520044	0.577029	0.544	0.57175	0.278428	0.04175	0.0950962	0.0751219	0.094	0.0887699	0.01375	0.021274	0.079	0.067031	0.02	0.0275	0.0237942	0.018	0.0235	0.0275436	0.0285	0.02	0.024
1B	2650159	0.835076	0.57199	0.611676	0.621276	0.535539	0.6046	0.5595	0.584107	0.289672	0.0545	0.109248	0.0852604	0.105	0.098793	0.02575	0.0330281	0.0917975	0.0780348	0.03425	0.041	0.0375853	0.0315	0.03625	0.0415542	0.0405	0.034	0.04
1B	2751030	0.850982	0.517585	0.615638	0.622099	0.5436	0.626459	0.54875	0.586837	0.287148	0.05275	0.113564	0.0872181	0.1105	0.100739	0.02625	0.0330276	0.0965483	0.08225	0.035	0.043	0.0383343	0.0315	0.03625	0.04175	0.04175	0.0335	0.041
1B	2850934	0.847689	0.513365	0.624131	0.630424	0.554106	0.638273	0.5485	0.591581	0.295664	0.055	0.113317	0.0867176	0.11325	0.101756	0.02475	0.0322766	0.0983016	0.08025	0.033	0.04175	0.0345767	0.02925	0.03775	0.03975	0.041	0.0335	0.0445
1B	2950399	0.837813	0.491937	0.620625	0.628092	0.552628	0.64076	0.54125	0.586077	0.294642	0.054	0.114579	0.0897261	0.115	0.104031	0.024	0.0327653	0.101303	0.0815	0.03375	0.04175	0.0333194	0.029	0.04125	0.0395	0.03975	0.0355	0.04875
1B	3050247	0.817748	0.57299	0.615366	0.62848	0.551114	0.623817	0.52725	0.562795	0.295447	0.066	0.119583	0.0984697	0.123	0.11069	0.02175	0.0265	0.0998066	0.08125	0.0465	0.0405	0.0300462	0.02325	0.05925	0.04925	0.05625	0.033521	0.065
1B	3153664	0.800645	0.576429	0.62169	0.638828	0.542117	0.634306	0.53625	0.54158	0.284509	0.0655	0.113381	0.0974874	0.1215	0.104933	0.02025	0.02375	0.100797	0.085	0.042	0.037	0.0275843	0.02025	0.05975	0.04475	0.0565	0.0327603	0.06925
1B	3254560	0.795384	0.56568	0.609174	0.630892	0.53757	0.623668	0.523	0.528285	0.283253	0.0765	0.126492	0.109328	0.135	0.120098	0.03275	0.0365	0.109801	0.0970543	0.05525	0.04775	0.0420624	0.035	0.07175	0.058	0.06725	0.0460243	0.082
1B	3350347	0.788447	0.542031	0.601202	0.620489	0.534573	0.618005	0.52125	0.528076	0.275999	0.07175	0.128385	0.108193	0.13725	0.121	0.032	0.03625	0.108053	0.0965553	0.0535	0.049	0.0413042	0.03475	0.074	0.05575	0.0655	0.0437755	0.0825
1B	3450048	0.691306	0.521242	0.599588	0.629898	0.544093	0.623351	0.50825	0.52406	0.276423	0.06975	0.130398	0.108658	0.1405	0.124	0.03125	0.035	0.110059	0.101555	0.05125	0.04525	0.041	0.0345	0.07675	0.05475	0.06575	0.0420198	0.078
1B	3550684	0.693353	0.523327	0.577327	0.63118	0.560426	0.591236	0.51675	0.529023	0.27065	0.06	0.126754	0.108216	0.137317	0.12275	0.022	0.0265	0.10625	0.0953026	0.04	0.03425	0.03025	0.0245	0.07	0.04525	0.05575	0.0307603	0.067
1B	3651503	0.757761	0.582348	0.558058	0.62412	0.553901	0.552235	0.5245	0.529012	0.274651	0.05925	0.121181	0.105009	0.131314	0.122	0.022	0.02675	0.1015	0.0927945	0.04075	0.0325	0.03	0.025	0.07025	0.0455	0.05575	0.031513	0.0655
1B	3750769	0.797505	0.655346	0.546046	0.613378	0.551374	0.527796	0.521767	0.523992	0.275652	0.057	0.116961	0.103272	0.1268	0.117046	0.02175	0.0277605	0.09725	0.0890543	0.0415	0.032	0.0295	0.025	0.06925	0.04475	0.05475	0.0310243	0.06325
1B	3850527	0.783754	0.659047	0.529832	0.606003	0.546011	0.491966	0.528267	0.526514	0.280657	0.05425	0.113591	0.099262	0.120795	0.11179	0.022	0.0265078	0.09275	0.0863672	0.041	0.0325	0.03	0.02475	0.0655	0.041	0.0515	0.0295	0.05675
1B	3950485	0.723485	0.568695	0.516844	0.613506	0.551802	0.445397	0.544529	0.554076	0.284158	0.039	0.100236	0.085454	0.109792	0.098286	0.0215	0.027257	0.09025	0.0853906	0.02575	0.03625	0.0285	0.02525	0.04675	0.028	0.03075	0.03075	0.04375
1B	4050887	0.728194	0.569661	0.481274	0.598461	0.552283	0.368987	0.541021	0.559589	0.297891	0.04125	0.0980128	0.0822262	0.104816	0.0958896	0.0275	0.0340118	0.08525	0.0796338	0.03275	0.0445	0.02925	0.033	0.052	0.03475	0.0375	0.03575	0.045
1B	4150189	0.854257	0.693954	0.46725	0.62843	0.592406	0.269256	0.527765	0.545574	0.314154	0.0315	0.0756669	0.076441	0.0847988	0.0771443	0.0145	0.0205205	0.0685318	0.0580886	0.0205	0.02875	0.0145	0.01825	0.03575	0.02125	0.0225	0.01975	0.03075
1B	4250113	0.855659	0.695431	0.45575	0.642585	0.633807	0.174863	0.45003	0.487627	0.317658	0.0315	0.068173	0.0760606	0.075042	0.0691338	0.0165	0.0225225	0.0657793	0.052085	0.02675	0.02825	0.01825	0.0215	0.033	0.02325	0.023	0.02225	0.02425
1B	4350202	0.8043	0.632233	0.439973	0.542234	0.642281	0.119899	0.34302	0.41187	0.3155	0.05575	0.0979458	0.0772317	0.079	0.0711676	0.0255	0.030524	0.0687835	0.0585805	0.06325	0.03975	0.027	0.0585	0.037	0.033	0.03425	0.02175	0.034
1B	4450015	0.708836	0.510671	0.438199	0.473065	0.64024	0.0861766	0.22775	0.330886	0.3005	0.13125	0.194437	0.125329	0.12725	0.121364	0.0485	0.0505143	0.0730288	0.07725	0.1675	0.104178	0.05025	0.16625	0.038	0.0555822	0.05825	0.0215	0.1035
1B	4550415	0.718009	0.471157	0.480481	0.48534	0.647349	0.136904	0.15225	0.287066	0.299	0.14075	0.208243	0.146645	0.1495	0.14275	0.05325	0.0548861	0.0802828	0.085	0.17075	0.103679	0.0570408	0.1705	0.033	0.0585847	0.05875	0.02125	0.10625
1B	4650097	0.695536	0.412373	0.520078	0.482095	0.636944	0.256274	0.071	0.24575	0.294	0.14525	0.211723	0.148807	0.16225	0.155401	0.053	0.0553568	0.0845	0.087	0.1695	0.105096	0.0560701	0.17025	0.0365	0.0590731	0.0595	0.02225	0.10625
1B	4750244	0.624534	0.383847	0.519915	0.440798	0.610429	0.338602	0.129091	0.25125	0.29025	0.14875	0.216491	0.149098	0.16625	0.159663	0.0515	0.0527876	0.08325	0.08675	0.168	0.107686	0.053273	0.16975	0.03375	0.0563387	0.0565	0.0205	0.10825
1B	4853101	0.686508	0.388046	0.540034	0.486901	0.586827	0.394724	0.180892	0.28475	0.285	0.14575	0.208258	0.149399	0.16575	0.16138	0.0465	0.0471271	0.078	0.0815	0.1435	0.100682	0.048048	0.14675	0.0275	0.0498387	0.04825	0.019	0.10625
1B	4950309	0.747552	0.477633	0.558667	0.544254	0.569496	0.462159	0.248434	0.319191	0.2755	0.13175	0.179043	0.149404	0.16575	0.158865	0.03825	0.0383611	0.06925	0.07225	0.10225	0.0911678	0.0395756	0.10625	0.01875	0.0410746	0.0415	0.01875	0.1115
1B	5050262	0.764686	0.498956	0.584002	0.609172	0.553871	0.563479	0.32958	0.373971	0.28125	0.07775	0.118186	0.109788	0.12675	0.119689	0.02275	0.0223084	0.071	0.0585	0.01975	0.0275075	0.0200368	0.027	0.019	0.0262851	0.025	0.02175	0.04825
1B	5150160	0.744136	0.474273	0.574827	0.606991	0.538338	0.607537	0.384885	0.414759	0.283	0.06425	0.108727	0.0943262	0.108	0.105426	0.01075	0.0105058	0.0645	0.0525	0.00625	0.0197603	0.012012	0.01275	0.01675	0.0145	0.01175	0.01325	0.04725
1B	5250202	0.756728	0.510325	0.554392	0.588334	0.546603	0.601723	0.477209	0.478066	0.303427	0.0615	0.111032	0.0866709	0.102	0.0978959	0.011	0.0107518	0.06825	0.05725	0.0045	0.0222645	0.011519	0.0105	0.0155	0.01475	0.01025	0.01425	0.05225
1B	5350224	0.745935	0.545409	0.551442	0.599775	0.528484	0.584653	0.499249	0.536318	0.356676	0.06775	0.118756	0.0924796	0.11175	0.10616	0.016	0.0195043	0.084	0.0675	0.00775	0.028758	0.0122708	0.0115	0.02375	0.01675	0.013	0.021012	0.06275
1B	5451317	0.735834	0.5332	0.552695	0.602504	0.527456	0.59112	0.495746	0.545343	0.37371	0.06575	0.117503	0.0944866	0.11275	0.107916	0.01925	0.0227545	0.086	0.07175	0.00775	0.0300742	0.0120198	0.013	0.0265	0.017	0.013	0.024015	0.063
1B	5550055	0.698802	0.44514	0.559645	0.607216	0.527663	0.600459	0.501001	0.551347	0.413556	0.06125	0.112725	0.0942222	0.11125	0.106622	0.0315	0.028	0.09925	0.0818026	0.0105	0.040848	0.015264	0.0225	0.03325	0.01925	0.0165	0.0297708	0.0602813
1B	5650196	0.711644	0.4169	0.55486	0.594527	0.530425	0.588059	0.502511	0.558637	0.433705	0.05525	0.112969	0.0924277	0.1105	0.109621	0.0335	0.02875	0.111	0.0910548	0.0195	0.0431013	0.0235165	0.02925	0.04	0.02775	0.0235	0.0315218	0.0612843
1B	5750677	0.70677	0.433135	0.547595	0.579754	0.538239	0.578266	0.506766	0.556875	0.465173	0.0535	0.105355	0.0889723	0.10525	0.108106	0.0345	0.0295	0.12325	0.102313	0.03425	0.043823	0.0372655	0.0425	0.05175	0.04125	0.037	0.031763	0.0722915
1B	5850535	0.641414	0.361141	0.553151	0.583913	0.549695	0.583965	0.519269	0.560103	0.486698	0.0485	0.0957995	0.084178	0.1005	0.101614	0.03175	0.026	0.12475	0.106062	0.03975	0.0415594	0.0443021	0.046	0.05925	0.0435	0.04125	0.027014	0.0707903
1B	5950102	0.596289	0.362155	0.541324	0.563969	0.550101	0.565034	0.517518	0.5498	0.515809	0.04875	0.0965	0.0851194	0.10025	0.100871	0.03275	0.02575	0.136	0.116802	0.05325	0.0380865	0.0560468	0.05025	0.07175	0.05575	0.05425	0.0375208	0.0782823
1B	6050164	0.561321	0.460569	0.523032	0.546312	0.531805	0.548273	0.503754	0.525275	0.503519	0.05725	0.0896386	0.0801448	0.09525	0.0948652	0.03075	0.024	0.1455	0.129059	0.07675	0.0355782	0.0771092	0.0545	0.08975	0.077	0.07475	0.0575218	0.0950403
1B	6150175	0.577708	0.468919	0.524287	0.547818	0.532803	0.546516	0.503264	0.524775	0.501514	0.0625	0.0871746	0.0756513	0.092	0.091	0.03175	0.02025	0.14625	0.130311	0.08525	0.0338215	0.0863657	0.0635	0.094	0.08725	0.08275	0.0625188	0.0995413
1B	6250186	0.745265	0.461877	0.512997	0.524278	0.548054	0.527889	0.501983	0.514515	0.492978	0.058	0.0733982	0.0633424	0.0785	0.0765	0.0235073	0.00975	0.132	0.12175	0.087	0.02575	0.0876345	0.06625	0.08475	0.08875	0.0825	0.0601467	0.0877915
1B	6350073	0.675781	0.549116	0.535262	0.551301	0.560711	0.552228	0.505276	0.534999	0.514334	0.07675	0.0891924	0.0826453	0.0995	0.09075	0.012006	0.01625	0.14	0.12825	0.0735	0.0455	0.0756513	0.06575	0.09475	0.07775	0.06975	0.0666046	0.09925
1B	6450019	0.805331	0.604357	0.527502	0.537852	0.548604	0.540692	0.505486	0.538288	0.510661	0.081	0.096402	0.0903704	0.1075	0.102136	0.0105023	0.01975	0.1385	0.118	0.056	0.05125	0.0611102	0.0545	0.08575	0.06275	0.0545	0.076579	0.093
1B	6550041	0.826966	0.564908	0.526004	0.539759	0.542331	0.531526	0.504455	0.544084	0.517224	0.0955	0.100925	0.103854	0.119	0.109644	0.00950876	0.019	0.14775	0.12725	0.04475	0.07225	0.0493417	0.07425	0.097	0.053	0.04225	0.0666339	0.10225
1B	6652360	0.843963	0.53266	0.522	0.527073	0.540942	0.518092	0.505523	0.548799	0.519835	0.0985	0.119804	0.116867	0.1355	0.120132	0.00750601	0.02125	0.15375	0.13175	0.02775	0.08625	0.0333001	0.0895	0.09675	0.0375	0.026	0.0508621	0.1015
1B	6750966	0.828191	0.527858	0.521	0.526839	0.539935	0.519209	0.50427	0.549331	0.517827	0.09075	0.121813	0.11962	0.13875	0.121876	0.005754	0.0225	0.148	0.12675	0.018	0.085	0.0227841	0.083	0.08775	0.028	0.01475	0.0393523	0.093
1B	6850277	0.793817	0.499655	0.5235	0.527857	0.531411	0.523321	0.5015	0.553854	0.519329	0.0875	0.128816	0.12394	0.14625	0.125377	0.00400275	0.0245	0.15075	0.1295	0.01125	0.08475	0.0165108	0.075	0.087	0.0235	0.011	0.0323365	0.09075
1B	6950379	0.811389	0.469192	0.52325	0.53238	0.526776	0.524738	0.4975	0.554594	0.520427	0.0895	0.13582	0.128947	0.15225	0.130696	0.00350225	0.0245	0.15675	0.1345	0.01475	0.08975	0.0155103	0.0715	0.08975	0.02825	0.0095	0.0283275	0.094
1B	7050054	0.751515	0.424821	0.5255	0.541331	0.527517	0.532802	0.49975	0.544116	0.514871	0.07675	0.124057	0.112952	0.1425	0.120689	0.00225	0.01975	0.14375	0.12275	0.0165	0.07575	0.0110073	0.06525	0.078	0.02625	0.00775	0.0245	0.0785
1B	7151141	0.708061	0.417085	0.513011	0.531832	0.520302	0.530515	0.485412	0.528573	0.503515	0.08075	0.131381	0.11944	0.145	0.122938	0.00475	0.0125	0.128	0.11054	0.01925	0.064	0.00775	0.053	0.08525	0.02225	0.0065	0.01075	0.07875
1B	7250027	0.678889	0.347057	0.525773	0.543426	0.530843	0.545903	0.493891	0.533085	0.512754	0.078	0.135385	0.119198	0.14425	0.120064	0.00875	0.01225	0.12125	0.106032	0.01875	0.05875	0.007	0.04675	0.08475	0.0215	0.0045	0.0065	0.07525
1B	7350631	0.684601	0.340025	0.53578	0.549191	0.533852	0.558939	0.50018	0.536072	0.515516	0.0755	0.141642	0.117201	0.1465	0.122562	0.00975	0.0145	0.11675	0.100282	0.0185	0.0505	0.007	0.03775	0.07725	0.02025	0.00475	0.0065	0.06875
1B	7450052	0.533333	0.290661	0.551538	0.571625	0.554671	0.540772	0.510418	0.554609	0.532032	0.0565	0.126126	0.100371	0.12875	0.110051	0.009	0.013	0.097	0.079532	0.02225	0.03225	0.00625	0.01675	0.056	0.018	0.006	0.008	0.04925
1B	7550368	0.653439	0.35087	0.557509	0.576089	0.567345	0.491205	0.513449	0.55486	0.535285	0.051	0.119632	0.0936669	0.120801	0.103559	0.009	0.00975	0.09025	0.074291	0.022	0.02775	0.0055	0.0125	0.05175	0.01425	0.00525	0.00875	0.0465
1B	7650037	0.723263	0.451474	0.561016	0.580655	0.576624	0.471255	0.518834	0.551603	0.525776	0.05025	0.116317	0.0924127	0.116048	0.101058	0.009	0.00725	0.08575	0.068287	0.02175	0.02825	0.00425	0.01425	0.049	0.01275	0.006	0.00875	0.044
1B	7750291	0.713729	0.477482	0.571321	0.588539	0.589405	0.416785	0.534422	0.548096	0.526533	0.05025	0.116417	0.0918522	0.110799	0.0997945	0.01125	0.0095	0.08425	0.0642795	0.0215	0.02925	0.00475	0.01875	0.04625	0.008	0.007	0.011	0.0405
1B	7850106	0.745158	0.481234	0.588398	0.607933	0.608753	0.394675	0.549295	0.562099	0.527027	0.05125	0.112156	0.0911705	0.107044	0.098041	0.01275	0.01125	0.07875	0.0612793	0.01925	0.02725	0.005	0.02	0.04225	0.0085	0.00925	0.0125	0.043
1B	7952836	0.651603	0.475811	0.596657	0.615462	0.608486	0.396041	0.560595	0.574074	0.535536	0.0495	0.111254	0.0870871	0.107549	0.0991354	0.01175	0.01275	0.08125	0.0637818	0.0185	0.02725	0.005	0.0185	0.03825	0.0105	0.0105	0.0115	0.0435
1B	8051622	0.798729	0.537506	0.603692	0.621317	0.616271	0.390484	0.56625	0.580912	0.533152	0.041	0.102705	0.0828767	0.106797	0.0996575	0.01425	0.01675	0.08725	0.068788	0.0185	0.027764	0.0055	0.02125	0.0265	0.01225	0.01725	0.013	0.0365
1B	8152257	0.786229	0.527208	0.605222	0.623552	0.619055	0.3852	0.56575	0.572395	0.533637	0.0485	0.102956	0.0861325	0.109049	0.103663	0.01925	0.02025	0.08525	0.0745398	0.0215	0.0300133	0.005	0.025	0.02725	0.0125	0.024	0.015	0.03475
1B	8250191	0.779335	0.564228	0.618796	0.633588	0.629557	0.394314	0.5795	0.574288	0.536666	0.044	0.102705	0.0840841	0.109794	0.100661	0.023	0.01925	0.089	0.076295	0.02125	0.029261	0.00575325	0.024	0.0245	0.01375	0.0275	0.0145	0.031
1B	8482887	0.775425	0.568341	0.62055	0.633842	0.626738	0.437432	0.57825	0.570981	0.531146	0.0435	0.11044	0.0861865	0.114299	0.103133	0.0265	0.02025	0.09175	0.077796	0.019	0.0270113	0.0057535	0.02125	0.0245	0.015	0.02825	0.013	0.0315
1B	8550041	0.778796	0.55207	0.620796	0.633353	0.6222	0.454257	0.58275	0.574427	0.533153	0.043	0.110948	0.086685	0.11375	0.104391	0.027	0.02	0.0915	0.0770448	0.0185	0.0265093	0.00600375	0.02125	0.024	0.015	0.02825	0.0125	0.0315
1B	8651959	0.75251	0.544586	0.6166	0.629192	0.626325	0.488256	0.5845	0.576972	0.536349	0.04275	0.108696	0.0859711	0.11325	0.1049	0.0275	0.01975	0.0885	0.0757838	0.016	0.0235093	0.00600325	0.01875	0.02375	0.0145	0.02775	0.012	0.031
1B	8807057	0.714606	0.498055	0.625376	0.638962	0.629335	0.496199	0.58975	0.585498	0.549674	0.0435	0.112957	0.0887246	0.117	0.108415	0.028	0.0205	0.0925	0.0787865	0.0165	0.0240145	0.006253	0.01875	0.02325	0.01475	0.0285	0.01225	0.031
1B	8851450	0.694444	0.463955	0.625066	0.638415	0.626331	0.519333	0.587	0.588263	0.551941	0.04425	0.114104	0.0910648	0.1215	0.112119	0.02925	0.022	0.09425	0.0825403	0.017	0.0227635	0.00650325	0.01825	0.02425	0.0145	0.0300155	0.01325	0.03275
1B	8950319	0.687972	0.48009	0.6213	0.635908	0.6196	0.545065	0.581	0.58953	0.551664	0.043	0.112353	0.0885583	0.12025	0.110865	0.029	0.02325	0.08875	0.0810398	0.016	0.0212628	0.005253	0.016	0.02425	0.0135	0.030013	0.01375	0.03125
1B	9050135	0.692038	0.470958	0.610528	0.625562	0.613016	0.586356	0.571	0.580736	0.552467	0.0445	0.116618	0.092309	0.1235	0.115374	0.02975	0.026	0.0895	0.082543	0.01725	0.0230148	0.00475225	0.01525	0.0245	0.0125	0.032011	0.0145	0.03275
1B	9150862	0.651979	0.459498	0.606722	0.623308	0.605747	0.589044	0.5655	0.573704	0.547949	0.04525	0.122867	0.0967908	0.1265	0.119119	0.03075	0.02625	0.09625	0.086295	0.017	0.0220113	0.00500325	0.0145	0.02525	0.01225	0.0317613	0.0165	0.03275
1B	9251586	0.695501	0.472338	0.605265	0.62726	0.610246	0.598546	0.559	0.570649	0.546466	0.043	0.12175	0.0961319	0.121	0.1155	0.0305	0.027	0.09725	0.08475	0.01775	0.0227728	0.00500375	0.01375	0.02425	0.0115	0.031513	0.018	0.0315
1B	9350468	0.726344	0.459189	0.601477	0.621415	0.607247	0.597103	0.558	0.567891	0.544826	0.04325	0.1185	0.0953332	0.11875	0.11275	0.03275	0.02725	0.0965	0.08225	0.01975	0.0242743	0.00475325	0.0135	0.02275	0.0105	0.032016	0.0195	0.029
1B	9450821	0.71979	0.467733	0.597412	0.618205	0.60793	0.601068	0.5515	0.576751	0.546605	0.04225	0.1175	0.087308	0.11375	0.10525	0.028	0.026	0.09325	0.076	0.02	0.0235138	0.00500325	0.011	0.0205	0.01025	0.0292643	0.0175	0.027
1B	9550020	0.742011	0.431267	0.579656	0.600223	0.60521	0.602384	0.53375	0.567886	0.540347	0.03875	0.10675	0.0810425	0.1	0.0975	0.023	0.0235	0.08275	0.0695	0.01825	0.02001	0.0040025	0.00775	0.01775	0.01025	0.0235115	0.01675	0.02425
1B	9652103	0.772418	0.393329	0.550601	0.568455	0.593437	0.600632	0.50975	0.560059	0.533337	0.03925	0.0955	0.0782991	0.09475	0.09025	0.02	0.02425	0.07775	0.0635	0.0195	0.024014	0.00300351	0.0085	0.01975	0.0085	0.0207635	0.0185	0.02425
1B	9750069	0.779598	0.446559	0.531264	0.545949	0.581864	0.594639	0.48625	0.53932	0.517525	0.0355	0.0890656	0.0735157	0.0875	0.0825288	0.01925	0.0225	0.07575	0.0615	0.01875	0.0242633	0.00301005	0.0075	0.02425	0.00875	0.0165	0.0170063	0.0225
1B	9859880	0.799643	0.436713	0.5211	0.528727	0.580104	0.590193	0.48075	0.536066	0.521298	0.03475	0.0858246	0.0720289	0.08575	0.075284	0.0195	0.01875	0.07375	0.059	0.01875	0.0232608	0.00351005	0.00825	0.023	0.00675	0.01475	0.016007	0.021
1B	9955047	0.823152	0.515829	0.498018	0.499735	0.56449	0.57343	0.467424	0.52457	0.510273	0.02975	0.0891617	0.0650144	0.0780428	0.0668221	0.0385	0.037	0.084	0.074	0.03775	0.04125	0.0260762	0.0285	0.041	0.0245	0.01175	0.0325273	0.03675
1B	10051287	0.785231	0.516913	0.491727	0.48468	0.574208	0.581772	0.455946	0.522286	0.511523	0.02825	0.0851189	0.0617382	0.0717878	0.0598721	0.03675	0.03475	0.079	0.07225	0.0375	0.0395	0.0277601	0.02925	0.03975	0.024	0.00725	0.0315058	0.036
1B	10150256	0.787755	0.525889	0.499979	0.484926	0.583891	0.592794	0.456428	0.528048	0.516267	0.0295	0.0828674	0.0627811	0.0742845	0.0628746	0.0385	0.0365	0.078	0.0725	0.03775	0.0435	0.0270101	0.031	0.04225	0.0245	0.0057535	0.0337575	0.039
1B	10251064	0.689223	0.520018	0.5125	0.490955	0.604652	0.615095	0.45567	0.538006	0.523524	0.036	0.0854095	0.0659837	0.0787918	0.0683868	0.04075	0.03975	0.081	0.07825	0.04275	0.04675	0.027823	0.03125	0.0455	0.025	0.006252	0.0365273	0.043
1B	10350150	0.633075	0.511271	0.525	0.507791	0.611844	0.62626	0.467218	0.547784	0.533516	0.04	0.0808016	0.0648479	0.0760373	0.0661323	0.04075	0.03975	0.0775	0.07475	0.044	0.04725	0.02925	0.03125	0.04425	0.025	0.00650275	0.03675	0.045
1B	10450086	0.4625	0.506564	0.53225	0.513336	0.619965	0.632772	0.465954	0.550542	0.53727	0.0385	0.0795796	0.0615944	0.0730363	0.0625925	0.038	0.03975	0.075279	0.074	0.043	0.0475	0.0315	0.0315	0.04325	0.0265	0.006254	0.03625	0.04575
1B	10550198	0.652985	0.526864	0.53375	0.515619	0.624036	0.633909	0.464685	0.557054	0.537523	0.04	0.0762815	0.0595858	0.0682805	0.0598365	0.03775	0.04125	0.0735295	0.0715	0.04275	0.047	0.032	0.031	0.045	0.027	0.00625375	0.03575	0.047
1B	10651376	0.613889	0.441727	0.537788	0.519809	0.636234	0.644709	0.46075	0.558324	0.541522	0.049	0.0685375	0.0651303	0.078	0.0683161	0.01875	0.02325	0.0550268	0.053	0.023	0.027	0.00975	0.0105	0.02575	0.009	0.00500225	0.0165	0.0375
1B	10751015	0.395833	0.420935	0.53453	0.522877	0.617184	0.629468	0.461	0.54657	0.53425	0.05375	0.0818318	0.0731175	0.088	0.07925	0.042	0.04575	0.0660295	0.06025	0.02625	0.0485	0.0117558	0.035	0.05	0.01075	0.0075	0.03975	0.0675
1B	10851320	0.455711	0.376462	0.519289	0.518816	0.591783	0.606272	0.45775	0.53159	0.5245	0.05025	0.0828328	0.0713046	0.09	0.078	0.06875	0.07325	0.092528	0.08525	0.04925	0.071	0.013507	0.0625	0.07675	0.01075	0.007	0.064	0.0925
1B	10955498	0.570513	0.378825	0.508529	0.508041	0.574014	0.59057	0.45725	0.525849	0.5145	0.05925	0.0970971	0.0850842	0.10225	0.0895	0.09275	0.09725	0.119033	0.11125	0.0735	0.09375	0.013013	0.0895	0.1	0.0125	0.00775	0.08775	0.114
1B	11050199	0.703947	0.391707	0.50451	0.511046	0.56584	0.581338	0.46475	0.522527	0.5105	0.067	0.105301	0.0943392	0.10875	0.100304	0.1045	0.106	0.13125	0.12025	0.08375	0.103309	0.0110165	0.10125	0.10575	0.01275	0.0075	0.098	0.12175
1B	11151174	0.482079	0.311413	0.524802	0.532156	0.563098	0.587386	0.48275	0.534253	0.52575	0.07025	0.1098	0.10075	0.11225	0.106058	0.11125	0.1065	0.13825	0.128816	0.09175	0.112549	0.0120173	0.1075	0.11375	0.0135	0.0075	0.10675	0.12575
1B	11252888	0.625	0.297814	0.532826	0.54444	0.564158	0.596595	0.49925	0.548	0.540039	0.0565	0.0965485	0.0885	0.0995	0.092297	0.1065	0.09675	0.137	0.128047	0.09175	0.106529	0.0115115	0.10175	0.10575	0.01375	0.00775	0.1015	0.106
1B	11350846	0.795238	0.324703	0.543791	0.559393	0.563337	0.598934	0.50775	0.55625	0.546832	0.0565	0.0988417	0.0915	0.102	0.0958458	0.0845	0.07325	0.13325	0.125793	0.08625	0.0855618	0.010261	0.0795	0.0845	0.01325	0.007	0.08075	0.08375
1B	11450562	0.780059	0.321084	0.560581	0.572864	0.571855	0.613517	0.52425	0.5735	0.559822	0.093	0.101843	0.0957913	0.10525	0.0988488	0.07025	0.04975	0.11925	0.110569	0.07225	0.0718023	0.00976002	0.06425	0.0675	0.0135	0.00825	0.067	0.07125
1B	11550116	0.745968	0.317014	0.574106	0.589401	0.577906	0.617528	0.53375	0.57925	0.565315	0.128	0.108094	0.0995395	0.10575	0.102102	0.06275	0.037	0.11425	0.100311	0.06275	0.0627938	0.00876002	0.05575	0.05675	0.01225	0.00825	0.0595	0.0635
1B	11650163	0.727941	0.229147	0.593138	0.60703	0.592388	0.627619	0.552	0.59775	0.580661	0.1535	0.103172	0.0830393	0.0955	0.0898402	0.039	0.0145025	0.09675	0.0800415	0.03925	0.04775	0.011	0.03275	0.035	0.011	0.007	0.0375	0.04
1B	11750607	0.730519	0.248965	0.602298	0.614647	0.596096	0.629218	0.557	0.60425	0.583417	0.17825	0.104402	0.080037	0.094	0.0867935	0.03275	0.008252	0.08975	0.0772925	0.03475	0.04975	0.01	0.02625	0.0305	0.00925	0.007	0.033	0.035
1B	11850200	0.663477	0.317112	0.602292	0.618698	0.600851	0.624686	0.56325	0.6055	0.584968	0.2075	0.107904	0.0743916	0.09125	0.0835836	0.02975	0.00525225	0.08625	0.0715	0.02975	0.05125	0.00975501	0.02525	0.02675	0.009	0.00625	0.03	0.03225
1B	11959482	0.622475	0.344337	0.61168	0.62385	0.610793	0.630055	0.574553	0.610186	0.596981	0.2555	0.109665	0.0678715	0.08675	0.0786099	0.02625	0.00575601	0.07925	0.065	0.0315	0.0495	0.00901279	0.0235	0.022	0.0075	0.00525	0.02675	0.02825
1B	12053179	0.617049	0.339226	0.612866	0.62852	0.620303	0.630134	0.579296	0.613421	0.601954	0.29625	0.106808	0.0621905	0.079	0.0733106	0.022	0.00475476	0.0700849	0.057	0.0435	0.04875	0.010515	0.021	0.0185	0.006	0.0055	0.02425	0.02625
1B	12150687	0.632628	0.383197	0.623614	0.640106	0.63325	0.637807	0.592793	0.622674	0.613758	0.3085	0.129315	0.0735114	0.0925	0.0898398	0.01725	0.00650651	0.0640455	0.05075	0.0605	0.046	0.0107668	0.01625	0.0155	0.00925	0.00525	0.02075	0.01775
1B	12313973	0.628563	0.388545	0.624131	0.641505	0.63475	0.640561	0.594304	0.624199	0.615044	0.31625	0.140307	0.0692913	0.10275	0.100568	0.0185	0.00750551	0.0573292	0.0505	0.083	0.04625	0.0115173	0.018	0.01675	0.00925	0.0055	0.02075	0.01925
1B	12354769	0.65625	0.382197	0.626141	0.643202	0.636	0.643298	0.595055	0.623501	0.618737	0.322	0.143	0.0662757	0.103	0.102563	0.01875	0.00825601	0.0533133	0.04875	0.0915	0.043514	0.0100128	0.018	0.0165	0.00925	0.00575	0.02075	0.02
1B	12453002	0.791367	0.349294	0.621932	0.642405	0.636067	0.643222	0.592049	0.621176	0.619739	0.3305	0.1505	0.0628773	0.1095	0.108305	0.0185	0.00950275	0.0530736	0.045	0.10475	0.0345128	0.010765	0.01875	0.016	0.01125	0.007	0.02975	0.02225
1B	12552865	0.8	0.361399	0.615424	0.633279	0.623554	0.635786	0.579793	0.615155	0.60953	0.33225	0.162	0.0689451	0.1195	0.11983	0.02725	0.012754	0.060023	0.0525	0.118	0.0337705	0.01151	0.02725	0.02525	0.01025	0.007	0.045	0.0305
1B	12661675	0.75431	0.360767	0.624129	0.639669	0.630372	0.643794	0.584	0.623253	0.61492	0.34125	0.16275	0.0851757	0.13125	0.131	0.0405	0.0135	0.0758292	0.0685	0.12675	0.0455308	0.0110115	0.04	0.039	0.0115	0.00625	0.052	0.0445
1B	12757039	0.680425	0.362379	0.625142	0.637899	0.634893	0.641672	0.5855	0.625275	0.614925	0.34375	0.165239	0.0874372	0.13375	0.133815	0.04375	0.0155	0.0810736	0.0715	0.1315	0.048784	0.01375	0.043	0.0425	0.01375	0.00825	0.0575465	0.04775
1B	12850404	0.6975	0.275586	0.644144	0.653377	0.648983	0.65962	0.604561	0.644772	0.633692	0.355	0.172963	0.0940716	0.14425	0.142563	0.04675	0.0165	0.0885	0.07975	0.11775	0.0515135	0.01175	0.046	0.0465	0.01325	0.00725	0.062547	0.0525
1B	12950498	0.76	0.273681	0.657259	0.66389	0.661517	0.675328	0.61833	0.662484	0.646099	0.33475	0.159424	0.090965	0.1425	0.139558	0.05325	0.017	0.101	0.0898111	0.107	0.0565178	0.01275	0.05475	0.05525	0.01125	0.007	0.0677808	0.0595
1B	13050025	0.675	0.302697	0.647459	0.65713	0.646204	0.668214	0.603066	0.651493	0.634603	0.28875	0.144478	0.0930065	0.13275	0.126054	0.0525	0.01575	0.111	0.0942993	0.08725	0.0610303	0.01125	0.0525	0.054	0.00925	0.00725	0.0720295	0.06
1B	13160155	0.618056	0.309329	0.644462	0.653125	0.646463	0.669331	0.602058	0.651763	0.633366	0.27225	0.141056	0.0972312	0.1305	0.121818	0.0525	0.016	0.12	0.103054	0.07625	0.0650338	0.01225	0.05125	0.055	0.00975	0.00775	0.0755445	0.0635
1B	13310322	0.618056	0.305632	0.646469	0.655487	0.649471	0.670724	0.604807	0.65528	0.635624	0.2665	0.139046	0.0977349	0.12875	0.120815	0.05225	0.01575	0.12225	0.105307	0.07225	0.066534	0.013	0.051	0.055	0.00975	0.0075	0.0770465	0.06475
1B	13350140	0.615942	0.309448	0.642786	0.652732	0.645217	0.670047	0.602303	0.652042	0.630814	0.248	0.134033	0.100995	0.128	0.120312	0.05225	0.0155	0.12625	0.110561	0.06675	0.069	0.013	0.051	0.0555	0.00875	0.0075	0.0795483	0.066
1B	13453763	0.628421	0.299134	0.64194	0.649104	0.649183	0.677977	0.609818	0.657817	0.639389	0.20825	0.123007	0.104807	0.12275	0.117563	0.0525	0.01275	0.1395	0.122064	0.06775	0.0795403	0.01225	0.04925	0.05725	0.008	0.00875	0.0805418	0.077
1B	13552110	0.623636	0.310843	0.643435	0.651853	0.65471	0.684988	0.61683	0.663309	0.645299	0.1815	0.113786	0.107295	0.1195	0.111058	0.0495	0.0125	0.1485	0.133562	0.06525	0.0845448	0.01125	0.0425	0.055	0.0085	0.009	0.0775328	0.08375
1B	13650188	0.655678	0.331075	0.630976	0.640574	0.651852	0.6756	0.614327	0.654305	0.642046	0.1555	0.108021	0.0921331	0.11275	0.105105	0.034	0.013	0.1535	0.141301	0.08375	0.0915623	0.01125	0.0255	0.04175	0.00875	0.00925	0.0930293	0.091
1B	13751595	0.69686	0.335743	0.607608	0.627799	0.63633	0.662696	0.605058	0.642558	0.630306	0.128	0.118118	0.101402	0.121	0.117311	0.044	0.01175	0.1505	0.138558	0.07825	0.0898071	0.0095	0.01925	0.05275	0.007	0.00725	0.08625	0.08875
1B	13850105	0.744292	0.377841	0.593632	0.610506	0.62725	0.645055	0.597551	0.630829	0.617554	0.11625	0.119304	0.107087	0.12525	0.121315	0.0580764	0.01675	0.148	0.135311	0.082	0.0930573	0.0137763	0.0235	0.06325	0.007	0.0095	0.09025	0.093
1B	13951295	0.801194	0.41294	0.580369	0.600845	0.615	0.632353	0.585	0.617075	0.606064	0.1115	0.129848	0.113136	0.13225	0.129146	0.0824983	0.0235	0.151	0.133311	0.091	0.102066	0.0243079	0.0315	0.07525	0.00675	0.01875	0.09575	0.1005
1B	14050118	0.794778	0.435655	0.567594	0.58816	0.60225	0.61529	0.576	0.609566	0.596054	0.09675	0.143122	0.123204	0.14425	0.141172	0.0914411	0.02225	0.1505	0.133067	0.08925	0.0988488	0.0235542	0.02625	0.084	0.008	0.019	0.09175	0.098
1B	14150222	0.789773	0.446497	0.556288	0.576167	0.5885	0.599936	0.566	0.599555	0.583544	0.1035	0.155163	0.131486	0.155	0.151699	0.101562	0.025	0.1495	0.13175	0.086	0.0950951	0.0250609	0.02125	0.09125	0.00975	0.02	0.09075	0.09525
1B	14251302	0.823913	0.436511	0.563784	0.582748	0.601589	0.588128	0.58	0.607408	0.594344	0.1235	0.17542	0.14995	0.176	0.171922	0.127922	0.02675	0.143055	0.12925	0.0865	0.0900901	0.0263139	0.023	0.11375	0.01275	0.02125	0.084	0.0945
1B	14351132	0.829304	0.443408	0.563784	0.583789	0.59708	0.574043	0.58025	0.606656	0.593093	0.1345	0.183935	0.16324	0.1865	0.183183	0.142612	0.029	0.140928	0.128	0.08925	0.0880881	0.02807	0.02575	0.12925	0.015	0.0225	0.08075	0.09325
1B	14457490	0.835586	0.475269	0.564285	0.582787	0.595075	0.570826	0.57775	0.604843	0.591842	0.136	0.186495	0.166249	0.1895	0.184434	0.141083	0.02925	0.140929	0.12725	0.08925	0.0875876	0.0285143	0.02575	0.132	0.01525	0.023	0.08125	0.09275
1B	14556747	0.838431	0.483383	0.566029	0.582284	0.600326	0.570087	0.58125	0.608093	0.596597	0.136	0.184249	0.164744	0.18875	0.183183	0.13852	0.02925	0.137929	0.1245	0.0875	0.0860861	0.0290143	0.02575	0.132	0.01525	0.023	0.07975	0.09125
1B	14650080	0.816943	0.432799	0.565797	0.579701	0.591894	0.558625	0.57325	0.603377	0.588298	0.1455	0.193551	0.175397	0.198	0.191267	0.150554	0.02876	0.13392	0.11975	0.0805	0.0817678	0.0288164	0.02575	0.14075	0.0165	0.0215	0.0725	0.08475
1B	14750830	0.893277	0.60917	0.552033	0.566423	0.588883	0.534771	0.55875	0.589841	0.577073	0.17425	0.216899	0.197019	0.22425	0.21831	0.187639	0.0567888	0.141723	0.12325	0.092	0.0928008	0.0525897	0.057	0.16725	0.047	0.04875	0.08425	0.104
1B	14860471	0.899152	0.597308	0.558537	0.572638	0.588893	0.52971	0.5585	0.595897	0.576827	0.18625	0.233707	0.211653	0.241	0.233233	0.2039	0.0572865	0.122447	0.105	0.07225	0.0730333	0.053346	0.0575	0.18025	0.0485	0.049	0.0655	0.08375
1B	14950786	0.894958	0.597107	0.565536	0.578194	0.591894	0.527906	0.56075	0.601904	0.578579	0.1955	0.242729	0.221425	0.25025	0.241491	0.213356	0.0577863	0.118446	0.102	0.068	0.0697785	0.0538465	0.058	0.18825	0.0475	0.049	0.0625	0.07925
1B	15050406	0.900121	0.613567	0.569288	0.581947	0.591433	0.521624	0.56	0.600603	0.577578	0.20575	0.249	0.228199	0.2575	0.245245	0.223226	0.0562843	0.117928	0.10225	0.06825	0.0732818	0.0541007	0.058	0.19675	0.049	0.04925	0.06575	0.081
1B	15150357	0.845374	0.519119	0.590047	0.597545	0.605567	0.530931	0.57575	0.62248	0.594845	0.19875	0.253634	0.233623	0.262	0.250117	0.197402	0.04451	0.11517	0.1045	0.052	0.0572678	0.04026	0.042	0.191	0.0495	0.039	0.05225	0.066
1B	15778853	0.905152	0.588396	0.582282	0.590215	0.610969	0.516653	0.572	0.616297	0.591934	0.198	0.244494	0.23023	0.2515	0.241872	0.19783	0.0407855	0.100454	0.0925	0.04675	0.05175	0.040282	0.03875	0.1915	0.046	0.037	0.048	0.06375
1B	15852763	0.905152	0.584858	0.583786	0.593398	0.613476	0.518378	0.57325	0.620275	0.593903	0.1985	0.243994	0.228729	0.25	0.242627	0.198058	0.0405358	0.0984501	0.09	0.046	0.05175	0.0410325	0.03875	0.1925	0.04625	0.037	0.04775	0.0645
1B	15950378	0.911329	0.583906	0.591341	0.602145	0.621911	0.530998	0.577605	0.62976	0.601163	0.19525	0.239855	0.224975	0.24575	0.237877	0.192573	0.0400363	0.0994426	0.0905	0.045	0.053	0.0412825	0.039	0.1875	0.04475	0.03725	0.04825	0.065
1B	16050211	0.899621	0.592279	0.592602	0.604354	0.622384	0.531502	0.580353	0.632425	0.604667	0.182	0.222817	0.21046	0.22775	0.22113	0.175869	0.036534	0.096	0.08475	0.043	0.05275	0.0380303	0.03625	0.17125	0.0415	0.0345	0.0475	0.06475
1B	16156073	0.881606	0.616673	0.59761	0.614844	0.632072	0.52847	0.590416	0.640097	0.613931	0.179	0.217415	0.203453	0.22275	0.21775	0.173664	0.03725	0.0915	0.0835	0.045	0.0525	0.03875	0.036	0.1695	0.04075	0.0355	0.048	0.0665
1B	16250276	0.849654	0.512042	0.613133	0.632185	0.641074	0.54005	0.60368	0.654165	0.625375	0.156	0.200275	0.186868	0.20475	0.19875	0.144997	0.0160038	0.07825	0.0685	0.025	0.03275	0.01875	0.0125	0.14675	0.018	0.01375	0.0275095	0.0395
1B	16350566	0.79	0.46569	0.625403	0.63978	0.658849	0.553272	0.622926	0.66697	0.646123	0.1355	0.181492	0.171111	0.18725	0.1815	0.12425	0.00900526	0.07575	0.06375	0.01825	0.02725	0.015	0.0055	0.12825	0.00875	0.00725	0.0207603	0.03225
1B	16450140	0.79898	0.442078	0.626376	0.638547	0.659698	0.550294	0.624677	0.669831	0.648124	0.1245	0.17329	0.161358	0.17825	0.1705	0.11225	0.0100063	0.0805	0.066	0.01825	0.02575	0.015	0.006	0.11525	0.009	0.00725	0.0197618	0.03225
1B	16553828	0.822115	0.444996	0.632603	0.641751	0.666152	0.540471	0.628655	0.679561	0.655127	0.097	0.147489	0.136337	0.1525	0.1455	0.08475	0.00925601	0.0815	0.06525	0.01825	0.026	0.014	0.00575	0.0875	0.008	0.005	0.0172593	0.03175
1B	16652229	0.885163	0.457835	0.63286	0.646988	0.666698	0.536906	0.631912	0.678938	0.658383	0.08725	0.133965	0.124078	0.139	0.133051	0.07225	0.00875601	0.08075	0.066	0.02	0.0275	0.01325	0.00575	0.0765	0.00975	0.0045	0.0190095	0.033
1B	16751423	0.796083	0.413884	0.639203	0.652305	0.670448	0.544975	0.636422	0.684204	0.664891	0.08175	0.129654	0.11675	0.1345	0.129049	0.0665	0.008502	0.085	0.06875	0.02125	0.02975	0.01275	0.00575	0.068	0.01	0.00525	0.0197595	0.03375
1B	16860109	0.6	0.339339	0.653731	0.664329	0.684072	0.558484	0.651571	0.698139	0.679187	0.0675	0.119682	0.10375	0.12475	0.114799	0.05025	0.0112548	0.09425	0.07429	0.02675	0.03525	0.01025	0.00725	0.0525	0.01	0.006504	0.0255105	0.03625
1B	16951814	0.55	0.34591	0.647472	0.658146	0.677284	0.553464	0.649073	0.693126	0.675177	0.0575	0.112112	0.094	0.116	0.106299	0.0425	0.0127628	0.095	0.0740385	0.0295	0.035	0.0095	0.00675	0.04375	0.01025	0.00675425	0.0267618	0.03775
1B	17060320	0.491758	0.337085	0.643318	0.65489	0.676264	0.55564	0.648077	0.695242	0.67517	0.0545	0.113614	0.0940438	0.11775	0.10705	0.0405	0.0127688	0.09775	0.077541	0.03025	0.0355	0.00925	0.007	0.04125	0.00975	0.00750476	0.0272605	0.03525
1B	17150392	0.464286	0.306964	0.639562	0.643114	0.668488	0.551678	0.64275	0.689787	0.667905	0.048	0.111111	0.0890862	0.11475	0.10005	0.0345	0.0122688	0.102	0.0795425	0.0285	0.035	0.0085	0.0065	0.036	0.00975	0.00825651	0.0260088	0.03425
1B	17250282	0.531746	0.271316	0.638312	0.643099	0.669758	0.550704	0.64775	0.692289	0.67291	0.05025	0.110557	0.0903377	0.11175	0.0977988	0.03475	0.012762	0.104	0.0810415	0.032	0.03875	0.00925	0.00675	0.03625	0.0085	0.00875651	0.029	0.038
1B	17350249	0.5	0.25052	0.632823	0.636348	0.665883	0.544598	0.64775	0.698146	0.674414	0.0495	0.109556	0.0873387	0.10825	0.0970488	0.03475	0.012014	0.10375	0.0815433	0.0325	0.0385	0.0095	0.0065	0.03575	0.009	0.00975701	0.02925	0.03875
1B	17450754	0.375	0.233772	0.629825	0.634018	0.65361	0.539844	0.63825	0.69078	0.660183	0.05075	0.110808	0.0865887	0.1085	0.097798	0.03475	0.0127635	0.10675	0.0845408	0.03475	0.0415	0.0085	0.00675	0.03625	0.009	0.00975425	0.032	0.04375
1B	17551042	0.366667	0.230772	0.620573	0.626456	0.649246	0.534977	0.63625	0.687923	0.655429	0.0505	0.107806	0.0856827	0.1075	0.0970483	0.03425	0.0127628	0.10525	0.0845378	0.03575	0.04325	0.00775	0.00625	0.03575	0.00925	0.00951477	0.034	0.04625
1B	17650230	0.232143	0.246465	0.623818	0.630454	0.64891	0.540334	0.6325	0.684007	0.653675	0.0515	0.110557	0.0869733	0.1095	0.0967975	0.03575	0.0135135	0.108	0.0870385	0.03825	0.0445	0.00775	0.00675	0.03825	0.009	0.0100158	0.037	0.04825
1B	17751020	0.232143	0.211385	0.617063	0.625501	0.637612	0.542972	0.62425	0.672755	0.643911	0.05175	0.116558	0.0909377	0.112	0.101799	0.03625	0.014013	0.113	0.092542	0.041	0.04725	0.008	0.0075	0.0395	0.00875	0.010515	0.0405	0.052
1B	17851681	0.207792	0.200549	0.619561	0.629259	0.636858	0.548262	0.6195	0.675758	0.642906	0.05275	0.118308	0.0921844	0.11475	0.10455	0.03675	0.014013	0.11325	0.0947925	0.04175	0.04675	0.00875	0.00725	0.0395	0.0075	0.0105145	0.0415	0.05175
1B	17950115	0.292735	0.217915	0.6195	0.627202	0.633992	0.538925	0.6185	0.671747	0.639909	0.0535	0.119308	0.0949399	0.11675	0.1055	0.03725	0.014514	0.11325	0.0972925	0.045	0.04925	0.00875475	0.00825	0.0405	0.00775	0.00951277	0.04375	0.0545
1B	18065264	0.269231	0.249521	0.61525	0.623949	0.6269	0.530578	0.6135	0.669014	0.636401	0.0525	0.114	0.0954409	0.1145	0.10425	0.03725	0.012762	0.11375	0.100045	0.04575	0.04925	0.00900475	0.00775	0.041	0.0065	0.00901127	0.044	0.054
1B	18150431	0.320513	0.260531	0.62	0.626683	0.63156	0.533058	0.62	0.672262	0.6405	0.051	0.109	0.0927245	0.10975	0.10125	0.0335	0.0132575	0.111	0.0985	0.04175	0.04725	0.00875425	0.007	0.038	0.00925	0.00751052	0.041	0.0525
1B	18253092	0.443182	0.247976	0.622	0.629418	0.629825	0.530217	0.61675	0.666764	0.6315	0.05	0.10975	0.0939795	0.11075	0.10125	0.03175	0.01175	0.11225	0.09975	0.03975	0.04525	0.00875375	0.0065	0.0365	0.0095	0.00826152	0.0395	0.05175
1B	18350087	0.443182	0.251107	0.62375	0.633948	0.632305	0.533176	0.61625	0.667666	0.63175	0.05025	0.11175	0.0949397	0.11275	0.10175	0.032	0.01175	0.11275	0.10025	0.04	0.04575	0.00975451	0.0065	0.03725	0.01025	0.00776102	0.0405	0.05275
1B	18450049	0.454545	0.267949	0.633826	0.644529	0.637298	0.539451	0.6175	0.669162	0.6335	0.05225	0.11375	0.097146	0.1155	0.10575	0.03575	0.01175	0.113	0.104	0.0435	0.0475	0.009004	0.00775	0.04	0.01025	0.00650752	0.044	0.05525
1B	18555087	0.541667	0.283053	0.636076	0.643269	0.632515	0.537166	0.6115	0.661407	0.629	0.05	0.11175	0.0946442	0.11525	0.1055	0.03475	0.01325	0.1135	0.1045	0.043	0.048	0.009005	0.007	0.03925	0.01075	0.00600701	0.044	0.0565
1B	18650082	0.653846	0.278442	0.633576	0.642305	0.636158	0.537889	0.61525	0.660822	0.62682	0.05125	0.111	0.094895	0.115	0.1055	0.03575	0.0125	0.1145	0.106	0.046	0.0525	0.00875525	0.007	0.04125	0.01025	0.00500501	0.0475	0.05775
1B	18750035	0.548583	0.330412	0.633391	0.645076	0.640728	0.537137	0.61625	0.661828	0.632135	0.0525	0.109	0.0953942	0.1135	0.10625	0.034	0.011	0.111805	0.105	0.046	0.053	0.00825425	0.0065	0.04125	0.01075	0.00575451	0.04725	0.056
1B	18855238	0.671123	0.321198	0.638893	0.649099	0.646569	0.539471	0.6235	0.667831	0.638894	0.05075	0.10675	0.091549	0.10925	0.105	0.0345	0.01	0.1093	0.102	0.046	0.0525	0.00775776	0.007	0.03825	0.0095	0.006	0.045	0.053
1B	18953428	0.671123	0.33629	0.633379	0.644338	0.647304	0.533451	0.62575	0.66825	0.640641	0.0505	0.1005	0.0872965	0.1055	0.103	0.033	0.01125	0.106051	0.09825	0.0445	0.05025	0.00725726	0.00775	0.03675	0.0105	0.00575	0.0435	0.05075
1B	19078722	0.633971	0.323909	0.634134	0.645093	0.649063	0.53197	0.628	0.671087	0.642151	0.051	0.0955	0.0862975	0.104	0.099	0.033	0.01075	0.103298	0.0965	0.044	0.04925	0.00725726	0.008	0.0365	0.0115	0.0055	0.042	0.04925
1B	19150048	0.633971	0.333612	0.632382	0.642836	0.64854	0.530647	0.63025	0.669583	0.642646	0.0535	0.09725	0.086797	0.10525	0.1005	0.0345	0.0105	0.104799	0.0955	0.045	0.0505	0.00750751	0.008	0.038	0.01225	0.00575	0.043	0.05075
1B	19251191	0.923729	0.419286	0.625676	0.635791	0.642285	0.529352	0.6235	0.664155	0.637457	0.05675	0.09475	0.0853353	0.1035	0.1	0.03125	0.01475	0.107551	0.09475	0.04975	0.0565	0.0137603	0.00675	0.0345	0.021	0.00525	0.04127	0.05075
1B	19351242	0.793042	0.417504	0.620941	0.634342	0.639039	0.524553	0.61925	0.662408	0.636702	0.0585	0.0975	0.0868368	0.10375	0.1	0.0305	0.015	0.105555	0.09475	0.04875	0.0560308	0.0140103	0.00725	0.0335	0.02075	0.006	0.0405193	0.05025
1B	19450080	0.793042	0.397449	0.62194	0.635593	0.636784	0.520373	0.61425	0.660313	0.63445	0.05775	0.097797	0.088292	0.105	0.1015	0.0325	0.01425	0.105054	0.094	0.04975	0.0582808	0.0140103	0.0075	0.03575	0.0195	0.006	0.0427695	0.0495
1B	19556099	0.758114	0.411422	0.619938	0.635092	0.640305	0.52345	0.61975	0.662312	0.639707	0.0595	0.0952975	0.085542	0.102	0.09925	0.03225	0.01425	0.1008	0.09175	0.04925	0.05853	0.014004	0.00675	0.03575	0.02025	0.0055	0.0422685	0.04925
1B	19650660	0.758114	0.406573	0.616932	0.629576	0.63455	0.524981	0.61825	0.661891	0.637958	0.065	0.0955498	0.0862955	0.102	0.10125	0.033	0.01475	0.0995508	0.0905	0.0505	0.0590303	0.0137535	0.00725225	0.0405	0.02	0.005	0.0427683	0.0505
1B	19880964	0.745614	0.411167	0.616431	0.628575	0.635364	0.524231	0.61875	0.661886	0.637959	0.0665	0.0953006	0.085296	0.102	0.10175	0.0335	0.01475	0.0995506	0.09075	0.051	0.059781	0.0130028	0.00725225	0.04075	0.0205	0.005	0.0432688	0.0505
1B	20238501	0.745614	0.409487	0.616682	0.629076	0.636366	0.523488	0.61925	0.662386	0.638961	0.066	0.0950503	0.0845455	0.10125	0.10075	0.0335	0.01475	0.0990503	0.09	0.0505	0.0592805	0.0130028	0.00725225	0.04025	0.0205	0.005	0.0430185	0.05025
1B	20262834	0.745614	0.407844	0.616181	0.628575	0.635864	0.522987	0.619	0.661886	0.63846	0.066	0.0950503	0.0847958	0.101	0.10075	0.0335	0.01475	0.0990501	0.09	0.0505	0.0592805	0.0130028	0.00725225	0.04025	0.0205	0.005	0.0430185	0.0505
1B	20351599	0.735432	0.422276	0.612112	0.629325	0.636926	0.522224	0.6195	0.661892	0.640464	0.06675	0.0928006	0.0832958	0.0985	0.09925	0.0325	0.0145	0.0980475	0.087	0.049	0.0595308	0.0127533	0.007502	0.04	0.021	0.005	0.041268	0.0495
1B	20450118	0.735432	0.407152	0.607157	0.62757	0.637666	0.514879	0.619	0.664914	0.640212	0.064	0.090547	0.0813347	0.0935	0.09325	0.029	0.015	0.0945485	0.082	0.0455	0.0557785	0.0130033	0.0065015	0.03675	0.02125	0.006	0.038266	0.047
1B	20566153	0.77381	0.464096	0.606406	0.627697	0.631513	0.518092	0.61125	0.657899	0.634131	0.06175	0.0930455	0.0818318	0.09475	0.09275	0.026	0.014	0.0935508	0.07825	0.0415	0.052522	0.0132633	0.005751	0.03325	0.02275	0.00575	0.0362685	0.0415
1B	20651448	0.821382	0.465145	0.614615	0.632943	0.636959	0.523346	0.61625	0.662909	0.638321	0.059	0.0923423	0.0823323	0.0935	0.08975	0.02625	0.0145	0.09325	0.078	0.0405	0.0502803	0.0145145	0.006252	0.035	0.023	0.00525	0.0352683	0.04075
1B	20864537	0.764972	0.464861	0.616617	0.634448	0.635454	0.524381	0.61425	0.660983	0.636823	0.058	0.0917953	0.0808308	0.0925	0.0885	0.0255	0.01425	0.0925	0.07675	0.03925	0.0492795	0.015015	0.0062525	0.03375	0.023	0.00525	0.034518	0.03925
1B	20950182	0.764972	0.46266	0.618869	0.636951	0.637212	0.526888	0.614	0.662482	0.63732	0.058	0.091546	0.0801194	0.09175	0.08875	0.0245	0.0145	0.09325	0.07625	0.039	0.0497803	0.0152653	0.00650275	0.03375	0.02325	0.00525	0.0342685	0.03875
1B	21053001	0.77614	0.462838	0.620621	0.638527	0.636974	0.534023	0.61075	0.659475	0.63507	0.0575	0.0952985	0.0841242	0.0945	0.0900408	0.02525	0.01475	0.093	0.07725	0.038	0.0485313	0.0162563	0.0067535	0.03525	0.0245	0.00425	0.0352695	0.0395
1B	21184656	0.783248	0.52386	0.622122	0.63978	0.631703	0.530979	0.6075	0.656221	0.63038	0.05875	0.0990503	0.0871282	0.095	0.09079	0.02525	0.01325	0.096	0.082	0.03975	0.0507808	0.0170068	0.00550225	0.035	0.02375	0.00425	0.0390185	0.04075
1B	21250331	0.790611	0.51178	0.622873	0.640455	0.628758	0.531234	0.6045	0.652885	0.627377	0.05775	0.0997996	0.0861305	0.095	0.0915428	0.02525	0.0125	0.09575	0.08225	0.03875	0.0500293	0.0160065	0.005002	0.0345	0.0225	0.00425	0.0387665	0.041
1B	21746408	0.790611	0.510929	0.62037	0.638202	0.624499	0.529723	0.601	0.650384	0.623624	0.058	0.100799	0.0861295	0.096	0.0917945	0.02525	0.0125	0.0965	0.082	0.03875	0.049528	0.0157563	0.00425125	0.0345	0.02175	0.0045	0.0387658	0.0415
1B	21751965	0.790611	0.509186	0.61987	0.637702	0.623998	0.529722	0.60025	0.649883	0.623123	0.058	0.101299	0.0861295	0.096	0.0917945	0.02525	0.0125	0.0965	0.082	0.03875	0.049528	0.0157563	0.00425125	0.0345	0.02175	0.0045	0.0387658	0.0415
1B	21850163	0.788095	0.516817	0.624677	0.642708	0.630511	0.537558	0.60575	0.654403	0.631131	0.05675	0.0985478	0.0850851	0.09425	0.090046	0.0255	0.01175	0.09575	0.0825	0.04075	0.0507795	0.015506	0.0042515	0.037	0.0215	0.00475	0.0405163	0.0425
1B	21950058	0.586763	0.45218	0.628629	0.645965	0.632515	0.542524	0.60675	0.656903	0.632064	0.05125	0.0970448	0.0855856	0.092	0.0888432	0.02825	0.00675	0.09175	0.0815	0.03575	0.0442723	0.00900275	0.0055015	0.04025	0.013	0.005	0.04175	0.043
1B	22480894	0.599078	0.463552	0.629952	0.647717	0.633016	0.544261	0.60825	0.657573	0.633315	0.05075	0.0952958	0.0843343	0.09	0.0870902	0.029	0.0065	0.09075	0.081	0.0365	0.045022	0.009003	0.005501	0.04175	0.01275	0.005	0.04225	0.0435
1B	22640917	0.599078	0.466091	0.629702	0.647467	0.633517	0.545015	0.60925	0.658325	0.634065	0.05075	0.0950455	0.0840841	0.09	0.0868402	0.029	0.0065	0.09075	0.08075	0.0365	0.045022	0.009003	0.005501	0.04175	0.01275	0.005	0.04225	0.04375
1B	22650952	0.616935	0.432412	0.630953	0.647218	0.633768	0.546771	0.60975	0.658829	0.634883	0.05125	0.095796	0.0855856	0.0915	0.0883397	0.0285	0.007	0.092	0.08075	0.036	0.04375	0.0092535	0.0060015	0.04225	0.013	0.005	0.042	0.04425
1B	22753004	0.634793	0.435216	0.633203	0.649149	0.63502	0.546092	0.6115	0.659826	0.637141	0.051	0.09275	0.0838338	0.0905	0.0865892	0.028	0.00775	0.08875	0.077	0.03575	0.04325	0.00975451	0.0057525	0.04025	0.01325	0.00525	0.04075	0.04425
1B	22850076	0.625287	0.444693	0.635455	0.651151	0.639344	0.548358	0.612	0.658917	0.639143	0.05175	0.0945	0.0841227	0.09275	0.0875917	0.0275	0.008	0.09075	0.0785	0.0355	0.04125	0.00950501	0.006003	0.03925	0.01325	0.00525	0.039	0.04275
1B	23113638	0.625287	0.444693	0.634703	0.650651	0.638841	0.54735	0.61275	0.658919	0.63914	0.052	0.0945	0.0846224	0.0925	0.0875937	0.0275	0.008	0.0895	0.078	0.035	0.04075	0.010005	0.006003	0.0395	0.013	0.00525	0.0385	0.04275
1B	23431164	0.623094	0.445998	0.634202	0.64965	0.637838	0.547351	0.61175	0.65842	0.638888	0.0525	0.0955	0.0851229	0.09375	0.0880952	0.028	0.008	0.09	0.0785	0.0355	0.041	0.0102553	0.006003	0.03975	0.013	0.00525	0.039	0.04325
1B	23510374	0.623094	0.445998	0.634702	0.65015	0.637838	0.547854	0.61175	0.65842	0.639138	0.0525	0.0955	0.0851229	0.09375	0.0880952	0.028	0.008	0.09	0.0785	0.0355	0.041	0.0102553	0.006003	0.03975	0.013	0.00525	0.039	0.04325
1B	23572903	0.623094	0.448676	0.633949	0.648148	0.637336	0.547832	0.61	0.65842	0.637885	0.05275	0.09625	0.0856232	0.094	0.0888467	0.028	0.008	0.091	0.0795	0.036	0.0415	0.0107553	0.0060035	0.03975	0.013	0.00525	0.0395	0.04375
1B	23651724	0.445968	0.410971	0.642211	0.657988	0.645115	0.547467	0.61175	0.660911	0.643894	0.04625	0.09625	0.0871267	0.09225	0.0878378	0.02925	0.00775	0.0925	0.0815	0.03625	0.04225	0.0122563	0.007	0.03575	0.01275	0.0065	0.0405	0.04375
1B	23750106	0.445968	0.388927	0.647472	0.661739	0.646296	0.547688	0.614	0.661912	0.646146	0.04575	0.0945	0.0868792	0.092	0.0865866	0.0307688	0.00825	0.0905	0.0825	0.03775	0.042	0.0125068	0.00725	0.0365	0.01225	0.0065	0.04075	0.04375
1B	23850430	0.479663	0.376384	0.65073	0.661411	0.64479	0.553481	0.613	0.66016	0.646146	0.04675	0.096	0.0873373	0.09425	0.0900901	0.0322683	0.00825	0.093	0.08475	0.04	0.043	0.0127563	0.00725	0.0375	0.0125	0.00625	0.04275	0.04675
1B	24306971	0.416883	0.378569	0.647981	0.657658	0.640281	0.554006	0.607	0.655906	0.644394	0.04525	0.09525	0.0873822	0.09525	0.0910911	0.0317673	0.0075	0.09275	0.08525	0.039	0.04075	0.013256	0.007	0.03625	0.0135	0.00575	0.0415	0.0455
1B	24362043	0.416883	0.378569	0.646973	0.657658	0.640531	0.554999	0.607	0.656907	0.645145	0.04525	0.0955	0.0881342	0.0955	0.0913413	0.0317678	0.00725	0.0935	0.08575	0.03925	0.04125	0.013256	0.007	0.03675	0.0135	0.00575	0.042	0.046
1B	24450782	0.318859	0.353551	0.653984	0.664414	0.647044	0.557982	0.61525	0.665165	0.648649	0.04625	0.09875	0.0894272	0.09825	0.0938442	0.0325153	0.0075	0.0955	0.08625	0.03925	0.03925	0.01275	0.007	0.0375	0.01225	0.006	0.039	0.04675
1B	24564551	0.318859	0.351052	0.653983	0.664164	0.646543	0.558598	0.6145	0.664665	0.648398	0.04625	0.0985	0.0891759	0.0975	0.0930937	0.0325148	0.0075	0.09475	0.08575	0.03925	0.03925	0.01225	0.007	0.0375	0.01225	0.006	0.039	0.04725
1B	24650064	0.318859	0.347804	0.65673	0.665415	0.649549	0.558772	0.6175	0.666917	0.652653	0.04875	0.09925	0.0906845	0.09825	0.0935897	0.034016	0.008	0.09625	0.087	0.04075	0.04125	0.01225	0.007	0.04025	0.01225	0.006	0.0415	0.04875
1B	24750202	0.318859	0.315488	0.656228	0.667756	0.651804	0.559708	0.61925	0.669512	0.653141	0.0485	0.097	0.0881769	0.09625	0.0928402	0.0335155	0.0075	0.094	0.08425	0.0405	0.042	0.011	0.00625	0.03975	0.01225	0.00625	0.04175	0.048
1B	24866131	0.313364	0.315488	0.65798	0.66976	0.650802	0.561103	0.6185	0.670513	0.652142	0.0485	0.097	0.0881769	0.097	0.0928402	0.033015	0.00775	0.09425	0.084	0.04	0.0415	0.01075	0.006	0.0385	0.012	0.00625	0.04075	0.04775
1B	24993843	0.313364	0.318159	0.656978	0.66976	0.651303	0.560916	0.61825	0.669511	0.653143	0.04825	0.09725	0.0879257	0.09725	0.0930902	0.033015	0.00775	0.09425	0.08425	0.04	0.0415	0.01075	0.006	0.03825	0.012	0.00625	0.04075	0.04775
1B	25083650	0.313364	0.318159	0.656978	0.66976	0.651303	0.560916	0.61825	0.669511	0.653143	0.04825	0.09725	0.0879257	0.09725	0.0930902	0.033015	0.00775	0.09425	0.08425	0.04	0.0415	0.01075	0.006	0.03825	0.012	0.00625	0.04075	0.048
1B	25150341	0.330049	0.309412	0.657227	0.668259	0.652533	0.559679	0.61825	0.670439	0.654144	0.0485	0.0985	0.0886317	0.0985	0.0931387	0.032015	0.00775	0.09425	0.08625	0.0405	0.04225	0.01	0.00575	0.03925	0.01225	0.006	0.04125	0.0495
1B	25257166	0.179144	0.268266	0.654395	0.666917	0.650468	0.559163	0.61725	0.673533	0.657577	0.04975	0.09775	0.0906335	0.1015	0.0985986	0.0327648	0.0085	0.0975	0.08625	0.043	0.04475	0.0095	0.00525	0.0405	0.0115	0.0065	0.0405	0.05275
1B	25371538	0.186111	0.238063	0.654478	0.666917	0.651971	0.560235	0.619	0.674284	0.659329	0.0505	0.098	0.091384	0.1025	0.0990991	0.0330148	0.0085	0.0985	0.08725	0.0435	0.04525	0.00925	0.00525	0.041	0.0115	0.0065	0.041	0.053
1B	25469098	0.186111	0.231287	0.654978	0.666667	0.653976	0.557635	0.6215	0.675519	0.66183	0.05025	0.096	0.0901332	0.10175	0.0983483	0.0325148	0.0085	0.097	0.08625	0.04275	0.04475	0.009	0.00525	0.041	0.0115	0.0065	0.0405	0.052
1B	25553643	0.186111	0.221926	0.655724	0.664915	0.654225	0.560006	0.6215	0.675518	0.662083	0.04925	0.09475	0.0891337	0.102	0.0978478	0.0332688	0.0085	0.09575	0.08525	0.042	0.04425	0.00925	0.00525	0.04075	0.012	0.00725	0.0395	0.05075
1B	25650718	0.18254	0.222426	0.656223	0.666416	0.655479	0.561816	0.623	0.676518	0.663334	0.05	0.0955	0.089634	0.103	0.0985986	0.0335188	0.009	0.096	0.08525	0.0425	0.04475	0.00975	0.00525	0.04125	0.012	0.00725	0.04	0.05075
1B	25758371	0.108696	0.213597	0.656975	0.667417	0.656905	0.563039	0.6255	0.679773	0.665086	0.04925	0.09475	0.0893835	0.10275	0.0985986	0.0327683	0.009	0.09525	0.08375	0.0415	0.04375	0.0095	0.00525	0.04025	0.012	0.00725	0.03925	0.0495
1B	25851374	0.108696	0.192219	0.657975	0.666249	0.652902	0.560966	0.62375	0.677521	0.659834	0.05025	0.09575	0.0909319	0.10475	0.100601	0.034266	0.009	0.09875	0.08725	0.044	0.04575	0.00975	0.0055	0.03975	0.01275	0.00725	0.041	0.05025
1B	25954120	0.0454545	0.177549	0.658649	0.665248	0.653483	0.556927	0.62075	0.675766	0.658982	0.051	0.0975	0.0911824	0.10525	0.1001	0.0342673	0.0095	0.09775	0.0865	0.043	0.0445	0.00975	0.006	0.04025	0.013	0.00675	0.0395	0.04975
1B	26062047	0.0769231	0.161059	0.660732	0.670753	0.656492	0.554407	0.62525	0.682022	0.661811	0.05	0.0975	0.0901789	0.10575	0.100054	0.0330163	0.0095	0.09775	0.086	0.04125	0.04425	0.0095	0.00525	0.039	0.012	0.00675	0.0385	0.04875
1B	26150031	0.0769231	0.155108	0.661141	0.671755	0.65488	0.555084	0.62425	0.679607	0.658303	0.04975	0.0985	0.0892253	0.10625	0.101803	0.031266	0.00951429	0.09825	0.087	0.039	0.042	0.00925	0.0045	0.03625	0.01175	0.00625	0.0360193	0.047
1B	26257177	0.0769231	0.175595	0.663401	0.675264	0.657135	0.557015	0.62525	0.68011	0.657974	0.049	0.101	0.0889736	0.10825	0.101553	0.032266	0.00901429	0.1015	0.08975	0.0405	0.04275	0.00975	0.00525	0.0365	0.0125	0.006	0.0372698	0.04725
1B	26350437	0.0714286	0.184043	0.663643	0.676517	0.660468	0.561106	0.6275	0.683116	0.659982	0.0485	0.101	0.0874703	0.1075	0.100803	0.0332655	0.00801606	0.1025	0.09025	0.041	0.0435	0.00975	0.0055	0.038	0.01175	0.006	0.038521	0.047
1B	26450096	0.0714286	0.183269	0.664642	0.677519	0.66197	0.565168	0.62925	0.68487	0.661734	0.04975	0.09875	0.0856713	0.10525	0.100804	0.0335145	0.00801606	0.10075	0.08925	0.04075	0.04325	0.00975	0.00675	0.03775	0.0115	0.00575	0.039523	0.04675
1B	26551746	0.0714286	0.165404	0.666401	0.68019	0.664396	0.567121	0.63175	0.686373	0.666246	0.04775	0.09425	0.0829158	0.1015	0.0975458	0.0320135	0.00826406	0.097	0.086	0.03875	0.04275	0.0087545	0.007	0.03775	0.01125	0.00625	0.0385225	0.04575
1B	26672102	0.0769231	0.161437	0.66617	0.678942	0.663729	0.567221	0.62975	0.68487	0.66332	0.0495	0.0975	0.0844188	0.1065	0.1008	0.0320148	0.00876406	0.09825	0.088	0.0395	0.04225	0.00925601	0.00625	0.03825	0.01075	0.0065	0.03877	0.04525
1B	26750413	0.111111	0.167033	0.66517	0.677446	0.66273	0.569333	0.62975	0.684028	0.661065	0.05025	0.09725	0.0839178	0.10625	0.10055	0.0330148	0.00951707	0.099	0.08825	0.041	0.04375	0.00925601	0.00575	0.0385	0.01	0.00675	0.039771	0.046
1B	26850111	0.115385	0.17468	0.663153	0.678217	0.654623	0.569579	0.624	0.680775	0.654052	0.049	0.101552	0.0874248	0.11175	0.104053	0.03175	0.00876406	0.106	0.09225	0.04075	0.04525	0.00850551	0.00575	0.039	0.01	0.00625	0.0402695	0.046
1B	26953738	0.142857	0.169048	0.667916	0.682214	0.659668	0.569583	0.6335	0.686525	0.659156	0.04975	0.102799	0.086884	0.11175	0.103555	0.03225	0.00926606	0.10575	0.091	0.04075	0.0445	0.00750501	0.00575	0.039	0.009	0.00675	0.039517	0.0455
1B	27059856	0.142857	0.167037	0.670675	0.685221	0.65966	0.572843	0.63575	0.688029	0.659904	0.0495	0.104051	0.0873825	0.11375	0.105804	0.03175	0.00926707	0.107	0.09325	0.0405	0.04475	0.00725475	0.00575	0.03825	0.0085	0.00675	0.038767	0.0435
1B	27150890	0.142857	0.155577	0.666911	0.68422	0.652798	0.567754	0.63225	0.684277	0.656971	0.04925	0.104054	0.0868368	0.11275	0.104552	0.03225	0.00926606	0.1075	0.0945	0.04275	0.04625	0.0075045	0.00575	0.03875	0.008	0.007	0.0405195	0.04475
1B	27250083	0.142857	0.166021	0.663398	0.681712	0.650038	0.565723	0.62925	0.681021	0.653711	0.0505	0.103551	0.0878427	0.11575	0.105053	0.03275	0.0092703	0.1095	0.0975	0.04475	0.048	0.00800501	0.006	0.03975	0.008	0.00775	0.043021	0.04625
1B	27350185	0.210526	0.181978	0.661896	0.679868	0.650105	0.563153	0.63175	0.676678	0.656469	0.04925	0.100049	0.0873372	0.11525	0.104554	0.0335519	0.00876807	0.1065	0.09575	0.04225	0.0455	0.00950626	0.0065	0.035	0.00975	0.008	0.0402698	0.044
1B	27480333	0.210526	0.185666	0.660145	0.678863	0.651355	0.561886	0.6325	0.677182	0.657551	0.049	0.10055	0.0875857	0.11525	0.105303	0.0343034	0.00826606	0.1065	0.09625	0.04275	0.04625	0.00975626	0.0065	0.03525	0.00975	0.00775	0.0407698	0.044
1B	27561263	0.210526	0.188259	0.654387	0.672594	0.642319	0.558135	0.6285	0.673183	0.652279	0.05275	0.100302	0.0898337	0.11725	0.107053	0.0368034	0.00826506	0.10925	0.099	0.04525	0.0485	0.0105063	0.00725	0.03725	0.01125	0.009	0.044523	0.046
1B	27652108	0.210526	0.18527	0.65738	0.673838	0.648922	0.559381	0.63425	0.677177	0.655547	0.0535	0.100051	0.0918857	0.1155	0.10525	0.0373042	0.00851406	0.10775	0.098	0.0455	0.04925	0.011256	0.00675	0.03875	0.01025	0.0095	0.0445225	0.04725
1B	27750571	0.210526	0.191477	0.666166	0.682355	0.652188	0.55765	0.63975	0.682589	0.656298	0.05125	0.0988003	0.0896305	0.11375	0.1035	0.0358049	0.00926606	0.10675	0.09575	0.04375	0.0475	0.011256	0.0065	0.037	0.011	0.00925	0.0427705	0.0455
1B	27850118	0.342657	0.208073	0.669419	0.687225	0.65369	0.559199	0.641329	0.686087	0.65738	0.05075	0.0967948	0.0873802	0.111	0.1	0.0345527	0.00876406	0.106	0.09475	0.04375	0.04675	0.0112555	0.00675	0.036	0.01025	0.00875	0.04352	0.04725
1B	27950650	0.342657	0.228437	0.668418	0.686817	0.656955	0.558963	0.64208	0.687838	0.660889	0.04975	0.0948	0.0851265	0.109	0.098	0.0345557	0.00876406	0.10225	0.09225	0.04175	0.04475	0.0115055	0.00675	0.036	0.01025	0.009	0.041518	0.04525
1B	28051339	0.342857	0.249653	0.667424	0.687476	0.660141	0.564576	0.645325	0.693597	0.66324	0.04825	0.0940508	0.0850851	0.1075	0.0985	0.0320534	0.00926707	0.1015	0.091	0.0415	0.043024	0.0117548	0.00675	0.0335	0.0095	0.00975	0.0410165	0.04425
1B	28185711	0.342857	0.246066	0.669006	0.688477	0.662402	0.564082	0.647075	0.694347	0.664999	0.04775	0.0935518	0.0845846	0.107	0.0975	0.0320519	0.00901606	0.101	0.09025	0.041	0.0430233	0.0117548	0.00675	0.0335	0.00925	0.00975	0.041017	0.04425
1B	28253501	0.296703	0.245094	0.667918	0.685723	0.658715	0.562331	0.64315	0.689092	0.661654	0.04925	0.0948038	0.0850851	0.10825	0.09925	0.0325496	0.0110161	0.10175	0.0905	0.0415	0.0422703	0.0117545	0.00675	0.03375	0.00925	0.00975	0.0412705	0.04425
1B	28351059	0.277778	0.235527	0.671672	0.69048	0.66307	0.566964	0.646651	0.6925	0.664326	0.05125	0.0935518	0.0867938	0.10975	0.10075	0.0348057	0.0102538	0.1	0.0905	0.0435	0.0452725	0.0125053	0.0075	0.03675	0.01075	0.00975	0.04375	0.0455
1B	28452793	0.210526	0.243187	0.672261	0.688972	0.661054	0.563733	0.6439	0.691	0.664825	0.0505	0.0912988	0.0847913	0.1055	0.0995	0.0335512	0.012	0.09575	0.08875	0.04325	0.0450225	0.0125063	0.0065	0.03775	0.01025	0.0105	0.0425	0.04475
1B	28550354	0.210526	0.228941	0.672268	0.687712	0.660047	0.560005	0.642157	0.68975	0.659137	0.0465	0.0913023	0.0857878	0.10575	0.099	0.0318034	0.0125	0.095	0.088	0.04075	0.0422683	0.0120065	0.005	0.0355	0.011	0.01075	0.03825	0.04225
1B	28657125	0.210526	0.226125	0.666832	0.680178	0.655453	0.556412	0.642394	0.687347	0.657555	0.04525	0.0872996	0.0840473	0.1025	0.0955	0.0293027	0.01225	0.0935	0.08525	0.04	0.0417996	0.00975	0.00525	0.0325	0.0115	0.0095	0.03725	0.042
1B	28751903	0.210526	0.224798	0.664825	0.678173	0.653198	0.556155	0.641889	0.68694	0.65655	0.0455	0.0883003	0.0850485	0.1035	0.09675	0.0298049	0.01175	0.09475	0.08575	0.0405	0.0415496	0.01	0.00525	0.033	0.01175	0.00925	0.0375	0.04275
1B	29175453	0.210526	0.227908	0.664323	0.677921	0.652697	0.554375	0.642891	0.686686	0.658302	0.04725	0.0903006	0.085798	0.10525	0.0985	0.0310534	0.0125	0.09575	0.08725	0.03975	0.0423034	0.01	0.005	0.03375	0.01225	0.00925	0.038	0.044
1B	29517143	0.210526	0.227908	0.664072	0.677419	0.651443	0.553865	0.641891	0.686186	0.657047	0.0475	0.0905508	0.0862983	0.106	0.09925	0.0310534	0.0125	0.096	0.0875	0.03975	0.0425534	0.01	0.005	0.03375	0.01225	0.00925	0.0385	0.044
1B	29562654	0.205882	0.239552	0.66833	0.679673	0.655791	0.552289	0.644388	0.689781	0.661314	0.047	0.0890488	0.0847975	0.103	0.09725	0.0310534	0.013	0.09375	0.0865	0.03975	0.0425534	0.01025	0.005	0.03375	0.01225	0.0095	0.0385	0.04475
1B	29650036	0.227273	0.229532	0.668334	0.677928	0.661982	0.551763	0.6499	0.692028	0.665329	0.04775	0.0875	0.0840443	0.1005	0.09475	0.0313027	0.01325	0.091	0.08475	0.0405	0.0428057	0.01	0.0055	0.03425	0.01175	0.00975	0.03975	0.04575
1B	29750351	0.227273	0.228404	0.668587	0.678683	0.663235	0.556779	0.651902	0.693777	0.665496	0.0475	0.08775	0.085044	0.102	0.09625	0.0310542	0.01325	0.0925	0.0845	0.0405	0.0428072	0.01	0.0055	0.03375	0.012	0.00975	0.0397668	0.04575
1B	29869225	0.2	0.221168	0.67009	0.680186	0.663486	0.557328	0.64965	0.693527	0.665246	0.047	0.08775	0.0847943	0.102	0.09625	0.0310557	0.01325	0.09275	0.08475	0.04025	0.0428057	0.01	0.0055	0.03375	0.0115	0.00975	0.0397663	0.04575
1B	29957786	0.366667	0.219436	0.666761	0.677265	0.661985	0.558689	0.649399	0.691287	0.661317	0.045	0.085	0.0812943	0.0985	0.09225	0.0295519	0.0125	0.08925	0.0835	0.0385	0.0418096	0.01	0.0055	0.033	0.01175	0.00875	0.0387653	0.0445
1B	30069358	0.330435	0.212059	0.670757	0.677605	0.671789	0.564741	0.652152	0.69479	0.668093	0.046	0.07925	0.0785415	0.09275	0.0895	0.0285489	0.01225	0.08275	0.084	0.03675	0.0403088	0.01	0.0055	0.0405	0.012	0.00825	0.0460235	0.0445
1B	30150343	0.303846	0.215873	0.670006	0.675351	0.671964	0.561404	0.650901	0.693539	0.667341	0.04575	0.079	0.0775415	0.09175	0.08875	0.0285481	0.013	0.083	0.0835	0.03775	0.0403098	0.01	0.006	0.04	0.012	0.00875	0.0462743	0.0445
1B	30251013	0.241228	0.207344	0.671257	0.674349	0.67262	0.567048	0.653652	0.69779	0.668589	0.04725	0.08125	0.0802935	0.092	0.08975	0.0313057	0.0145	0.08325	0.08425	0.03825	0.0428124	0.012	0.00875	0.042	0.015	0.01025	0.0465245	0.04775
1B	30403879	0.241228	0.20662	0.670506	0.673347	0.671113	0.566542	0.652402	0.69704	0.667084	0.04725	0.0815	0.0810445	0.0925	0.09025	0.0313072	0.0145	0.0835	0.08475	0.03825	0.0423116	0.012	0.00875	0.042	0.0145	0.01025	0.046524	0.0475
1B	30725640	0.241228	0.20662	0.670506	0.673347	0.670861	0.566035	0.651902	0.696788	0.666583	0.04775	0.08175	0.0812943	0.093	0.09075	0.0318072	0.0145	0.08375	0.085	0.03875	0.0428126	0.012	0.00875	0.0425	0.0145	0.01025	0.0470245	0.048
1B	30750160	0.241228	0.202012	0.671257	0.673848	0.671954	0.565947	0.651401	0.69754	0.667586	0.04775	0.08075	0.0792933	0.0915	0.08925	0.0313057	0.0145	0.08275	0.08425	0.03875	0.0423121	0.012	0.00875	0.042	0.01475	0.01025	0.0465245	0.0475
1B	30853646	0.15	0.199383	0.666255	0.669088	0.668172	0.565662	0.648151	0.697031	0.664905	0.04875	0.0825	0.0790413	0.09175	0.09	0.03025	0.01475	0.084	0.084	0.0395	0.0438151	0.0115	0.00875	0.0435	0.01275	0.0105	0.0482763	0.0485
1B	30982140	0.15	0.220228	0.665261	0.669339	0.67318	0.566377	0.649908	0.700527	0.666405	0.048	0.083	0.0772875	0.091	0.08875	0.02875	0.0145	0.0825	0.08075	0.038	0.0430679	0.011	0.0085	0.04175	0.01125	0.009	0.045779	0.046
1B	31058183	0.15	0.214091	0.658818	0.66508	0.669328	0.563062	0.647154	0.695788	0.6624	0.04775	0.08425	0.077537	0.0935	0.08975	0.02875	0.01375	0.0835	0.08075	0.0375	0.0438019	0.0105	0.00925	0.04125	0.01125	0.00875	0.04528	0.04675
1B	31157366	0.15	0.216779	0.655575	0.662575	0.668587	0.565579	0.648148	0.69554	0.663404	0.0475	0.08425	0.0775	0.0935	0.0895	0.02925	0.01475	0.08425	0.08275	0.0385	0.0437981	0.01025	0.00925	0.042	0.012	0.0085	0.0462805	0.0465
1B	31251899	0.15	0.218787	0.649807	0.655561	0.663579	0.568292	0.641889	0.690032	0.658635	0.0455	0.084	0.0775	0.09425	0.08975	0.028	0.014	0.0825	0.0815	0.03675	0.0428042	0.01	0.009	0.0415	0.01125	0.00875	0.044778	0.04525
1B	31351491	0.136364	0.20112	0.646874	0.650866	0.660812	0.564736	0.636637	0.687124	0.653785	0.04625	0.086	0.07725	0.094	0.09075	0.02775	0.01375	0.0845	0.084	0.03825	0.0440534	0.01	0.009	0.04275	0.0115	0.00875	0.0462798	0.046
1B	31453906	0.136364	0.201038	0.646375	0.649021	0.660055	0.56554	0.636393	0.68713	0.654534	0.047	0.087	0.07775	0.09525	0.092	0.0285	0.0145	0.08525	0.085	0.03825	0.0450557	0.01	0.009	0.04325	0.0115	0.0085	0.0462803	0.0465
1B	31557334	0.136364	0.200397	0.644622	0.646573	0.65932	0.565236	0.631821	0.681869	0.653782	0.04625	0.0875	0.078	0.09475	0.09125	0.028	0.01475	0.086	0.08575	0.03775	0.0443042	0.0095	0.00875	0.04275	0.01175	0.00825	0.0455298	0.04625
1B	31655327	0.136364	0.17774	0.643872	0.644729	0.655307	0.56676	0.629821	0.678613	0.649015	0.04625	0.088	0.0785	0.096	0.092	0.027	0.01475	0.08925	0.0865	0.0375	0.0448072	0.00925	0.00875	0.04225	0.01175	0.008	0.0462668	0.0475
1B	31756037	0.136364	0.183063	0.644626	0.646481	0.65757	0.569664	0.631823	0.679369	0.650519	0.0455	0.0875	0.07725	0.09525	0.091	0.0275	0.01625	0.089	0.087	0.038	0.0453064	0.00875	0.00825	0.043	0.01325	0.00775	0.0470158	0.0475
1B	31862376	0.15	0.196429	0.641283	0.646543	0.662371	0.572932	0.63575	0.683375	0.654566	0.04925	0.09	0.0785	0.09825	0.09175	0.02875	0.01475	0.091	0.0885	0.03875	0.0470371	0.0095	0.00825	0.044	0.014	0.0075	0.0475235	0.04875
1B	31954505	0.157895	0.212587	0.65005	0.651052	0.6728	0.579498	0.64675	0.690635	0.664005	0.0485	0.08925	0.0765	0.09675	0.09	0.02825	0.01525	0.0905	0.087	0.03975	0.0460411	0.00975	0.00825	0.043	0.01325	0.0075	0.0465255	0.048
1B	32076283	0.157895	0.223684	0.646604	0.644539	0.66829	0.574476	0.64275	0.689132	0.660656	0.0475	0.0895	0.07525	0.0965	0.0895	0.0275	0.01575	0.09325	0.08725	0.03875	0.0457896	0.00925	0.00775	0.04225	0.0135	0.00725	0.0460245	0.0475
1B	32150390	0.496154	0.225241	0.640525	0.636774	0.657477	0.571829	0.637	0.681613	0.651138	0.05	0.0925	0.0785	0.1025	0.09275	0.029	0.015	0.09825	0.0905	0.0405	0.0482966	0.01125	0.008	0.04325	0.01325	0.006	0.048528	0.051
1B	32250446	0.496154	0.257118	0.641965	0.6401	0.663	0.571062	0.64125	0.688283	0.657072	0.05275	0.0955	0.08025	0.10325	0.094798	0.031	0.01425	0.10125	0.09375	0.0425	0.05025	0.01225	0.0075	0.0455	0.01225	0.0065	0.052531	0.05325
1B	32350067	0.457792	0.242022	0.642207	0.638666	0.670244	0.570567	0.64425	0.695195	0.659124	0.05125	0.095	0.0807918	0.1025	0.094299	0.03225	0.0135	0.10125	0.09475	0.04275	0.04975	0.012	0.00775	0.04725	0.01175	0.007	0.0525298	0.05225
1B	32450240	0.457792	0.241815	0.639699	0.637889	0.664329	0.571249	0.64025	0.691692	0.655102	0.05025	0.0965	0.0817943	0.10225	0.0958011	0.034	0.015	0.10175	0.09625	0.04175	0.0492735	0.01275	0.00675	0.04775	0.01225	0.00725	0.05225	0.05175
1B	32550488	0.425373	0.402083	0.627933	0.629315	0.651481	0.559251	0.63025	0.682432	0.647533	0.0545	0.107807	0.0895478	0.11275	0.105056	0.04025	0.025	0.11225	0.09775	0.048	0.0540263	0.0207643	0.012	0.0455	0.019	0.01225	0.05025	0.0565
1B	32650295	0.434911	0.47225	0.610422	0.620491	0.641956	0.549764	0.6195	0.66967	0.633459	0.07225	0.118569	0.102563	0.126	0.11807	0.05325	0.0405	0.12275	0.1095	0.06175	0.0667908	0.0355621	0.0275	0.06125	0.0335	0.02825	0.06475	0.068
1B	32757219	0.775479	0.497796	0.599954	0.611267	0.634864	0.54712	0.612	0.656221	0.621048	0.083	0.126077	0.112073	0.131578	0.123301	0.0655	0.0555	0.13	0.12075	0.07375	0.074049	0.0488352	0.041	0.0705	0.04725	0.042	0.0755	0.08125
1B	32851343	0.775479	0.495996	0.601452	0.61252	0.632113	0.550687	0.611	0.655472	0.620594	0.083	0.126577	0.113325	0.13383	0.127787	0.066	0.0555	0.132	0.122	0.074	0.0748003	0.0485857	0.04125	0.07125	0.04825	0.04225	0.076	0.08125
1B	32950889	0.775479	0.504556	0.605646	0.6153	0.636386	0.550455	0.612	0.657472	0.624346	0.084	0.127156	0.113074	0.133581	0.127537	0.0665	0.05575	0.1325	0.122	0.07475	0.0728008	0.0495857	0.04075	0.071	0.048	0.042	0.076	0.08
1B	33051013	0.732979	0.506347	0.604646	0.613615	0.631665	0.547967	0.60625	0.652747	0.61987	0.08525	0.127907	0.113825	0.134331	0.129289	0.06775	0.05475	0.13525	0.12425	0.07725	0.0748013	0.0493357	0.041	0.071	0.048	0.04175	0.0785	0.082
1B	33150352	0.756688	0.516259	0.606828	0.615809	0.635187	0.550565	0.61075	0.654154	0.622372	0.0865	0.127657	0.116292	0.135081	0.128788	0.06975	0.054	0.1345	0.123	0.07875	0.0758021	0.0506309	0.04125	0.0725	0.048	0.04225	0.079	0.083
1B	33256684	0.757458	0.537199	0.598332	0.609469	0.626687	0.542166	0.60575	0.647898	0.60986	0.098	0.141431	0.132721	0.149845	0.142073	0.084	0.06925	0.14675	0.137	0.09475	0.0850235	0.0627219	0.056	0.085	0.06	0.0575	0.091	0.0915
1B	33356537	0.760083	0.526809	0.597834	0.606487	0.622187	0.536602	0.60175	0.642142	0.605606	0.102	0.146442	0.138484	0.15535	0.14784	0.092	0.076	0.15275	0.144	0.10125	0.090523	0.071003	0.06425	0.091	0.0655	0.0665	0.09675	0.09775
1B	33450132	0.865136	0.709271	0.595064	0.609763	0.622119	0.533365	0.59975	0.636132	0.605355	0.0995	0.14371	0.137451	0.149829	0.144007	0.0895	0.07425	0.1465	0.13975	0.09875	0.0870496	0.0681363	0.06425	0.088	0.06475	0.06775	0.0945	0.0925
1B	33556216	0.862658	0.711916	0.606072	0.61999	0.627807	0.543714	0.60725	0.64063	0.609407	0.09725	0.140968	0.134195	0.14583	0.140923	0.089	0.07425	0.14225	0.137	0.0965	0.0858003	0.0676353	0.064	0.08775	0.0645	0.0675	0.09175	0.0915
1B	33651986	0.866312	0.72276	0.604073	0.621416	0.62225	0.544192	0.60425	0.636368	0.604605	0.09875	0.143222	0.134694	0.145831	0.140923	0.08775	0.075	0.14425	0.13775	0.097	0.0868018	0.0673848	0.0645	0.0885	0.06525	0.06725	0.09125	0.092
1B	33757984	0.867992	0.720058	0.604571	0.621916	0.6195	0.542374	0.60125	0.633558	0.602663	0.097	0.142472	0.133193	0.144831	0.140171	0.08675	0.075	0.1445	0.13725	0.0965	0.0865518	0.0676353	0.0645	0.0865	0.0655	0.06725	0.09075	0.09075
1B	33872937	0.86557	0.720426	0.605322	0.622416	0.6195	0.543662	0.6005	0.633807	0.602665	0.098	0.143473	0.134694	0.145831	0.141675	0.08725	0.07475	0.14525	0.13775	0.09725	0.0870523	0.0673848	0.0645	0.08725	0.066	0.06675	0.09125	0.09125
1B	33961059	0.70336	0.591411	0.607093	0.623071	0.61925	0.540825	0.595481	0.630535	0.59743	0.102	0.14474	0.13498	0.14635	0.138917	0.0865	0.075	0.14675	0.139	0.09975	0.0895	0.0672605	0.06675	0.0885	0.06625	0.067	0.092	0.09575
1B	34050039	0.739732	0.592463	0.614843	0.631345	0.628	0.547393	0.604987	0.63879	0.605942	0.09975	0.138889	0.130222	0.142596	0.134403	0.0835	0.068	0.142	0.1345	0.097	0.08825	0.0621825	0.0635	0.086	0.06125	0.06475	0.088	0.093
1B	34151431	0.827526	0.603734	0.62059	0.634366	0.629	0.547992	0.608229	0.640295	0.609943	0.08925	0.131882	0.124209	0.13784	0.126921	0.076	0.057	0.13575	0.12825	0.08625	0.07925	0.0514002	0.05425	0.07725	0.053	0.05425	0.0795	0.08475
1B	34250084	0.823167	0.58755	0.634796	0.642597	0.63825	0.55461	0.616221	0.651805	0.621453	0.081	0.127652	0.118696	0.129331	0.121647	0.06775	0.04625	0.1305	0.12275	0.08025	0.0712755	0.0413327	0.04375	0.06875	0.04275	0.04425	0.0715	0.07875
1B	34362113	0.833812	0.586457	0.641805	0.648612	0.64225	0.555128	0.616461	0.654811	0.62345	0.07725	0.125447	0.114937	0.126576	0.118633	0.064	0.04175	0.1265	0.11775	0.078	0.0687753	0.0368236	0.04025	0.06575	0.03875	0.0395	0.06775	0.07425
1B	34451759	0.828668	0.572239	0.653816	0.662638	0.651	0.562187	0.626455	0.667	0.636713	0.06725	0.119434	0.10742	0.1225	0.1142	0.05425	0.0315	0.122	0.11125	0.0685	0.0612748	0.0280561	0.0305	0.0585	0.02925	0.03125	0.0575	0.06525
1B	34551843	0.828668	0.575042	0.655821	0.661645	0.6515	0.561011	0.626194	0.6675	0.633133	0.06625	0.121185	0.10892	0.1215	0.110936	0.0535	0.033	0.12425	0.11375	0.06925	0.061026	0.0290581	0.03	0.0585	0.02925	0.032	0.05775	0.06725
1B	34671512	0.828668	0.575269	0.651571	0.658896	0.64725	0.556482	0.621934	0.6645	0.628128	0.066	0.122372	0.109921	0.122	0.111687	0.05275	0.032	0.12475	0.11375	0.06925	0.0617758	0.0288076	0.0305	0.0585	0.029	0.032	0.058	0.06925
1B	34750352	0.837179	0.576201	0.654323	0.662827	0.646	0.560261	0.625442	0.66725	0.628879	0.065	0.120621	0.107667	0.12	0.11018	0.052	0.032	0.1245	0.114	0.06875	0.0640283	0.0278056	0.031	0.05875	0.02925	0.0325	0.0585	0.0685
1B	34894352	0.846296	0.581051	0.655826	0.669084	0.648573	0.556843	0.630762	0.66875	0.636132	0.06375	0.121179	0.109918	0.12125	0.111679	0.0515	0.0335063	0.12475	0.11625	0.067	0.063029	0.0272808	0.03225	0.05975	0.02975	0.033	0.05725	0.06675
1B	34950085	0.83	0.531099	0.664085	0.67509	0.652072	0.55613	0.637211	0.67625	0.642146	0.05625	0.11242	0.100302	0.11275	0.105907	0.04075	0.020756	0.11425	0.1055	0.05375	0.05728	0.017512	0.0205	0.051	0.0195	0.019	0.0475	0.06125
1B	35055164	0.716667	0.379481	0.677595	0.6905	0.668826	0.570357	0.65199	0.693	0.660423	0.052	0.104911	0.0912885	0.105	0.0956234	0.032	0.010755	0.10825	0.0955	0.04725	0.0527803	0.00826252	0.01	0.04575	0.013	0.00875	0.043	0.0555
1B	35156651	0.694444	0.379735	0.672843	0.68575	0.666149	0.56831	0.647735	0.69225	0.657493	0.05125	0.104658	0.09154	0.10525	0.0963367	0.03175	0.0107548	0.109	0.096	0.04725	0.0540295	0.00776177	0.01	0.04725	0.01325	0.00875	0.0435	0.05675
1B	35250138	0.392857	0.352273	0.670338	0.6825	0.663151	0.56412	0.645215	0.69025	0.656737	0.051	0.104357	0.090289	0.104	0.0963382	0.03125	0.0105048	0.10875	0.09575	0.048	0.0540295	0.00751503	0.00975	0.04725	0.01275	0.0085	0.0435	0.05675
1B	35453239	0.392857	0.354138	0.6685	0.6785	0.654887	0.563873	0.635711	0.6845	0.649476	0.05275	0.104855	0.0932925	0.1045	0.0955922	0.03225	0.0102548	0.1095	0.09625	0.04875	0.0552753	0.00801603	0.01	0.047	0.01275	0.008	0.04475	0.059
1B	35799088	0.392857	0.354138	0.66875	0.6795	0.654637	0.562622	0.636461	0.68525	0.648976	0.05275	0.104605	0.0932928	0.1045	0.0953417	0.03225	0.0102548	0.109	0.09625	0.04875	0.0552753	0.00801603	0.01	0.047	0.01275	0.008	0.04475	0.059
1B	35852129	0.392857	0.348505	0.66925	0.67975	0.652386	0.561614	0.634958	0.686	0.648725	0.053	0.104354	0.0945453	0.10575	0.0963457	0.03275	0.0100048	0.11	0.09725	0.04925	0.0562748	0.00826653	0.0095	0.04775	0.0125	0.008	0.04475	0.05975
1B	35950275	0.659524	0.35445	0.663	0.672	0.64438	0.550265	0.626445	0.6765	0.64039	0.055	0.106106	0.0985483	0.11025	0.09875	0.03325	0.010012	0.11325	0.099	0.05325	0.059776	0.00851703	0.0105	0.05025	0.01475	0.008	0.049	0.065
1B	36076320	0.709402	0.385375	0.6595	0.6665	0.639885	0.541384	0.622685	0.673	0.636887	0.056	0.104855	0.0985478	0.11125	0.1	0.03325	0.00951204	0.11125	0.0975	0.05275	0.058027	0.00827131	0.01075	0.04875	0.01475	0.00825	0.0485	0.06425
1B	36150570	0.70614	0.384722	0.656073	0.664578	0.63964	0.540086	0.624204	0.6725	0.637566	0.05575	0.106106	0.0987983	0.1115	0.09925	0.0335	0.010765	0.1095	0.09625	0.052	0.0582778	0.00802081	0.01125	0.0485	0.014	0.00875	0.04775	0.0645
1B	36251043	0.70614	0.388462	0.652142	0.662075	0.637451	0.537906	0.62425	0.673	0.638818	0.055	0.103614	0.0973008	0.10925	0.0975	0.03325	0.00976352	0.107	0.095	0.051	0.0580298	0.00902155	0.01025	0.047	0.01625	0.008	0.04725	0.06425
1B	36369105	0.722807	0.336922	0.647625	0.660069	0.636696	0.539791	0.62375	0.673	0.641064	0.05525	0.103611	0.0985	0.11075	0.09875	0.03425	0.00801102	0.10775	0.0985	0.0545	0.0587808	0.00851302	0.0105	0.04875	0.01625	0.00875	0.04975	0.0655
1B	36454418	0.700405	0.318169	0.644186	0.656818	0.630955	0.53637	0.619	0.67	0.636072	0.05725	0.105612	0.1005	0.11225	0.102	0.035	0.00851554	0.10925	0.10025	0.057	0.0595293	0.00851302	0.011	0.0495	0.01575	0.00875	0.0515	0.06675
1B	36550473	0.352941	0.303787	0.647201	0.659822	0.634709	0.534789	0.623	0.67425	0.642325	0.05625	0.103359	0.09575	0.10975	0.09975	0.0335	0.00851604	0.10775	0.09825	0.05625	0.0575293	0.00876377	0.01075	0.047	0.0155	0.00875	0.05	0.0655
1B	36652598	0.352941	0.302987	0.6482	0.660073	0.633768	0.532058	0.62175	0.67475	0.642825	0.0565	0.0996027	0.09425	0.1085	0.097	0.032	0.0105221	0.10575	0.09625	0.0535	0.05725	0.00901352	0.01	0.045	0.01525	0.0085	0.04825	0.0625
1B	36752662	0.352941	0.303991	0.645949	0.658647	0.630762	0.529526	0.62	0.67225	0.639322	0.0585	0.0990493	0.09425	0.10775	0.09675	0.033	0.0107728	0.10725	0.09825	0.05675	0.06025	0.00951427	0.01	0.04675	0.0155	0.00825	0.05175	0.06525
1B	36850033	0.352941	0.314819	0.64594	0.657711	0.633016	0.525939	0.6215	0.67325	0.638825	0.0575	0.0977965	0.0915	0.1075	0.0960485	0.034	0.0112743	0.1075	0.09875	0.059	0.06275	0.00976452	0.00925	0.04775	0.0145	0.00825	0.054	0.06625
1B	36954782	0.405556	0.287272	0.645196	0.658473	0.631012	0.52545	0.6215	0.673	0.642572	0.05825	0.0997965	0.09375	0.11125	0.0985501	0.0345	0.0107683	0.10825	0.09825	0.05725	0.0615	0.00926429	0.00825	0.04725	0.01425	0.0075	0.0535	0.064
1B	37056982	0.414474	0.281643	0.646217	0.656563	0.631699	0.525404	0.61875	0.67125	0.640068	0.0605	0.102549	0.0972973	0.11375	0.0995513	0.03725	0.0110211	0.11	0.1005	0.05875	0.06225	0.0107643	0.00775	0.04975	0.01475	0.0075	0.05425	0.066
1B	37154401	0.508224	0.303977	0.646467	0.655398	0.630943	0.525405	0.61625	0.66875	0.638639	0.0605	0.102304	0.093796	0.11025	0.0966512	0.0385	0.0110155	0.10875	0.098	0.06075	0.061	0.012761	0.008	0.04925	0.01575	0.008	0.05525	0.0685
1B	37251204	0.664931	0.364343	0.630943	0.644782	0.626684	0.519929	0.61075	0.6595	0.631381	0.06275	0.103109	0.0930455	0.11275	0.0969027	0.042	0.0112643	0.10775	0.096	0.062	0.065	0.016259	0.012	0.05	0.01975	0.012	0.0545	0.06975
1B	37387822	0.686275	0.362248	0.63819	0.653322	0.629776	0.527287	0.6165	0.66425	0.638223	0.06325	0.103607	0.0927975	0.114	0.0968997	0.04325	0.0120113	0.1105	0.098	0.0635	0.06825	0.0172595	0.0125	0.05	0.019	0.01325	0.05625	0.0725
1B	37450659	0.686275	0.373179	0.639957	0.654051	0.630266	0.529814	0.61525	0.664584	0.638023	0.065	0.105864	0.0950516	0.11725	0.100412	0.04475	0.0122613	0.11275	0.1	0.063	0.068	0.0172548	0.0125	0.05125	0.019	0.01325	0.057	0.0735
1B	37551008	0.686275	0.381014	0.638702	0.655567	0.63227	0.529054	0.61825	0.666914	0.638776	0.06325	0.102858	0.0920473	0.1165	0.098902	0.0435	0.0122673	0.11125	0.0995	0.062	0.0675	0.0167548	0.012	0.05075	0.01925	0.0125	0.05625	0.072
1B	37653301	0.686275	0.380553	0.638201	0.654562	0.631519	0.527032	0.6175	0.665413	0.637343	0.06375	0.102859	0.0922985	0.11725	0.100157	0.044	0.0125173	0.11175	0.0995	0.0625	0.0680398	0.0167548	0.012	0.05125	0.019	0.0125	0.05675	0.0725
1B	37750368	0.686275	0.380952	0.636199	0.653045	0.633768	0.525522	0.61875	0.664666	0.638604	0.064	0.10486	0.0920473	0.1165	0.100406	0.04375	0.0130181	0.112	0.099	0.062	0.066287	0.0172548	0.012	0.051	0.01925	0.01225	0.05675	0.0725
1B	37850052	0.442857	0.353019	0.63195	0.650351	0.635772	0.526769	0.6215	0.66866	0.645371	0.06225	0.103853	0.0907973	0.1135	0.097646	0.0432748	0.013007	0.1105	0.099	0.06025	0.066037	0.017	0.011	0.051	0.0185	0.0115	0.05525	0.07
1B	37950247	0.467857	0.341924	0.637893	0.653787	0.639529	0.53824	0.6235	0.673418	0.650388	0.062	0.10435	0.091798	0.11525	0.0986452	0.0425215	0.0110058	0.1125	0.09875	0.059	0.0632813	0.018	0.01	0.04975	0.0185	0.01125	0.0545	0.06725
1B	38058042	0.44697	0.338865	0.641406	0.657558	0.643715	0.54154	0.628	0.674665	0.653882	0.06075	0.10335	0.0915465	0.114	0.0981455	0.0420195	0.0115058	0.11075	0.09575	0.05775	0.0627808	0.0175	0.01075	0.0475	0.01725	0.01075	0.0525	0.065
1B	38150002	0.578571	0.34433	0.64125	0.654288	0.63615	0.538184	0.6225	0.668418	0.644872	0.0555	0.0996062	0.0875445	0.11025	0.0956482	0.0365125	0.0120085	0.106	0.0905	0.05	0.0575218	0.0165	0.0085	0.044	0.01575	0.01125	0.04625	0.0575
1B	38269074	0.573529	0.340758	0.64575	0.656818	0.640909	0.541399	0.62725	0.672668	0.648622	0.0585	0.101606	0.0917968	0.11225	0.0966474	0.0395135	0.0115	0.109	0.092	0.0525	0.0607723	0.017	0.0095	0.04825	0.0165	0.01175	0.049	0.0605
1B	38354441	0.333333	0.336842	0.64625	0.657819	0.639418	0.542411	0.626	0.67167	0.647366	0.05825	0.103108	0.093298	0.11325	0.0981505	0.0395135	0.0115	0.11	0.093	0.05175	0.0607713	0.01675	0.01	0.04825	0.0165	0.0115	0.04925	0.06025
1B	38462725	0.333333	0.337327	0.646	0.658306	0.641174	0.547776	0.62625	0.672422	0.648107	0.05775	0.104362	0.0945503	0.11325	0.098908	0.040513	0.0115	0.112	0.0945	0.05325	0.0625215	0.01625	0.01075	0.04975	0.01675	0.01075	0.05025	0.0615
1B	38551070	0.333333	0.335701	0.648	0.659826	0.641174	0.548769	0.628	0.671506	0.64861	0.05825	0.106358	0.0957978	0.114	0.0999035	0.041014	0.00975	0.1125	0.09525	0.05475	0.0637733	0.01625	0.01075	0.05025	0.016	0.011	0.05175	0.0625
1B	38650950	0.333333	0.306737	0.64675	0.659474	0.640423	0.551191	0.62975	0.672755	0.648353	0.059	0.10911	0.095797	0.11575	0.101156	0.0417658	0.0095	0.113	0.096	0.0535	0.062037	0.0165	0.011	0.05	0.016	0.011	0.0505	0.06225
1B	38754765	0.342857	0.311609	0.6425	0.660474	0.634396	0.553932	0.62475	0.667748	0.645372	0.0595	0.107854	0.0970475	0.11675	0.101096	0.0407748	0.00825	0.10875	0.09325	0.05075	0.0590365	0.017	0.01125	0.048	0.0165	0.01025	0.04725	0.06125
1B	38909209	0.342857	0.309179	0.644	0.662057	0.640163	0.559494	0.62875	0.673256	0.650137	0.06025	0.106353	0.094295	0.11525	0.100845	0.0412748	0.008	0.10775	0.09275	0.051	0.0597865	0.01675	0.01175	0.048	0.0175	0.01075	0.04725	0.05975
1B	38950313	0.342857	0.343254	0.64325	0.661389	0.638974	0.558717	0.62775	0.673507	0.650134	0.0605	0.107603	0.0950448	0.118	0.103094	0.0415238	0.01075	0.1095	0.09375	0.0525	0.0597838	0.0185	0.014	0.048	0.02025	0.01275	0.0485	0.061
1B	39051008	0.363636	0.33869	0.637	0.656961	0.640802	0.557178	0.62525	0.672006	0.646308	0.06	0.107352	0.09675	0.11675	0.103595	0.0405208	0.01125	0.107	0.09075	0.052	0.0587818	0.01775	0.0145	0.048	0.0195	0.01275	0.04825	0.063
1B	39253577	0.125	0.271818	0.63725	0.661149	0.642318	0.565207	0.6275	0.677513	0.652072	0.056	0.10325	0.09725	0.11675	0.10475	0.0347653	0.01025	0.10425	0.0895	0.04575	0.054277	0.013	0.01	0.04275	0.0155	0.00925	0.04425	0.05725
1B	39350192	0.125	0.282709	0.6385	0.656053	0.641559	0.560158	0.62525	0.678513	0.651055	0.05275	0.10025	0.09475	0.11275	0.10325	0.0327628	0.00925	0.1035	0.08875	0.043	0.0492723	0.0105	0.00925	0.03975	0.01375	0.00725	0.0415	0.05375
1B	39451663	0	0.276482	0.63475	0.650779	0.636409	0.556004	0.61925	0.670591	0.64415	0.05125	0.10675	0.09625	0.1145	0.1085	0.0325135	0.0095	0.105	0.08875	0.041	0.0477713	0.00925	0.00875	0.04025	0.01325	0.00625	0.04025	0.0515
1B	39550102	0	0.252177	0.629	0.645555	0.634218	0.551749	0.619	0.668919	0.643826	0.0495	0.10775	0.099	0.1165	0.1095	0.0317645	0.0095	0.1065	0.09025	0.04075	0.0482735	0.00975	0.009	0.04025	0.0135	0.00625	0.04025	0.05125
1B	39654328	0.318182	0.258247	0.63475	0.648549	0.633721	0.55581	0.618	0.669169	0.64125	0.04875	0.1075	0.0996007	0.117	0.108558	0.0305165	0.00975	0.10575	0.08975	0.04025	0.0465	0.00925	0.0095	0.03875	0.01275	0.007	0.03875	0.05125
1B	39779483	0.318182	0.263008	0.635	0.650548	0.633466	0.555048	0.6195	0.669169	0.6405	0.0485	0.10725	0.0965967	0.117	0.108806	0.0285	0.00975	0.1035	0.08725	0.0385	0.04375	0.0085	0.0095	0.035	0.014	0.00775	0.03625	0.04625
1B	39853331	0.291667	0.262411	0.63175	0.648326	0.631459	0.550969	0.61775	0.667417	0.637315	0.04925	0.11	0.0996007	0.12	0.112559	0.0295	0.01	0.10575	0.08925	0.03875	0.045	0.0085	0.01	0.03575	0.01325	0.008	0.037	0.047
1B	39973080	0.291667	0.262999	0.63325	0.651337	0.636227	0.549969	0.62075	0.666917	0.638816	0.047	0.1075	0.0958427	0.116	0.109555	0.02825	0.00975	0.104	0.08675	0.03775	0.045	0.0085	0.01	0.03475	0.01325	0.0085	0.03575	0.0465
1B	40050201	0.269231	0.256185	0.633	0.651336	0.636733	0.551736	0.62125	0.667668	0.639816	0.04725	0.107	0.0960932	0.1155	0.10886	0.02825	0.01	0.1035	0.0865	0.03775	0.04475	0.0085	0.01	0.03475	0.01325	0.00825	0.03575	0.0465
1B	40152603	0.269231	0.297656	0.633	0.651873	0.638479	0.552343	0.62075	0.66967	0.63982	0.04825	0.10825	0.0983422	0.11925	0.113113	0.03	0.01125	0.107	0.092	0.0405	0.046	0.0075	0.01	0.03725	0.01475	0.00825	0.03775	0.049
1B	40252337	0.315789	0.331823	0.6305	0.651369	0.641921	0.551572	0.6215	0.670921	0.64082	0.04925	0.1095	0.0993447	0.12025	0.112609	0.0305	0.01125	0.10775	0.093	0.0415	0.04675	0.009	0.01	0.03775	0.01475	0.0075	0.039	0.04975
1B	40350298	0.35	0.335586	0.62225	0.647104	0.637276	0.541029	0.61625	0.660998	0.636818	0.04425	0.10175	0.0933352	0.11375	0.106843	0.02775	0.0115	0.10275	0.088	0.03775	0.0435	0.00875	0.00875	0.032	0.014	0.0075	0.03675	0.0455
1B	40452210	0.35	0.334259	0.61625	0.639309	0.629513	0.536674	0.61125	0.653654	0.62881	0.044	0.10225	0.0930867	0.1155	0.107097	0.02975	0.01275	0.1025	0.088	0.0375	0.0445	0.00975	0.0085	0.033	0.0145	0.0075	0.03825	0.045
1B	40550011	0.609848	0.351376	0.61775	0.639544	0.627697	0.535837	0.60925	0.651652	0.628127	0.04125	0.09825	0.0936012	0.1135	0.107357	0.02825	0.01425	0.1	0.08525	0.03475	0.0425	0.00925	0.008	0.03175	0.0135	0.0075	0.03625	0.043
1B	40668766	0.625874	0.328947	0.6205	0.636606	0.630458	0.537595	0.61125	0.653904	0.630187	0.0395	0.09725	0.0938472	0.109	0.105105	0.0275	0.0145	0.09975	0.08475	0.035	0.043	0.00775	0.009	0.031	0.014	0.00775	0.036	0.0425
1B	40752959	0.625	0.323142	0.621	0.636153	0.626635	0.535603	0.607	0.647147	0.626439	0.038	0.09525	0.0908442	0.10625	0.1001	0.02625	0.01175	0.098	0.08375	0.0315	0.04	0.00575	0.0055	0.03025	0.01425	0.00775	0.0365	0.04025
1B	40850232	0.602564	0.341073	0.620868	0.637273	0.625375	0.537568	0.6095	0.647898	0.627686	0.03825	0.094	0.0868432	0.105	0.0988642	0.0255	0.01075	0.09775	0.08425	0.0315	0.0395	0.00625	0.0045	0.0285	0.0145	0.00825	0.0375	0.035
1B	40950973	0.740789	0.395743	0.613205	0.627075	0.619917	0.527818	0.60575	0.641141	0.621424	0.0395	0.09775	0.0900937	0.10725	0.100861	0.029	0.01225	0.10075	0.0865	0.03375	0.0425	0.00675	0.005	0.031	0.01475	0.011	0.0375	0.03525
1B	41054323	0.719697	0.376527	0.607693	0.622996	0.615415	0.529614	0.6045	0.637648	0.61792	0.0415	0.09675	0.0890892	0.1075	0.100853	0.02825	0.01325	0.0985	0.08525	0.03325	0.04	0.00725	0.005	0.03075	0.015	0.0115	0.03725	0.035
1B	41154568	0.725	0.38333	0.605436	0.620792	0.61792	0.527602	0.599	0.638322	0.616921	0.04075	0.0925	0.0870842	0.10375	0.0975947	0.0275	0.013	0.096	0.08275	0.0335	0.03775	0.0075	0.00525	0.02875	0.01525	0.0115	0.0365	0.0335
1B	41258199	0.702381	0.375641	0.600405	0.61625	0.615355	0.524092	0.5995	0.634323	0.613927	0.0435	0.09375	0.0890867	0.10375	0.0992996	0.029	0.01275	0.09725	0.08275	0.0355	0.04175	0.007	0.0045	0.03075	0.0155	0.01125	0.0385	0.035
1B	41350853	0.719457	0.353107	0.590362	0.607503	0.613606	0.519315	0.601	0.633323	0.613028	0.04475	0.093	0.08925	0.10375	0.10055	0.03	0.0125	0.099	0.083	0.0355	0.04225	0.00775	0.0045	0.032	0.0155	0.0105	0.0385	0.03575
1B	41453400	0.765152	0.342593	0.589847	0.608288	0.61215	0.522589	0.59525	0.630072	0.608762	0.04475	0.09025	0.0865882	0.10125	0.098044	0.03	0.01475	0.09525	0.08075	0.03425	0.04025	0.00825	0.0055	0.03075	0.01475	0.01025	0.0375	0.0355
1B	41552052	0.746377	0.313786	0.584168	0.602232	0.605941	0.515807	0.5915	0.626568	0.605507	0.04425	0.089	0.0861339	0.09725	0.09525	0.0290133	0.014	0.09325	0.07875	0.03275	0.03875	0.0085	0.0055	0.02925	0.01525	0.00975	0.03725	0.036
1B	42002159	0.746377	0.307255	0.58492	0.603481	0.605689	0.518823	0.5915	0.626569	0.605506	0.04425	0.0885	0.0853824	0.0965	0.094	0.0290128	0.013	0.0925	0.07775	0.03225	0.03825	0.0085	0.005	0.029	0.017	0.01225	0.03875	0.03525
1B	42055206	0.746377	0.307255	0.583918	0.602984	0.605695	0.517568	0.592	0.626568	0.605758	0.044	0.0885	0.0853824	0.09675	0.09375	0.0290128	0.013	0.0925	0.07775	0.03225	0.03825	0.0085	0.005	0.02875	0.017	0.01225	0.03875	0.03525
1B	42150128	0.772826	0.328546	0.577238	0.594508	0.602759	0.512072	0.5915	0.621812	0.602254	0.042772	0.08525	0.0828749	0.0945	0.09025	0.02751	0.01275	0.08975	0.07375	0.03025	0.03675	0.00775	0.005	0.0275	0.01625	0.012	0.037	0.03425
1B	42251713	0.775	0.338994	0.575475	0.588747	0.597495	0.507056	0.587	0.62012	0.596992	0.04252	0.0877913	0.0838689	0.0975	0.0925	0.0282595	0.0127548	0.0935	0.07825	0.03225	0.038	0.008	0.005	0.02975	0.01625	0.01225	0.039	0.0355
1B	42373939	0.75	0.329346	0.574967	0.589017	0.596532	0.511318	0.58425	0.624808	0.59824	0.0460225	0.0905428	0.0888839	0.10475	0.09925	0.0280095	0.0122545	0.09375	0.0805	0.0325	0.039	0.0075	0.00625	0.0305	0.01675	0.01225	0.039	0.036
1B	42451702	0.75	0.338044	0.57497	0.588014	0.598284	0.51006	0.586	0.625557	0.599492	0.047023	0.0885423	0.0913907	0.10675	0.102	0.0275093	0.011754	0.09325	0.08025	0.0325	0.04	0.007	0.00625	0.03075	0.01675	0.01225	0.0392663	0.0365
1B	42550380	0.791667	0.322047	0.560928	0.57524	0.593524	0.498985	0.5765	0.620061	0.592728	0.0517795	0.0872908	0.10142	0.12075	0.11375	0.0235085	0.0105048	0.093	0.08075	0.0315	0.0375	0.00775451	0.006	0.0275	0.01625	0.01375	0.0355148	0.034
1B	42651718	0.786765	0.317829	0.55464	0.572935	0.590758	0.495194	0.5775	0.619059	0.591274	0.0627863	0.0915435	0.117969	0.13675	0.13125	0.0252593	0.010005	0.09525	0.083	0.0345	0.0395	0.00900475	0.0065	0.0317806	0.01525	0.014	0.0380356	0.03625
1B	42750185	0.77668	0.302956	0.551365	0.566199	0.591866	0.490675	0.57775	0.620064	0.590974	0.0660403	0.089793	0.127672	0.1445	0.1415	0.023014	0.00975351	0.092	0.078	0.03225	0.0375	0.00875475	0.007	0.0297811	0.01175	0.01125	0.0327856	0.034
1B	42850006	0.647343	0.23653	0.554277	0.568183	0.595828	0.489903	0.57925	0.62462	0.597499	0.0732996	0.0870465	0.140126	0.1555	0.152	0.0222615	0.00925701	0.0885	0.07525	0.03	0.03625	0.010006	0.00625	0.0275316	0.012	0.00925	0.0312811	0.03475
1B	42950417	0.6	0.23605	0.558776	0.574177	0.599047	0.489422	0.58125	0.623373	0.598094	0.0782703	0.087791	0.149619	0.164	0.16	0.0210095	0.00875876	0.0895	0.07525	0.0315	0.03625	0.0105063	0.007	0.0262791	0.0115	0.0095	0.0322831	0.03675
1B	43058527	0.639706	0.264481	0.566527	0.580153	0.60129	0.494723	0.5875	0.623874	0.601285	0.0850228	0.089542	0.162754	0.17825	0.173	0.022259	0.00850851	0.09075	0.07675	0.03325	0.0375	0.0112575	0.00675	0.0272791	0.01225	0.00975	0.0327828	0.03725
1B	43150304	0.725	0.307163	0.568524	0.582147	0.600786	0.497514	0.58625	0.623373	0.600902	0.0865263	0.0882918	0.165017	0.18175	0.1765	0.022509	0.00900901	0.0875	0.0725	0.03075	0.0365	0.0110038	0.0065	0.0265291	0.012	0.0095	0.0305305	0.0365
1B	43250140	0.761792	0.318106	0.562062	0.574356	0.596526	0.497019	0.57925	0.622623	0.596115	0.0932813	0.0878378	0.173795	0.19425	0.188	0.0235093	0.00800751	0.0885	0.077	0.03275	0.03875	0.0117758	0.00675	0.0270311	0.013	0.00925	0.0327816	0.039
1B	43372819	0.771552	0.353544	0.563814	0.573606	0.590095	0.4947	0.5745	0.614865	0.590926	0.0945355	0.0868815	0.182077	0.201	0.1935	0.0212583	0.00650501	0.08725	0.07675	0.033	0.039	0.0107733	0.006	0.0272786	0.012	0.00925	0.0330336	0.0375
1B	43637047	0.761936	0.352628	0.565065	0.575063	0.591505	0.496964	0.577	0.616617	0.594176	0.095787	0.085879	0.184591	0.2025	0.195	0.021759	0.00600351	0.08725	0.0785	0.034	0.0405	0.0107728	0.006	0.0290301	0.01275	0.0095	0.0352846	0.03875
1B	43665725	0.744378	0.350462	0.565065	0.574315	0.592016	0.498735	0.5765	0.615866	0.595425	0.096038	0.0876325	0.186937	0.20525	0.1975	0.0215088	0.00600351	0.08925	0.08	0.035	0.04175	0.0107728	0.006	0.0290301	0.01275	0.00975	0.0362846	0.0395
1B	43755184	0.777258	0.368222	0.565566	0.57617	0.583706	0.495943	0.57075	0.61037	0.588698	0.0995488	0.0928895	0.192597	0.2145	0.205	0.02475	0.00675701	0.09625	0.08825	0.03825	0.044	0.0107703	0.00625	0.0325326	0.00975	0.008	0.0367821	0.04125
1B	43850724	0.645522	0.304348	0.568287	0.58167	0.584579	0.49722	0.571	0.612066	0.590989	0.1	0.0915897	0.192338	0.21175	0.20425	0.02575	0.00675375	0.09625	0.0875	0.03875	0.045	0.01102	0.00775	0.0322826	0.0105	0.00775	0.0375341	0.04125
1B	44556244	0.484058	0.321282	0.573034	0.585209	0.589588	0.508569	0.577	0.613067	0.597313	0.101	0.0918417	0.194081	0.21225	0.205834	0.026	0.00725425	0.0965	0.08725	0.03875	0.0465	0.0112698	0.00825	0.0317796	0.01025	0.008	0.0372831	0.04125
1B	44665860	0.676154	0.369823	0.585793	0.596993	0.595802	0.522704	0.585	0.619568	0.604118	0.092	0.0945972	0.176927	0.1935	0.186816	0.02675	0.00775476	0.1015	0.08725	0.041	0.046	0.0115261	0.00825	0.0332806	0.0115	0.00625	0.0390163	0.04325
1B	44750832	0.637292	0.359722	0.593648	0.603039	0.601447	0.531473	0.58425	0.620621	0.607212	0.0835243	0.0965897	0.162162	0.18125	0.173307	0.0265	0.008	0.1025	0.087	0.03925	0.0435233	0.0110236	0.00725	0.0325	0.0115	0.006	0.03925	0.043
1B	44850609	0.663248	0.399701	0.586527	0.598467	0.598096	0.532298	0.579	0.616743	0.60049	0.0767733	0.0988382	0.148649	0.169	0.158804	0.02525	0.009	0.1055	0.09025	0.03975	0.0417695	0.0100216	0.0065	0.03425	0.012	0.006	0.04025	0.044
1B	44967755	0.651078	0.413872	0.594576	0.604313	0.605391	0.539559	0.58275	0.622229	0.604665	0.0705258	0.10459	0.134384	0.155	0.145552	0.02375	0.00825	0.1055	0.09375	0.03775	0.040767	0.00776679	0.00675	0.03675	0.0115	0.006	0.04	0.04275
1B	45058538	0.682237	0.396562	0.591318	0.601535	0.601614	0.535698	0.58	0.620979	0.603782	0.0680293	0.109092	0.124693	0.14675	0.134333	0.024	0.00825	0.1055	0.09725	0.038	0.0422665	0.0077678	0.00675	0.0385	0.011	0.00575	0.04025	0.04375
1B	45181043	0.571069	0.380699	0.597313	0.609068	0.603132	0.536169	0.5845	0.62146	0.60521	0.0637843	0.113597	0.110458	0.13025	0.118816	0.026	0.00775	0.108	0.10125	0.042	0.0407655	0.00650651	0.0075	0.04225	0.0115	0.00725	0.043	0.0465
1B	45252178	0.561396	0.37597	0.598242	0.611091	0.608144	0.538268	0.58675	0.625699	0.609469	0.0610328	0.11305	0.106454	0.12475	0.113062	0.02525	0.008	0.10675	0.09775	0.041	0.0385153	0.00725726	0.008	0.04175	0.01175	0.008	0.041	0.04575
1B	45351559	0.51455	0.353472	0.596984	0.610346	0.606602	0.5428	0.5865	0.627812	0.607465	0.0575243	0.117	0.100197	0.11875	0.106056	0.02525	0.008	0.10875	0.10125	0.042	0.0382733	0.00725726	0.00775	0.04125	0.01275	0.008	0.0415	0.0455
1B	45450139	0.516425	0.30103	0.587975	0.600656	0.60337	0.535562	0.583	0.624313	0.599917	0.0610223	0.1275	0.096198	0.117	0.10805	0.028	0.00825	0.11275	0.10125	0.04125	0.0322685	0.00750751	0.00875	0.0425	0.01325	0.0065	0.04	0.047
1B	45550118	0.576984	0.31419	0.593784	0.603368	0.615206	0.539278	0.58625	0.632842	0.607378	0.0615258	0.131322	0.098704	0.12	0.109802	0.02775	0.00675	0.11575	0.1005	0.04125	0.0305173	0.00800801	0.00675	0.04325	0.013	0.007	0.04	0.04725
1B	45741231	0.65497	0.415992	0.591781	0.602746	0.62022	0.540244	0.5865	0.63184	0.608174	0.0615295	0.131818	0.0989418	0.11875	0.1085	0.02875	0.00700251	0.11325	0.098	0.04225	0.029266	0.00850551	0.00625	0.04625	0.012	0.0075	0.0425	0.048
1B	45759641	0.65497	0.41071	0.591278	0.601995	0.618715	0.539965	0.58625	0.631338	0.607923	0.0617795	0.131818	0.0994418	0.11925	0.109	0.02875	0.00700251	0.11325	0.09825	0.04225	0.029266	0.00850551	0.00625	0.04675	0.01175	0.0075	0.0425	0.0485
1B	45850105	0.655328	0.406065	0.577994	0.589465	0.61334	0.53328	0.578	0.627633	0.601159	0.0660338	0.132888	0.102897	0.1235	0.11425	0.03375	0.00625301	0.1145	0.09825	0.043	0.0290158	0.00750225	0.0055	0.04775	0.01475	0.00925	0.044	0.04875
1B	45957722	0.688889	0.418816	0.575945	0.588503	0.616034	0.527748	0.57975	0.630065	0.601852	0.069	0.134637	0.103889	0.12525	0.11525	0.038	0.00550451	0.1185	0.104	0.04825	0.02825	0.0077525	0.00525	0.05025	0.015	0.009	0.04875	0.0535
1B	46052034	0.669784	0.389693	0.577314	0.588651	0.611284	0.527461	0.57875	0.624438	0.59855	0.0735	0.139201	0.108153	0.1295	0.1215	0.04575	0.00750902	0.122	0.108	0.05375	0.0295	0.0102535	0.00825	0.05425	0.0155	0.00975	0.05325	0.058
1B	46151718	0.731429	0.414876	0.569093	0.582645	0.608004	0.538893	0.57725	0.620677	0.597556	0.07225	0.132695	0.108906	0.12775	0.12125	0.049	0.00701002	0.1215	0.10725	0.0565	0.02825	0.011505	0.00775	0.056	0.01675	0.009	0.0555	0.06275
1B	46252327	0.793526	0.487917	0.576871	0.58922	0.612575	0.555752	0.57825	0.626503	0.600544	0.07575	0.138459	0.11725	0.136	0.13025	0.05575	0.0077525	0.13325	0.11575	0.06475	0.0275	0.012	0.00825	0.06225	0.0175	0.00775	0.0645	0.0685
1B	46350053	0.793526	0.475746	0.577945	0.589214	0.614278	0.565117	0.58025	0.627248	0.602102	0.08125	0.142786	0.12275	0.14375	0.136	0.06075	0.00925301	0.143	0.12225	0.0735	0.027	0.0135	0.00825	0.06975	0.0175	0.0085	0.072	0.07425
1B	46450620	0.830416	0.491957	0.588176	0.597985	0.612532	0.576222	0.5815	0.627628	0.605105	0.0875	0.147796	0.13325	0.15275	0.1475	0.06925	0.00925451	0.1505	0.12975	0.07925	0.0295	0.01325	0.00875	0.07925	0.01625	0.00775	0.08	0.0865
1B	46559932	0.617248	0.435021	0.597445	0.607975	0.616789	0.58977	0.5795	0.62963	0.606607	0.08825	0.146279	0.13775	0.1565	0.149	0.07125	0.00951427	0.15275	0.13575	0.085	0.03225	0.013	0.00825	0.08375	0.01475	0.008	0.08525	0.0915
1B	46650102	0.521111	0.449631	0.602667	0.611472	0.620372	0.603819	0.58475	0.632132	0.612362	0.09	0.144707	0.13875	0.157	0.1525	0.0735	0.010015	0.15325	0.13575	0.086	0.032	0.01275	0.00875	0.0905	0.0155	0.0085	0.085	0.093
1B	46751606	0.771991	0.466008	0.608444	0.616842	0.622145	0.612676	0.585788	0.631131	0.611361	0.09475	0.149969	0.143	0.16425	0.160338	0.0775	0.0117555	0.16025	0.14175	0.08975	0.03325	0.01225	0.00875	0.0925	0.0165	0.00925	0.0915	0.09775
1B	46852786	0.777908	0.440882	0.61245	0.624675	0.619066	0.618708	0.582537	0.629891	0.609352	0.09675	0.153723	0.14825	0.1665	0.161591	0.0805	0.0122553	0.16475	0.147	0.0935	0.03325	0.01325	0.00875	0.09625	0.01575	0.0085	0.095	0.101
1B	46950263	0.783199	0.443288	0.618692	0.629509	0.61498	0.628765	0.568204	0.629067	0.606607	0.10125	0.157652	0.15025	0.169	0.165589	0.084	0.0120045	0.16925	0.15175	0.09775	0.0325	0.0155	0.00875	0.09925	0.013	0.00725	0.09875	0.10525
1B	47050121	0.795667	0.442356	0.621676	0.633267	0.612224	0.631805	0.567216	0.62731	0.604907	0.10825	0.163909	0.1545	0.173	0.168336	0.08875	0.0117548	0.17375	0.15825	0.10475	0.033	0.0155	0.00925	0.10525	0.01325	0.007	0.1045	0.11125
1B	47150101	0.727273	0.372027	0.630594	0.642967	0.612166	0.647015	0.567198	0.633701	0.607659	0.11225	0.167832	0.16075	0.179	0.173673	0.09075	0.0125048	0.17975	0.16375	0.10825	0.03475	0.0165	0.00925	0.110057	0.0145	0.007	0.10625	0.116
1B	47250076	0.534498	0.480961	0.624926	0.635999	0.598849	0.631759	0.549554	0.623429	0.591876	0.104	0.166833	0.15454	0.17475	0.168658	0.08175	0.00950476	0.1815	0.16025	0.10325	0.0325145	0.014015	0.00625	0.104547	0.01075	0.00625	0.102	0.11025
1B	47350464	0.741923	0.515189	0.61868	0.62985	0.593343	0.619785	0.544585	0.613168	0.584119	0.09975	0.160583	0.146004	0.1665	0.15966	0.0755	0.00925526	0.17625	0.1575	0.09975	0.0327643	0.014014	0.00575	0.098041	0.00875	0.00725	0.09825	0.104
1B	47450134	0.741923	0.514916	0.618419	0.632867	0.591341	0.619768	0.542338	0.613109	0.583134	0.0975	0.161834	0.145996	0.16525	0.159615	0.07425	0.00950526	0.176	0.15775	0.098	0.0332643	0.0145145	0.00575	0.0950378	0.0095	0.00725	0.09675	0.10275
1B	47552047	0.741923	0.498451	0.621099	0.633113	0.592356	0.61925	0.540689	0.613855	0.584084	0.09525	0.159582	0.143251	0.16475	0.160125	0.0695	0.010755	0.1715	0.1525	0.09175	0.032264	0.013511	0.00575	0.091036	0.01	0.00675	0.09175	0.1
1B	47650240	0.747554	0.507816	0.618576	0.627807	0.585608	0.618947	0.537966	0.61034	0.578328	0.09025	0.156	0.13799	0.16325	0.159371	0.063	0.0100043	0.17225	0.14825	0.0875	0.0322643	0.01276	0.00525	0.088034	0.01025	0.0065	0.0865	0.09675
1B	47903073	0.747554	0.498629	0.614344	0.625798	0.584359	0.617069	0.535963	0.608336	0.576602	0.08575	0.1505	0.131716	0.15775	0.151345	0.05875	0.0102548	0.16775	0.145	0.08525	0.0302628	0.013512	0.00425	0.095542	0.0105	0.0065	0.08325	0.10325
1B	47952219	0.747554	0.496156	0.613594	0.62605	0.584359	0.616314	0.536216	0.608583	0.576854	0.0845	0.15	0.129462	0.15625	0.150343	0.05775	0.0102548	0.1675	0.14375	0.08425	0.0302628	0.013511	0.00425	0.0972938	0.0105	0.0065	0.083	0.105
1B	48051050	0.790236	0.51096	0.602465	0.612959	0.571608	0.602793	0.526448	0.596134	0.563603	0.0805	0.14925	0.127693	0.15325	0.146352	0.052	0.0100048	0.1645	0.1555	0.09725	0.0292618	0.0130095	0.003	0.0963073	0.01075	0.00625	0.07775	0.10175
1B	48157140	0.75672	0.523773	0.594131	0.609518	0.568592	0.594544	0.524845	0.589117	0.557077	0.07675	0.149	0.125293	0.15075	0.141657	0.04725	0.01	0.16475	0.16675	0.104	0.028765	0.014015	0.0025	0.094797	0.01025	0.0055	0.07575	0.104
1B	48252928	0.747619	0.512166	0.594929	0.60926	0.563582	0.59504	0.517339	0.587623	0.553342	0.093	0.16625	0.143277	0.16775	0.157401	0.0675	0.009	0.17975	0.1655	0.1035	0.0517648	0.014267	0.0020005	0.0912945	0.01025	0.005	0.092	0.10225
1B	48351450	0.695626	0.487004	0.580126	0.59544	0.555783	0.582361	0.511056	0.574357	0.544044	0.11775	0.18825	0.161994	0.18925	0.178632	0.0915	0.00875	0.19525	0.1575	0.09825	0.081264	0.0122625	0.00150025	0.0832865	0.01175	0.00525	0.112	0.0935
1B	48450541	0.684529	0.496446	0.566605	0.579451	0.539784	0.568506	0.5115	0.556835	0.529521	0.13725	0.20925	0.181851	0.211	0.197647	0.08675	0.009	0.19075	0.1525	0.093	0.0855138	0.01101	0.002001	0.0737903	0.01175	0.00575	0.1055	0.08325
1B	48550347	0.684529	0.472222	0.55425	0.564605	0.531559	0.556329	0.50425	0.54181	0.519784	0.16825	0.2385	0.212608	0.2385	0.226155	0.08325	0.00825	0.182	0.1475	0.0905	0.0895115	0.0100095	0.0020015	0.0627893	0.012	0.007	0.10125	0.071
1B	48650239	0.703209	0.467341	0.542765	0.554883	0.524513	0.547284	0.5005	0.529	0.51324	0.1925	0.2575	0.235485	0.2585	0.247226	0.08575	0.00925	0.17325	0.14325	0.0905	0.0937618	0.010262	0.0020015	0.061	0.01275	0.0065	0.10175	0.06925
1B	48750019	0.603359	0.364035	0.539494	0.548587	0.517969	0.544263	0.49425	0.52575	0.507932	0.22275	0.29175	0.26947	0.29125	0.280493	0.09025	0.00925	0.178	0.14975	0.09625	0.09925	0.0095	0.00225175	0.0625	0.0135	0.00675	0.1055	0.07
1B	48850880	0.565972	0.275157	0.522009	0.532056	0.503238	0.532359	0.47675	0.509985	0.49541	0.26825	0.331	0.31522	0.334	0.323605	0.09575	0.00925	0.17075	0.1475	0.0995	0.10525	0.0095	0.00225025	0.06025	0.01425	0.0055	0.10475	0.0655
1B	49451314	0.554945	0.278045	0.510535	0.520199	0.490746	0.521357	0.46725	0.498481	0.481884	0.301956	0.35925	0.347618	0.3405	0.329373	0.10475	0.0185	0.17	0.15	0.10375	0.114	0.0095	0.0027505	0.05575	0.012757	0.0055	0.1115	0.05975
1B	49567331	0.544118	0.276768	0.497516	0.503596	0.474012	0.505112	0.451	0.482971	0.463235	0.329687	0.37925	0.373123	0.3635	0.353164	0.13425	0.0485	0.19175	0.16075	0.11475	0.14425	0.00975	0.0030015	0.03575	0.0130063	0.00625	0.138	0.04075
1B	49656862	0.563492	0.278439	0.480711	0.481484	0.451678	0.486967	0.43025	0.465975	0.441881	0.332892	0.4175	0.378962	0.3895	0.3825	0.17775	0.094	0.2265	0.18075	0.13675	0.187	0.00825	0.00325175	0.02925	0.0125043	0.0065	0.17675	0.03425
1B	49750917	0.485714	0.247685	0.469204	0.470847	0.437669	0.470394	0.4255	0.456733	0.432393	0.308852	0.439	0.351351	0.3925	0.38841	0.1995	0.1475	0.246	0.2185	0.17675	0.2095	0.0105	0.0045	0.027	0.0127543	0.0065	0.199	0.031
1B	49851055	0.507937	0.240058	0.4612	0.457889	0.423194	0.460188	0.41375	0.445486	0.418393	0.288342	0.44375	0.33306	0.388	0.385668	0.19825	0.172	0.24925	0.2415	0.19825	0.20875	0.00975	0.0045	0.02725	0.0112545	0.00675	0.2	0.032
1B	49950462	0.362069	0.262393	0.467952	0.466114	0.430153	0.470212	0.4195	0.452231	0.423394	0.246956	0.430706	0.292192	0.366	0.366169	0.22675	0.2095	0.2735	0.2715	0.228	0.23675	0.012	0.00525	0.02775	0.0125068	0.00525	0.22825	0.033
1B	50050119	0.683333	0.265852	0.483483	0.481363	0.43839	0.486213	0.43225	0.466475	0.431932	0.203918	0.411916	0.248693	0.3425	0.342907	0.2475	0.24175	0.2995	0.2895	0.24525	0.258	0.01225	0.00525	0.026	0.0117553	0.0055	0.2495	0.0315
1B	50150008	0.711944	0.383199	0.494982	0.497509	0.451181	0.498819	0.44825	0.474227	0.446936	0.154154	0.36057	0.197952	0.294	0.291624	0.24425	0.25475	0.29925	0.2965	0.2495	0.2565	0.0125065	0.0055	0.02575	0.0102545	0.005	0.24425	0.02775
1B	50250021	0.705069	0.381906	0.504755	0.507579	0.465069	0.510017	0.46175	0.487	0.462067	0.12012	0.326716	0.167091	0.264	0.259918	0.238	0.28675	0.3015	0.323	0.272	0.27975	0.0117548	0.01075	0.02925	0.0105045	0.00525	0.23925	0.03225
1B	50350027	0.776515	0.402732	0.511937	0.516404	0.477361	0.519614	0.4735	0.49825	0.47376	0.095783	0.305397	0.147508	0.257	0.25317	0.22975	0.29025	0.299	0.328	0.27575	0.28375	0.0115038	0.0125	0.028	0.01075	0.005	0.2325	0.031
1B	50502997	0.767332	0.423583	0.521752	0.527246	0.492358	0.531362	0.485	0.509874	0.486273	0.0865425	0.294968	0.137523	0.257338	0.251921	0.23325	0.29975	0.30025	0.334	0.285	0.29075	0.0230155	0.02525	0.0375	0.02175	0.014	0.2355	0.04175
1B	51076697	0.767069	0.429051	0.523798	0.528845	0.493861	0.532854	0.487033	0.511374	0.488276	0.087044	0.295221	0.137271	0.257589	0.25217	0.23325	0.29975	0.3	0.335	0.28675	0.2905	0.0247673	0.02675	0.039	0.023	0.0155	0.2355	0.04325
1B	51150280	0.762532	0.425609	0.527555	0.532606	0.49812	0.536604	0.491033	0.514879	0.492782	0.0852955	0.292965	0.136263	0.255588	0.250918	0.2345	0.301	0.30175	0.3355	0.288	0.2925	0.0265185	0.02875	0.04125	0.02475	0.01725	0.23775	0.045
1B	51345655	0.775463	0.428285	0.530812	0.538576	0.505476	0.541417	0.498529	0.521615	0.498783	0.078045	0.284422	0.131687	0.242578	0.237416	0.2155	0.28875	0.28375	0.323	0.2755	0.27925	0.025517	0.032	0.04125	0.02475	0.017	0.22	0.04525
1B	51351171	0.775463	0.42779	0.530812	0.539328	0.504975	0.542168	0.498278	0.521866	0.498783	0.078045	0.284172	0.131937	0.242578	0.236916	0.2145	0.28775	0.28325	0.32275	0.275	0.27825	0.025517	0.032	0.04125	0.02475	0.017	0.219	0.04525
1B	51452023	0.824926	0.406644	0.536323	0.546607	0.512538	0.550532	0.505328	0.527356	0.506037	0.0837985	0.267285	0.140641	0.230075	0.223655	0.18875	0.27125	0.263	0.30725	0.25925	0.26225	0.0250173	0.0345	0.04275	0.0245	0.01725	0.196	0.047
1B	51587775	0.7902	0.428104	0.549087	0.559433	0.528871	0.563246	0.519079	0.54141	0.52107	0.0820298	0.221693	0.1481	0.201829	0.193872	0.1375	0.23375	0.2125	0.27625	0.22675	0.22275	0.0235065	0.03625	0.041	0.026	0.01775	0.14475	0.04275
1B	51650026	0.779801	0.461815	0.55609	0.565959	0.540402	0.574148	0.528569	0.54914	0.528829	0.0857778	0.196894	0.151854	0.18708	0.178	0.111	0.2125	0.18725	0.2575	0.206	0.20225	0.0247543	0.0375	0.045	0.02575	0.01975	0.11725	0.0455
1B	51751672	0.77805	0.457304	0.565098	0.578723	0.55068	0.584069	0.538813	0.561135	0.541605	0.0877788	0.174242	0.1546	0.173576	0.16425	0.09	0.19875	0.169	0.24325	0.192	0.188	0.0252545	0.039	0.04575	0.02625	0.01975	0.09625	0.0455
1B	51850880	0.730219	0.427022	0.569804	0.586222	0.556172	0.592135	0.545038	0.569897	0.549349	0.0905333	0.159999	0.160599	0.165579	0.15625	0.06875	0.1825	0.15275	0.229	0.17675	0.1725	0.0247538	0.03975	0.0455	0.0255	0.021	0.07475	0.045
1B	51951617	0.704034	0.423036	0.565332	0.581758	0.555974	0.586428	0.545584	0.568205	0.551393	0.0917955	0.142722	0.163664	0.155332	0.1465	0.0385	0.161	0.12675	0.20375	0.15225	0.1495	0.024024	0.04025	0.0435	0.02475	0.02175	0.0455	0.0445
1B	52134079	0.737747	0.467382	0.555322	0.574227	0.547141	0.571242	0.53685	0.558425	0.545384	0.0910475	0.135628	0.165165	0.146575	0.136	0.02375	0.152	0.1135	0.196579	0.1455	0.136301	0.024024	0.04075	0.04275	0.0235	0.02125	0.031	0.04475
1B	52150440	0.737747	0.470881	0.553072	0.571214	0.542628	0.572217	0.536599	0.557673	0.545132	0.0907975	0.134874	0.164915	0.146324	0.13525	0.02375	0.15275	0.113	0.19808	0.14575	0.1358	0.0245245	0.041	0.043	0.0235	0.0215	0.0295	0.04525
1B	52250244	0.710124	0.395972	0.543335	0.558581	0.531637	0.582889	0.544118	0.554947	0.552658	0.0905	0.13463	0.161912	0.142327	0.132	0.0205	0.14525	0.1095	0.187072	0.13775	0.133542	0.02701	0.04475	0.0445	0.025	0.022	0.02875	0.0475
1B	52351041	0.702628	0.408694	0.546827	0.560924	0.534886	0.587655	0.545364	0.557692	0.552156	0.09275	0.14139	0.165165	0.14783	0.1375	0.02	0.13975	0.11275	0.185135	0.13175	0.128038	0.0310138	0.04775	0.04325	0.02525	0.02175	0.03075	0.04875
1B	52451859	0.702628	0.405724	0.561095	0.574434	0.550954	0.599113	0.560895	0.57071	0.568376	0.094	0.140887	0.160911	0.145827	0.13825	0.02	0.120539	0.1095	0.159619	0.11175	0.105026	0.0335128	0.0465	0.044	0.02525	0.02325	0.035	0.048
1B	52550529	0.697115	0.402086	0.557084	0.573637	0.542917	0.598768	0.552869	0.566691	0.561869	0.09175	0.142069	0.156406	0.145078	0.137	0.01975	0.114538	0.11125	0.154369	0.10575	0.097775	0.0347638	0.04625	0.04475	0.02475	0.023	0.0365	0.0485
1B	52650008	0.625	0.379139	0.556557	0.572027	0.539368	0.5952	0.549555	0.562841	0.558851	0.0875	0.144	0.158066	0.149	0.14225	0.01175	0.108545	0.1075	0.14317	0.09975	0.0820215	0.0242645	0.03325	0.03625	0.0155	0.015	0.038	0.0385
1B	52750166	0.660345	0.359127	0.558784	0.572454	0.536849	0.589104	0.547555	0.55958	0.559001	0.089	0.148	0.160839	0.15	0.14475	0.0095	0.105296	0.109	0.136691	0.095	0.074267	0.0215516	0.02675	0.03375	0.019	0.0135	0.04075	0.03425
1B	52850735	0.653846	0.342653	0.56255	0.579151	0.547094	0.58918	0.553773	0.560059	0.566516	0.096	0.153582	0.155326	0.15225	0.14675	0.0105	0.101045	0.10625	0.123419	0.09025	0.064548	0.0222989	0.02375	0.0355	0.02325	0.016	0.03975	0.03275
1B	52950234	0.619608	0.386505	0.561553	0.579079	0.547345	0.590493	0.548043	0.557288	0.567994	0.09375	0.151331	0.147481	0.1525	0.14825	0.01275	0.0935463	0.11125	0.112155	0.084	0.0535395	0.0235431	0.021	0.038	0.027	0.0180346	0.03975	0.03475
1B	53050189	0.618287	0.3673	0.563278	0.582785	0.552339	0.592221	0.545077	0.554841	0.569585	0.088	0.153081	0.145569	0.15925	0.151	0.01475	0.0872885	0.1155	0.104915	0.07825	0.0417758	0.0210376	0.01875	0.039	0.0335	0.0220496	0.041	0.0335165
1B	53150429	0.625	0.359047	0.56278	0.581832	0.556572	0.590285	0.54783	0.550551	0.571347	0.08875	0.15283	0.146249	0.157	0.1475	0.01725	0.0895375	0.1145	0.101912	0.07975	0.041025	0.0205341	0.01775	0.0425	0.0375	0.0235579	0.0425	0.0360193
1B	53252850	0.37931	0.383413	0.557808	0.578369	0.553818	0.588144	0.54275	0.540541	0.565812	0.087	0.146571	0.139428	0.15175	0.1425	0.0205	0.087797	0.116	0.0936662	0.07725	0.0370205	0.0207911	0.017	0.04625	0.04025	0.0268147	0.04475	0.0382693
1B	53350233	0.620192	0.324319	0.572823	0.590131	0.567322	0.596891	0.54475	0.546509	0.567189	0.08575	0.144081	0.138055	0.155	0.14575	0.02225	0.086043	0.12025	0.0890952	0.07375	0.0355	0.0208054	0.01425	0.0515	0.049	0.0288132	0.05	0.0402743
1B	53450056	0.611801	0.32445	0.583105	0.604675	0.580106	0.591974	0.5405	0.550505	0.561437	0.08925	0.147147	0.146638	0.1615	0.1555	0.0255	0.0872943	0.124	0.0865882	0.0765	0.0330549	0.0203021	0.01	0.05575	0.05375	0.0317831	0.05075	0.0387728
1B	53550939	0.626374	0.326377	0.578603	0.601172	0.575091	0.592	0.53575	0.546509	0.557694	0.0885	0.142643	0.14441	0.15625	0.15025	0.02575	0.0870475	0.121	0.082543	0.0755	0.0318004	0.0182969	0.00775	0.05575	0.05425	0.0320376	0.04875	0.038022
1B	53660925	0.595318	0.328472	0.566813	0.588668	0.564284	0.5822	0.524	0.534018	0.548554	0.08725	0.138889	0.144992	0.15525	0.148	0.02825	0.08625	0.12	0.082795	0.07525	0.0363109	0.0157899	0.00575	0.057	0.0585	0.0332989	0.0480173	0.0387665
1B	53750134	0.465909	0.300902	0.561812	0.580412	0.563812	0.572942	0.52475	0.531322	0.549051	0.089	0.136136	0.143785	0.1565	0.14925	0.03275	0.08575	0.119	0.07825	0.07525	0.0353087	0.0137819	0.004	0.06	0.06425	0.0368109	0.046267	0.040269
1B	53850015	0.402439	0.355979	0.563814	0.586423	0.569319	0.578483	0.5265	0.530362	0.550049	0.078	0.129379	0.132727	0.1475	0.13925	0.03175	0.07275	0.11925	0.07775	0.0635	0.0353087	0.0132633	0.00375	0.06075	0.06475	0.0355602	0.0315163	0.0410205
1B	53960511	0.683468	0.401786	0.567067	0.592936	0.575632	0.589433	0.53075	0.530617	0.553568	0.065	0.118616	0.122172	0.1405	0.12925	0.0325	0.07275	0.121811	0.07875	0.064	0.0368064	0.013765	0.00375	0.0615	0.05975	0.0373117	0.0312643	0.0440243
1B	54051496	0.679144	0.404082	0.565816	0.589429	0.571376	0.588981	0.5305	0.527612	0.550314	0.065	0.121872	0.12719	0.1465	0.13425	0.0325	0.0705	0.12356	0.078	0.0615	0.0360534	0.0130175	0.00325	0.061	0.05975	0.0373139	0.0305128	0.0430235
1B	54158893	0.705628	0.381193	0.575049	0.59917	0.579453	0.602847	0.54275	0.543686	0.559083	0.0615	0.122623	0.121556	0.1465	0.13375	0.031	0.06625	0.123873	0.07875	0.057	0.0350534	0.0135175	0.00325	0.05875	0.05625	0.03575	0.0292623	0.040523
1B	54251406	0.778491	0.45007	0.579062	0.596927	0.57491	0.60538	0.5475	0.552188	0.559053	0.0645	0.119119	0.114283	0.13775	0.12725	0.0275	0.05975	0.117372	0.07425	0.05175	0.0320542	0.012265	0.0025	0.05425	0.0515	0.033	0.0265158	0.0415
1B	54351226	0.773913	0.477071	0.578311	0.595926	0.572233	0.607875	0.55375	0.557962	0.560803	0.06525	0.112613	0.110668	0.1325	0.124	0.02425	0.05525	0.111862	0.072	0.04775	0.0315579	0.012015	0.0025	0.04925	0.04875	0.03075	0.025766	0.0465
1B	54456163	0.788735	0.465668	0.576531	0.598179	0.572101	0.613027	0.556	0.565151	0.563801	0.0635	0.111612	0.113925	0.13375	0.12625	0.022	0.053	0.111356	0.07425	0.0465	0.0323087	0.0125078	0.002	0.047	0.04625	0.03125	0.026767	0.048
1B	54550366	0.849807	0.472348	0.578285	0.593886	0.571066	0.618567	0.55875	0.575608	0.572098	0.05975	0.110159	0.111222	0.13325	0.1235	0.02	0.0505	0.109099	0.076	0.04325	0.0305587	0.012757	0.0015	0.04275	0.04125	0.03025	0.0252663	0.0455
1B	54650346	0.810528	0.449248	0.58579	0.600499	0.577082	0.629596	0.57325	0.588111	0.58587	0.06325	0.104663	0.118487	0.13875	0.13075	0.01875	0.04675	0.105606	0.07425	0.0415	0.0318064	0.0135	0.00175	0.04	0.0385	0.02975	0.0232643	0.045
1B	54750047	0.80303	0.458998	0.58925	0.601248	0.57909	0.633496	0.57525	0.597128	0.587871	0.064	0.0995996	0.118673	0.13825	0.12975	0.0155	0.0445	0.101372	0.0745	0.03925	0.0330549	0.01175	0.00175	0.037	0.04025	0.03075	0.0285128	0.0455
1B	54850061	0.653251	0.409211	0.594049	0.601192	0.583087	0.625423	0.579	0.592985	0.587808	0.0625	0.102102	0.117179	0.13975	0.12925	0.014	0.0415	0.103866	0.076	0.033	0.03125	0.01125	0.00125	0.0315	0.0355	0.03025	0.02775	0.0455
1B	54957961	0.658352	0.426913	0.604061	0.60953	0.591081	0.638372	0.57525	0.599396	0.591598	0.05575	0.0960961	0.108165	0.13125	0.11675	0.00925	0.038	0.100106	0.0725	0.026	0.03075	0.0122585	0.0005	0.0265	0.02925	0.029	0.02575	0.046
1B	55050235	0.665072	0.40432	0.609815	0.619065	0.59988	0.650109	0.565021	0.60955	0.595345	0.05125	0.0903467	0.0998977	0.12125	0.10875	0.00875	0.034	0.0935952	0.07	0.0205	0.02925	0.0140068	0.001	0.02125	0.023	0.025	0.025	0.046
1B	55150572	0.798295	0.433034	0.609311	0.614231	0.604131	0.6475	0.547751	0.614161	0.590878	0.051	0.0817425	0.0879259	0.10575	0.10125	0.006	0.0330175	0.08875	0.0705	0.017	0.033	0.0130504	0.00125	0.01825	0.02075	0.0225	0.02725	0.04925
1B	55250100	0.775214	0.412965	0.614545	0.623657	0.616756	0.650114	0.546002	0.607737	0.592966	0.0527673	0.0852652	0.0897066	0.1055	0.10425	0.00625	0.0380198	0.09125	0.07375	0.01675	0.03825	0.0145704	0.0015	0.0185	0.02	0.02125	0.03175	0.05375
1B	55351842	0.545518	0.303228	0.623053	0.630511	0.625455	0.654722	0.543748	0.610005	0.596232	0.0475213	0.0895214	0.0901505	0.11025	0.1075	0.00875	0.0417718	0.0965	0.07775	0.0175	0.04275	0.0173361	0.00325	0.0215	0.0205	0.02275	0.036	0.04775
1B	55455381	0.577193	0.361656	0.621811	0.634261	0.628276	0.645423	0.535759	0.598982	0.582404	0.049023	0.0925355	0.089396	0.11075	0.108	0.0085	0.0415208	0.097	0.0865	0.01375	0.039521	0.016825	0.0035	0.031	0.02225	0.01975	0.0455	0.044
1B	55550178	0.572881	0.364635	0.621563	0.631984	0.628257	0.641148	0.537287	0.595697	0.584158	0.051526	0.0945126	0.0880881	0.109	0.10725	0.0085	0.0387705	0.09325	0.08375	0.01225	0.0395215	0.0158187	0.0035	0.0305	0.02175	0.01825	0.0445	0.043
1B	55650545	0.693457	0.361017	0.626811	0.641206	0.631764	0.647015	0.527778	0.593507	0.584216	0.0487795	0.101267	0.0805806	0.1015	0.09925	0.0095	0.0357665	0.0985	0.0875	0.0135	0.0372911	0.013563	0.006	0.03075	0.02125	0.01675	0.04425	0.03925
1B	55757598	0.695602	0.336066	0.632311	0.64598	0.63928	0.646576	0.526999	0.595008	0.589231	0.0450288	0.100511	0.0728136	0.0945	0.0915	0.01	0.0352675	0.097	0.0875	0.01575	0.0375386	0.0140582	0.007	0.0315	0.01675	0.01375	0.03975	0.03875
1B	55850537	0.739983	0.36196	0.6265	0.640391	0.631664	0.643429	0.516998	0.592993	0.581198	0.0512845	0.107033	0.0803303	0.101	0.096	0.01125	0.0432688	0.1055	0.0945	0.0275	0.0422971	0.0143225	0.01625	0.04	0.02475	0.01425	0.0465	0.045
1B	55996799	0.780812	0.398939	0.63325	0.645881	0.636444	0.648341	0.511758	0.597308	0.584424	0.0560203	0.109281	0.0808835	0.10225	0.09975	0.011	0.046771	0.10575	0.1	0.033	0.0477996	0.0135706	0.02175	0.04675	0.03	0.01275	0.05225	0.048
1B	56050158	0.782738	0.398874	0.6315	0.644438	0.635852	0.643157	0.512514	0.594003	0.589176	0.064521	0.117121	0.0914043	0.1095	0.10875	0.011	0.0537718	0.11375	0.108563	0.04275	0.0558166	0.0145726	0.034	0.05375	0.0395	0.012	0.06275	0.05725
1B	56151268	0.737465	0.386008	0.63	0.639619	0.623497	0.639424	0.514516	0.589944	0.588817	0.0737775	0.12818	0.105421	0.125	0.12282	0.01	0.0622695	0.12525	0.120568	0.0525	0.0618118	0.0135605	0.04375	0.063	0.0495	0.01075	0.07	0.061
1B	56251764	0.719212	0.353134	0.6305	0.645197	0.61416	0.647673	0.53525	0.593096	0.597793	0.0722788	0.133383	0.109137	0.13	0.12457	0.01025	0.0635	0.12725	0.121817	0.0535	0.0580376	0.0135438	0.04625	0.0615	0.05125	0.00975	0.06725	0.057
1B	56364385	0.715062	0.394848	0.60725	0.638741	0.606313	0.644235	0.539	0.592634	0.597257	0.0705	0.12963	0.107156	0.12625	0.116812	0.01375	0.0665	0.12175	0.115806	0.05925	0.0575436	0.0165	0.05375	0.063	0.0545	0.01475	0.067	0.05875
1B	56451012	0.817581	0.450153	0.594	0.637346	0.602919	0.643404	0.54075	0.594888	0.592782	0.07	0.133634	0.109171	0.12575	0.114052	0.0155	0.07125	0.11825	0.107314	0.05975	0.0540636	0.022	0.05525	0.06375	0.058	0.01575	0.06425	0.061
1B	56550148	0.771608	0.471654	0.59225	0.645616	0.591788	0.654572	0.55075	0.605105	0.600104	0.06775	0.136899	0.105173	0.12525	0.112819	0.0155	0.0725	0.11875	0.102319	0.06175	0.0557915	0.024	0.05625	0.05925	0.059	0.01675	0.06025	0.06175
1B	56663745	0.76499	0.502077	0.57325	0.645873	0.579381	0.652355	0.556	0.606675	0.601304	0.0615	0.13532	0.103419	0.123	0.112318	0.0145	0.0725	0.11775	0.0995678	0.05975	0.053041	0.02575	0.05375	0.059	0.06025	0.01675	0.05925	0.0625
1B	56750088	0.759143	0.517155	0.5515	0.648876	0.574182	0.653856	0.56525	0.598903	0.602808	0.05975	0.132824	0.101417	0.1195	0.109318	0.01375	0.082	0.1215	0.0950656	0.066	0.0605	0.0282715	0.05225	0.06675	0.05975	0.01575	0.06875	0.06025
1B	56879208	0.74113	0.519752	0.531	0.651958	0.575224	0.653243	0.573042	0.606159	0.605365	0.04825	0.118567	0.0900666	0.105	0.0975583	0.01325	0.07475	0.11125	0.0823021	0.05775	0.05525	0.0300173	0.04075	0.058	0.04875	0.015	0.06225	0.04925
1B	56950545	0.621311	0.411621	0.4975	0.644114	0.561344	0.646383	0.567017	0.596882	0.590891	0.02875	0.09775	0.0668168	0.08325	0.07525	0.01275	0.0555	0.087797	0.05875	0.04	0.03825	0.0282603	0.01825	0.0395	0.03125	0.01475	0.042	0.02825
1B	57050175	0.576877	0.416949	0.473	0.649275	0.560296	0.644253	0.552248	0.578434	0.584253	0.02975	0.09675	0.0633133	0.0805	0.07075	0.01425	0.055	0.081791	0.05475	0.0385	0.03825	0.03102	0.0175	0.0395	0.02925	0.01625	0.043	0.02875
1B	57151248	0.670184	0.454116	0.478672	0.660141	0.560264	0.65075	0.554043	0.563108	0.590231	0.0270281	0.092	0.0638196	0.081	0.0710303	0.012	0.0465	0.082282	0.0555	0.0315	0.035	0.0282876	0.01175	0.0375	0.02825	0.0125	0.036	0.0225
1B	57250790	0.57045	0.344138	0.476962	0.665787	0.568692	0.649289	0.542543	0.54609	0.595993	0.0280381	0.08425	0.068783	0.0815	0.0717888	0.0135	0.0395	0.0862985	0.057	0.0335	0.03525	0.0222848	0.0105	0.03575	0.0235	0.01475	0.0357618	0.0185
1B	57350404	0.553282	0.300926	0.485243	0.661068	0.592385	0.631401	0.516767	0.545023	0.588464	0.0290361	0.0785	0.0630255	0.0785	0.0690433	0.01525	0.03225	0.0797848	0.056	0.023	0.033	0.0227728	0.013	0.0325	0.02325	0.018	0.0270153	0.02625
1B	57450181	0.657268	0.331503	0.486419	0.660301	0.597274	0.628958	0.517514	0.536778	0.58517	0.0307781	0.0775415	0.061	0.079	0.0707803	0.01525	0.02625	0.0720325	0.052	0.01725	0.0285	0.022269	0.01275	0.02825	0.02175	0.01875	0.0220153	0.026
1B	57551043	0.382353	0.31044	0.484467	0.661673	0.594344	0.626436	0.50025	0.528749	0.580391	0.0342826	0.081539	0.06	0.0845	0.0753253	0.0145	0.02375	0.0735	0.05425	0.0135	0.0245	0.0220225	0.0115	0.0265	0.02175	0.019	0.0182588	0.02475
1B	57650257	0.356164	0.337293	0.484505	0.661504	0.604576	0.626896	0.501476	0.53476	0.583275	0.0367861	0.081034	0.05775	0.08425	0.0715716	0.01525	0.024	0.0715	0.0535	0.016	0.02525	0.0222786	0.013	0.0295	0.0205	0.02075	0.020764	0.02475
1B	57750018	0.797864	0.375967	0.486265	0.661457	0.622022	0.625619	0.516007	0.543273	0.574685	0.0330336	0.0817868	0.061274	0.08725	0.0733233	0.0135	0.02225	0.0755	0.056	0.016	0.025	0.0192643	0.01175	0.0295	0.019256	0.01975	0.019264	0.0245
1B	57851022	0.670635	0.268625	0.490744	0.66147	0.638191	0.634287	0.526281	0.55005	0.555906	0.05275	0.0975413	0.0777973	0.10525	0.0910523	0.037	0.046	0.09425	0.05325	0.03975	0.0205	0.04425	0.00925	0.05075	0.0430313	0.0435	0.016261	0.02125
1B	57950400	0.396552	0.281061	0.478247	0.648419	0.628871	0.622463	0.513453	0.530509	0.527095	0.05525	0.106034	0.0898873	0.12125	0.109031	0.03325	0.0410348	0.10525	0.0575	0.0465	0.02475	0.03925	0.004	0.06075	0.0387825	0.03925	0.0215	0.018
1B	58050044	0.838753	0.467987	0.459234	0.647268	0.631683	0.634026	0.521772	0.516996	0.502109	0.0567908	0.112	0.0909078	0.122583	0.11103	0.0365	0.042286	0.10775	0.05575	0.04975	0.0182603	0.0392833	0.00625	0.055	0.0405053	0.04	0.0220336	0.0315
1B	58150788	0.842643	0.534599	0.46424	0.65423	0.635562	0.640765	0.534785	0.523524	0.50856	0.0707868	0.12775	0.107923	0.138329	0.124451	0.0555	0.042012	0.128	0.063	0.04975	0.018761	0.039511	0.02525	0.0735	0.0437773	0.04	0.0227851	0.04825
1B	58250503	0.842643	0.497414	0.475747	0.661736	0.639752	0.656718	0.554275	0.529029	0.504777	0.0687885	0.134399	0.112423	0.136323	0.125892	0.05625	0.0430343	0.127	0.06375	0.04825	0.0175118	0.0380065	0.02475	0.076	0.0427818	0.0395	0.0227861	0.04975
1B	58354207	0.863729	0.545597	0.478744	0.659821	0.63826	0.657871	0.573291	0.536286	0.510249	0.0737863	0.149731	0.122442	0.149567	0.140121	0.05725	0.0442853	0.13625	0.0695	0.056	0.0252648	0.040007	0.024	0.074	0.0440328	0.04125	0.0272773	0.055
1B	58469365	0.699571	0.453517	0.475	0.652335	0.62996	0.657988	0.535271	0.556754	0.52925	0.0682923	0.191347	0.121135	0.148832	0.142379	0.0465	0.0410215	0.12775	0.07125	0.041	0.0352593	0.0317818	0.02975	0.06575	0.02925	0.03675	0.0277836	0.06475
1B	58550437	0.824786	0.511681	0.47425	0.642087	0.623185	0.646165	0.521517	0.563509	0.53275	0.0665333	0.208795	0.120626	0.142075	0.13796	0.03725	0.0370088	0.1195	0.0745	0.031	0.0435108	0.0240403	0.03975	0.05675	0.02175	0.03375	0.0412851	0.068
1B	58650265	0.872322	0.591716	0.473993	0.631057	0.624183	0.640661	0.519182	0.57588	0.536618	0.0692863	0.226453	0.108663	0.133818	0.129193	0.0425	0.03625	0.110138	0.06575	0.02775	0.0502625	0.0285503	0.04475	0.05425	0.02725	0.03625	0.0440571	0.07475
1B	58750656	0.886398	0.601449	0.47624	0.624362	0.618283	0.635433	0.516389	0.593756	0.552114	0.068	0.252257	0.110165	0.133322	0.125441	0.0455	0.037	0.121165	0.07275	0.02625	0.0570163	0.0453711	0.045	0.0515	0.034	0.03575	0.0445445	0.07525
1B	58850522	0.875288	0.540424	0.482981	0.623853	0.614327	0.633165	0.507664	0.595243	0.557831	0.0695	0.271565	0.120937	0.1385	0.128447	0.04275	0.0365	0.127449	0.076	0.025	0.06425	0.0440761	0.04125	0.0475	0.03225	0.03625	0.0442838	0.058
1B	58950593	0.425287	0.329198	0.478975	0.619572	0.610402	0.637004	0.500914	0.597966	0.556319	0.0615	0.285105	0.114219	0.13	0.122067	0.028	0.04075	0.117205	0.07425	0.02775	0.0677873	0.047644	0.0285	0.0325	0.0335	0.03975	0.0465293	0.04725
1B	59055468	0.851176	0.40376	0.467493	0.609925	0.606131	0.623619	0.497925	0.600999	0.562887	0.0655	0.302748	0.115731	0.133	0.123815	0.032	0.04525	0.121634	0.0765	0.033	0.0725358	0.0528909	0.03575	0.03375	0.038	0.0445	0.0490185	0.051
1B	59150023	0.849808	0.416759	0.467744	0.613469	0.606928	0.626592	0.494443	0.601998	0.5654	0.062	0.31488	0.114479	0.131	0.123316	0.031	0.045	0.120637	0.076	0.0315	0.0715348	0.0538911	0.0355	0.035	0.038	0.0445153	0.0485305	0.05125
1B	59250523	0.837787	0.426966	0.46399	0.601597	0.598645	0.614234	0.481612	0.594761	0.556402	0.06	0.319256	0.109719	0.12025	0.113812	0.03125	0.04425	0.114151	0.07425	0.0255	0.0687873	0.0548881	0.0365	0.0365	0.03775	0.0427648	0.0445305	0.052
1B	59350227	0.830233	0.452104	0.453981	0.596774	0.598593	0.60536	0.475112	0.576276	0.542417	0.05675	0.309641	0.101974	0.10925	0.0993086	0.03075	0.03475	0.110952	0.07275	0.0245	0.06327	0.0498497	0.03225	0.03125	0.03875	0.0345128	0.0440353	0.0415
1B	59450263	0.818137	0.494399	0.44475	0.580741	0.579665	0.597341	0.473734	0.565267	0.53012	0.046	0.271428	0.089646	0.1	0.09125	0.0265	0.0235	0.112213	0.0685	0.02725	0.0517875	0.0463493	0.02175	0.03125	0.0365	0.0250085	0.0357725	0.0375
1B	59550689	0.821881	0.474615	0.43825	0.57651	0.578917	0.57639	0.4695	0.551647	0.52478	0.04275	0.24841	0.0893978	0.09725	0.0883425	0.0225	0.02175	0.11125	0.06875	0.02625	0.047285	0.0468553	0.0215	0.02775	0.03325	0.0237583	0.03325	0.0355128
1B	59650161	0.811015	0.464713	0.43275	0.578538	0.577659	0.541625	0.45325	0.538538	0.51336	0.04275	0.206426	0.0825826	0.09075	0.0841174	0.02025	0.0225	0.0795	0.059	0.01725	0.0297723	0.0342836	0.0225	0.02725	0.02525	0.0310145	0.024	0.0300105
1B	59751704	0.791661	0.526197	0.435423	0.580128	0.584795	0.537414	0.458	0.536585	0.516053	0.043	0.173973	0.0795368	0.09075	0.0829347	0.026	0.01725	0.07875	0.057	0.018	0.036	0.038	0.02075	0.0255	0.02925	0.027761	0.027	0.0302645
1B	59850442	0.723876	0.480641	0.44421	0.586034	0.589	0.547889	0.468	0.549934	0.526271	0.0445	0.148713	0.0828328	0.09625	0.0909021	0.0345	0.01125	0.07775	0.05775	0.01775	0.03975	0.042	0.01525	0.02125	0.0235	0.03725	0.02575	0.0320103
1B	59950138	0.75021	0.50342	0.455742	0.596415	0.593708	0.557107	0.503	0.576597	0.545991	0.04725	0.16146	0.0883383	0.10675	0.102434	0.04225	0.0115	0.08375	0.0665	0.027	0.03475	0.0490288	0.01325	0.01775	0.02625	0.0395	0.02625	0.03201
1B	60100189	0.752634	0.501373	0.46046	0.598621	0.596473	0.559228	0.50975	0.584484	0.543744	0.048	0.159705	0.0895498	0.108	0.103488	0.042	0.01175	0.085	0.0685	0.028	0.0365	0.05103	0.014	0.0175	0.02875	0.04	0.027	0.0320105
1B	60151491	0.737331	0.486494	0.462666	0.611064	0.606211	0.565992	0.513	0.588676	0.53425	0.0525	0.174223	0.0933016	0.115	0.108245	0.04275	0.0125	0.08575	0.07175	0.0265	0.038	0.051278	0.0145	0.01675	0.028	0.03975	0.02625	0.0325133
1B	60253201	0.760323	0.477411	0.468436	0.624675	0.614711	0.580633	0.521	0.598472	0.5235	0.05275	0.190996	0.0925907	0.119	0.108573	0.04275	0.01275	0.086	0.07575	0.026	0.03925	0.0512743	0.0155	0.0165	0.03075	0.0405	0.0185	0.0365178
1B	60350026	0.773362	0.459978	0.475209	0.63795	0.623714	0.613577	0.539665	0.618374	0.50473	0.08225	0.216934	0.0934252	0.122	0.108158	0.04275	0.0135	0.091	0.084	0.02875	0.04225	0.0490185	0.014	0.017	0.03375	0.0408469	0.0205	0.0405
1B	60450556	0.753268	0.464418	0.482726	0.639456	0.629926	0.632694	0.551897	0.627654	0.495707	0.136354	0.253428	0.0944272	0.12475	0.112163	0.0435	0.013	0.0985	0.08875	0.0305	0.04225	0.0477675	0.01725	0.02525	0.03475	0.0400916	0.0215	0.04175
1B	60550007	0.794082	0.575303	0.474991	0.620083	0.620954	0.631717	0.555337	0.619165	0.483431	0.152372	0.268036	0.10371	0.13475	0.124189	0.0635	0.02475	0.11375	0.1075	0.05	0.058	0.0675385	0.03325	0.04025	0.052	0.0580003	0.043	0.061
1B	60655549	0.78063	0.626289	0.471499	0.611866	0.616463	0.630565	0.555048	0.619795	0.455904	0.19575	0.304308	0.12108	0.146	0.137948	0.08075	0.038	0.129	0.12475	0.07	0.074	0.077778	0.04975	0.06225	0.0675	0.0791448	0.0645	0.08275
1B	60750155	0.77435	0.605748	0.4585	0.580266	0.601466	0.608021	0.538486	0.597438	0.432907	0.222982	0.318818	0.136899	0.15725	0.153904	0.1005	0.065	0.147	0.142	0.09525	0.0881403	0.108777	0.07475	0.0875	0.093	0.106089	0.08825	0.10825
1B	60850086	0.844326	0.675389	0.430935	0.537016	0.575964	0.5555	0.515915	0.551703	0.400321	0.278141	0.355085	0.158312	0.178489	0.173218	0.14175	0.115	0.179129	0.172	0.14425	0.133736	0.14014	0.12025	0.13775	0.14125	0.141097	0.1375	0.14575
1B	60950210	0.410403	0.488195	0.378179	0.471549	0.540541	0.480186	0.45925	0.48925	0.300819	0.487378	0.453233	0.144264	0.151745	0.156167	0.134	0.1265	0.155634	0.140622	0.1405	0.133501	0.137266	0.12775	0.139014	0.1435	0.14475	0.14375	0.1445
1B	61384709	0.405351	0.439984	0.380185	0.482594	0.54004	0.490954	0.4605	0.49725	0.297582	0.490199	0.457944	0.127144	0.140224	0.141351	0.11775	0.11725	0.143372	0.125605	0.12175	0.120975	0.11848	0.11175	0.121264	0.12525	0.126	0.12575	0.1265
1B	61465678	0.405048	0.439139	0.379935	0.482589	0.54004	0.491155	0.461	0.49675	0.297583	0.489448	0.456939	0.12664	0.140223	0.141349	0.11775	0.11725	0.142872	0.125605	0.12125	0.120975	0.11848	0.11175	0.120764	0.12525	0.1255	0.12525	0.126
1B	61773138	0.404743	0.438424	0.379184	0.481831	0.539289	0.490404	0.46075	0.496	0.297583	0.489446	0.456893	0.126136	0.139722	0.141097	0.11775	0.11725	0.142872	0.126106	0.12125	0.121476	0.11848	0.112	0.121264	0.12525	0.12575	0.12525	0.126
1B	61850022	0.668416	0.469436	0.384937	0.49363	0.54029	0.496104	0.467671	0.50025	0.298832	0.48775	0.460953	0.112901	0.126435	0.12503	0.09425	0.10325	0.124849	0.108086	0.09875	0.103687	0.0976869	0.0925	0.100767	0.108	0.103	0.1075	0.10475
1B	61950009	0.762435	0.458047	0.42175	0.550699	0.567802	0.551797	0.4991	0.55125	0.280894	0.518	0.509036	0.0743243	0.09375	0.0948965	0.02725	0.03375	0.0805	0.0690378	0.03425	0.04075	0.0360285	0.03425	0.036585	0.0395	0.041	0.04425	0.0405
1B	62050067	0.418919	0.259463	0.436	0.574804	0.582294	0.575721	0.517954	0.572	0.28075	0.53425	0.530672	0.0583083	0.08	0.0748248	0.00875	0.01175	0.06325	0.0540198	0.0105	0.0205	0.01125	0.01325	0.014515	0.01675	0.01325	0.02175	0.017
1B	62150513	0.421053	0.238207	0.441	0.580401	0.584527	0.583183	0.521063	0.5765	0.27525	0.533	0.518139	0.0577896	0.08125	0.0765766	0.007	0.0115	0.061	0.05275	0.01	0.01975	0.01	0.01325	0.0137643	0.01525	0.012	0.02425	0.016
1B	62250588	0.719189	0.345006	0.443224	0.580589	0.594781	0.580546	0.524443	0.57525	0.2765	0.539	0.497719	0.0628401	0.09225	0.0875661	0.0085	0.012	0.0695	0.05275	0.01775	0.0175	0.01	0.0145	0.013265	0.01525	0.011	0.03375	0.0145
1B	62350576	0.801754	0.37545	0.461002	0.600183	0.61036	0.592492	0.535261	0.587	0.2805	0.548	0.482412	0.0741483	0.106	0.0984028	0.00875	0.0135055	0.0805	0.06275	0.01875	0.02025	0.01125	0.0175	0.0152733	0.01525	0.012	0.0365	0.016
1B	62450023	0.824242	0.402083	0.47272	0.619637	0.605066	0.612406	0.557186	0.602056	0.28075	0.48325	0.431889	0.0806674	0.11575	0.10384	0.0095	0.012756	0.0905	0.0655	0.0205	0.02175	0.012	0.0185	0.01825	0.01475	0.014	0.03675	0.0175
1B	62553004	0.840407	0.408442	0.4827	0.632968	0.610813	0.611415	0.567788	0.61506	0.28625	0.43225	0.384886	0.0841787	0.11725	0.106082	0.00875	0.0172608	0.09625	0.07175	0.024	0.02475	0.0125	0.0225	0.02375	0.0145	0.01575	0.0375	0.0235
1B	62650049	0.558237	0.351084	0.489242	0.644684	0.623659	0.611936	0.56725	0.616561	0.29025	0.3585	0.317676	0.0845194	0.119	0.110536	0.0105	0.0167615	0.0975	0.07475	0.027	0.02775	0.0115	0.02525	0.025	0.0105	0.01625	0.036	0.025
1B	62750007	0.660606	0.382323	0.484996	0.643932	0.621661	0.597719	0.5655	0.607557	0.28875	0.31175	0.278613	0.0892324	0.122	0.111278	0.01275	0.018256	0.10275	0.07475	0.026	0.029	0.01225	0.02525	0.02375	0.011	0.01525	0.03725	0.02675
1B	62850208	0.663781	0.376096	0.488237	0.647545	0.620418	0.599447	0.56025	0.607801	0.28725	0.27625	0.251954	0.0952671	0.128	0.117797	0.015	0.018506	0.10925	0.07725	0.02725	0.0315	0.01	0.02575	0.022	0.01	0.01575	0.0395	0.02875
1B	62953572	0.647126	0.376644	0.486198	0.650301	0.623744	0.588702	0.5515	0.601556	0.28875	0.228	0.205036	0.0995062	0.13275	0.1223	0.02025	0.0180085	0.107	0.07825	0.028	0.0365	0.00975	0.0265	0.02275	0.00975	0.01575	0.042	0.0345
1B	63051453	0.680383	0.415064	0.483942	0.643301	0.61608	0.5793	0.54225	0.599099	0.28775	0.16	0.166943	0.104315	0.12725	0.120246	0.0225	0.017512	0.10975	0.0865	0.03025	0.0402735	0.0112555	0.028	0.02325	0.01025	0.0155	0.03925	0.03875
1B	63150787	0.47563	0.286169	0.48975	0.657305	0.620077	0.596486	0.554	0.612162	0.29425	0.1225	0.154655	0.108543	0.1285	0.123779	0.02325	0.0210123	0.108	0.089	0.023	0.043025	0.0132575	0.02775	0.0255	0.01325	0.01875	0.03	0.03975
1B	63250410	0.490015	0.26708	0.48575	0.652037	0.618028	0.592956	0.547	0.611913	0.29225	0.0925	0.143571	0.109748	0.1295	0.126674	0.02625	0.0192618	0.113	0.09075	0.02625	0.0440243	0.012764	0.02625	0.025	0.012	0.018	0.02925	0.03975
1B	63356005	0.652273	0.377615	0.4735	0.646231	0.610482	0.565849	0.5425	0.601151	0.29325	0.047	0.122564	0.104237	0.12075	0.118423	0.02525	0.01925	0.1105	0.0895	0.02575	0.0407688	0.011262	0.024	0.02125	0.012	0.017	0.02725	0.03725
1B	63450877	0.660606	0.440441	0.471	0.645451	0.616657	0.555587	0.54525	0.595852	0.28575	0.054	0.118243	0.0989252	0.11625	0.1165	0.02475	0.0175	0.1033	0.0857908	0.02325	0.043267	0.010761	0.02025	0.01825	0.01225	0.014	0.03	0.03425
1B	63550352	0.603655	0.432572	0.455372	0.648603	0.602845	0.558168	0.551	0.591987	0.2785	0.053	0.120459	0.0974705	0.1165	0.11525	0.02725	0.01725	0.102297	0.0792845	0.02225	0.0402663	0.013013	0.0175	0.014	0.01525	0.01625	0.03125	0.0305
1B	63650859	0.736643	0.4619	0.456624	0.657436	0.608851	0.564153	0.5615	0.598	0.27725	0.053	0.116693	0.0961247	0.115	0.114	0.02625	0.01825	0.098294	0.0770338	0.02225	0.0395258	0.015015	0.01625	0.01325	0.01725	0.01725	0.03075	0.02975
1B	63750242	0.782968	0.467958	0.445347	0.650057	0.602351	0.562307	0.561548	0.597992	0.28075	0.047	0.114203	0.0913583	0.11175	0.10725	0.0265	0.0185	0.0997915	0.0827863	0.02525	0.0372733	0.016513	0.02275	0.01425	0.01875	0.018	0.0285	0.03025
1B	63850565	0.765111	0.461852	0.434612	0.661859	0.622361	0.545629	0.594319	0.624325	0.29025	0.0425	0.108072	0.0771225	0.09375	0.09	0.02075	0.0195	0.0910498	0.0772933	0.02525	0.0422923	0.0180115	0.02075	0.0195	0.022	0.01825	0.026	0.02425
1B	63965287	0.744253	0.441903	0.422605	0.656374	0.612895	0.539293	0.598816	0.630575	0.29575	0.04325	0.107279	0.0726453	0.08875	0.0875	0.01825	0.01975	0.0895475	0.0770388	0.025	0.0432933	0.0187615	0.03075	0.024	0.02375	0.0195	0.0325	0.03125
1B	64050308	0.748041	0.45429	0.419142	0.652202	0.609138	0.540519	0.604819	0.633346	0.2975	0.0405	0.107771	0.0683961	0.08475	0.0815	0.0175	0.02	0.0857945	0.0727845	0.024	0.047047	0.019012	0.03025	0.024	0.0235	0.01975	0.0355	0.02975
1B	64151423	0.737323	0.445756	0.410576	0.644118	0.603267	0.536956	0.610566	0.637712	0.29775	0.0385	0.113713	0.0628502	0.08225	0.07675	0.016	0.01975	0.082044	0.0700333	0.0225	0.05404	0.018257	0.03125	0.0225	0.022	0.0175	0.0395	0.031
1B	64250177	0.814439	0.469451	0.401555	0.629598	0.593731	0.51678	0.600045	0.627715	0.297	0.0375	0.114915	0.0601202	0.08275	0.07475	0.0135	0.01975	0.081294	0.0715365	0.02075	0.0535395	0.01775	0.035	0.023	0.022	0.01825	0.04125	0.03425
1B	64350287	0.781999	0.428717	0.401303	0.632656	0.602561	0.525185	0.606811	0.638995	0.29125	0.03875	0.111999	0.0606481	0.08425	0.07625	0.01375	0.0215	0.080293	0.0708208	0.01925	0.0530233	0.02	0.0355	0.026	0.02325	0.01875	0.04125	0.034
1B	64450146	0.706432	0.400827	0.40431	0.627217	0.595112	0.523547	0.599568	0.639103	0.29825	0.032	0.119566	0.0634151	0.08825	0.08125	0.016	0.0222593	0.0825	0.0742863	0.02075	0.050528	0.02301	0.03825	0.0325653	0.0242801	0.01975	0.03825	0.0372658
1B	64550207	0.707868	0.433583	0.410453	0.623354	0.605772	0.512389	0.591815	0.639168	0.307	0.0305	0.120529	0.0685285	0.095	0.08625	0.02925	0.0350248	0.097	0.085549	0.0315	0.06054	0.0272821	0.042	0.0448844	0.0275542	0.02275	0.04325	0.040517
1B	64650401	0.753085	0.458969	0.413947	0.623684	0.608344	0.505416	0.58325	0.63868	0.3065	0.033	0.122331	0.0780652	0.1045	0.0975	0.0385	0.0407815	0.099	0.0912825	0.028	0.066789	0.0345531	0.03875	0.0561985	0.0356014	0.0305	0.05575	0.0467718
1B	64750158	0.744318	0.452616	0.415201	0.619731	0.606392	0.528374	0.574	0.631158	0.30525	0.0335	0.119585	0.0820504	0.10825	0.100811	0.0375	0.0405325	0.09775	0.0930931	0.027	0.057	0.0341554	0.03775	0.057196	0.0330964	0.0305	0.05175	0.0462743
1B	64859184	0.745042	0.451923	0.414699	0.617463	0.604884	0.529942	0.57125	0.629905	0.30125	0.0305	0.121135	0.0855634	0.11125	0.103312	0.038	0.041533	0.09975	0.0945946	0.02875	0.05675	0.0351615	0.039	0.0541972	0.0333474	0.03125	0.052	0.0475248
1B	64977710	0.7559	0.466337	0.41145	0.613551	0.602625	0.526823	0.5685	0.625145	0.30225	0.03175	0.120878	0.0853692	0.11125	0.103312	0.0415	0.041533	0.10025	0.0945946	0.03125	0.05975	0.0374251	0.0415	0.0547123	0.0333474	0.0315	0.05475	0.0480248
1B	65053053	0.7559	0.463738	0.410198	0.611274	0.599367	0.529376	0.56475	0.623137	0.30075	0.03175	0.122692	0.087128	0.11325	0.105564	0.0415	0.041533	0.10175	0.0958458	0.03075	0.05875	0.0374251	0.0415	0.0547085	0.0333474	0.0315	0.0545	0.0480248
1B	65150265	0.72747	0.526001	0.4147	0.611593	0.602767	0.546837	0.569	0.621242	0.294402	0.02875	0.117887	0.090554	0.1175	0.106061	0.0405	0.0425095	0.10325	0.0948448	0.0315	0.0535	0.0377388	0.032	0.050059	0.0302781	0.02975	0.0455	0.038015
1B	65250278	0.710505	0.533146	0.424	0.63125	0.623556	0.561543	0.572	0.620612	0.289894	0.03275	0.106635	0.0991344	0.125	0.112052	0.0415	0.0432793	0.10725	0.0973473	0.032	0.0405	0.0381607	0.02875	0.0519058	0.0298273	0.0295	0.0365	0.0345218
1B	65350295	0.699576	0.518238	0.42875	0.63931	0.63301	0.587458	0.583554	0.631408	0.289893	0.0352911	0.102991	0.10086	0.12525	0.109842	0.042	0.0437828	0.10625	0.0967888	0.033	0.041	0.0366236	0.02625	0.052691	0.0278494	0.02775	0.0345	0.0330218
1B	65452611	0.705899	0.5622	0.4275	0.636296	0.623924	0.603746	0.580097	0.629904	0.287637	0.0357911	0.106407	0.0988096	0.125059	0.109908	0.04275	0.043043	0.108	0.0973073	0.03475	0.0415	0.034934	0.027	0.051696	0.0270974	0.02575	0.035	0.03275
1B	65551071	0.677055	0.512067	0.434	0.653114	0.645349	0.633706	0.585344	0.638679	0.292152	0.0392916	0.105461	0.102719	0.130562	0.112163	0.0425	0.043521	0.11075	0.0990601	0.03375	0.0415	0.0327298	0.027	0.04625	0.026	0.02525	0.03375	0.03175
1B	65650939	0.635767	0.476378	0.44175	0.663799	0.654994	0.657646	0.584692	0.649036	0.292398	0.0410441	0.105109	0.0997289	0.12556	0.10866	0.028	0.0280215	0.09775	0.0865478	0.02	0.0325	0.0246754	0.02275	0.03175	0.0215	0.01975	0.02575	0.02925
1B	65752518	0.56875	0.446732	0.44925	0.671103	0.666902	0.659704	0.588696	0.654706	0.296797	0.0412911	0.104358	0.0888467	0.116308	0.0996457	0.01675	0.019517	0.09675	0.075039	0.01725	0.02825	0.0123205	0.01675	0.02025	0.00925	0.00775	0.01175	0.02525
1B	65850904	0.52484	0.39954	0.454	0.6823	0.677826	0.67513	0.588967	0.658213	0.3003	0.0410421	0.104099	0.0850902	0.111809	0.0991444	0.0165	0.0197793	0.09925	0.07225	0.0165	0.02975	0.0118134	0.01775	0.01725	0.010007	0.00775	0.0115	0.02725
1B	65950376	0.640977	0.39988	0.455738	0.68627	0.678827	0.677963	0.579442	0.652286	0.300911	0.0375426	0.102853	0.0821989	0.10956	0.100349	0.01225	0.0182866	0.096	0.0725	0.012	0.02625	0.007	0.0125	0.01225	0.00925701	0.00625	0.0075	0.02525
1B	66050145	0.652778	0.41197	0.450732	0.686548	0.68001	0.675723	0.571933	0.647523	0.302412	0.0355441	0.102862	0.0819359	0.109563	0.101358	0.01325	0.0190381	0.09725	0.075	0.01575	0.02775	0.00775	0.0135	0.01325	0.0110068	0.0095	0.01	0.02775
1B	66150372	0.639167	0.43337	0.455221	0.690671	0.68006	0.670861	0.564177	0.642345	0.306658	0.0333061	0.0988617	0.0802143	0.10256	0.0973602	0.014	0.0180361	0.09525	0.07175	0.01625	0.027	0.00975	0.0145	0.0135	0.0110053	0.01175	0.0107585	0.0275
1B	66250187	0.586227	0.391739	0.458468	0.698967	0.688995	0.674967	0.561111	0.643096	0.312909	0.0327625	0.0986538	0.0772264	0.0995566	0.0968051	0.0155	0.0207828	0.09775	0.072	0.01625	0.03075	0.0135	0.01725	0.0155	0.011004	0.0145	0.0155125	0.0307653
1B	66350183	0.6366	0.387614	0.455462	0.69728	0.695223	0.671494	0.563124	0.637077	0.316914	0.0387708	0.101603	0.0817403	0.0993013	0.0945	0.01925	0.0247843	0.09675	0.073	0.0205	0.035	0.0200346	0.0295	0.0195	0.017507	0.0205	0.02352	0.0405233
1B	66450037	0.77079	0.453512	0.448233	0.685528	0.68335	0.664639	0.557353	0.629035	0.312909	0.043028	0.106368	0.0834822	0.100054	0.0955	0.02425	0.0290366	0.10125	0.07775	0.0245	0.0385	0.0256373	0.0357803	0.0255	0.0220075	0.026	0.0297745	0.0442783
1B	66551656	0.791626	0.481522	0.44173	0.676368	0.671489	0.652191	0.55425	0.621208	0.30841	0.042029	0.108682	0.0830276	0.104307	0.098	0.02625	0.0335418	0.108	0.07825	0.03125	0.0445	0.0293843	0.0367795	0.031	0.020756	0.02925	0.034776	0.0445268
1B	66650200	0.835754	0.470298	0.431469	0.667401	0.655779	0.671332	0.545519	0.616683	0.2955	0.0400125	0.109426	0.0874246	0.106564	0.10225	0.02825	0.0365486	0.10975	0.081	0.03375	0.04225	0.0311207	0.038278	0.03525	0.020504	0.0305	0.0360125	0.0430153
1B	66750410	0.828357	0.436249	0.427211	0.658846	0.650171	0.661495	0.543041	0.615353	0.288	0.0395245	0.107465	0.0890189	0.10805	0.1	0.03025	0.0350155	0.11025	0.08225	0.034	0.042	0.0313632	0.0460198	0.035	0.0215058	0.0305	0.0350238	0.0422745
1B	66871087	0.836865	0.433709	0.43	0.634689	0.650438	0.661849	0.546296	0.616302	0.29225	0.0397768	0.10997	0.0882177	0.106803	0.0985	0.03025	0.03577	0.11075	0.082	0.03325	0.043	0.0318938	0.0500298	0.03475	0.0222565	0.03025	0.034775	0.0432768
1B	66951326	0.685484	0.379097	0.4275	0.572992	0.646888	0.659996	0.557079	0.624546	0.289641	0.038529	0.104976	0.0846992	0.102306	0.09625	0.0315	0.0350228	0.1075	0.078	0.03	0.0422831	0.0328961	0.050529	0.0335	0.026011	0.026	0.032025	0.040026
1B	67051921	0.786275	0.350006	0.42475	0.577732	0.646945	0.673755	0.572573	0.64	0.290147	0.03825	0.108743	0.0866978	0.105563	0.09875	0.03	0.0352763	0.11075	0.082	0.03025	0.0420261	0.03064	0.0490293	0.0345	0.0257595	0.0255	0.03175	0.0417803
1B	67151271	0.830609	0.535747	0.4235	0.562957	0.631161	0.655213	0.572322	0.629	0.289647	0.0395	0.105187	0.0880234	0.104064	0.096286	0.02575	0.0340235	0.10825	0.07775	0.0305	0.0432816	0.0303842	0.0455295	0.03275	0.027017	0.0255	0.0315	0.0543021
1B	67250109	0.807549	0.465646	0.42475	0.572999	0.63098	0.662218	0.580603	0.644329	0.290657	0.02725	0.0957779	0.0802483	0.09475	0.0910363	0.0175	0.03025	0.10475	0.07375	0.0295	0.0412881	0.0252753	0.0290213	0.03025	0.016006	0.02275	0.02225	0.0460591
1B	67350166	0.66	0.409503	0.43025	0.587197	0.645386	0.673038	0.597889	0.659079	0.297892	0.02425	0.0945496	0.081036	0.09125	0.0892955	0.0135	0.02075	0.0965	0.07675	0.02375	0.0322791	0.0217718	0.02425	0.0235	0.016261	0.019	0.0187628	0.0450631
1B	67450005	0.78911	0.422702	0.42975	0.586477	0.644975	0.669197	0.605606	0.662077	0.303147	0.02275	0.0895798	0.0776616	0.08875	0.085045	0.012	0.01625	0.09375	0.0755	0.02075	0.0302761	0.0205205	0.02275	0.02025	0.0155095	0.0185	0.0180123	0.0458186
1B	67551039	0.813547	0.55599	0.431974	0.593023	0.653961	0.672897	0.621054	0.672635	0.315401	0.02875	0.0897716	0.074686	0.08725	0.0822853	0.0125	0.0150028	0.09175	0.07475	0.024	0.0320501	0.0215281	0.01775	0.02475	0.017	0.01725	0.0195095	0.0465556
1B	67651784	0.79338	0.536828	0.43416	0.638976	0.652462	0.675982	0.620809	0.676207	0.314156	0.0325	0.098292	0.0794493	0.0953026	0.0872273	0.0135	0.0147538	0.0978016	0.08075	0.029	0.0340546	0.020015	0.00875	0.03	0.01625	0.01675	0.0217585	0.0473101
1B	67750754	0.779434	0.537896	0.436411	0.68392	0.66016	0.681237	0.621805	0.675215	0.306	0.037	0.105802	0.0875099	0.100806	0.0907285	0.00975	0.0117535	0.102805	0.08275	0.02925	0.0337673	0.0167615	0.0045	0.03175	0.017	0.01625	0.0227618	0.0498111
1B	67851218	0.778288	0.522111	0.441166	0.683854	0.661912	0.673779	0.618304	0.673399	0.3	0.03675	0.107851	0.0879259	0.103807	0.0937376	0.01075	0.0120048	0.104806	0.087	0.029	0.033266	0.019761	0.005	0.0315	0.01825	0.0175	0.0217623	0.0488186
1B	67950043	0.794212	0.482124	0.442413	0.684414	0.663244	0.682117	0.615563	0.675617	0.29325	0.0335	0.109104	0.0896689	0.108559	0.0992058	0.012	0.0102558	0.106805	0.0875	0.027767	0.0287643	0.018	0.00575	0.03025	0.01725	0.0155	0.0190105	0.03475
1B	68050343	0.811016	0.51136	0.442412	0.678287	0.667668	0.681148	0.6015	0.665843	0.2865	0.03725	0.11116	0.0952859	0.1148	0.106282	0.019	0.016503	0.111051	0.08825	0.0297658	0.029029	0.02	0.013	0.0305	0.0235	0.02125	0.0237603	0.03225
1B	68150558	0.798077	0.507882	0.44892	0.681318	0.67042	0.68722	0.60625	0.665843	0.27975	0.0415233	0.11016	0.104395	0.117802	0.108752	0.022	0.0207533	0.108302	0.0855	0.0297653	0.0275275	0.02025	0.0145	0.0305	0.02925	0.02475	0.0250095	0.03
1B	68250670	0.806211	0.554392	0.442161	0.669202	0.661161	0.67621	0.599	0.654057	0.2725	0.0437725	0.110611	0.107598	0.124054	0.108993	0.02725	0.0270033	0.107804	0.083	0.0307665	0.029029	0.0302755	0.0185	0.0365	0.03675	0.032	0.02625	0.026
1B	68350018	0.787715	0.537749	0.449912	0.676731	0.672923	0.685204	0.60925	0.663132	0.27075	0.0427708	0.11506	0.109591	0.124558	0.111759	0.03075	0.0277545	0.106307	0.082	0.0302645	0.0277778	0.033775	0.01875	0.037	0.04	0.03425	0.02375	0.022
1B	68450008	0.809927	0.563131	0.447911	0.668008	0.663917	0.679265	0.60075	0.653743	0.26675	0.0452768	0.116867	0.110913	0.125307	0.112009	0.031	0.0290058	0.105055	0.08175	0.0330163	0.0265123	0.034076	0.01875	0.039	0.0425	0.03525	0.02225	0.0215
1B	68550809	0.827957	0.582927	0.453936	0.672877	0.660911	0.680472	0.6015	0.654953	0.25925	0.0435235	0.117868	0.115331	0.127564	0.117285	0.03225	0.02925	0.105561	0.081	0.0285153	0.0242648	0.0365707	0.02025	0.03325	0.041026	0.0365	0.02075	0.021
1B	68651845	0.849359	0.605254	0.46325	0.683182	0.673173	0.688652	0.61175	0.662711	0.25925	0.0442723	0.116617	0.114868	0.1245	0.119811	0.0345	0.02925	0.0995	0.07625	0.0285153	0.0252633	0.0398252	0.02325	0.03175	0.0410198	0.03975	0.0205	0.0195
1B	68750344	0.87706	0.631525	0.45975	0.671874	0.670773	0.678317	0.605	0.654934	0.26125	0.0435213	0.113363	0.107382	0.12375	0.11987	0.0345	0.03	0.0955	0.0720335	0.0245153	0.0227618	0.0398028	0.0235	0.029	0.0372605	0.04025	0.0175	0.01625
1B	68850093	0.868353	0.625586	0.46325	0.67481	0.677527	0.684682	0.612	0.65932	0.26425	0.047021	0.114118	0.107679	0.127	0.122372	0.0375	0.02825	0.0905	0.067031	0.0230145	0.022512	0.0410571	0.023	0.03025	0.0365088	0.0405	0.018	0.0205
1B	68952210	0.83066	0.624353	0.46725	0.681134	0.688957	0.687592	0.62	0.666824	0.27	0.0487768	0.118806	0.10794	0.129	0.12231	0.0355	0.02675	0.09	0.0670343	0.01975	0.0235128	0.0385775	0.02225	0.02925	0.0357805	0.03975	0.01775	0.02125
1B	69050671	0.833822	0.635436	0.469482	0.68527	0.692442	0.691146	0.6335	0.67375	0.27125	0.0507735	0.118063	0.106051	0.1255	0.12031	0.03925	0.0265	0.088	0.068284	0.0225	0.02625	0.0438207	0.02075	0.033	0.0337753	0.039	0.016	0.0245
1B	69150100	0.850791	0.641938	0.462728	0.683099	0.691191	0.68476	0.633	0.67275	0.277	0.0495	0.120059	0.101054	0.12575	0.120061	0.03925	0.0225	0.0925	0.0697853	0.02075	0.03075	0.0455752	0.02375	0.03675	0.0330198	0.0355	0.01875	0.026
1B	69252400	0.842317	0.622973	0.470733	0.704704	0.702004	0.697069	0.64225	0.684931	0.28075	0.0545	0.118027	0.100246	0.12175	0.117057	0.04	0.01725	0.09275	0.0687835	0.01875	0.02975	0.0400543	0.024	0.03	0.0315105	0.02775	0.025	0.0295
1B	69350152	0.818547	0.606339	0.457218	0.694945	0.692308	0.685729	0.632929	0.679415	0.272	0.05475	0.113934	0.0962355	0.12025	0.114061	0.03775	0.01525	0.09125	0.0647815	0.01625	0.0315	0.0385385	0.0245	0.029	0.0295073	0.0285	0.0265	0.02925
1B	69450089	0.795713	0.552182	0.454968	0.694543	0.692458	0.680362	0.62969	0.677419	0.26825	0.0515	0.115746	0.0954437	0.1195	0.11381	0.03675	0.014	0.09025	0.0675343	0.01425	0.033	0.0372723	0.026	0.02925	0.02975	0.029	0.028	0.02775
1B	69551502	0.789239	0.555874	0.452481	0.68801	0.685698	0.678278	0.629439	0.675184	0.2665	0.05425	0.116004	0.0954478	0.1215	0.114311	0.0335	0.014	0.0925	0.0652843	0.01175	0.031	0.0342645	0.023	0.02825	0.03125	0.02625	0.028	0.02825
1B	69650032	0.769658	0.516762	0.445981	0.674195	0.668517	0.673805	0.62216	0.667663	0.261	0.0535	0.121736	0.1082	0.1285	0.11975	0.03425	0.01275	0.093	0.06725	0.01175	0.0295	0.034771	0.0235	0.0275	0.03125	0.02575	0.028	0.02675
1B	69750019	0.738125	0.517196	0.44073	0.667176	0.661735	0.671781	0.620147	0.666333	0.26025	0.0505	0.116904	0.109858	0.12525	0.116057	0.03275	0.012	0.091	0.065	0.01175	0.03025	0.0327903	0.025	0.02825	0.0305	0.02575	0.029	0.0245
1B	69851494	0.743465	0.430049	0.43247	0.660809	0.649789	0.672239	0.610938	0.660822	0.25925	0.05	0.10975	0.107797	0.11925	0.109809	0.0335	0.01275	0.092	0.06725	0.011	0.03125	0.0327916	0.02825	0.02625	0.03125	0.02475	0.02875	0.02125
1B	69950180	0.682929	0.411277	0.4275	0.663312	0.648281	0.682667	0.617936	0.673597	0.262	0.04325	0.10675	0.105298	0.117	0.107304	0.0235	0.00575225	0.08875	0.0655	0.00475	0.02475	0.0245396	0.02225	0.02175	0.02875	0.01775	0.0245	0.0155
1B	70050114	0.680556	0.399009	0.415	0.667067	0.650584	0.676547	0.623409	0.680862	0.26	0.0435	0.10475	0.10175	0.11575	0.106549	0.02025	0.0052535	0.084	0.06225	0.00475	0.02025	0.0207696	0.01675	0.01625	0.023	0.01475	0.01875	0.01325
1B	70150057	0.63244	0.302594	0.4205	0.671089	0.654559	0.671069	0.625049	0.682513	0.26225	0.043	0.11275	0.10705	0.1205	0.112308	0.01325	0.00600425	0.0815	0.06425	0.00425	0.0200088	0.0155311	0.013	0.01625	0.0165	0.01325	0.0115	0.011
1B	70250925	0.735934	0.39117	0.42125	0.659228	0.646517	0.658706	0.622	0.6735	0.26475	0.0415	0.111553	0.107389	0.121	0.109308	0.01225	0.007252	0.0815	0.0642798	0.00375	0.0185095	0.0147861	0.01075	0.01325	0.01525	0.01025	0.009	0.01025
1B	70350014	0.732268	0.411746	0.415913	0.661862	0.653776	0.64517	0.6265	0.665581	0.262	0.048	0.108303	0.104939	0.11825	0.109554	0.018	0.00750225	0.07875	0.0605268	0.003	0.0225148	0.0130447	0.0105	0.0155	0.01525	0.01	0.0085	0.0105
1B	70450389	0.753878	0.441376	0.423445	0.683063	0.67341	0.636428	0.64075	0.679359	0.2705	0.04525	0.100305	0.0952008	0.11175	0.105548	0.0195	0.0087535	0.079	0.0585285	0.004	0.0245504	0.0148027	0.01275	0.018	0.016	0.0125	0.0105	0.014
1B	70550604	0.771193	0.398915	0.435207	0.700245	0.690175	0.629575	0.65275	0.693694	0.27425	0.046	0.0990468	0.0920571	0.1125	0.105804	0.0185	0.022005	0.08275	0.0617793	0.006	0.0227871	0.0147873	0.01125	0.017	0.01475	0.01175	0.01025	0.014
1B	70656195	0.813034	0.455686	0.440678	0.712727	0.69995	0.633209	0.65975	0.695169	0.27925	0.04575	0.103803	0.0955849	0.11475	0.108055	0.01925	0.02775	0.085	0.0675298	0.0065	0.0252856	0.0150451	0.009	0.01625	0.01675	0.01225	0.0125	0.0145
1B	70750284	0.884811	0.5	0.449665	0.691574	0.684778	0.625477	0.63525	0.671908	0.27025	0.062	0.122554	0.115898	0.131	0.125318	0.02075	0.0287738	0.08575	0.0665275	0.0065	0.0295637	0.0162966	0.01025	0.01725	0.0165	0.01125	0.01225	0.015
1B	70850819	0.883461	0.48741	0.455184	0.693581	0.684908	0.628069	0.63	0.667933	0.269	0.06075	0.11955	0.113089	0.128	0.120817	0.0225	0.028771	0.08475	0.0682795	0.00575	0.0308034	0.0200582	0.011	0.0175	0.01925	0.0115	0.0125	0.01675
1B	70950017	0.879502	0.491185	0.449423	0.675172	0.671895	0.630642	0.619	0.658227	0.265	0.065	0.12925	0.122588	0.1355	0.128629	0.02075	0.0297578	0.084	0.067	0.00575	0.0275296	0.0275632	0.01025	0.01425	0.02775	0.011	0.01	0.0165
1B	71053137	0.799603	0.431913	0.457725	0.689819	0.686436	0.650587	0.632	0.675644	0.26675	0.062	0.1335	0.124624	0.138	0.13038	0.01425	0.0305078	0.0835	0.0665	0.0085	0.0210205	0.0320501	0.00925	0.01175	0.0295	0.01175	0.01	0.0155
1B	71150150	0.811404	0.413655	0.45749	0.677553	0.679534	0.658813	0.624	0.670392	0.26875	0.06525	0.13725	0.122367	0.137	0.12988	0.0145	0.0312583	0.08225	0.06825	0.01	0.0237771	0.035769	0.00975	0.01175	0.0295	0.01075	0.01025	0.016
1B	71250157	0.793293	0.423007	0.449976	0.663068	0.663493	0.667422	0.614	0.657893	0.2655	0.0665	0.14	0.120161	0.1355	0.129129	0.0135	0.0277715	0.08125	0.0675	0.00775	0.02325	0.0325245	0.007	0.00975	0.02775	0.00775	0.045	0.016
1B	71350140	0.77871	0.398636	0.45625	0.661752	0.663737	0.68291	0.6205	0.654393	0.2615	0.07	0.14825	0.120741	0.1375	0.133579	0.013	0.014506	0.08575	0.06775	0.00775	0.02525	0.0340391	0.008	0.0105	0.02975	0.00875	0.13525	0.01725
1B	71450160	0.652439	0.390038	0.48125	0.656126	0.66007	0.674644	0.61875	0.645794	0.2555	0.0675	0.144313	0.115263	0.1355	0.128823	0.011	0.0160073	0.08425	0.06525	0.0075	0.024	0.03675	0.00725	0.011	0.02925	0.0135	0.173	0.01775
1B	71550073	0.715251	0.331926	0.51975	0.677243	0.672332	0.689359	0.64225	0.664423	0.2715	0.05225	0.130124	0.100458	0.12175	0.113811	0.01475	0.01725	0.08575	0.07025	0.0075	0.02425	0.04125	0.00875	0.01475	0.03275	0.0185	0.173	0.01975
1B	71650001	0.675514	0.458271	0.535	0.667671	0.667583	0.684233	0.63575	0.657679	0.26975	0.052	0.130368	0.0979042	0.1215	0.115314	0.015	0.01825	0.08625	0.0695	0.00725	0.02375	0.0355	0.0085	0.014	0.026	0.02025	0.17375	0.01925
1B	71750654	0.682171	0.412784	0.563824	0.672094	0.665093	0.6864	0.6395	0.660238	0.269	0.04575	0.120114	0.0868307	0.11475	0.106	0.017	0.02025	0.0925	0.0725	0.008	0.02625	0.0297665	0.0095	0.0165	0.024	0.022	0.1745	0.023
1B	71850984	0.620536	0.403978	0.581066	0.664471	0.65625	0.681861	0.63725	0.652452	0.26775	0.0505	0.134384	0.104292	0.12775	0.117874	0.02125	0.02475	0.09825	0.0805	0.014	0.034	0.032268	0.014	0.02175	0.02625	0.02375	0.1785	0.02375
1B	71950664	0.713829	0.430152	0.600567	0.665561	0.65575	0.681378	0.639	0.65017	0.26725	0.042	0.136136	0.114114	0.13025	0.120957	0.02025	0.0235	0.099	0.079	0.01225	0.032	0.0305163	0.01225	0.0205	0.026	0.0235	0.1755	0.021
1B	72050160	0.734604	0.394305	0.615808	0.66186	0.649623	0.679513	0.6385	0.647846	0.267	0.04525	0.139876	0.114882	0.1395	0.130479	0.01975	0.02425	0.10025	0.08075	0.01225	0.031	0.0310133	0.01275	0.021	0.0285	0.024	0.1645	0.0215
1B	72151185	0.674699	0.494382	0.65015	0.667169	0.657	0.681726	0.638	0.64759	0.2735	0.0395	0.112224	0.09	0.111	0.097	0.0215	0.022	0.0875	0.073	0.003	0.025	0.0325325	0.009	0.0185	0.023	0.0305	0.126	0.0195
1B	72250012	0.658537	0.439227	0.648148	0.654116	0.6505	0.670397	0.626	0.644076	0.277	0.0435	0.121242	0.1025	0.1255	0.106713	0.025	0.024	0.0925	0.0775	0.0085	0.0315	0.033033	0.015	0.023	0.0295	0.0335	0.01	0.025
1B	72351715	0.741071	0.506818	0.63964	0.651104	0.6355	0.670224	0.6235	0.639279	0.273	0.05	0.149149	0.1325	0.143	0.131263	0.029	0.0285	0.102	0.0845	0.022	0.036	0.034034	0.0165	0.029	0.0325	0.0235	0.014	0.023
1B	72450518	0.742188	0.495902	0.628629	0.638917	0.6325	0.652508	0.6195	0.6295	0.2655	0.0465	0.151	0.131263	0.1545	0.145436	0.023	0.0275	0.097	0.0735	0.0205	0.0335	0.028028	0.0135	0.022	0.034	0.02	0.0135	0.02
2A	149	0.480402	0.440882	0.335671	0.563365	0.3865	0.546433	0.411411	0.497446	0.470262	0.0445	0.113918	0.103803	0.125752	0.113131	0.008	0.0246727	0.105025	0.0736473	0.01	0.0206862	0.0121951	0.016016	0.0235	0.0205	0.029	0.012012	0.0195195
2A	50054	0.497482	0.456914	0.347695	0.573899	0.4055	0.560159	0.414904	0.501527	0.475327	0.0435	0.112603	0.0959752	0.116851	0.10202	0.008	0.0206445	0.0883534	0.0646941	0.007	0.0289079	0.00964467	0.014014	0.0195195	0.015	0.019	0.00900901	0.0160321
2A	150179	0.506048	0.466466	0.347695	0.535906	0.4005	0.538373	0.420838	0.498471	0.474824	0.0695696	0.121181	0.0964286	0.10961	0.0970825	0.008	0.0125881	0.0681363	0.0496988	0.006	0.0241158	0.0106275	0.016	0.0170341	0.00851703	0.018018	0.00801603	0.0150451
2A	250329	0.479701	0.466142	0.345267	0.521607	0.391946	0.514922	0.424147	0.488522	0.466408	0.0527815	0.107602	0.0898584	0.10496	0.0972307	0.00725	0.0161006	0.0754357	0.0548939	0.008	0.0197251	0.0111164	0.014257	0.015015	0.0137789	0.018008	0.00700651	0.015023
2A	351795	0.512669	0.511593	0.342756	0.512001	0.390645	0.529625	0.431497	0.483433	0.473724	0.0463194	0.0884208	0.0730816	0.0892052	0.0833034	0.0075	0.0120505	0.062282	0.0520977	0.00725751	0.0168461	0.0118022	0.0115035	0.00826152	0.0125266	0.0157658	0.00576152	0.0135271
2A	450068	0.510079	0.516077	0.337752	0.482329	0.390171	0.524145	0.439241	0.482965	0.463517	0.040126	0.0818216	0.0625636	0.0806613	0.0729859	0.00775	0.0132693	0.0602788	0.0497659	0.00876052	0.0125926	0.015671	0.0117545	0.00875	0.0143138	0.0167668	0.00800801	0.0137575
2A	550188	0.552114	0.545138	0.327394	0.469415	0.395392	0.552486	0.428135	0.482345	0.474135	0.0283039	0.0706948	0.051087	0.0754395	0.0675837	0.009	0.0160419	0.0643472	0.0532571	0.0102595	0.0123064	0.0159261	0.00925375	0.00825	0.0157798	0.0142563	0.00826051	0.0137558
2A	650087	0.546065	0.535141	0.338272	0.465235	0.423459	0.538596	0.46902	0.51831	0.48271	0.0392618	0.0791816	0.0634054	0.0908757	0.080199	0.01175	0.0185391	0.0699046	0.0535234	0.0112605	0.0177903	0.0176785	0.0130045	0.01075	0.0182811	0.0177583	0.0117685	0.0152575
2A	750136	0.54277	0.530914	0.337946	0.460231	0.445201	0.54763	0.439986	0.500764	0.480429	0.043516	0.0852	0.0638247	0.0981583	0.083725	0.0132568	0.0195406	0.0732283	0.0505759	0.0125	0.0268036	0.0187517	0.0165	0.0125	0.0185241	0.0165	0.0162663	0.01425
2A	850019	0.525772	0.513338	0.334821	0.502749	0.47369	0.544256	0.461313	0.517964	0.48981	0.0475	0.090148	0.0701618	0.1024	0.0874342	0.01726	0.0215331	0.0780622	0.0526308	0.01325	0.0295744	0.020231	0.0691192	0.01275	0.02125	0.01525	0.0165078	0.0135
2A	950238	0.499069	0.509019	0.335157	0.52217	0.472672	0.558302	0.442978	0.501871	0.482721	0.0510486	0.0927955	0.0761877	0.10455	0.0917995	0.026008	0.0285376	0.0841295	0.0554161	0.019	0.0338523	0.02881	0.231989	0.01525	0.0240306	0.0175	0.0233125	0.01625
2A	1052229	0.453454	0.49499	0.333589	0.543219	0.477191	0.53883	0.462992	0.523606	0.483482	0.0445445	0.0885787	0.0745927	0.0995014	0.0862737	0.03475	0.0285215	0.0782787	0.0539954	0.029	0.0316024	0.0374067	0.362358	0.01825	0.0237929	0.0245	0.0205709	0.02602
2A	1150064	0.442331	0.505276	0.333083	0.557111	0.475217	0.540976	0.473281	0.531878	0.489352	0.0456074	0.0893938	0.0727001	0.0964979	0.0822348	0.039	0.0320421	0.0789913	0.0529741	0.03	0.0356068	0.0395465	0.441933	0.0205	0.0268267	0.02575	0.0197959	0.0696031
2A	1250073	0.407363	0.504256	0.333658	0.551899	0.465227	0.537119	0.468229	0.530803	0.484304	0.0468854	0.0961825	0.077081	0.104865	0.0946927	0.04025	0.0295295	0.0852493	0.0557789	0.03225	0.0388679	0.0426103	0.495269	0.02125	0.0278303	0.03075	0.0183142	0.15374
2A	1350149	0.396217	0.489991	0.330085	0.544186	0.459459	0.531966	0.476773	0.532402	0.471506	0.0441247	0.0929447	0.0801866	0.103802	0.0968069	0.03175	0.0210108	0.0794088	0.0552764	0.02575	0.0362336	0.0330622	0.477093	0.0165	0.0230713	0.03375	0.00977638	0.242963
2A	1450019	0.425925	0.5035	0.334854	0.557467	0.434184	0.553233	0.463167	0.527174	0.488293	0.0446105	0.0936048	0.0803434	0.106214	0.0980055	0.0305	0.0192902	0.0826653	0.0564876	0.0255	0.037946	0.0322588	0.488655	0.0195	0.0283122	0.03675	0.0122675	0.334967
2A	1550127	0.463556	0.517312	0.332669	0.550107	0.39948	0.571902	0.428721	0.504419	0.492378	0.0446329	0.101777	0.0808291	0.111526	0.102743	0.0250093	0.0213145	0.0879259	0.0599581	0.02075	0.0417241	0.0267407	0.478886	0.02225	0.0333428	0.03725	0.0135366	0.440077
2A	1650013	0.490543	0.51002	0.337185	0.547078	0.382458	0.567596	0.436271	0.51047	0.49198	0.0485726	0.109612	0.0894963	0.119114	0.111386	0.021272	0.0213392	0.0896794	0.0619285	0.0215	0.0430179	0.0234834	0.374405	0.0235	0.0338244	0.0425	0.0160361	0.488529
2A	1750755	0.508385	0.504278	0.327843	0.542255	0.357	0.55802	0.414327	0.492119	0.487382	0.0510744	0.111076	0.092191	0.120806	0.110879	0.0182683	0.0235796	0.0939916	0.0658449	0.02125	0.0472809	0.0199488	0.278665	0.028	0.0372989	0.044271	0.0205318	0.484328
2A	1850461	0.517424	0.516283	0.329576	0.550257	0.3435	0.548176	0.406635	0.494657	0.500323	0.0533234	0.117301	0.098618	0.127193	0.111843	0.0292793	0.0305989	0.0975945	0.073335	0.032021	0.0551882	0.0278637	0.181929	0.0337688	0.0395624	0.0510318	0.0265331	0.440651
2A	1950592	0.517875	0.517235	0.328073	0.544797	0.370634	0.541452	0.421478	0.495478	0.497402	0.0690433	0.131867	0.110373	0.142493	0.128643	0.0460205	0.0426277	0.108074	0.0892111	0.0495385	0.0679305	0.0464564	0.0871448	0.042527	0.0365519	0.0617688	0.0360225	0.361508
2A	2051009	0.530917	0.532521	0.332089	0.546135	0.376071	0.545792	0.431232	0.495459	0.492604	0.0710298	0.127679	0.107886	0.135096	0.125526	0.0587613	0.0438925	0.117804	0.092665	0.0627638	0.070577	0.0588645	0.02725	0.054766	0.0497998	0.069025	0.0492853	0.275572
2A	2150057	0.541612	0.546136	0.328893	0.561492	0.377787	0.542203	0.415865	0.488389	0.489362	0.065283	0.11587	0.100686	0.123255	0.117484	0.064	0.0431556	0.120361	0.0988871	0.0680248	0.0686688	0.0621247	0.0275	0.0565183	0.0531046	0.0652815	0.0522868	0.187339
2A	2250066	0.568618	0.569636	0.344729	0.591071	0.377676	0.537387	0.419441	0.504104	0.507865	0.0615	0.110761	0.098987	0.119565	0.110237	0.06625	0.0421332	0.116545	0.0942439	0.0685686	0.069071	0.0652342	0.02575	0.0542833	0.0568681	0.061269	0.0517916	0.161351
2A	2350362	0.560682	0.557866	0.339693	0.587904	0.377628	0.518315	0.433821	0.506754	0.494182	0.0545	0.108049	0.087579	0.110752	0.105175	0.059	0.0361376	0.113792	0.0913081	0.061025	0.0605273	0.0627378	0.0222583	0.04725	0.0518537	0.0515103	0.046046	0.190456
2A	2450158	0.531503	0.528123	0.323603	0.578691	0.376285	0.475676	0.445182	0.506612	0.475333	0.0405203	0.0932039	0.0688428	0.0914329	0.0844796	0.0355	0.0207851	0.0974449	0.0666765	0.0352853	0.0354518	0.0375135	0.0160035	0.032	0.0463583	0.0290213	0.0317818	0.269135
2A	2550083	0.521987	0.515782	0.306812	0.555669	0.402457	0.456212	0.446863	0.506183	0.477012	0.038772	0.0897642	0.0678286	0.0907323	0.0796335	0.0195	0.0168046	0.0840154	0.0639482	0.0207756	0.0281132	0.0234139	0.0115093	0.01975	0.0325381	0.0203168	0.0202798	0.339537
2A	2650054	0.477331	0.500505	0.301102	0.554026	0.436736	0.445879	0.478937	0.501531	0.476308	0.0380203	0.0888889	0.0673385	0.0899299	0.0780101	0.00825	0.0160735	0.0701762	0.0553042	0.0105048	0.0210421	0.0188641	0.01001	0.0135	0.02075	0.0185649	0.014799	0.313147
2A	2750268	0.443553	0.495489	0.304398	0.542564	0.462092	0.444844	0.474871	0.505658	0.484831	0.0417695	0.0931155	0.0777274	0.0973473	0.0885469	0.0162725	0.0223629	0.0781563	0.0691136	0.01925	0.0288518	0.0264222	0.0172761	0.02175	0.0270145	0.0235619	0.0231056	0.183167
2A	2850169	0.420427	0.471784	0.321482	0.582759	0.466674	0.450522	0.509589	0.497904	0.498007	0.041	0.08647	0.0800796	0.0885886	0.0797948	0.014265	0.02288	0.0778654	0.0670731	0.0185	0.0315759	0.024949	0.019771	0.0207593	0.0215215	0.0240286	0.0230692	0.0578609
2A	2950183	0.407589	0.459523	0.31948	0.569353	0.454148	0.444603	0.49743	0.491533	0.486088	0.04125	0.0920386	0.0865895	0.092187	0.0842571	0.013519	0.0218747	0.0806189	0.0680888	0.01675	0.0293169	0.0242061	0.0190271	0.0197558	0.0205205	0.0205	0.020839	0.0263405
2A	3050019	0.418658	0.460968	0.315882	0.569447	0.446869	0.441282	0.489873	0.503042	0.484218	0.04375	0.0969412	0.089472	0.100196	0.0888858	0.0132735	0.017559	0.0880897	0.0694272	0.015007	0.027599	0.0204584	0.015263	0.021507	0.021277	0.02075	0.0200815	0.0242593
2A	3150646	0.459928	0.452281	0.310267	0.537237	0.434596	0.468699	0.430542	0.4858	0.464975	0.0455	0.103208	0.0920935	0.098693	0.0911681	0.008	0.0140623	0.0876322	0.0697834	0.00876305	0.0250752	0.0184755	0.016523	0.0300063	0.0202836	0.0245	0.0185	0.0222643
2A	3250075	0.492103	0.482688	0.295156	0.514008	0.441614	0.497773	0.378689	0.493593	0.477916	0.04375	0.0992166	0.0867963	0.0925276	0.0896361	0.00525	0.0116156	0.0853282	0.0662267	0.00500703	0.0238129	0.0195095	0.0135225	0.0297593	0.0167668	0.022	0.0185	0.0215103
2A	3350036	0.521148	0.512385	0.297155	0.490538	0.459673	0.531097	0.349378	0.500535	0.472037	0.0470406	0.103405	0.0857834	0.0953053	0.098204	0.006	0.0136091	0.086212	0.0687844	0.00476305	0.0230763	0.0179472	0.0167668	0.0317685	0.0182683	0.024257	0.0175	0.020527
2A	3450036	0.53489	0.523005	0.305136	0.473627	0.466453	0.560083	0.34502	0.500301	0.465121	0.0392996	0.096678	0.0800613	0.0922311	0.0904255	0.00825	0.0196191	0.0822078	0.0681638	0.0095	0.0291861	0.0224544	0.0182725	0.029016	0.017274	0.0280384	0.0205	0.0227831
2A	3550028	0.55218	0.544953	0.308795	0.515222	0.488725	0.579126	0.408598	0.514981	0.488077	0.0368236	0.0875153	0.0806343	0.0975687	0.0911972	0.00575375	0.0233422	0.0811234	0.0687355	0.008	0.0228962	0.0227228	0.0112625	0.0150155	0.0147801	0.0167733	0.013	0.0185371
2A	3650466	0.536128	0.53181	0.313137	0.548819	0.489231	0.599216	0.465238	0.505092	0.481576	0.0358184	0.0907439	0.086562	0.100051	0.0914257	0.007503	0.0296	0.0814182	0.0681957	0.00875	0.0264119	0.0267985	0.013514	0.0147655	0.0175351	0.0205369	0.0132628	0.0205416
2A	3750338	0.536422	0.534125	0.318774	0.575404	0.486206	0.619242	0.489416	0.51087	0.490193	0.0358056	0.0948604	0.0850672	0.107129	0.0882509	0.00950501	0.0358455	0.0807908	0.0669318	0.00925	0.0278995	0.0335747	0.0152653	0.0135	0.0225551	0.0190225	0.0122676	0.0215215
2A	3850230	0.524227	0.522048	0.317876	0.58221	0.479224	0.608417	0.516381	0.522381	0.505264	0.0378066	0.0974817	0.0855432	0.109769	0.0900143	0.00875375	0.0350942	0.084044	0.0662255	0.00975	0.0308745	0.0361476	0.0142625	0.01175	0.0215531	0.0195103	0.0110176	0.0215235
2A	3950559	0.516496	0.515959	0.312163	0.601975	0.488231	0.592775	0.533916	0.532522	0.525328	0.0453211	0.0966597	0.0820739	0.104308	0.0905	0.008253	0.0376466	0.0855385	0.0625626	0.0085	0.0253129	0.0379524	0.014514	0.01275	0.0233832	0.0155364	0.00977331	0.0195105
2A	4052996	0.490167	0.492159	0.307702	0.568702	0.472427	0.567544	0.509553	0.521436	0.50817	0.0392893	0.0997419	0.0805597	0.102051	0.0909778	0.00925501	0.0389261	0.0925413	0.0603335	0.01625	0.0241099	0.0341561	0.0125083	0.0125065	0.0241432	0.0145339	0.00979899	0.0175093
2A	4150163	0.485666	0.476724	0.293474	0.515629	0.468451	0.555451	0.515806	0.524871	0.525837	0.046046	0.102791	0.0805704	0.10314	0.0926481	0.0105	0.0321285	0.100296	0.0599025	0.021	0.0278736	0.0336324	0.0155	0.0130073	0.0264301	0.0167902	0.0150857	0.01575
2A	4250582	0.487363	0.468323	0.293221	0.478041	0.475941	0.525662	0.514344	0.526945	0.535732	0.0435684	0.0971633	0.0743747	0.0989777	0.0890838	0.0085	0.0280921	0.0986027	0.0599301	0.022765	0.026607	0.0339287	0.0128091	0.0155155	0.0263692	0.0167852	0.0168196	0.016
2A	4350494	0.498671	0.470009	0.276866	0.44535	0.481212	0.512852	0.509328	0.524692	0.533762	0.0383003	0.0918653	0.0669197	0.0857262	0.0794936	0.00825	0.0215728	0.0944869	0.0555556	0.0232563	0.0243874	0.0261139	0.0109046	0.0157658	0.0269224	0.0167915	0.0185573	0.0142565
2A	4450831	0.500252	0.45826	0.281274	0.450292	0.462199	0.520197	0.521148	0.519343	0.52815	0.0320384	0.094218	0.0689516	0.0914191	0.0797735	0.01275	0.0157816	0.09124	0.0555811	0.0235175	0.0246115	0.0291933	0.00929627	0.0197705	0.0285423	0.016	0.0255784	0.0200143
2A	4550552	0.499688	0.449985	0.298356	0.489539	0.452199	0.516002	0.533753	0.505326	0.501062	0.0295448	0.0934352	0.0692098	0.0917122	0.0757076	0.01375	0.0112914	0.080787	0.0550551	0.0130078	0.0218067	0.0335762	0.0092061	0.0245088	0.0270413	0.0165	0.0287683	0.0242565
2A	4650038	0.463086	0.425262	0.316746	0.526293	0.453704	0.492242	0.536794	0.494966	0.427081	0.0330456	0.0918772	0.0682631	0.0882198	0.0742743	0.0155	0.0123371	0.0742661	0.0523547	0.0157578	0.0190597	0.0392039	0.00825	0.034034	0.0265788	0.0147573	0.036036	0.0345345
2A	4750185	0.448561	0.418503	0.327374	0.572334	0.429133	0.480481	0.547709	0.49473	0.368066	0.0342776	0.0961732	0.0738866	0.0888742	0.0776649	0.023	0.0171209	0.0761177	0.0578665	0.037	0.0158188	0.0589071	0.0090035	0.0337695	0.0275697	0.0192615	0.0580581	0.0410248
2A	4850129	0.449693	0.427975	0.331225	0.566078	0.441409	0.47413	0.524949	0.478966	0.288237	0.0400208	0.093221	0.0776427	0.0893457	0.0821161	0.026	0.0180712	0.0793652	0.0575841	0.03425	0.0155686	0.0582028	0.010005	0.030274	0.027817	0.0227573	0.0585243	0.041041
2A	4950008	0.489805	0.439604	0.310408	0.538139	0.457677	0.50138	0.491564	0.495102	0.239979	0.0385	0.0860509	0.0792311	0.0886254	0.0863545	0.02325	0.0198445	0.0685686	0.0533861	0.03525	0.0123407	0.0477817	0.0070035	0.026517	0.0280444	0.0225145	0.048792	0.0307808
2A	5050032	0.524492	0.454804	0.308069	0.506468	0.442134	0.510997	0.437247	0.495283	0.228228	0.05	0.0974902	0.102426	0.114786	0.111745	0.02025	0.0202877	0.0675936	0.0506184	0.02375	0.010822	0.0334347	0.00675	0.01925	0.0230083	0.021	0.0372892	0.0210153
2A	5150040	0.523923	0.462982	0.326091	0.512275	0.4134	0.545948	0.450242	0.500508	0.221327	0.05725	0.10198	0.11393	0.123882	0.124565	0.011	0.0152824	0.055594	0.0448593	0.007	0.0120453	0.00907107	0.00725	0.02075	0.017524	0.0115	0.0130457	0.0132583
2A	5293248	0.506273	0.458444	0.344802	0.576283	0.399299	0.520697	0.514831	0.519102	0.236871	0.0565	0.0942018	0.10007	0.10908	0.114067	0.008	0.0157956	0.0628736	0.0453635	0.0065	0.0145301	0.0108269	0.00875	0.01525	0.0147711	0.01225	0.0138078	0.0152588
2A	5352540	0.508502	0.438631	0.341472	0.601375	0.39425	0.517736	0.535801	0.543399	0.238376	0.046	0.090922	0.0830816	0.094255	0.0969664	0.0075	0.0137839	0.0679187	0.0478457	0.00725	0.0170341	0.0110836	0.00825	0.01275	0.015513	0.01125	0.0127543	0.01776
2A	5450033	0.52476	0.418012	0.350288	0.66037	0.441152	0.576681	0.615671	0.584111	0.265017	0.036	0.0949886	0.0686457	0.0881272	0.0828709	0.00975	0.0197949	0.0708986	0.049329	0.008	0.0238215	0.0143202	0.00925	0.0137568	0.022	0.0195	0.0127628	0.018012
2A	5550278	0.496164	0.38496	0.35261	0.658894	0.440172	0.576665	0.572747	0.579385	0.290639	0.0365	0.094523	0.0639074	0.0866067	0.0784303	0.0142608	0.0232861	0.0761127	0.0483723	0.00525	0.0235614	0.0180986	0.00825	0.0180123	0.02275	0.02475	0.0180245	0.0232638
2A	5650019	0.438695	0.422268	0.356312	0.641122	0.424941	0.601879	0.521384	0.577602	0.28928	0.04225	0.101218	0.0659431	0.0915916	0.0835836	0.0302548	0.0227959	0.0915767	0.0524072	0.00400075	0.0245828	0.0352943	0.008	0.0375068	0.024	0.03675	0.0327828	0.0358104
2A	5750594	0.419095	0.451727	0.351003	0.583972	0.38075	0.602383	0.489506	0.510932	0.268792	0.04525	0.0981332	0.0694025	0.0971087	0.0871074	0.055511	0.0212713	0.109039	0.0496256	0.006003	0.0213417	0.0428548	0.00825	0.0457618	0.02825	0.0622963	0.039524	0.0420716
2A	5850151	0.422283	0.50776	0.334769	0.545504	0.329398	0.572379	0.475194	0.476579	0.236387	0.03625	0.0815657	0.063307	0.0825826	0.0771245	0.0585	0.0202898	0.11225	0.0455481	0.00425225	0.0133	0.0427971	0.00675	0.04775	0.02725	0.0597778	0.0358069	0.0447966
2A	5950305	0.448843	0.497735	0.324393	0.543821	0.35553	0.563723	0.376841	0.423436	0.222233	0.0282748	0.0724794	0.0638965	0.0796128	0.0680206	0.04775	0.0208166	0.10425	0.0458614	0.00525	0.0145386	0.0309413	0.0067535	0.04075	0.02675	0.0497963	0.0281062	0.0363096
2A	6050118	0.478264	0.493051	0.325053	0.570059	0.410491	0.586053	0.308957	0.407511	0.241181	0.0448695	0.0858642	0.0789284	0.094703	0.0773203	0.043	0.0438307	0.0993028	0.0475932	0.031	0.036133	0.0284592	0.028254	0.04075	0.0385	0.02775	0.0233255	0.0525
2A	6150044	0.462673	0.459748	0.333084	0.580798	0.43684	0.610858	0.312518	0.41841	0.251253	0.0528082	0.104761	0.0885691	0.101997	0.0889763	0.036	0.0488685	0.0920528	0.0503825	0.03575	0.0413742	0.0312234	0.03126	0.042	0.0385521	0.016	0.0245421	0.0393031
2A	6250044	0.419537	0.424944	0.344043	0.613971	0.480284	0.63834	0.355144	0.431364	0.274157	0.0613725	0.111511	0.0910306	0.111974	0.0982523	0.039	0.0533898	0.103353	0.0501003	0.0475	0.0533735	0.0422078	0.03175	0.04975	0.0465411	0.02077	0.0223034	0.0405175
2A	6350209	0.401841	0.413084	0.334026	0.570407	0.446172	0.588253	0.483553	0.456301	0.249489	0.074	0.125571	0.0946249	0.110471	0.100115	0.0305	0.0481555	0.0976954	0.0461094	0.0455	0.05165	0.0480579	0.02525	0.04627	0.0486193	0.0227745	0.0170528	0.0350496
2A	6450052	0.38472	0.407726	0.327578	0.571289	0.445167	0.578053	0.500254	0.462144	0.250014	0.0695	0.131889	0.0874146	0.0999367	0.0926115	0.014	0.0576017	0.104157	0.0511815	0.049	0.0583801	0.0541978	0.012	0.053532	0.0586932	0.0397715	0.0307117	0.0172598
2A	6550033	0.461344	0.450855	0.31661	0.572607	0.453934	0.578857	0.503745	0.492488	0.245613	0.068	0.123222	0.0833887	0.100439	0.0882173	0.00775	0.0578078	0.0986974	0.0506752	0.0457698	0.0559996	0.0530955	0.00875	0.0503003	0.0631896	0.0508251	0.0344315	0.01575
2A	6650365	0.487421	0.472237	0.309574	0.56989	0.464099	0.580552	0.501097	0.501754	0.241325	0.05525	0.110155	0.076471	0.0991975	0.0870129	0.01	0.0626564	0.0983246	0.0514314	0.0377853	0.0506637	0.0550765	0.0145	0.0442943	0.0673485	0.0502645	0.0332114	0.01575
2A	6750235	0.514366	0.481856	0.305898	0.551676	0.449909	0.570698	0.487932	0.517859	0.233477	0.0472698	0.0982617	0.0788403	0.104402	0.0920706	0.0105	0.065482	0.0888467	0.0521174	0.0192668	0.0555276	0.0399704	0.014	0.0492708	0.0697438	0.0347745	0.0362775	0.0383156
2A	6850330	0.491849	0.483443	0.304766	0.526536	0.449045	0.549643	0.471838	0.5014	0.217936	0.0493604	0.101227	0.0795119	0.106897	0.0978123	0.01875	0.059047	0.0766144	0.0559546	0.007	0.0494862	0.0283203	0.0135	0.0445103	0.0590628	0.028765	0.036508	0.0578447
2A	6951620	0.493008	0.486458	0.331245	0.50667	0.453169	0.538869	0.466567	0.477648	0.225064	0.076188	0.125832	0.104021	0.127427	0.121986	0.05025	0.0547858	0.0920516	0.0554615	0.015513	0.0767952	0.0247925	0.01375	0.074	0.0554282	0.05575	0.0522775	0.0901227
2A	7051597	0.424438	0.484955	0.358804	0.511161	0.463622	0.555558	0.485118	0.479571	0.233967	0.0923685	0.118217	0.121287	0.139157	0.131164	0.0615	0.0424232	0.0995996	0.0574279	0.0385338	0.0924161	0.0131751	0.00475	0.0768307	0.0417675	0.07325	0.0705	0.106964
2A	7150014	0.389503	0.491976	0.380951	0.522629	0.490941	0.582921	0.509272	0.477804	0.248878	0.101852	0.10982	0.129695	0.140818	0.138131	0.0785	0.0180938	0.107861	0.0590146	0.0565218	0.0877765	0.010664	0.00500225	0.0653462	0.0235338	0.08775	0.0640325	0.0960961
2A	7254344	0.373478	0.512192	0.371841	0.553198	0.486409	0.551634	0.484237	0.530524	0.270626	0.069761	0.0816299	0.0987657	0.113058	0.111288	0.051	0.0130644	0.104642	0.0577309	0.058	0.068668	0.0099581	0.00425551	0.0408111	0.0232966	0.06225	0.0607735	0.0675546
2A	7350941	0.374106	0.529152	0.359646	0.569871	0.489212	0.532418	0.469699	0.549341	0.263758	0.042042	0.0759368	0.0794725	0.09225	0.0898241	0.0355	0.0132733	0.0903782	0.0562	0.036	0.0459521	0.0136551	0.00600601	0.03025	0.0235471	0.0345	0.03914	0.04075
2A	7450001	0.372063	0.53801	0.336762	0.589849	0.474946	0.524029	0.428352	0.558899	0.250019	0.0205205	0.0804148	0.0605542	0.0795435	0.0740571	0.01575	0.0157889	0.0786573	0.0519005	0.0135	0.0261569	0.012908	0.008502	0.02075	0.0247888	0.01625	0.0228668	0.023
2A	7550310	0.410247	0.548103	0.337404	0.591522	0.473957	0.543603	0.43054	0.540212	0.241323	0.022512	0.0792919	0.0587168	0.0794424	0.0711839	0.0165	0.0153129	0.07569	0.050852	0.012	0.0221675	0.0179649	0.0082535	0.02175	0.0230461	0.02	0.0203635	0.0222623
2A	7650009	0.426932	0.526394	0.331575	0.565809	0.452976	0.536889	0.407323	0.490597	0.218246	0.02175	0.0842647	0.0648134	0.0832669	0.0750655	0.01575	0.0168148	0.0846787	0.0548851	0.01175	0.0196208	0.0223926	0.0095	0.01925	0.0242876	0.01975	0.0193528	0.02002
2A	7750005	0.508819	0.540031	0.339856	0.572865	0.452441	0.575978	0.399267	0.500073	0.218364	0.019	0.0779353	0.0571429	0.0777792	0.0694117	0.011	0.0183665	0.079201	0.052356	0.0197989	0.0168227	0.0309612	0.00775	0.01475	0.0230348	0.0205	0.0185	0.0217816
2A	7850195	0.546465	0.534901	0.342449	0.562837	0.446047	0.577448	0.411556	0.498421	0.223428	0.02	0.0764944	0.0590684	0.0773792	0.0684118	0.00675	0.0259061	0.0850847	0.0527114	0.0212778	0.0222826	0.0317719	0.00725	0.01575	0.0290416	0.02375	0.01875	0.0217876
2A	7950223	0.525233	0.507094	0.328873	0.527192	0.433364	0.553369	0.41459	0.509573	0.220416	0.02425	0.0819964	0.0665724	0.0822467	0.0730509	0.01	0.0309003	0.0838257	0.0568411	0.0305496	0.0240884	0.0324167	0.00875	0.021	0.0337838	0.02725	0.02225	0.0255255
2A	8050236	0.552695	0.531945	0.314551	0.532475	0.441696	0.521927	0.435406	0.543598	0.235062	0.0245	0.0794464	0.0612635	0.0837073	0.0717704	0.011	0.0328513	0.0810817	0.0514816	0.02475	0.0263608	0.0232313	0.0085	0.0255	0.0378086	0.0315	0.02375	0.0260321
2A	8155648	0.501095	0.481831	0.301917	0.523423	0.4632	0.478246	0.466764	0.538653	0.232791	0.02275	0.0776922	0.0633994	0.079952	0.0746696	0.01225	0.0312813	0.07525	0.0481357	0.01975	0.0319136	0.0212336	0.008	0.029	0.0370543	0.0265105	0.022	0.0172638
2A	8250921	0.498298	0.486118	0.307808	0.538548	0.485568	0.415514	0.495436	0.530522	0.236162	0.0265	0.0759639	0.0612928	0.0782277	0.0743125	0.00975	0.0297946	0.0622755	0.0429174	0.01675	0.0303894	0.0247905	0.00875	0.034	0.0350701	0.0217558	0.023513	0.015
2A	8350026	0.4846	0.476623	0.319225	0.556745	0.503755	0.420833	0.493306	0.510065	0.237065	0.0325	0.0792172	0.0596193	0.0751866	0.0711016	0.00675	0.0331207	0.0615616	0.0424421	0.0125	0.0376469	0.0286321	0.01225	0.0365	0.0338176	0.016777	0.029029	0.01375
2A	8451145	0.476955	0.467449	0.317676	0.555093	0.489658	0.387658	0.483004	0.490007	0.228669	0.0385	0.0823279	0.0617647	0.0741464	0.0671319	0.005	0.0383708	0.0581218	0.0436941	0.0175	0.0325976	0.0376851	0.01225	0.03575	0.0393274	0.0190301	0.0350541	0.01625
2A	8551043	0.460933	0.450691	0.320164	0.589169	0.479783	0.426483	0.490729	0.497059	0.221836	0.036	0.0744794	0.0613305	0.0758986	0.0699065	0.00525	0.0431237	0.0548289	0.0409361	0.01975	0.0281321	0.0412632	0.01175	0.0355	0.0448169	0.0200205	0.0320596	0.016
2A	8650043	0.378535	0.36908	0.322698	0.614988	0.453241	0.501386	0.524175	0.523708	0.221949	0.02675	0.0691919	0.0597466	0.0728906	0.0694455	0.00425	0.0389064	0.052844	0.036661	0.01975	0.0115361	0.0370089	0.0105055	0.03375	0.0378443	0.021	0.0225451	0.0145
2A	8750006	0.370731	0.363197	0.320566	0.607961	0.444362	0.520234	0.53317	0.539358	0.211804	0.0225	0.0707714	0.0568814	0.069914	0.0639446	0.0045	0.0453266	0.0617893	0.0349411	0.032	0.00977934	0.0446521	0.0247703	0.04475	0.0487851	0.03225	0.0137831	0.027
2A	8850652	0.39617	0.393181	0.3149	0.609701	0.429143	0.508996	0.537834	0.516732	0.207506	0.02125	0.0689057	0.0542047	0.0674191	0.0627828	0.00975	0.056542	0.0793293	0.0360079	0.04725	0.0182996	0.0521801	0.0405405	0.053	0.0595672	0.04925	0.0107563	0.04625
2A	8950254	0.432849	0.426431	0.320372	0.58046	0.418255	0.468794	0.474287	0.510137	0.218643	0.0245	0.0778342	0.0547547	0.0679938	0.061915	0.02325	0.0464992	0.0916082	0.040513	0.0485	0.0315948	0.0434783	0.0415075	0.05475	0.049243	0.0485	0.013004	0.0525311
2A	9050338	0.484964	0.474858	0.312375	0.538541	0.410403	0.439635	0.411417	0.475062	0.223128	0.0362765	0.0798966	0.0639481	0.0775792	0.0726324	0.0270704	0.0401094	0.0871378	0.0489415	0.045	0.0376688	0.0378758	0.0357983	0.03975	0.043189	0.0455	0.02026	0.0518329
2A	9150093	0.497576	0.481592	0.313711	0.526804	0.424115	0.449979	0.414404	0.488953	0.224173	0.0452663	0.0835371	0.0702552	0.0834133	0.0767993	0.0215905	0.0313755	0.0669112	0.0488787	0.03375	0.0311731	0.0316096	0.0285411	0.033	0.0323718	0.0345	0.032	0.0410822
2A	9250379	0.541282	0.523158	0.308489	0.54356	0.425904	0.470002	0.437169	0.482782	0.221553	0.0483405	0.0904966	0.0713656	0.0910234	0.0827016	0.0125528	0.0390963	0.0601421	0.0488967	0.0405	0.0231506	0.0383091	0.0347856	0.03925	0.0453862	0.0385	0.038	0.0435481
2A	9351352	0.531787	0.513963	0.313431	0.558936	0.419004	0.506242	0.478627	0.497223	0.225276	0.0455664	0.0944444	0.0764531	0.0943317	0.0856061	0.00550651	0.0406224	0.0664074	0.0488967	0.0355	0.0178252	0.0358228	0.0365411	0.041	0.0486093	0.03775	0.041268	0.0435213
2A	9450160	0.510866	0.497583	0.330808	0.602107	0.412825	0.56392	0.515864	0.528372	0.252112	0.0433222	0.0919522	0.0742495	0.0944389	0.0880624	0.00675852	0.0383048	0.0733968	0.0466186	0.03575	0.0160414	0.0291682	0.0360519	0.04375	0.0470782	0.03475	0.0428042	0.0435
2A	9550247	0.516056	0.505274	0.342669	0.606884	0.394739	0.58396	0.498379	0.537117	0.258652	0.03983	0.0985334	0.0788448	0.0993937	0.0939223	0.00575501	0.033381	0.0843717	0.0517074	0.0285	0.0157949	0.0213925	0.0272808	0.035	0.0435168	0.02675	0.0315391	0.03425
2A	9651166	0.495072	0.489877	0.343051	0.591333	0.376732	0.623579	0.493861	0.544191	0.261273	0.036766	0.0963697	0.0777754	0.0987464	0.0962044	0.00800852	0.0273538	0.0946894	0.0580176	0.0185	0.0215529	0.0159185	0.0220579	0.028	0.0370145	0.02025	0.0258149	0.02775
2A	9750599	0.496149	0.488745	0.339219	0.592863	0.371839	0.620014	0.457273	0.524335	0.258267	0.0342991	0.0906997	0.0736978	0.0952366	0.091642	0.011005	0.0251128	0.0946894	0.0574782	0.01525	0.0190615	0.0134558	0.0150323	0.02475	0.0330473	0.0175	0.0212994	0.0225155
2A	9851309	0.551742	0.54477	0.321217	0.581316	0.387503	0.608932	0.449074	0.500839	0.243834	0.0370566	0.0848998	0.0703782	0.0856649	0.0786148	0.01275	0.0248258	0.088634	0.0541677	0.016	0.0220864	0.0167595	0.0135	0.01875	0.0302943	0.01175	0.0190103	0.019271
2A	9950126	0.54379	0.565167	0.302458	0.588946	0.361259	0.613781	0.466016	0.471112	0.237954	0.0337801	0.0777427	0.0654875	0.0769493	0.0717858	0.0135	0.0210703	0.0791583	0.0516631	0.014	0.0226044	0.0200598	0.01175	0.014	0.0232791	0.0105	0.0147568	0.0157645
2A	10050009	0.462165	0.582995	0.306205	0.594561	0.392268	0.606036	0.490747	0.441303	0.23957	0.0355711	0.0746457	0.0628166	0.0688564	0.0625393	0.013	0.023761	0.0728851	0.0445753	0.01525	0.020342	0.0195033	0.010753	0.01525	0.0215343	0.01025	0.0135	0.0195486
2A	10150139	0.399835	0.575162	0.303991	0.586303	0.417242	0.605372	0.502242	0.416812	0.24299	0.0337826	0.0657713	0.0556133	0.0588379	0.0573491	0.00875	0.01926	0.0571218	0.0358872	0.0110043	0.0170442	0.0201897	0.007002	0.01625	0.0182578	0.01301	0.009	0.0170301
2A	10250036	0.342802	0.488953	0.307273	0.596389	0.427768	0.545114	0.49927	0.438017	0.228888	0.0355311	0.0682793	0.0537512	0.0648856	0.0611501	0.00875	0.020268	0.0538316	0.0351407	0.00700425	0.0155175	0.0203974	0.0050015	0.01775	0.0195083	0.0162615	0.00725	0.0188064
2A	10350062	0.438221	0.362857	0.303511	0.627984	0.380411	0.533947	0.483107	0.506766	0.209995	0.037	0.0696555	0.0585595	0.0659142	0.0643222	0.0095	0.0182866	0.0510521	0.0315866	0.00675175	0.0142718	0.0221399	0.00775	0.01625	0.021	0.0190278	0.0085	0.0202733
2A	10450301	0.488895	0.261101	0.310743	0.626399	0.35637	0.521006	0.480449	0.544845	0.199185	0.041	0.0740547	0.0633514	0.0709262	0.0679395	0.0150442	0.0175577	0.0588404	0.0333003	0.01225	0.0125203	0.0149678	0.0125	0.0135	0.0212615	0.0192801	0.0130233	0.0220251
2A	10550049	0.534174	0.265919	0.319358	0.591587	0.34725	0.544041	0.447522	0.560498	0.209895	0.03725	0.0738439	0.0678138	0.0723948	0.0695457	0.0200502	0.0198205	0.0618936	0.0320125	0.0175113	0.0127758	0.0147643	0.015519	0.01475	0.0240256	0.0222818	0.0165422	0.02525
2A	10650202	0.527914	0.35612	0.330239	0.559222	0.33134	0.528457	0.417577	0.536387	0.225832	0.04	0.0837905	0.0810857	0.0955956	0.0875702	0.0200472	0.0185577	0.0741887	0.0433574	0.0205105	0.0122745	0.0167913	0.0175351	0.016758	0.0238089	0.018275	0.0147882	0.0228311
2A	10751415	0.534556	0.437914	0.341947	0.552449	0.335335	0.49403	0.425389	0.527049	0.240822	0.042276	0.0899448	0.0883214	0.104518	0.0920133	0.0260462	0.0243044	0.0771916	0.042397	0.023511	0.0168017	0.0220801	0.0192886	0.0187588	0.0293237	0.022021	0.0182912	0.0215687
2A	10850009	0.498442	0.505732	0.337912	0.546847	0.350952	0.492179	0.431218	0.483325	0.246304	0.0387698	0.090397	0.0876359	0.104375	0.0920648	0.02525	0.0266052	0.0796559	0.0439626	0.0265	0.0145379	0.0241511	0.0165175	0.0182583	0.0327846	0.02253	0.0172628	0.0193258
2A	10950222	0.443813	0.521447	0.322801	0.544088	0.331079	0.481525	0.439115	0.479258	0.262369	0.0692693	0.114954	0.0868848	0.11191	0.101482	0.061	0.0305777	0.111361	0.0381526	0.06075	0.0233127	0.0264229	0.0505195	0.054761	0.0367831	0.0242603	0.0572953	0.0558117
2A	11050106	0.406972	0.523721	0.304784	0.546205	0.331162	0.526334	0.454216	0.484438	0.310228	0.133533	0.158165	0.064794	0.121503	0.111568	0.12925	0.0265898	0.170671	0.032148	0.128849	0.0290893	0.0262088	0.11675	0.121098	0.0377966	0.0235165	0.127276	0.121
2A	11150353	0.425093	0.532502	0.309309	0.561697	0.348852	0.556285	0.490169	0.532402	0.369301	0.20975	0.209484	0.0750507	0.149859	0.146943	0.1995	0.0553607	0.228862	0.0535128	0.213618	0.0732964	0.0599718	0.200822	0.200345	0.0671022	0.04725	0.214	0.20875
2A	11250022	0.450479	0.549823	0.30959	0.574202	0.392435	0.571482	0.490942	0.536665	0.366244	0.14875	0.152861	0.0711619	0.143894	0.141508	0.186322	0.0488877	0.219271	0.0577678	0.202379	0.0690559	0.0556752	0.189213	0.18775	0.0590663	0.043	0.2025	0.19925
2A	11350083	0.432099	0.536714	0.295883	0.543641	0.391133	0.5524	0.463134	0.525585	0.312751	0.0675	0.0894727	0.0481798	0.105672	0.102961	0.121568	0.0117695	0.158426	0.0360992	0.12375	0.0283406	0.0149245	0.121912	0.126	0.0162743	0.0095	0.123	0.134109
2A	11450322	0.396438	0.546758	0.299252	0.497436	0.350546	0.570123	0.432971	0.523393	0.281904	0.02925	0.0603914	0.0522454	0.102265	0.0908605	0.0760703	0.0152653	0.121113	0.0392175	0.0755	0.0210616	0.0126746	0.07675	0.0995	0.0175351	0.0087535	0.0790068	0.0852555
2A	11550154	0.405111	0.504943	0.298809	0.444892	0.3096	0.532527	0.443225	0.506425	0.239776	0.03175	0.0662224	0.0550199	0.0877985	0.0748512	0.03125	0.01501	0.0837513	0.0390232	0.029	0.0195401	0.0111435	0.03475	0.067	0.0147743	0.0107555	0.0350278	0.0392181
2A	11650043	0.416083	0.494777	0.303134	0.441383	0.29175	0.52645	0.45672	0.495444	0.218803	0.0325311	0.0729483	0.0614194	0.0833314	0.071757	0.01025	0.014013	0.0708539	0.041522	0.0085	0.0177603	0.0118881	0.0147675	0.04175	0.0140343	0.0102543	0.0155233	0.0167598
2A	11750193	0.4842	0.475219	0.321632	0.491809	0.28575	0.503517	0.452214	0.494731	0.225892	0.0320376	0.0736746	0.0625	0.0741113	0.0695345	0.012	0.0107663	0.0753166	0.0454706	0.00975	0.0145336	0.0181686	0.0145145	0.029	0.0155193	0.0132583	0.0117618	0.0175263
2A	11850077	0.487755	0.435356	0.329572	0.53207	0.311	0.515431	0.461116	0.471865	0.224115	0.0265531	0.0738717	0.0633594	0.0744467	0.0678607	0.0185	0.00927281	0.0783377	0.0469849	0.01	0.0127954	0.0228873	0.0182665	0.015	0.0222625	0.0192841	0.00901478	0.0242891
2A	11950020	0.519688	0.397992	0.33174	0.533411	0.33575	0.553382	0.457144	0.463306	0.23284	0.0310803	0.0831638	0.0694822	0.0798087	0.0757792	0.0275	0.00902155	0.0881384	0.0504758	0.0145085	0.0158474	0.0334873	0.02725	0.01175	0.0375375	0.0320541	0.00850851	0.0297695
2A	12050790	0.510097	0.32925	0.326891	0.462624	0.33625	0.59185	0.513731	0.420167	0.232465	0.0350757	0.0849247	0.0665248	0.0816583	0.0746933	0.0245	0.00851703	0.0838982	0.045395	0.0115035	0.0155926	0.0397395	0.025	0.01775	0.0432693	0.0287956	0.00675325	0.0302723
2A	12150067	0.504219	0.3045	0.332243	0.427264	0.342334	0.610093	0.522226	0.407556	0.234075	0.0440651	0.0850505	0.0652777	0.0855902	0.0765575	0.018	0.0117668	0.0822953	0.0375431	0.0102593	0.0158418	0.0456827	0.01975	0.029018	0.0498435	0.021011	0.0075	0.0207548
2A	12253886	0.492628	0.304343	0.34059	0.419408	0.336607	0.608097	0.534495	0.445303	0.234587	0.0405624	0.0794819	0.0590178	0.0770978	0.0679063	0.0065	0.01302	0.078	0.037	0.007	0.0117932	0.0370842	0.00975	0.033266	0.0388492	0.00975852	0.00851354	0.0125085
2A	12350129	0.501217	0.339262	0.346297	0.422047	0.368039	0.581021	0.50645	0.496114	0.230068	0.0385832	0.0766462	0.0577742	0.0758466	0.0679703	0.00475	0.0173004	0.07875	0.0372688	0.0095	0.0140845	0.0256558	0.012	0.0260175	0.0348818	0.012525	0.0107781	0.0135414
2A	12450003	0.530164	0.391848	0.345869	0.456353	0.398075	0.5893	0.530931	0.552105	0.239568	0.0315557	0.0633765	0.0479103	0.0629577	0.0577389	0.00775	0.018564	0.069	0.0347638	0.01175	0.0165926	0.0177779	0.0117558	0.0195133	0.0296256	0.0132766	0.0102738	0.0135356
2A	12550917	0.544758	0.48111	0.349235	0.484712	0.453189	0.588332	0.535483	0.556923	0.243465	0.0317655	0.0576745	0.043002	0.0597785	0.0518037	0.01025	0.0188064	0.0545	0.032335	0.011	0.0213953	0.0142277	0.0135083	0.01425	0.0238024	0.0127675	0.0102693	0.0162871
2A	12650004	0.489051	0.47016	0.331576	0.465569	0.4255	0.620261	0.542006	0.55547	0.225685	0.0310936	0.0532599	0.0414867	0.0585	0.0482862	0.01225	0.0172733	0.0522768	0.0340616	0.01075	0.0211254	0.0131712	0.0132633	0.013263	0.0197873	0.0107553	0.00751204	0.016257
2A	12750019	0.498633	0.501772	0.350081	0.450406	0.42498	0.613103	0.532909	0.551185	0.284792	0.0346102	0.0681505	0.0472976	0.0668211	0.0543697	0.1045	0.103561	0.0608186	0.0413433	0.01225	0.109898	0.0162281	0.0155103	0.0155205	0.0235657	0.0117733	0.0102635	0.01975
2A	12850241	0.469027	0.476966	0.358127	0.407994	0.39725	0.642639	0.555591	0.567774	0.36021	0.0353596	0.0770245	0.0523274	0.0746493	0.0661629	0.268257	0.181762	0.0689011	0.0460709	0.0207635	0.267057	0.0276495	0.120707	0.017767	0.0270564	0.0195188	0.0105	0.0220115
2A	12950094	0.48376	0.49025	0.373748	0.453455	0.43625	0.615515	0.534866	0.559061	0.446546	0.0330504	0.0824122	0.054726	0.0776506	0.0728964	0.41316	0.179217	0.0723906	0.0470709	0.0187583	0.396492	0.0276642	0.267897	0.0175	0.0273104	0.0217748	0.009	0.0215308
2A	13050108	0.496218	0.499228	0.380819	0.500013	0.47625	0.569089	0.458368	0.494048	0.482109	0.0292898	0.0694871	0.0531141	0.0683342	0.0653693	0.50373	0.115104	0.0650751	0.0415832	0.0155125	0.477765	0.0294963	0.417809	0.01625	0.0235158	0.02325	0.008	0.022031
2A	13151348	0.491399	0.488742	0.380624	0.519402	0.464722	0.625553	0.401172	0.452401	0.477967	0.0237929	0.0570735	0.0441563	0.056	0.05303	0.497235	0.0233336	0.05575	0.0338426	0.00925601	0.473449	0.0224343	0.351011	0.017	0.0177593	0.02175	0.00875	0.0245361
2A	13250871	0.463097	0.444742	0.3765	0.544676	0.471892	0.644444	0.344165	0.395269	0.471511	0.0205511	0.044957	0.0359602	0.04575	0.0391174	0.518141	0.0195396	0.04475	0.0270408	0.009	0.494927	0.0189665	0.217182	0.016	0.01875	0.01725	0.0112578	0.0265265
2A	13350083	0.477646	0.460573	0.386088	0.551267	0.447627	0.693452	0.389104	0.380479	0.491968	0.0287986	0.046958	0.0432567	0.0475215	0.0458343	0.526876	0.0312808	0.0535	0.0270153	0.01875	0.510801	0.0277955	0.05425	0.025	0.0265376	0.02802	0.0155155	0.0342633
2A	13452841	0.523065	0.498278	0.376184	0.497929	0.453854	0.557906	0.444434	0.410344	0.445356	0.0580987	0.0682738	0.0650128	0.0543372	0.0540606	0.402363	0.035035	0.0512718	0.0300175	0.02175	0.388297	0.0325928	0.0262615	0.022	0.0326394	0.030771	0.0160425	0.0360459
2A	13550075	0.599865	0.581692	0.360774	0.417561	0.42419	0.387436	0.469855	0.490679	0.359619	0.0650736	0.0789529	0.0740081	0.0603096	0.0599006	0.210204	0.0282783	0.0467733	0.0325178	0.0175	0.203812	0.0286385	0.0270704	0.01475	0.02791	0.0240115	0.0122937	0.0288076
2A	13650073	0.586312	0.56534	0.354399	0.362243	0.41925	0.36894	0.413642	0.539503	0.252515	0.0640797	0.0826785	0.0775797	0.06925	0.06373	0.0228891	0.0288203	0.0555556	0.0330386	0.02525	0.0256262	0.0361737	0.0291301	0.0250195	0.0303474	0.03	0.0187884	0.0270448
2A	13750140	0.550971	0.536001	0.363017	0.40264	0.412921	0.408131	0.372347	0.483066	0.238457	0.038111	0.0684758	0.0556291	0.0654008	0.0600763	0.0226391	0.0250838	0.0605258	0.0370772	0.02675	0.0281055	0.0344735	0.0223288	0.0307595	0.0322823	0.02425	0.0147625	0.0207603
2A	13850110	0.516531	0.505962	0.36654	0.467215	0.425926	0.465525	0.421319	0.480144	0.232594	0.0316439	0.0694401	0.0570287	0.0637223	0.0555542	0.0168364	0.0182941	0.0618118	0.0380757	0.02126	0.0225516	0.0340758	0.0160502	0.0185128	0.0255363	0.02025	0.00875	0.0200098
2A	13950073	0.500593	0.484742	0.35544	0.489376	0.418163	0.491508	0.444632	0.470998	0.222977	0.0274034	0.0680156	0.0534856	0.0597203	0.0542607	0.01	0.0148115	0.0635969	0.0393493	0.016009	0.0147778	0.0262332	0.012765	0.01675	0.0175321	0.03175	0.00575	0.0172776
2A	14050052	0.493415	0.48158	0.366628	0.51207	0.42975	0.49206	0.443309	0.471248	0.248172	0.0503272	0.0691668	0.0752161	0.0900933	0.0835289	0.042	0.0494756	0.0677304	0.044943	0.0440088	0.0441767	0.0534286	0.0420125	0.04575	0.0418337	0.05975	0.025	0.0160352
2A	14150037	0.525861	0.514342	0.376724	0.54662	0.395684	0.53493	0.488197	0.52203	0.266557	0.0519829	0.0623399	0.0697495	0.083	0.0840636	0.09625	0.0544631	0.0679516	0.0409245	0.04725	0.0529	0.056592	0.04325	0.051	0.0497998	0.06575	0.0303019	0.0783615
2A	14256043	0.569083	0.559434	0.388028	0.572616	0.401441	0.542471	0.497603	0.54783	0.286473	0.0537758	0.0654325	0.0718614	0.0855298	0.091083	0.1	0.0546404	0.0656711	0.0393974	0.04975	0.0640414	0.0606724	0.0437568	0.05075	0.0520746	0.04625	0.0312896	0.112419
2A	14400476	0.571648	0.562228	0.380314	0.582426	0.401313	0.564318	0.512002	0.563595	0.270466	0.0363828	0.0670547	0.0589157	0.0717855	0.0752478	0.078	0.0325905	0.0693193	0.0350306	0.0375	0.047625	0.0484577	0.0250063	0.0305	0.03775	0.03175	0.0220599	0.113113
2A	14450027	0.582293	0.571261	0.384619	0.59312	0.391284	0.586203	0.530834	0.583161	0.276537	0.0285145	0.0672762	0.0498226	0.0640711	0.068159	0.0615058	0.021574	0.0655303	0.0345506	0.0427818	0.0295748	0.0530571	0.0135075	0.0195	0.0285235	0.033	0.0162911	0.1107
2A	14550418	0.588284	0.576581	0.37793	0.607616	0.399741	0.584533	0.517151	0.579804	0.280577	0.0275	0.0730654	0.0547376	0.0721087	0.0668292	0.013007	0.0308826	0.0612843	0.0407926	0.101172	0.0306424	0.105876	0.017017	0.02025	0.0345974	0.086892	0.0130391	0.0490591
2A	14653793	0.579647	0.562884	0.38432	0.602779	0.361937	0.581055	0.510333	0.569143	0.274454	0.0629005	0.0808205	0.0633232	0.098712	0.0889429	0.0102528	0.0356104	0.0844972	0.0383878	0.140891	0.0253364	0.142058	0.0197823	0.05275	0.0383343	0.110891	0.0291094	0.0205514
2A	14750312	0.578107	0.566257	0.377424	0.598104	0.384584	0.586489	0.506247	0.576944	0.266759	0.100038	0.0802068	0.0647639	0.129006	0.122111	0.00925	0.0376537	0.11529	0.0378689	0.150466	0.0226141	0.152221	0.0172783	0.0895	0.0368104	0.0919493	0.0463174	0.0230452
2A	14850037	0.546702	0.537768	0.364079	0.551115	0.403253	0.550136	0.476544	0.548265	0.243831	0.1298	0.0759311	0.0599085	0.151842	0.151016	0.004	0.0261549	0.15022	0.0337204	0.123858	0.0160744	0.126736	0.0137718	0.125	0.027575	0.0376014	0.0658158	0.0240492
2A	14950020	0.545715	0.539432	0.354239	0.546024	0.39877	0.591149	0.514119	0.575168	0.244475	0.0968468	0.0650898	0.0529253	0.125203	0.125584	0.0075	0.0286803	0.12975	0.0356535	0.0883141	0.0120416	0.0928588	0.01775	0.09125	0.0283204	0.027	0.0495562	0.0265153
2A	15051490	0.533347	0.521085	0.334763	0.53995	0.357426	0.600843	0.527908	0.568591	0.244106	0.0610611	0.0680462	0.0524601	0.100122	0.0951785	0.00925	0.025074	0.10175	0.0383511	0.0559287	0.0107992	0.0595705	0.01975	0.0572608	0.0275667	0.02475	0.0303275	0.0267623
2A	15156187	0.501138	0.496441	0.32495	0.522003	0.364072	0.595936	0.520158	0.559093	0.229462	0.035035	0.088515	0.0651068	0.0789078	0.0744078	0.01075	0.0260823	0.078035	0.0408385	0.0235	0.0110543	0.0264314	0.0195	0.0237558	0.0260125	0.0215	0.0167902	0.0257655
2A	15253385	0.506077	0.490766	0.307997	0.521165	0.371238	0.578622	0.504605	0.542799	0.231524	0.0335145	0.107865	0.0824213	0.0789078	0.0731417	0.01525	0.0267876	0.0695606	0.0400753	0.01575	0.013303	0.0183544	0.01925	0.0152608	0.0265145	0.0192568	0.0135135	0.02475
2A	15350020	0.463772	0.449474	0.300401	0.482984	0.389803	0.543534	0.477313	0.512678	0.218012	0.0335113	0.125681	0.0980374	0.0736219	0.069598	0.01475	0.0275433	0.0610871	0.041106	0.011	0.0120438	0.0140674	0.01525	0.0157575	0.0265265	0.0170098	0.0135065	0.0217618
2A	15465098	0.431438	0.412897	0.301018	0.456913	0.411706	0.531559	0.457751	0.495842	0.207025	0.0355	0.125378	0.0996767	0.0740807	0.0711982	0.0155	0.0253006	0.0590937	0.0411089	0.00975	0.0165613	0.014838	0.012	0.0152568	0.0232598	0.0150165	0.0110075	0.021259
2A	15550364	0.456588	0.446115	0.319813	0.471204	0.428396	0.530013	0.465952	0.499548	0.219539	0.03775	0.115531	0.0943279	0.0673855	0.0651569	0.017	0.0230461	0.0493056	0.0335667	0.0095	0.0157723	0.0161019	0.011	0.0155	0.0205135	0.0157658	0.00900651	0.0212618
2A	15651142	0.456592	0.438111	0.343854	0.474364	0.432909	0.563447	0.494301	0.514792	0.218151	0.04	0.0894989	0.0757443	0.0677098	0.0604542	0.017	0.0233157	0.0500245	0.0363229	0.01	0.0157753	0.016849	0.00925	0.01925	0.0177595	0.016016	0.006503	0.0195195
2A	15750064	0.491398	0.450218	0.374077	0.528123	0.429288	0.591548	0.519732	0.551468	0.232591	0.04	0.0796383	0.0596484	0.0810595	0.0700477	0.01325	0.0183157	0.055	0.0423098	0.017	0.0215348	0.0223591	0.00875	0.022	0.0205261	0.0167565	0.00575576	0.0180103
2A	15850193	0.523914	0.482373	0.399748	0.573429	0.431552	0.620239	0.559067	0.59076	0.252148	0.04775	0.0873737	0.0633651	0.0885126	0.078815	0.01175	0.0170502	0.0585	0.0428319	0.02075	0.023023	0.0245029	0.009	0.028	0.0197861	0.01775	0.00776202	0.01876
2A	15950477	0.540723	0.492023	0.410086	0.619854	0.427786	0.637824	0.577404	0.629769	0.269491	0.046	0.0975748	0.065049	0.0946875	0.0854416	0.01025	0.0210452	0.06375	0.0443335	0.02275	0.0280261	0.0258028	0.0105	0.026	0.0220356	0.018	0.00725726	0.0177678
2A	16050563	0.516795	0.511581	0.407593	0.634448	0.39923	0.638184	0.569898	0.640024	0.274372	0.051525	0.106265	0.0761572	0.103966	0.0952831	0.032	0.0177942	0.06425	0.0443355	0.02375	0.0285768	0.0306387	0.009	0.0425	0.0217854	0.0160251	0.00700802	0.0180088
2A	16150091	0.480066	0.48127	0.405757	0.648635	0.40691	0.661293	0.582596	0.653788	0.278169	0.0595947	0.107215	0.0758154	0.106474	0.0985846	0.033	0.0162741	0.0573031	0.0390792	0.0175	0.0270603	0.0270666	0.00725	0.0385	0.0195095	0.0132711	0.007004	0.0205113
2A	16250256	0.43127	0.431658	0.395745	0.651965	0.419219	0.666732	0.571627	0.657159	0.274978	0.0556088	0.10568	0.0771924	0.10687	0.094083	0.03575	0.0147936	0.0558282	0.0401204	0.012	0.0250826	0.0226212	0.00625	0.03675	0.02	0.0145251	0.00725	0.02075
2A	16350054	0.42583	0.425665	0.394925	0.643421	0.442319	0.661403	0.578976	0.656028	0.279536	0.125192	0.0952238	0.136346	0.0963855	0.0896283	0.0225	0.0160442	0.0570805	0.0398946	0.013	0.0246262	0.022163	0.0065	0.054	0.02125	0.0160301	0.00776128	0.021
2A	16456395	0.411508	0.415487	0.40064	0.648961	0.457417	0.668394	0.589535	0.660228	0.279984	0.128934	0.103425	0.138423	0.101557	0.0967437	0.01125	0.015767	0.0575767	0.0434543	0.0115	0.0233319	0.0175779	0.00675	0.04325	0.01825	0.0155	0.00877261	0.01925
2A	16550030	0.417442	0.44947	0.410393	0.637548	0.491435	0.655229	0.587204	0.652686	0.285105	0.122125	0.115638	0.13346	0.113852	0.110392	0.01425	0.017025	0.065032	0.0435557	0.0105	0.0223394	0.0156286	0.00925	0.04425	0.01875	0.01525	0.0102748	0.01925
2A	16663490	0.35027	0.463094	0.417981	0.632013	0.514738	0.63983	0.591349	0.643685	0.289813	0.124101	0.142249	0.131942	0.139941	0.138392	0.0165	0.0175515	0.06975	0.0407445	0.01175	0.0203131	0.0188923	0.01075	0.044	0.01525	0.013	0.0105407	0.0247846
2A	16750251	0.308251	0.46362	0.425009	0.65097	0.531878	0.655445	0.600713	0.65944	0.287155	0.0940716	0.155214	0.0988496	0.155405	0.153826	0.016	0.0167924	0.0635	0.0355206	0.01175	0.018314	0.0175943	0.01	0.019	0.013	0.011	0.00977708	0.0283094
2A	16850305	0.24894	0.466718	0.445876	0.658913	0.58418	0.661528	0.613654	0.665948	0.300353	0.04925	0.189466	0.0679819	0.195946	0.19114	0.01875	0.0185598	0.0755	0.0375905	0.0122553	0.0235718	0.0204034	0.013	0.01975	0.0152645	0.012	0.0102723	0.0380576
2A	16950809	0.229211	0.394842	0.450681	0.665576	0.604197	0.666866	0.618289	0.66988	0.296583	0.0545	0.205067	0.0735172	0.218379	0.210178	0.018	0.0175781	0.07775	0.038265	0.0132563	0.0225577	0.0206544	0.0115	0.0165	0.015019	0.0135095	0.00901104	0.0417918
2A	17057088	0.270336	0.459128	0.447552	0.661475	0.608129	0.671172	0.609926	0.663952	0.294333	0.06075	0.200104	0.0779223	0.213964	0.205886	0.017	0.0203226	0.0852993	0.047	0.0137638	0.0243446	0.0191471	0.0125	0.01475	0.0202765	0.0180133	0.00925325	0.039039
2A	17150029	0.270522	0.470227	0.443211	0.659907	0.611514	0.674079	0.607802	0.660241	0.29865	0.0655731	0.192567	0.084765	0.203203	0.19509	0.01525	0.0220542	0.0885435	0.0527778	0.0137638	0.02332	0.0198878	0.012	0.01275	0.0235308	0.0222595	0.00925	0.0360218
2A	17250995	0.303957	0.469876	0.427608	0.646503	0.586094	0.661828	0.588479	0.651297	0.287468	0.0730681	0.175427	0.084513	0.177746	0.173044	0.0155	0.0233116	0.0918418	0.0506054	0.013007	0.0223178	0.020141	0.01025	0.01125	0.0265113	0.0227728	0.00875	0.0380238
2A	17350163	0.386252	0.513687	0.408827	0.634842	0.545949	0.649998	0.572098	0.638286	0.287325	0.0698272	0.124005	0.0873327	0.122873	0.119787	0.01275	0.033263	0.0910911	0.055359	0.020757	0.0245441	0.0277631	0.01825	0.01875	0.0340528	0.0277635	0.01525	0.156932
2A	17450155	0.437445	0.521389	0.39879	0.632282	0.519503	0.645109	0.56588	0.62881	0.282849	0.061778	0.108038	0.0849527	0.102553	0.103831	0.0175	0.0277831	0.0845433	0.0518544	0.0225	0.0213082	0.0300413	0.01425	0.022	0.0290436	0.0212605	0.0167638	0.291346
2A	17550686	0.525053	0.534786	0.383256	0.59069	0.507766	0.602714	0.53154	0.589373	0.272044	0.0573869	0.0999526	0.0851101	0.0920921	0.0935973	0.02375	0.0307715	0.0823323	0.0490766	0.0325	0.0240706	0.0402098	0.017	0.025023	0.0285473	0.0180038	0.0207583	0.38871
2A	17650458	0.561145	0.538534	0.367819	0.554819	0.495491	0.563876	0.495219	0.550594	0.260281	0.0561405	0.0963053	0.0875734	0.091291	0.0887911	0.0265	0.0283066	0.0770348	0.048271	0.03925	0.023583	0.0450232	0.01575	0.0257685	0.0267944	0.0182575	0.0222638	0.455991
2A	17750268	0.532539	0.515891	0.363124	0.556443	0.49524	0.560406	0.498185	0.550231	0.25839	0.0521888	0.0962513	0.0799252	0.0823323	0.0811785	0.02875	0.0172846	0.0723223	0.0467728	0.0355	0.0183604	0.0419611	0.00675	0.0200283	0.0177816	0.0102543	0.014008	0.427498
2A	17850102	0.560313	0.537491	0.345809	0.547377	0.506018	0.551337	0.479004	0.545999	0.249609	0.0474199	0.0859839	0.0720777	0.0768624	0.0744321	0.02825	0.0175361	0.0668806	0.0431306	0.0385	0.0190964	0.0430598	0.00725175	0.0205411	0.0192615	0.0127575	0.0135	0.38742
2A	17950440	0.553689	0.539707	0.348284	0.577927	0.511004	0.582652	0.508851	0.576893	0.260373	0.0390624	0.0821427	0.0706617	0.0823317	0.077984	0.02625	0.0130198	0.0683507	0.0461406	0.03675	0.0168612	0.0424895	0.0075045	0.018277	0.0185225	0.0125	0.0135	0.390782
2A	18050065	0.548338	0.539141	0.34936	0.606641	0.505018	0.603225	0.529004	0.596855	0.265871	0.034817	0.0778279	0.0707379	0.0836673	0.0801142	0.027	0.0147796	0.0653801	0.0463878	0.03625	0.01585	0.0453433	0.00825325	0.0227728	0.0185205	0.01375	0.0125	0.41785
2A	18150315	0.554295	0.549235	0.346623	0.607589	0.497168	0.607517	0.532824	0.594237	0.273538	0.0327978	0.0747838	0.0716811	0.086884	0.083544	0.0280138	0.0185522	0.0640947	0.0451416	0.04125	0.0181092	0.0492766	0.00950325	0.0245205	0.023023	0.0175	0.0142583	0.439474
2A	18250046	0.576928	0.567481	0.345105	0.58181	0.504901	0.585422	0.509273	0.571267	0.265009	0.029029	0.069536	0.0697847	0.0818367	0.0768736	0.0277633	0.022558	0.0640641	0.041023	0.0427735	0.0175875	0.0523983	0.0115	0.027014	0.0260383	0.0205	0.014506	0.44212
2A	18350051	0.573254	0.559722	0.35038	0.559361	0.492546	0.557554	0.496078	0.546904	0.267793	0.030267	0.0685194	0.0743512	0.0768477	0.0720188	0.0275153	0.0237999	0.0618399	0.0362708	0.0495263	0.0181001	0.0595628	0.0110048	0.031	0.0282783	0.021009	0.0125085	0.463604
2A	18455444	0.579072	0.561582	0.340143	0.540587	0.499498	0.539715	0.48281	0.53262	0.26041	0.0302803	0.0621866	0.0670058	0.0645	0.062179	0.0307658	0.0170283	0.0548121	0.032	0.0555275	0.017851	0.0618654	0.00900601	0.03025	0.026016	0.0172553	0.0102568	0.453125
2A	18550202	0.582359	0.562934	0.337333	0.560187	0.506859	0.557594	0.496073	0.551491	0.263947	0.029767	0.0662979	0.0671171	0.06075	0.0605922	0.0305	0.0155291	0.0542768	0.036	0.0545843	0.0168121	0.0613586	0.0072545	0.027774	0.0215305	0.0130073	0.0105	0.465472
2A	18650283	0.570526	0.554975	0.337352	0.597962	0.494425	0.590883	0.522729	0.590979	0.277419	0.0312655	0.0675169	0.0656226	0.0615646	0.0611816	0.03375	0.0202823	0.04925	0.0375	0.05132	0.0155233	0.0529478	0.00775	0.0247776	0.0222723	0.0137558	0.0107741	0.504783
2A	18780664	0.566486	0.556204	0.33639	0.606388	0.495957	0.600598	0.52997	0.599886	0.279707	0.0330168	0.0656779	0.066948	0.0600566	0.0580731	0.03675	0.0188002	0.045	0.03575	0.0535925	0.0168096	0.0577117	0.0065	0.0277745	0.0228024	0.0125	0.0102641	0.505097
2A	18876065	0.567197	0.559063	0.338767	0.621223	0.498483	0.611768	0.54332	0.60851	0.282694	0.0340168	0.062929	0.0650384	0.0593011	0.0577457	0.036	0.0228102	0.043	0.035014	0.0543343	0.0170636	0.0590424	0.00775	0.029524	0.0233109	0.0145	0.0110151	0.517694
2A	18950033	0.556908	0.547279	0.346544	0.633591	0.493457	0.625658	0.552841	0.62019	0.297501	0.0320478	0.0663123	0.0684864	0.060335	0.0580119	0.037	0.0263423	0.0445396	0.038517	0.051317	0.0173164	0.0555966	0.00900601	0.0280256	0.0235594	0.0165	0.0102728	0.530133
2A	19051201	0.549551	0.543901	0.34396	0.632795	0.490259	0.645885	0.561944	0.631694	0.305952	0.0297776	0.0656566	0.0647038	0.0596791	0.0526872	0.03525	0.0280992	0.0498655	0.0375823	0.048	0.0200896	0.0525073	0.0115075	0.02625	0.0273064	0.0185098	0.00851982	0.54204
2A	19159854	0.530581	0.524511	0.344313	0.626075	0.483681	0.638937	0.565366	0.626739	0.308773	0.0307801	0.063855	0.0667043	0.0633768	0.0564176	0.038	0.0238555	0.0503816	0.0365772	0.0562768	0.0205671	0.0600689	0.011756	0.02475	0.0275301	0.0177588	0.00875876	0.527992
2A	19250006	0.527649	0.521705	0.346578	0.605268	0.480736	0.619705	0.549024	0.600439	0.301442	0.0300433	0.0670695	0.068913	0.0666285	0.0596924	0.03	0.0226069	0.0601528	0.0411254	0.0545278	0.0212828	0.0581395	0.010506	0.02325	0.0265265	0.0170093	0.0110045	0.50188
2A	19350331	0.527385	0.525553	0.353586	0.591032	0.487713	0.59802	0.535243	0.587071	0.28934	0.034768	0.0675365	0.0695822	0.0686353	0.0603157	0.0305	0.0195844	0.0595873	0.0373432	0.054778	0.0225451	0.0580222	0.0095	0.022763	0.0275098	0.014759	0.0105105	0.484382
2A	19450475	0.540398	0.536389	0.364346	0.584793	0.503249	0.583032	0.523844	0.574519	0.281407	0.0367658	0.0698085	0.0746621	0.0725373	0.0655009	0.0302831	0.0192979	0.055029	0.0388284	0.0555265	0.0170255	0.062496	0.007	0.0242638	0.0267768	0.0135065	0.00951202	0.477755
2A	19550122	0.559268	0.552035	0.36211	0.587826	0.514012	0.582033	0.528421	0.576233	0.279125	0.0367688	0.0675058	0.0734062	0.0736127	0.0700935	0.0305356	0.0190205	0.053	0.0365551	0.0525273	0.0165477	0.0625252	0.00625	0.022762	0.0222723	0.0145	0.00875876	0.459287
2A	19652617	0.573742	0.558888	0.350601	0.601685	0.520866	0.596094	0.537066	0.591661	0.288163	0.0335	0.0694097	0.0714968	0.0708916	0.0690393	0.0282806	0.0175108	0.052	0.0385183	0.05075	0.0167919	0.0577523	0.00525	0.0215283	0.0192806	0.01425	0.00876202	0.468031
2A	19750209	0.579658	0.563283	0.357692	0.623824	0.533414	0.616093	0.556696	0.613927	0.291887	0.0322635	0.0685821	0.0682515	0.0721114	0.0671933	0.0269876	0.01725	0.05175	0.0405195	0.046	0.0192896	0.055304	0.0035	0.0177743	0.0165165	0.01475	0.00900651	0.483276
2A	19858599	0.58749	0.562892	0.346734	0.628686	0.535971	0.624557	0.559668	0.61878	0.295083	0.0305316	0.0699178	0.066194	0.0703599	0.0682178	0.0270107	0.0200125	0.051	0.0402715	0.0470501	0.0165958	0.0578381	0.00425	0.018016	0.0175175	0.0145	0.00875125	0.489655
2A	19950440	0.587712	0.554426	0.314573	0.623897	0.527456	0.615509	0.548366	0.610863	0.292271	0.0307808	0.072954	0.0697703	0.0695676	0.0699191	0.0257755	0.0207635	0.05475	0.042523	0.0508086	0.023619	0.0567793	0.006	0.01701	0.0200085	0.0175	0.01025	0.486181
2A	20051161	0.595412	0.55018	0.286166	0.59991	0.528217	0.590301	0.525187	0.586287	0.289117	0.0347766	0.0721327	0.0758284	0.0690315	0.0652964	0.0246837	0.0207603	0.0555	0.0427718	0.0583211	0.0230986	0.064007	0.00775	0.021765	0.0205085	0.01825	0.013	0.496921
2A	20150404	0.610926	0.564709	0.294769	0.567764	0.536271	0.552327	0.495119	0.551965	0.278087	0.0343008	0.0669843	0.0755413	0.06675	0.0606125	0.0274694	0.0207708	0.0535	0.0387705	0.0560491	0.0250931	0.063582	0.00825	0.02375	0.0225138	0.0165	0.0135	0.50788
2A	20250227	0.606012	0.561354	0.293717	0.525958	0.542437	0.513457	0.460122	0.515427	0.26443	0.0367868	0.0656027	0.0766538	0.0655	0.0614047	0.0285	0.0192693	0.0522743	0.0372873	0.0590686	0.0230986	0.0642298	0.008	0.024	0.0237623	0.01725	0.0125105	0.510769
2A	20350012	0.613248	0.566127	0.295982	0.492554	0.544238	0.480887	0.4285	0.479743	0.253119	0.0362675	0.0622811	0.076743	0.0655	0.0596076	0.0277623	0.0167828	0.0537991	0.0365518	0.058	0.0250346	0.0615444	0.008	0.02325	0.0275436	0.018	0.00976633	0.50654
2A	20450261	0.590122	0.563072	0.333164	0.497475	0.534138	0.489727	0.440822	0.488212	0.261926	0.0385385	0.0577384	0.0725228	0.0610641	0.0542969	0.029516	0.0197934	0.0482983	0.0312968	0.05475	0.0225343	0.0614655	0.00875	0.02025	0.0270551	0.01725	0.00952709	0.489691
2A	20550129	0.553058	0.530794	0.32984	0.519828	0.506859	0.506774	0.458066	0.513065	0.260539	0.0405405	0.0627551	0.0677593	0.0648449	0.0619059	0.0305128	0.0195241	0.0475729	0.0317986	0.05375	0.0193087	0.059797	0.00825	0.01875	0.0268024	0.01725	0.00902108	0.456774
2A	20652026	0.519884	0.500759	0.316236	0.55417	0.475274	0.543703	0.484631	0.547103	0.272317	0.0450225	0.0681993	0.0673668	0.0665992	0.0629447	0.035766	0.0210544	0.0472973	0.0320993	0.0565	0.0200682	0.064908	0.00875	0.02225	0.026329	0.01575	0.0100221	0.428314
2A	20750041	0.488642	0.478416	0.313509	0.564926	0.447191	0.566356	0.497014	0.56601	0.275853	0.0440235	0.0714368	0.0704349	0.0697858	0.065674	0.03725	0.022022	0.050273	0.0365935	0.0565	0.0205514	0.0658748	0.01	0.02375	0.0293253	0.01875	0.011011	0.409255
2A	20850012	0.497826	0.487905	0.329816	0.567355	0.453722	0.572943	0.492413	0.570331	0.269589	0.0355	0.0695299	0.0664404	0.069283	0.062248	0.0320143	0.0160321	0.0550248	0.0413183	0.052	0.0210466	0.0606422	0.00625	0.025	0.0262979	0.01375	0.0102655	0.420591
2A	20952069	0.503263	0.49749	0.338782	0.566162	0.460737	0.573088	0.494974	0.568486	0.274743	0.038	0.0712918	0.0744743	0.071786	0.0606009	0.0340183	0.017524	0.057	0.0413132	0.0530228	0.0195185	0.0651292	0.0065	0.023	0.0298295	0.0135	0.00875876	0.426935
2A	21050091	0.507149	0.499031	0.336277	0.574756	0.467731	0.578784	0.500505	0.569468	0.273618	0.0342705	0.0700648	0.0703096	0.0712845	0.0618076	0.0292643	0.0172665	0.0585278	0.0448124	0.049774	0.02178	0.064425	0.00625	0.02025	0.0285285	0.014	0.00826653	0.435517
2A	21150101	0.515198	0.498654	0.324924	0.588546	0.473239	0.586754	0.521821	0.580192	0.279735	0.0355185	0.0635294	0.0672204	0.066037	0.0564872	0.0280163	0.0162718	0.0522961	0.0380496	0.047025	0.0188155	0.0606447	0.00325	0.019759	0.024763	0.01025	0.00625826	0.439171
2A	21257860	0.494521	0.482913	0.305456	0.576109	0.452374	0.575087	0.513789	0.565667	0.270807	0.035021	0.0608948	0.0672013	0.0635636	0.0578016	0.0325	0.019522	0.0472973	0.0353117	0.0482743	0.0160643	0.0614147	0.0045	0.018258	0.0235123	0.0105	0.00675651	0.419959
2A	21350166	0.506725	0.493195	0.309091	0.585805	0.461414	0.585401	0.520562	0.572965	0.279627	0.038519	0.0591366	0.0672966	0.0612823	0.0581162	0.035	0.025821	0.0442961	0.0357996	0.0495235	0.0213213	0.0605144	0.00775726	0.0205098	0.0265148	0.0145	0.00952708	0.427054
2A	21450057	0.518122	0.504473	0.31483	0.591634	0.473393	0.596125	0.530082	0.588896	0.292942	0.055039	0.0746525	0.0840122	0.0788003	0.0761012	0.06	0.0473819	0.0635205	0.0527633	0.07175	0.0435863	0.082774	0.030779	0.0425085	0.047287	0.03625	0.0345933	0.433738
2A	21550469	0.517813	0.51104	0.322678	0.585195	0.47011	0.593131	0.518796	0.580563	0.287312	0.0538643	0.0757013	0.0820795	0.079778	0.0779581	0.05825	0.0472996	0.0657678	0.052288	0.0705	0.0418006	0.0813489	0.0320865	0.042	0.045262	0.03825	0.0376043	0.430098
2A	21650053	0.513023	0.511111	0.330422	0.571117	0.47663	0.588067	0.507755	0.572565	0.282331	0.0543191	0.0750441	0.0808701	0.0808622	0.0792213	0.0565	0.0464187	0.06675	0.0545155	0.0685	0.045045	0.0791375	0.033288	0.04425	0.0455455	0.04125	0.0396008	0.433257
2A	21750119	0.519116	0.512092	0.315502	0.58507	0.474902	0.596797	0.52112	0.587035	0.291125	0.0563462	0.0757457	0.0804684	0.0798106	0.0777604	0.0575	0.048016	0.06475	0.052517	0.07075	0.0445541	0.0796791	0.0330368	0.0465	0.043509	0.04125	0.0388551	0.432434
2A	21850039	0.499959	0.491314	0.301231	0.563684	0.453247	0.571153	0.507885	0.56629	0.270191	0.0282944	0.0532846	0.0621889	0.0610611	0.0539659	0.02925	0.0220992	0.0465	0.0303129	0.04975	0.0202996	0.0578317	0.00825802	0.024764	0.0215215	0.0172568	0.014261	0.408754
2A	21950684	0.489899	0.485568	0.299487	0.561544	0.44648	0.573685	0.511323	0.561291	0.262941	0.0260368	0.0576883	0.0652988	0.0675992	0.0601185	0.02925	0.0218373	0.05075	0.0363481	0.04675	0.0178162	0.0522188	0.00800852	0.023762	0.0205318	0.0152568	0.0127693	0.414487
2A	22050062	0.514636	0.503037	0.313084	0.566665	0.459541	0.579087	0.515665	0.568315	0.268078	0.0280256	0.0600507	0.0644259	0.0723519	0.0642134	0.031	0.0260916	0.05075	0.0384139	0.0475	0.0196042	0.0545529	0.00925	0.024264	0.0222934	0.0145078	0.0140195	0.42968
2A	22150402	0.541385	0.527028	0.323637	0.574525	0.47611	0.579831	0.517837	0.571665	0.26593	0.0272796	0.0628652	0.0647446	0.0735438	0.066976	0.02775	0.023582	0.0555	0.040646	0.04325	0.0173423	0.05182	0.00825	0.0217635	0.0202788	0.0127563	0.0127831	0.449185
2A	22250051	0.561737	0.546023	0.357814	0.581681	0.5029	0.594725	0.523451	0.579459	0.265828	0.0287705	0.0643855	0.0590282	0.0813732	0.0737664	0.02225	0.0238191	0.0642843	0.0426445	0.03825	0.0208715	0.049062	0.00925	0.01951	0.0207839	0.0152575	0.0147796	0.474386
2A	22350191	0.582043	0.567725	0.376548	0.58788	0.523343	0.599866	0.530079	0.581642	0.281656	0.0372796	0.0673095	0.0615115	0.0855023	0.0800082	0.02125	0.0220369	0.061777	0.0460974	0.042	0.0200886	0.0497699	0.0075	0.02025	0.0192778	0.01475	0.0147726	0.509786
2A	22450280	0.572474	0.562323	0.372803	0.608966	0.511022	0.614453	0.541907	0.607825	0.289053	0.05125	0.0762786	0.0744722	0.0893022	0.0888833	0.02675	0.0285579	0.0647803	0.0540333	0.055	0.0310354	0.0610092	0.01725	0.03	0.0306068	0.0205	0.0215718	0.506877
2A	22550238	0.54862	0.536111	0.361167	0.599356	0.478826	0.603882	0.53464	0.598634	0.287061	0.0490265	0.0689711	0.069304	0.0840864	0.0810055	0.0237625	0.0268183	0.0576208	0.0525223	0.0505	0.0293144	0.0539028	0.0150235	0.028	0.0340787	0.02075	0.021339	0.463345
2A	22651419	0.539631	0.528842	0.356157	0.591144	0.467758	0.58963	0.524096	0.587665	0.283293	0.05102	0.0696565	0.0706742	0.0829412	0.0804602	0.0232525	0.0268116	0.0553154	0.0522845	0.05525	0.0257673	0.0577919	0.015509	0.02775	0.0365963	0.02225	0.0200602	0.401939
2A	22750285	0.534534	0.520184	0.353766	0.576762	0.4595	0.576192	0.511811	0.571945	0.267151	0.0462753	0.0691268	0.0679171	0.0831673	0.0807013	0.0170145	0.0271004	0.0550867	0.04675	0.04725	0.0225527	0.0501059	0.0157871	0.0205	0.0331296	0.02275	0.0195905	0.250514
2A	22850025	0.561648	0.544326	0.361729	0.553163	0.48956	0.546564	0.491652	0.541453	0.254976	0.0367698	0.0557833	0.0518565	0.0758498	0.0665736	0.00700701	0.0175006	0.0435662	0.03627	0.0335	0.0122869	0.0368315	0.00501505	0.0095	0.0246832	0.0168259	0.0075183	0.145605
2A	22950503	0.569707	0.553012	0.364107	0.532255	0.51251	0.523681	0.473928	0.519824	0.239226	0.03925	0.0607298	0.059757	0.0855786	0.0778118	0.00950701	0.0208833	0.0477735	0.0368109	0.0335	0.0143058	0.0381057	0.00651856	0.01275	0.0246469	0.0166054	0.00952008	0.0451117
2A	23055472	0.584933	0.566728	0.364182	0.532088	0.534195	0.526682	0.475943	0.5193	0.242979	0.0418006	0.0585688	0.0581344	0.0842369	0.0768589	0.0102545	0.0207638	0.043523	0.0345733	0.031	0.0160481	0.0338895	0.00726704	0.0177628	0.0246282	0.0191104	0.00926854	0.0371114
2A	23150215	0.585227	0.56683	0.370555	0.527981	0.533456	0.518311	0.465976	0.515986	0.240722	0.0465895	0.0596358	0.0592014	0.09	0.0808233	0.011258	0.0198984	0.0485238	0.0378224	0.0295	0.0165537	0.0335856	0.00776679	0.0182633	0.0253423	0.0170889	0.0102671	0.0371277
2A	23250165	0.577896	0.555702	0.368202	0.518274	0.523481	0.509352	0.456326	0.513207	0.236561	0.0473703	0.0661528	0.0612956	0.091623	0.083965	0.010755	0.0195995	0.0550874	0.0388644	0.031	0.0185645	0.0356759	0.010016	0.021763	0.0230049	0.0180354	0.0112675	0.0395968
2A	23353351	0.573941	0.551105	0.366132	0.513295	0.514787	0.505006	0.44722	0.513469	0.234177	0.0501505	0.0682913	0.0634947	0.0895927	0.083984	0.0102565	0.0180798	0.0553681	0.0361083	0.03425	0.0188062	0.0372182	0.0117658	0.0237635	0.0267478	0.0212615	0.0125241	0.0392893
2A	23450475	0.569475	0.547471	0.332957	0.548934	0.481429	0.541664	0.476777	0.545355	0.253647	0.0501517	0.0718986	0.0686426	0.095616	0.0880196	0.010755	0.0208332	0.056367	0.0400832	0.03575	0.0192886	0.0419459	0.0100045	0.019019	0.024024	0.019	0.0107643	0.0400198
2A	23636637	0.563499	0.535203	0.313963	0.559403	0.463423	0.554918	0.483843	0.557375	0.255115	0.0478656	0.0733689	0.0718057	0.0987093	0.0911506	0.012505	0.0223312	0.0611268	0.042336	0.037	0.0202851	0.0431345	0.011504	0.0165075	0.0242743	0.01875	0.011518	0.0402713
2A	23669540	0.564281	0.53557	0.313949	0.558379	0.463124	0.55306	0.483338	0.556868	0.254362	0.0476146	0.0736199	0.0713336	0.0986715	0.0903549	0.012505	0.0223312	0.0613771	0.0420847	0.0365	0.0202851	0.0426274	0.011504	0.0165075	0.0242743	0.01875	0.0117685	0.0400208
2A	23750173	0.557915	0.529608	0.306297	0.566431	0.45922	0.560381	0.493693	0.564556	0.261099	0.0498117	0.0782908	0.0683013	0.0966483	0.0877649	0.0120065	0.0222761	0.0596233	0.0400782	0.038	0.0192972	0.0440561	0.01075	0.018507	0.025025	0.02075	0.00952457	0.0417918
2A	23853964	0.569461	0.536961	0.303353	0.569945	0.466911	0.571477	0.503146	0.568973	0.264252	0.0485213	0.0754614	0.0691838	0.089824	0.0848982	0.0140053	0.0235471	0.0545819	0.0360933	0.03575	0.0190376	0.0435301	0.012	0.0182573	0.0295271	0.02375	0.0112788	0.042772
2A	23957827	0.563908	0.537779	0.300739	0.571982	0.46424	0.575589	0.504097	0.568911	0.263285	0.0492748	0.072942	0.0745519	0.0988995	0.0913466	0.0135	0.0227956	0.0525526	0.0365855	0.03475	0.017512	0.0452047	0.011	0.015757	0.0282783	0.02275	0.0112786	0.0407715
2A	24050043	0.574433	0.546368	0.294342	0.577273	0.468631	0.583213	0.51344	0.569536	0.267684	0.052023	0.0713242	0.0750766	0.0985523	0.0897014	0.013	0.0235528	0.0488209	0.0370898	0.03375	0.0145303	0.046002	0.00925	0.01675	0.027264	0.0228802	0.0117585	0.0452718
2A	24150070	0.565005	0.54543	0.326758	0.549337	0.482239	0.551872	0.48819	0.53848	0.258385	0.0470235	0.0681485	0.0725967	0.093298	0.0857148	0.01475	0.0218633	0.0475689	0.0356605	0.0325	0.0142974	0.0454149	0.0105	0.02075	0.026512	0.0237542	0.0137695	0.0445223
2A	24250437	0.563259	0.546605	0.32235	0.542601	0.480832	0.548247	0.490448	0.535148	0.255005	0.0435223	0.0655772	0.0778721	0.0962995	0.0932296	0.015	0.0221278	0.0485711	0.0369735	0.03375	0.0128288	0.045944	0.00851807	0.02025	0.0255128	0.0207106	0.014257	0.0425
2A	24350241	0.551994	0.543899	0.31926	0.536149	0.473248	0.540986	0.485405	0.531312	0.253126	0.0470235	0.0645146	0.0805016	0.100606	0.0974205	0.0135	0.022144	0.0523241	0.0389447	0.03375	0.0145916	0.047229	0.00926305	0.01875	0.0235351	0.0182604	0.013507	0.0422688
2A	24460269	0.552189	0.541853	0.323767	0.53357	0.474723	0.536251	0.485887	0.531476	0.252751	0.0543126	0.0693422	0.0804716	0.101602	0.0999661	0.01575	0.0274366	0.0533215	0.037687	0.0375	0.0206167	0.0461476	0.0120211	0.023	0.0285286	0.0212667	0.0175175	0.0410406
2A	24554850	0.550738	0.536714	0.332329	0.535889	0.476301	0.534309	0.484092	0.5325	0.263534	0.0530955	0.071409	0.084089	0.10536	0.104969	0.01475	0.0241123	0.0552823	0.0371907	0.0404459	0.0191261	0.0514196	0.0112671	0.02	0.0225225	0.0177573	0.0152725	0.0388424
2A	24650131	0.545217	0.523228	0.327199	0.550995	0.48204	0.553141	0.500611	0.549628	0.267695	0.0591182	0.0694629	0.0776783	0.102305	0.101485	0.014	0.0220704	0.0545	0.0345345	0.0456783	0.0214034	0.056154	0.01075	0.02325	0.0230286	0.0167665	0.0132633	0.0436329
2A	24750252	0.536298	0.514976	0.336788	0.564115	0.493716	0.560631	0.502096	0.555504	0.266178	0.0594009	0.0687777	0.0714139	0.0962953	0.0939237	0.015	0.019804	0.051	0.0345345	0.0430216	0.0221248	0.05581	0.01225	0.023	0.022761	0.0177726	0.013018	0.0438814
2A	24850163	0.53695	0.512716	0.33262	0.57838	0.499649	0.572779	0.513394	0.562427	0.274209	0.0584004	0.0675254	0.0688671	0.0945425	0.0928469	0.0135	0.0200105	0.05025	0.033033	0.0451049	0.0216174	0.0569604	0.0125	0.021	0.0235	0.0175211	0.0120193	0.0464272
2A	25075548	0.536023	0.512863	0.332989	0.578092	0.49897	0.575008	0.512552	0.564312	0.271702	0.0571058	0.0669876	0.0715089	0.0943372	0.0925395	0.01375	0.02125	0.0502755	0.0340193	0.0432489	0.0198517	0.056151	0.0125	0.02125	0.02425	0.0195263	0.0117821	0.0441426
2A	25150240	0.535244	0.511962	0.324874	0.585126	0.489958	0.58911	0.523908	0.573401	0.275079	0.055354	0.0649487	0.0726681	0.0920917	0.0920259	0.011	0.0195	0.0492765	0.0340205	0.0411606	0.0165769	0.0554508	0.01125	0.018	0.02275	0.0180361	0.0100251	0.0423601
2A	25250010	0.527558	0.505115	0.320089	0.602762	0.479936	0.608312	0.534556	0.586484	0.274186	0.0500739	0.0602075	0.0690213	0.0888835	0.086052	0.0105	0.0190103	0.0500235	0.0372665	0.0392254	0.0180633	0.0567376	0.01	0.01525	0.0215	0.0142786	0.00927306	0.0415639
2A	25350063	0.519233	0.505686	0.323677	0.608638	0.478055	0.612741	0.540768	0.593755	0.270949	0.0480767	0.0582001	0.0696207	0.0881335	0.087942	0.011	0.0195088	0.0490253	0.0385195	0.03475	0.0200295	0.0478843	0.00875	0.01375	0.0265	0.0150326	0.00952232	0.0377703
2A	25457831	0.527988	0.511447	0.329974	0.619898	0.467515	0.618889	0.54183	0.600426	0.27763	0.0447966	0.0586791	0.0729767	0.0908877	0.088087	0.012	0.018259	0.051524	0.0360148	0.03475	0.018508	0.047981	0.008	0.01625	0.0267981	0.0143098	0.0105261	0.0375767
2A	25550371	0.510036	0.500805	0.324087	0.626417	0.441882	0.621659	0.543341	0.606886	0.2771	0.045	0.0578175	0.0728255	0.0895453	0.088567	0.01575	0.0167833	0.051	0.0352655	0.036	0.0197605	0.0420038	0.00625	0.01875	0.0239289	0.0132973	0.0102708	0.0352989
2A	25651243	0.50902	0.50359	0.333821	0.640009	0.448065	0.625138	0.546717	0.61762	0.283383	0.04625	0.0609508	0.0700433	0.0895897	0.0878427	0.0195	0.0160411	0.0522748	0.0325325	0.03775	0.022	0.0406083	0.00625	0.0215	0.0251883	0.0133078	0.00951102	0.0370937
2A	25750237	0.524837	0.516534	0.312185	0.655885	0.442577	0.639369	0.56559	0.633393	0.288722	0.04725	0.061118	0.0722373	0.0920917	0.0889882	0.01775	0.0167813	0.053777	0.032032	0.03675	0.0195	0.0387788	0.006	0.02175	0.02417	0.0128088	0.00901102	0.0385952
2A	25851788	0.528286	0.510093	0.29005	0.666307	0.432341	0.64773	0.569631	0.638977	0.293982	0.04675	0.0633803	0.072621	0.0950932	0.0848093	0.01425	0.0157803	0.0533066	0.0330168	0.04	0.016264	0.0421473	0.00575	0.022	0.0191787	0.00925926	0.00775	0.0388452
2A	25950033	0.521185	0.506349	0.291951	0.653292	0.435121	0.640784	0.563629	0.632974	0.294185	0.046	0.0624899	0.0722912	0.0972467	0.0860242	0.01325	0.0150301	0.0548351	0.0362863	0.039	0.0170289	0.0426718	0.005502	0.01625	0.0191409	0.00876102	0.00625	0.0375351
2A	26051015	0.530898	0.518296	0.294179	0.643717	0.435615	0.629952	0.560067	0.624403	0.29169	0.0465	0.0634709	0.0729376	0.0963465	0.0848977	0.01	0.0147829	0.0548329	0.036036	0.03875	0.0155327	0.0424273	0.005752	0.0175	0.021267	0.00826277	0.00725	0.0405421
2A	26150088	0.520216	0.503527	0.28361	0.64565	0.428458	0.635017	0.566288	0.629389	0.289437	0.0425	0.061678	0.0711428	0.0922173	0.0780699	0.00925	0.0167924	0.0555839	0.0365365	0.039	0.0150381	0.0451781	0.005752	0.01625	0.0230185	0.010014	0.00650601	0.0418141
2A	26250135	0.50733	0.490209	0.295023	0.631388	0.426814	0.623573	0.555316	0.609129	0.28028	0.04	0.0646378	0.076175	0.0920879	0.0809208	0.01	0.0172818	0.0573106	0.04002	0.03725	0.0145557	0.0440637	0.00501254	0.014	0.0195093	0.0122528	0.00700952	0.0415213
2A	26350036	0.504732	0.493204	0.317472	0.610001	0.437315	0.604532	0.544225	0.590177	0.273524	0.03675	0.060173	0.067852	0.0845647	0.0779134	0.0115681	0.0168087	0.0515516	0.0392708	0.03525	0.0163067	0.0453422	0.0067663	0.0140063	0.0225093	0.015006	0.00675977	0.0407713
2A	26451821	0.512676	0.500487	0.310128	0.611657	0.44229	0.603133	0.544035	0.591997	0.271772	0.0375	0.0574255	0.0651572	0.0794507	0.0728349	0.0130209	0.0185441	0.0470396	0.0355	0.03725	0.0167921	0.0475409	0.00926302	0.014763	0.02126	0.0167593	0.00851703	0.0412705
2A	26562546	0.503005	0.491263	0.292664	0.615891	0.436667	0.611245	0.544804	0.597141	0.272259	0.03725	0.0595349	0.0655561	0.0802413	0.0760753	0.0132945	0.0185371	0.0472941	0.0365	0.03775	0.0177951	0.0485858	0.00925978	0.013514	0.0187688	0.0165	0.00701403	0.041021
2A	26650251	0.495778	0.484776	0.273244	0.613462	0.427478	0.606411	0.537287	0.596442	0.272881	0.03775	0.059763	0.0671602	0.0842634	0.0768301	0.0138129	0.0192883	0.0482966	0.0385	0.0415	0.0170414	0.0494372	0.00876354	0.012012	0.0185185	0.01675	0.00876227	0.0422923
2A	26750025	0.498793	0.486253	0.254614	0.611729	0.431639	0.61463	0.548579	0.607787	0.278802	0.04325	0.063256	0.0697726	0.0837178	0.0791145	0.0157709	0.0200392	0.0480401	0.0335178	0.042	0.0210466	0.0504824	0.00926302	0.0182981	0.0230118	0.01675	0.0120153	0.0472778
2A	26850085	0.494903	0.48528	0.258186	0.605675	0.430212	0.606821	0.542629	0.604871	0.278661	0.0465	0.0625626	0.0702584	0.0862639	0.0805122	0.0173652	0.0227728	0.0482956	0.034766	0.04075	0.0195804	0.0492165	0.00950952	0.0180421	0.0260128	0.0175	0.0137685	0.0488271
2A	26989545	0.493655	0.484789	0.261227	0.596175	0.424387	0.604146	0.527347	0.597823	0.270673	0.0480223	0.0688004	0.0758472	0.0926254	0.0832044	0.01625	0.0205271	0.055085	0.0407678	0.0392645	0.019803	0.0436869	0.00775752	0.0212854	0.0230115	0.01775	0.0140241	0.0445613
2A	27114408	0.494394	0.485809	0.261478	0.596225	0.425433	0.603434	0.527338	0.597564	0.271175	0.0480223	0.0693044	0.0758472	0.0926254	0.0832044	0.01575	0.0205271	0.0553358	0.0407678	0.0392645	0.019803	0.0439394	0.00775752	0.0212854	0.0230115	0.01775	0.0140241	0.0445613
2A	27150118	0.491568	0.484289	0.26704	0.590728	0.421207	0.597403	0.523613	0.593714	0.270178	0.049023	0.0730827	0.0789857	0.0951305	0.087743	0.01625	0.0195271	0.0585918	0.0432683	0.038765	0.0193022	0.0439121	0.00775701	0.0215346	0.0227628	0.0175	0.0132728	0.0440618
2A	27250008	0.521056	0.508896	0.317682	0.604706	0.463643	0.605627	0.539636	0.600962	0.274552	0.0480466	0.0623167	0.0723529	0.0894599	0.0845223	0.014	0.0227913	0.0550782	0.04027	0.0332648	0.0208236	0.0401868	0.0105095	0.0205346	0.0272761	0.02475	0.0145291	0.0410476
2A	27350252	0.50706	0.500247	0.322785	0.605514	0.462695	0.603426	0.53576	0.601565	0.273798	0.0457951	0.0631716	0.0758203	0.0984498	0.0894728	0.0115	0.0197858	0.0551143	0.04275	0.031014	0.0155427	0.0369316	0.00975	0.017	0.0268034	0.0215	0.0122713	0.0390341
2A	27450266	0.504256	0.498628	0.326383	0.60289	0.453695	0.601165	0.530178	0.596241	0.268696	0.0495436	0.0685035	0.0798585	0.107211	0.0975935	0.013	0.0197924	0.0591499	0.0415	0.0330153	0.0195366	0.0398949	0.0105	0.019	0.0287929	0.0215	0.0132778	0.03625
2A	27550847	0.50818	0.501235	0.320189	0.604112	0.459857	0.607736	0.538296	0.601607	0.273068	0.0485501	0.0666158	0.0741772	0.103658	0.0948344	0.014	0.0202803	0.0583091	0.039	0.0342658	0.0185371	0.0408765	0.010254	0.0172598	0.0303106	0.0195	0.0127655	0.03575
2A	27650091	0.506319	0.499057	0.316818	0.604252	0.453843	0.596506	0.535941	0.596656	0.268201	0.0467906	0.0599901	0.0737388	0.0958382	0.0902779	0.0125	0.0197725	0.0503003	0.03175	0.0360386	0.0197991	0.042344	0.0090035	0.0192605	0.0315632	0.019019	0.0112655	0.039
2A	27750129	0.509533	0.502547	0.323023	0.598914	0.438885	0.597823	0.521401	0.584597	0.262451	0.0397821	0.0574634	0.0675202	0.0911072	0.0813066	0.0140115	0.0207603	0.0498294	0.0307628	0.0365356	0.0168004	0.0402997	0.00800425	0.0195098	0.0293086	0.0162715	0.0105216	0.0375
2A	27850013	0.513459	0.504419	0.314277	0.594071	0.435297	0.594435	0.516176	0.578447	0.262575	0.0370456	0.0548887	0.060338	0.0863842	0.0787433	0.015766	0.0220105	0.0452953	0.0285153	0.0350406	0.0185522	0.0362898	0.00850451	0.0190115	0.0300456	0.0172761	0.00951427	0.03775
2A	27950026	0.519359	0.507569	0.318802	0.599776	0.442036	0.59563	0.517641	0.583329	0.266701	0.0325301	0.057904	0.0673273	0.0838462	0.0791239	0.01426	0.0192588	0.0463211	0.0323754	0.0352851	0.0165409	0.0361137	0.0070035	0.0185	0.0306066	0.0170341	0.00902055	0.04175
2A	28050084	0.515747	0.502271	0.322909	0.606039	0.438326	0.594803	0.513632	0.587414	0.26836	0.03625	0.057536	0.0678436	0.0868368	0.0828343	0.0142718	0.023775	0.0450902	0.0308715	0.03775	0.0157959	0.0386005	0.00625	0.0165	0.0283353	0.014513	0.00875876	0.0445551
2A	28150297	0.519134	0.507033	0.322727	0.599718	0.442822	0.584314	0.509822	0.581052	0.267712	0.0405	0.0640651	0.0705078	0.0940952	0.0900873	0.0160068	0.0222723	0.0478239	0.0333802	0.04025	0.017767	0.0417322	0.0055	0.01575	0.0250592	0.016023	0.00775776	0.0450481
2A	28265372	0.517275	0.504486	0.329712	0.60309	0.44453	0.591497	0.516946	0.583347	0.269362	0.0415	0.0598676	0.0699906	0.0860861	0.0840643	0.0155068	0.0225539	0.0445516	0.0278971	0.0415	0.0175095	0.0435129	0.00575	0.014423	0.019056	0.0157575	0.00952005	0.0478665
2A	28350076	0.50591	0.49459	0.319067	0.6031	0.436706	0.593506	0.522083	0.586335	0.268011	0.0435813	0.0581436	0.0653348	0.0835353	0.0810276	0.0142575	0.0237929	0.042272	0.0275828	0.0415	0.0160073	0.0421588	0.00500601	0.0131095	0.0205205	0.01726	0.0100206	0.045864
2A	28454171	0.502124	0.492012	0.315061	0.605702	0.443908	0.602358	0.53419	0.591902	0.268882	0.0440843	0.0602013	0.0686023	0.0895425	0.0844625	0.01375	0.0212982	0.0452703	0.0320893	0.0395	0.016016	0.0442814	0.00575551	0.0125922	0.0205323	0.0160085	0.0105266	0.0441041
2A	28550496	0.494685	0.48615	0.310515	0.607754	0.441872	0.609074	0.538962	0.595148	0.266861	0.0440974	0.0557873	0.0669833	0.0862888	0.0800059	0.0155	0.0172848	0.0415	0.0310546	0.0342683	0.0176846	0.0427545	0.00675651	0.012173	0.0203551	0.0152653	0.0107768	0.0391174
2A	28679249	0.497634	0.488265	0.31428	0.606719	0.446189	0.609304	0.539269	0.595698	0.268745	0.0448494	0.0555376	0.0678323	0.086288	0.0802602	0.01575	0.0172843	0.0405	0.0315536	0.03527	0.0180825	0.0442442	0.00700701	0.0121941	0.0206053	0.0152653	0.0117776	0.0411234
2A	28750008	0.496625	0.486768	0.319228	0.598416	0.444054	0.607323	0.53545	0.591611	0.270992	0.0420773	0.0590059	0.0670821	0.0820358	0.0775701	0.013	0.0187976	0.04275	0.0343022	0.03827	0.0225626	0.0457007	0.00875752	0.0138595	0.0223361	0.015758	0.0112743	0.0433801
2A	28850581	0.494607	0.482439	0.312693	0.591603	0.443831	0.598803	0.52877	0.584337	0.262312	0.0420793	0.059596	0.0634279	0.084	0.0795646	0.014	0.017265	0.045	0.0358243	0.0367708	0.0206164	0.0426952	0.00775651	0.0165697	0.0240282	0.0157578	0.0105165	0.0383577
2A	28952212	0.498974	0.482568	0.319115	0.591469	0.454302	0.596409	0.528795	0.584484	0.270096	0.0433434	0.0635753	0.0681397	0.08775	0.083627	0.01375	0.0175175	0.048	0.0390772	0.0400173	0.0220772	0.0453391	0.00825601	0.0224369	0.0252908	0.0155078	0.0105168	0.0418049
2A	29102467	0.499747	0.483108	0.319616	0.591181	0.454573	0.596865	0.528288	0.584451	0.270342	0.0433434	0.0638273	0.0683995	0.08775	0.0836275	0.01375	0.0175175	0.04825	0.0393279	0.0400173	0.0220838	0.0453391	0.00850651	0.0224369	0.0252908	0.0155078	0.0105168	0.0418049
2A	29150216	0.49516	0.478853	0.320381	0.59238	0.452286	0.599508	0.534959	0.58742	0.273568	0.0445984	0.0630981	0.0679835	0.08725	0.0833333	0.0135	0.017275	0.045	0.0387888	0.0395198	0.0217358	0.0463012	0.00850375	0.0234369	0.0253828	0.0167578	0.00926227	0.0423154
2A	29250013	0.495694	0.484041	0.321464	0.595088	0.452786	0.608828	0.53633	0.593914	0.277451	0.041	0.0628869	0.0596489	0.0797893	0.0780274	0.011	0.0170673	0.047	0.0367678	0.0408111	0.0226851	0.0456684	0.00825	0.0228519	0.022504	0.0137826	0.00800551	0.0423132
2A	29350159	0.501845	0.488734	0.316586	0.604463	0.450374	0.618043	0.538911	0.599115	0.27823	0.03825	0.0653611	0.0601198	0.083043	0.0775621	0.009753	0.0173209	0.051	0.036019	0.0398057	0.0187371	0.040795	0.00625	0.0219573	0.0202585	0.0122666	0.00625977	0.042
2A	29450006	0.503905	0.489944	0.31975	0.610959	0.454608	0.62807	0.547417	0.604874	0.280583	0.04325	0.0639827	0.0645128	0.0922988	0.0842151	0.00950325	0.0193259	0.05025	0.0342673	0.0383049	0.0147625	0.0426026	0.005	0.0211428	0.021262	0.0112866	0.00550852	0.04175
2A	29552228	0.487362	0.479118	0.321493	0.609223	0.43559	0.620254	0.53682	0.603067	0.27324	0.03825	0.0698005	0.0643942	0.0958199	0.0844399	0.00600325	0.0180687	0.055781	0.0388365	0.0348038	0.0132633	0.0412005	0.00425	0.013507	0.0202703	0.010791	0.00551153	0.0393072
2A	29650031	0.490193	0.48236	0.323559	0.597396	0.438623	0.613728	0.522133	0.593507	0.265706	0.0405	0.0695522	0.0695079	0.0988457	0.0882973	0.0055035	0.0198442	0.058638	0.0385715	0.0345632	0.0145376	0.0464389	0.0055	0.0125336	0.0202703	0.0100281	0.00751227	0.0382944
2A	29750011	0.491684	0.478527	0.319592	0.588325	0.439829	0.600868	0.512324	0.584342	0.256633	0.0385178	0.0719831	0.0702692	0.0998618	0.0894086	0.005503	0.0215577	0.0596947	0.0395647	0.034768	0.0170681	0.046208	0.00675	0.0112721	0.0215215	0.0120216	0.00725726	0.0380797
2A	29850108	0.492889	0.481229	0.321034	0.587228	0.442568	0.598217	0.510557	0.579816	0.257021	0.03877	0.0724913	0.0738806	0.0996565	0.0924519	0.00525	0.0210641	0.0606157	0.0430887	0.034515	0.0173178	0.0466997	0.007	0.0122751	0.023023	0.0122623	0.00725726	0.0405757
2A	29951318	0.486253	0.473234	0.32661	0.581738	0.439588	0.591151	0.507604	0.579125	0.256301	0.0402718	0.0711758	0.0735115	0.0964924	0.0917607	0.00725	0.0210884	0.0607196	0.0433405	0.034	0.0173019	0.0464573	0.007	0.0147781	0.0215343	0.0117618	0.00775952	0.0393189
2A	30050407	0.493871	0.482091	0.328888	0.587641	0.44744	0.592661	0.51639	0.584275	0.255938	0.044518	0.0746628	0.0800429	0.100148	0.0928545	0.00975	0.0228414	0.0605254	0.041273	0.03525	0.0178463	0.0454083	0.0085	0.0160231	0.0197698	0.0135073	0.00800501	0.0432673
2A	30152515	0.491481	0.479724	0.334844	0.596014	0.445281	0.597813	0.521894	0.588073	0.265384	0.0492993	0.0793407	0.083528	0.100746	0.0956995	0.01175	0.0263716	0.0623177	0.0440203	0.03925	0.0201107	0.0469637	0.008	0.01725	0.0232851	0.0147558	0.00775	0.0487708
2A	30251088	0.48853	0.476197	0.326694	0.597684	0.441168	0.601399	0.523697	0.591432	0.270137	0.049049	0.077291	0.0819732	0.100701	0.0950041	0.01225	0.0253391	0.062375	0.0437695	0.0427728	0.0193473	0.0494506	0.0085	0.01775	0.0237866	0.0152563	0.00775	0.052274
2A	30364232	0.486304	0.473439	0.329555	0.59256	0.438284	0.594059	0.517878	0.583957	0.26523	0.0480255	0.0719975	0.0801543	0.0983955	0.0920523	0.01575	0.0233333	0.0578366	0.04375	0.0372698	0.0165604	0.046963	0.00975	0.02075	0.0242881	0.0155	0.0085	0.0495
2A	30450034	0.487424	0.475148	0.322189	0.591798	0.438418	0.592362	0.51738	0.584464	0.261834	0.0465263	0.0690367	0.0760659	0.0999499	0.0958732	0.016519	0.0212926	0.0560436	0.03925	0.0380223	0.016074	0.0462935	0.00900325	0.0195	0.0212898	0.015	0.0075	0.04825
2A	30550015	0.490296	0.480284	0.318113	0.578965	0.438937	0.580448	0.510801	0.569787	0.253897	0.0382723	0.0576034	0.0645247	0.0896521	0.0880282	0.0145135	0.0190512	0.0530561	0.0357663	0.03702	0.0142735	0.0456423	0.00725351	0.01775	0.0190381	0.01225	0.00575	0.0455
2A	30662101	0.498445	0.492772	0.322429	0.574873	0.445489	0.579054	0.510869	0.571432	0.250123	0.041	0.0568892	0.0612872	0.0867942	0.0851988	0.01452	0.0175356	0.0502936	0.0332881	0.029517	0.0120055	0.0378184	0.00700701	0.0185	0.0192793	0.01175	0.0045	0.0385
2A	30762520	0.499572	0.494914	0.326788	0.575937	0.446863	0.589352	0.511341	0.578534	0.25203	0.042	0.0573729	0.0642419	0.0885583	0.0871908	0.0155195	0.0162826	0.0497743	0.0352876	0.03175	0.012265	0.0380906	0.00600601	0.0195	0.0200248	0.013	0.00500275	0.04025
2A	30850123	0.502996	0.50191	0.33073	0.577185	0.445435	0.588652	0.510054	0.576652	0.258819	0.0448844	0.0598104	0.0634091	0.0858034	0.0853549	0.014261	0.0210346	0.051023	0.0375375	0.03125	0.0160258	0.0391386	0.00575801	0.02075	0.0237808	0.0140088	0.00650501	0.03925
2A	30950001	0.486908	0.490519	0.33114	0.578035	0.428643	0.590547	0.520656	0.57928	0.269089	0.0458798	0.0613055	0.0636516	0.0835054	0.0817769	0.01375	0.0235471	0.047272	0.0368046	0.033	0.0196904	0.0387409	0.00950951	0.02225	0.0265145	0.0157578	0.00828595	0.04075
2A	31050336	0.459175	0.459712	0.312777	0.609651	0.407545	0.617133	0.544703	0.604374	0.278661	0.0451436	0.0637284	0.0643222	0.0838727	0.0831863	0.0165	0.0243092	0.0491724	0.0397898	0.033	0.0213997	0.0394708	0.00975976	0.022	0.0305305	0.0155098	0.0092794	0.0392851
2A	31150273	0.44498	0.442192	0.30798	0.617551	0.392789	0.621116	0.5506	0.606285	0.283886	0.0458888	0.0684759	0.0639236	0.081121	0.0818668	0.0170085	0.0227956	0.0501948	0.0417918	0.02925	0.0260392	0.0372641	0.0105105	0.019	0.0282913	0.0145078	0.0120414	0.0360271
2A	31250008	0.418171	0.414614	0.296177	0.637467	0.375443	0.639842	0.562272	0.624612	0.285536	0.045769	0.0746295	0.0637891	0.0795746	0.0793819	0.0187615	0.0192924	0.0521943	0.0397898	0.0315	0.0230843	0.0408165	0.0105063	0.01525	0.0227808	0.014257	0.0102804	0.0350701
2A	31350418	0.407223	0.401328	0.282389	0.639691	0.364675	0.64353	0.562677	0.626369	0.282058	0.0465243	0.0780984	0.0626919	0.0808687	0.0787262	0.0240085	0.0170502	0.0521867	0.0395395	0.02975	0.0200703	0.0396995	0.0080035	0.0145	0.024061	0.0135	0.0102558	0.0323003
2A	31455678	0.421079	0.414653	0.293235	0.62081	0.372935	0.627269	0.556373	0.615153	0.270598	0.0472951	0.0872771	0.0699515	0.0901027	0.0879322	0.0382623	0.0233685	0.0622753	0.0430681	0.0445	0.0270884	0.0538033	0.00675	0.026	0.0283247	0.024	0.0230396	0.0482836
2A	31550044	0.428312	0.422346	0.293637	0.632739	0.379995	0.636887	0.563993	0.626469	0.275505	0.0524183	0.087591	0.0740395	0.0910911	0.0892308	0.04175	0.0268953	0.0615253	0.042042	0.0487803	0.0250778	0.0558117	0.00725	0.02775	0.0305492	0.02375	0.0225361	0.0525356
2A	31650031	0.433748	0.427706	0.293382	0.631889	0.38473	0.634019	0.573795	0.627411	0.284414	0.0544488	0.0889699	0.0722666	0.0909367	0.0888066	0.04225	0.0259521	0.0577815	0.0400411	0.04728	0.0243977	0.0522065	0.00725475	0.0285	0.0330566	0.0235	0.0232966	0.054
2A	31750765	0.457545	0.451817	0.30989	0.636361	0.401023	0.636532	0.571635	0.628752	0.287572	0.0546837	0.085773	0.0795723	0.0941392	0.0935108	0.04225	0.0289515	0.060274	0.0423093	0.0475313	0.0309008	0.0553994	0.00801052	0.0295	0.0307625	0.0250075	0.0258119	0.057
2A	31850086	0.468454	0.459488	0.312915	0.631745	0.401606	0.627261	0.561832	0.624024	0.288404	0.057947	0.0917834	0.0826882	0.0960907	0.0952172	0.03825	0.0261889	0.0552778	0.0395395	0.0447738	0.026372	0.0505724	0.0115251	0.023	0.0305305	0.0200075	0.0192886	0.0525
2A	31950076	0.460666	0.449834	0.314805	0.614864	0.403091	0.609307	0.538701	0.602789	0.282096	0.0571143	0.0969103	0.0829642	0.0983917	0.0945382	0.03525	0.019636	0.0545546	0.0393119	0.0435195	0.0233389	0.0498994	0.0117733	0.0195	0.0255255	0.0147588	0.0135386	0.04675
2A	32050267	0.485737	0.47545	0.334408	0.602646	0.423071	0.60414	0.527127	0.592141	0.281401	0.0604121	0.101327	0.0900539	0.103055	0.100094	0.04225	0.0198227	0.0570295	0.0415611	0.05075	0.0237976	0.0578484	0.00927181	0.02175	0.0225323	0.0122575	0.0112725	0.0556008
2A	32151414	0.475352	0.463491	0.335015	0.593666	0.420712	0.586876	0.518847	0.580497	0.275665	0.0601481	0.109369	0.0874193	0.103054	0.0980109	0.039	0.0158266	0.0548048	0.0417971	0.0490255	0.0220441	0.0538487	0.00827482	0.02	0.0205285	0.0115053	0.00877534	0.0528982
2A	32250015	0.488519	0.477763	0.343739	0.599162	0.437914	0.589084	0.52584	0.582522	0.281079	0.0626295	0.108702	0.0845455	0.101302	0.094477	0.0385	0.017824	0.0560561	0.041772	0.0510213	0.0222715	0.057094	0.00826204	0.02075	0.0210369	0.0117558	0.00777006	0.0561439
2A	32352284	0.487688	0.479243	0.330998	0.61055	0.438375	0.601819	0.536386	0.592398	0.278313	0.0600955	0.0993857	0.0772115	0.0957955	0.0896521	0.0355	0.0142563	0.0541371	0.039269	0.0427928	0.0210205	0.0524196	0.00725527	0.021	0.0200401	0.0105043	0.00701353	0.0486591
2A	32450326	0.491246	0.483042	0.322222	0.601336	0.43934	0.592517	0.519333	0.579455	0.262237	0.0565506	0.0974299	0.0731253	0.0960231	0.0896985	0.02925	0.0142711	0.0556483	0.0425	0.0375375	0.0177635	0.0468491	0.00826128	0.0175	0.0195323	0.0117558	0.00550803	0.0408149
2A	32553983	0.504622	0.499753	0.317383	0.600436	0.458206	0.610743	0.529887	0.594078	0.268182	0.0505446	0.0874064	0.0650974	0.0834852	0.0796119	0.029	0.0187904	0.0533605	0.03975	0.0322658	0.0172827	0.0407592	0.01	0.01375	0.0212926	0.0135	0.00650978	0.0375752
2A	32650192	0.513774	0.506567	0.319355	0.597152	0.465913	0.609542	0.51436	0.591075	0.25299	0.0468001	0.0867544	0.0618826	0.0823162	0.0806169	0.03325	0.0150286	0.0551205	0.03975	0.0312673	0.0142863	0.038828	0.00700601	0.014	0.0207924	0.01125	0.0055	0.037829
2A	32783497	0.512469	0.503271	0.324387	0.593641	0.464419	0.608101	0.512581	0.588425	0.25236	0.0460486	0.0881757	0.0629091	0.0830506	0.0800731	0.03475	0.0160286	0.0578655	0.041	0.0310158	0.0163219	0.0391557	0.00625602	0.01475	0.0205391	0.012	0.005002	0.0358468
2A	32850018	0.523698	0.511828	0.322777	0.585282	0.476468	0.600915	0.505812	0.58602	0.256137	0.0438377	0.0810898	0.0581695	0.0767681	0.075167	0.03625	0.0168173	0.0527755	0.039	0.03175	0.0163115	0.0394136	0.00575376	0.0155095	0.0190195	0.0145	0.00650325	0.0385965
2A	32950824	0.512513	0.503079	0.31744	0.599687	0.478287	0.611537	0.533429	0.607231	0.2717	0.0422931	0.0769505	0.0539138	0.0738238	0.071269	0.037	0.0150595	0.0502728	0.0367856	0.0295	0.0158105	0.040206	0.00350677	0.0165095	0.0187688	0.0145	0.00575752	0.0365961
2A	33050135	0.475153	0.465481	0.308376	0.622129	0.452157	0.625052	0.542378	0.618996	0.276199	0.0415634	0.080396	0.0572084	0.0783662	0.0742789	0.03225	0.0123053	0.055528	0.0405833	0.02825	0.0135361	0.0392254	0.00375376	0.0232598	0.0182588	0.0145	0.00725701	0.0323049
2A	33150086	0.476127	0.47168	0.300102	0.618938	0.441276	0.616925	0.544772	0.618068	0.284455	0.0433149	0.0684799	0.0565816	0.0786644	0.0715953	0.0215	0.013558	0.0490228	0.0391416	0.03125	0.012306	0.0411967	0.004	0.0287595	0.0182683	0.0162575	0.0080203	0.0355336
2A	33262486	0.487213	0.481347	0.308968	0.641621	0.437374	0.63786	0.554928	0.63226	0.289437	0.0385198	0.068701	0.0577458	0.0801594	0.0706728	0.01475	0.0165407	0.054778	0.0416458	0.03225	0.0100422	0.042783	0.00375	0.03175	0.0202818	0.0167695	0.0057638	0.0355
2A	33350415	0.495542	0.489707	0.314943	0.637656	0.436931	0.638386	0.545387	0.624615	0.28875	0.0390233	0.0656087	0.0592494	0.0804915	0.0719942	0.01375	0.0215895	0.0547773	0.0398737	0.03825	0.0148007	0.0445269	0.00525	0.03475	0.0227828	0.017771	0.00827482	0.0397713
2A	33451468	0.545226	0.530729	0.334632	0.59328	0.459761	0.591259	0.517324	0.582299	0.28075	0.0372685	0.0640784	0.0621667	0.074188	0.0705645	0.0127593	0.0221267	0.0525258	0.0441558	0.03975	0.0150905	0.0423954	0.00550425	0.03	0.0245491	0.02053	0.00752107	0.0433139
2A	33550065	0.580797	0.562187	0.350948	0.614442	0.45655	0.617071	0.542069	0.60716	0.280132	0.0352698	0.0680893	0.0577545	0.0713951	0.0709554	0.0147565	0.0218813	0.0533033	0.0408303	0.03675	0.0145862	0.0397282	0.00650852	0.02575	0.0232841	0.0195195	0.00902708	0.0405606
2A	33650289	0.578846	0.563164	0.355636	0.613403	0.441737	0.624328	0.553701	0.611016	0.279032	0.0397685	0.0763248	0.064957	0.081629	0.0770043	0.0140093	0.021339	0.0580581	0.0478424	0.038	0.0140845	0.0370297	0.00750751	0.0195	0.0215261	0.0195113	0.0147796	0.0408111
2A	33750588	0.599286	0.576451	0.353124	0.621187	0.448082	0.62858	0.557302	0.61489	0.273337	0.0380173	0.0782822	0.0641855	0.0785786	0.0737157	0.012007	0.0192953	0.0590245	0.0490873	0.03325	0.0120705	0.0326712	0.00725701	0.01725	0.0207821	0.0175175	0.0145236	0.0353033
2A	33850029	0.61368	0.595598	0.354679	0.646842	0.452497	0.655335	0.579575	0.640985	0.280643	0.0420203	0.0913886	0.068291	0.0982489	0.0880795	0.01225	0.0213011	0.0696079	0.0525283	0.0345	0.0122947	0.0388559	0.00825275	0.01375	0.0210709	0.0152575	0.0187876	0.0365153
2A	33952325	0.59655	0.582759	0.363242	0.649241	0.459617	0.654754	0.576491	0.645278	0.28857	0.0483036	0.0973372	0.0758933	0.103023	0.0907901	0.01325	0.024275	0.0735777	0.0538036	0.036	0.0155431	0.0401614	0.00850475	0.01325	0.0228261	0.0152578	0.0210321	0.0380175
2A	34050254	0.592627	0.580635	0.370559	0.645286	0.472791	0.643897	0.571473	0.63796	0.285758	0.0485858	0.102989	0.0737875	0.10271	0.0924806	0.0185	0.0288229	0.0723622	0.0505506	0.03575	0.0192991	0.0411443	0.0117558	0.016271	0.0295853	0.017759	0.0217826	0.0352658
2A	34150046	0.594796	0.583418	0.362778	0.645363	0.475726	0.637901	0.574032	0.639166	0.284199	0.0530836	0.106256	0.0734391	0.103916	0.0958649	0.02	0.0293403	0.0698584	0.0476171	0.03575	0.0195391	0.0416219	0.0117558	0.01552	0.0310875	0.0162663	0.0220339	0.037
2A	34267288	0.581703	0.580693	0.371496	0.644277	0.456099	0.638813	0.569303	0.640225	0.290412	0.0558311	0.112406	0.0773203	0.10838	0.0981833	0.0197608	0.0288657	0.0700656	0.048896	0.0385361	0.0180361	0.0439901	0.012255	0.015015	0.0305458	0.019761	0.0250368	0.04025
2A	34350095	0.57602	0.575305	0.375807	0.642001	0.446765	0.638349	0.55998	0.637881	0.288469	0.056362	0.113967	0.0735531	0.106806	0.0959526	0.0205452	0.0283855	0.0668168	0.046643	0.0335336	0.019529	0.0391888	0.0100048	0.016021	0.0300482	0.016758	0.022022	0.038
2A	34450026	0.535544	0.533673	0.345131	0.639237	0.43352	0.636196	0.558823	0.632194	0.280259	0.0543043	0.114048	0.0734427	0.107009	0.096463	0.019544	0.0276491	0.0658151	0.0483952	0.0312786	0.0215549	0.0383719	0.0115	0.016017	0.0298167	0.0182595	0.0212605	0.039
2A	34550756	0.503254	0.502269	0.328015	0.646773	0.430647	0.636063	0.564703	0.637719	0.288295	0.0567808	0.110944	0.0738845	0.110972	0.0971592	0.0185423	0.0279115	0.0650315	0.0471395	0.0310366	0.0223246	0.0367226	0.0100038	0.0170073	0.0270812	0.0172595	0.0227888	0.0440233
2A	34651618	0.44604	0.447	0.292039	0.656121	0.396579	0.652529	0.562983	0.644893	0.28553	0.049775	0.102006	0.0680781	0.100644	0.087779	0.014544	0.0221457	0.05975	0.047582	0.0255286	0.0188135	0.028335	0.00950501	0.01625	0.022809	0.017	0.0180558	0.0382698
2A	34750007	0.417358	0.415909	0.246243	0.660021	0.373573	0.654052	0.575379	0.649035	0.282013	0.0470248	0.0908048	0.0596114	0.0888472	0.0807786	0.013	0.0185887	0.0568046	0.0418106	0.02226	0.0195809	0.026584	0.0095045	0.016	0.0237984	0.0172605	0.0135406	0.0357858
2A	34850240	0.426665	0.426729	0.245807	0.65883	0.37018	0.660499	0.574033	0.647312	0.286865	0.0505265	0.0852716	0.0617493	0.0853772	0.0820079	0.0135	0.0175713	0.0565566	0.0418132	0.0202583	0.0153112	0.0256317	0.00800801	0.015	0.022022	0.0167595	0.0105493	0.0347848
2A	34950100	0.42524	0.423123	0.228592	0.651718	0.344594	0.663007	0.562463	0.639377	0.277601	0.050774	0.0894422	0.0626274	0.0873442	0.085863	0.0135	0.0170636	0.0598098	0.045142	0.0170155	0.0185592	0.0256495	0.0100043	0.01325	0.0247623	0.0162595	0.00902708	0.0307663
[truncated: 8,789 more rows]
