# Supplementary material for: Genome analyses reveal population structure and a purple stigma color gene candidate in finger millet
Source: Nat Commun. 2023 Jun 21;14:3694. doi: 10.1038/s41467-023-38915-6 (PMC10284860; doi:10.1038/s41467-023-38915-6)
Supplement: Supplementary file 8 — Supplementary Data 5 [file 41467_2023_38915_MOESM8_ESM.xlsx]

## Sheet: Agenome Fst and Dxy by Chr
Supplementary Data 5: Fst and Dxy values between subpopulations on a chromosome-by-chromosome basis for the A genome
Fst									Dxy
1A									1A
pop0-pop0	pop1-pop1	pop1-pop2	pop1-pop3	pop1-pop4	pop2-pop2				pop0-pop0	pop1-pop1	pop1-pop2	pop1-pop3	pop1-pop4	pop2-pop2
0						pop0-pop0			0						pop0-pop0
0.692161	0					pop1-pop1			0.68763	0					pop1-pop1
0.601533	0.169345	0				pop1-pop2			0.91056	0.01321	0				pop1-pop2
0.635841	0.198734	0.104869	0			pop1-pop3			0.68734	0.05046	0.04139	0			pop1-pop3
0.593848	0.198056	0.0164196	0.144194	0		pop1-pop4			0.67794	0.11536	0.01468	0.11581	0		pop1-pop4
0.585461	0.188735	0.123604	0.0976742	0.14432	0	pop2-pop2			0.60961	0.15692	0.10608	0.15211	0.21449	0	pop2-pop2
2A									2A
pop0-pop0	pop1-pop1	pop1-pop2	pop1-pop3	pop1-pop4	pop2-pop2				pop0-pop0	pop1-pop1	pop1-pop2	pop1-pop3	pop1-pop4	pop2-pop2
0						pop0-pop0			0						pop0-pop0
0.711458	0					pop1-pop1			0.76156	0					pop1-pop1
0.659956	0.14142	0				pop1-pop2			0.85275	0.00844	0				pop1-pop2
0.719128	0.24446	0.0995913	0			pop1-pop3			0.76027	0.03799	0.00932	0			pop1-pop3
0.682596	0.160364	0.0146908	0.125726	0		pop1-pop4			0.80265	0.0448	0.01329	0.04782	0		pop1-pop4
0.493558	0.222142	0.170672	0.222454	0.181623	0	pop2-pop2			0.72787	0.14933	0.136	0.12588	0.13756	0	pop2-pop2
3A									3A
pop0-pop0	pop1-pop1	pop1-pop2	pop1-pop3	pop1-pop4	pop2-pop2				pop0-pop0	pop1-pop1	pop1-pop2	pop1-pop3	pop1-pop4	pop2-pop2
0						pop0-pop0			0						pop0-pop0
0.787183	0					pop1-pop1			0.76914	0					pop1-pop1
0.7082	0.110033	0				pop1-pop2			0.88183	0.00623	0				pop1-pop2
0.767362	0.150588	0.0761114	0			pop1-pop3			0.78774	0.02528	0.01934	0			pop1-pop3
0.724265	0.121861	0.0148424	0.0840123	0		pop1-pop4			0.78415	0.03665	0.01779	0.03805	0		pop1-pop4
0.575431	0.234548	0.205335	0.207695	0.200894	0	pop2-pop2			0.74528	0.10176	0.09844	0.07645	0.09437	0	pop2-pop2
4A									4A
pop0-pop0	pop1-pop1	pop1-pop2	pop1-pop3	pop1-pop4	pop2-pop2				pop0-pop0	pop1-pop1	pop1-pop2	pop1-pop3	pop1-pop4	pop2-pop2
0						pop0-pop0			0						pop0-pop0
0.674381	0					pop1-pop1			0.65645	0					pop1-pop1
0.468703	0.39078	0				pop1-pop2			0.58949	0.06258	0				pop1-pop2
0.489704	0.340502	0.137955	0			pop1-pop3			0.58796	0.13516	0.04282	0			pop1-pop3
0.463411	0.389595	0.0105754	0.132074	0		pop1-pop4			0.53534	0.23889	0.04446	0.14237	0		pop1-pop4
0.466097	0.188322	0.28856	0.248749	0.285397	0	pop2-pop2			0.66851	0.11896	0.19403	0.26807	0.4033	0	pop2-pop2
5A
pop0-pop0	pop1-pop1	pop1-pop2	pop1-pop3	pop1-pop4	pop2-pop2				5A
0						pop0-pop0			pop0-pop0	pop1-pop1	pop1-pop2	pop1-pop3	pop1-pop4	pop2-pop2
0.672984	0					pop1-pop1			0						pop0-pop0
0.645687	0.0733961	0				pop1-pop2			0.7411	0					pop1-pop1
0.613845	0.160839	0.0773537	0			pop1-pop3			0.87062	0.00901	0				pop1-pop2
0.610801	0.0861447	0.0199457	0.0834793	0		pop1-pop4			0.69957	0.06596	0.0166	0			pop1-pop3
0.320211	0.449551	0.412284	0.409013	0.379692	0	pop2-pop2			0.72763	0.05444	0.01531	0.06379	0		pop1-pop4
									0.60211	0.33658	0.34087	0.32294	0.29844	0	pop2-pop2
6A
pop0-pop0	pop1-pop1	pop1-pop2	pop1-pop3	pop1-pop4	pop2-pop2				6A
0						pop0-pop0			pop0-pop0	pop1-pop1	pop1-pop2	pop1-pop3	pop1-pop4	pop2-pop2
0.635669	0					pop1-pop1			0						pop0-pop0
0.669717	0.252844	0				pop1-pop2			0.77544	0					pop1-pop1
0.688834	0.359372	0.084738	0			pop1-pop3			0.82972	0.03414	0				pop1-pop2
0.683992	0.267633	0.0135899	0.112621	0		pop1-pop4			0.84472	0.01148	0.00196	0			pop1-pop3
0.3841	0.270398	0.225176	0.23852	0.232729	0	pop2-pop2			0.77959	0.04085	0.00262	0.02034	0		pop1-pop4
									0.63056	0.3275	0.28228	0.29324	0.25546	0	pop2-pop2
7A									7A
pop0-pop0	pop1-pop1	pop1-pop2	pop1-pop3	pop1-pop4	pop2-pop2				pop0-pop0	pop1-pop1	pop1-pop2	pop1-pop3	pop1-pop4	pop2-pop2
0						pop0-pop0			0						pop0-pop0
0.454623	0					pop1-pop1			0.35501	0					pop1-pop1
0.33123	0.109793	0				pop1-pop2			0.68689	0.01459	0				pop1-pop2
0.300661	0.160398	0.0812605	0			pop1-pop3			0.50677	0.18945	0.02798	0			pop1-pop3
0.437932	0.181732	0.0151983	0.0978924	0		pop1-pop4			0.37207	0.06018	0.01266	0.17798	0		pop1-pop4
0.463348	0.393887	0.328638	0.244292	0.371101	0	pop2-pop2			0.71411	0.27602	0.07345	0.22619	0.19049	0	pop2-pop2
8A									8A
pop0-pop0	pop1-pop1	pop1-pop2	pop1-pop3	pop1-pop4	pop2-pop2				pop0-pop0	pop1-pop1	pop1-pop2	pop1-pop3	pop1-pop4	pop2-pop2
0						pop0-pop0			0						pop0-pop0
0.625038	0					pop1-pop1			0.89742	0					pop1-pop1
0.755507	0.34324	0				pop1-pop2			0.97059	0.0149	0				pop1-pop2
0.787	0.383373	0.0307594	0			pop1-pop3			0.89377	0.08238	0.00756	0			pop1-pop3
0.783876	0.374631	0.00920759	0.0638008	0		pop1-pop4			0.87223	0.05601	0.00182	0.0152	0		pop1-pop4
0.733714	0.308393	0.0778363	0.105729	0.1072	0	pop2-pop2			0.93497	0.10371	0.02219	0.05492	0.04166	0	pop2-pop2
9A									9A
pop0-pop0	pop1-pop1	pop1-pop2	pop1-pop3	pop1-pop4	pop2-pop2				pop0-pop0	pop1-pop1	pop1-pop2	pop1-pop3	pop1-pop4	pop2-pop2
0						pop0-pop0			0						pop0-pop0
0.404232	0					pop1-pop1			0.49114	0					pop1-pop1
0.371318	0.178292	0				pop1-pop2			0.88469	0.00789	0				pop1-pop2
0.339294	0.261797	0.119234	0			pop1-pop3			0.61113	0.20536	0.06167	0			pop1-pop3
0.353251	0.195614	0.0264582	0.100226	0		pop1-pop4			0.63143	0.15043	0.01867	0.17589	0		pop1-pop4
0.430599	0.248518	0.156347	0.191116	0.169364	0	pop2-pop2			0.68995	0.08135	0.00385	0.22585	0.12734	0	pop2-pop2
