# Supplementary material for: Genome analyses reveal population structure and a purple stigma color gene candidate in finger millet
Source: Nat Commun. 2023 Jun 21;14:3694. doi: 10.1038/s41467-023-38915-6 (PMC10284860; doi:10.1038/s41467-023-38915-6)
Supplement: Supplementary file 9 — Supplementary Data 6 [file 41467_2023_38915_MOESM9_ESM.xlsx]

## Sheet: Bgenome Fst and Dxy by Chr
Supplementary Data 6: Fst and Dxy values between subpopulations on a chromosome-by-chromosome basis for the B genome
Fst									Dxy
1B									1B
pop0-pop0	pop1-pop1	pop1-pop2	pop1-pop3	pop1-pop4	pop2-pop2				pop0-pop0	pop1-pop1	pop1-pop2	pop1-pop3	pop1-pop4	pop2-pop2
0						pop0-pop0			0						pop0-pop0
0.804368	0					pop1-pop1			0.88435	0					pop1-pop1
0.784599	0.140785	0				pop1-pop2			0.93397	0.02801	0				pop1-pop2
0.778294	0.254776	0.122104	0			pop1-pop3			0.88309	0.11483	0.02242	0			pop1-pop3
0.809512	0.182883	0.00943376	0.170928	0		pop1-pop4			0.89339	0.05268	0.02578	0.04308	0		pop1-pop4
0.884015	0.222463	0.0747143	0.218393	0.122453	0	pop2-pop2			0.9524	0.04653	0.01485	0.05112	0.01787	0	pop2-pop2
2B									2B
pop0-pop0	pop1-pop1	pop1-pop2	pop1-pop3	pop1-pop4	pop2-pop2				pop0-pop0	pop1-pop1	pop1-pop2	pop1-pop3	pop1-pop4	pop2-pop2
0						pop0-pop0			0						pop0-pop0
0.841844	0					pop1-pop1			0.93002	0					pop1-pop1
0.796621	0.131132	0				pop1-pop2			0.9558	0.002	0				pop1-pop2
0.595795	0.329553	0.260389	0			pop1-pop3			0.93453	0.06513	0.01032	0			pop1-pop3
0.810175	0.186156	0.0117623	0.277108	0		pop1-pop4			0.93917	0.0311	0.00194	0.08542	0		pop1-pop4
0.859611	0.280387	0.0937626	0.308441	0.124122	0	pop2-pop2			0.97241	0.00378	0.0031	0.0505	0.01513	0	pop2-pop2
3B									3B
pop0-pop0	pop1-pop1	pop1-pop2	pop1-pop3	pop1-pop4	pop2-pop2				pop0-pop0	pop1-pop1	pop1-pop2	pop1-pop3	pop1-pop4	pop2-pop2
0						pop0-pop0			0						pop0-pop0
0.678844	0					pop1-pop1			0.92608	0					pop1-pop1
0.795879	0.284958	0				pop1-pop2			0.96943	0.08142	0				pop1-pop2
0.852331	0.311794	0.0989202	0			pop1-pop3			0.88539	0.03867	0.04851	0			pop1-pop3
0.795353	0.280002	0.0182776	0.103968	0		pop1-pop4			0.89442	0.14538	0.01245	0.04699	0		pop1-pop4
0.90555	0.383113	0.20365	0.260604	0.214919	0	pop2-pop2			0.95426	0.06309	0.00482	0.04933	0.05412	0	pop2-pop2
4B									4B
pop0-pop0	pop1-pop1	pop1-pop2	pop1-pop3	pop1-pop4	pop2-pop2				pop0-pop0	pop1-pop1	pop1-pop2	pop1-pop3	pop1-pop4	pop2-pop2
0						pop0-pop0			0						pop0-pop0
0.858522	0					pop1-pop1			0.9521	0					pop1-pop1
0.863799	0.147855	0				pop1-pop2			0.96904	0.01759	0				pop1-pop2
0.874532	0.17907	0.0853434	0			pop1-pop3			0.91484	0.04953	0.03233	0			pop1-pop3
0.87846	0.136338	0.0176791	0.0868703	0		pop1-pop4			0.93613	0.04123	0.00277	0.06422	0		pop1-pop4
0.906666	0.198759	0.149186	0.17578	0.138208	0	pop2-pop2			0.97848	0.01683	0.00098	0.02133	0.00698	0	pop2-pop2
5B
pop0-pop0	pop1-pop1	pop1-pop2	pop1-pop3	pop1-pop4	pop2-pop2				5B
0						pop0-pop0			pop0-pop0	pop1-pop1	pop1-pop2	pop1-pop3	pop1-pop4	pop2-pop2
0.875543	0					pop1-pop1			0						pop0-pop0
0.842461	0.0751256	0				pop1-pop2			0.93176	0					pop1-pop1
0.579441	0.247519	0.18934	0			pop1-pop3			0.97314	0.00471	0				pop1-pop2
0.828301	0.12916	0.0157503	0.199564	0		pop1-pop4			0.83397	0.15606	0.15129	0			pop1-pop3
0.88443	0.119143	0.0388145	0.233851	0.0659406	0	pop2-pop2			0.9153	0.03772	0.00723	0.16543	0		pop1-pop4
									0.91003	0.01491	0.01307	0.14928	0.03586	0	pop2-pop2
6B
pop0-pop0	pop1-pop1	pop1-pop2	pop1-pop3	pop1-pop4	pop2-pop2				6B
0						pop0-pop0			pop0-pop0	pop1-pop1	pop1-pop2	pop1-pop3	pop1-pop4	pop2-pop2
0.752389	0					pop1-pop1			0						pop0-pop0
0.835932	0.203014	0				pop1-pop2			0.87327	0					pop1-pop1
0.874588	0.254195	0.0912868	0			pop1-pop3			0.97909	0.02184	0				pop1-pop2
0.859409	0.230022	0.0144532	0.142166	0		pop1-pop4			0.93119	0.07904	0.00831	0			pop1-pop3
0.900064	0.261006	0.106765	0.259857	0.154782	0	pop2-pop2			0.92537	0.05977	0.00085	0.04373	0		pop1-pop4
									0.93099	0.04257	0.0008	0.0271	0.01896	0	pop2-pop2
7B									7B
pop0-pop0	pop1-pop1	pop1-pop2	pop1-pop3	pop1-pop4	pop2-pop2				pop0-pop0	pop1-pop1	pop1-pop2	pop1-pop3	pop1-pop4	pop2-pop2
0						pop0-pop0			0						pop0-pop0
0.864001	0					pop1-pop1			0.92989	0					pop1-pop1
0.806277	0.0855874	0				pop1-pop2			0.95364	0.02115	0				pop1-pop2
0.686587	0.248295	0.136627	0			pop1-pop3			0.83183	0.10594	0.02822	0			pop1-pop3
0.802167	0.0975167	0.0123459	0.137057	0		pop1-pop4			0.91321	0.04125	0.02681	0.07387	0		pop1-pop4
0.888621	0.216836	0.0621414	0.222912	0.0714239	0	pop2-pop2			0.92121	0.01605	0.01685	0.04985	0.03452	0	pop2-pop2
8B									8B
pop0-pop0	pop1-pop1	pop1-pop2	pop1-pop3	pop1-pop4	pop2-pop2				pop0-pop0	pop1-pop1	pop1-pop2	pop1-pop3	pop1-pop4	pop2-pop2
0						pop0-pop0			0						pop0-pop0
0.789209	0					pop1-pop1			0.78782	0					pop1-pop1
0.740046	0.0377063	0				pop1-pop2			0.93113	0.01008	0				pop1-pop2
0.71736	0.0508937	0.0280898	0			pop1-pop3			0.79165	0.04678	0.02506	0			pop1-pop3
0.261197	0.777508	0.714629	0.696479	0		pop1-pop4			0.56317	0.62846	0.04042	0.61004	0		pop1-pop4
0.779062	0.087225	0.02711	0.0456797	0.757078	0	pop2-pop2			0.76499	0.0104	0.05926	0.05945	0.40536	0	pop2-pop2
9B									9B
pop0-pop0	pop1-pop1	pop1-pop2	pop1-pop3	pop1-pop4	pop2-pop2				pop0-pop0	pop1-pop1	pop1-pop2	pop1-pop3	pop1-pop4	pop2-pop2
0						pop0-pop0			0						pop0-pop0
0.589492	0					pop1-pop1			0.5702	0					pop1-pop1
0.863204	0.191798	0				pop1-pop2			0.93482	0.11474	0				pop1-pop2
0.509574	0.472554	0.515663	0			pop1-pop3			0.59634	0.64253	0.31361	0			pop1-pop3
0.85481	0.185771	0.00526014	0.521376	0		pop1-pop4			0.89662	0.13575	0.00991	0.43268	0		pop1-pop4
0.8777	0.202467	0.0307034	0.540741	0.0357295	0	pop2-pop2			0.92428	0.12123	0.01082	0.35367	0.01646	0	pop2-pop2
