# Supplementary material for: Genome analyses reveal population structure and a purple stigma color gene candidate in finger millet
Source: Nat Commun. 2023 Jun 21;14:3694. doi: 10.1038/s41467-023-38915-6 (PMC10284860; doi:10.1038/s41467-023-38915-6)
Supplement: Supplementary file 10 — Supplementary Data 7 [file 41467_2023_38915_MOESM10_ESM.xlsx]

## Sheet: A&B genome Fst
Supplementary Data 7: Fst values between subpopulations on a chromosome-by-chromosome basis for the A and B genomes
Fst									Fst
1A									1B
pop0-pop0	pop1-pop1	pop1-pop2	pop1-pop3	pop1-pop4	pop2-pop2				pop0-pop0	pop1-pop1	pop1-pop2	pop1-pop3	pop1-pop4	pop2-pop2
0						pop0-pop0			0						pop0-pop0
0.692161	0					pop1-pop1			0.804368	0					pop1-pop1
0.601533	0.169345	0				pop1-pop2			0.784599	0.140785	0				pop1-pop2
0.635841	0.198734	0.104869	0			pop1-pop3			0.778294	0.254776	0.122104	0			pop1-pop3
0.593848	0.198056	0.0164196	0.144194	0		pop1-pop4			0.809512	0.182883	0.00943376	0.170928	0		pop1-pop4
0.585461	0.188735	0.123604	0.0976742	0.14432	0	pop2-pop2			0.884015	0.222463	0.0747143	0.218393	0.122453	0	pop2-pop2
2A									2B
pop0-pop0	pop1-pop1	pop1-pop2	pop1-pop3	pop1-pop4	pop2-pop2				pop0-pop0	pop1-pop1	pop1-pop2	pop1-pop3	pop1-pop4	pop2-pop2
0						pop0-pop0			0						pop0-pop0
0.711458	0					pop1-pop1			0.841844	0					pop1-pop1
0.659956	0.14142	0				pop1-pop2			0.796621	0.131132	0				pop1-pop2
0.719128	0.24446	0.0995913	0			pop1-pop3			0.595795	0.329553	0.260389	0			pop1-pop3
0.682596	0.160364	0.0146908	0.125726	0		pop1-pop4			0.810175	0.186156	0.0117623	0.277108	0		pop1-pop4
0.493558	0.222142	0.170672	0.222454	0.181623	0	pop2-pop2			0.859611	0.280387	0.0937626	0.308441	0.124122	0	pop2-pop2
3A									3B
pop0-pop0	pop1-pop1	pop1-pop2	pop1-pop3	pop1-pop4	pop2-pop2				pop0-pop0	pop1-pop1	pop1-pop2	pop1-pop3	pop1-pop4	pop2-pop2
0						pop0-pop0			0						pop0-pop0
0.787183	0					pop1-pop1			0.678844	0					pop1-pop1
0.7082	0.110033	0				pop1-pop2			0.795879	0.284958	0				pop1-pop2
0.767362	0.150588	0.0761114	0			pop1-pop3			0.852331	0.311794	0.0989202	0			pop1-pop3
0.724265	0.121861	0.0148424	0.0840123	0		pop1-pop4			0.795353	0.280002	0.0182776	0.103968	0		pop1-pop4
0.575431	0.234548	0.205335	0.207695	0.200894	0	pop2-pop2			0.90555	0.383113	0.20365	0.260604	0.214919	0	pop2-pop2
4A									4B
pop0-pop0	pop1-pop1	pop1-pop2	pop1-pop3	pop1-pop4	pop2-pop2				pop0-pop0	pop1-pop1	pop1-pop2	pop1-pop3	pop1-pop4	pop2-pop2
0						pop0-pop0			0						pop0-pop0
0.674381	0					pop1-pop1			0.858522	0					pop1-pop1
0.468703	0.39078	0				pop1-pop2			0.863799	0.147855	0				pop1-pop2
0.489704	0.340502	0.137955	0			pop1-pop3			0.874532	0.17907	0.0853434	0			pop1-pop3
0.463411	0.389595	0.0105754	0.132074	0		pop1-pop4			0.87846	0.136338	0.0176791	0.0868703	0		pop1-pop4
0.466097	0.188322	0.28856	0.248749	0.285397	0	pop2-pop2			0.906666	0.198759	0.149186	0.17578	0.138208	0	pop2-pop2
5A									5B
pop0-pop0	pop1-pop1	pop1-pop2	pop1-pop3	pop1-pop4	pop2-pop2				pop0-pop0	pop1-pop1	pop1-pop2	pop1-pop3	pop1-pop4	pop2-pop2
0						pop0-pop0			0						pop0-pop0
0.672984	0					pop1-pop1			0.875543	0					pop1-pop1
0.645687	0.0733961	0				pop1-pop2			0.842461	0.0751256	0				pop1-pop2
0.613845	0.160839	0.0773537	0			pop1-pop3			0.579441	0.247519	0.18934	0			pop1-pop3
0.610801	0.0861447	0.0199457	0.0834793	0		pop1-pop4			0.828301	0.12916	0.0157503	0.199564	0		pop1-pop4
0.320211	0.449551	0.412284	0.409013	0.379692	0	pop2-pop2			0.88443	0.119143	0.0388145	0.233851	0.0659406	0	pop2-pop2
6A									6B
pop0-pop0	pop1-pop1	pop1-pop2	pop1-pop3	pop1-pop4	pop2-pop2				pop0-pop0	pop1-pop1	pop1-pop2	pop1-pop3	pop1-pop4	pop2-pop2
0						pop0-pop0			0						pop0-pop0
0.635669	0					pop1-pop1			0.752389	0					pop1-pop1
0.669717	0.252844	0				pop1-pop2			0.835932	0.203014	0				pop1-pop2
0.688834	0.359372	0.084738	0			pop1-pop3			0.874588	0.254195	0.0912868	0			pop1-pop3
0.683992	0.267633	0.0135899	0.112621	0		pop1-pop4			0.859409	0.230022	0.0144532	0.142166	0		pop1-pop4
0.3841	0.270398	0.225176	0.23852	0.232729	0	pop2-pop2			0.900064	0.261006	0.106765	0.259857	0.154782	0	pop2-pop2
7A									7B
pop0-pop0	pop1-pop1	pop1-pop2	pop1-pop3	pop1-pop4	pop2-pop2				pop0-pop0	pop1-pop1	pop1-pop2	pop1-pop3	pop1-pop4	pop2-pop2
0						pop0-pop0			0						pop0-pop0
0.454623	0					pop1-pop1			0.864001	0					pop1-pop1
0.33123	0.109793	0				pop1-pop2			0.806277	0.0855874	0				pop1-pop2
0.300661	0.160398	0.0812605	0			pop1-pop3			0.686587	0.248295	0.136627	0			pop1-pop3
0.437932	0.181732	0.0151983	0.0978924	0		pop1-pop4			0.802167	0.0975167	0.0123459	0.137057	0		pop1-pop4
0.463348	0.393887	0.328638	0.244292	0.371101	0	pop2-pop2			0.888621	0.216836	0.0621414	0.222912	0.0714239	0	pop2-pop2
8A									8B
pop0-pop0	pop1-pop1	pop1-pop2	pop1-pop3	pop1-pop4	pop2-pop2				pop0-pop0	pop1-pop1	pop1-pop2	pop1-pop3	pop1-pop4	pop2-pop2
0						pop0-pop0			0						pop0-pop0
0.625038	0					pop1-pop1			0.789209	0					pop1-pop1
0.755507	0.34324	0				pop1-pop2			0.740046	0.0377063	0				pop1-pop2
0.787	0.383373	0.0307594	0			pop1-pop3			0.71736	0.0508937	0.0280898	0			pop1-pop3
0.783876	0.374631	0.00920759	0.0638008	0		pop1-pop4			0.261197	0.777508	0.714629	0.696479	0		pop1-pop4
0.733714	0.308393	0.0778363	0.105729	0.1072	0	pop2-pop2			0.779062	0.087225	0.02711	0.0456797	0.757078	0	pop2-pop2
9A									9B
pop0-pop0	pop1-pop1	pop1-pop2	pop1-pop3	pop1-pop4	pop2-pop2				pop0-pop0	pop1-pop1	pop1-pop2	pop1-pop3	pop1-pop4	pop2-pop2
0						pop0-pop0			0						pop0-pop0
0.404232	0					pop1-pop1			0.589492	0					pop1-pop1
0.371318	0.178292	0				pop1-pop2			0.863204	0.191798	0				pop1-pop2
0.339294	0.261797	0.119234	0			pop1-pop3			0.509574	0.472554	0.515663	0			pop1-pop3
0.353251	0.195614	0.0264582	0.100226	0		pop1-pop4			0.85481	0.185771	0.00526014	0.521376	0		pop1-pop4
0.430599	0.248518	0.156347	0.191116	0.169364	0	pop2-pop2			0.8777	0.202467	0.0307034	0.540741	0.0357295	0	pop2-pop2
