# Supplementary material for: Genome analyses reveal population structure and a purple stigma color gene candidate in finger millet
Source: Nat Commun. 2023 Jun 21;14:3694. doi: 10.1038/s41467-023-38915-6 (PMC10284860; doi:10.1038/s41467-023-38915-6)
Supplement: Supplementary file 11 — Supplementary Data 8 [file 41467_2023_38915_MOESM11_ESM.xlsx]

## Sheet: A&B genome Dxy
Supplementary Data 8: Dxy values between subpopulations on a chromosome-by-chromosome basis for the A and B genomes
Dxy									Dxy
1A									1B
pop0-pop0	pop1-pop1	pop1-pop2	pop1-pop3	pop1-pop4	pop2-pop2				pop0-pop0	pop1-pop1	pop1-pop2	pop1-pop3	pop1-pop4	pop2-pop2
0						pop0-pop0			0						pop0-pop0
0.68763	0					pop1-pop1			0.88435	0					pop1-pop1
0.91056	0.01321	0				pop1-pop2			0.93397	0.02801	0				pop1-pop2
0.68734	0.05046	0.04139	0			pop1-pop3			0.88309	0.11483	0.02242	0			pop1-pop3
0.67794	0.11536	0.01468	0.11581	0		pop1-pop4			0.89339	0.05268	0.02578	0.04308	0		pop1-pop4
0.60961	0.15692	0.10608	0.15211	0.21449	0	pop2-pop2			0.9524	0.04653	0.01485	0.05112	0.01787	0	pop2-pop2
2A									2B
pop0-pop0	pop1-pop1	pop1-pop2	pop1-pop3	pop1-pop4	pop2-pop2				pop0-pop0	pop1-pop1	pop1-pop2	pop1-pop3	pop1-pop4	pop2-pop2
0						pop0-pop0			0						pop0-pop0
0.76156	0					pop1-pop1			0.93002	0					pop1-pop1
0.85275	0.00844	0				pop1-pop2			0.9558	0.002	0				pop1-pop2
0.76027	0.03799	0.00932	0			pop1-pop3			0.93453	0.06513	0.01032	0			pop1-pop3
0.80265	0.0448	0.01329	0.04782	0		pop1-pop4			0.93917	0.0311	0.00194	0.08542	0		pop1-pop4
0.72787	0.14933	0.136	0.12588	0.13756	0	pop2-pop2			0.97241	0.00378	0.0031	0.0505	0.01513	0	pop2-pop2
3A									3B
pop0-pop0	pop1-pop1	pop1-pop2	pop1-pop3	pop1-pop4	pop2-pop2				pop0-pop0	pop1-pop1	pop1-pop2	pop1-pop3	pop1-pop4	pop2-pop2
0						pop0-pop0			0						pop0-pop0
0.76914	0					pop1-pop1			0.92608	0					pop1-pop1
0.88183	0.00623	0				pop1-pop2			0.96943	0.08142	0				pop1-pop2
0.78774	0.02528	0.01934	0			pop1-pop3			0.88539	0.03867	0.04851	0			pop1-pop3
0.78415	0.03665	0.01779	0.03805	0		pop1-pop4			0.89442	0.14538	0.01245	0.04699	0		pop1-pop4
0.74528	0.10176	0.09844	0.07645	0.09437	0	pop2-pop2			0.95426	0.06309	0.00482	0.04933	0.05412	0	pop2-pop2
4A									4B
pop0-pop0	pop1-pop1	pop1-pop2	pop1-pop3	pop1-pop4	pop2-pop2				pop0-pop0	pop1-pop1	pop1-pop2	pop1-pop3	pop1-pop4	pop2-pop2
0						pop0-pop0			0						pop0-pop0
0.65645	0					pop1-pop1			0.9521	0					pop1-pop1
0.58949	0.06258	0				pop1-pop2			0.96904	0.01759	0				pop1-pop2
0.58796	0.13516	0.04282	0			pop1-pop3			0.91484	0.04953	0.03233	0			pop1-pop3
0.53534	0.23889	0.04446	0.14237	0		pop1-pop4			0.93613	0.04123	0.00277	0.06422	0		pop1-pop4
0.66851	0.11896	0.19403	0.26807	0.4033	0	pop2-pop2			0.97848	0.01683	0.00098	0.02133	0.00698	0	pop2-pop2
5A									5B
pop0-pop0	pop1-pop1	pop1-pop2	pop1-pop3	pop1-pop4	pop2-pop2				pop0-pop0	pop1-pop1	pop1-pop2	pop1-pop3	pop1-pop4	pop2-pop2
0						pop0-pop0			0						pop0-pop0
0.7411	0					pop1-pop1			0.93176	0					pop1-pop1
0.87062	0.00901	0				pop1-pop2			0.97314	0.00471	0				pop1-pop2
0.69957	0.06596	0.0166	0			pop1-pop3			0.83397	0.15606	0.15129	0			pop1-pop3
0.72763	0.05444	0.01531	0.06379	0		pop1-pop4			0.9153	0.03772	0.00723	0.16543	0		pop1-pop4
0.60211	0.33658	0.34087	0.32294	0.29844	0	pop2-pop2			0.91003	0.01491	0.01307	0.14928	0.03586	0	pop2-pop2
6A									6B
pop0-pop0	pop1-pop1	pop1-pop2	pop1-pop3	pop1-pop4	pop2-pop2				pop0-pop0	pop1-pop1	pop1-pop2	pop1-pop3	pop1-pop4	pop2-pop2
0						pop0-pop0			0						pop0-pop0
0.77544	0					pop1-pop1			0.87327	0					pop1-pop1
0.82972	0.03414	0				pop1-pop2			0.97909	0.02184	0				pop1-pop2
0.84472	0.01148	0.00196	0			pop1-pop3			0.93119	0.07904	0.00831	0			pop1-pop3
0.77959	0.04085	0.00262	0.02034	0		pop1-pop4			0.92537	0.05977	0.00085	0.04373	0		pop1-pop4
0.63056	0.3275	0.28228	0.29324	0.25546	0	pop2-pop2			0.93099	0.04257	0.0008	0.0271	0.01896	0	pop2-pop2
7A									7B
pop0-pop0	pop1-pop1	pop1-pop2	pop1-pop3	pop1-pop4	pop2-pop2				pop0-pop0	pop1-pop1	pop1-pop2	pop1-pop3	pop1-pop4	pop2-pop2
0						pop0-pop0			0						pop0-pop0
0.35501	0					pop1-pop1			0.92989	0					pop1-pop1
0.68689	0.01459	0				pop1-pop2			0.95364	0.02115	0				pop1-pop2
0.50677	0.18945	0.02798	0			pop1-pop3			0.83183	0.10594	0.02822	0			pop1-pop3
0.37207	0.06018	0.01266	0.17798	0		pop1-pop4			0.91321	0.04125	0.02681	0.07387	0		pop1-pop4
0.71411	0.27602	0.07345	0.22619	0.19049	0	pop2-pop2			0.92121	0.01605	0.01685	0.04985	0.03452	0	pop2-pop2
8A									8B
pop0-pop0	pop1-pop1	pop1-pop2	pop1-pop3	pop1-pop4	pop2-pop2				pop0-pop0	pop1-pop1	pop1-pop2	pop1-pop3	pop1-pop4	pop2-pop2
0						pop0-pop0			0						pop0-pop0
0.89742	0					pop1-pop1			0.78782	0					pop1-pop1
0.97059	0.0149	0				pop1-pop2			0.93113	0.01008	0				pop1-pop2
0.89377	0.08238	0.00756	0			pop1-pop3			0.79165	0.04678	0.02506	0			pop1-pop3
0.87223	0.05601	0.00182	0.0152	0		pop1-pop4			0.56317	0.62846	0.04042	0.61004	0		pop1-pop4
0.93497	0.10371	0.02219	0.05492	0.04166	0	pop2-pop2			0.76499	0.0104	0.05926	0.05945	0.40536	0	pop2-pop2
9A									9B
pop0-pop0	pop1-pop1	pop1-pop2	pop1-pop3	pop1-pop4	pop2-pop2				pop0-pop0	pop1-pop1	pop1-pop2	pop1-pop3	pop1-pop4	pop2-pop2
0						pop0-pop0			0						pop0-pop0
0.49114	0					pop1-pop1			0.5702	0					pop1-pop1
0.88469	0.00789	0				pop1-pop2			0.93482	0.11474	0				pop1-pop2
0.61113	0.20536	0.06167	0			pop1-pop3			0.59634	0.64253	0.31361	0			pop1-pop3
0.63143	0.15043	0.01867	0.17589	0		pop1-pop4			0.89662	0.13575	0.00991	0.43268	0		pop1-pop4
0.68995	0.08135	0.00385	0.22585	0.12734	0	pop2-pop2			0.92428	0.12123	0.01082	0.35367	0.01646	0	pop2-pop2
