# Supplementary material for: Genome analyses reveal population structure and a purple stigma color gene candidate in finger millet
Source: Nat Commun. 2023 Jun 21;14:3694. doi: 10.1038/s41467-023-38915-6 (PMC10284860; doi:10.1038/s41467-023-38915-6)
Supplement: Supplementary file 12 — Supplementary Data 9 [file 41467_2023_38915_MOESM12_ESM.xlsx]

## Sheet: homeologs.AtoB.1to1.allcols
Supplementary Data 9: Finger millet homoeologous gene pairs with a 1:1 relationship
genome1	genome2	id1	id2	genome.num1	gn1	chr1	start1	end1	strand1	order1	genome.num2	gn2	chr2	start2	end2	strand2	order2	perc.iden	align.length	n.mismatch	n.gapOpen	q.start	q.end	s.start	s.end	eval	score	og.y	is.ortholog	hit.type	og	block.id	ngenes
Ecoracana	Ecoracana	ELECO.r07.1AG0000040	ELECO.r07.1BG0048470	0	0_15712	1A	153476	154785	+	4	0	0_41516	1B	7566	8967	+	3485	93.8	385	13	7	3	381	1	380	4.5e-180	628.6	OG0009321	FALSE	paralog	OG0009321	1	2
Ecoracana	Ecoracana	ELECO.r07.1AG0000050	ELECO.r07.1BG0048480	0	0_14548	1A	156919	158019	+	5	0	0_41731	1B	10945	11901	+	3486	96.1	305	7	3	68	367	15	319	9.1e-170	594.3	OG0008659	FALSE	paralog	OG0008659	1	2
Ecoracana	Ecoracana	ELECO.r07.1AG0000060	ELECO.r07.1BG0048510	0	0_15019	1A	178696	180709	-	6	0	0_44231	1B	18728	20974	-	3488	90.6	445	13	5	1	443	1	418	4.4e-114	409.8	OG0008917	FALSE	paralog	OG0008917	1	2
Ecoracana	Ecoracana	ELECO.r07.1AG0000070	ELECO.r07.1BG0048520	0	0_14856	1A	192660	196189	+	7	0	0_41952	1B	25874	30137	+	3489	95.8	263	11	0	1	263	1	263	3.5e-137	485.7	OG0008821	FALSE	paralog	OG0008821	1	2
Ecoracana	Ecoracana	ELECO.r07.1AG0000080	ELECO.r07.1BG0048550	0	0_17545	1A	201216	202152	+	8	0	0_42056	1B	43959	44883	+	3492	99.2	122	1	0	1	122	1	122	4.8e-67	251.5	OG0010375	FALSE	paralog	OG0010375	1	2
Ecoracana	Ecoracana	ELECO.r07.1AG0000090	ELECO.r07.1BG0048560	0	0_14202	1A	202651	203305	+	9	0	0_44440	1B	45382	46044	+	3493	83.2	190	27	2	1	185	1	190	2.2e-39	160.2	OG0017136	FALSE	paralog	OG0017136	1	2
Ecoracana	Ecoracana	ELECO.r07.1AG0000100	ELECO.r07.1BG0048570	0	0_15736	1A	204952	205854	+	10	0	0_41800	1B	47626	48533	+	3494	97.6	123	3	0	1	123	1	123	5e-56	214.9	OG0009333	FALSE	paralog	OG0009333	1	2
Ecoracana	Ecoracana	ELECO.r07.1AG0000110	ELECO.r07.1BG0048580	0	0_15863	1A	210783	211358	+	11	0	0_44105	1B	56695	57276	+	3495	95.5	155	6	1	23	176	20	174	4.9e-74	275.4	OG0017348	FALSE	paralog	OG0017348	1	2
Ecoracana	Ecoracana	ELECO.r07.1AG0000120	ELECO.r07.1BG0048590	0	0_15263	1A	212069	214849	+	12	0	0_44363	1B	57994	60797	+	3496	75	492	1	1	1	370	1	492	4.7e-190	661.8	OG0017272	FALSE	paralog	OG0017272	1	2
Ecoracana	Ecoracana	ELECO.r07.1AG0000130	ELECO.r07.1BG0048600	0	0_16138	1A	215707	221884	-	13	0	0_43727	1B	61691	67267	-	3497	78.8	916	82	3	38	931	15	840	0	1322.8	OG0017379	FALSE	paralog	OG0017379	1	2
Ecoracana	Ecoracana	ELECO.r07.1AG0000140	ELECO.r07.1BG0048610	0	0_14453	1A	223066	223971	+	14	0	0_43377	1B	69209	70251	+	3498	96.3	244	7	1	1	242	44	287	8.6e-134	474.6	OG0017166	FALSE	paralog	OG0017166	1	2
Ecoracana	Ecoracana	ELECO.r07.1AG0000150	ELECO.r07.1BG0048620	0	0_15687	1A	224422	225747	-	15	0	0_42346	1B	70861	72956	-	3499	98.7	149	2	0	1	149	1	149	7.4e-62	234.6	OG0017323	FALSE	paralog	OG0017323	1	2
Ecoracana	Ecoracana	ELECO.r07.1AG0000160	ELECO.r07.1BG0048630	0	0_17369	1A	226547	231129	+	16	0	0_41270	1B	73743	78287	+	3500	87.2	679	30	1	1	622	1	679	0	1127.9	OG0017512	FALSE	paralog	OG0017512	1	2
Ecoracana	Ecoracana	ELECO.r07.1AG0000190	ELECO.r07.1BG0048660	0	0_14630	1A	235282	236557	-	18	0	0_42413	1B	81955	83726	-	3503	100	108	0	0	1	108	1	108	5.8e-52	201.4	OG0008703	FALSE	paralog	OG0008703	1	2
Ecoracana	Ecoracana	ELECO.r07.1AG0000200	ELECO.r07.1BG0048670	0	0_14850	1A	240232	241616	-	19	0	0_41203	1B	86364	87700	-	3504	90.1	373	18	6	43	402	48	414	8.3e-116	415.2	OG0008818	FALSE	paralog	OG0008818	1	2
Ecoracana	Ecoracana	ELECO.r07.1AG0000210	ELECO.r07.1BG0048680	0	0_14287	1A	255756	259137	+	20	0	0_42416	1B	97091	100482	+	3505	98.1	466	9	0	1	466	1	466	1.4e-263	906.4	OG0008504	FALSE	paralog	OG0008504	1	2
Ecoracana	Ecoracana	ELECO.r07.1AG0000230	ELECO.r07.1BG0048690	0	0_16477	1A	260170	261120	-	21	0	0_42995	1B	101495	102682	-	3506	80.5	82	2	1	225	292	279	360	9.5e-29	125.6	OG0009766	FALSE	paralog	OG0009766	1	2
Ecoracana	Ecoracana	ELECO.r07.1AG0000240	ELECO.r07.1BG0048700	0	0_16036	1A	264334	265268	+	22	0	0_42139	1B	105629	106623	+	3507	84.8	297	31	5	1	283	1	297	1.1e-87	321.2	OG0017364	FALSE	paralog	OG0017364	1	2
Ecoracana	Ecoracana	ELECO.r07.1AG0000250	ELECO.r07.1BG0048710	0	0_17108	1A	269210	272501	-	23	0	0_44161	1B	110166	113552	-	3508	84.1	1024	125	10	33	1029	57	1069	1.4e-218	758.1	OG0010126	FALSE	paralog	OG0010126	1	2
Ecoracana	Ecoracana	ELECO.r07.1AG0000260	ELECO.r07.1BG0048720	0	0_15455	1A	277161	281721	+	24	0	0_41928	1B	118464	123679	+	3509	99	403	4	0	1	403	1	403	2.3e-219	759.2	OG0009170	FALSE	paralog	OG0009170	1	2
Ecoracana	Ecoracana	ELECO.r07.1AG0000270	ELECO.r07.1BG0048730	0	0_15673	1A	283472	286611	-	25	0	0_41477	1B	125449	128583	-	3510	99.4	343	2	0	1	343	1	343	1.4e-188	656.8	OG0009301	FALSE	paralog	OG0009301	1	2
Ecoracana	Ecoracana	ELECO.r07.1AG0000280	ELECO.r07.1BG0048740	0	0_15373	1A	295662	299502	+	26	0	0_43550	1B	135811	139599	+	3511	90.9	464	21	8	1	445	1	462	2.1e-152	537	OG0009119	FALSE	paralog	OG0009119	1	2
Ecoracana	Ecoracana	ELECO.r07.1AG0000300	ELECO.r07.1BG0048750	0	0_16017	1A	300191	305806	-	27	0	0_42052	1B	140255	145431	-	3512	98.4	444	7	0	5	448	1	444	6.3e-266	914.1	OG0009500	FALSE	paralog	OG0009500	1	2
Ecoracana	Ecoracana	ELECO.r07.1AG0000310	ELECO.r07.1BG0048760	0	0_15812	1A	306633	308252	+	28	0	0_41915	1B	146330	147929	+	3513	74.5	94	24	0	1	94	1	94	7.1e-26	114.4	OG0009378	FALSE	paralog	OG0009378	1	2
Ecoracana	Ecoracana	ELECO.r07.1AG0000330	ELECO.r07.1BG0048790	0	0_15486	1A	313144	315143	-	30	0	0_44506	1B	151879	153551	-	3516	84.3	363	39	3	1	353	1	355	1.6e-171	600.1	OG0009190	FALSE	paralog	OG0009190	1	2
Ecoracana	Ecoracana	ELECO.r07.1AG0000340	ELECO.r07.1BG0048800	0	0_15396	1A	315657	316073	+	31	0	0_43043	1B	154166	154537	+	3517	97.6	124	3	0	16	139	1	124	7.9e-66	247.7	OG0009133	FALSE	paralog	OG0009133	1	2
Ecoracana	Ecoracana	ELECO.r07.1AG0000350	ELECO.r07.1BG0048820	0	0_14515	1A	319781	320912	+	32	0	0_41971	1B	161563	162518	+	3518	96.4	222	8	0	52	273	2	223	1e-124	444.5	OG0017180	FALSE	paralog	OG0017180	1	2
Ecoracana	Ecoracana	ELECO.r07.1AG0000360	ELECO.r07.1BG0048830	0	0_16310	1A	323884	326083	+	33	0	0_43505	1B	164158	166320	+	3519	100	130	0	0	1	130	1	130	2.6e-71	265.8	OG0017399	FALSE	paralog	OG0017399	1	2
Ecoracana	Ecoracana	ELECO.r07.1AG0000380	ELECO.r07.1BG0048850	0	0_16726	1A	330261	330979	-	34	0	0_44620	1B	170153	170843	-	3521	96.4	168	6	0	1	168	1	168	3.4e-79	292.4	OG0017454	FALSE	paralog	OG0017454	1	2
Ecoracana	Ecoracana	ELECO.r07.1AG0000390	ELECO.r07.1BG0048860	0	0_14900	1A	333373	337517	+	35	0	0_44021	1B	173014	177249	+	3522	98.3	464	8	0	88	551	93	556	4.6e-274	941.4	OG0008847	FALSE	paralog	OG0008847	1	2
Ecoracana	Ecoracana	ELECO.r07.1AG0000400	ELECO.r07.1BG0048870	0	0_15957	1A	339161	343934	-	36	0	0_42839	1B	178894	183661	-	3523	98.9	937	10	0	1	937	1	937	0	1850.5	OG0009468	FALSE	paralog	OG0009468	1	2
Ecoracana	Ecoracana	ELECO.r07.1AG0000420	ELECO.r07.1BG0048890	0	0_14396	1A	356193	359591	-	38	0	0_42611	1B	196430	199836	-	3524	80.9	690	17	1	1	690	1	575	7.00000000024123e-314	1073.9	OG0008567	FALSE	paralog	OG0008567	1	2
Ecoracana	Ecoracana	ELECO.r07.1AG0000430	ELECO.r07.1BG0048900	0	0_17171	1A	370521	371105	-	39	0	0_42676	1B	211269	211853	-	3525	92.9	198	8	2	1	195	1	195	5.7e-78	288.5	OG0010166	FALSE	paralog	OG0010166	1	2
Ecoracana	Ecoracana	ELECO.r07.1AG0000460	ELECO.r07.1BG0048920	0	0_16988	1A	378578	380428	+	40	0	0_42884	1B	218121	221987	+	3526	98.5	605	9	0	1	605	1	605	0	1131.7	OG0010047	FALSE	paralog	OG0010047	1	2
Ecoracana	Ecoracana	ELECO.r07.1AG0000480	ELECO.r07.1BG0048930	0	0_15632	1A	390766	392337	-	42	0	0_44180	1B	225179	226614	-	3527	97.6	211	5	0	22	232	2	212	2.7e-119	426	OG0009277	FALSE	paralog	OG0009277	1	2
Ecoracana	Ecoracana	ELECO.r07.1AG0000510	ELECO.r07.1BG0048960	0	0_15997	1A	400946	403011	+	44	0	0_42240	1B	234154	236236	+	3529	99.4	315	2	0	1	315	1	315	8.6e-193	670.6	OG0009492	FALSE	paralog	OG0009492	1	2
Ecoracana	Ecoracana	ELECO.r07.1AG0000580	ELECO.r07.1BG0049020	0	0_15181	1A	447409	450902	+	45	0	0_43173	1B	277193	280790	+	3531	97.3	372	10	0	1	372	1	372	7.2e-215	744.2	OG0002102	FALSE	paralog	OG0002102	1	2
Ecoracana	Ecoracana	ELECO.r07.1AG0000590	ELECO.r07.1BG0049030	0	0_16781	1A	452703	456055	+	46	0	0_43262	1B	282776	286127	+	3532	92.7	504	33	2	1	500	1	504	1.3e-259	893.3	OG0009938	FALSE	paralog	OG0009938	1	2
Ecoracana	Ecoracana	ELECO.r07.1AG0000600	ELECO.r07.1BG0049040	0	0_15063	1A	460002	461434	+	47	0	0_42285	1B	290244	291716	+	3533	97.1	136	4	0	1	136	1	136	1.2e-68	257.7	OG0008942	FALSE	paralog	OG0008942	1	2
Ecoracana	Ecoracana	ELECO.r07.1AG0000610	ELECO.r07.1BG0049050	0	0_16551	1A	465041	469010	+	48	0	0_41851	1B	295343	299466	+	3534	93.5	491	31	1	47	537	45	534	1.3e-265	913.3	OG0009808	FALSE	paralog	OG0009808	1	2
Ecoracana	Ecoracana	ELECO.r07.1AG0000620	ELECO.r07.1BG0049060	0	0_14306	1A	469868	470722	+	49	0	0_42214	1B	300306	301172	+	3535	87.5	295	21	5	1	285	1	289	2.3e-136	483	OG0008515	FALSE	paralog	OG0008515	1	2
Ecoracana	Ecoracana	ELECO.r07.1AG0000670	ELECO.r07.1BG0049080	0	0_17467	1A	546892	551050	-	50	0	0_44523	1B	307306	310797	-	3536	95.2	457	20	1	1	457	1	455	7.5e-230	794.3	OG0010333	FALSE	paralog	OG0010333	1	2
Ecoracana	Ecoracana	ELECO.r07.1AG0000690	ELECO.r07.1BG0049220	0	0_16327	1A	581238	587188	-	51	0	0_43869	1B	409823	415696	-	3542	95.3	942	38	3	1	936	1	942	0	1785.4	OG0009680	FALSE	paralog	OG0009680	1	2
Ecoracana	Ecoracana	ELECO.r07.1AG0000740	ELECO.r07.1BG0049230	0	0_15447	1A	628547	630097	+	53	0	0_41379	1B	420937	422640	+	3543	77.5	569	75	14	1	517	1	568	1.4e-179	627.5	OG0009162	FALSE	paralog	OG0009162	1	2
Ecoracana	Ecoracana	ELECO.r07.1AG0000750	ELECO.r07.1BG0049240	0	0_14440	1A	635620	637305	-	54	0	0_44144	1B	428874	430502	-	3544	94.9	257	11	2	1	255	1	257	1.9e-118	423.3	OG0017164	FALSE	paralog	OG0017164	1	2
Ecoracana	Ecoracana	ELECO.r07.1AG0000760	ELECO.r07.1BG0049250	0	0_16217	1A	638630	639475	-	55	0	0_41471	1B	431910	432764	-	3545	98.4	252	4	0	1	252	1	252	5.2e-132	468.4	OG0009615	FALSE	paralog	OG0009615	1	2
Ecoracana	Ecoracana	ELECO.r07.1AG0000770	ELECO.r07.1BG0049260	0	0_16383	1A	642346	648584	-	56	0	0_44289	1B	435413	440014	-	3546	94.8	477	25	0	1	477	1	477	1.4e-250	863.2	OG0001263	FALSE	paralog	OG0001263	1	2
Ecoracana	Ecoracana	ELECO.r07.1AG0000780	ELECO.r07.1BG0049270	0	0_15882	1A	649201	650782	-	57	0	0_43444	1B	440571	442146	-	3547	95.1	411	17	1	1	411	1	408	3.6e-159	559.3	OG0009415	FALSE	paralog	OG0009415	1	2
Ecoracana	Ecoracana	ELECO.r07.1AG0000790	ELECO.r07.1BG0049280	0	0_17222	1A	656361	661340	-	58	0	0_42822	1B	446752	452011	-	3548	96.1	433	14	1	1	430	1	433	4e-249	858.2	OG0010196	FALSE	paralog	OG0010196	1	2
Ecoracana	Ecoracana	ELECO.r07.1AG0000800	ELECO.r07.1BG0049290	0	0_16896	1A	663017	663697	-	59	0	0_42857	1B	453113	453811	-	3549	92.6	68	3	1	1	66	1	68	2.1e-16	84	OG0017467	FALSE	paralog	OG0017467	1	2
Ecoracana	Ecoracana	ELECO.r07.1AG0000810	ELECO.r07.1BG0049300	0	0_15111	1A	668154	670889	-	60	0	0_41192	1B	458454	460801	-	3550	96.4	249	9	0	88	336	1	249	1.6e-136	483.8	OG0017251	FALSE	paralog	OG0017251	1	2
Ecoracana	Ecoracana	ELECO.r07.1AG0000820	ELECO.r07.1BG0049310	0	0_16944	1A	677990	682008	+	61	0	0_41359	1B	472884	477166	+	3551	83	382	60	4	1	382	1	377	6.8e-160	561.6	OG0010028	FALSE	paralog	OG0010028	1	2
Ecoracana	Ecoracana	ELECO.r07.1AG0000830	ELECO.r07.1BG0049320	0	0_16521	1A	686168	688125	+	62	0	0_42914	1B	485744	488499	+	3552	85.4	342	16	2	30	371	18	325	3.2e-162	569.3	OG0002169	FALSE	paralog	OG0002169	1	2
Ecoracana	Ecoracana	ELECO.r07.1AG0000840	ELECO.r07.1BG0049330	0	0_14218	1A	688799	694609	+	63	0	0_43890	1B	489431	495942	+	3553	81	1423	209	13	1	1364	1	1421	0	1778.8	OG0008460	FALSE	paralog	OG0008460	1	2
Ecoracana	Ecoracana	ELECO.r07.1AG0000850	ELECO.r07.1BG0049340	0	0_15771	1A	698229	699534	-	64	0	0_42315	1B	500473	502361	-	3554	96.3	162	5	1	1	162	1	161	4.8e-84	308.5	OG0009355	FALSE	paralog	OG0009355	1	2
Ecoracana	Ecoracana	ELECO.r07.1AG0000870	ELECO.r07.1BG0049370	0	0_15404	1A	717237	723192	-	66	0	0_41669	1B	518892	524932	-	3555	94.4	729	38	2	1	726	1	729	0	1099.7	OG0009138	FALSE	paralog	OG0009138	1	2
Ecoracana	Ecoracana	ELECO.r07.1AG0000880	ELECO.r07.1BG0049380	0	0_14763	1A	724145	727039	+	67	0	0_42985	1B	525889	528874	+	3556	99.6	524	2	0	1	524	1	524	5.79999999999999e-311	1063.9	OG0008771	FALSE	paralog	OG0008771	1	2
Ecoracana	Ecoracana	ELECO.r07.1AG0000900	ELECO.r07.1BG0049400	0	0_16342	1A	740127	742537	+	69	0	0_43978	1B	541781	544160	+	3557	86.9	627	49	2	1	627	1	594	7e-271	931	OG0009687	FALSE	paralog	OG0009687	1	2
Ecoracana	Ecoracana	ELECO.r07.1AG0000910	ELECO.r07.1BG0049410	0	0_14723	1A	743234	746239	+	70	0	0_44384	1B	544838	548092	+	3558	98.7	317	4	0	1	317	1	317	4.2e-179	625.2	OG0008750	FALSE	paralog	OG0008750	1	2
Ecoracana	Ecoracana	ELECO.r07.1AG0000940	ELECO.r07.1BG0049470	0	0_16030	1A	766934	770873	+	71	0	0_41184	1B	573430	577606	+	3560	98.2	218	4	0	1	218	1	218	5.7e-127	451.4	OG0009508	FALSE	paralog	OG0009508	1	2
Ecoracana	Ecoracana	ELECO.r07.1AG0000950	ELECO.r07.1BG0049480	0	0_15750	1A	771768	772244	+	72	0	0_42956	1B	578277	578786	+	3561	96.2	158	4	1	2	159	15	170	7.4e-84	307.8	OG0017331	FALSE	paralog	OG0017331	1	2
Ecoracana	Ecoracana	ELECO.r07.1AG0000960	ELECO.r07.1BG0049490	0	0_15110	1A	772677	774527	-	73	0	0_43750	1B	579355	581035	-	3562	83.7	492	38	8	124	586	52	530	1.4e-225	780.4	OG0002097	FALSE	paralog	OG0002097	1	2
Ecoracana	Ecoracana	ELECO.r07.1AG0000970	ELECO.r07.1BG0049500	0	0_15129	1A	777578	779203	-	74	0	0_44282	1B	583436	585091	-	3563	83.5	521	58	9	34	539	40	547	8.3e-236	814.3	OG0000342	FALSE	paralog	OG0000342	1	2
Ecoracana	Ecoracana	ELECO.r07.1AG0000980	ELECO.r07.1BG0049510	0	0_14165	1A	779884	782763	-	75	0	0_44249	1B	585795	588627	-	3564	99	209	2	0	1	209	1	209	2.1e-118	422.9	OG0008429	FALSE	paralog	OG0008429	1	2
Ecoracana	Ecoracana	ELECO.r07.1AG0000990	ELECO.r07.1BG0049520	0	0_15814	1A	783735	787589	-	76	0	0_41182	1B	589562	593522	-	3565	97.7	399	9	0	206	604	229	627	2.3e-226	783.1	OG0009380	FALSE	paralog	OG0009380	1	2
Ecoracana	Ecoracana	ELECO.r07.1AG0001020	ELECO.r07.1BG0049530	0	0_15547	1A	803463	808378	-	77	0	0_43530	1B	602262	606975	-	3566	99.4	499	2	1	1	498	1	499	4.5e-281	964.5	OG0009226	FALSE	paralog	OG0009226	1	2
Ecoracana	Ecoracana	ELECO.r07.1AG0001030	ELECO.r07.1BG0049540	0	0_15866	1A	814657	815679	-	78	0	0_43507	1B	614968	616023	-	3567	81	353	54	4	1	341	1	352	4.5e-54	209.9	OG0009407	FALSE	paralog	OG0009407	1	2
Ecoracana	Ecoracana	ELECO.r07.1AG0001110	ELECO.r07.1BG0049550	0	0_14769	1A	892029	894200	-	80	0	0_42912	1B	646547	648873	-	3568	90.1	616	43	8	1	604	12	621	1e-295	1013.4	OG0008773	FALSE	paralog	OG0008773	1	2
Ecoracana	Ecoracana	ELECO.r07.1AG0001140	ELECO.r07.1BG0049570	0	0_15733	1A	919718	923213	-	81	0	0_42470	1B	663423	668020	-	3569	96.5	424	15	0	1	424	33	456	6.5e-212	734.6	OG0009331	FALSE	paralog	OG0009331	1	2
Ecoracana	Ecoracana	ELECO.r07.1AG0001160	ELECO.r07.1BG0049580	0	0_15697	1A	937545	942783	+	83	0	0_41635	1B	680244	685488	+	3570	98.6	843	10	1	1	843	1	841	0	1451	OG0009312	FALSE	paralog	OG0009312	1	2
Ecoracana	Ecoracana	ELECO.r07.1AG0001170	ELECO.r07.1BG0049590	0	0_17481	1A	944106	946038	-	84	0	0_42196	1B	686632	688570	-	3571	99	286	2	1	1	285	1	286	6.9e-125	444.9	OG0010342	FALSE	paralog	OG0010342	1	2
Ecoracana	Ecoracana	ELECO.r07.1AG0001180	ELECO.r07.1BG0049600	0	0_14922	1A	950621	953013	-	85	0	0_44203	1B	690033	692385	-	3572	95	161	8	0	1	161	1	161	3.5e-89	325.5	OG0021535	FALSE	paralog	OG0021535	1	2
Ecoracana	Ecoracana	ELECO.r07.1AG0001190	ELECO.r07.1BG0049610	0	0_16666	1A	958466	959782	+	86	0	0_42518	1B	698435	699764	+	3573	88.2	406	36	4	1	394	1	406	5e-81	299.7	OG0009873	FALSE	paralog	OG0009873	1	2
Ecoracana	Ecoracana	ELECO.r07.1AG0001200	ELECO.r07.1BG0049640	0	0_17135	1A	969168	971581	-	87	0	0_43792	1B	723843	726357	-	3575	98.3	179	3	0	1	179	1	179	4e-102	368.6	OG0021711	FALSE	paralog	OG0021711	1	2
Ecoracana	Ecoracana	ELECO.r07.1AG0001210	ELECO.r07.1BG0049650	0	0_14437	1A	972583	972918	+	88	0	0_42785	1B	727146	727601	+	3576	96.4	111	4	0	1	111	1	111	1.3e-55	213.4	OG0008593	FALSE	paralog	OG0008593	1	2
Ecoracana	Ecoracana	ELECO.r07.1AG0001220	ELECO.r07.1BG0049670	0	0_17338	1A	984796	987192	+	89	0	0_43997	1B	744983	747217	+	3577	98.8	347	4	0	1	347	1	347	8e-192	667.5	OG0000821	FALSE	paralog	OG0000821	1	2
Ecoracana	Ecoracana	ELECO.r07.1AG0001230	ELECO.r07.1BG0049680	0	0_16035	1A	988110	992425	-	90	0	0_41946	1B	748127	752487	-	3578	92.2	372	29	0	1	372	1	372	2e-193	672.9	OG0009512	FALSE	paralog	OG0009512	1	2
Ecoracana	Ecoracana	ELECO.r07.1AG0001240	ELECO.r07.1BG0049690	0	0_15729	1A	994178	999240	-	91	0	0_42120	1B	754198	758822	-	3579	98	606	10	1	1	604	1	606	0	1138.6	OG0009329	FALSE	paralog	OG0009329	1	2
Ecoracana	Ecoracana	ELECO.r07.1AG0001250	ELECO.r07.1BG0049700	0	0_14286	1A	1000125	1006943	-	92	0	0_44032	1B	759601	767117	-	3580	93.5	492	29	1	95	583	96	587	5.5e-246	848.2	OG0008503	FALSE	paralog	OG0008503	1	2
Ecoracana	Ecoracana	ELECO.r07.1AG0001260	ELECO.r07.1BG0049710	0	0_14196	1A	1008850	1010810	+	93	0	0_43280	1B	770253	772342	+	3581	85.9	334	35	4	1	323	1	333	8.9e-153	537.7	OG0008448	FALSE	paralog	OG0008448	1	2
Ecoracana	Ecoracana	ELECO.r07.1AG0001270	ELECO.r07.1BG0049720	0	0_16541	1A	1015916	1018773	-	94	0	0_42819	1B	779762	782725	-	3582	95	437	20	1	1	435	1	437	4.4e-248	854.7	OG0009802	FALSE	paralog	OG0009802	1	2
Ecoracana	Ecoracana	ELECO.r07.1AG0001280	ELECO.r07.1BG0049730	0	0_14632	1A	1026967	1029363	+	95	0	0_43088	1B	792090	794104	+	3583	97.7	171	4	0	1	171	1	171	7.3e-88	321.2	OG0008705	FALSE	paralog	OG0008705	1	2
Ecoracana	Ecoracana	ELECO.r07.1AG0001290	ELECO.r07.1BG0049740	0	0_15478	1A	1032523	1036815	-	96	0	0_41771	1B	796371	800442	-	3584	98.9	362	4	0	1	362	1	362	1.6e-203	706.4	OG0017291	FALSE	paralog	OG0017291	1	2
Ecoracana	Ecoracana	ELECO.r07.1AG0001300	ELECO.r07.1BG0049750	0	0_15268	1A	1037756	1039366	-	97	0	0_44582	1B	801348	802665	-	3585	72.8	92	4	1	1	71	1	92	8.2e-27	117.1	OG0017273	FALSE	paralog	OG0017273	1	2
Ecoracana	Ecoracana	ELECO.r07.1AG0001320	ELECO.r07.1BG0049770	0	0_17323	1A	1053677	1054783	-	99	0	0_42668	1B	815451	816578	-	3586	76.1	376	83	2	1	369	1	376	1.3e-128	457.6	OG0010258	FALSE	paralog	OG0010258	1	2
Ecoracana	Ecoracana	ELECO.r07.1AG0001330	ELECO.r07.1BG0049780	0	0_16937	1A	1071512	1087640	-	100	0	0_41856	1B	832702	841303	-	3587	97.8	578	11	1	1	578	1	576	0	1058.1	OG0017475	FALSE	paralog	OG0017475	1	2
Ecoracana	Ecoracana	ELECO.r07.1AG0001340	ELECO.r07.1BG0049790	0	0_16180	1A	1090184	1092514	+	101	0	0_43645	1B	843074	845410	+	3588	81.3	779	35	3	1	777	1	670	0	1259.2	OG0001257	FALSE	paralog	OG0001257	1	2
Ecoracana	Ecoracana	ELECO.r07.1AG0001350	ELECO.r07.1BG0049800	0	0_16034	1A	1096025	1099087	+	102	0	0_42484	1B	849458	852839	+	3589	84.1	660	94	6	2	656	5	658	7.3e-263	904.4	OG0009511	FALSE	paralog	OG0009511	1	2
Ecoracana	Ecoracana	ELECO.r07.1AG0001360	ELECO.r07.1BG0049810	0	0_14811	1A	1101446	1103095	+	103	0	0_41445	1B	855663	860929	+	3590	90.1	364	32	3	9	370	1	362	6.5e-193	671.4	OG0021523	FALSE	paralog	OG0021523	1	2
Ecoracana	Ecoracana	ELECO.r07.1AG0001400	ELECO.r07.1BG0049870	0	0_16942	1A	1120439	1120687	+	105	0	0_44060	1B	880292	880546	+	3594	94.1	85	3	1	1	83	1	85	7.1e-38	154.1	OG0010026	FALSE	paralog	OG0010026	1	2
Ecoracana	Ecoracana	ELECO.r07.1AG0001410	ELECO.r07.1BG0049880	0	0_16785	1A	1121391	1124016	+	106	0	0_44037	1B	881241	883885	+	3595	98.3	231	4	0	1	231	1	231	8.7e-118	421	OG0009941	FALSE	paralog	OG0009941	1	2
Ecoracana	Ecoracana	ELECO.r07.1AG0001420	ELECO.r07.1BG0049890	0	0_16610	1A	1125358	1130207	+	107	0	0_44602	1B	885262	889275	+	3596	91.9	951	68	6	1	947	1	946	0	1555.8	OG0009842	FALSE	paralog	OG0009842	1	2
Ecoracana	Ecoracana	ELECO.r07.1AG0001430	ELECO.r07.1BG0049900	0	0_15571	1A	1142534	1144138	+	108	0	0_43137	1B	908368	909959	+	3597	94	367	21	1	1	366	1	367	3.3e-196	682.2	OG0009240	FALSE	paralog	OG0009240	1	2
Ecoracana	Ecoracana	ELECO.r07.1AG0001440	ELECO.r07.1BG0049910	0	0_14566	1A	1145410	1149200	-	109	0	0_43304	1B	911225	914994	-	3598	95.7	348	14	1	91	438	2	348	1.1e-158	557.8	OG0008668	FALSE	paralog	OG0008668	1	2
Ecoracana	Ecoracana	ELECO.r07.1AG0001450	ELECO.r07.1BG0049920	0	0_17352	1A	1154006	1156350	-	110	0	0_42058	1B	919900	922477	-	3599	99.3	281	2	0	1	281	27	307	2.4e-138	489.6	OG0010274	FALSE	paralog	OG0010274	1	2
Ecoracana	Ecoracana	ELECO.r07.1AG0001480	ELECO.r07.1BG0049970	0	0_14258	1A	1165488	1167271	+	112	0	0_43106	1B	945325	947143	+	3601	86.2	565	36	6	1	523	2	566	3.7e-289	991.5	OG0008487	FALSE	paralog	OG0008487	1	2
Ecoracana	Ecoracana	ELECO.r07.1AG0001510	ELECO.r07.1BG0050000	0	0_16361	1A	1179436	1183604	+	115	0	0_44330	1B	958498	962783	+	3604	94.4	592	29	3	1	590	1	590	0	1097	OG0009701	FALSE	paralog	OG0009701	1	2
Ecoracana	Ecoracana	ELECO.r07.1AG0001530	ELECO.r07.1BG0050010	0	0_17381	1A	1185759	1187796	-	116	0	0_43778	1B	965553	971208	-	3605	89.6	483	31	1	1	483	594	1057	2.6e-251	865.9	OG0017515	FALSE	paralog	OG0017515	1	2
Ecoracana	Ecoracana	ELECO.r07.1AG0001540	ELECO.r07.1BG0050020	0	0_16225	1A	1192907	1193320	-	117	0	0_42758	1B	972823	973194	-	3606	84.2	139	6	2	1	138	1	124	9.4e-35	144.4	OG0021638	FALSE	paralog	OG0021638	1	2
Ecoracana	Ecoracana	ELECO.r07.1AG0001550	ELECO.r07.1BG0050030	0	0_16202	1A	1197270	1198652	+	118	0	0_43116	1B	976692	977964	+	3607	97.6	247	6	0	1	247	1	247	6.4e-135	478	OG0009610	FALSE	paralog	OG0009610	1	2
Ecoracana	Ecoracana	ELECO.r07.1AG0001570	ELECO.r07.1BG0050040	0	0_16983	1A	1203036	1203547	+	119	0	0_42321	1B	984580	985088	+	3608	97.9	96	2	0	1	96	1	96	1.3e-46	183.3	OG0010044	FALSE	paralog	OG0010044	1	2
Ecoracana	Ecoracana	ELECO.r07.1AG0001590	ELECO.r07.1BG0050060	0	0_16459	1A	1207531	1210664	-	121	0	0_41305	1B	988868	992681	-	3609	99.2	121	1	0	1	121	1	121	5.4e-66	248.4	OG0009756	FALSE	paralog	OG0009756	1	2
Ecoracana	Ecoracana	ELECO.r07.1AG0001600	ELECO.r07.1BG0050070	0	0_15789	1A	1218390	1221103	+	122	0	0_44708	1B	995945	998779	+	3610	91.9	645	39	5	2	638	1	640	0	1181	OG0001251	FALSE	paralog	OG0001251	1	2
Ecoracana	Ecoracana	ELECO.r07.1AG0001610	ELECO.r07.1BG0050080	0	0_17501	1A	1224076	1225854	+	123	0	0_43449	1B	1001909	1003668	+	3611	88.8	347	38	1	1	346	1	347	9.2e-172	600.9	OG0017529	FALSE	paralog	OG0017529	1	2
Ecoracana	Ecoracana	ELECO.r07.1AG0001620	ELECO.r07.1BG0050090	0	0_15036	1A	1226542	1226985	-	124	0	0_44424	1B	1004352	1004798	-	3612	80.2	116	19	1	29	140	28	143	3e-47	186	OG0008928	FALSE	paralog	OG0008928	1	2
Ecoracana	Ecoracana	ELECO.r07.1AG0001640	ELECO.r07.1BG0050110	0	0_15675	1A	1233110	1235900	-	126	0	0_43698	1B	1010502	1013281	-	3613	95.2	396	19	0	1	396	1	396	1.3e-230	796.6	OG0009303	FALSE	paralog	OG0009303	1	2
Ecoracana	Ecoracana	ELECO.r07.1AG0001650	ELECO.r07.1BG0050120	0	0_14778	1A	1236623	1239296	-	127	0	0_42903	1B	1013987	1016789	-	3614	98.2	166	3	0	1	166	1	166	5.9e-84	308.1	OG0008779	FALSE	paralog	OG0008779	1	2
Ecoracana	Ecoracana	ELECO.r07.1AG0001660	ELECO.r07.1BG0050130	0	0_16489	1A	1239881	1240606	-	128	0	0_41747	1B	1017417	1018142	-	3615	97.1	242	7	0	1	242	1	242	2.3e-121	433	OG0009772	FALSE	paralog	OG0009772	1	2
Ecoracana	Ecoracana	ELECO.r07.1AG0001680	ELECO.r07.1BG0050150	0	0_17643	1A	1258601	1262280	+	129	0	0_44317	1B	1022307	1026030	+	3617	96.4	619	22	0	1	619	1	619	0	1247.6	OG0002225	FALSE	paralog	OG0002225	1	2
Ecoracana	Ecoracana	ELECO.r07.1AG0001730	ELECO.r07.1BG0050450	0	0_16158	1A	1276947	1283181	+	131	0	0_44097	1B	1179424	1184907	-	3642	97.3	667	17	1	26	691	83	749	0	1258.8	OG0009579	FALSE	paralog	OG0009579	1	2
Ecoracana	Ecoracana	ELECO.r07.1AG0001750	ELECO.r07.1BG0050440	0	0_14920	1A	1293042	1296503	+	133	0	0_41535	1B	1171428	1174972	-	3641	97.7	174	4	0	1	174	1	174	2e-98	356.3	OG0008862	FALSE	paralog	OG0008862	1	2
Ecoracana	Ecoracana	ELECO.r07.1AG0001760	ELECO.r07.1BG0050430	0	0_16392	1A	1297279	1299633	+	134	0	0_42467	1B	1168302	1170632	-	3640	91.1	563	12	1	1	525	1	563	1.1e-285	979.9	OG0017412	FALSE	paralog	OG0017412	1	2
Ecoracana	Ecoracana	ELECO.r07.1AG0001770	ELECO.r07.1BG0050420	0	0_15888	1A	1301695	1305803	-	135	0	0_44070	1B	1162121	1166241	+	3639	98.5	675	10	0	1	675	1	675	0	1083.2	OG0009420	FALSE	paralog	OG0009420	1	2
Ecoracana	Ecoracana	ELECO.r07.1AG0001780	ELECO.r07.1BG0050400	0	0_14644	1A	1319194	1319685	-	136	0	0_43929	1B	1149421	1150694	+	3638	82.9	170	23	2	1	164	100	269	2.2e-67	253.1	OG0008711	FALSE	paralog	OG0008711	1	2
Ecoracana	Ecoracana	ELECO.r07.1AG0001800	ELECO.r07.1BG0050380	0	0_14994	1A	1328210	1330653	-	138	0	0_43498	1B	1139254	1141716	+	3636	94.7	393	21	0	1	393	1	393	2.5e-202	702.6	OG0008901	FALSE	paralog	OG0008901	1	2
Ecoracana	Ecoracana	ELECO.r07.1AG0001810	ELECO.r07.1BG0050370	0	0_15176	1A	1335137	1336054	+	139	0	0_42567	1B	1136285	1137202	-	3635	100	306	0	0	1	306	1	306	1.4e-139	493.8	OG0017263	FALSE	paralog	OG0017263	1	2
Ecoracana	Ecoracana	ELECO.r07.1AG0001820	ELECO.r07.1BG0050360	0	0_16770	1A	1338422	1340920	+	140	0	0_42853	1B	1130202	1133785	-	3634	77.6	348	20	4	1	348	1	290	5.4e-140	495.4	OG0009929	FALSE	paralog	OG0009929	1	2
Ecoracana	Ecoracana	ELECO.r07.1AG0001870	ELECO.r07.1BG0050310	0	0_15855	1A	1355274	1358659	+	143	0	0_44067	1B	1111564	1114858	-	3629	98.8	327	4	0	73	399	52	378	4.1e-200	695.3	OG0009400	FALSE	paralog	OG0009400	1	2
Ecoracana	Ecoracana	ELECO.r07.1AG0001930	ELECO.r07.1BG0050250	0	0_14570	1A	1383546	1386383	-	149	0	0_41944	1B	1090752	1093596	+	3623	98.4	372	5	1	1	371	1	372	2e-217	752.7	OG0008671	FALSE	paralog	OG0008671	1	2
Ecoracana	Ecoracana	ELECO.r07.1AG0002020	ELECO.r07.1BG0050490	0	0_14304	1A	1470195	1472176	-	157	0	0_42103	1B	1202108	1204027	-	3646	97.2	357	10	0	41	397	5	361	3.3e-213	738.8	OG0008513	FALSE	paralog	OG0008513	1	2
Ecoracana	Ecoracana	ELECO.r07.1AG0002040	ELECO.r07.1BG0050500	0	0_17021	1A	1491165	1491500	-	158	0	0_44109	1B	1207673	1208025	-	3647	98.7	78	1	0	1	78	1	78	1.2e-39	159.8	OG0010069	FALSE	paralog	OG0010069	1	2
Ecoracana	Ecoracana	ELECO.r07.1AG0002050	ELECO.r07.1BG0050510	0	0_15292	1A	1493859	1495611	-	159	0	0_41563	1B	1210193	1211980	-	3648	96.4	363	13	0	1	363	1	363	3.9e-205	711.8	OG0009076	FALSE	paralog	OG0009076	1	2
Ecoracana	Ecoracana	ELECO.r07.1AG0002060	ELECO.r07.1BG0050520	0	0_17547	1A	1499616	1501447	-	160	0	0_41981	1B	1215536	1217369	-	3649	93.9	488	30	0	1	488	1	488	3.8e-208	722.2	OG0010376	FALSE	paralog	OG0010376	1	2
Ecoracana	Ecoracana	ELECO.r07.1AG0002070	ELECO.r07.1BG0050530	0	0_17129	1A	1502599	1505415	+	161	0	0_42686	1B	1219181	1221636	+	3650	96.2	240	8	1	1	239	1	240	5.2e-134	474.9	OG0010138	FALSE	paralog	OG0010138	1	2
Ecoracana	Ecoracana	ELECO.r07.1AG0002080	ELECO.r07.1BG0050540	0	0_17221	1A	1513956	1515611	+	162	0	0_43803	1B	1230128	1231795	+	3651	77.3	485	104	5	73	552	73	556	2.2e-66	251.5	OG0010195	FALSE	paralog	OG0010195	1	2
Ecoracana	Ecoracana	ELECO.r07.1AG0002090	ELECO.r07.1BG0050550	0	0_16403	1A	1524062	1524673	+	163	0	0_42552	1B	1240279	1240902	+	3652	93.3	208	6	4	2	204	4	208	2.6e-94	342.8	OG0021649	FALSE	paralog	OG0021649	1	2
Ecoracana	Ecoracana	ELECO.r07.1AG0002110	ELECO.r07.1BG0050650	0	0_16169	1A	1534168	1534647	-	164	0	0_44308	1B	1278739	1279215	-	3656	95.6	159	3	3	1	157	1	157	3.2e-79	292.4	OG0009585	FALSE	paralog	OG0009585	1	2
Ecoracana	Ecoracana	ELECO.r07.1AG0002160	ELECO.r07.1BG0050670	0	0_15186	1A	1569820	1573803	-	167	0	0_42155	1B	1288846	1292648	-	3657	99.3	573	4	0	1	573	1	573	0	1092.4	OG0009010	FALSE	paralog	OG0009010	1	2
Ecoracana	Ecoracana	ELECO.r07.1AG0002180	ELECO.r07.1BG0050690	0	0_14613	1A	1598603	1599827	+	169	0	0_41983	1B	1317900	1319124	+	3659	100	284	0	0	1	284	1	284	1.8e-157	553.1	OG0008693	FALSE	paralog	OG0008693	1	2
Ecoracana	Ecoracana	ELECO.r07.1AG0002190	ELECO.r07.1BG0050700	0	0_14783	1A	1601167	1602735	+	170	0	0_43118	1B	1320464	1322032	+	3660	100	523	0	0	1	523	1	523	0	1058.1	OG0021519	FALSE	paralog	OG0021519	1	2
Ecoracana	Ecoracana	ELECO.r07.1AG0002200	ELECO.r07.1BG0050710	0	0_15528	1A	1625854	1627395	+	171	0	0_42448	1B	1327084	1328631	+	3661	94.8	518	21	3	1	514	1	516	9.1e-285	976.9	OG0000804	FALSE	paralog	OG0000804	1	2
Ecoracana	Ecoracana	ELECO.r07.1AG0002220	ELECO.r07.1BG0050730	0	0_15122	1A	1649070	1651537	+	173	0	0_44246	1B	1345701	1349817	+	3662	94.3	384	16	2	1	378	312	695	3.6e-206	715.3	OG0017254	FALSE	paralog	OG0017254	1	2
Ecoracana	Ecoracana	ELECO.r07.1AG0002230	ELECO.r07.1BG0050740	0	0_15033	1A	1653521	1654036	+	174	0	0_43835	1B	1351833	1352339	+	3663	99.3	147	1	0	1	147	1	147	1e-78	290.8	OG0008927	FALSE	paralog	OG0008927	1	2
Ecoracana	Ecoracana	ELECO.r07.1AG0002240	ELECO.r07.1BG0050750	0	0_16601	1A	1655116	1655974	+	175	0	0_42921	1B	1353515	1354378	+	3664	88.1	227	24	1	1	224	1	227	7.6e-111	397.9	OG0009837	FALSE	paralog	OG0009837	1	2
Ecoracana	Ecoracana	ELECO.r07.1AG0002260	ELECO.r07.1BG0050760	0	0_14206	1A	1660884	1663007	+	177	0	0_41292	1B	1354995	1356879	+	3665	78.2	390	35	2	1	340	1	390	1.4e-153	540.8	OG0008453	FALSE	paralog	OG0008453	1	2
Ecoracana	Ecoracana	ELECO.r07.1AG0002270	ELECO.r07.1BG0050770	0	0_15246	1A	1663288	1664983	-	178	0	0_42871	1B	1357350	1360634	-	3666	77.1	288	52	3	1	277	1	285	1.8e-109	393.7	OG0009046	FALSE	paralog	OG0009046	1	2
Ecoracana	Ecoracana	ELECO.r07.1AG0002290	ELECO.r07.1BG0050790	0	0_17085	1A	1675207	1677439	+	179	0	0_43429	1B	1373029	1375301	+	3668	90	339	31	1	1	336	1	339	1.9e-169	593.2	OG0010109	FALSE	paralog	OG0010109	1	2
Ecoracana	Ecoracana	ELECO.r07.1AG0002320	ELECO.r07.1BG0050850	0	0_14879	1A	1697853	1700612	+	180	0	0_44538	1B	1402287	1405123	+	3670	97.7	306	7	0	1	306	1	306	3.5e-167	585.5	OG0008835	FALSE	paralog	OG0008835	1	2
Ecoracana	Ecoracana	ELECO.r07.1AG0002330	ELECO.r07.1BG0050860	0	0_15965	1A	1702330	1703444	-	181	0	0_44565	1B	1406602	1407726	-	3671	68.1	379	51	6	1	313	1	375	3e-121	433	OG0009473	FALSE	paralog	OG0009473	1	2
Ecoracana	Ecoracana	ELECO.r07.1AG0002350	ELECO.r07.1BG0050900	0	0_15279	1A	1714205	1718647	-	182	0	0_43832	1B	1437256	1441742	-	3675	97.4	568	15	0	1	568	1	568	0	1115.9	OG0009065	FALSE	paralog	OG0009065	1	2
Ecoracana	Ecoracana	ELECO.r07.1AG0002460	ELECO.r07.1BG0051050	0	0_16576	1A	1775191	1776561	+	190	0	0_41955	1B	1535291	1536661	+	3686	98.7	457	6	0	1	457	1	457	3.9e-263	904.8	OG0009823	FALSE	paralog	OG0009823	1	2
Ecoracana	Ecoracana	ELECO.r07.1AG0002480	ELECO.r07.1BG0051070	0	0_15921	1A	1781642	1783204	-	191	0	0_43021	1B	1541568	1543160	-	3687	92.8	530	27	5	1	521	4	531	3.1e-272	935.3	OG0009441	FALSE	paralog	OG0009441	1	2
Ecoracana	Ecoracana	ELECO.r07.1AG0002490	ELECO.r07.1BG0051080	0	0_14833	1A	1785718	1789257	-	192	0	0_42976	1B	1545640	1549231	-	3688	99.3	303	2	0	1	303	1	303	3.4e-170	595.5	OG0021525	FALSE	paralog	OG0021525	1	2
Ecoracana	Ecoracana	ELECO.r07.1AG0002500	ELECO.r07.1BG0051090	0	0_15482	1A	1791450	1792677	-	193	0	0_42372	1B	1551512	1552689	-	3689	80.6	325	38	1	1	325	1	300	1.1e-145	514.2	OG0009187	FALSE	paralog	OG0009187	1	2
Ecoracana	Ecoracana	ELECO.r07.1AG0002510	ELECO.r07.1BG0051100	0	0_14337	1A	1797646	1801157	+	194	0	0_42117	1B	1557573	1561086	+	3690	99.8	409	1	0	1	409	1	409	7.9e-231	797.3	OG0008533	FALSE	paralog	OG0008533	1	2
Ecoracana	Ecoracana	ELECO.r07.1AG0002580	ELECO.r07.1BG0051140	0	0_15027	1A	1826253	1829773	-	200	0	0_44394	1B	1575849	1580358	-	3694	95.7	282	12	0	103	384	1	282	9.4e-157	551.2	OG0008923	FALSE	paralog	OG0008923	1	2
Ecoracana	Ecoracana	ELECO.r07.1AG0002710	ELECO.r07.1BG0051200	0	0_17071	1A	1947796	1952430	+	207	0	0_42923	1B	1626193	1629667	+	3699	94.5	439	24	0	1	439	1	439	9.4e-189	657.9	OG0010101	FALSE	paralog	OG0010101	1	2
Ecoracana	Ecoracana	ELECO.r07.1AG0002720	ELECO.r07.1BG0051210	0	0_16678	1A	1967221	1968756	+	208	0	0_41299	1B	1640367	1641905	+	3700	95.5	513	22	1	1	512	1	513	9.1e-269	923.7	OG0009880	FALSE	paralog	OG0009880	1	2
Ecoracana	Ecoracana	ELECO.r07.1AG0002740	ELECO.r07.1BG0051230	0	0_16379	1A	1983272	1985261	+	209	0	0_44670	1B	1652290	1655202	+	3701	89.4	246	24	1	1	246	1	244	4.9e-95	345.5	OG0009710	FALSE	paralog	OG0009710	1	2
Ecoracana	Ecoracana	ELECO.r07.1AG0002750	ELECO.r07.1BG0051240	0	0_14899	1A	1988956	1991105	+	210	0	0_44634	1B	1658402	1660701	+	3702	97	328	8	1	1	326	1	328	1.6e-165	580.1	OG0008846	FALSE	paralog	OG0008846	1	2
Ecoracana	Ecoracana	ELECO.r07.1AG0002760	ELECO.r07.1BG0051250	0	0_16121	1A	1992720	1994674	+	211	0	0_41831	1B	1662354	1665145	+	3703	97.1	274	8	0	13	286	1	274	1.6e-145	513.5	OG0002149	FALSE	paralog	OG0002149	1	2
Ecoracana	Ecoracana	ELECO.r07.1AG0002770	ELECO.r07.1BG0051260	0	0_15929	1A	1995134	1997494	-	212	0	0_44397	1B	1665588	1668328	-	3704	96.7	182	6	0	1	182	1	182	2.1e-103	372.9	OG0009449	FALSE	paralog	OG0009449	1	2
Ecoracana	Ecoracana	ELECO.r07.1AG0002780	ELECO.r07.1BG0051270	0	0_15343	1A	2022899	2024258	-	213	0	0_44140	1B	1678905	1680284	-	3705	81	342	46	4	1	329	1	336	7.4e-155	544.7	OG0009100	FALSE	paralog	OG0009100	1	2
Ecoracana	Ecoracana	ELECO.r07.1AG0002790	ELECO.r07.1BG0051280	0	0_17262	1A	2052855	2059485	+	214	0	0_42842	1B	1703057	1710012	+	3706	96.5	576	19	1	1	575	1	576	4.1e-241	832	OG0010218	FALSE	paralog	OG0010218	1	2
Ecoracana	Ecoracana	ELECO.r07.1AG0002800	ELECO.r07.1BG0051290	0	0_14883	1A	2067879	2074800	+	215	0	0_44128	1B	1719453	1726762	+	3707	98.2	271	4	1	1	270	1	271	4.8e-144	508.4	OG0008838	FALSE	paralog	OG0008838	1	2
Ecoracana	Ecoracana	ELECO.r07.1AG0002810	ELECO.r07.1BG0051300	0	0_14458	1A	2076948	2078253	-	216	0	0_41723	1B	1730015	1731200	-	3708	92.5	292	21	1	50	340	1	292	5.4e-84	309.3	OG0008606	FALSE	paralog	OG0008606	1	2
Ecoracana	Ecoracana	ELECO.r07.1AG0002840	ELECO.r07.1BG0051330	0	0_15202	1A	2087668	2088441	+	219	0	0_41610	1B	1739094	1739898	+	3711	79.2	236	41	3	1	228	1	236	5e-57	219.2	OG0021561	FALSE	paralog	OG0021561	1	2
Ecoracana	Ecoracana	ELECO.r07.1AG0002850	ELECO.r07.1BG0051340	0	0_15923	1A	2091972	2092376	+	220	0	0_44504	1B	1742573	1742983	+	3712	97.1	137	2	1	1	135	1	137	1.8e-67	253.1	OG0009443	FALSE	paralog	OG0009443	1	2
Ecoracana	Ecoracana	ELECO.r07.1AG0002860	ELECO.r07.1BG0051350	0	0_16300	1A	2098089	2098736	+	221	0	0_43155	1B	1748151	1748804	+	3713	96.2	184	7	0	33	216	35	218	4e-64	242.7	OG0009665	FALSE	paralog	OG0009665	1	2
Ecoracana	Ecoracana	ELECO.r07.1AG0002870	ELECO.r07.1BG0051360	0	0_17206	1A	2109163	2111524	+	222	0	0_43614	1B	1760001	1762387	+	3714	96.3	594	22	0	1	594	1	594	1.4e-305	1046.2	OG0010188	FALSE	paralog	OG0010188	1	2
Ecoracana	Ecoracana	ELECO.r07.1AG0002880	ELECO.r07.1BG0051370	0	0_14669	1A	2112644	2114869	-	223	0	0_42237	1B	1763410	1765472	-	3715	73.1	499	26	3	1	395	1	495	1.6e-172	603.6	OG0002067	FALSE	paralog	OG0002067	1	2
Ecoracana	Ecoracana	ELECO.r07.1AG0002890	ELECO.r07.1BG0051380	0	0_15236	1A	2117570	2123063	-	224	0	0_42211	1B	1768205	1773679	-	3716	98.4	692	10	1	1	692	1	691	0	1198.3	OG0009041	FALSE	paralog	OG0009041	1	2
Ecoracana	Ecoracana	ELECO.r07.1AG0002920	ELECO.r07.1BG0051400	0	0_14862	1A	2143774	2144487	+	226	0	0_42511	1B	1799782	1800492	+	3718	88.9	190	15	3	50	238	53	237	1.9e-59	227.3	OG0008825	FALSE	paralog	OG0008825	1	2
Ecoracana	Ecoracana	ELECO.r07.1AG0002930	ELECO.r07.1BG0051410	0	0_16418	1A	2156137	2159916	-	227	0	0_42334	1B	1808361	1811866	-	3719	92	325	25	1	1	324	1	325	7.6e-104	375.2	OG0009730	FALSE	paralog	OG0009730	1	2
Ecoracana	Ecoracana	ELECO.r07.1AG0002940	ELECO.r07.1BG0051420	0	0_14255	1A	2160193	2164819	+	228	0	0_42610	1B	1812153	1817614	+	3720	97.8	225	5	0	1	225	1	225	6.8e-123	438	OG0008485	FALSE	paralog	OG0008485	1	2
Ecoracana	Ecoracana	ELECO.r07.1AG0002950	ELECO.r07.1BG0051430	0	0_16775	1A	2169272	2173526	+	229	0	0_43957	1B	1821363	1825617	+	3721	96.2	845	30	1	1	843	1	845	0	1596.3	OG0009932	FALSE	paralog	OG0009932	1	2
Ecoracana	Ecoracana	ELECO.r07.1AG0002970	ELECO.r07.1BG0051450	0	0_17130	1A	2184066	2184605	-	230	0	0_43365	1B	1832833	1833372	-	3723	87.8	181	20	2	1	180	1	180	1.2e-82	303.9	OG0010139	FALSE	paralog	OG0010139	1	2
Ecoracana	Ecoracana	ELECO.r07.1AG0003010	ELECO.r07.1BG0051490	0	0_16456	1A	2199709	2205287	-	233	0	0_44252	1B	1847309	1851370	-	3726	97.2	502	11	1	1	502	1	499	4e-274	941.8	OG0002165	FALSE	paralog	OG0002165	1	2
Ecoracana	Ecoracana	ELECO.r07.1AG0003020	ELECO.r07.1BG0051500	0	0_15922	1A	2208292	2208900	+	234	0	0_41391	1B	1853622	1854233	+	3727	89.8	205	18	3	1	203	1	204	1.7e-80	297	OG0009442	FALSE	paralog	OG0009442	1	2
Ecoracana	Ecoracana	ELECO.r07.1AG0003030	ELECO.r07.1BG0051510	0	0_15594	1A	2210794	2212718	+	235	0	0_41437	1B	1856175	1858096	+	3728	100	113	0	0	1	113	1	113	1.4e-57	219.9	OG0021594	FALSE	paralog	OG0021594	1	2
Ecoracana	Ecoracana	ELECO.r07.1AG0003040	ELECO.r07.1BG0051520	0	0_16940	1A	2217331	2221396	+	236	0	0_43060	1B	1860022	1863796	+	3729	96.5	403	11	2	1	401	1	402	2.7e-183	639.4	OG0010025	FALSE	paralog	OG0010025	1	2
Ecoracana	Ecoracana	ELECO.r07.1AG0003050	ELECO.r07.1BG0051530	0	0_17370	1A	2231263	2231946	-	237	0	0_41341	1B	1871299	1871970	-	3730	86.9	199	18	4	37	228	27	224	8.6e-94	341.3	OG0010283	FALSE	paralog	OG0010283	1	2
Ecoracana	Ecoracana	ELECO.r07.1AG0003060	ELECO.r07.1BG0051540	0	0_14558	1A	2246847	2248340	+	238	0	0_41722	1B	1887193	1888709	+	3731	98.1	428	8	0	1	428	1	428	2.6e-248	855.5	OG0008663	FALSE	paralog	OG0008663	1	2
Ecoracana	Ecoracana	ELECO.r07.1AG0003080	ELECO.r07.1BG0051550	0	0_15089	1A	2255698	2258211	+	239	0	0_44127	1B	1897410	1899456	+	3732	94.6	295	12	2	1	293	1	293	1.6e-71	267.7	OG0008961	FALSE	paralog	OG0008961	1	2
Ecoracana	Ecoracana	ELECO.r07.1AG0003090	ELECO.r07.1BG0051560	0	0_17282	1A	2259736	2263368	-	240	0	0_41909	1B	1900663	1903358	-	3733	95.8	240	10	0	1	240	1	240	6.4e-132	468	OG0010231	FALSE	paralog	OG0010231	1	2
Ecoracana	Ecoracana	ELECO.r07.1AG0003260	ELECO.r07.1BG0051700	0	0_14509	1A	2375897	2379536	-	249	0	0_41937	1B	2016750	2019455	-	3743	98.3	231	4	0	1	231	1	231	1.1e-117	420.6	OG0021488	FALSE	paralog	OG0021488	1	2
Ecoracana	Ecoracana	ELECO.r07.1AG0003270	ELECO.r07.1BG0051710	0	0_16765	1A	2383374	2389161	-	250	0	0_43931	1B	2023947	2029635	-	3744	98.9	264	3	0	1	264	1	264	4.9e-149	525	OG0009926	FALSE	paralog	OG0009926	1	2
Ecoracana	Ecoracana	ELECO.r07.1AG0003280	ELECO.r07.1BG0051720	0	0_16763	1A	2389732	2394708	+	251	0	0_41693	1B	2030180	2035044	+	3745	88.6	402	22	2	1	402	1	378	6.4e-209	724.5	OG0009925	FALSE	paralog	OG0009925	1	2
Ecoracana	Ecoracana	ELECO.r07.1AG0003290	ELECO.r07.1BG0051730	0	0_16733	1A	2401389	2403389	+	252	0	0_43430	1B	2042886	2044870	+	3746	100	447	0	0	1	447	1	447	1.2e-267	919.8	OG0009908	FALSE	paralog	OG0009908	1	2
Ecoracana	Ecoracana	ELECO.r07.1AG0003300	ELECO.r07.1BG0052220	0	0_14806	1A	2407631	2408593	-	253	0	0_44443	1B	2343266	2344219	+	3783	88.6	175	17	1	1	175	1	172	6.2e-82	302.4	OG0021522	FALSE	paralog	OG0021522	1	2
Ecoracana	Ecoracana	ELECO.r07.1AG0003330	ELECO.r07.1BG0051750	0	0_17027	1A	2426087	2428615	-	254	0	0_43219	1B	2054307	2057319	-	3747	79.8	317	39	6	2	299	3	313	5.3e-123	438.7	OG0010075	FALSE	paralog	OG0010075	1	2
Ecoracana	Ecoracana	ELECO.r07.1AG0003340	ELECO.r07.1BG0051760	0	0_17242	1A	2438021	2440253	+	255	0	0_43352	1B	2061278	2063572	+	3748	92.9	241	17	0	2	242	1	241	1.5e-117	420.2	OG0010206	FALSE	paralog	OG0010206	1	2
Ecoracana	Ecoracana	ELECO.r07.1AG0003350	ELECO.r07.1BG0051770	0	0_16298	1A	2441030	2445405	+	256	0	0_41347	1B	2064364	2068783	+	3749	98.8	951	11	0	1	951	1	951	0	1795.8	OG0009663	FALSE	paralog	OG0009663	1	2
Ecoracana	Ecoracana	ELECO.r07.1AG0003370	ELECO.r07.1BG0051790	0	0_16815	1A	2456071	2457386	+	257	0	0_44426	1B	2077739	2079029	+	3750	92.3	311	18	2	1	309	1	307	4.2e-160	562	OG0009959	FALSE	paralog	OG0009959	1	2
Ecoracana	Ecoracana	ELECO.r07.1AG0003380	ELECO.r07.1BG0051800	0	0_15395	1A	2458517	2460990	-	258	0	0_41492	1B	2080646	2083158	-	3751	98.5	402	5	1	1	401	1	402	7e-240	827.4	OG0009132	FALSE	paralog	OG0009132	1	2
Ecoracana	Ecoracana	ELECO.r07.1AG0003390	ELECO.r07.1BG0051810	0	0_15996	1A	2467076	2468537	+	259	0	0_43376	1B	2088273	2089748	+	3752	99.2	246	2	0	1	246	1	246	6.1e-138	488	OG0009491	FALSE	paralog	OG0009491	1	2
Ecoracana	Ecoracana	ELECO.r07.1AG0003400	ELECO.r07.1BG0051820	0	0_14451	1A	2469139	2472671	-	260	0	0_42590	1B	2090348	2094073	-	3753	85.9	562	78	1	1	562	1	561	1.3e-244	843.6	OG0008603	FALSE	paralog	OG0008603	1	2
Ecoracana	Ecoracana	ELECO.r07.1AG0003410	ELECO.r07.1BG0051830	0	0_16579	1A	2474357	2487440	+	261	0	0_41836	1B	2096074	2109065	+	3754	98	2035	40	0	1	2035	1	2035	0	3864.7	OG0021663	FALSE	paralog	OG0021663	1	2
Ecoracana	Ecoracana	ELECO.r07.1AG0003420	ELECO.r07.1BG0051840	0	0_16201	1A	2492200	2495372	+	262	0	0_43653	1B	2114518	2117988	+	3755	98.3	418	6	1	1	418	1	417	8.8e-254	873.6	OG0009609	FALSE	paralog	OG0009609	1	2
Ecoracana	Ecoracana	ELECO.r07.1AG0003430	ELECO.r07.1BG0051850	0	0_16809	1A	2496694	2500002	-	263	0	0_44643	1B	2119360	2122663	-	3756	96.7	331	11	0	1	331	1	331	2.3e-164	576.2	OG0017457	FALSE	paralog	OG0017457	1	2
Ecoracana	Ecoracana	ELECO.r07.1AG0003440	ELECO.r07.1BG0051860	0	0_15853	1A	2501777	2504532	+	264	0	0_43476	1B	2124483	2128212	+	3757	95.8	216	3	1	1	216	1	210	5.4e-53	205.7	OG0009398	FALSE	paralog	OG0009398	1	2
Ecoracana	Ecoracana	ELECO.r07.1AG0003450	ELECO.r07.1BG0051870	0	0_17611	1A	2505744	2510661	-	265	0	0_42004	1B	2129458	2134299	-	3758	95.4	525	21	1	1	522	1	525	7.4e-266	914.1	OG0010415	FALSE	paralog	OG0010415	1	2
Ecoracana	Ecoracana	ELECO.r07.1AG0003470	ELECO.r07.1BG0051910	0	0_16558	1A	2524390	2532328	+	266	0	0_42317	1B	2161198	2168139	+	3759	99.6	474	2	0	22	495	22	495	6.1e-270	927.5	OG0000346	FALSE	paralog	OG0000346	1	2
Ecoracana	Ecoracana	ELECO.r07.1AG0003500	ELECO.r07.1BG0051940	0	0_15364	1A	2541242	2542278	+	267	0	0_41775	1B	2176685	2177703	+	3760	96.6	145	5	0	8	152	1	145	1.6e-48	190.3	OG0009113	FALSE	paralog	OG0009113	1	2
Ecoracana	Ecoracana	ELECO.r07.1AG0003510	ELECO.r07.1BG0051950	0	0_17200	1A	2544682	2547686	+	268	0	0_43082	1B	2182311	2185437	+	3761	88.7	797	51	5	1	762	1	793	0	1328.9	OG0010185	FALSE	paralog	OG0010185	1	2
Ecoracana	Ecoracana	ELECO.r07.1AG0003520	ELECO.r07.1BG0051960	0	0_17495	1A	2550103	2552257	+	269	0	0_44609	1B	2187308	2189034	+	3762	91.6	395	25	5	126	515	1	392	3.8e-209	725.7	OG0010350	FALSE	paralog	OG0010350	1	2
Ecoracana	Ecoracana	ELECO.r07.1AG0003530	ELECO.r07.1BG0051970	0	0_17535	1A	2553521	2555521	+	270	0	0_41295	1B	2190345	2192431	+	3763	99.5	414	2	0	1	414	1	414	8e-231	797.3	OG0010370	FALSE	paralog	OG0010370	1	2
Ecoracana	Ecoracana	ELECO.r07.1AG0003540	ELECO.r07.1BG0051980	0	0_14405	1A	2558068	2563709	+	271	0	0_44419	1B	2194978	2199675	+	3764	100	440	0	0	1	440	1	440	1.6e-253	872.8	OG0008575	FALSE	paralog	OG0008575	1	2
Ecoracana	Ecoracana	ELECO.r07.1AG0003650	ELECO.r07.1BG0052060	0	0_17374	1A	2630350	2633902	-	274	0	0_44567	1B	2267243	2270124	-	3768	66.3	374	108	3	1	372	1	358	1.9e-135	480.7	OG0017514	FALSE	paralog	OG0017514	1	2
Ecoracana	Ecoracana	ELECO.r07.1AG0003660	ELECO.r07.1BG0052070	0	0_15307	1A	2637899	2638645	+	275	0	0_41562	1B	2274590	2275360	+	3769	87.9	257	23	4	1	249	1	257	3.3e-107	386	OG0009081	FALSE	paralog	OG0009081	1	2
Ecoracana	Ecoracana	ELECO.r07.1AG0003670	ELECO.r07.1BG0052080	0	0_16028	1A	2639958	2642667	-	276	0	0_42821	1B	2276383	2278559	-	3770	95	180	8	1	1	180	1	179	8.1e-69	258.1	OG0009507	FALSE	paralog	OG0009507	1	2
Ecoracana	Ecoracana	ELECO.r07.1AG0003680	ELECO.r07.1BG0052090	0	0_16250	1A	2643273	2646355	-	277	0	0_44100	1B	2282054	2285125	-	3771	99.6	235	1	0	1	235	1	235	6.1e-127	451.4	OG0009634	FALSE	paralog	OG0009634	1	2
Ecoracana	Ecoracana	ELECO.r07.1AG0003690	ELECO.r07.1BG0052100	0	0_15680	1A	2653905	2659637	+	278	0	0_42381	1B	2288391	2294117	+	3772	95.2	1180	56	1	1	1179	1	1180	0	2136.7	OG0009307	FALSE	paralog	OG0009307	1	2
Ecoracana	Ecoracana	ELECO.r07.1AG0003700	ELECO.r07.1BG0052110	0	0_15854	1A	2660922	2663029	-	279	0	0_44328	1B	2295391	2297836	-	3773	95.3	486	23	0	1	486	113	598	2.4e-271	932.2	OG0009399	FALSE	paralog	OG0009399	1	2
Ecoracana	Ecoracana	ELECO.r07.1AG0003710	ELECO.r07.1BG0052120	0	0_14518	1A	2668869	2673097	+	280	0	0_42742	1B	2303282	2307641	+	3774	95.4	475	22	0	1	475	1	475	1.1e-204	710.7	OG0021490	FALSE	paralog	OG0021490	1	2
Ecoracana	Ecoracana	ELECO.r07.1AG0003720	ELECO.r07.1BG0052130	0	0_16909	1A	2677463	2677861	+	281	0	0_42569	1B	2310437	2310847	+	3775	100	24	0	0	79	102	83	106	4.2e-08	55.5	OG0021692	FALSE	paralog	OG0021692	1	2
Ecoracana	Ecoracana	ELECO.r07.1AG0003730	ELECO.r07.1BG0052140	0	0_17270	1A	2679491	2687023	+	282	0	0_43350	1B	2312331	2317522	+	3776	96.2	610	23	0	1	610	1	610	2.1e-232	803.1	OG0010223	FALSE	paralog	OG0010223	1	2
Ecoracana	Ecoracana	ELECO.r07.1AG0003750	ELECO.r07.1BG0052160	0	0_15897	1A	2693581	2694594	-	284	0	0_43650	1B	2323805	2324884	-	3778	90.6	351	10	7	1	331	1	348	1.2e-152	537.3	OG0009428	FALSE	paralog	OG0009428	1	2
Ecoracana	Ecoracana	ELECO.r07.1AG0003760	ELECO.r07.1BG0052170	0	0_15890	1A	2697350	2698789	+	285	0	0_41523	1B	2330422	2331858	+	3779	94.6	480	25	1	1	480	1	479	1.1e-202	704.1	OG0009422	FALSE	paralog	OG0009422	1	2
Ecoracana	Ecoracana	ELECO.r07.1AG0003770	ELECO.r07.1BG0052180	0	0_14365	1A	2700628	2701823	+	286	0	0_43202	1B	2333727	2334904	+	3780	82.3	361	18	4	7	325	1	357	4.9e-135	478.8	OG0021481	FALSE	paralog	OG0021481	1	2
Ecoracana	Ecoracana	ELECO.r07.1AG0003780	ELECO.r07.1BG0052200	0	0_16712	1A	2703245	2703871	-	287	0	0_41774	1B	2336761	2337330	-	3781	71.4	213	34	3	1	209	1	190	2.2e-19	94	OG0002182	FALSE	paralog	OG0002182	1	2
Ecoracana	Ecoracana	ELECO.r07.1AG0003790	ELECO.r07.1BG0052210	0	0_16184	1A	2705321	2709688	+	288	0	0_43633	1B	2338407	2342372	+	3782	98.6	290	4	0	47	336	39	328	4.3e-166	582	OG0009596	FALSE	paralog	OG0009596	1	2
Ecoracana	Ecoracana	ELECO.r07.1AG0003830	ELECO.r07.1BG0052260	0	0_15960	1A	2717866	2720771	-	289	0	0_42897	1B	2367146	2370013	-	3784	99.7	363	1	0	1	363	1	363	5.2e-210	728	OG0009469	FALSE	paralog	OG0009469	1	2
Ecoracana	Ecoracana	ELECO.r07.1AG0003850	ELECO.r07.1BG0052270	0	0_14611	1A	2762350	2764607	+	291	0	0_44069	1B	2373154	2375806	+	3785	100	112	0	0	1	112	1	112	4e-60	228.4	OG0017191	FALSE	paralog	OG0017191	1	2
Ecoracana	Ecoracana	ELECO.r07.1AG0003890	ELECO.r07.1BG0052300	0	0_15313	1A	2788982	2794012	+	293	0	0_42333	1B	2399375	2404307	+	3787	98.1	905	14	1	1	902	1	905	0	1788.1	OG0001238	FALSE	paralog	OG0001238	1	2
Ecoracana	Ecoracana	ELECO.r07.1AG0003900	ELECO.r07.1BG0052310	0	0_14569	1A	2796584	2797803	-	294	0	0_42646	1B	2407067	2408015	-	3788	94.4	107	5	1	38	144	1	106	9.1e-57	217.6	OG0021496	FALSE	paralog	OG0021496	1	2
Ecoracana	Ecoracana	ELECO.r07.1AG0003980	ELECO.r07.1BG0052420	0	0_14908	1A	2854757	2856335	-	298	0	0_41572	1B	2486362	2487271	-	3792	74.5	278	13	2	1	275	1	223	1.8e-50	198	OG0021533	FALSE	paralog	OG0021533	1	2
Ecoracana	Ecoracana	ELECO.r07.1AG0003990	ELECO.r07.1BG0052430	0	0_15604	1A	2873276	2874440	+	299	0	0_42796	1B	2503281	2504426	+	3793	90	320	23	2	1	320	1	311	2.5e-99	360.1	OG0001245	FALSE	paralog	OG0001245	1	2
Ecoracana	Ecoracana	ELECO.r07.1AG0004020	ELECO.r07.1BG0052440	0	0_16166	1A	2910644	2911563	-	300	0	0_43958	1B	2519011	2519940	-	3794	95.5	247	10	1	1	246	1	247	1e-132	470.7	OG0017382	FALSE	paralog	OG0017382	1	2
Ecoracana	Ecoracana	ELECO.r07.1AG0004030	ELECO.r07.1BG0052450	0	0_17561	1A	2917148	2920076	-	301	0	0_43834	1B	2525886	2529120	-	3795	93.5	386	25	0	17	402	20	405	4.3e-213	738.4	OG0002222	FALSE	paralog	OG0002222	1	2
Ecoracana	Ecoracana	ELECO.r07.1AG0004040	ELECO.r07.1BG0052910	0	0_14469	1A	2933506	2933784	+	302	0	0_43390	1B	2771791	2772063	-	3835	66	97	23	5	1	93	1	91	2.6e-20	95.9	OG0001218	FALSE	paralog	OG0001218	1	2
Ecoracana	Ecoracana	ELECO.r07.1AG0004080	ELECO.r07.1BG0052500	0	0_16193	1A	2954130	2957173	-	305	0	0_41322	1B	2562535	2566166	-	3798	96.9	290	9	0	1	290	1	290	2.2e-158	556.2	OG0009601	FALSE	paralog	OG0009601	1	2
Ecoracana	Ecoracana	ELECO.r07.1AG0004090	ELECO.r07.1BG0052510	0	0_16652	1A	2958340	2963039	+	306	0	0_43307	1B	2568358	2573044	+	3799	99.1	453	4	0	1	453	1	453	7.8e-264	907.1	OG0009864	FALSE	paralog	OG0009864	1	2
Ecoracana	Ecoracana	ELECO.r07.1AG0004100	ELECO.r07.1BG0052520	0	0_15369	1A	2963798	2965748	+	307	0	0_42385	1B	2573809	2575276	+	3800	98.8	85	1	0	1	85	1	85	1.5e-41	166.4	OG0009117	FALSE	paralog	OG0009117	1	2
Ecoracana	Ecoracana	ELECO.r07.1AG0004110	ELECO.r07.1BG0052530	0	0_15515	1A	2966576	2968957	+	308	0	0_43954	1B	2576347	2578747	+	3801	97.6	379	9	0	1	379	1	379	1.5e-223	773.1	OG0009205	FALSE	paralog	OG0009205	1	2
Ecoracana	Ecoracana	ELECO.r07.1AG0004140	ELECO.r07.1BG0052550	0	0_14666	1A	2975471	2976166	-	310	0	0_41809	1B	2581577	2585295	-	3802	97.1	172	3	1	1	170	1	172	1.7e-65	246.9	OG0008722	FALSE	paralog	OG0008722	1	2
Ecoracana	Ecoracana	ELECO.r07.1AG0004150	ELECO.r07.1BG0052560	0	0_16241	1A	2977164	2979578	-	311	0	0_43074	1B	2585968	2588311	-	3803	100	77	0	0	1	77	1	77	7.8e-15	77.4	OG0009628	FALSE	paralog	OG0009628	1	2
Ecoracana	Ecoracana	ELECO.r07.1AG0004160	ELECO.r07.1BG0052570	0	0_14906	1A	2981040	2981793	+	312	0	0_42116	1B	2589941	2590714	+	3804	100	184	0	0	1	184	1	184	1.3e-92	337	OG0008851	FALSE	paralog	OG0008851	1	2
Ecoracana	Ecoracana	ELECO.r07.1AG0004170	ELECO.r07.1BG0052580	0	0_17416	1A	2982691	2985551	-	313	0	0_42605	1B	2591737	2594596	-	3805	91	266	24	0	1	266	1	266	2.4e-135	479.6	OG0017521	FALSE	paralog	OG0017521	1	2
Ecoracana	Ecoracana	ELECO.r07.1AG0004180	ELECO.r07.1BG0052590	0	0_14251	1A	2986168	2987937	+	314	0	0_41893	1B	2595212	2596984	+	3806	91	390	33	2	202	590	203	591	3.2e-148	523.5	OG0008481	FALSE	paralog	OG0008481	1	2
Ecoracana	Ecoracana	ELECO.r07.1AG0004190	ELECO.r07.1BG0052600	0	0_14599	1A	2989512	2992965	+	315	0	0_44033	1B	2600179	2603639	+	3807	98.6	717	10	0	1	717	1	717	0	1433.7	OG0008687	FALSE	paralog	OG0008687	1	2
Ecoracana	Ecoracana	ELECO.r07.1AG0004200	ELECO.r07.1BG0052610	0	0_16773	1A	2993750	2996180	-	316	0	0_44518	1B	2604585	2607189	-	3808	98.5	202	3	0	1	202	27	228	8.1e-104	374.4	OG0009931	FALSE	paralog	OG0009931	1	2
Ecoracana	Ecoracana	ELECO.r07.1AG0004210	ELECO.r07.1BG0052620	0	0_16935	1A	3015149	3016519	-	317	0	0_44569	1B	2608323	2609705	-	3809	85.3	457	64	2	1	454	1	457	8.6e-202	701	OG0010022	FALSE	paralog	OG0010022	1	2
Ecoracana	Ecoracana	ELECO.r07.1AG0004220	ELECO.r07.1BG0052630	0	0_14212	1A	3019468	3021544	-	318	0	0_44623	1B	2612958	2615035	-	3810	99.1	342	3	0	1	342	1	342	2.6e-195	679.1	OG0008456	FALSE	paralog	OG0008456	1	2
Ecoracana	Ecoracana	ELECO.r07.1AG0004230	ELECO.r07.1BG0052640	0	0_17596	1A	3025503	3027727	+	319	0	0_42708	1B	2619135	2621216	+	3811	94.6	240	12	1	1	240	1	239	8.7e-121	431	OG0010408	FALSE	paralog	OG0010408	1	2
Ecoracana	Ecoracana	ELECO.r07.1AG0004240	ELECO.r07.1BG0052650	0	0_16897	1A	3030611	3034545	+	320	0	0_41155	1B	2622789	2626734	+	3812	98.1	431	8	0	1	431	1	431	1.9e-251	865.9	OG0017468	FALSE	paralog	OG0017468	1	2
Ecoracana	Ecoracana	ELECO.r07.1AG0004260	ELECO.r07.1BG0052660	0	0_15545	1A	3036508	3037978	+	321	0	0_41520	1B	2627743	2630219	+	3813	95.7	370	16	0	25	394	252	621	1.3e-209	726.9	OG0021590	FALSE	paralog	OG0021590	1	2
Ecoracana	Ecoracana	ELECO.r07.1AG0004270	ELECO.r07.1BG0052670	0	0_17238	1A	3038884	3040871	+	322	0	0_43324	1B	2631077	2634199	+	3814	97.9	385	8	0	1	385	1	385	2.2e-217	752.7	OG0010204	FALSE	paralog	OG0010204	1	2
Ecoracana	Ecoracana	ELECO.r07.1AG0004280	ELECO.r07.1BG0052680	0	0_14536	1A	3043515	3046952	+	323	0	0_42320	1B	2635576	2639095	+	3815	95	403	20	0	1	403	43	445	8.9e-219	757.3	OG0008650	FALSE	paralog	OG0008650	1	2
Ecoracana	Ecoracana	ELECO.r07.1AG0004290	ELECO.r07.1BG0052690	0	0_16272	1A	3048354	3050671	-	324	0	0_44641	1B	2640284	2642604	-	3816	96.3	268	8	1	22	289	22	287	2.6e-127	453	OG0009647	FALSE	paralog	OG0009647	1	2
Ecoracana	Ecoracana	ELECO.r07.1AG0004310	ELECO.r07.1BG0052720	0	0_16223	1A	3058209	3060815	-	326	0	0_41668	1B	2650449	2652983	-	3818	97.8	460	10	0	58	517	35	494	7.8e-252	867.5	OG0017386	FALSE	paralog	OG0017386	1	2
Ecoracana	Ecoracana	ELECO.r07.1AG0004350	ELECO.r07.1BG0052750	0	0_16260	1A	3084288	3085199	+	327	0	0_43629	1B	2669602	2670516	+	3821	91.9	310	14	4	1	304	1	305	1.8e-126	450.3	OG0017392	FALSE	paralog	OG0017392	1	2
Ecoracana	Ecoracana	ELECO.r07.1AG0004360	ELECO.r07.1BG0052760	0	0_17274	1A	3087847	3089721	+	328	0	0_41701	1B	2671315	2673186	+	3822	92.2	539	41	1	1	538	1	539	1.2e-287	986.5	OG0021721	FALSE	paralog	OG0021721	1	2
Ecoracana	Ecoracana	ELECO.r07.1AG0004370	ELECO.r07.1BG0052770	0	0_15657	1A	3090735	3095237	-	329	0	0_44174	1B	2674037	2678345	-	3823	86.7	940	90	9	4	930	8	925	0	1595.9	OG0009291	FALSE	paralog	OG0009291	1	2
Ecoracana	Ecoracana	ELECO.r07.1AG0004380	ELECO.r07.1BG0052780	0	0_14259	1A	3100432	3111164	-	330	0	0_42295	1B	2683636	2693468	-	3824	96.8	727	23	0	1	727	1	727	0	1378.6	OG0008488	FALSE	paralog	OG0008488	1	2
Ecoracana	Ecoracana	ELECO.r07.1AG0004410	ELECO.r07.1BG0052810	0	0_16340	1A	3125064	3128619	+	332	0	0_42131	1B	2709659	2713424	+	3826	100	150	0	0	1	150	1	150	5.2e-55	211.8	OG0002156	FALSE	paralog	OG0002156	1	2
Ecoracana	Ecoracana	ELECO.r07.1AG0004420	ELECO.r07.1BG0052820	0	0_15272	1A	3130549	3131899	-	333	0	0_41204	1B	2716412	2717680	-	3827	84.1	390	21	3	1	352	1	387	3.1e-174	609.4	OG0009060	FALSE	paralog	OG0009060	1	2
Ecoracana	Ecoracana	ELECO.r07.1AG0004430	ELECO.r07.1BG0052830	0	0_16814	1A	3137760	3140971	+	334	0	0_44142	1B	2722950	2726448	+	3828	96.3	407	14	1	1	407	1	406	2.2e-181	633.3	OG0009958	FALSE	paralog	OG0009958	1	2
Ecoracana	Ecoracana	ELECO.r07.1AG0004440	ELECO.r07.1BG0052840	0	0_16038	1A	3144032	3145840	+	335	0	0_43691	1B	2727816	2729797	+	3829	98.9	185	2	0	1	185	1	185	1.5e-109	393.3	OG0009513	FALSE	paralog	OG0009513	1	2
Ecoracana	Ecoracana	ELECO.r07.1AG0004460	ELECO.r07.1BG0052860	0	0_16367	1A	3160231	3164607	+	337	0	0_44544	1B	2746891	2751241	+	3831	96.2	417	16	0	1	417	1	417	1.8e-235	812.8	OG0009704	FALSE	paralog	OG0009704	1	2
Ecoracana	Ecoracana	ELECO.r07.1AG0004470	ELECO.r07.1BG0052870	0	0_15157	1A	3165513	3168707	+	338	0	0_44689	1B	2752092	2754504	+	3832	98.5	194	3	0	1	194	1	194	3.2e-105	379	OG0008995	FALSE	paralog	OG0008995	1	2
Ecoracana	Ecoracana	ELECO.r07.1AG0004500	ELECO.r07.1BG0052930	0	0_14220	1A	3185732	3186262	-	341	0	0_44680	1B	2777374	2777997	-	3836	76.9	160	28	2	1	151	1	160	1.8e-59	226.9	OG0008461	FALSE	paralog	OG0008461	1	2
Ecoracana	Ecoracana	ELECO.r07.1AG0004510	ELECO.r07.1BG0052940	0	0_16265	1A	3188292	3196252	-	342	0	0_43554	1B	2780281	2788680	-	3837	94.6	948	49	1	1	948	1	946	0	1544.6	OG0009642	FALSE	paralog	OG0009642	1	2
Ecoracana	Ecoracana	ELECO.r07.1AG0004520	ELECO.r07.1BG0052950	0	0_15903	1A	3201235	3203710	-	343	0	0_43053	1B	2793015	2795484	-	3838	91.7	756	63	0	39	794	37	792	0	1124.8	OG0009431	FALSE	paralog	OG0009431	1	2
Ecoracana	Ecoracana	ELECO.r07.1AG0004550	ELECO.r07.1BG0052970	0	0_16425	1A	3216827	3220019	+	346	0	0_42137	1B	2806338	2809353	+	3839	97.9	233	5	0	1	233	1	233	7.9e-111	397.9	OG0009735	FALSE	paralog	OG0009735	1	2
Ecoracana	Ecoracana	ELECO.r07.1AG0004560	ELECO.r07.1BG0052980	0	0_17464	1A	3221448	3223963	+	347	0	0_43342	1B	2810460	2813452	+	3840	93.5	400	26	0	1	400	1	400	6.2e-204	708	OG0010330	FALSE	paralog	OG0010330	1	2
Ecoracana	Ecoracana	ELECO.r07.1AG0004570	ELECO.r07.1BG0052990	0	0_14214	1A	3226307	3228316	+	348	0	0_43406	1B	2815963	2817970	+	3841	100	182	0	0	1	182	1	182	2.4e-102	369.4	OG0008458	FALSE	paralog	OG0008458	1	2
Ecoracana	Ecoracana	ELECO.r07.1AG0004580	ELECO.r07.1BG0053000	0	0_16975	1A	3229061	3230413	-	349	0	0_43478	1B	2818598	2819953	-	3842	98	452	8	1	1	451	1	452	8.1e-253	870.5	OG0010040	FALSE	paralog	OG0010040	1	2
Ecoracana	Ecoracana	ELECO.r07.1AG0004590	ELECO.r07.1BG0053010	0	0_16904	1A	3231852	3234904	-	350	0	0_42971	1B	2821372	2824476	-	3843	98	255	5	0	1	255	1	255	1.1e-140	497.3	OG0010007	FALSE	paralog	OG0010007	1	2
Ecoracana	Ecoracana	ELECO.r07.1AG0004600	ELECO.r07.1BG0053020	0	0_15832	1A	3237103	3239652	+	351	0	0_42410	1B	2826678	2829178	+	3844	98.7	304	4	0	1	304	1	304	5.2e-171	598.2	OG0009391	FALSE	paralog	OG0009391	1	2
Ecoracana	Ecoracana	ELECO.r07.1AG0004620	ELECO.r07.1BG0053030	0	0_14793	1A	3241617	3243050	-	352	0	0_43056	1B	2831120	2832568	-	3845	68.2	488	140	11	1	478	1	483	2.7e-145	513.5	OG0008787	FALSE	paralog	OG0008787	1	2
Ecoracana	Ecoracana	ELECO.r07.1AG0004640	ELECO.r07.1BG0053060	0	0_16998	1A	3258727	3261513	+	353	0	0_43851	1B	2844931	2847752	+	3847	89.9	536	54	0	1	536	1	536	1.3e-257	886.7	OG0010053	FALSE	paralog	OG0010053	1	2
Ecoracana	Ecoracana	ELECO.r07.1AG0004650	ELECO.r07.1BG0053070	0	0_16429	1A	3262905	3267062	-	354	0	0_42736	1B	2849501	2853699	-	3848	97.1	416	12	0	1	416	1	416	1.4e-227	786.6	OG0009739	FALSE	paralog	OG0009739	1	2
Ecoracana	Ecoracana	ELECO.r07.1AG0004660	ELECO.r07.1BG0053080	0	0_16859	1A	3267885	3269794	+	355	0	0_44568	1B	2856033	2857942	+	3849	93.4	244	16	0	1	244	1	244	2.1e-120	431	OG0009982	FALSE	paralog	OG0009982	1	2
Ecoracana	Ecoracana	ELECO.r07.1AG0004670	ELECO.r07.1BG0053090	0	0_14504	1A	3272521	3274803	-	356	0	0_41947	1B	2860682	2862882	-	3850	98.5	335	5	0	1	335	1	335	2.3e-188	656	OG0002062	FALSE	paralog	OG0002062	1	2
Ecoracana	Ecoracana	ELECO.r07.1AG0004690	ELECO.r07.1BG0053120	0	0_16234	1A	3299835	3301564	+	358	0	0_42707	1B	2878555	2880285	+	3851	98.8	343	4	0	1	343	1	343	2.8e-197	685.6	OG0009624	FALSE	paralog	OG0009624	1	2
Ecoracana	Ecoracana	ELECO.r07.1AG0004710	ELECO.r07.1BG0053140	0	0_14389	1A	3316721	3322077	+	360	0	0_43480	1B	2891284	2896606	+	3852	98.4	434	7	0	40	473	41	474	2.6e-241	832.4	OG0008562	FALSE	paralog	OG0008562	1	2
Ecoracana	Ecoracana	ELECO.r07.1AG0004720	ELECO.r07.1BG0053150	0	0_17044	1A	3323284	3324212	-	361	0	0_43712	1B	2898092	2899017	-	3853	97.1	245	7	0	1	245	1	245	8e-130	461.1	OG0002198	FALSE	paralog	OG0002198	1	2
Ecoracana	Ecoracana	ELECO.r07.1AG0004780	ELECO.r07.1BG0053260	0	0_14643	1A	3374260	3375178	-	364	0	0_44621	1B	2970958	2972352	+	3856	56.6	417	33	4	1	269	49	465	6.8e-114	408.3	OG0021504	FALSE	paralog	OG0021504	1	2
Ecoracana	Ecoracana	ELECO.r07.1AG0004790	ELECO.r07.1BG0053250	0	0_17209	1A	3389257	3390680	-	365	0	0_42418	1B	2966681	2968117	-	3855	82	479	47	4	1	440	1	479	1.1e-217	753.8	OG0010190	FALSE	paralog	OG0010190	1	2
Ecoracana	Ecoracana	ELECO.r07.1AG0004810	ELECO.r07.1BG0053280	0	0_16329	1A	3400304	3404803	-	366	0	0_43801	1B	2974203	2982407	-	3857	96.4	332	12	0	1	332	1	332	3.2e-182	635.6	OG0017404	FALSE	paralog	OG0017404	1	2
Ecoracana	Ecoracana	ELECO.r07.1AG0004820	ELECO.r07.1BG0053290	0	0_15892	1A	3409462	3411038	+	367	0	0_43608	1B	2988634	2990207	+	3858	96.1	388	15	0	1	388	1	388	5.4e-173	605.1	OG0009424	FALSE	paralog	OG0009424	1	2
Ecoracana	Ecoracana	ELECO.r07.1AG0004840	ELECO.r07.1BG0053320	0	0_15121	1A	3417895	3419871	-	369	0	0_43742	1B	2996458	2998435	-	3859	95.7	423	18	0	1	423	1	423	8.1e-231	797.3	OG0017253	FALSE	paralog	OG0017253	1	2
Ecoracana	Ecoracana	ELECO.r07.1AG0004850	ELECO.r07.1BG0053330	0	0_17188	1A	3422593	3423835	-	370	0	0_42908	1B	3000951	3002296	-	3860	98.9	91	1	0	1	91	1	91	1.1e-44	176.8	OG0010177	FALSE	paralog	OG0010177	1	2
Ecoracana	Ecoracana	ELECO.r07.1AG0004860	ELECO.r07.1BG0053350	0	0_15558	1A	3430265	3433383	-	371	0	0_41814	1B	3010735	3013548	-	3861	99.6	275	1	0	32	306	32	306	1.5e-157	553.5	OG0009233	FALSE	paralog	OG0009233	1	2
Ecoracana	Ecoracana	ELECO.r07.1AG0004870	ELECO.r07.1BG0053360	0	0_15218	1A	3435418	3436398	+	372	0	0_42755	1B	3015453	3016427	+	3862	81	332	50	8	2	327	1	325	7.2e-102	368.6	OG0009028	FALSE	paralog	OG0009028	1	2
Ecoracana	Ecoracana	ELECO.r07.1AG0004890	ELECO.r07.1BG0053380	0	0_16283	1A	3452530	3454023	-	373	0	0_42379	1B	3025665	3027158	-	3864	96.6	498	17	0	1	498	1	498	6.8e-245	844.3	OG0009655	FALSE	paralog	OG0009655	1	2
Ecoracana	Ecoracana	ELECO.r07.1AG0005030	ELECO.r07.1BG0053540	0	0_15684	1A	3579568	3581490	+	381	0	0_41569	1B	3143829	3145816	+	3871	95.3	255	11	1	1	254	1	255	4.4e-139	491.9	OG0021599	FALSE	paralog	OG0021599	1	2
Ecoracana	Ecoracana	ELECO.r07.1AG0005040	ELECO.r07.1BG0053550	0	0_16248	1A	3586776	3592487	+	382	0	0_43568	1B	3147074	3152762	+	3872	98.4	508	8	0	1	508	1	508	3.3e-295	1011.5	OG0009632	FALSE	paralog	OG0009632	1	2
Ecoracana	Ecoracana	ELECO.r07.1AG0005050	ELECO.r07.1BG0053560	0	0_16823	1A	3594356	3601725	+	383	0	0_42466	1B	3154148	3161314	+	3873	98.3	1336	23	0	1	1336	1	1336	0	2577.4	OG0009963	FALSE	paralog	OG0009963	1	2
Ecoracana	Ecoracana	ELECO.r07.1AG0005060	ELECO.r07.1BG0053570	0	0_16110	1A	3604723	3607730	-	384	0	0_43164	1B	3164258	3165288	-	3874	97.7	266	6	0	177	442	1	266	4.8e-149	525.8	OG0009552	FALSE	paralog	OG0009552	1	2
Ecoracana	Ecoracana	ELECO.r07.1AG0005070	ELECO.r07.1BG0053580	0	0_16762	1A	3613524	3617722	+	385	0	0_42697	1B	3172007	3176674	+	3875	94.7	456	24	0	1	456	1	456	1.9e-143	507.3	OG0009924	FALSE	paralog	OG0009924	1	2
Ecoracana	Ecoracana	ELECO.r07.1AG0005080	ELECO.r07.1BG0053590	0	0_16084	1A	3619712	3624097	+	386	0	0_44041	1B	3178643	3182685	+	3876	97.6	378	9	0	1	378	1	378	3.6e-130	463	OG0009540	FALSE	paralog	OG0009540	1	2
Ecoracana	Ecoracana	ELECO.r07.1AG0005090	ELECO.r07.1BG0053600	0	0_17235	1A	3628708	3629037	+	387	0	0_43881	1B	3187571	3187900	+	3877	98.2	110	2	0	1	110	1	110	2.4e-57	219.2	OG0010203	FALSE	paralog	OG0010203	1	2
Ecoracana	Ecoracana	ELECO.r07.1AG0005100	ELECO.r07.1BG0053610	0	0_16174	1A	3632562	3632996	+	388	0	0_41401	1B	3192924	3193361	+	3878	77.8	144	30	2	3	145	4	146	7.2e-54	208	OG0009589	FALSE	paralog	OG0009589	1	2
Ecoracana	Ecoracana	ELECO.r07.1AG0005110	ELECO.r07.1BG0053620	0	0_16532	1A	3658131	3658559	-	389	0	0_41921	1B	3224339	3224770	-	3879	93.1	144	9	1	1	143	1	144	1.6e-69	260	OG0021659	FALSE	paralog	OG0021659	1	2
Ecoracana	Ecoracana	ELECO.r07.1AG0005130	ELECO.r07.1BG0053660	0	0_15575	1A	3688775	3692003	+	391	0	0_43754	1B	3250227	3253124	+	3880	100	105	0	0	1	105	1	105	4.2e-57	218.8	OG0009242	FALSE	paralog	OG0009242	1	2
Ecoracana	Ecoracana	ELECO.r07.1AG0005140	ELECO.r07.1BG0053670	0	0_15188	1A	3692775	3702619	-	392	0	0_41179	1B	3253946	3262633	-	3881	87.7	506	25	3	1	503	1	472	4e-261	898.3	OG0021560	FALSE	paralog	OG0021560	1	2
Ecoracana	Ecoracana	ELECO.r07.1AG0005170	ELECO.r07.1BG0053690	0	0_14263	1A	3715651	3715953	+	394	0	0_41903	1B	3273022	3273330	+	3882	97.1	35	1	0	67	101	69	103	7.4e-13	71.2	OG0008491	FALSE	paralog	OG0008491	1	2
Ecoracana	Ecoracana	ELECO.r07.1AG0005240	ELECO.r07.1BG0053890	0	0_15804	1A	3744469	3746611	-	398	0	0_42760	1B	3372577	3374439	+	3895	87.2	321	39	2	8	326	2	322	2e-168	589.7	OG0002132	FALSE	paralog	OG0002132	1	2
Ecoracana	Ecoracana	ELECO.r07.1AG0005280	ELECO.r07.1BG0053760	0	0_17054	1A	3765830	3777558	-	400	0	0_42354	1B	3309714	3321262	+	3887	95.3	1161	51	3	1	1159	1	1160	0	2079.7	OG0021705	FALSE	paralog	OG0021705	1	2
Ecoracana	Ecoracana	ELECO.r07.1AG0005300	ELECO.r07.1BG0053930	0	0_17086	1A	3786103	3788443	+	401	0	0_43755	1B	3403612	3405871	+	3898	93.4	576	21	8	29	594	30	598	1.1e-278	956.8	OG0010110	FALSE	paralog	OG0010110	1	2
Ecoracana	Ecoracana	ELECO.r07.1AG0005310	ELECO.r07.1BG0053940	0	0_16027	1A	3790234	3790425	+	402	0	0_43936	1B	3408056	3408247	+	3899	100	64	0	0	1	64	1	64	4.3e-27	117.9	OG0002145	FALSE	paralog	OG0002145	1	2
Ecoracana	Ecoracana	ELECO.r07.1AG0005330	ELECO.r07.1BG0053960	0	0_17290	1A	3807770	3811495	+	404	0	0_44156	1B	3432595	3436227	+	3901	100	194	0	0	1	194	1	194	2.5e-110	396	OG0010235	FALSE	paralog	OG0010235	1	2
Ecoracana	Ecoracana	ELECO.r07.1AG0005370	ELECO.r07.1BG0053990	0	0_15592	1A	3817220	3821483	-	407	0	0_42487	1B	3443537	3446497	-	3903	95	623	17	3	63	680	62	675	0	1103.6	OG0009254	FALSE	paralog	OG0009254	1	2
Ecoracana	Ecoracana	ELECO.r07.1AG0005380	ELECO.r07.1BG0054000	0	0_16098	1A	3823679	3824439	+	408	0	0_44059	1B	3448743	3449518	+	3904	81.9	182	23	2	1	172	1	182	2.7e-79	292.7	OG0017372	FALSE	paralog	OG0017372	1	2
Ecoracana	Ecoracana	ELECO.r07.1AG0005390	ELECO.r07.1BG0054010	0	0_15562	1A	3826665	3828453	+	409	0	0_43275	1B	3451583	3453362	+	3905	98.1	108	2	0	1	108	1	108	2.8e-58	222.2	OG0009235	FALSE	paralog	OG0009235	1	2
Ecoracana	Ecoracana	ELECO.r07.1AG0005400	ELECO.r07.1BG0054020	0	0_16717	1A	3829764	3830597	-	410	0	0_43474	1B	3454628	3455485	-	3906	83.2	286	40	2	1	278	1	286	5.6e-63	239.2	OG0009902	FALSE	paralog	OG0009902	1	2
Ecoracana	Ecoracana	ELECO.r07.1AG0005420	ELECO.r07.1BG0054050	0	0_15480	1A	3836329	3840091	-	412	0	0_43239	1B	3463336	3467107	-	3907	99.2	529	4	0	1	529	1	529	2.4e-219	759.6	OG0009185	FALSE	paralog	OG0009185	1	2
Ecoracana	Ecoracana	ELECO.r07.1AG0005430	ELECO.r07.1BG0054060	0	0_16931	1A	3840873	3841493	-	413	0	0_43371	1B	3467877	3468500	-	3908	93.3	208	13	1	1	207	1	208	9.8e-105	377.5	OG0021695	FALSE	paralog	OG0021695	1	2
Ecoracana	Ecoracana	ELECO.r07.1AG0005440	ELECO.r07.1BG0054070	0	0_16816	1A	3846582	3847127	-	414	0	0_41238	1B	3471344	3471889	-	3909	97.3	182	5	0	1	182	1	182	4.9e-92	335.1	OG0002189	FALSE	paralog	OG0002189	1	2
Ecoracana	Ecoracana	ELECO.r07.1AG0005450	ELECO.r07.1BG0054080	0	0_16687	1A	3851064	3854974	+	415	0	0_41186	1B	3476207	3480074	+	3910	98.1	697	13	0	1	697	1	697	0	1229.5	OG0009886	FALSE	paralog	OG0009886	1	2
Ecoracana	Ecoracana	ELECO.r07.1AG0005460	ELECO.r07.1BG0054090	0	0_15946	1A	3855860	3858532	+	416	0	0_43413	1B	3482013	3483659	+	3911	78.9	549	105	2	354	891	1	549	1.5e-239	827.4	OG0009461	FALSE	paralog	OG0009461	1	2
Ecoracana	Ecoracana	ELECO.r07.1AG0005480	ELECO.r07.1BG0054110	0	0_16424	1A	3871612	3873467	+	418	0	0_41225	1B	3492804	3494656	+	3912	100	170	0	0	1	170	1	170	1.1e-96	350.5	OG0009734	FALSE	paralog	OG0009734	1	2
Ecoracana	Ecoracana	ELECO.r07.1AG0005490	ELECO.r07.1BG0054120	0	0_15050	1A	3877255	3882734	+	419	0	0_43794	1B	3500128	3505624	+	3913	84.3	847	15	2	1	731	1	845	0	1387.9	OG0017240	FALSE	paralog	OG0017240	1	2
Ecoracana	Ecoracana	ELECO.r07.1AG0005510	ELECO.r07.1BG0054130	0	0_17291	1A	3883227	3886007	-	420	0	0_42496	1B	3506208	3509406	-	3914	95.9	556	18	5	1	552	1	555	7e-267	917.5	OG0010236	FALSE	paralog	OG0010236	1	2
Ecoracana	Ecoracana	ELECO.r07.1AG0005520	ELECO.r07.1BG0054140	0	0_14658	1A	3893246	3894472	+	421	0	0_41399	1B	3515378	3516499	+	3915	91.1	257	12	3	1	250	1	253	5.9e-128	454.9	OG0008719	FALSE	paralog	OG0008719	1	2
Ecoracana	Ecoracana	ELECO.r07.1AG0005530	ELECO.r07.1BG0054150	0	0_15626	1A	3897030	3899727	-	422	0	0_41213	1B	3518651	3521389	-	3916	96.4	165	6	0	1	165	1	165	5.1e-96	348.2	OG0009274	FALSE	paralog	OG0009274	1	2
Ecoracana	Ecoracana	ELECO.r07.1AG0005540	ELECO.r07.1BG0054160	0	0_16232	1A	3900522	3903050	-	423	0	0_43968	1B	3522126	3524650	-	3917	99.5	409	2	0	1	409	1	409	1.3e-241	833.2	OG0009623	FALSE	paralog	OG0009623	1	2
Ecoracana	Ecoracana	ELECO.r07.1AG0005570	ELECO.r07.1BG0054190	0	0_16566	1A	3919088	3922649	-	424	0	0_43073	1B	3537829	3541410	-	3919	98.1	313	6	0	1	313	1	313	3.8e-169	592	OG0009818	FALSE	paralog	OG0009818	1	2
Ecoracana	Ecoracana	ELECO.r07.1AG0005580	ELECO.r07.1BG0054200	0	0_16586	1A	3923586	3926977	-	425	0	0_41896	1B	3542302	3545718	-	3920	99.1	463	4	0	1	463	1	463	6.5e-274	940.6	OG0009829	FALSE	paralog	OG0009829	1	2
Ecoracana	Ecoracana	ELECO.r07.1AG0005590	ELECO.r07.1BG0054210	0	0_17354	1A	3927903	3936150	-	426	0	0_44356	1B	3546597	3555079	-	3921	97.6	625	15	0	1	625	1	625	0	1184.1	OG0010276	FALSE	paralog	OG0010276	1	2
Ecoracana	Ecoracana	ELECO.r07.1AG0005600	ELECO.r07.1BG0054230	0	0_15630	1A	3947337	3947648	-	427	0	0_42108	1B	3560151	3560459	-	3923	94.2	104	5	1	1	104	1	103	8.3e-52	200.7	OG0009275	FALSE	paralog	OG0009275	1	2
Ecoracana	Ecoracana	ELECO.r07.1AG0005620	ELECO.r07.1BG0054250	0	0_17380	1A	3953048	3954250	+	428	0	0_43644	1B	3574613	3575809	+	3924	90.1	303	29	1	99	401	98	399	5.5e-112	402.5	OG0010289	FALSE	paralog	OG0010289	1	2
Ecoracana	Ecoracana	ELECO.r07.1AG0005630	ELECO.r07.1BG0054260	0	0_17029	1A	3955367	3956081	-	429	0	0_43215	1B	3577824	3578551	-	3925	90.9	88	8	0	1	88	1	88	3.6e-39	159.5	OG0021703	FALSE	paralog	OG0021703	1	2
Ecoracana	Ecoracana	ELECO.r07.1AG0005640	ELECO.r07.1BG0054270	0	0_16641	1A	3958816	3959527	-	430	0	0_41717	1B	3581647	3582376	-	3926	86.7	150	17	2	1	148	1	149	2.1e-64	243	OG0001269	FALSE	paralog	OG0001269	1	2
Ecoracana	Ecoracana	ELECO.r07.1AG0005650	ELECO.r07.1BG0054280	0	0_16431	1A	3962702	3964357	+	431	0	0_41525	1B	3585269	3586895	+	3927	96.8	219	7	0	2	220	3	221	6.5e-115	411.4	OG0009741	FALSE	paralog	OG0009741	1	2
Ecoracana	Ecoracana	ELECO.r07.1AG0005670	ELECO.r07.1BG0054300	0	0_14764	1A	3969109	3969995	+	432	0	0_41743	1B	3597762	3598630	+	3928	95.7	253	10	1	1	252	1	253	5.5e-142	501.5	OG0002079	FALSE	paralog	OG0002079	1	2
Ecoracana	Ecoracana	ELECO.r07.1AG0005700	ELECO.r07.1BG0054350	0	0_14390	1A	3979650	3980700	-	433	0	0_42599	1B	3621425	3623824	-	3932	87.5	160	20	0	1	160	43	202	5.8e-76	281.6	OG0017158	FALSE	paralog	OG0017158	1	2
Ecoracana	Ecoracana	ELECO.r07.1AG0005730	ELECO.r07.1BG0054490	0	0_14984	1A	3995096	3999571	-	436	0	0_41168	1B	3706448	3710912	-	3941	98.6	843	12	0	1	843	1	843	0	1663.7	OG0021543	FALSE	paralog	OG0021543	1	2
Ecoracana	Ecoracana	ELECO.r07.1AG0005740	ELECO.r07.1BG0054500	0	0_15998	1A	4003805	4004440	-	437	0	0_42693	1B	3716855	3717505	-	3942	84.3	217	27	2	3	212	1	217	1.4e-93	340.5	OG0009493	FALSE	paralog	OG0009493	1	2
Ecoracana	Ecoracana	ELECO.r07.1AG0005760	ELECO.r07.1BG0054520	0	0_14928	1A	4010582	4013137	-	439	0	0_42833	1B	3723682	3726237	-	3943	93.1	817	56	0	36	852	36	852	1.4e-213	741.1	OG0021537	FALSE	paralog	OG0021537	1	2
Ecoracana	Ecoracana	ELECO.r07.1AG0005770	ELECO.r07.1BG0054530	0	0_15624	1A	4014083	4014552	-	440	0	0_42005	1B	3726715	3727184	-	3944	95.1	81	4	0	1	81	1	81	1e-41	166.8	OG0009273	FALSE	paralog	OG0009273	1	2
Ecoracana	Ecoracana	ELECO.r07.1AG0005780	ELECO.r07.1BG0054540	0	0_15149	1A	4018014	4018941	+	441	0	0_43642	1B	3729025	3729932	+	3945	94.9	237	10	2	1	236	1	236	1.4e-131	466.8	OG0002100	FALSE	paralog	OG0002100	1	2
Ecoracana	Ecoracana	ELECO.r07.1AG0005790	ELECO.r07.1BG0054550	0	0_16069	1A	4021199	4024544	+	442	0	0_42419	1B	3730547	3734269	+	3946	96.4	416	15	0	1	416	70	485	7.5e-229	790.8	OG0017367	FALSE	paralog	OG0017367	1	2
Ecoracana	Ecoracana	ELECO.r07.1AG0005800	ELECO.r07.1BG0054560	0	0_14605	1A	4025581	4027919	+	443	0	0_44580	1B	3735055	3737447	+	3947	94.9	430	21	1	1	429	1	430	2.3e-233	805.8	OG0021500	FALSE	paralog	OG0021500	1	2
Ecoracana	Ecoracana	ELECO.r07.1AG0005810	ELECO.r07.1BG0054570	0	0_15650	1A	4028733	4029749	+	444	0	0_41539	1B	3738061	3739109	+	3948	92.6	204	14	1	1	203	1	204	1.6e-104	376.7	OG0017316	FALSE	paralog	OG0017316	1	2
Ecoracana	Ecoracana	ELECO.r07.1AG0005820	ELECO.r07.1BG0054580	0	0_17339	1A	4032552	4033885	+	445	0	0_44684	1B	3740933	3742309	+	3949	90.7	396	21	3	27	406	26	421	5.9e-178	621.7	OG0017511	FALSE	paralog	OG0017511	1	2
Ecoracana	Ecoracana	ELECO.r07.1AG0005830	ELECO.r07.1BG0054590	0	0_16941	1A	4035396	4037077	+	446	0	0_43959	1B	3743806	3745606	+	3950	93.2	531	30	3	1	528	1	528	1.3e-238	823.5	OG0021696	FALSE	paralog	OG0021696	1	2
Ecoracana	Ecoracana	ELECO.r07.1AG0005840	ELECO.r07.1BG0054600	0	0_16724	1A	4038800	4040462	-	447	0	0_42988	1B	3746918	3748866	-	3951	94.8	290	15	0	1	290	1	290	1.7e-153	540	OG0021674	FALSE	paralog	OG0021674	1	2
Ecoracana	Ecoracana	ELECO.r07.1AG0005870	ELECO.r07.1BG0054630	0	0_15170	1A	4050077	4051165	+	449	0	0_41281	1B	3760494	3761588	+	3954	96.4	365	8	3	2	363	3	365	1.4e-202	703.4	OG0017260	FALSE	paralog	OG0017260	1	2
Ecoracana	Ecoracana	ELECO.r07.1AG0005880	ELECO.r07.1BG0054640	0	0_15096	1A	4052191	4055479	+	450	0	0_44273	1B	3762943	3766247	+	3955	99	395	4	0	1	395	1	395	9.7e-202	700.7	OG0017246	FALSE	paralog	OG0017246	1	2
Ecoracana	Ecoracana	ELECO.r07.1AG0005890	ELECO.r07.1BG0054650	0	0_17567	1A	4058043	4063032	+	451	0	0_43362	1B	3769009	3773903	+	3956	98.1	699	13	0	1	699	1	699	0	1382.1	OG0010386	FALSE	paralog	OG0010386	1	2
Ecoracana	Ecoracana	ELECO.r07.1AG0005900	ELECO.r07.1BG0054660	0	0_15108	1A	4064518	4068023	+	452	0	0_41403	1B	3775112	3778430	+	3957	98.3	296	5	0	1	296	1	296	3.3e-162	568.9	OG0017250	FALSE	paralog	OG0017250	1	2
Ecoracana	Ecoracana	ELECO.r07.1AG0005910	ELECO.r07.1BG0054670	0	0_14990	1A	4068453	4070496	-	453	0	0_43131	1B	3778873	3781038	-	3958	87.3	544	63	3	1	538	1	544	1.6e-279	959.5	OG0008899	FALSE	paralog	OG0008899	1	2
Ecoracana	Ecoracana	ELECO.r07.1AG0005940	ELECO.r07.1BG0054690	0	0_16404	1A	4079137	4082578	+	455	0	0_43435	1B	3791841	3795396	+	3960	98.1	529	10	0	1	529	1	529	1.8e-304	1042.3	OG0009723	FALSE	paralog	OG0009723	1	2
Ecoracana	Ecoracana	ELECO.r07.1AG0005950	ELECO.r07.1BG0054700	0	0_15397	1A	4084194	4087991	+	456	0	0_43240	1B	3797155	3801009	+	3961	98.6	362	5	0	1	362	1	362	1.2e-193	673.7	OG0009134	FALSE	paralog	OG0009134	1	2
Ecoracana	Ecoracana	ELECO.r07.1AG0005960	ELECO.r07.1BG0054710	0	0_16730	1A	4089171	4091082	+	457	0	0_42382	1B	3802722	3804067	+	3962	94.3	404	16	4	195	594	1	401	6.3e-221	765	OG0021677	FALSE	paralog	OG0021677	1	2
Ecoracana	Ecoracana	ELECO.r07.1AG0006000	ELECO.r07.1BG0054740	0	0_15694	1A	4129676	4134586	+	459	0	0_44690	1B	3831210	3836104	+	3963	98.7	536	7	0	1	536	1	536	2.4e-304	1042	OG0009310	FALSE	paralog	OG0009310	1	2
Ecoracana	Ecoracana	ELECO.r07.1AG0006010	ELECO.r07.1BG0054750	0	0_15772	1A	4135464	4137878	+	460	0	0_44299	1B	3837011	3839425	+	3964	95.2	805	39	0	1	805	1	805	0	1459.1	OG0009356	FALSE	paralog	OG0009356	1	2
Ecoracana	Ecoracana	ELECO.r07.1AG0006020	ELECO.r07.1BG0054760	0	0_15067	1A	4139264	4141316	+	461	0	0_41975	1B	3840985	3843029	+	3965	98.2	335	6	0	1	335	1	335	1.5e-174	610.1	OG0017243	FALSE	paralog	OG0017243	1	2
Ecoracana	Ecoracana	ELECO.r07.1AG0006030	ELECO.r07.1BG0054770	0	0_16923	1A	4142167	4143796	+	462	0	0_43549	1B	3844338	3846173	+	3966	89.8	322	27	3	1	320	2	319	1.3e-159	560.5	OG0010018	FALSE	paralog	OG0010018	1	2
Ecoracana	Ecoracana	ELECO.r07.1AG0006050	ELECO.r07.1BG0054790	0	0_16331	1A	4147331	4151439	+	464	0	0_43583	1B	3849341	3853143	+	3968	74.9	785	29	1	1	785	1	617	6.2e-200	695.7	OG0009682	FALSE	paralog	OG0009682	1	2
Ecoracana	Ecoracana	ELECO.r07.1AG0006080	ELECO.r07.1BG0054800	0	0_17571	1A	4166606	4168471	+	465	0	0_41148	1B	3857583	3859225	+	3969	96.3	219	5	1	1	216	1	219	1.6e-110	396.7	OG0010389	FALSE	paralog	OG0010389	1	2
Ecoracana	Ecoracana	ELECO.r07.1AG0006110	ELECO.r07.1BG0054830	0	0_16699	1A	4183826	4187177	+	468	0	0_41209	1B	3870575	3873896	+	3970	85.4	712	102	2	1	711	1	711	9.30000000000994e-313	1070.5	OG0009893	FALSE	paralog	OG0009893	1	2
Ecoracana	Ecoracana	ELECO.r07.1AG0006120	ELECO.r07.1BG0054840	0	0_15100	1A	4187762	4187974	-	469	0	0_43183	1B	3874500	3874712	-	3971	98.6	71	1	0	1	71	1	71	5.5e-31	131	OG0017248	FALSE	paralog	OG0017248	1	2
Ecoracana	Ecoracana	ELECO.r07.1AG0006130	ELECO.r07.1BG0054850	0	0_17020	1A	4196728	4196940	-	470	0	0_42664	1B	3878605	3878817	-	3972	100	71	0	0	1	71	1	71	1.4e-34	142.9	OG0010068	FALSE	paralog	OG0010068	1	2
Ecoracana	Ecoracana	ELECO.r07.1AG0006150	ELECO.r07.1BG0054870	0	0_15326	1A	4202984	4204791	-	471	0	0_44669	1B	3885032	3886948	-	3974	90.8	565	31	4	17	576	60	608	2.7e-285	978.8	OG0009089	FALSE	paralog	OG0009089	1	2
Ecoracana	Ecoracana	ELECO.r07.1AG0006160	ELECO.r07.1BG0054880	0	0_17208	1A	4205386	4206390	+	472	0	0_43715	1B	3887448	3888473	+	3975	94.1	222	13	0	1	222	1	222	3.6e-113	405.6	OG0010189	FALSE	paralog	OG0010189	1	2
Ecoracana	Ecoracana	ELECO.r07.1AG0006170	ELECO.r07.1BG0054890	0	0_15305	1A	4206771	4207915	+	473	0	0_41329	1B	3888865	3890038	+	3976	91.9	297	20	3	3	296	4	299	2.4e-157	552.7	OG0021571	FALSE	paralog	OG0021571	1	2
Ecoracana	Ecoracana	ELECO.r07.1AG0006180	ELECO.r07.1BG0054900	0	0_16346	1A	4209463	4211419	+	474	0	0_43496	1B	3891913	3893861	+	3977	91.3	345	28	1	1	345	1	343	1.4e-167	587	OG0009690	FALSE	paralog	OG0009690	1	2
Ecoracana	Ecoracana	ELECO.r07.1AG0006200	ELECO.r07.1BG0054920	0	0_15090	1A	4217216	4221538	+	476	0	0_41464	1B	3905610	3909977	+	3979	96.8	1206	38	0	1	1206	1	1206	0	2150.9	OG0008962	FALSE	paralog	OG0008962	1	2
Ecoracana	Ecoracana	ELECO.r07.1AG0006210	ELECO.r07.1BG0054930	0	0_16788	1A	4223724	4224359	-	477	0	0_41503	1B	3912396	3913101	-	3980	94.6	130	7	0	1	130	1	130	5.5e-61	231.5	OG0009944	FALSE	paralog	OG0009944	1	2
Ecoracana	Ecoracana	ELECO.r07.1AG0006220	ELECO.r07.1BG0054940	0	0_14596	1A	4225055	4227366	-	478	0	0_43441	1B	3913797	3916030	-	3981	99.6	231	1	0	1	231	1	231	3.3e-109	392.5	OG0008685	FALSE	paralog	OG0008685	1	2
Ecoracana	Ecoracana	ELECO.r07.1AG0006230	ELECO.r07.1BG0054950	0	0_14718	1A	4229588	4231552	+	479	0	0_42408	1B	3918413	3920380	+	3982	94.7	655	29	3	1	652	1	652	0	1174.8	OG0008748	FALSE	paralog	OG0008748	1	2
Ecoracana	Ecoracana	ELECO.r07.1AG0006240	ELECO.r07.1BG0054960	0	0_16399	1A	4233752	4236574	-	480	0	0_43385	1B	3923066	3925912	-	3983	93.7	911	56	1	32	941	39	949	0	1247.3	OG0017414	FALSE	paralog	OG0017414	1	2
Ecoracana	Ecoracana	ELECO.r07.1AG0006280	ELECO.r07.1BG0055000	0	0_15739	1A	4255258	4259622	+	481	0	0_43590	1B	3943463	3947864	+	3987	89.9	691	41	3	1	662	1	691	0	1059.7	OG0009336	FALSE	paralog	OG0009336	1	2
Ecoracana	Ecoracana	ELECO.r07.1AG0006290	ELECO.r07.1BG0055010	0	0_17528	1A	4260100	4263257	-	482	0	0_41430	1B	3948337	3951289	-	3988	97.5	554	14	0	1	554	1	554	9.1e-307	1050	OG0010369	FALSE	paralog	OG0010369	1	2
Ecoracana	Ecoracana	ELECO.r07.1AG0006300	ELECO.r07.1BG0055020	0	0_16231	1A	4264508	4268446	+	483	0	0_42335	1B	3952542	3956060	+	3989	84.6	423	23	1	1	423	1	381	2.6e-144	510	OG0009622	FALSE	paralog	OG0009622	1	2
Ecoracana	Ecoracana	ELECO.r07.1AG0006310	ELECO.r07.1BG0055030	0	0_14197	1A	4273919	4275544	+	484	0	0_41746	1B	3960438	3962020	+	3990	95.3	299	8	6	52	344	54	352	1.3e-157	553.9	OG0008449	FALSE	paralog	OG0008449	1	2
Ecoracana	Ecoracana	ELECO.r07.1AG0006320	ELECO.r07.1BG0055040	0	0_17166	1A	4278942	4284902	+	485	0	0_42733	1B	3964694	3971549	+	3991	96.5	343	12	0	1	343	1	343	9.7e-166	580.9	OG0021713	FALSE	paralog	OG0021713	1	2
Ecoracana	Ecoracana	ELECO.r07.1AG0006340	ELECO.r07.1BG0055060	0	0_16703	1A	4294939	4296191	+	487	0	0_41507	1B	3979176	3980437	+	3993	93.2	324	21	1	1	323	1	324	1.8e-177	619.8	OG0002180	FALSE	paralog	OG0002180	1	2
Ecoracana	Ecoracana	ELECO.r07.1AG0006350	ELECO.r07.1BG0055070	0	0_16053	1A	4302719	4305501	-	488	0	0_42925	1B	3986653	3989440	-	3994	87.2	468	27	7	1	465	1	438	5.8e-230	794.7	OG0009521	FALSE	paralog	OG0009521	1	2
Ecoracana	Ecoracana	ELECO.r07.1AG0006360	ELECO.r07.1BG0055080	0	0_17514	1A	4316955	4320253	+	489	0	0_43447	1B	4003383	4007101	+	3995	93.9	311	13	5	3	310	5	312	1.6e-159	560.1	OG0010358	FALSE	paralog	OG0010358	1	2
Ecoracana	Ecoracana	ELECO.r07.1AG0006370	ELECO.r07.1BG0055100	0	0_15120	1A	4320701	4322345	-	490	0	0_41383	1B	4007572	4009206	-	3996	96.9	131	4	0	1	131	1	131	9.7e-66	247.3	OG0008978	FALSE	paralog	OG0008978	1	2
Ecoracana	Ecoracana	ELECO.r07.1AG0006380	ELECO.r07.1BG0055110	0	0_16836	1A	4323431	4327925	-	491	0	0_42373	1B	4010245	4013946	-	3997	97.9	373	8	0	1	373	1	373	2.2e-211	732.6	OG0009972	FALSE	paralog	OG0009972	1	2
Ecoracana	Ecoracana	ELECO.r07.1AG0006410	ELECO.r07.1BG0055140	0	0_17159	1A	4360779	4362333	-	494	0	0_41891	1B	4033823	4035368	-	3999	91.8	316	6	1	1	316	1	296	1.1e-160	563.9	OG0017491	FALSE	paralog	OG0017491	1	2
Ecoracana	Ecoracana	ELECO.r07.1AG0006430	ELECO.r07.1BG0055160	0	0_15702	1A	4367314	4368414	-	495	0	0_44072	1B	4052294	4053334	-	4001	78	363	32	4	1	349	1	329	3.5e-81	300.1	OG0009315	FALSE	paralog	OG0009315	1	2
Ecoracana	Ecoracana	ELECO.r07.1AG0006440	ELECO.r07.1BG0055170	0	0_16359	1A	4369909	4372965	+	496	0	0_41941	1B	4054772	4057825	+	4002	89.7	1020	102	3	1	1019	1	1018	0	1447.6	OG0017407	FALSE	paralog	OG0017407	1	2
Ecoracana	Ecoracana	ELECO.r07.1AG0006450	ELECO.r07.1BG0055190	0	0_16872	1A	4379035	4382060	+	497	0	0_42290	1B	4079938	4082968	+	4003	97.6	661	16	0	1	661	1	661	0	1266.9	OG0017464	FALSE	paralog	OG0017464	1	2
Ecoracana	Ecoracana	ELECO.r07.1AG0006490	ELECO.r07.1BG0055210	0	0_17026	1A	4419152	4421501	+	501	0	0_42918	1B	4141093	4142461	+	4005	93.5	123	8	0	1	123	1	123	1.4e-66	250	OG0010074	FALSE	paralog	OG0010074	1	2
Ecoracana	Ecoracana	ELECO.r07.1AG0006510	ELECO.r07.1BG0055230	0	0_16689	1A	4432322	4436987	-	503	0	0_42950	1B	4154272	4158954	-	4007	95.9	459	17	1	1	457	1	459	4.8e-245	844.7	OG0009887	FALSE	paralog	OG0009887	1	2
Ecoracana	Ecoracana	ELECO.r07.1AG0006520	ELECO.r07.1BG0055240	0	0_17492	1A	4439005	4444571	-	504	0	0_41500	1B	4161856	4166419	-	4008	84.7	518	18	2	1	457	1	518	1.1e-254	877.1	OG0021738	FALSE	paralog	OG0021738	1	2
Ecoracana	Ecoracana	ELECO.r07.1AG0006530	ELECO.r07.1BG0055250	0	0_15776	1A	4451031	4458452	-	505	0	0_41421	1B	4170156	4173406	-	4009	98.4	375	4	2	1	374	1	374	7.5e-196	681	OG0009359	FALSE	paralog	OG0009359	1	2
Ecoracana	Ecoracana	ELECO.r07.1AG0006540	ELECO.r07.1BG0055260	0	0_14475	1A	4463681	4465927	+	506	0	0_41666	1B	4178601	4180723	+	4010	98.4	245	4	0	44	288	1	245	2.1e-129	459.9	OG0021487	FALSE	paralog	OG0021487	1	2
Ecoracana	Ecoracana	ELECO.r07.1AG0006550	ELECO.r07.1BG0055270	0	0_16284	1A	4467231	4467659	+	507	0	0_43753	1B	4182030	4182458	+	4011	98.6	143	2	0	1	143	1	143	4.3e-75	278.5	OG0021641	FALSE	paralog	OG0021641	1	2
Ecoracana	Ecoracana	ELECO.r07.1AG0006600	ELECO.r07.1BG0055310	0	0_14757	1A	4493019	4494594	-	508	0	0_42351	1B	4191895	4193165	-	4013	100	106	0	0	1	106	1	106	8.7e-57	217.2	OG0021517	FALSE	paralog	OG0021517	1	2
Ecoracana	Ecoracana	ELECO.r07.1AG0006610	ELECO.r07.1BG0055320	0	0_15577	1A	4500023	4501276	+	509	0	0_42916	1B	4196770	4198066	+	4014	95.6	361	13	2	1	361	1	358	6.1e-182	634.8	OG0009244	FALSE	paralog	OG0009244	1	2
Ecoracana	Ecoracana	ELECO.r07.1AG0006620	ELECO.r07.1BG0055330	0	0_16938	1A	4505746	4508464	+	510	0	0_43725	1B	4204056	4206779	+	4015	94.1	509	30	0	50	558	50	558	9.9e-285	976.9	OG0010023	FALSE	paralog	OG0010023	1	2
Ecoracana	Ecoracana	ELECO.r07.1AG0006630	ELECO.r07.1BG0055340	0	0_14698	1A	4509655	4513493	-	511	0	0_44361	1B	4207982	4211823	-	4016	95.3	621	29	0	1	621	1	621	0	1075.8	OG0008736	FALSE	paralog	OG0008736	1	2
Ecoracana	Ecoracana	ELECO.r07.1AG0006650	ELECO.r07.1BG0055350	0	0_16670	1A	4525057	4538227	+	512	0	0_44614	1B	4214889	4229150	+	4017	96.9	751	23	0	1	751	1	751	0	1405.6	OG0009875	FALSE	paralog	OG0009875	1	2
Ecoracana	Ecoracana	ELECO.r07.1AG0006670	ELECO.r07.1BG0055380	0	0_15099	1A	4559439	4561472	+	514	0	0_42591	1B	4254270	4256296	+	4018	87.2	187	20	1	26	212	30	212	1e-80	297.7	OG0008967	FALSE	paralog	OG0008967	1	2
Ecoracana	Ecoracana	ELECO.r07.1AG0006680	ELECO.r07.1BG0055390	0	0_16380	1A	4565533	4567537	+	515	0	0_42535	1B	4260889	4262912	+	4019	86.2	556	72	2	1	551	1	556	1.1e-224	777.3	OG0002160	FALSE	paralog	OG0002160	1	2
Ecoracana	Ecoracana	ELECO.r07.1AG0006690	ELECO.r07.1BG0055400	0	0_16219	1A	4574029	4584503	+	516	0	0_43165	1B	4264691	4272150	+	4020	97.6	495	11	1	1	494	1	495	3e-277	951.8	OG0009616	FALSE	paralog	OG0009616	1	2
Ecoracana	Ecoracana	ELECO.r07.1AG0006700	ELECO.r07.1BG0055410	0	0_16577	1A	4590253	4600825	-	517	0	0_43842	1B	4274753	4284717	-	4021	96.6	1035	13	1	66	1100	66	1078	0	1987.6	OG0021662	FALSE	paralog	OG0021662	1	2
Ecoracana	Ecoracana	ELECO.r07.1AG0006720	ELECO.r07.1BG0055420	0	0_14434	1A	4609996	4617941	-	518	0	0_41697	1B	4288035	4295925	-	4022	97.7	881	20	0	1	881	556	1436	0	1541.9	OG0002056	FALSE	paralog	OG0002056	1	2
Ecoracana	Ecoracana	ELECO.r07.1AG0006780	ELECO.r07.1BG0055440	0	0_16154	1A	4668166	4672229	+	519	0	0_41847	1B	4314615	4318862	+	4024	92.2	797	52	5	1	791	1	793	0	1431.8	OG0009577	FALSE	paralog	OG0009577	1	2
Ecoracana	Ecoracana	ELECO.r07.1AG0006800	ELECO.r07.1BG0055460	0	0_14175	1A	4676003	4687024	+	520	0	0_41980	1B	4322277	4327523	+	4025	95.2	421	18	1	1	421	1	419	1.8e-222	769.6	OG0008438	FALSE	paralog	OG0008438	1	2
Ecoracana	Ecoracana	ELECO.r07.1AG0006820	ELECO.r07.1BG0055480	0	0_17364	1A	4695412	4698454	+	522	0	0_44547	1B	4336210	4339743	+	4026	99.4	311	2	0	1	311	1	311	3.1e-171	599	OG0021728	FALSE	paralog	OG0021728	1	2
Ecoracana	Ecoracana	ELECO.r07.1AG0006830	ELECO.r07.1BG0055490	0	0_17160	1A	4706133	4713970	-	523	0	0_42284	1B	4343809	4351141	-	4027	93.6	981	19	1	57	1037	1	937	0	1788.5	OG0010159	FALSE	paralog	OG0010159	1	2
Ecoracana	Ecoracana	ELECO.r07.1AG0006840	ELECO.r07.1BG0055500	0	0_14935	1A	4716407	4718879	-	524	0	0_41636	1B	4354137	4356680	-	4028	81.7	432	76	3	40	470	39	468	2.7e-126	450.3	OG0002086	FALSE	paralog	OG0002086	1	2
Ecoracana	Ecoracana	ELECO.r07.1AG0006850	ELECO.r07.1BG0055510	0	0_15084	1A	4725177	4725716	+	525	0	0_43443	1B	4362991	4363527	+	4029	92.7	178	13	0	3	180	2	179	7.3e-88	321.2	OG0008958	FALSE	paralog	OG0008958	1	2
Ecoracana	Ecoracana	ELECO.r07.1AG0006870	ELECO.r07.1BG0055540	0	0_17259	1A	4747885	4748451	+	527	0	0_43477	1B	4380787	4381353	+	4032	94.7	189	10	0	1	189	1	189	1.6e-90	330.1	OG0017504	FALSE	paralog	OG0017504	1	2
Ecoracana	Ecoracana	ELECO.r07.1AG0006890	ELECO.r07.1BG0055590	0	0_14582	1A	4758024	4759020	-	529	0	0_44590	1B	4394037	4395063	-	4035	86.8	302	36	2	1	298	1	302	1.7e-118	423.7	OG0008676	FALSE	paralog	OG0008676	1	2
Ecoracana	Ecoracana	ELECO.r07.1AG0006900	ELECO.r07.1BG0055600	0	0_16277	1A	4762889	4767650	+	530	0	0_41490	1B	4398150	4402908	+	4036	93.9	522	31	1	30	551	32	552	8.7e-255	877.5	OG0009652	FALSE	paralog	OG0009652	1	2
Ecoracana	Ecoracana	ELECO.r07.1AG0006910	ELECO.r07.1BG0055610	0	0_16553	1A	4770443	4771903	+	531	0	0_43494	1B	4405773	4407255	+	4037	98.4	182	3	0	1	182	1	182	1.9e-96	349.7	OG0009809	FALSE	paralog	OG0009809	1	2
Ecoracana	Ecoracana	ELECO.r07.1AG0006930	ELECO.r07.1BG0055630	0	0_14896	1A	4780073	4781389	-	532	0	0_44530	1B	4414788	4416074	-	4039	90.5	285	11	1	13	297	1	269	2.6e-130	463	OG0008844	FALSE	paralog	OG0008844	1	2
Ecoracana	Ecoracana	ELECO.r07.1AG0006940	ELECO.r07.1BG0055640	0	0_16012	1A	4785766	4787088	-	533	0	0_43901	1B	4420712	4422034	-	4040	96.4	441	16	0	1	441	1	441	1.2e-245	846.7	OG0017361	FALSE	paralog	OG0017361	1	2
Ecoracana	Ecoracana	ELECO.r07.1AG0006960	ELECO.r07.1BG0055650	0	0_15674	1A	4790593	4793018	+	534	0	0_41337	1B	4424360	4427551	+	4041	98.8	172	2	0	1	172	1	172	1.7e-94	343.2	OG0009302	FALSE	paralog	OG0009302	1	2
Ecoracana	Ecoracana	ELECO.r07.1AG0006970	ELECO.r07.1BG0055660	0	0_14335	1A	4795054	4795668	-	535	0	0_41833	1B	4431222	4431887	-	4042	61.7	115	42	1	49	163	83	195	4.3e-20	96.3	OG0008532	FALSE	paralog	OG0008532	1	2
Ecoracana	Ecoracana	ELECO.r07.1AG0006980	ELECO.r07.1BG0055680	0	0_17536	1A	4803983	4804495	+	536	0	0_42452	1B	4439302	4439811	+	4044	87.5	168	19	1	1	168	1	166	6.6e-22	102.1	OG0010371	FALSE	paralog	OG0010371	1	2
Ecoracana	Ecoracana	ELECO.r07.1AG0007010	ELECO.r07.1BG0055720	0	0_16285	1A	4826723	4827844	-	537	0	0_43501	1B	4463257	4464378	-	4045	94.4	374	21	0	1	374	1	374	2e-193	672.9	OG0009656	FALSE	paralog	OG0009656	1	2
Ecoracana	Ecoracana	ELECO.r07.1AG0007020	ELECO.r07.1BG0055730	0	0_16737	1A	4828628	4829757	-	538	0	0_42375	1B	4464935	4466051	-	4046	97.5	284	4	1	1	281	1	284	3.5e-148	522.3	OG0009911	FALSE	paralog	OG0009911	1	2
Ecoracana	Ecoracana	ELECO.r07.1AG0007030	ELECO.r07.1BG0055740	0	0_15095	1A	4831436	4834578	-	539	0	0_41649	1B	4467670	4470826	-	4047	98.6	360	5	0	1	360	1	360	1.2e-142	504.2	OG0008966	FALSE	paralog	OG0008966	1	2
Ecoracana	Ecoracana	ELECO.r07.1AG0007050	ELECO.r07.1BG0055780	0	0_15587	1A	4873092	4874458	+	540	0	0_42360	1B	4513385	4514196	+	4048	100	85	0	0	162	246	59	143	7.2e-46	182.2	OG0021593	FALSE	paralog	OG0021593	1	2
Ecoracana	Ecoracana	ELECO.r07.1AG0007090	ELECO.r07.1BG0055810	0	0_14356	1A	4896358	4897226	-	541	0	0_43879	1B	4578533	4579381	+	4049	97.5	243	5	1	1	243	1	242	1.5e-139	493.4	OG0021480	FALSE	paralog	OG0021480	1	2
Ecoracana	Ecoracana	ELECO.r07.1AG0007110	ELECO.r07.1BG0055850	0	0_16153	1A	4935087	4936627	+	542	0	0_41684	1B	4610988	4614775	+	4051	83.8	334	14	2	1	328	1	300	1.9e-153	540	OG0021631	FALSE	paralog	OG0021631	1	2
Ecoracana	Ecoracana	ELECO.r07.1AG0007190	ELECO.r07.1BG0055900	0	0_15872	1A	5008094	5012300	+	545	0	0_43980	1B	4673042	4677618	+	4054	84.3	855	33	2	1	852	39	795	0	1365.9	OG0021609	FALSE	paralog	OG0021609	1	2
Ecoracana	Ecoracana	ELECO.r07.1AG0007280	ELECO.r07.1BG0056010	0	0_15329	1A	5084708	5086415	+	551	0	0_42523	1B	4752902	4754643	+	4064	92.7	370	26	1	1	370	1	369	8.5e-184	641	OG0009092	FALSE	paralog	OG0009092	1	2
Ecoracana	Ecoracana	ELECO.r07.1AG0007300	ELECO.r07.1BG0056020	0	0_17537	1A	5100178	5103385	+	552	0	0_42055	1B	4758342	4761236	+	4065	99.2	388	3	0	1	388	1	388	9.5e-218	753.8	OG0010372	FALSE	paralog	OG0010372	1	2
Ecoracana	Ecoracana	ELECO.r07.1AG0007310	ELECO.r07.1BG0056030	0	0_16081	1A	5104856	5114452	+	553	0	0_42726	1B	4762124	4772440	+	4066	96.8	1234	40	0	1	1234	1	1234	0	2245.7	OG0009538	FALSE	paralog	OG0009538	1	2
Ecoracana	Ecoracana	ELECO.r07.1AG0007320	ELECO.r07.1BG0056040	0	0_15101	1A	5124989	5129272	+	554	0	0_41791	1B	4783666	4788816	+	4067	99.5	430	2	0	1	430	1	430	6.7e-265	910.6	OG0008968	FALSE	paralog	OG0008968	1	2
Ecoracana	Ecoracana	ELECO.r07.1AG0007330	ELECO.r07.1BG0056060	0	0_15386	1A	5149657	5152223	-	555	0	0_42820	1B	4812683	4815386	-	4068	89.2	628	47	7	1	613	1	622	1.6e-291	999.6	OG0009127	FALSE	paralog	OG0009127	1	2
Ecoracana	Ecoracana	ELECO.r07.1AG0007340	ELECO.r07.1BG0056070	0	0_15207	1A	5169815	5171950	+	556	0	0_42086	1B	4820545	4822723	+	4069	86.7	581	55	11	1	562	1	578	1.8e-270	929.5	OG0021564	FALSE	paralog	OG0021564	1	2
Ecoracana	Ecoracana	ELECO.r07.1AG0007350	ELECO.r07.1BG0056080	0	0_15764	1A	5172421	5175042	-	557	0	0_42584	1B	4824434	4828081	-	4070	88.4	554	62	2	1	554	1	552	9e-281	963.8	OG0009351	FALSE	paralog	OG0009351	1	2
Ecoracana	Ecoracana	ELECO.r07.1AG0007360	ELECO.r07.1BG0056090	0	0_14349	1A	5176748	5178697	-	558	0	0_43912	1B	4829712	4831927	-	4071	91.9	509	31	2	1	500	1	508	6.9e-253	870.9	OG0008540	FALSE	paralog	OG0008540	1	2
Ecoracana	Ecoracana	ELECO.r07.1AG0007370	ELECO.r07.1BG0056100	0	0_15916	1A	5185080	5187503	-	559	0	0_42345	1B	4838144	4840488	-	4072	94.1	510	23	5	1	505	1	508	2.2e-275	945.7	OG0009439	FALSE	paralog	OG0009439	1	2
Ecoracana	Ecoracana	ELECO.r07.1AG0007390	ELECO.r07.1BG0056130	0	0_15568	1A	5199762	5201528	-	561	0	0_44218	1B	4855365	4857539	-	4074	95.6	589	25	1	1	588	1	589	0	1144.4	OG0021591	FALSE	paralog	OG0021591	1	2
Ecoracana	Ecoracana	ELECO.r07.1AG0007420	ELECO.r07.1BG0056150	0	0_16838	1A	5228626	5230309	-	562	0	0_44627	1B	4889390	4891076	-	4076	91.2	466	35	4	1	462	1	464	1.4e-244	843.2	OG0021684	FALSE	paralog	OG0021684	1	2
Ecoracana	Ecoracana	ELECO.r07.1AG0007440	ELECO.r07.1BG0056170	0	0_15490	1A	5239355	5245113	+	564	0	0_44672	1B	4899001	4903585	+	4077	97	766	23	0	1	766	1	766	0	1183.7	OG0021585	FALSE	paralog	OG0021585	1	2
Ecoracana	Ecoracana	ELECO.r07.1AG0007450	ELECO.r07.1BG0056190	0	0_16617	1A	5253075	5255040	-	565	0	0_44692	1B	4908043	4910016	-	4079	91.1	473	26	5	1	462	1	468	1.1e-241	833.6	OG0021665	FALSE	paralog	OG0021665	1	2
Ecoracana	Ecoracana	ELECO.r07.1AG0007480	ELECO.r07.1BG0056220	0	0_15432	1A	5268963	5272102	-	566	0	0_42964	1B	4925197	4928366	-	4082	90.8	683	32	8	1	668	1	667	0	1128.6	OG0002118	FALSE	paralog	OG0002118	1	2
Ecoracana	Ecoracana	ELECO.r07.1AG0007500	ELECO.r07.1BG0056260	0	0_14749	1A	5276857	5278369	-	567	0	0_42181	1B	4939681	4940939	-	4084	79.5	336	59	5	1	331	1	331	2.1e-139	493.8	OG0017210	FALSE	paralog	OG0017210	1	2
Ecoracana	Ecoracana	ELECO.r07.1AG0007510	ELECO.r07.1BG0056270	0	0_15310	1A	5279434	5287539	-	568	0	0_42951	1B	4942129	4949736	-	4085	98.1	954	18	0	1	954	1	954	0	1909.8	OG0009084	FALSE	paralog	OG0009084	1	2
Ecoracana	Ecoracana	ELECO.r07.1AG0007520	ELECO.r07.1BG0056280	0	0_15216	1A	5288140	5291029	-	569	0	0_44610	1B	4950341	4953391	-	4086	97.3	263	7	0	1	263	1	263	1.1e-148	523.9	OG0009026	FALSE	paralog	OG0009026	1	2
Ecoracana	Ecoracana	ELECO.r07.1AG0007530	ELECO.r07.1BG0056290	0	0_15985	1A	5294118	5295602	-	570	0	0_42907	1B	4954498	4956161	-	4087	96	247	10	0	1	247	61	307	1.6e-130	463.4	OG0009485	FALSE	paralog	OG0009485	1	2
Ecoracana	Ecoracana	ELECO.r07.1AG0007540	ELECO.r07.1BG0056300	0	0_15690	1A	5296099	5299285	+	571	0	0_41216	1B	4956446	4959611	+	4088	99.8	487	1	0	67	553	67	553	2.9e-276	948.7	OG0021601	FALSE	paralog	OG0021601	1	2
Ecoracana	Ecoracana	ELECO.r07.1AG0007550	ELECO.r07.1BG0056310	0	0_17638	1A	5299794	5301981	+	572	0	0_42757	1B	4960117	4962348	+	4089	97.5	282	7	0	1	282	1	282	2e-153	539.7	OG0010428	FALSE	paralog	OG0010428	1	2
Ecoracana	Ecoracana	ELECO.r07.1AG0007560	ELECO.r07.1BG0056320	0	0_16253	1A	5302880	5303692	-	573	0	0_44666	1B	4963308	4964120	-	4090	100	32	0	0	1	32	1	32	2e-09	61.2	OG0009636	FALSE	paralog	OG0009636	1	2
Ecoracana	Ecoracana	ELECO.r07.1AG0007570	ELECO.r07.1BG0056360	0	0_17399	1A	5307638	5309937	+	574	0	0_42019	1B	4978970	4980385	+	4091	53.3	403	154	14	36	410	75	471	1e-100	365.2	OG0021732	FALSE	paralog	OG0021732	1	2
Ecoracana	Ecoracana	ELECO.r07.1AG0007620	ELECO.r07.1BG0056390	0	0_17304	1A	5327266	5334335	-	575	0	0_43154	1B	5007022	5017091	-	4092	94.6	984	52	1	1	983	1	984	0	1362.1	OG0010242	FALSE	paralog	OG0010242	1	2
Ecoracana	Ecoracana	ELECO.r07.1AG0007630	ELECO.r07.1BG0056400	0	0_16270	1A	5337772	5338416	+	576	0	0_42024	1B	5027490	5028119	+	4093	91.2	216	12	3	1	215	1	210	9.6e-103	370.9	OG0009645	FALSE	paralog	OG0009645	1	2
Ecoracana	Ecoracana	ELECO.r07.1AG0007640	ELECO.r07.1BG0056410	0	0_14727	1A	5340726	5343448	+	577	0	0_44253	1B	5031296	5033455	+	4094	97.8	223	5	0	115	337	1	223	2.2e-125	446.8	OG0008753	FALSE	paralog	OG0008753	1	2
Ecoracana	Ecoracana	ELECO.r07.1AG0007650	ELECO.r07.1BG0056420	0	0_15466	1A	5344293	5346478	-	578	0	0_42958	1B	5034170	5036382	-	4095	96	225	9	0	1	225	1	225	2.3e-126	449.5	OG0009180	FALSE	paralog	OG0009180	1	2
Ecoracana	Ecoracana	ELECO.r07.1AG0007740	ELECO.r07.1BG0056500	0	0_15194	1A	5438690	5441424	+	584	0	0_41482	1B	5094322	5097174	+	4101	100	403	0	0	1	403	1	403	5.4e-240	827.8	OG0009014	FALSE	paralog	OG0009014	1	2
Ecoracana	Ecoracana	ELECO.r07.1AG0007780	ELECO.r07.1BG0056580	0	0_15860	1A	5468073	5469084	+	587	0	0_41754	1B	5126503	5127506	+	4109	87.6	315	22	4	9	312	1	309	3.7e-148	522.3	OG0000536	FALSE	paralog	OG0000536	1	2
Ecoracana	Ecoracana	ELECO.r07.1AG0007790	ELECO.r07.1BG0056590	0	0_15656	1A	5469966	5471918	+	588	0	0_44297	1B	5128213	5130346	+	4110	89.2	324	34	1	1	323	1	324	4.7e-170	595.1	OG0017318	FALSE	paralog	OG0017318	1	2
Ecoracana	Ecoracana	ELECO.r07.1AG0007800	ELECO.r07.1BG0056600	0	0_17234	1A	5473869	5475070	-	589	0	0_41414	1B	5132022	5133184	-	4111	87	347	44	1	1	347	1	346	1.6e-174	610.1	OG0017500	FALSE	paralog	OG0017500	1	2
Ecoracana	Ecoracana	ELECO.r07.1AG0007810	ELECO.r07.1BG0056610	0	0_16857	1A	5476389	5477594	-	590	0	0_44235	1B	5135082	5136212	-	4112	84.9	279	41	1	77	354	45	323	5.4e-138	488.8	OG0021688	FALSE	paralog	OG0021688	1	2
Ecoracana	Ecoracana	ELECO.r07.1AG0007840	ELECO.r07.1BG0056620	0	0_15961	1A	5497636	5498768	-	591	0	0_42702	1B	5140201	5141337	-	4113	77.6	339	27	2	1	290	1	339	2.3e-139	493	OG0009470	FALSE	paralog	OG0009470	1	2
Ecoracana	Ecoracana	ELECO.r07.1AG0007850	ELECO.r07.1BG0056630	0	0_14911	1A	5499580	5500693	+	592	0	0_42080	1B	5141650	5142762	+	4114	76	334	70	3	1	334	9	332	1.8e-140	496.9	OG0021534	FALSE	paralog	OG0021534	1	2
Ecoracana	Ecoracana	ELECO.r07.1AG0007870	ELECO.r07.1BG0056650	0	0_16813	1A	5517007	5517879	-	593	0	0_42840	1B	5150790	5151833	-	4115	80.8	287	51	2	1	286	1	284	1.6e-124	443.7	OG0021683	FALSE	paralog	OG0021683	1	2
Ecoracana	Ecoracana	ELECO.r07.1AG0007910	ELECO.r07.1BG0056670	0	0_15744	1A	5550212	5556959	+	595	0	0_41799	1B	5161107	5164063	+	4116	86.8	349	46	0	1	349	1	349	1.6e-184	643.3	OG0017329	FALSE	paralog	OG0017329	1	2
Ecoracana	Ecoracana	ELECO.r07.1AG0007930	ELECO.r07.1BG0056700	0	0_15468	1A	5563250	5565138	+	596	0	0_42887	1B	5182564	5187196	+	4117	95.2	187	9	0	1	187	1	187	3.6e-107	386	OG0000802	FALSE	paralog	OG0000802	1	2
Ecoracana	Ecoracana	ELECO.r07.1AG0007940	ELECO.r07.1BG0056710	0	0_14771	1A	5592888	5593926	+	597	0	0_44674	1B	5188675	5189675	+	4118	75.8	264	8	3	1	209	1	263	3.6e-113	405.6	OG0021518	FALSE	paralog	OG0021518	1	2
Ecoracana	Ecoracana	ELECO.r07.1AG0007950	ELECO.r07.1BG0056720	0	0_17639	1A	5597295	5598002	+	598	0	0_42781	1B	5196148	5197249	+	4119	57	207	68	3	1	187	3	208	9.3e-63	238	OG0010429	FALSE	paralog	OG0010429	1	2
Ecoracana	Ecoracana	ELECO.r07.1AG0007960	ELECO.r07.1BG0056740	0	0_15574	1A	5610262	5612553	+	599	0	0_43952	1B	5223716	5225984	+	4120	88.9	324	33	1	1	324	1	321	6.5e-66	249.6	OG0009241	FALSE	paralog	OG0009241	1	2
Ecoracana	Ecoracana	ELECO.r07.1AG0007970	ELECO.r07.1BG0056750	0	0_16314	1A	5617468	5618940	-	600	0	0_43872	1B	5231070	5232581	-	4121	93.9	279	17	0	32	310	31	309	9.2e-139	491.1	OG0009674	FALSE	paralog	OG0009674	1	2
Ecoracana	Ecoracana	ELECO.r07.1AG0007980	ELECO.r07.1BG0056760	0	0_16894	1A	5629136	5634372	+	601	0	0_41727	1B	5234017	5239214	+	4122	99.3	611	4	0	1	611	1	611	0	1169.1	OG0010003	FALSE	paralog	OG0010003	1	2
Ecoracana	Ecoracana	ELECO.r07.1AG0007990	ELECO.r07.1BG0056770	0	0_16162	1A	5642134	5646729	+	602	0	0_42881	1B	5241881	5246469	+	4123	96.6	1121	10	2	1	1093	1	1121	0	2060.8	OG0009582	FALSE	paralog	OG0009582	1	2
Ecoracana	Ecoracana	ELECO.r07.1AG0008020	ELECO.r07.1BG0056800	0	0_17355	1A	5680994	5681563	+	605	0	0_43472	1B	5251764	5253135	+	4124	91.1	190	12	1	1	190	187	371	6.7e-100	361.3	OG0021725	FALSE	paralog	OG0021725	1	2
Ecoracana	Ecoracana	ELECO.r07.1AG0008040	ELECO.r07.1BG0056810	0	0_16144	1A	5693113	5696340	+	606	0	0_43864	1B	5254380	5257859	+	4125	94.5	602	25	3	1	596	1	600	0	1163.3	OG0009572	FALSE	paralog	OG0009572	1	2
Ecoracana	Ecoracana	ELECO.r07.1AG0008050	ELECO.r07.1BG0056820	0	0_15865	1A	5698968	5701491	+	607	0	0_43246	1B	5260684	5263208	+	4126	98.9	527	6	0	1	527	1	527	7e-248	854.4	OG0009406	FALSE	paralog	OG0009406	1	2
Ecoracana	Ecoracana	ELECO.r07.1AG0008060	ELECO.r07.1BG0056830	0	0_16708	1A	5702012	5704181	-	608	0	0_41703	1B	5263728	5265665	-	4127	95.4	590	26	1	45	633	1	590	0	1153.3	OG0017452	FALSE	paralog	OG0017452	1	2
Ecoracana	Ecoracana	ELECO.r07.1AG0008100	ELECO.r07.1BG0056850	0	0_16905	1A	5710876	5711810	+	611	0	0_41151	1B	5273724	5274678	+	4129	91	199	15	3	1	197	1	198	1.8e-100	363.2	OG0010008	FALSE	paralog	OG0010008	1	2
Ecoracana	Ecoracana	ELECO.r07.1AG0008110	ELECO.r07.1BG0056860	0	0_14372	1A	5712386	5713559	+	612	0	0_41476	1B	5275216	5276361	+	4130	90.4	282	25	1	1	282	1	280	1.5e-147	520.4	OG0008552	FALSE	paralog	OG0008552	1	2
Ecoracana	Ecoracana	ELECO.r07.1AG0008150	ELECO.r07.1BG0056900	0	0_14501	1A	5757197	5758810	+	616	0	0_42276	1B	5295478	5298850	+	4134	94.9	176	9	0	1	176	232	407	9.5e-71	264.6	OG0008628	FALSE	paralog	OG0008628	1	2
Ecoracana	Ecoracana	ELECO.r07.1AG0008160	ELECO.r07.1BG0056910	0	0_17240	1A	5767537	5773083	+	617	0	0_43651	1B	5304282	5308751	+	4135	99.2	369	3	0	44	412	45	413	3.1e-214	742.3	OG0010205	FALSE	paralog	OG0010205	1	2
Ecoracana	Ecoracana	ELECO.r07.1AG0008170	ELECO.r07.1BG0056920	0	0_16509	1A	5781629	5782924	-	618	0	0_41435	1B	5317627	5318957	-	4136	88.4	371	31	6	2	361	1	370	2.1e-134	476.9	OG0009784	FALSE	paralog	OG0009784	1	2
Ecoracana	Ecoracana	ELECO.r07.1AG0008180	ELECO.r07.1BG0056930	0	0_17470	1A	5795972	5796395	-	619	0	0_44430	1B	5326885	5327309	-	4137	98.2	112	2	0	1	112	1	112	6.8e-60	227.6	OG0021735	FALSE	paralog	OG0021735	1	2
Ecoracana	Ecoracana	ELECO.r07.1AG0008190	ELECO.r07.1BG0056940	0	0_14327	1A	5803865	5805871	-	620	0	0_43504	1B	5332227	5334006	-	4138	94.1	289	14	1	2	287	1	289	4.2e-162	568.5	OG0008526	FALSE	paralog	OG0008526	1	2
Ecoracana	Ecoracana	ELECO.r07.1AG0008200	ELECO.r07.1BG0056950	0	0_16004	1A	5807572	5810403	+	621	0	0_41320	1B	5334808	5337543	+	4139	96	302	12	0	1	302	1	302	4.1e-176	615.1	OG0009496	FALSE	paralog	OG0009496	1	2
Ecoracana	Ecoracana	ELECO.r07.1AG0008210	ELECO.r07.1BG0056960	0	0_17517	1A	5810894	5812064	-	622	0	0_42687	1B	5338035	5339234	-	4140	96.9	224	6	1	1	223	11	234	4.7e-121	431.8	OG0010360	FALSE	paralog	OG0010360	1	2
Ecoracana	Ecoracana	ELECO.r07.1AG0008220	ELECO.r07.1BG0056970	0	0_16716	1A	5813382	5817638	-	623	0	0_43509	1B	5340619	5344801	-	4141	98.6	583	8	0	1	583	1	583	4.6e-301	1031.2	OG0009901	FALSE	paralog	OG0009901	1	2
Ecoracana	Ecoracana	ELECO.r07.1AG0008260	ELECO.r07.1BG0057050	0	0_14293	1A	5878956	5879945	+	626	0	0_43639	1B	5434997	5436022	+	4148	90.9	298	19	4	1	290	1	298	4e-152	535.4	OG0008508	FALSE	paralog	OG0008508	1	2
Ecoracana	Ecoracana	ELECO.r07.1AG0008290	ELECO.r07.1BG0057070	0	0_16829	1A	5915112	5919865	-	628	0	0_41927	1B	5459204	5463578	-	4150	99.2	389	3	0	1	389	1	389	1.2e-220	763.5	OG0009966	FALSE	paralog	OG0009966	1	2
Ecoracana	Ecoracana	ELECO.r07.1AG0008310	ELECO.r07.1BG0057090	0	0_15484	1A	5932044	5937220	+	630	0	0_42364	1B	5476438	5483553	+	4151	96.8	926	30	0	1	926	1	926	0	1867.4	OG0009189	FALSE	paralog	OG0009189	1	2
Ecoracana	Ecoracana	ELECO.r07.1AG0008320	ELECO.r07.1BG0057100	0	0_14311	1A	5946619	5947122	-	631	0	0_43911	1B	5488917	5489450	-	4152	78.7	178	28	4	1	168	1	178	1.7e-67	253.4	OG0008518	FALSE	paralog	OG0008518	1	2
Ecoracana	Ecoracana	ELECO.r07.1AG0008330	ELECO.r07.1BG0057110	0	0_14638	1A	5965225	5965800	+	632	0	0_43055	1B	5505451	5506020	+	4153	91.7	192	14	1	1	192	1	190	2.4e-73	273.1	OG0008708	FALSE	paralog	OG0008708	1	2
Ecoracana	Ecoracana	ELECO.r07.1AG0008340	ELECO.r07.1BG0057120	0	0_15264	1A	5971391	5972401	+	633	0	0_42974	1B	5512324	5513328	+	4154	94.7	338	14	2	1	337	1	335	2.8e-101	366.7	OG0009057	FALSE	paralog	OG0009057	1	2
Ecoracana	Ecoracana	ELECO.r07.1AG0008370	ELECO.r07.1BG0057130	0	0_14949	1A	5988371	5992025	+	634	0	0_42874	1B	5520337	5524278	+	4155	97.6	127	3	0	9	135	43	169	3.1e-67	252.3	OG0008880	FALSE	paralog	OG0008880	1	2
Ecoracana	Ecoracana	ELECO.r07.1AG0008380	ELECO.r07.1BG0057140	0	0_15481	1A	5992250	5993140	-	635	0	0_44560	1B	5524520	5525393	-	4156	90.2	61	5	1	1	61	1	60	1.5e-22	103.6	OG0009186	FALSE	paralog	OG0009186	1	2
Ecoracana	Ecoracana	ELECO.r07.1AG0008430	ELECO.r07.1BG0057180	0	0_16482	1A	6008621	6009967	+	638	0	0_42930	1B	5535977	5536726	+	4160	90	221	22	0	229	449	30	250	2.3e-58	224.6	OG0017421	FALSE	paralog	OG0017421	1	2
Ecoracana	Ecoracana	ELECO.r07.1AG0008440	ELECO.r07.1BG0057190	0	0_17008	1A	6012924	6013664	-	639	0	0_41413	1B	5540471	5541217	-	4161	84.7	249	36	2	1	247	1	249	6.5e-87	318.5	OG0010058	FALSE	paralog	OG0010058	1	2
Ecoracana	Ecoracana	ELECO.r07.1AG0008450	ELECO.r07.1BG0057200	0	0_16065	1A	6015927	6018487	-	640	0	0_44526	1B	5543501	5546106	-	4162	97.4	429	11	0	1	429	1	429	2.6e-240	828.9	OG0009531	FALSE	paralog	OG0009531	1	2
Ecoracana	Ecoracana	ELECO.r07.1AG0008460	ELECO.r07.1BG0057210	0	0_14511	1A	6018789	6021716	+	641	0	0_41583	1B	5546400	5549291	+	4163	97.7	482	11	0	1	482	1	482	2e-257	885.9	OG0008636	FALSE	paralog	OG0008636	1	2
Ecoracana	Ecoracana	ELECO.r07.1AG0008470	ELECO.r07.1BG0057220	0	0_15248	1A	6022875	6024132	-	642	0	0_42327	1B	5551712	5552900	-	4164	55.6	324	117	4	1	310	3	313	2.4e-47	187.6	OG0009047	FALSE	paralog	OG0009047	1	2
Ecoracana	Ecoracana	ELECO.r07.1AG0008480	ELECO.r07.1BG0057230	0	0_16124	1A	6027640	6028406	+	643	0	0_43719	1B	5556533	5557305	+	4165	80.5	190	34	2	34	221	34	222	3e-51	199.9	OG0017378	FALSE	paralog	OG0017378	1	2
Ecoracana	Ecoracana	ELECO.r07.1AG0008490	ELECO.r07.1BG0057240	0	0_16478	1A	6034404	6035950	-	644	0	0_43418	1B	5565506	5567042	-	4166	95.4	152	7	0	1	152	1	152	5.1e-50	195.3	OG0009767	FALSE	paralog	OG0009767	1	2
Ecoracana	Ecoracana	ELECO.r07.1AG0008500	ELECO.r07.1BG0057250	0	0_17525	1A	6042783	6043820	-	645	0	0_42531	1B	5574177	5574992	-	4167	81.2	208	34	2	140	346	69	272	2.9e-69	260.4	OG0010367	FALSE	paralog	OG0010367	1	2
Ecoracana	Ecoracana	ELECO.r07.1AG0008510	ELECO.r07.1BG0057260	0	0_17098	1A	6054373	6058217	-	646	0	0_44081	1B	5585221	5589071	-	4168	97.6	252	5	1	1	251	1	252	6.7e-140	494.6	OG0010120	FALSE	paralog	OG0010120	1	2
Ecoracana	Ecoracana	ELECO.r07.1AG0008520	ELECO.r07.1BG0057270	0	0_15442	1A	6062831	6066214	+	647	0	0_42867	1B	5591710	5593919	+	4169	85.6	515	70	3	1	511	1	515	1.5e-194	677.9	OG0009158	FALSE	paralog	OG0009158	1	2
Ecoracana	Ecoracana	ELECO.r07.1AG0008530	ELECO.r07.1BG0057280	0	0_16675	1A	6067381	6067998	-	648	0	0_42430	1B	5596290	5596898	-	4170	95.1	206	7	2	1	206	1	203	3.7e-88	322.4	OG0009878	FALSE	paralog	OG0009878	1	2
Ecoracana	Ecoracana	ELECO.r07.1AG0008590	ELECO.r07.1BG0057330	0	0_16003	1A	6095132	6096437	+	650	0	0_41812	1B	5633657	5634958	+	4174	96.8	402	11	1	1	402	1	400	9.8e-210	727.2	OG0001255	FALSE	paralog	OG0001255	1	2
Ecoracana	Ecoracana	ELECO.r07.1AG0008600	ELECO.r07.1BG0057340	0	0_16930	1A	6098152	6100329	+	651	0	0_41644	1B	5636772	5638943	+	4175	94.8	636	30	2	25	659	22	655	4.4e-258	888.6	OG0010021	FALSE	paralog	OG0010021	1	2
Ecoracana	Ecoracana	ELECO.r07.1AG0008620	ELECO.r07.1BG0057350	0	0_17105	1A	6106879	6111140	+	652	0	0_41360	1B	5645272	5649053	+	4176	98.2	278	5	0	1	278	1	278	3.7e-171	598.6	OG0010124	FALSE	paralog	OG0010124	1	2
Ecoracana	Ecoracana	ELECO.r07.1AG0008630	ELECO.r07.1BG0057360	0	0_15052	1A	6124603	6126467	+	653	0	0_42771	1B	5664179	5666045	+	4177	94.9	447	21	2	1	447	1	445	2.9e-247	852	OG0008936	FALSE	paralog	OG0008936	1	2
Ecoracana	Ecoracana	ELECO.r07.1AG0008640	ELECO.r07.1BG0057370	0	0_16830	1A	6129888	6132259	-	654	0	0_41553	1B	5668515	5671199	-	4178	99.7	572	2	0	7	578	17	588	0	1152.5	OG0009967	FALSE	paralog	OG0009967	1	2
Ecoracana	Ecoracana	ELECO.r07.1AG0008650	ELECO.r07.1BG0057380	0	0_15355	1A	6137435	6139527	-	655	0	0_41419	1B	5673450	5675545	-	4179	97.2	562	14	2	1	560	1	562	0	1131.7	OG0009106	FALSE	paralog	OG0009106	1	2
Ecoracana	Ecoracana	ELECO.r07.1AG0008660	ELECO.r07.1BG0057390	0	0_16437	1A	6146172	6146723	-	656	0	0_42747	1B	5681884	5682435	-	4180	98.9	184	2	0	1	184	1	184	1.4e-86	317	OG0009746	FALSE	paralog	OG0009746	1	2
Ecoracana	Ecoracana	ELECO.r07.1AG0008670	ELECO.r07.1BG0057400	0	0_15927	1A	6147774	6148223	+	657	0	0_43479	1B	5683501	5683950	+	4181	96.7	150	5	0	1	150	1	150	5.1e-79	291.6	OG0009447	FALSE	paralog	OG0009447	1	2
Ecoracana	Ecoracana	ELECO.r07.1AG0008690	ELECO.r07.1BG0057420	0	0_14867	1A	6174517	6175246	+	658	0	0_42717	1B	5690233	5690697	+	4183	98.9	88	1	0	1	88	1	88	1.2e-41	167.5	OG0008829	FALSE	paralog	OG0008829	1	2
Ecoracana	Ecoracana	ELECO.r07.1AG0008730	ELECO.r07.1BG0057470	0	0_16729	1A	6207408	6207866	+	662	0	0_41303	1B	5715619	5716077	+	4187	98.7	153	2	0	1	153	1	153	7.3e-81	297.7	OG0021676	FALSE	paralog	OG0021676	1	2
Ecoracana	Ecoracana	ELECO.r07.1AG0008740	ELECO.r07.1BG0057480	0	0_15286	1A	6209279	6209668	-	663	0	0_42788	1B	5717688	5718071	-	4188	90	130	11	1	1	130	1	128	1.2e-60	230.3	OG0021570	FALSE	paralog	OG0021570	1	2
Ecoracana	Ecoracana	ELECO.r07.1AG0008750	ELECO.r07.1BG0057490	0	0_15721	1A	6228826	6233099	-	664	0	0_43319	1B	5720396	5729036	-	4189	70.5	662	145	12	4	650	262	888	5.6e-247	851.7	OG0009326	FALSE	paralog	OG0009326	1	2
Ecoracana	Ecoracana	ELECO.r07.1AG0008790	ELECO.r07.1BG0057510	0	0_14417	1A	6245112	6245840	-	667	0	0_42081	1B	5735520	5736260	-	4191	95.6	228	8	2	17	242	18	245	1.2e-130	463.8	OG0002053	FALSE	paralog	OG0002053	1	2
Ecoracana	Ecoracana	ELECO.r07.1AG0008800	ELECO.r07.1BG0057520	0	0_16754	1A	6247737	6248534	-	668	0	0_41188	1B	5737442	5740690	-	4192	92.6	269	17	3	1	266	335	603	3.9e-130	462.2	OG0002184	FALSE	paralog	OG0002184	1	2
Ecoracana	Ecoracana	ELECO.r07.1AG0008890	ELECO.r07.1BG0057620	0	0_17154	1A	6350283	6352759	+	675	0	0_41555	1B	5808455	5810598	+	4200	97.4	233	4	1	100	332	2	232	3.3e-118	422.9	OG0010154	FALSE	paralog	OG0010154	1	2
Ecoracana	Ecoracana	ELECO.r07.1AG0008910	ELECO.r07.1BG0057630	0	0_15664	1A	6365358	6366928	+	676	0	0_43534	1B	5815758	5817360	+	4201	94.4	427	19	2	1	424	1	425	1.4e-227	786.6	OG0009296	FALSE	paralog	OG0009296	1	2
Ecoracana	Ecoracana	ELECO.r07.1AG0008920	ELECO.r07.1BG0057640	0	0_16584	1A	6368698	6371569	-	677	0	0_43013	1B	5819114	5821863	-	4202	97.1	441	13	0	1	441	1	441	3.1e-225	778.9	OG0009828	FALSE	paralog	OG0009828	1	2
Ecoracana	Ecoracana	ELECO.r07.1AG0008940	ELECO.r07.1BG0057670	0	0_16811	1A	6380231	6382372	-	678	0	0_41544	1B	5832539	5834676	-	4204	84.8	678	96	3	1	675	1	674	1.7e-262	903.3	OG0009956	FALSE	paralog	OG0009956	1	2
Ecoracana	Ecoracana	ELECO.r07.1AG0008960	ELECO.r07.1BG0057700	0	0_17138	1A	6395064	6396818	+	679	0	0_43932	1B	5846796	5848549	+	4206	96.3	299	11	0	1	299	1	299	3.2e-173	605.5	OG0010143	FALSE	paralog	OG0010143	1	2
Ecoracana	Ecoracana	ELECO.r07.1AG0009010	ELECO.r07.1BG0057730	0	0_17417	1A	6425789	6427351	+	680	0	0_42151	1B	5862187	5863746	+	4207	97.7	521	11	1	1	521	1	520	3.9e-267	918.3	OG0010304	FALSE	paralog	OG0010304	1	2
Ecoracana	Ecoracana	ELECO.r07.1AG0009020	ELECO.r07.1BG0057750	0	0_16570	1A	6433143	6438126	+	681	0	0_44295	1B	5889304	5894213	+	4208	97.2	637	15	1	1	634	1	637	0	1150.6	OG0002171	FALSE	paralog	OG0002171	1	2
Ecoracana	Ecoracana	ELECO.r07.1AG0009030	ELECO.r07.1BG0057760	0	0_16648	1A	6439229	6439702	+	682	0	0_41904	1B	5895343	5895816	+	4209	100	158	0	0	1	158	1	158	1.4e-79	293.5	OG0009862	FALSE	paralog	OG0009862	1	2
Ecoracana	Ecoracana	ELECO.r07.1AG0009040	ELECO.r07.1BG0057770	0	0_16797	1A	6449251	6450192	+	683	0	0_41172	1B	5903927	5904907	+	4210	89.6	299	27	4	20	314	29	327	1.6e-138	490.3	OG0021680	FALSE	paralog	OG0021680	1	2
Ecoracana	Ecoracana	ELECO.r07.1AG0009050	ELECO.r07.1BG0057780	0	0_15679	1A	6509798	6510898	+	684	0	0_43998	1B	5930600	5931697	+	4211	95.7	369	11	3	1	367	1	366	6.1e-174	608.2	OG0002128	FALSE	paralog	OG0002128	1	2
Ecoracana	Ecoracana	ELECO.r07.1AG0009060	ELECO.r07.1BG0057790	0	0_16868	1A	6519538	6528268	-	685	0	0_43743	1B	5941196	5948009	-	4212	98.6	435	6	0	1	435	1	435	3.5e-229	792	OG0002192	FALSE	paralog	OG0002192	1	2
Ecoracana	Ecoracana	ELECO.r07.1AG0009090	ELECO.r07.1BG0057800	0	0_16057	1A	6536444	6537511	-	686	0	0_44505	1B	5949994	5951070	-	4213	85.9	361	39	3	5	356	2	359	2.3e-125	446.8	OG0017366	FALSE	paralog	OG0017366	1	2
Ecoracana	Ecoracana	ELECO.r07.1AG0009130	ELECO.r07.1BG0057820	0	0_17023	1A	6552343	6554738	-	690	0	0_42135	1B	5967264	5971342	-	4214	98.2	441	8	0	1	441	23	463	3.4e-248	855.1	OG0010071	FALSE	paralog	OG0010071	1	2
Ecoracana	Ecoracana	ELECO.r07.1AG0009140	ELECO.r07.1BG0057830	0	0_15288	1A	6559322	6563343	+	691	0	0_43402	1B	5982128	5986587	+	4215	96.8	600	19	0	1	600	1	600	5.9e-227	785	OG0009073	FALSE	paralog	OG0009073	1	2
Ecoracana	Ecoracana	ELECO.r07.1AG0009150	ELECO.r07.1BG0057840	0	0_15028	1A	6564152	6568845	-	692	0	0_43327	1B	5987888	5991868	-	4216	97.8	546	12	0	1	546	1	546	7.2e-288	987.3	OG0008924	FALSE	paralog	OG0008924	1	2
Ecoracana	Ecoracana	ELECO.r07.1AG0009160	ELECO.r07.1BG0057850	0	0_17387	1A	6569132	6570992	+	693	0	0_43109	1B	5992145	5994925	+	4217	99.4	173	1	0	1	173	1	173	6.3e-89	324.7	OG0010293	FALSE	paralog	OG0010293	1	2
Ecoracana	Ecoracana	ELECO.r07.1AG0009170	ELECO.r07.1BG0057860	0	0_14745	1A	6572189	6574475	-	694	0	0_41825	1B	5996110	5998383	-	4218	99.6	282	1	0	1	282	1	282	2.4e-154	542.7	OG0021514	FALSE	paralog	OG0021514	1	2
Ecoracana	Ecoracana	ELECO.r07.1AG0009180	ELECO.r07.1BG0057870	0	0_14282	1A	6578090	6581146	+	695	0	0_41876	1B	6002240	6005327	+	4219	99.1	440	4	0	1	440	1	440	6.2e-258	887.5	OG0008500	FALSE	paralog	OG0008500	1	2
Ecoracana	Ecoracana	ELECO.r07.1AG0009230	ELECO.r07.1BG0057890	0	0_17498	1A	6606684	6607838	-	696	0	0_42816	1B	6008579	6009745	-	4220	98.9	281	3	0	1	281	1	281	2.8e-163	572.4	OG0002218	FALSE	paralog	OG0002218	1	2
Ecoracana	Ecoracana	ELECO.r07.1AG0009240	ELECO.r07.1BG0057900	0	0_14715	1A	6612974	6632502	+	697	0	0_43085	1B	6015465	6025835	+	4221	99.1	958	9	0	1	958	1	958	0	1936	OG0021510	FALSE	paralog	OG0021510	1	2
Ecoracana	Ecoracana	ELECO.r07.1AG0009250	ELECO.r07.1BG0057910	0	0_15044	1A	6638006	6639940	+	698	0	0_43412	1B	6032059	6033982	+	4222	95.2	584	20	2	1	576	1	584	4.3e-307	1051.2	OG0008932	FALSE	paralog	OG0008932	1	2
Ecoracana	Ecoracana	ELECO.r07.1AG0009300	ELECO.r07.1BG0057980	0	0_16161	1A	6852215	6855215	-	699	0	0_44204	1B	6311835	6314737	-	4223	97.9	330	6	1	57	385	1	330	4.1e-181	632.1	OG0009581	FALSE	paralog	OG0009581	1	2
Ecoracana	Ecoracana	ELECO.r07.1AG0009330	ELECO.r07.1BG0058010	0	0_15316	1A	6870521	6871445	+	700	0	0_42457	1B	6353535	6354459	+	4224	89.8	256	10	3	1	247	1	249	4.9e-111	398.7	OG0017276	FALSE	paralog	OG0017276	1	2
Ecoracana	Ecoracana	ELECO.r07.1AG0009340	ELECO.r07.1BG0058020	0	0_16237	1A	6871950	6873995	-	701	0	0_44698	1B	6355256	6357574	-	4225	89.8	264	27	0	1	264	1	264	3.6e-112	402.5	OG0009626	FALSE	paralog	OG0009626	1	2
Ecoracana	Ecoracana	ELECO.r07.1AG0009350	ELECO.r07.1BG0058030	0	0_14606	1A	6875854	6878087	-	702	0	0_41992	1B	6358306	6360291	-	4226	95.6	273	12	0	1	273	1	273	3.4e-121	432.6	OG0008690	FALSE	paralog	OG0008690	1	2
Ecoracana	Ecoracana	ELECO.r07.1AG0009370	ELECO.r07.1BG0058070	0	0_16259	1A	6881172	6884376	-	704	0	0_42309	1B	6369046	6372325	-	4228	99.2	259	2	0	1	259	1	259	7.6e-147	517.7	OG0009639	FALSE	paralog	OG0009639	1	2
Ecoracana	Ecoracana	ELECO.r07.1AG0009380	ELECO.r07.1BG0058080	0	0_17621	1A	6885435	6886942	-	705	0	0_42692	1B	6373490	6374999	-	4229	98	196	4	0	1	196	1	196	9.9e-41	164.9	OG0010419	FALSE	paralog	OG0010419	1	2
Ecoracana	Ecoracana	ELECO.r07.1AG0009390	ELECO.r07.1BG0058090	0	0_14442	1A	6889795	6891193	-	706	0	0_42855	1B	6383619	6385073	-	4230	82.7	405	30	6	43	439	46	418	6.5e-191	664.8	OG0008596	FALSE	paralog	OG0008596	1	2
Ecoracana	Ecoracana	ELECO.r07.1AG0009400	ELECO.r07.1BG0058100	0	0_15164	1A	6895361	6897679	+	707	0	0_43135	1B	6388109	6390402	+	4231	99.5	219	1	0	1	219	1	219	3.2e-130	462.2	OG0002101	FALSE	paralog	OG0002101	1	2
Ecoracana	Ecoracana	ELECO.r07.1AG0009410	ELECO.r07.1BG0058110	0	0_17422	1A	6898351	6899785	-	708	0	0_41542	1B	6391080	6392465	-	4232	97.4	342	8	1	1	342	1	341	2e-187	652.9	OG0010305	FALSE	paralog	OG0010305	1	2
Ecoracana	Ecoracana	ELECO.r07.1AG0009420	ELECO.r07.1BG0058120	0	0_15340	1A	6901054	6906811	-	709	0	0_41908	1B	6393718	6399571	-	4233	98	713	14	0	1	713	1	713	0	1282.3	OG0009098	FALSE	paralog	OG0009098	1	2
Ecoracana	Ecoracana	ELECO.r07.1AG0009430	ELECO.r07.1BG0058140	0	0_16635	1A	6909115	6911116	+	710	0	0_42051	1B	6403309	6405288	+	4235	96.9	193	6	0	1	193	1	193	1.9e-94	343.2	OG0009854	FALSE	paralog	OG0009854	1	2
Ecoracana	Ecoracana	ELECO.r07.1AG0009440	ELECO.r07.1BG0058150	0	0_17641	1A	6911796	6913143	+	711	0	0_42989	1B	6405961	6407201	+	4236	94.6	92	5	0	1	92	1	92	7.1e-39	157.5	OG0010431	FALSE	paralog	OG0010431	1	2
Ecoracana	Ecoracana	ELECO.r07.1AG0009500	ELECO.r07.1BG0058170	0	0_14915	1A	7004247	7007655	+	716	0	0_41691	1B	6430359	6433769	+	4238	94.3	523	30	0	1	523	1	523	8e-212	734.6	OG0008857	FALSE	paralog	OG0008857	1	2
Ecoracana	Ecoracana	ELECO.r07.1AG0009510	ELECO.r07.1BG0058180	0	0_14673	1A	7009149	7012038	+	717	0	0_42980	1B	6436158	6439030	+	4239	96.6	416	12	1	1	416	1	414	3.1e-222	768.8	OG0008724	FALSE	paralog	OG0008724	1	2
Ecoracana	Ecoracana	ELECO.r07.1AG0009540	ELECO.r07.1BG0058190	0	0_14233	1A	7029848	7032284	+	718	0	0_41867	1B	6440386	6442813	-	4240	84.1	440	47	3	1	440	1	417	1.3e-202	703.7	OG0008468	FALSE	paralog	OG0008468	1	2
Ecoracana	Ecoracana	ELECO.r07.1AG0009660	ELECO.r07.1BG0058260	0	0_17285	1A	7150471	7154869	-	721	0	0_44459	1B	6507237	6511655	-	4243	96	658	25	1	44	701	48	704	0	1172.9	OG0010233	FALSE	paralog	OG0010233	1	2
Ecoracana	Ecoracana	ELECO.r07.1AG0009670	ELECO.r07.1BG0058270	0	0_16427	1A	7155729	7159516	-	722	0	0_44450	1B	6515313	6518932	-	4244	86.3	592	59	10	1	585	1	577	2.8e-266	915.6	OG0009737	FALSE	paralog	OG0009737	1	2
Ecoracana	Ecoracana	ELECO.r07.1AG0009680	ELECO.r07.1BG0058280	0	0_14242	1A	7160850	7163877	-	723	0	0_41711	1B	6520207	6523281	-	4245	99.6	253	1	0	1	253	1	253	1.1e-142	503.8	OG0008475	FALSE	paralog	OG0008475	1	2
Ecoracana	Ecoracana	ELECO.r07.1AG0009690	ELECO.r07.1BG0058290	0	0_17521	1A	7168921	7179809	+	724	0	0_43679	1B	6527763	6538593	+	4246	98.6	2071	29	1	1	2070	1	2071	0	4048.4	OG0010364	FALSE	paralog	OG0010364	1	2
Ecoracana	Ecoracana	ELECO.r07.1AG0009700	ELECO.r07.1BG0058310	0	0_17507	1A	7198544	7199806	+	725	0	0_42402	1B	6559674	6560057	+	4247	86	136	8	4	288	421	2	128	1e-55	215.7	OG0021739	FALSE	paralog	OG0021739	1	2
Ecoracana	Ecoracana	ELECO.r07.1AG0009710	ELECO.r07.1BG0058320	0	0_15458	1A	7205559	7206487	-	726	0	0_44075	1B	6562482	6563376	-	4248	93.9	82	4	1	1	82	1	81	4e-33	138.3	OG0002119	FALSE	paralog	OG0002119	1	2
Ecoracana	Ecoracana	ELECO.r07.1AG0009730	ELECO.r07.1BG0058340	0	0_16600	1A	7218389	7222103	-	728	0	0_43487	1B	6575336	6578709	-	4249	97.4	311	8	0	1	311	1	311	9.7e-181	630.6	OG0009836	FALSE	paralog	OG0009836	1	2
Ecoracana	Ecoracana	ELECO.r07.1AG0009740	ELECO.r07.1BG0058350	0	0_17610	1A	7223756	7227501	+	729	0	0_43192	1B	6580981	6584126	+	4250	95.7	211	9	0	1	211	1	211	2.5e-116	416.8	OG0010414	FALSE	paralog	OG0010414	1	2
Ecoracana	Ecoracana	ELECO.r07.1AG0009760	ELECO.r07.1BG0058360	0	0_16309	1A	7228559	7230835	+	730	0	0_41695	1B	6586267	6588409	+	4251	99.5	222	1	0	1	222	1	222	7e-125	444.5	OG0000246	FALSE	paralog	OG0000246	1	2
Ecoracana	Ecoracana	ELECO.r07.1AG0009780	ELECO.r07.1BG0058390	0	0_16311	1A	7240962	7242572	+	732	0	0_42178	1B	6599227	6600804	+	4254	92.8	527	37	1	11	537	1	526	8.3e-297	1016.9	OG0009671	FALSE	paralog	OG0009671	1	2
Ecoracana	Ecoracana	ELECO.r07.1AG0009790	ELECO.r07.1BG0058400	0	0_15638	1A	7245181	7248294	+	733	0	0_42205	1B	6602899	6607146	+	4255	93.1	451	22	2	1	444	1	449	5.4e-209	724.9	OG0009281	FALSE	paralog	OG0009281	1	2
Ecoracana	Ecoracana	ELECO.r07.1AG0009800	ELECO.r07.1BG0058410	0	0_14607	1A	7250342	7253324	+	734	0	0_43199	1B	6609126	6612802	+	4256	95.1	631	25	3	1	627	1	629	0	1160.6	OG0002064	FALSE	paralog	OG0002064	1	2
Ecoracana	Ecoracana	ELECO.r07.1AG0009840	ELECO.r07.1BG0058430	0	0_17318	1A	7275143	7279122	+	736	0	0_44143	1B	6624965	6628951	+	4258	97.2	362	8	1	1	360	1	362	3.6e-203	705.3	OG0010253	FALSE	paralog	OG0010253	1	2
Ecoracana	Ecoracana	ELECO.r07.1AG0009850	ELECO.r07.1BG0058440	0	0_17595	1A	7283731	7287925	+	737	0	0_42866	1B	6632978	6637103	+	4259	97.5	321	8	0	1	321	1	321	9.1e-174	607.4	OG0010407	FALSE	paralog	OG0010407	1	2
Ecoracana	Ecoracana	ELECO.r07.1AG0009860	ELECO.r07.1BG0058450	0	0_16095	1A	7288372	7288770	-	738	0	0_42439	1B	6637528	6637926	-	4260	95.5	133	6	0	1	133	1	133	9.6e-61	230.7	OG0009546	FALSE	paralog	OG0009546	1	2
Ecoracana	Ecoracana	ELECO.r07.1AG0009870	ELECO.r07.1BG0058460	0	0_14852	1A	7289676	7291989	+	739	0	0_42191	1B	6638816	6640631	+	4261	91.1	304	26	1	1	304	1	303	1.3e-159	560.8	OG0008820	FALSE	paralog	OG0008820	1	2
Ecoracana	Ecoracana	ELECO.r07.1AG0009880	ELECO.r07.1BG0058470	0	0_16458	1A	7302862	7311243	+	740	0	0_44662	1B	6645024	6649232	+	4262	70	486	27	4	1	368	11	495	2e-187	653.3	OG0021652	FALSE	paralog	OG0021652	1	2
Ecoracana	Ecoracana	ELECO.r07.1AG0009920	ELECO.r07.1BG0058490	0	0_14359	1A	7345619	7346125	+	743	0	0_42342	1B	6675589	6676095	+	4263	97.6	169	4	0	1	169	1	169	4.1e-93	338.6	OG0008543	FALSE	paralog	OG0008543	1	2
Ecoracana	Ecoracana	ELECO.r07.1AG0009950	ELECO.r07.1BG0058520	0	0_16134	1A	7362394	7365760	+	745	0	0_42353	1B	6688307	6691568	+	4265	73.6	561	123	4	1	549	1	548	9.8e-144	508.4	OG0000245	FALSE	paralog	OG0000245	1	2
Ecoracana	Ecoracana	ELECO.r07.1AG0010010	ELECO.r07.1BG0058570	0	0_16031	1A	7388239	7396516	+	750	0	0_43776	1B	6745603	6752960	+	4269	98.1	667	13	0	1	667	1	667	0	1212.2	OG0009509	FALSE	paralog	OG0009509	1	2
Ecoracana	Ecoracana	ELECO.r07.1AG0010040	ELECO.r07.1BG0058600	0	0_17613	1A	7420455	7421373	+	751	0	0_43746	1B	6776642	6777548	+	4272	83.7	282	34	6	1	277	1	275	6.3e-115	411.8	OG0021744	FALSE	paralog	OG0021744	1	2
Ecoracana	Ecoracana	ELECO.r07.1AG0010080	ELECO.r07.1BG0058670	0	0_14756	1A	7496138	7496871	+	754	0	0_41463	1B	6816413	6817177	+	4275	58.1	129	20	4	117	212	43	170	4.2e-26	116.3	OG0021516	FALSE	paralog	OG0021516	1	2
Ecoracana	Ecoracana	ELECO.r07.1AG0010090	ELECO.r07.1BG0058680	0	0_14997	1A	7500222	7500993	+	755	0	0_43722	1B	6820114	6820836	+	4276	87.4	214	15	4	1	213	13	215	3.2e-90	329.3	OG0021546	FALSE	paralog	OG0021546	1	2
Ecoracana	Ecoracana	ELECO.r07.1AG0010300	ELECO.r07.1BG0058820	0	0_15257	1A	7670178	7671191	-	768	0	0_44284	1B	6919180	6920202	-	4287	91.7	337	25	3	1	335	1	336	2.7e-176	615.9	OG0009055	FALSE	paralog	OG0009055	1	2
Ecoracana	Ecoracana	ELECO.r07.1AG0010310	ELECO.r07.1BG0058830	0	0_16887	1A	7671706	7672675	-	769	0	0_41285	1B	6920726	6921694	-	4288	68.5	327	32	4	1	260	1	323	2.5e-113	406.4	OG0021690	FALSE	paralog	OG0021690	1	2
Ecoracana	Ecoracana	ELECO.r07.1AG0010320	ELECO.r07.1BG0058840	0	0_17618	1A	7691272	7691775	+	770	0	0_42960	1B	6927526	6928038	+	4289	83	171	26	3	1	168	1	171	2.1e-68	256.5	OG0021746	FALSE	paralog	OG0021746	1	2
Ecoracana	Ecoracana	ELECO.r07.1AG0010340	ELECO.r07.1BG0058860	0	0_14174	1A	7696424	7697512	+	772	0	0_44510	1B	6932293	6933330	+	4291	97.8	230	4	1	135	363	117	346	9.4e-119	424.9	OG0008437	FALSE	paralog	OG0008437	1	2
Ecoracana	Ecoracana	ELECO.r07.1AG0010350	ELECO.r07.1BG0058870	0	0_16603	1A	7702584	7710736	-	773	0	0_43170	1B	6934428	6941971	-	4292	97	698	19	1	1	696	1	698	0	1134.4	OG0009838	FALSE	paralog	OG0009838	1	2
Ecoracana	Ecoracana	ELECO.r07.1AG0010370	ELECO.r07.1BG0058890	0	0_15002	1A	7725197	7728233	-	775	0	0_42807	1B	6949742	6952598	-	4294	98.7	159	2	0	1	159	1	159	4.5e-74	276.2	OG0008904	FALSE	paralog	OG0008904	1	2
Ecoracana	Ecoracana	ELECO.r07.1AG0010380	ELECO.r07.1BG0058900	0	0_16247	1A	7729857	7730330	+	776	0	0_41308	1B	6954091	6954541	+	4295	100	32	0	0	1	32	1	32	5.4e-10	62	OG0021639	FALSE	paralog	OG0021639	1	2
Ecoracana	Ecoracana	ELECO.r07.1AG0010400	ELECO.r07.1BG0058920	0	0_14861	1A	7744194	7744892	+	777	0	0_42998	1B	6962651	6963307	+	4297	83.7	233	24	1	1	233	1	219	4.1e-107	385.6	OG0021528	FALSE	paralog	OG0021528	1	2
Ecoracana	Ecoracana	ELECO.r07.1AG0010410	ELECO.r07.1BG0058930	0	0_16686	1A	7747327	7747875	-	778	0	0_44255	1B	6965338	6965898	-	4298	87.2	187	20	1	1	183	1	187	5e-84	308.5	OG0021672	FALSE	paralog	OG0021672	1	2
Ecoracana	Ecoracana	ELECO.r07.1AG0010420	ELECO.r07.1BG0058940	0	0_16261	1A	7751698	7752381	+	779	0	0_43297	1B	6968153	6968824	+	4299	90.8	228	17	1	1	228	1	224	1e-107	387.5	OG0017393	FALSE	paralog	OG0017393	1	2
Ecoracana	Ecoracana	ELECO.r07.1AG0010440	ELECO.r07.1BG0058960	0	0_14379	1A	7762013	7762468	+	780	0	0_44556	1B	6988599	6989045	+	4300	92.8	153	6	2	1	152	1	149	3e-74	275.8	OG0021483	FALSE	paralog	OG0021483	1	2
Ecoracana	Ecoracana	ELECO.r07.1AG0010450	ELECO.r07.1BG0058970	0	0_15696	1A	7789007	7789612	-	781	0	0_43690	1B	6994490	6995092	-	4301	84.2	202	31	1	1	202	1	201	4.5e-86	315.5	OG0009311	FALSE	paralog	OG0009311	1	2
Ecoracana	Ecoracana	ELECO.r07.1AG0010460	ELECO.r07.1BG0058980	0	0_16614	1A	7790124	7791095	+	782	0	0_44050	1B	6995477	6996508	+	4302	81.2	346	41	4	1	324	1	344	7.1e-126	448.4	OG0002173	FALSE	paralog	OG0002173	1	2
Ecoracana	Ecoracana	ELECO.r07.1AG0010470	ELECO.r07.1BG0058990	0	0_15039	1A	7794070	7796517	-	783	0	0_42862	1B	6999475	7001977	-	4303	97.3	113	3	0	1	113	1	113	1.3e-55	213.4	OG0008930	FALSE	paralog	OG0008930	1	2
Ecoracana	Ecoracana	ELECO.r07.1AG0010480	ELECO.r07.1BG0059000	0	0_15360	1A	7797204	7799659	+	784	0	0_42640	1B	7002695	7005148	+	4304	97.9	233	5	0	1	233	1	233	7.6e-138	487.6	OG0009111	FALSE	paralog	OG0009111	1	2
Ecoracana	Ecoracana	ELECO.r07.1AG0010490	ELECO.r07.1BG0059010	0	0_17491	1A	7800856	7806330	+	785	0	0_44697	1B	7006037	7011280	+	4305	91.1	327	29	0	1	327	1	327	2.5e-129	459.9	OG0010348	FALSE	paralog	OG0010348	1	2
Ecoracana	Ecoracana	ELECO.r07.1AG0010510	ELECO.r07.1BG0059020	0	0_15949	1A	7807848	7808618	-	786	0	0_42540	1B	7011730	7012500	-	4306	97.3	257	7	0	1	257	1	257	9e-132	467.6	OG0017354	FALSE	paralog	OG0017354	1	2
Ecoracana	Ecoracana	ELECO.r07.1AG0010520	ELECO.r07.1BG0059030	0	0_14298	1A	7809215	7811579	+	787	0	0_41263	1B	7013388	7015756	+	4307	97.8	464	10	0	1	464	1	464	5.3e-276	947.6	OG0002048	FALSE	paralog	OG0002048	1	2
Ecoracana	Ecoracana	ELECO.r07.1AG0010530	ELECO.r07.1BG0059040	0	0_15763	1A	7812266	7813185	-	788	0	0_43417	1B	7024347	7025266	-	4308	97.9	242	4	1	1	241	1	242	4.8e-135	478.4	OG0009350	FALSE	paralog	OG0009350	1	2
Ecoracana	Ecoracana	ELECO.r07.1AG0010550	ELECO.r07.1BG0059060	0	0_16091	1A	7820304	7825049	-	789	0	0_42422	1B	7036654	7040346	-	4310	98.3	242	4	0	1	242	1	242	2.2e-140	496.1	OG0009543	FALSE	paralog	OG0009543	1	2
Ecoracana	Ecoracana	ELECO.r07.1AG0010570	ELECO.r07.1BG0059070	0	0_14708	1A	7833518	7841208	-	790	0	0_44402	1B	7041379	7046200	-	4311	96.7	850	25	1	99	945	62	911	0	1553.9	OG0008743	FALSE	paralog	OG0008743	1	2
Ecoracana	Ecoracana	ELECO.r07.1AG0010580	ELECO.r07.1BG0059080	0	0_17182	1A	7857860	7858752	-	791	0	0_43672	1B	7051871	7052748	-	4312	97.7	261	4	1	1	261	1	259	1.5e-134	476.9	OG0010172	FALSE	paralog	OG0010172	1	2
Ecoracana	Ecoracana	ELECO.r07.1AG0010590	ELECO.r07.1BG0059090	0	0_14591	1A	7865465	7866271	-	792	0	0_43369	1B	7061313	7062113	-	4313	87.9	215	20	1	55	269	59	267	4.6e-86	315.8	OG0008681	FALSE	paralog	OG0008681	1	2
Ecoracana	Ecoracana	ELECO.r07.1AG0010600	ELECO.r07.1BG0059100	0	0_15817	1A	7867790	7869915	-	793	0	0_44026	1B	7063691	7065765	-	4314	84.8	466	57	2	1	466	1	452	9.9e-222	767.3	OG0009381	FALSE	paralog	OG0009381	1	2
Ecoracana	Ecoracana	ELECO.r07.1AG0010630	ELECO.r07.1BG0059140	0	0_15585	1A	7922129	7923352	+	794	0	0_42330	1B	7089989	7091223	+	4317	96.4	250	9	0	1	250	1	250	8.2e-114	407.9	OG0009250	FALSE	paralog	OG0009250	1	2
Ecoracana	Ecoracana	ELECO.r07.1AG0010640	ELECO.r07.1BG0059150	0	0_15177	1A	7924989	7928102	-	795	0	0_42499	1B	7092567	7095659	-	4318	98.7	597	8	0	1	597	1	597	0	1197.2	OG0009005	FALSE	paralog	OG0009005	1	2
Ecoracana	Ecoracana	ELECO.r07.1AG0010650	ELECO.r07.1BG0059160	0	0_14739	1A	7933292	7934342	+	796	0	0_44435	1B	7101122	7102231	+	4319	71.8	330	26	9	1	273	50	369	2.5e-111	399.8	OG0021513	FALSE	paralog	OG0021513	1	2
Ecoracana	Ecoracana	ELECO.r07.1AG0010660	ELECO.r07.1BG0059170	0	0_15388	1A	7936612	7940415	-	797	0	0_43089	1B	7102994	7106850	-	4320	94.6	258	14	0	1	258	1	258	1.8e-143	506.5	OG0021579	FALSE	paralog	OG0021579	1	2
Ecoracana	Ecoracana	ELECO.r07.1AG0010720	ELECO.r07.1BG0059250	0	0_16396	1A	8029397	8029999	-	801	0	0_41840	1B	7183453	7184049	-	4325	94	199	11	1	1	199	1	198	3.5e-83	305.8	OG0017413	FALSE	paralog	OG0017413	1	2
Ecoracana	Ecoracana	ELECO.r07.1AG0010730	ELECO.r07.1BG0059260	0	0_17365	1A	8030853	8034389	+	802	0	0_43273	1B	7185528	7189149	+	4326	96	376	15	0	89	464	89	464	2e-97	354.4	OG0010279	FALSE	paralog	OG0010279	1	2
Ecoracana	Ecoracana	ELECO.r07.1AG0010740	ELECO.r07.1BG0059270	0	0_17147	1A	8036400	8040087	-	803	0	0_42332	1B	7191073	7194330	-	4327	97.8	643	14	0	45	687	1	643	0	1138.3	OG0010149	FALSE	paralog	OG0010149	1	2
Ecoracana	Ecoracana	ELECO.r07.1AG0010750	ELECO.r07.1BG0059290	0	0_14948	1A	8040342	8043291	-	804	0	0_43821	1B	7199756	7202732	-	4328	98.8	323	4	0	1	323	1	323	7.2e-179	624.4	OG0008879	FALSE	paralog	OG0008879	1	2
Ecoracana	Ecoracana	ELECO.r07.1AG0010770	ELECO.r07.1BG0059330	0	0_16642	1A	8056537	8069985	-	806	0	0_41468	1B	7238706	7248825	-	4331	85.1	1347	129	4	1	1343	1	1279	0	1952.2	OG0017444	FALSE	paralog	OG0017444	1	2
Ecoracana	Ecoracana	ELECO.r07.1AG0010780	ELECO.r07.1BG0059340	0	0_15393	1A	8071659	8073103	+	807	0	0_44417	1B	7251330	7252703	+	4332	98	254	5	0	1	254	1	254	5.4e-137	485	OG0009131	FALSE	paralog	OG0009131	1	2
Ecoracana	Ecoracana	ELECO.r07.1AG0010810	ELECO.r07.1BG0059360	0	0_14737	1A	8092490	8093056	+	810	0	0_41256	1B	7307140	7307691	+	4333	94.2	189	6	2	1	189	1	184	1.3e-66	250.8	OG0008759	FALSE	paralog	OG0008759	1	2
Ecoracana	Ecoracana	ELECO.r07.1AG0010840	ELECO.r07.1BG0059410	0	0_15437	1A	8102155	8104758	+	813	0	0_43584	1B	7337478	7340145	+	4337	96.8	346	11	0	1	346	1	346	2.2e-181	632.9	OG0009153	FALSE	paralog	OG0009153	1	2
Ecoracana	Ecoracana	ELECO.r07.1AG0010900	ELECO.r07.1BG0059470	0	0_14642	1A	8136676	8137416	-	815	0	0_43419	1B	7363353	7364123	-	4343	92.6	257	9	2	1	247	1	257	2.3e-39	160.6	OG0008710	FALSE	paralog	OG0008710	1	2
Ecoracana	Ecoracana	ELECO.r07.1AG0010920	ELECO.r07.1BG0059480	0	0_14430	1A	8146217	8150009	-	817	0	0_43237	1B	7371936	7375685	-	4344	96.2	599	23	0	1	599	1	599	6.8e-308	1053.9	OG0008589	FALSE	paralog	OG0008589	1	2
Ecoracana	Ecoracana	ELECO.r07.1AG0010940	ELECO.r07.1BG0059490	0	0_15368	1A	8152756	8155609	-	819	0	0_42735	1B	7378423	7381302	-	4345	99.4	357	2	0	1	357	1	357	6.7e-194	674.5	OG0009116	FALSE	paralog	OG0009116	1	2
Ecoracana	Ecoracana	ELECO.r07.1AG0010950	ELECO.r07.1BG0059500	0	0_14429	1A	8159871	8160649	+	820	0	0_42386	1B	7385961	7386740	+	4346	93	200	12	1	1	200	1	198	8.9e-103	370.9	OG0008588	FALSE	paralog	OG0008588	1	2
Ecoracana	Ecoracana	ELECO.r07.1AG0010980	ELECO.r07.1BG0059520	0	0_17603	1A	8169720	8170421	-	822	0	0_42201	1B	7396708	7397415	-	4347	94.5	236	11	1	1	234	1	236	6.3e-116	414.8	OG0021743	FALSE	paralog	OG0021743	1	2
Ecoracana	Ecoracana	ELECO.r07.1AG0010990	ELECO.r07.1BG0059530	0	0_16568	1A	8190034	8191926	-	823	0	0_44597	1B	7402085	7403977	-	4348	91.3	631	55	0	1	631	1	631	4e-274	941.8	OG0009819	FALSE	paralog	OG0009819	1	2
Ecoracana	Ecoracana	ELECO.r07.1AG0011000	ELECO.r07.1BG0059540	0	0_14549	1A	8192936	8195699	-	824	0	0_42953	1B	7404506	7407270	-	4349	93.4	804	27	2	1	804	1	778	0	1526.5	OG0021495	FALSE	paralog	OG0021495	1	2
Ecoracana	Ecoracana	ELECO.r07.1AG0011010	ELECO.r07.1BG0059550	0	0_14181	1A	8203010	8205680	-	825	0	0_42217	1B	7408544	7410420	-	4350	98.2	448	8	0	1	448	1	448	1.4e-217	753.4	OG0008440	FALSE	paralog	OG0008440	1	2
Ecoracana	Ecoracana	ELECO.r07.1AG0011040	ELECO.r07.1BG0059650	0	0_16025	1A	8231443	8233478	-	828	0	0_43592	1B	7515914	7518002	-	4355	90.6	620	57	1	1	619	1	620	1.3e-192	671	OG0009505	FALSE	paralog	OG0009505	1	2
Ecoracana	Ecoracana	ELECO.r07.1AG0011050	ELECO.r07.1BG0059660	0	0_14343	1A	8240166	8246290	-	829	0	0_44084	1B	7524063	7533250	-	4356	95.7	866	26	2	26	880	145	1010	0	1709.5	OG0021478	FALSE	paralog	OG0021478	1	2
Ecoracana	Ecoracana	ELECO.r07.1AG0011070	ELECO.r07.1BG0059670	0	0_16994	1A	8251233	8254012	-	831	0	0_44150	1B	7534831	7537601	-	4357	93.1	331	23	0	1	331	1	331	1.4e-157	553.9	OG0010052	FALSE	paralog	OG0010052	1	2
Ecoracana	Ecoracana	ELECO.r07.1AG0011100	ELECO.r07.1BG0059700	0	0_16263	1A	8284437	8287683	+	834	0	0_41543	1B	7545893	7549125	+	4358	91.7	423	35	0	1	423	1	423	2.5e-203	706.1	OG0009640	FALSE	paralog	OG0009640	1	2
Ecoracana	Ecoracana	ELECO.r07.1AG0011110	ELECO.r07.1BG0059710	0	0_15511	1A	8289409	8292206	+	835	0	0_44591	1B	7551409	7554236	+	4359	99.5	420	2	0	1	420	1	420	5.6e-248	854.4	OG0009203	FALSE	paralog	OG0009203	1	2
Ecoracana	Ecoracana	ELECO.r07.1AG0011120	ELECO.r07.1BG0059720	0	0_14319	1A	8294983	8297789	+	836	0	0_43962	1B	7557022	7559775	+	4360	98.6	491	7	0	1	491	1	491	7.4e-276	947.2	OG0008523	FALSE	paralog	OG0008523	1	2
Ecoracana	Ecoracana	ELECO.r07.1AG0011210	ELECO.r07.1BG0059830	0	0_14203	1A	8467636	8472192	-	840	0	0_43101	1B	7681593	7685894	-	4368	96	323	13	0	1	323	1	323	7.2e-179	624.4	OG0021468	FALSE	paralog	OG0021468	1	2
Ecoracana	Ecoracana	ELECO.r07.1AG0011240	ELECO.r07.1BG0059840	0	0_17175	1A	8576330	8577058	-	841	0	0_43132	1B	7728003	7728740	-	4369	93.1	246	14	2	1	243	1	246	4.1e-110	395.6	OG0010169	FALSE	paralog	OG0010169	1	2
Ecoracana	Ecoracana	ELECO.r07.1AG0011250	ELECO.r07.1BG0059850	0	0_14459	1A	8587209	8605200	-	842	0	0_41396	1B	7738316	7753113	-	4370	94.5	1665	87	2	1	1662	1	1664	0	3053.1	OG0008607	FALSE	paralog	OG0008607	1	2
Ecoracana	Ecoracana	ELECO.r07.1AG0011260	ELECO.r07.1BG0059860	0	0_15803	1A	8616361	8619552	-	843	0	0_44699	1B	7753928	7757212	-	4371	96	506	11	5	1	502	1	501	4.2e-266	914.8	OG0009374	FALSE	paralog	OG0009374	1	2
Ecoracana	Ecoracana	ELECO.r07.1AG0011270	ELECO.r07.1BG0059870	0	0_14702	1A	8645917	8649939	-	844	0	0_41677	1B	7767700	7771704	-	4372	93.4	564	31	2	1	562	1	560	5.4e-121	433	OG0008740	FALSE	paralog	OG0008740	1	2
Ecoracana	Ecoracana	ELECO.r07.1AG0011280	ELECO.r07.1BG0059940	0	0_15094	1A	8656537	8659584	-	845	0	0_43813	1B	7783336	7786307	-	4373	96.7	783	21	2	1	782	1	779	0	1577.8	OG0008965	FALSE	paralog	OG0008965	1	2
Ecoracana	Ecoracana	ELECO.r07.1AG0011290	ELECO.r07.1BG0059950	0	0_17516	1A	8663783	8666089	+	846	0	0_41475	1B	7790354	7792854	+	4374	93.9	196	12	0	26	221	26	221	9.5e-83	304.7	OG0010359	FALSE	paralog	OG0010359	1	2
Ecoracana	Ecoracana	ELECO.r07.1AG0011300	ELECO.r07.1BG0059960	0	0_16299	1A	8675511	8679004	+	847	0	0_41607	1B	7802751	7806229	+	4375	89.4	481	45	4	655	1131	652	1130	2.3e-211	734.2	OG0009664	FALSE	paralog	OG0009664	1	2
Ecoracana	Ecoracana	ELECO.r07.1AG0011330	ELECO.r07.1BG0059970	0	0_14648	1A	8692128	8695624	-	848	0	0_41930	1B	7812977	7816427	-	4376	93.6	438	28	0	1	438	1	438	9e-249	857.1	OG0008714	FALSE	paralog	OG0008714	1	2
Ecoracana	Ecoracana	ELECO.r07.1AG0011340	ELECO.r07.1BG0059980	0	0_17156	1A	8700594	8703011	+	849	0	0_43023	1B	7821802	7824194	+	4377	96.7	245	8	0	1	245	1	245	1.2e-128	457.2	OG0010156	FALSE	paralog	OG0010156	1	2
Ecoracana	Ecoracana	ELECO.r07.1AG0011350	ELECO.r07.1BG0059990	0	0_14484	1A	8704917	8706956	+	850	0	0_44549	1B	7825718	7827439	+	4378	97.5	162	4	0	1	162	1	162	1.5e-87	320.1	OG0008620	FALSE	paralog	OG0008620	1	2
Ecoracana	Ecoracana	ELECO.r07.1AG0011360	ELECO.r07.1BG0060000	0	0_15401	1A	8707734	8712310	+	851	0	0_44414	1B	7828327	7832024	+	4379	74	739	87	4	1	634	1	739	4.8e-134	476.5	OG0009135	FALSE	paralog	OG0009135	1	2
Ecoracana	Ecoracana	ELECO.r07.1AG0011370	ELECO.r07.1BG0060010	0	0_15104	1A	8713630	8713947	-	852	0	0_41576	1B	7833280	7833609	-	4380	54.5	110	46	1	1	106	1	110	4.5e-13	72	OG0017249	FALSE	paralog	OG0017249	1	2
Ecoracana	Ecoracana	ELECO.r07.1AG0011380	ELECO.r07.1BG0060020	0	0_17474	1A	8715873	8720569	-	853	0	0_42476	1B	7835514	7840254	-	4381	98.6	631	9	0	1	631	1	631	3.2e-308	1055	OG0010337	FALSE	paralog	OG0010337	1	2
Ecoracana	Ecoracana	ELECO.r07.1AG0011390	ELECO.r07.1BG0060030	0	0_15677	1A	8724393	8727363	-	854	0	0_41406	1B	7845226	7848210	-	4382	97	337	10	0	1	337	1	337	4.1e-201	698.4	OG0009305	FALSE	paralog	OG0009305	1	2
Ecoracana	Ecoracana	ELECO.r07.1AG0011410	ELECO.r07.1BG0060040	0	0_14310	1A	8733382	8736532	-	855	0	0_41398	1B	7853691	7856650	-	4383	98	404	8	0	77	480	23	426	1.3e-221	766.9	OG0008517	FALSE	paralog	OG0008517	1	2
Ecoracana	Ecoracana	ELECO.r07.1AG0011420	ELECO.r07.1BG0060050	0	0_14974	1A	8737801	8739742	+	856	0	0_44497	1B	7857648	7859247	+	4384	99.3	298	2	0	105	402	1	298	1.2e-162	570.9	OG0008892	FALSE	paralog	OG0008892	1	2
Ecoracana	Ecoracana	ELECO.r07.1AG0011430	ELECO.r07.1BG0060060	0	0_16516	1A	8740492	8744376	-	857	0	0_44196	1B	7860333	7864287	-	4385	96.1	666	26	0	1	666	1	666	6.70000000000009e-312	1067.4	OG0009788	FALSE	paralog	OG0009788	1	2
Ecoracana	Ecoracana	ELECO.r07.1AG0011440	ELECO.r07.1BG0060070	0	0_17225	1A	8745684	8748862	-	858	0	0_41223	1B	7865704	7869056	-	4386	95.5	224	10	0	1	224	1	224	9e-128	454.1	OG0010198	FALSE	paralog	OG0010198	1	2
Ecoracana	Ecoracana	ELECO.r07.1AG0011450	ELECO.r07.1BG0060080	0	0_16989	1A	8751583	8754807	-	859	0	0_41392	1B	7870083	7873302	-	4387	99.6	813	3	0	1	813	1	813	0	1696	OG0010048	FALSE	paralog	OG0010048	1	2
Ecoracana	Ecoracana	ELECO.r07.1AG0011460	ELECO.r07.1BG0060090	0	0_14592	1A	8758720	8760090	+	860	0	0_42727	1B	7907308	7908669	+	4388	89.3	327	29	3	5	326	3	328	2e-160	563.1	OG0008682	FALSE	paralog	OG0008682	1	2
Ecoracana	Ecoracana	ELECO.r07.1AG0011470	ELECO.r07.1BG0060100	0	0_15209	1A	8761048	8761659	+	861	0	0_42069	1B	7909735	7910346	+	4389	82.9	211	22	5	1	204	1	204	5e-85	312	OG0017266	FALSE	paralog	OG0017266	1	2
Ecoracana	Ecoracana	ELECO.r07.1AG0011500	ELECO.r07.1BG0060140	0	0_15542	1A	8811053	8813607	+	862	0	0_41862	1B	7930090	7930512	+	4392	83.7	141	19	2	105	241	1	141	6.4e-47	185.7	OG0009223	FALSE	paralog	OG0009223	1	2
Ecoracana	Ecoracana	ELECO.r07.1AG0011520	ELECO.r07.1BG0060160	0	0_16191	1A	8829601	8833530	+	864	0	0_41863	1B	7961806	7967421	+	4394	90.9	1192	107	2	1	1190	1	1192	0	1938.7	OG0009600	FALSE	paralog	OG0009600	1	2
Ecoracana	Ecoracana	ELECO.r07.1AG0011550	ELECO.r07.1BG0060190	0	0_17471	1A	8841052	8850496	-	866	0	0_41868	1B	7975127	7981964	-	4397	98.1	532	10	0	1	532	1	532	1.6e-305	1046.2	OG0021736	FALSE	paralog	OG0021736	1	2
Ecoracana	Ecoracana	ELECO.r07.1AG0011560	ELECO.r07.1BG0060200	0	0_16264	1A	8854062	8858490	-	867	0	0_42527	1B	7986034	7990474	-	4398	97.7	310	7	0	1	310	1	310	2.2e-172	602.8	OG0009641	FALSE	paralog	OG0009641	1	2
Ecoracana	Ecoracana	ELECO.r07.1AG0011570	ELECO.r07.1BG0060210	0	0_16839	1A	8860521	8862924	-	868	0	0_42963	1B	7992496	7994928	-	4399	97.1	314	9	0	1	314	1	314	4.9e-180	628.2	OG0009973	FALSE	paralog	OG0009973	1	2
Ecoracana	Ecoracana	ELECO.r07.1AG0011590	ELECO.r07.1BG0060230	0	0_16446	1A	8868820	8870914	-	870	0	0_42473	1B	7999187	8001274	-	4400	89.3	504	35	5	5	496	7	503	2.4e-234	809.3	OG0009749	FALSE	paralog	OG0009749	1	2
Ecoracana	Ecoracana	ELECO.r07.1AG0011600	ELECO.r07.1BG0060240	0	0_17195	1A	8883116	8885312	+	871	0	0_43020	1B	8006931	8009122	+	4401	98.4	186	3	0	1	186	1	186	1.3e-100	363.6	OG0010182	FALSE	paralog	OG0010182	1	2
Ecoracana	Ecoracana	ELECO.r07.1AG0011610	ELECO.r07.1BG0060250	0	0_15276	1A	8886477	8889233	-	872	0	0_41993	1B	8010246	8013147	-	4402	100	256	0	0	1	256	1	256	3.3e-150	528.9	OG0009063	FALSE	paralog	OG0009063	1	2
Ecoracana	Ecoracana	ELECO.r07.1AG0011640	ELECO.r07.1BG0060280	0	0_17580	1A	8959118	8961993	-	873	0	0_43674	1B	8047252	8050088	-	4403	95	523	20	2	4	520	3	525	2.2e-294	1008.8	OG0017538	FALSE	paralog	OG0017538	1	2
Ecoracana	Ecoracana	ELECO.r07.1AG0011670	ELECO.r07.1BG0060300	0	0_15056	1A	8993417	8997194	-	875	0	0_44157	1B	8069360	8073432	-	4404	93.4	654	10	3	1	621	1	654	0	1187.6	OG0002092	FALSE	paralog	OG0002092	1	2
Ecoracana	Ecoracana	ELECO.r07.1AG0011690	ELECO.r07.1BG0060320	0	0_15430	1A	9029787	9031346	-	876	0	0_41698	1B	8108199	8109704	-	4405	93.4	503	29	2	21	520	1	502	1.2e-271	933.3	OG0002117	FALSE	paralog	OG0002117	1	2
Ecoracana	Ecoracana	ELECO.r07.1AG0011700	ELECO.r07.1BG0060340	0	0_17594	1A	9043718	9045483	+	877	0	0_43125	1B	8112613	8114372	+	4406	94.6	496	27	0	1	496	1	496	1.8e-261	899.4	OG0000823	FALSE	paralog	OG0000823	1	2
Ecoracana	Ecoracana	ELECO.r07.1AG0011740	ELECO.r07.1BG0060350	0	0_14675	1A	9053401	9055642	-	878	0	0_44659	1B	8117547	8119553	-	4407	90.7	580	49	2	1	579	1	576	5.9e-264	907.9	OG0008726	FALSE	paralog	OG0008726	1	2
Ecoracana	Ecoracana	ELECO.r07.1AG0011750	ELECO.r07.1BG0060360	0	0_14602	1A	9057707	9062259	+	879	0	0_43299	1B	8121885	8125241	+	4408	88	441	43	3	28	458	29	469	3.3e-193	672.5	OG0008689	FALSE	paralog	OG0008689	1	2
Ecoracana	Ecoracana	ELECO.r07.1AG0011760	ELECO.r07.1BG0060370	0	0_15667	1A	9062775	9065834	-	880	0	0_44675	1B	8125731	8128801	-	4409	89.6	820	53	5	1	792	1	816	0	1314.3	OG0009297	FALSE	paralog	OG0009297	1	2
Ecoracana	Ecoracana	ELECO.r07.1AG0011780	ELECO.r07.1BG0060380	0	0_14629	1A	9083383	9085251	+	881	0	0_42711	1B	8135694	8137543	+	4410	96	371	12	2	1	370	1	369	5.4e-202	701.8	OG0008702	FALSE	paralog	OG0008702	1	2
Ecoracana	Ecoracana	ELECO.r07.1AG0011790	ELECO.r07.1BG0060390	0	0_16176	1A	9087703	9090411	+	882	0	0_43536	1B	8140162	8143502	+	4411	91.4	915	41	11	1	903	198	1086	0	1580.1	OG0009590	FALSE	paralog	OG0009590	1	2
Ecoracana	Ecoracana	ELECO.r07.1AG0011800	ELECO.r07.1BG0060400	0	0_17133	1A	9090725	9091660	-	883	0	0_41259	1B	8143832	8144753	-	4412	89.1	138	13	1	1	138	1	136	4.3e-50	195.7	OG0010141	FALSE	paralog	OG0010141	1	2
Ecoracana	Ecoracana	ELECO.r07.1AG0011810	ELECO.r07.1BG0060410	0	0_14663	1A	9097126	9098289	+	884	0	0_42011	1B	8146898	8150653	+	4413	100	117	0	0	461	577	21	137	2.1e-59	228.4	OG0017197	FALSE	paralog	OG0017197	1	2
Ecoracana	Ecoracana	ELECO.r07.1AG0011830	ELECO.r07.1BG0060450	0	0_14760	1A	9113421	9121387	+	886	0	0_43626	1B	8171851	8179502	+	4414	97.2	796	21	1	1	795	1	796	0	1582	OG0008768	FALSE	paralog	OG0008768	1	2
Ecoracana	Ecoracana	ELECO.r07.1AG0011850	ELECO.r07.1BG0060480	0	0_16934	1A	9125670	9126948	+	887	0	0_43897	1B	8190106	8191757	+	4415	83.1	354	34	4	1	329	126	478	9.4e-165	577.8	OG0017474	FALSE	paralog	OG0017474	1	2
Ecoracana	Ecoracana	ELECO.r07.1AG0011860	ELECO.r07.1BG0060490	0	0_15875	1A	9128025	9129974	-	888	0	0_42627	1B	8192910	8195001	-	4416	98.6	144	2	0	1	144	1	144	3.4e-80	295.4	OG0021611	FALSE	paralog	OG0021611	1	2
Ecoracana	Ecoracana	ELECO.r07.1AG0011890	ELECO.r07.1BG0060510	0	0_16213	1A	9190684	9192252	-	889	0	0_43213	1B	8219525	8220931	-	4418	98.1	364	2	2	1	361	1	362	5.6e-212	734.6	OG0009613	FALSE	paralog	OG0009613	1	2
Ecoracana	Ecoracana	ELECO.r07.1AG0011920	ELECO.r07.1BG0060520	0	0_15926	1A	9247138	9255615	-	891	0	0_43057	1B	8255352	8264174	-	4419	99.5	1429	7	0	1	1429	1	1429	0	2824.7	OG0009446	FALSE	paralog	OG0009446	1	2
Ecoracana	Ecoracana	ELECO.r07.1AG0011930	ELECO.r07.1BG0060530	0	0_17106	1A	9260109	9264082	-	892	0	0_41159	1B	8268329	8272274	-	4420	98.7	395	5	0	1	395	1	395	9.9e-231	797	OG0010125	FALSE	paralog	OG0010125	1	2
Ecoracana	Ecoracana	ELECO.r07.1AG0011970	ELECO.r07.1BG0060560	0	0_16188	1A	9278353	9280788	-	893	0	0_41822	1B	8283675	8286112	-	4423	96.7	491	16	0	1	491	1	491	4.8e-243	838.2	OG0009598	FALSE	paralog	OG0009598	1	2
Ecoracana	Ecoracana	ELECO.r07.1AG0011990	ELECO.r07.1BG0060570	0	0_14407	1A	9284238	9286022	-	894	0	0_41442	1B	8289520	8291349	-	4424	98	205	3	1	1	204	1	205	2.2e-75	280	OG0008576	FALSE	paralog	OG0008576	1	2
Ecoracana	Ecoracana	ELECO.r07.1AG0012000	ELECO.r07.1BG0060580	0	0_14467	1A	9289500	9290840	+	895	0	0_44480	1B	8294791	8296131	+	4425	88.8	446	34	5	4	443	3	438	3.8e-202	702.2	OG0008612	FALSE	paralog	OG0008612	1	2
Ecoracana	Ecoracana	ELECO.r07.1AG0012080	ELECO.r07.1BG0060700	0	0_14169	1A	9641407	9642729	-	900	0	0_43871	1B	8493731	8495065	-	4430	95.9	443	14	3	1	439	1	443	3.4e-248	855.1	OG0008433	FALSE	paralog	OG0008433	1	2
Ecoracana	Ecoracana	ELECO.r07.1AG0012090	ELECO.r07.1BG0060720	0	0_17518	1A	9651994	9655115	+	901	0	0_43923	1B	8538864	8541985	+	4431	92.4	344	25	1	1	343	1	344	2.2e-154	543.1	OG0010361	FALSE	paralog	OG0010361	1	2
Ecoracana	Ecoracana	ELECO.r07.1AG0012100	ELECO.r07.1BG0060730	0	0_17249	1A	9656230	9658512	+	902	0	0_42879	1B	8543078	8545383	+	4432	89.5	277	29	0	1	277	1	277	4.8e-37	153.3	OG0010208	FALSE	paralog	OG0010208	1	2
Ecoracana	Ecoracana	ELECO.r07.1AG0012110	ELECO.r07.1BG0060740	0	0_16447	1A	9659637	9674957	+	903	0	0_44409	1B	8546516	8562651	+	4433	97	2152	61	1	1	2152	1	2149	0	4139.3	OG0009750	FALSE	paralog	OG0009750	1	2
Ecoracana	Ecoracana	ELECO.r07.1AG0012140	ELECO.r07.1BG0060770	0	0_14543	1A	9715875	9718452	-	905	0	0_41716	1B	8618997	8621523	-	4435	97.4	431	7	1	1	431	1	427	2e-224	776.2	OG0008657	FALSE	paralog	OG0008657	1	2
Ecoracana	Ecoracana	ELECO.r07.1AG0012150	ELECO.r07.1BG0060780	0	0_17411	1A	9746368	9747963	-	906	0	0_44589	1B	8630710	8632311	-	4436	91.5	342	29	0	31	372	29	370	1.1e-80	298.9	OG0010301	FALSE	paralog	OG0010301	1	2
Ecoracana	Ecoracana	ELECO.r07.1AG0012160	ELECO.r07.1BG0060790	0	0_14597	1A	9755072	9759761	-	907	0	0_42635	1B	8638286	8644537	-	4437	68.8	775	206	2	1	775	1	739	4.5e-78	290.8	OG0008686	FALSE	paralog	OG0008686	1	2
Ecoracana	Ecoracana	ELECO.r07.1AG0012170	ELECO.r07.1BG0060800	0	0_16353	1A	9767378	9768764	-	908	0	0_44003	1B	8646480	8647889	-	4438	88.4	335	31	5	1	329	1	333	5.1e-148	521.9	OG0009695	FALSE	paralog	OG0009695	1	2
Ecoracana	Ecoracana	ELECO.r07.1AG0012200	ELECO.r07.1BG0060840	0	0_15488	1A	9782766	9791129	-	909	0	0_41465	1B	8664225	8672558	-	4439	80.7	898	29	2	1	757	1	895	0	1375.5	OG0009191	FALSE	paralog	OG0009191	1	2
Ecoracana	Ecoracana	ELECO.r07.1AG0012220	ELECO.r07.1BG0060860	0	0_16136	1A	9794863	9801106	-	911	0	0_44194	1B	8675378	8680788	-	4441	93.1	496	26	1	1	496	1	488	4.5e-242	835.1	OG0009566	FALSE	paralog	OG0009566	1	2
Ecoracana	Ecoracana	ELECO.r07.1AG0012260	ELECO.r07.1BG0060930	0	0_16644	1A	9909378	9912583	-	912	0	0_44136	1B	8847271	8850462	-	4444	95.2	538	24	1	1	538	1	536	7.4e-195	678.3	OG0002176	FALSE	paralog	OG0002176	1	2
Ecoracana	Ecoracana	ELECO.r07.1AG0012270	ELECO.r07.1BG0060940	0	0_15676	1A	9922132	9922587	-	913	0	0_43010	1B	8854560	8855012	-	4445	97.4	152	3	1	1	152	1	151	1.2e-80	297	OG0009304	FALSE	paralog	OG0009304	1	2
Ecoracana	Ecoracana	ELECO.r07.1AG0012280	ELECO.r07.1BG0060950	0	0_15330	1A	9926405	9928023	-	914	0	0_42684	1B	8860204	8861815	-	4446	89.6	396	41	0	1	396	1	396	2e-199	693	OG0009093	FALSE	paralog	OG0009093	1	2
Ecoracana	Ecoracana	ELECO.r07.1AG0012300	ELECO.r07.1BG0060980	0	0_17327	1A	9933375	9940211	-	915	0	0_42287	1B	8867172	8874042	-	4447	98.3	1191	12	1	1	1183	1	1191	0	2245.3	OG0010262	FALSE	paralog	OG0010262	1	2
Ecoracana	Ecoracana	ELECO.r07.1AG0012310	ELECO.r07.1BG0061010	0	0_16112	1A	9954214	9954582	-	916	0	0_42574	1B	8899408	8899776	-	4448	94.3	123	7	0	1	123	1	123	3.6e-62	235.3	OG0017376	FALSE	paralog	OG0017376	1	2
Ecoracana	Ecoracana	ELECO.r07.1AG0012330	ELECO.r07.1BG0061030	0	0_15953	1A	9986620	9991313	-	917	0	0_42622	1B	8937114	8941592	-	4449	100	122	0	0	144	265	144	265	2.1e-67	253.8	OG0009465	FALSE	paralog	OG0009465	1	2
Ecoracana	Ecoracana	ELECO.r07.1AG0012350	ELECO.r07.1BG0061050	0	0_15931	1A	10032479	10034441	+	918	0	0_44091	1B	9000765	9002731	+	4450	96.6	358	12	0	1	358	1	358	4.1e-207	718.4	OG0009450	FALSE	paralog	OG0009450	1	2
Ecoracana	Ecoracana	ELECO.r07.1AG0012380	ELECO.r07.1BG0061060	0	0_15822	1A	10042827	10045732	-	919	0	0_41293	1B	9004637	9007433	-	4451	87.9	618	53	6	1	599	1	615	4.30000000000002e-310	1061.2	OG0009386	FALSE	paralog	OG0009386	1	2
Ecoracana	Ecoracana	ELECO.r07.1AG0012390	ELECO.r07.1BG0061070	0	0_14736	1A	10066408	10067052	+	920	0	0_44020	1B	9038035	9038679	+	4452	93.5	215	14	0	1	215	1	215	1.1e-61	234.6	OG0008758	FALSE	paralog	OG0008758	1	2
Ecoracana	Ecoracana	ELECO.r07.1AG0012400	ELECO.r07.1BG0061080	0	0_16515	1A	10068253	10069891	+	921	0	0_42053	1B	9039891	9041529	+	4453	98.6	511	7	0	1	511	1	511	6.5e-299	1023.8	OG0009787	FALSE	paralog	OG0009787	1	2
Ecoracana	Ecoracana	ELECO.r07.1AG0012410	ELECO.r07.1BG0061090	0	0_15375	1A	10072691	10074235	+	922	0	0_42179	1B	9044806	9045546	+	4454	97.3	221	6	0	18	238	1	221	1.4e-123	441.4	OG0009121	FALSE	paralog	OG0009121	1	2
Ecoracana	Ecoracana	ELECO.r07.1AG0012430	ELECO.r07.1BG0061100	0	0_15020	1A	10081112	10082529	-	923	0	0_41979	1B	9058456	9059871	-	4455	98.2	110	2	0	1	110	1	110	8.7e-60	227.3	OG0008918	FALSE	paralog	OG0008918	1	2
Ecoracana	Ecoracana	ELECO.r07.1AG0012440	ELECO.r07.1BG0061110	0	0_16749	1A	10086805	10088586	-	924	0	0_43184	1B	9065415	9067248	-	4456	78.1	576	107	8	1	560	1	573	3.4e-160	563.1	OG0009918	FALSE	paralog	OG0009918	1	2
Ecoracana	Ecoracana	ELECO.r07.1AG0012470	ELECO.r07.1BG0061130	0	0_16133	1A	10099562	10100059	+	926	0	0_42492	1B	9092794	9093294	+	4457	93.5	169	6	2	1	166	1	167	3.8e-83	305.4	OG0002150	FALSE	paralog	OG0002150	1	2
Ecoracana	Ecoracana	ELECO.r07.1AG0012490	ELECO.r07.1BG0061150	0	0_16475	1A	10107657	10110687	+	928	0	0_43919	1B	9096209	9099280	+	4458	96.3	382	13	1	1	382	1	381	5.1e-216	748	OG0009764	FALSE	paralog	OG0009764	1	2
Ecoracana	Ecoracana	ELECO.r07.1AG0012500	ELECO.r07.1BG0061160	0	0_15805	1A	10111207	10111692	-	929	0	0_41586	1B	9099760	9100248	-	4459	99.4	163	0	1	1	162	1	163	6.8e-85	311.2	OG0009375	FALSE	paralog	OG0009375	1	2
Ecoracana	Ecoracana	ELECO.r07.1AG0012520	ELECO.r07.1BG0061170	0	0_17254	1A	10112628	10116755	-	930	0	0_43731	1B	9101195	9105332	-	4460	95.8	615	25	1	1	615	1	614	5.4e-300	1027.7	OG0010212	FALSE	paralog	OG0010212	1	2
Ecoracana	Ecoracana	ELECO.r07.1AG0012530	ELECO.r07.1BG0061180	0	0_16901	1A	10124267	10128049	+	931	0	0_41415	1B	9121116	9124863	+	4461	98.7	153	2	0	1	153	1	153	8.9e-87	317.4	OG0017470	FALSE	paralog	OG0017470	1	2
Ecoracana	Ecoracana	ELECO.r07.1AG0012540	ELECO.r07.1BG0061190	0	0_17637	1A	10128694	10129319	+	932	0	0_42538	1B	9127265	9127891	+	4462	98.9	177	2	0	1	177	1	177	8e-95	344.4	OG0010427	FALSE	paralog	OG0010427	1	2
Ecoracana	Ecoracana	ELECO.r07.1AG0012550	ELECO.r07.1BG0061200	0	0_15643	1A	10129861	10132254	-	933	0	0_42872	1B	9128640	9131015	-	4463	99.2	251	2	0	1	251	1	251	2.9e-143	505.8	OG0009285	FALSE	paralog	OG0009285	1	2
Ecoracana	Ecoracana	ELECO.r07.1AG0012560	ELECO.r07.1BG0061210	0	0_15483	1A	10132637	10139130	+	934	0	0_44311	1B	9131382	9138905	+	4464	99.7	639	2	0	1	639	1	639	7.00000000000013e-311	1063.9	OG0009188	FALSE	paralog	OG0009188	1	2
Ecoracana	Ecoracana	ELECO.r07.1AG0012570	ELECO.r07.1BG0061220	0	0_15423	1A	10139891	10142524	+	935	0	0_42961	1B	9139620	9142346	+	4465	97.3	223	5	1	1	223	1	222	2.2e-110	396.4	OG0009148	FALSE	paralog	OG0009148	1	2
Ecoracana	Ecoracana	ELECO.r07.1AG0012580	ELECO.r07.1BG0061230	0	0_16348	1A	10143910	10149940	-	936	0	0_44348	1B	9143729	9149717	-	4466	99	796	8	0	1	796	1	796	0	1549.6	OG0009692	FALSE	paralog	OG0009692	1	2
Ecoracana	Ecoracana	ELECO.r07.1AG0012590	ELECO.r07.1BG0061240	0	0_15285	1A	10156272	10159619	+	937	0	0_43632	1B	9166457	9169960	+	4467	98.8	418	5	0	1	418	1	418	3e-246	848.6	OG0009071	FALSE	paralog	OG0009071	1	2
Ecoracana	Ecoracana	ELECO.r07.1AG0012600	ELECO.r07.1BG0061250	0	0_15350	1A	10161658	10167067	+	938	0	0_42520	1B	9171761	9178336	+	4468	98	489	9	1	1	489	1	488	2.2e-288	988.8	OG0009103	FALSE	paralog	OG0009103	1	2
Ecoracana	Ecoracana	ELECO.r07.1AG0012650	ELECO.r07.1BG0061290	0	0_15361	1A	10201101	10202812	+	939	0	0_44271	1B	9217980	9219754	+	4472	85.7	504	60	8	1	497	1	499	9.1e-157	551.6	OG0009112	FALSE	paralog	OG0009112	1	2
Ecoracana	Ecoracana	ELECO.r07.1AG0012660	ELECO.r07.1BG0061310	0	0_16629	1A	10204493	10205205	-	940	0	0_42532	1B	9225241	9225973	-	4473	82.3	215	28	4	1	207	1	213	9.2e-95	344.4	OG0009850	FALSE	paralog	OG0009850	1	2
Ecoracana	Ecoracana	ELECO.r07.1AG0012670	ELECO.r07.1BG0061320	0	0_17591	1A	10241214	10245188	-	941	0	0_42264	1B	9243614	9247073	-	4474	97.5	400	10	0	1	400	1	400	1.3e-222	770	OG0010404	FALSE	paralog	OG0010404	1	2
Ecoracana	Ecoracana	ELECO.r07.1AG0012680	ELECO.r07.1BG0061330	0	0_17207	1A	10255961	10256743	+	942	0	0_43820	1B	9255563	9256357	+	4475	85.9	263	30	5	1	258	1	261	1.1e-105	380.9	OG0002203	FALSE	paralog	OG0002203	1	2
Ecoracana	Ecoracana	ELECO.r07.1AG0012690	ELECO.r07.1BG0061340	0	0_17202	1A	10272572	10278476	-	943	0	0_44585	1B	9266343	9272377	-	4476	98.3	545	9	0	1	545	1	545	0	1082.8	OG0010186	FALSE	paralog	OG0010186	1	2
Ecoracana	Ecoracana	ELECO.r07.1AG0012720	ELECO.r07.1BG0061360	0	0_15201	1A	10350241	10362860	+	944	0	0_42504	1B	9326036	9338849	+	4477	98.7	1434	19	0	1	1434	1	1434	0	2600.1	OG0009020	FALSE	paralog	OG0009020	1	2
Ecoracana	Ecoracana	ELECO.r07.1AG0012730	ELECO.r07.1BG0061400	0	0_16880	1A	10369827	10371944	-	945	0	0_43368	1B	9349357	9351394	-	4480	93.2	532	32	3	1	529	1	531	1e-283	973.4	OG0009997	FALSE	paralog	OG0009997	1	2
Ecoracana	Ecoracana	ELECO.r07.1AG0012740	ELECO.r07.1BG0061410	0	0_15611	1A	10380269	10383880	-	946	0	0_44709	1B	9361124	9364755	-	4481	92.5	360	23	1	1	356	1	360	3.4e-145	512.7	OG0009263	FALSE	paralog	OG0009263	1	2
Ecoracana	Ecoracana	ELECO.r07.1AG0012750	ELECO.r07.1BG0061420	0	0_15784	1A	10386893	10387972	-	947	0	0_41195	1B	9372703	9373788	-	4482	85.2	365	46	4	1	360	1	362	4.1e-175	612.1	OG0017339	FALSE	paralog	OG0017339	1	2
Ecoracana	Ecoracana	ELECO.r07.1AG0012760	ELECO.r07.1BG0061430	0	0_14699	1A	10389823	10393947	+	948	0	0_41531	1B	9375790	9379724	+	4483	98.8	333	4	0	1	333	1	333	3.7e-194	675.2	OG0008737	FALSE	paralog	OG0008737	1	2
Ecoracana	Ecoracana	ELECO.r07.1AG0012770	ELECO.r07.1BG0061440	0	0_17375	1A	10395395	10400284	-	949	0	0_43336	1B	9381381	9386319	-	4484	97.4	654	17	0	1	654	1	654	0	1198	OG0002212	FALSE	paralog	OG0002212	1	2
Ecoracana	Ecoracana	ELECO.r07.1AG0012780	ELECO.r07.1BG0061460	0	0_15205	1A	10407353	10409863	+	950	0	0_44064	1B	9393722	9395808	+	4485	95.4	329	14	1	1	329	1	328	1.1e-185	647.1	OG0009022	FALSE	paralog	OG0009022	1	2
Ecoracana	Ecoracana	ELECO.r07.1AG0012810	ELECO.r07.1BG0061500	0	0_16165	1A	10445440	10447007	+	951	0	0_42562	1B	9451026	9453855	+	4486	92.8	403	26	3	1	402	2	402	1.2e-204	710.3	OG0021633	FALSE	paralog	OG0021633	1	2
Ecoracana	Ecoracana	ELECO.r07.1AG0012830	ELECO.r07.1BG0061520	0	0_17170	1A	10492411	10493488	+	952	0	0_44456	1B	9466192	9467241	+	4487	82.6	235	34	4	1	232	1	231	3.6e-79	292.7	OG0010165	FALSE	paralog	OG0010165	1	2
Ecoracana	Ecoracana	ELECO.r07.1AG0012850	ELECO.r07.1BG0061540	0	0_17405	1A	10498671	10501534	-	954	0	0_44578	1B	9470622	9473452	-	4488	98.1	467	9	0	1	467	1	467	9.9e-262	900.2	OG0010297	FALSE	paralog	OG0010297	1	2
Ecoracana	Ecoracana	ELECO.r07.1AG0012860	ELECO.r07.1BG0061560	0	0_16221	1A	10507924	10509622	+	955	0	0_43233	1B	9481565	9483289	+	4489	77.9	475	88	12	1	465	1	468	2.8e-115	413.7	OG0009617	FALSE	paralog	OG0009617	1	2
Ecoracana	Ecoracana	ELECO.r07.1AG0012870	ELECO.r07.1BG0061580	0	0_14710	1A	10517679	10520303	-	956	0	0_43364	1B	9495340	9498015	-	4490	96.2	132	5	0	1	132	1	132	1.2e-71	266.9	OG0017203	FALSE	paralog	OG0017203	1	2
Ecoracana	Ecoracana	ELECO.r07.1AG0012880	ELECO.r07.1BG0061590	0	0_17260	1A	10525245	10529685	-	957	0	0_43410	1B	9503165	9507559	-	4491	92.4	434	29	2	1	433	1	431	4.2e-206	715.3	OG0010216	FALSE	paralog	OG0010216	1	2
Ecoracana	Ecoracana	ELECO.r07.1AG0012890	ELECO.r07.1BG0061600	0	0_15001	1A	10536172	10540643	+	958	0	0_43956	1B	9513622	9517898	+	4492	98	505	10	0	1	505	1	505	6.9e-277	950.7	OG0008903	FALSE	paralog	OG0008903	1	2
Ecoracana	Ecoracana	ELECO.r07.1AG0012920	ELECO.r07.1BG0061630	0	0_15682	1A	10572423	10575911	-	960	0	0_42433	1B	9542872	9546487	-	4495	100	294	0	0	1	294	1	294	1.9e-173	606.3	OG0009308	FALSE	paralog	OG0009308	1	2
Ecoracana	Ecoracana	ELECO.r07.1AG0012930	ELECO.r07.1BG0061640	0	0_14307	1A	10589018	10589925	-	961	0	0_43296	1B	9551181	9552175	-	4496	91.2	240	17	3	1	239	1	237	1.6e-98	357.1	OG0008516	FALSE	paralog	OG0008516	1	2
Ecoracana	Ecoracana	ELECO.r07.1AG0012940	ELECO.r07.1BG0061650	0	0_14227	1A	10592887	10595398	+	962	0	0_43510	1B	9554862	9557368	+	4497	79.1	426	37	1	1	426	1	374	6.5e-135	478.8	OG0021471	FALSE	paralog	OG0021471	1	2
Ecoracana	Ecoracana	ELECO.r07.1AG0012950	ELECO.r07.1BG0061660	0	0_16050	1A	10596036	10602558	+	963	0	0_43769	1B	9558033	9562576	+	4498	98.2	114	2	0	1	114	1	114	3.9e-55	211.8	OG0021626	FALSE	paralog	OG0021626	1	2
Ecoracana	Ecoracana	ELECO.r07.1AG0012960	ELECO.r07.1BG0061670	0	0_17614	1A	10607689	10614537	-	964	0	0_42659	1B	9569264	9575870	-	4499	98.8	721	9	0	1	721	1	721	0	1401.3	OG0021745	FALSE	paralog	OG0021745	1	2
Ecoracana	Ecoracana	ELECO.r07.1AG0012970	ELECO.r07.1BG0061680	0	0_16410	1A	10624973	10626124	-	965	0	0_41780	1B	9587064	9588215	-	4500	89.9	386	35	4	1	384	1	384	2e-188	656.4	OG0009726	FALSE	paralog	OG0009726	1	2
Ecoracana	Ecoracana	ELECO.r07.1AG0012980	ELECO.r07.1BG0061690	0	0_14730	1A	10637983	10639305	-	966	0	0_42368	1B	9599511	9600807	-	4501	97	298	9	0	1	298	1	298	7e-144	508.1	OG0008755	FALSE	paralog	OG0008755	1	2
Ecoracana	Ecoracana	ELECO.r07.1AG0013010	ELECO.r07.1BG0061700	0	0_15069	1A	10651845	10654324	-	967	0	0_43596	1B	9607399	9609885	-	4502	99.7	348	1	0	1	348	1	348	2.2e-202	702.6	OG0008947	FALSE	paralog	OG0008947	1	2
Ecoracana	Ecoracana	ELECO.r07.1AG0013020	ELECO.r07.1BG0061710	0	0_17648	1A	10668526	10669994	-	968	0	0_43828	1B	9624557	9625900	-	4503	96	448	17	1	1	447	1	448	1.8e-249	859.4	OG0010433	FALSE	paralog	OG0010433	1	2
Ecoracana	Ecoracana	ELECO.r07.1AG0013040	ELECO.r07.1BG0061730	0	0_16116	1A	10689572	10691315	+	969	0	0_42075	1B	9639816	9641144	+	4504	79.1	263	46	5	61	315	50	311	2.1e-68	257.7	OG0009555	FALSE	paralog	OG0009555	1	2
Ecoracana	Ecoracana	ELECO.r07.1AG0013050	ELECO.r07.1BG0061740	0	0_16415	1A	10691746	10693888	-	970	0	0_42808	1B	9641827	9644089	-	4505	95	242	9	1	1	242	1	239	4.1e-127	452.2	OG0009729	FALSE	paralog	OG0009729	1	2
Ecoracana	Ecoracana	ELECO.r07.1AG0013060	ELECO.r07.1BG0061750	0	0_16625	1A	10701455	10705029	-	971	0	0_43669	1B	9648096	9651665	-	4506	98.6	562	7	1	1	562	1	561	0	1120.5	OG0009847	FALSE	paralog	OG0009847	1	2
Ecoracana	Ecoracana	ELECO.r07.1AG0013070	ELECO.r07.1BG0061760	0	0_14909	1A	10731053	10738068	+	972	0	0_42083	1B	9653538	9660524	+	4507	97.5	885	21	1	1	885	1	884	0	1700.6	OG0008853	FALSE	paralog	OG0008853	1	2
Ecoracana	Ecoracana	ELECO.r07.1AG0013090	ELECO.r07.1BG0061830	0	0_16957	1A	10759704	10763095	-	973	0	0_43602	1B	9714394	9717854	-	4509	95	582	19	4	1	577	1	577	8.9e-289	990.3	OG0010032	FALSE	paralog	OG0010032	1	2
Ecoracana	Ecoracana	ELECO.r07.1AG0013100	ELECO.r07.1BG0061840	0	0_14290	1A	10771052	10773233	-	974	0	0_42348	1B	9726186	9728350	-	4510	95.5	442	20	0	1	442	1	442	3e-204	709.1	OG0008507	FALSE	paralog	OG0008507	1	2
Ecoracana	Ecoracana	ELECO.r07.1AG0013110	ELECO.r07.1BG0061860	0	0_17197	1A	10783714	10788164	-	975	0	0_41661	1B	9736994	9741317	-	4512	97.2	569	16	0	1	569	1	569	4.00000000000374e-313	1071.2	OG0010183	FALSE	paralog	OG0010183	1	2
Ecoracana	Ecoracana	ELECO.r07.1AG0013120	ELECO.r07.1BG0061870	0	0_15621	1A	10801622	10801990	+	976	0	0_41762	1B	9752366	9752734	+	4513	98.4	123	2	0	1	123	1	123	3.4e-60	228.8	OG0009270	FALSE	paralog	OG0009270	1	2
Ecoracana	Ecoracana	ELECO.r07.1AG0013130	ELECO.r07.1BG0061880	0	0_15644	1A	10809121	10810784	+	977	0	0_42256	1B	9766191	9767874	+	4514	77.9	494	88	9	1	477	1	490	1.5e-172	604	OG0009286	FALSE	paralog	OG0009286	1	2
Ecoracana	Ecoracana	ELECO.r07.1AG0013140	ELECO.r07.1BG0061890	0	0_14913	1A	10816101	10821777	-	978	0	0_42674	1B	9773865	9779477	-	4515	90.8	1116	102	1	29	1143	1	1116	0	1404	OG0008856	FALSE	paralog	OG0008856	1	2
Ecoracana	Ecoracana	ELECO.r07.1AG0013150	ELECO.r07.1BG0061900	0	0_16008	1A	10841494	10842033	-	979	0	0_41491	1B	9788363	9788905	-	4516	96.4	112	2	2	71	180	70	181	2.2e-31	133.7	OG0009499	FALSE	paralog	OG0009499	1	2
Ecoracana	Ecoracana	ELECO.r07.1AG0013160	ELECO.r07.1BG0061910	0	0_14382	1A	10845163	10846104	-	980	0	0_43802	1B	9792423	9793355	-	4517	93.6	236	13	1	81	314	76	311	7.4e-88	322	OG0008558	FALSE	paralog	OG0008558	1	2
Ecoracana	Ecoracana	ELECO.r07.1AG0013180	ELECO.r07.1BG0061960	0	0_14299	1A	10932974	10935494	+	982	0	0_41788	1B	9919673	9922209	+	4519	84.5	483	45	17	1	469	1	467	1.8e-183	640.2	OG0001214	FALSE	paralog	OG0001214	1	2
Ecoracana	Ecoracana	ELECO.r07.1AG0013190	ELECO.r07.1BG0061970	0	0_17053	1A	10952408	10952983	-	983	0	0_43994	1B	9959818	9960393	-	4520	97.9	192	4	0	1	192	1	192	1.3e-95	347.1	OG0010092	FALSE	paralog	OG0010092	1	2
Ecoracana	Ecoracana	ELECO.r07.1AG0013200	ELECO.r07.1BG0061980	0	0_16860	1A	10953692	10955080	+	984	0	0_41469	1B	9961230	9962618	+	4521	96.3	408	15	0	56	463	56	463	4.7e-240	828.2	OG0009983	FALSE	paralog	OG0009983	1	2
Ecoracana	Ecoracana	ELECO.r07.1AG0013210	ELECO.r07.1BG0061990	0	0_16495	1A	10964329	10970388	+	985	0	0_42006	1B	9971716	9977878	+	4522	95	505	24	1	1	504	1	505	5.1e-272	934.5	OG0009777	FALSE	paralog	OG0009777	1	2
Ecoracana	Ecoracana	ELECO.r07.1AG0013230	ELECO.r07.1BG0062000	0	0_17163	1A	10973809	10977217	-	986	0	0_43991	1B	9986484	9989908	-	4523	99	491	5	0	1	491	1	491	4.8e-283	971.1	OG0010161	FALSE	paralog	OG0010161	1	2
Ecoracana	Ecoracana	ELECO.r07.1AG0013240	ELECO.r07.1BG0062010	0	0_14455	1A	10980058	10981839	+	987	0	0_44046	1B	9990317	9992286	+	4524	87.7	163	20	0	1	163	1	163	2e-76	283.1	OG0017167	FALSE	paralog	OG0017167	1	2
Ecoracana	Ecoracana	ELECO.r07.1AG0013280	ELECO.r07.1BG0062020	0	0_14394	1A	11098223	11103922	+	988	0	0_44629	1B	10015811	10021705	+	4525	98.3	177	3	0	112	288	110	286	9.2e-93	338.2	OG0008566	FALSE	paralog	OG0008566	1	2
Ecoracana	Ecoracana	ELECO.r07.1AG0013290	ELECO.r07.1BG0062030	0	0_14584	1A	11104419	11105172	+	989	0	0_42587	1B	10022573	10023285	+	4526	94.2	207	10	1	14	218	1	207	7.7e-108	387.9	OG0017188	FALSE	paralog	OG0017188	1	2
Ecoracana	Ecoracana	ELECO.r07.1AG0013300	ELECO.r07.1BG0062050	0	0_16861	1A	11109886	11111814	-	990	0	0_44548	1B	10030537	10033212	-	4528	70	606	33	3	1	606	1	457	7.8e-201	698.4	OG0009984	FALSE	paralog	OG0009984	1	2
Ecoracana	Ecoracana	ELECO.r07.1AG0013310	ELECO.r07.1BG0062070	0	0_16343	1A	11130798	11135850	-	991	0	0_42406	1B	10050293	10052611	-	4529	98.4	243	4	0	1	243	1	243	4.4e-134	475.7	OG0009688	FALSE	paralog	OG0009688	1	2
Ecoracana	Ecoracana	ELECO.r07.1AG0013320	ELECO.r07.1BG0062080	0	0_16867	1A	11137766	11141252	-	992	0	0_42530	1B	10060659	10064390	-	4530	92.6	565	17	4	1	551	1	554	1.6e-298	1022.7	OG0009989	FALSE	paralog	OG0009989	1	2
Ecoracana	Ecoracana	ELECO.r07.1AG0013390	ELECO.r07.1BG0062180	0	0_14283	1A	11280559	11281278	-	997	0	0_41730	1B	10254259	10254963	-	4534	88.5	243	17	6	1	240	1	235	8.5e-84	308.1	OG0008501	FALSE	paralog	OG0008501	1	2
Ecoracana	Ecoracana	ELECO.r07.1AG0013400	ELECO.r07.1BG0062200	0	0_16780	1A	11303604	11306320	+	998	0	0_44519	1B	10319288	10322391	+	4535	95.7	322	14	0	1	322	96	417	1.7e-167	586.6	OG0009937	FALSE	paralog	OG0009937	1	2
Ecoracana	Ecoracana	ELECO.r07.1AG0013410	ELECO.r07.1BG0062210	0	0_16033	1A	11310069	11314137	-	999	0	0_43070	1B	10326069	10328779	-	4536	96.1	532	21	0	124	655	11	542	1.1e-279	960.3	OG0009510	FALSE	paralog	OG0009510	1	2
Ecoracana	Ecoracana	ELECO.r07.1AG0013420	ELECO.r07.1BG0062220	0	0_15123	1A	11320053	11323810	+	1000	0	0_43716	1B	10336035	10339777	+	4537	99.1	530	5	0	1	530	1	530	1e-302	1036.6	OG0008979	FALSE	paralog	OG0008979	1	2
Ecoracana	Ecoracana	ELECO.r07.1AG0013480	ELECO.r07.1BG0062230	0	0_16151	1A	11336965	11338969	+	1001	0	0_42215	1B	10348304	10350277	+	4538	97.9	190	4	0	1	190	1	190	1.5e-104	376.7	OG0009575	FALSE	paralog	OG0009575	1	2
Ecoracana	Ecoracana	ELECO.r07.1AG0013490	ELECO.r07.1BG0062240	0	0_16548	1A	11339871	11341710	-	1002	0	0_44199	1B	10351321	10353048	-	4539	94.4	555	31	0	1	555	1	555	2.4e-297	1018.8	OG0017430	FALSE	paralog	OG0017430	1	2
Ecoracana	Ecoracana	ELECO.r07.1AG0013510	ELECO.r07.1BG0062250	0	0_15018	1A	11367533	11368485	-	1003	0	0_42017	1B	10360139	10361086	-	4540	96.4	281	9	1	1	280	1	281	4.2e-167	585.1	OG0008916	FALSE	paralog	OG0008916	1	2
Ecoracana	Ecoracana	ELECO.r07.1AG0013560	ELECO.r07.1BG0062320	0	0_15828	1A	11522832	11523189	-	1006	0	0_43949	1B	10712170	10712525	-	4544	100	78	0	0	1	78	1	78	5.5e-40	161	OG0009389	FALSE	paralog	OG0009389	1	2
Ecoracana	Ecoracana	ELECO.r07.1AG0013580	ELECO.r07.1BG0062330	0	0_15884	1A	11568654	11568923	-	1007	0	0_42630	1B	10736893	10737168	-	4545	68.9	90	27	1	1	89	1	90	3e-26	115.5	OG0002139	FALSE	paralog	OG0002139	1	2
Ecoracana	Ecoracana	ELECO.r07.1AG0013590	ELECO.r07.1BG0062340	0	0_14772	1A	11616046	11620576	+	1008	0	0_41365	1B	10783126	10787790	+	4546	82.3	559	90	3	1	557	1	552	9.8e-200	694.5	OG0008775	FALSE	paralog	OG0008775	1	2
Ecoracana	Ecoracana	ELECO.r07.1AG0013620	ELECO.r07.1BG0062400	0	0_17072	1A	11654796	11657428	-	1009	0	0_42415	1B	10809494	10812116	-	4547	97.8	504	11	0	1	504	1	504	1.6e-297	1019.2	OG0010102	FALSE	paralog	OG0010102	1	2
Ecoracana	Ecoracana	ELECO.r07.1AG0013640	ELECO.r07.1BG0062420	0	0_14172	1A	11664850	11666234	+	1011	0	0_43853	1B	10819561	10820952	+	4549	89	465	21	3	1	436	1	464	1.7e-231	799.7	OG0008435	FALSE	paralog	OG0008435	1	2
Ecoracana	Ecoracana	ELECO.r07.1AG0013650	ELECO.r07.1BG0062450	0	0_15534	1A	11682660	11688039	-	1012	0	0_44607	1B	10839512	10844916	-	4550	98.8	1268	13	1	1	1266	1	1268	0	2176.7	OG0009217	FALSE	paralog	OG0009217	1	2
Ecoracana	Ecoracana	ELECO.r07.1AG0013670	ELECO.r07.1BG0062460	0	0_16529	1A	11751293	11755643	+	1013	0	0_44119	1B	10895380	10899742	+	4551	99.3	460	3	0	1	460	1	460	1.7e-269	926	OG0009794	FALSE	paralog	OG0009794	1	2
Ecoracana	Ecoracana	ELECO.r07.1AG0013720	ELECO.r07.1BG0062500	0	0_14271	1A	11837043	11841629	+	1014	0	0_42746	1B	10996413	11001021	+	4552	78.4	874	27	3	1	874	1	712	0	1315.1	OG0008496	FALSE	paralog	OG0008496	1	2
Ecoracana	Ecoracana	ELECO.r07.1AG0013740	ELECO.r07.1BG0062520	0	0_15713	1A	11883686	11885007	-	1016	0	0_41407	1B	11008718	11010051	-	4554	97.2	361	7	3	1	360	1	359	2.6e-121	433.3	OG0009322	FALSE	paralog	OG0009322	1	2
Ecoracana	Ecoracana	ELECO.r07.1AG0013750	ELECO.r07.1BG0062540	0	0_16572	1A	11894375	11895601	-	1017	0	0_41869	1B	11034481	11035329	-	4555	96.1	282	11	0	1	282	1	282	4.3e-152	535.8	OG0017434	FALSE	paralog	OG0017434	1	2
Ecoracana	Ecoracana	ELECO.r07.1AG0013770	ELECO.r07.1BG0062550	0	0_16605	1A	11962547	11963640	-	1019	0	0_42738	1B	11083333	11084429	-	4556	95.5	336	15	0	1	336	1	336	5e-183	638.3	OG0009840	FALSE	paralog	OG0009840	1	2
Ecoracana	Ecoracana	ELECO.r07.1AG0013780	ELECO.r07.1BG0062560	0	0_14803	1A	11966494	11970556	-	1020	0	0_41449	1B	11086445	11087592	-	4557	97.2	317	9	0	98	414	1	317	9.6e-176	614.4	OG0017215	FALSE	paralog	OG0017215	1	2
Ecoracana	Ecoracana	ELECO.r07.1AG0013790	ELECO.r07.1BG0062570	0	0_14773	1A	11987547	11988660	-	1021	0	0_44483	1B	11101835	11102949	-	4558	91.5	330	28	0	1	330	1	330	3.7e-178	622.1	OG0017212	FALSE	paralog	OG0017212	1	2
Ecoracana	Ecoracana	ELECO.r07.1AG0013800	ELECO.r07.1BG0062580	0	0_14684	1A	11990848	11992492	-	1022	0	0_41505	1B	11116951	11118525	-	4559	89.5	315	24	2	1	315	1	306	8.9e-158	554.3	OG0008731	FALSE	paralog	OG0008731	1	2
Ecoracana	Ecoracana	ELECO.r07.1AG0013810	ELECO.r07.1BG0062610	0	0_15169	1A	12029079	12030291	-	1023	0	0_43051	1B	11173963	11175186	-	4561	98.9	349	4	0	1	349	1	349	5.5e-201	698	OG0001231	FALSE	paralog	OG0001231	1	2
Ecoracana	Ecoracana	ELECO.r07.1AG0013820	ELECO.r07.1BG0062620	0	0_15576	1A	12073182	12075515	-	1024	0	0_42164	1B	11186585	11188277	-	4562	95.5	287	12	1	45	330	1	287	2.7e-155	546.2	OG0009243	FALSE	paralog	OG0009243	1	2
Ecoracana	Ecoracana	ELECO.r07.1AG0013830	ELECO.r07.1BG0062650	0	0_15213	1A	12082608	12084444	-	1025	0	0_44104	1B	11196184	11198061	-	4563	97.9	390	8	0	1	390	1	390	4e-216	748.4	OG0009025	FALSE	paralog	OG0009025	1	2
Ecoracana	Ecoracana	ELECO.r07.1AG0013840	ELECO.r07.1BG0062660	0	0_16508	1A	12089322	12096437	-	1026	0	0_43250	1B	11204083	11212439	-	4564	97.5	472	12	0	1	472	1	472	5e-245	844.7	OG0009783	FALSE	paralog	OG0009783	1	2
Ecoracana	Ecoracana	ELECO.r07.1AG0013890	ELECO.r07.1BG0062710	0	0_14574	1A	12134974	12137360	+	1028	0	0_44045	1B	11338310	11340728	+	4567	99.5	409	2	0	1	409	1	409	1.3e-241	833.2	OG0008673	FALSE	paralog	OG0008673	1	2
Ecoracana	Ecoracana	ELECO.r07.1AG0013900	ELECO.r07.1BG0062720	0	0_14473	1A	12138378	12141442	+	1029	0	0_42534	1B	11341802	11346693	+	4568	92.4	288	19	1	1	288	1	285	1.1e-141	500.7	OG0017170	FALSE	paralog	OG0017170	1	2
Ecoracana	Ecoracana	ELECO.r07.1AG0013910	ELECO.r07.1BG0062730	0	0_14341	1A	12144814	12146373	+	1030	0	0_43989	1B	11350178	11351725	+	4569	92	490	36	1	1	490	1	487	9.4e-231	797.3	OG0008535	FALSE	paralog	OG0008535	1	2
Ecoracana	Ecoracana	ELECO.r07.1AG0013920	ELECO.r07.1BG0062740	0	0_15937	1A	12157321	12159897	+	1031	0	0_43843	1B	11365523	11368113	+	4570	92.7	831	53	3	1	829	8	832	0	1563.1	OG0009455	FALSE	paralog	OG0009455	1	2
Ecoracana	Ecoracana	ELECO.r07.1AG0013930	ELECO.r07.1BG0062750	0	0_15211	1A	12166379	12169068	+	1032	0	0_42119	1B	11376542	11379265	+	4571	97.4	384	9	1	1	383	1	384	3.7e-207	718.8	OG0009024	FALSE	paralog	OG0009024	1	2
Ecoracana	Ecoracana	ELECO.r07.1AG0013940	ELECO.r07.1BG0062760	0	0_15242	1A	12178392	12179360	+	1033	0	0_42896	1B	11382889	11383851	+	4572	86.8	326	35	5	1	323	1	321	5.4e-158	555.1	OG0009044	FALSE	paralog	OG0009044	1	2
Ecoracana	Ecoracana	ELECO.r07.1AG0013950	ELECO.r07.1BG0062770	0	0_14954	1A	12213015	12213785	-	1034	0	0_42832	1B	11426687	11427457	-	4573	96.9	257	8	0	1	257	1	257	3.4e-139	492.3	OG0002087	FALSE	paralog	OG0002087	1	2
Ecoracana	Ecoracana	ELECO.r07.1AG0013960	ELECO.r07.1BG0062780	0	0_15877	1A	12222099	12223940	+	1035	0	0_43367	1B	11434863	11436672	+	4574	98.1	108	2	0	1	108	1	108	1.9e-54	209.5	OG0009411	FALSE	paralog	OG0009411	1	2
Ecoracana	Ecoracana	ELECO.r07.1AG0013970	ELECO.r07.1BG0062810	0	0_16072	1A	12250570	12254618	+	1036	0	0_41860	1B	11506489	11507217	-	4577	98.7	149	2	0	1	149	1	149	5.1e-78	289.3	OG0021628	FALSE	paralog	OG0021628	1	2
Ecoracana	Ecoracana	ELECO.r07.1AG0014020	ELECO.r07.1BG0062850	0	0_17216	1A	12398947	12399498	-	1041	0	0_43185	1B	11571506	11572886	-	4579	95.9	98	4	0	1	98	2	99	4e-49	192.6	OG0010192	FALSE	paralog	OG0010192	1	2
Ecoracana	Ecoracana	ELECO.r07.1AG0014030	ELECO.r07.1BG0062860	0	0_16774	1A	12402500	12403123	-	1042	0	0_43432	1B	11574877	11575455	-	4580	89.9	208	6	1	1	208	1	193	5.8e-105	378.3	OG0002187	FALSE	paralog	OG0002187	1	2
Ecoracana	Ecoracana	ELECO.r07.1AG0014080	ELECO.r07.1BG0062920	0	0_15746	1A	12456976	12469946	-	1046	0	0_44085	1B	11672972	11684268	-	4583	96.1	1193	45	1	1	1193	1	1192	0	2302.7	OG0009342	FALSE	paralog	OG0009342	1	2
Ecoracana	Ecoracana	ELECO.r07.1AG0014090	ELECO.r07.1BG0062930	0	0_16067	1A	12481873	12485585	+	1047	0	0_42861	1B	11708517	11712198	+	4584	98.9	616	7	0	1	616	1	616	2.1e-235	813.1	OG0009532	FALSE	paralog	OG0009532	1	2
Ecoracana	Ecoracana	ELECO.r07.1AG0014100	ELECO.r07.1BG0062940	0	0_16024	1A	12486914	12489518	-	1048	0	0_43112	1B	11714071	11717464	-	4585	97.9	513	11	0	1	513	1	513	1.1e-226	783.9	OG0002144	FALSE	paralog	OG0002144	1	2
Ecoracana	Ecoracana	ELECO.r07.1AG0014130	ELECO.r07.1BG0062960	0	0_17293	1A	12509735	12514970	+	1050	0	0_44274	1B	11745212	11750284	+	4586	98.7	297	3	1	1	297	1	296	2e-167	586.3	OG0010237	FALSE	paralog	OG0010237	1	2
Ecoracana	Ecoracana	ELECO.r07.1AG0014150	ELECO.r07.1BG0062970	0	0_14294	1A	12534771	12535148	-	1051	0	0_41599	1B	11817889	11818266	-	4587	99.2	126	1	0	1	126	1	126	9.7e-63	237.3	OG0017147	FALSE	paralog	OG0017147	1	2
Ecoracana	Ecoracana	ELECO.r07.1AG0014170	ELECO.r07.1BG0062980	0	0_16640	1A	12547694	12556062	+	1052	0	0_43398	1B	11858413	11872101	+	4588	99.2	967	8	0	1	967	1	967	0	1908.6	OG0009858	FALSE	paralog	OG0009858	1	2
Ecoracana	Ecoracana	ELECO.r07.1AG0014190	ELECO.r07.1BG0063010	0	0_14809	1A	12567760	12568643	+	1053	0	0_41222	1B	11884287	11885175	+	4591	96	176	7	0	1	176	1	176	5.6e-93	338.2	OG0008797	FALSE	paralog	OG0008797	1	2
Ecoracana	Ecoracana	ELECO.r07.1AG0014200	ELECO.r07.1BG0063020	0	0_14805	1A	12572887	12573578	+	1054	0	0_42272	1B	11895015	11896176	+	4592	83.2	191	22	2	7	193	168	352	3.4e-83	305.8	OG0021521	FALSE	paralog	OG0021521	1	2
Ecoracana	Ecoracana	ELECO.r07.1AG0014210	ELECO.r07.1BG0063030	0	0_15006	1A	12575442	12575924	+	1055	0	0_43464	1B	11908623	11909081	+	4593	74.5	161	33	2	1	161	1	153	3.9e-56	215.7	OG0008906	FALSE	paralog	OG0008906	1	2
Ecoracana	Ecoracana	ELECO.r07.1AG0014220	ELECO.r07.1BG0063040	0	0_14651	1A	12658938	12661391	+	1056	0	0_41537	1B	11934897	11937351	+	4594	97.8	92	2	0	1	92	1	92	7.9e-46	180.6	OG0008715	FALSE	paralog	OG0008715	1	2
Ecoracana	Ecoracana	ELECO.r07.1AG0014240	ELECO.r07.1BG0063050	0	0_15249	1A	12724466	12728804	+	1057	0	0_43378	1B	11974934	11978357	+	4595	84.2	342	40	3	1	330	1	340	1.3e-143	507.3	OG0009048	FALSE	paralog	OG0009048	1	2
Ecoracana	Ecoracana	ELECO.r07.1AG0014250	ELECO.r07.1BG0063060	0	0_16619	1A	12731447	12732295	-	1058	0	0_41613	1B	11980492	11981340	-	4596	75.1	285	67	3	1	283	1	283	9e-101	364.8	OG0009845	FALSE	paralog	OG0009845	1	2
Ecoracana	Ecoracana	ELECO.r07.1AG0014260	ELECO.r07.1BG0063070	0	0_15391	1A	12734600	12734974	-	1059	0	0_42837	1B	11984324	11984698	-	4597	94.4	125	7	0	1	125	1	125	1.4e-61	233.4	OG0009130	FALSE	paralog	OG0009130	1	2
Ecoracana	Ecoracana	ELECO.r07.1AG0014270	ELECO.r07.1BG0063090	0	0_17275	1A	12772908	12773633	+	1060	0	0_44630	1B	11996095	11996862	+	4598	74.9	183	38	3	68	242	74	256	4.9e-63	239.2	OG0010226	FALSE	paralog	OG0010226	1	2
Ecoracana	Ecoracana	ELECO.r07.1AG0014290	ELECO.r07.1BG0063110	0	0_14714	1A	12814730	12818816	-	1061	0	0_44611	1B	12005008	12008848	-	4600	83	364	59	1	1	361	1	364	7.8e-158	554.7	OG0008745	FALSE	paralog	OG0008745	1	2
Ecoracana	Ecoracana	ELECO.r07.1AG0014310	ELECO.r07.1BG0063140	0	0_16411	1A	12854760	12857681	-	1062	0	0_43986	1B	12111051	12113591	-	4601	89.9	535	51	3	1	533	1	534	7.3e-261	897.5	OG0009727	FALSE	paralog	OG0009727	1	2
Ecoracana	Ecoracana	ELECO.r07.1AG0014320	ELECO.r07.1BG0063150	0	0_17426	1A	12864747	12869537	-	1063	0	0_44241	1B	12120698	12125453	-	4602	92.9	393	20	1	1	393	1	385	8.4e-206	714.1	OG0010307	FALSE	paralog	OG0010307	1	2
Ecoracana	Ecoracana	ELECO.r07.1AG0014330	ELECO.r07.1BG0063170	0	0_17391	1A	12873967	12875048	-	1064	0	0_44141	1B	12136260	12137356	-	4604	96.3	267	10	0	1	267	1	267	4.8e-152	535	OG0002213	FALSE	paralog	OG0002213	1	2
Ecoracana	Ecoracana	ELECO.r07.1AG0014360	ELECO.r07.1BG0063210	0	0_16805	1A	12915346	12917602	+	1066	0	0_44062	1B	12202151	12204413	+	4605	99.7	355	1	0	1	355	1	355	1.6e-211	733	OG0021681	FALSE	paralog	OG0021681	1	2
Ecoracana	Ecoracana	ELECO.r07.1AG0014380	ELECO.r07.1BG0063240	0	0_17400	1A	12923937	12924455	-	1067	0	0_41902	1B	12216101	12216619	-	4606	78	173	38	0	1	173	1	173	1.3e-65	247.3	OG0010295	FALSE	paralog	OG0010295	1	2
Ecoracana	Ecoracana	ELECO.r07.1AG0014400	ELECO.r07.1BG0063260	0	0_17148	1A	12938317	12939160	+	1068	0	0_43606	1B	12243370	12245205	+	4607	89.2	204	16	2	1	199	1	203	1.1e-72	271.2	OG0010150	FALSE	paralog	OG0010150	1	2
Ecoracana	Ecoracana	ELECO.r07.1AG0014410	ELECO.r07.1BG0063270	0	0_14866	1A	12944453	12947987	+	1069	0	0_44691	1B	12312636	12316878	+	4608	94.7	636	23	2	1	636	1	625	0	1085.1	OG0008828	FALSE	paralog	OG0008828	1	2
Ecoracana	Ecoracana	ELECO.r07.1AG0014420	ELECO.r07.1BG0063280	0	0_16252	1A	12950399	12960011	-	1070	0	0_43581	1B	12318220	12328298	-	4609	97.1	1120	32	0	1	1120	1	1120	0	2246.5	OG0009635	FALSE	paralog	OG0009635	1	2
Ecoracana	Ecoracana	ELECO.r07.1AG0014440	ELECO.r07.1BG0063310	0	0_15917	1A	13022836	13027010	+	1071	0	0_41622	1B	12467421	12470931	+	4611	94.1	440	25	1	1	439	1	440	4.5e-240	828.2	OG0021614	FALSE	paralog	OG0021614	1	2
Ecoracana	Ecoracana	ELECO.r07.1AG0014470	ELECO.r07.1BG0063370	0	0_17157	1A	13078145	13078750	+	1074	0	0_42987	1B	12584145	12584750	+	4613	88.6	202	23	0	1	202	1	202	3.5e-54	209.5	OG0010157	FALSE	paralog	OG0010157	1	2
Ecoracana	Ecoracana	ELECO.r07.1AG0014560	ELECO.r07.1BG0063400	0	0_15150	1A	13162012	13168289	+	1076	0	0_43996	1B	12615895	12622767	+	4616	91.4	926	23	2	1	869	1	926	0	1628.2	OG0008992	FALSE	paralog	OG0008992	1	2
Ecoracana	Ecoracana	ELECO.r07.1AG0014570	ELECO.r07.1BG0063410	0	0_16245	1A	13169837	13170490	+	1077	0	0_41854	1B	12623448	12624107	+	4617	100	147	0	0	35	181	45	191	1.9e-75	280	OG0009630	FALSE	paralog	OG0009630	1	2
Ecoracana	Ecoracana	ELECO.r07.1AG0014590	ELECO.r07.1BG0063460	0	0_15152	1A	13183498	13186014	+	1078	0	0_44038	1B	12816372	12818879	+	4619	89.1	842	83	6	1	839	1	836	0	1461	OG0021558	FALSE	paralog	OG0021558	1	2
Ecoracana	Ecoracana	ELECO.r07.1AG0014600	ELECO.r07.1BG0063470	0	0_14345	1A	13190869	13193386	-	1079	0	0_42472	1B	12822875	12825090	-	4620	88.8	564	33	2	1	563	1	535	1.4e-278	956.4	OG0008538	FALSE	paralog	OG0008538	1	2
Ecoracana	Ecoracana	ELECO.r07.1AG0014610	ELECO.r07.1BG0063480	0	0_17359	1A	13202667	13204314	+	1080	0	0_43095	1B	12841922	12843563	+	4621	95.6	504	20	1	1	504	1	502	3.3e-279	958.4	OG0021726	FALSE	paralog	OG0021726	1	2
Ecoracana	Ecoracana	ELECO.r07.1AG0014620	ELECO.r07.1BG0063500	0	0_14256	1A	13232320	13236587	+	1081	0	0_43543	1B	12863874	12868790	+	4622	97.9	383	8	0	1	383	178	560	1e-216	750.4	OG0008486	FALSE	paralog	OG0008486	1	2
Ecoracana	Ecoracana	ELECO.r07.1AG0014630	ELECO.r07.1BG0063510	0	0_14854	1A	13239407	13240876	-	1082	0	0_42834	1B	12877037	12878511	-	4623	88.2	492	33	4	1	490	1	469	5.7e-244	841.3	OG0021526	FALSE	paralog	OG0021526	1	2
Ecoracana	Ecoracana	ELECO.r07.1AG0014640	ELECO.r07.1BG0063520	0	0_14725	1A	13249516	13251757	+	1083	0	0_44485	1B	12908924	12911214	+	4624	99.2	502	4	0	1	502	1	502	2.1e-294	1008.8	OG0008752	FALSE	paralog	OG0008752	1	2
Ecoracana	Ecoracana	ELECO.r07.1AG0014710	ELECO.r07.1BG0063540	0	0_17593	1A	13408437	13409172	+	1087	0	0_41548	1B	12945206	12945932	+	4626	94.8	213	8	2	1	213	1	210	7.1e-74	275	OG0010406	FALSE	paralog	OG0010406	1	2
Ecoracana	Ecoracana	ELECO.r07.1AG0014720	ELECO.r07.1BG0063550	0	0_15836	1A	13416992	13420671	-	1088	0	0_44332	1B	12949832	12952742	-	4627	88.5	375	36	3	1	373	1	370	2.8e-198	689.1	OG0017344	FALSE	paralog	OG0017344	1	2
Ecoracana	Ecoracana	ELECO.r07.1AG0014730	ELECO.r07.1BG0063560	0	0_15563	1A	13423088	13427264	-	1089	0	0_41252	1B	12953406	12957302	-	4628	94.8	516	22	1	1	516	1	511	2.9e-254	875.5	OG0009236	FALSE	paralog	OG0009236	1	2
Ecoracana	Ecoracana	ELECO.r07.1AG0014760	ELECO.r07.1BG0063570	0	0_16279	1A	13468150	13469225	-	1090	0	0_43652	1B	12990915	12994309	-	4629	97.4	230	6	0	1	230	134	363	1.1e-131	467.2	OG0021640	FALSE	paralog	OG0021640	1	2
Ecoracana	Ecoracana	ELECO.r07.1AG0014810	ELECO.r07.1BG0063640	0	0_16750	1A	13625741	13628000	+	1092	0	0_42173	1B	13046397	13048161	+	4633	94.4	216	12	0	18	233	1	216	3e-110	396	OG0017455	FALSE	paralog	OG0017455	1	2
Ecoracana	Ecoracana	ELECO.r07.1AG0014830	ELECO.r07.1BG0063660	0	0_17119	1A	13693805	13694193	-	1094	0	0_41297	1B	13073053	13073444	-	4634	94.6	93	5	0	1	93	1	93	1.5e-41	166.4	OG0010132	FALSE	paralog	OG0010132	1	2
Ecoracana	Ecoracana	ELECO.r07.1AG0014840	ELECO.r07.1BG0063670	0	0_14958	1A	13732483	13737478	+	1095	0	0_43615	1B	13088099	13092862	+	4635	99.1	347	3	0	1	347	1	347	1.5e-206	716.5	OG0008883	FALSE	paralog	OG0008883	1	2
Ecoracana	Ecoracana	ELECO.r07.1AG0014850	ELECO.r07.1BG0063680	0	0_17313	1A	13738029	13739903	-	1096	0	0_44294	1B	13093414	13095524	-	4636	100	219	0	0	1	219	1	219	3.9e-128	455.3	OG0010248	FALSE	paralog	OG0010248	1	2
Ecoracana	Ecoracana	ELECO.r07.1AG0014860	ELECO.r07.1BG0063690	0	0_14664	1A	13740812	13741420	-	1097	0	0_43454	1B	13096393	13097001	-	4637	100	203	0	0	1	203	1	203	2.8e-112	402.5	OG0021506	FALSE	paralog	OG0021506	1	2
Ecoracana	Ecoracana	ELECO.r07.1AG0014870	ELECO.r07.1BG0063700	0	0_14641	1A	13745367	13746638	-	1098	0	0_41154	1B	13098604	13099872	-	4638	86.9	427	49	4	1	424	1	423	1.2e-210	730.3	OG0008709	FALSE	paralog	OG0008709	1	2
Ecoracana	Ecoracana	ELECO.r07.1AG0014880	ELECO.r07.1BG0063720	0	0_15358	1A	13762827	13767098	-	1099	0	0_42471	1B	13203820	13207237	-	4639	97.5	120	3	0	139	258	1	120	1.3e-50	198	OG0009109	FALSE	paralog	OG0009109	1	2
Ecoracana	Ecoracana	ELECO.r07.1AG0014890	ELECO.r07.1BG0063730	0	0_16384	1A	13768711	13775138	+	1100	0	0_43576	1B	13217106	13227770	+	4640	99.5	189	1	0	1	189	1	189	4.6e-107	385.6	OG0009712	FALSE	paralog	OG0009712	1	2
Ecoracana	Ecoracana	ELECO.r07.1AG0015010	ELECO.r07.1BG0063840	0	0_14977	1A	13919462	13925011	+	1108	0	0_41813	1B	13336696	13342465	+	4644	94.4	680	38	0	1	680	1	680	4.6e-292	1001.5	OG0008895	FALSE	paralog	OG0008895	1	2
Ecoracana	Ecoracana	ELECO.r07.1AG0015030	ELECO.r07.1BG0063870	0	0_17060	1A	13954884	13955994	-	1109	0	0_44355	1B	13375596	13376849	-	4646	79.9	329	21	1	1	284	1	329	6e-143	505	OG0021706	FALSE	paralog	OG0021706	1	2
Ecoracana	Ecoracana	ELECO.r07.1AG0015080	ELECO.r07.1BG0063940	0	0_16356	1A	14303271	14307364	+	1112	0	0_43335	1B	13593619	13597574	+	4651	97.1	616	18	0	1	616	1	616	2.9e-293	1005.4	OG0009698	FALSE	paralog	OG0009698	1	2
Ecoracana	Ecoracana	ELECO.r07.1AG0015120	ELECO.r07.1BG0063990	0	0_15510	1A	14331490	14335342	-	1116	0	0_42606	1B	13629355	13633191	-	4655	96.3	858	23	2	1	857	1	850	0	1580.5	OG0009202	FALSE	paralog	OG0009202	1	2
Ecoracana	Ecoracana	ELECO.r07.1AG0015130	ELECO.r07.1BG0064000	0	0_14187	1A	14339278	14342585	+	1117	0	0_42831	1B	13635391	13638412	+	4656	97	200	6	0	1	200	1	200	5.5e-103	371.7	OG0008444	FALSE	paralog	OG0008444	1	2
Ecoracana	Ecoracana	ELECO.r07.1AG0015140	ELECO.r07.1BG0064010	0	0_16048	1A	14348100	14350268	-	1118	0	0_44277	1B	13640224	13642393	-	4657	100	181	0	0	1	181	1	181	1.1e-96	350.5	OG0021625	FALSE	paralog	OG0021625	1	2
Ecoracana	Ecoracana	ELECO.r07.1AG0015160	ELECO.r07.1BG0064030	0	0_17360	1A	14366376	14369965	+	1120	0	0_42230	1B	13657026	13660613	+	4659	98.4	513	8	0	1	513	1	513	8e-289	990.3	OG0010277	FALSE	paralog	OG0010277	1	2
Ecoracana	Ecoracana	ELECO.r07.1AG0015170	ELECO.r07.1BG0064040	0	0_14752	1A	14371449	14373865	-	1121	0	0_41667	1B	13662109	13664521	-	4660	99.7	372	1	0	1	372	1	372	5.4e-202	701.4	OG0008763	FALSE	paralog	OG0008763	1	2
Ecoracana	Ecoracana	ELECO.r07.1AG0015180	ELECO.r07.1BG0064050	0	0_15969	1A	14378035	14382705	+	1122	0	0_42313	1B	13667981	13674246	+	4661	97.5	589	15	0	28	616	28	616	0	1127.9	OG0009476	FALSE	paralog	OG0009476	1	2
Ecoracana	Ecoracana	ELECO.r07.1AG0015200	ELECO.r07.1BG0064070	0	0_16578	1A	14397199	14399620	+	1124	0	0_41541	1B	13684883	13686793	+	4663	95.2	186	9	0	1	186	1	186	4.8e-94	342.8	OG0002172	FALSE	paralog	OG0002172	1	2
Ecoracana	Ecoracana	ELECO.r07.1AG0015210	ELECO.r07.1BG0064080	0	0_14178	1A	14414864	14417305	+	1125	0	0_41255	1B	13694669	13697106	+	4664	95.9	365	12	2	1	362	1	365	7.8e-190	661	OG0008439	FALSE	paralog	OG0008439	1	2
Ecoracana	Ecoracana	ELECO.r07.1AG0015240	ELECO.r07.1BG0064090	0	0_14774	1A	14426444	14429486	+	1126	0	0_44027	1B	13702217	13705239	+	4665	95.1	349	17	0	1	349	1	349	2.1e-187	652.9	OG0008776	FALSE	paralog	OG0008776	1	2
Ecoracana	Ecoracana	ELECO.r07.1AG0015260	ELECO.r07.1BG0064110	0	0_16512	1A	14449110	14451202	+	1127	0	0_43349	1B	13736957	13739350	+	4666	96	354	11	1	1	354	1	351	2.7e-187	652.5	OG0009785	FALSE	paralog	OG0009785	1	2
Ecoracana	Ecoracana	ELECO.r07.1AG0015270	ELECO.r07.1BG0064140	0	0_14832	1A	14454433	14454759	-	1128	0	0_44598	1B	13760775	13761113	-	4668	90	110	9	1	2	109	4	113	2.8e-50	195.7	OG0008808	FALSE	paralog	OG0008808	1	2
Ecoracana	Ecoracana	ELECO.r07.1AG0015310	ELECO.r07.1BG0064170	0	0_16494	1A	14503847	14507165	+	1130	0	0_43631	1B	13813763	13816090	+	4670	96.6	267	9	0	1	267	1	267	2.4e-135	479.6	OG0009776	FALSE	paralog	OG0009776	1	2
Ecoracana	Ecoracana	ELECO.r07.1AG0015340	ELECO.r07.1BG0064200	0	0_16899	1A	14514158	14517474	-	1133	0	0_41229	1B	13822768	13826110	-	4673	99.4	500	3	0	1	500	1	500	1.1e-279	959.9	OG0010005	FALSE	paralog	OG0010005	1	2
Ecoracana	Ecoracana	ELECO.r07.1AG0015360	ELECO.r07.1BG0064210	0	0_14508	1A	14522386	14526956	-	1134	0	0_43888	1B	13828942	13833466	-	4674	96	544	22	0	1	544	1	544	2.4e-289	992.3	OG0008634	FALSE	paralog	OG0008634	1	2
Ecoracana	Ecoracana	ELECO.r07.1AG0015410	ELECO.r07.1BG0064270	0	0_16996	1A	14565975	14567939	-	1135	0	0_41705	1B	13948676	13950628	-	4676	92.1	483	36	1	1	481	1	483	9.3e-263	903.7	OG0021700	FALSE	paralog	OG0021700	1	2
Ecoracana	Ecoracana	ELECO.r07.1AG0015450	ELECO.r07.1BG0064290	0	0_14672	1A	14676591	14678989	+	1136	0	0_43548	1B	14064427	14067053	+	4677	79.8	722	75	5	1	651	1	722	6.2e-254	874.8	OG0002069	FALSE	paralog	OG0002069	1	2
Ecoracana	Ecoracana	ELECO.r07.1AG0015490	ELECO.r07.1BG0064310	0	0_16849	1A	14704539	14707227	+	1139	0	0_44369	1B	14097352	14100032	+	4679	81.2	703	69	6	1	642	1	701	0	1088.6	OG0017463	FALSE	paralog	OG0017463	1	2
Ecoracana	Ecoracana	ELECO.r07.1AG0015500	ELECO.r07.1BG0064320	0	0_15333	1A	14709157	14711303	+	1140	0	0_42044	1B	14101740	14103878	+	4680	97.8	418	9	0	1	418	1	418	2.5e-224	775.8	OG0009094	FALSE	paralog	OG0009094	1	2
Ecoracana	Ecoracana	ELECO.r07.1AG0015510	ELECO.r07.1BG0064350	0	0_17190	1A	14724330	14727986	+	1141	0	0_43790	1B	14134286	14137456	+	4681	96.2	371	14	0	1	371	1	371	4.5e-201	698.4	OG0010178	FALSE	paralog	OG0010178	1	2
Ecoracana	Ecoracana	ELECO.r07.1AG0015520	ELECO.r07.1BG0064360	0	0_16109	1A	14761674	14763655	+	1142	0	0_43678	1B	14148658	14151444	+	4682	98.2	332	6	0	50	381	50	381	2.2e-198	689.5	OG0017375	FALSE	paralog	OG0017375	1	2
Ecoracana	Ecoracana	ELECO.r07.1AG0015580	ELECO.r07.1BG0064400	0	0_15552	1A	14817094	14820736	+	1145	0	0_41532	1B	14215447	14219111	+	4684	94.8	630	33	0	1	630	1	630	0	1157.5	OG0009229	FALSE	paralog	OG0009229	1	2
Ecoracana	Ecoracana	ELECO.r07.1AG0015590	ELECO.r07.1BG0064420	0	0_14449	1A	14822133	14825428	-	1146	0	0_43008	1B	14223482	14226759	-	4685	94.5	344	11	1	1	344	1	336	5.3e-183	638.3	OG0002058	FALSE	paralog	OG0002058	1	2
Ecoracana	Ecoracana	ELECO.r07.1AG0015600	ELECO.r07.1BG0064430	0	0_15119	1A	14839672	14845589	+	1147	0	0_44131	1B	14233314	14239814	+	4686	93.4	473	31	0	4	476	1	473	1.2e-267	919.8	OG0008977	FALSE	paralog	OG0008977	1	2
Ecoracana	Ecoracana	ELECO.r07.1AG0015660	ELECO.r07.1BG0064480	0	0_15683	1A	14908096	14910282	-	1151	0	0_43948	1B	14336322	14338586	-	4690	83.6	738	97	10	7	729	27	755	0	1166	OG0000344	FALSE	paralog	OG0000344	1	2
Ecoracana	Ecoracana	ELECO.r07.1AG0015720	ELECO.r07.1BG0064510	0	0_17549	1A	15017133	15021034	-	1153	0	0_43638	1B	14555773	14559765	-	4692	91.4	928	57	4	4	910	1	926	0	1713.4	OG0021740	FALSE	paralog	OG0021740	1	2
Ecoracana	Ecoracana	ELECO.r07.1AG0015730	ELECO.r07.1BG0064520	0	0_15686	1A	15137500	15138120	+	1154	0	0_43840	1B	14563280	14565320	+	4693	93	143	9	1	1	142	1	143	9.6e-71	264.2	OG0017322	FALSE	paralog	OG0017322	1	2
Ecoracana	Ecoracana	ELECO.r07.1AG0015780	ELECO.r07.1BG0064530	0	0_14857	1A	15204621	15208518	+	1156	0	0_43693	1B	14614821	14618817	+	4694	97.2	772	22	0	1	772	1	772	0	1315.8	OG0008822	FALSE	paralog	OG0008822	1	2
Ecoracana	Ecoracana	ELECO.r07.1AG0015800	ELECO.r07.1BG0064550	0	0_15876	1A	15229357	15235766	+	1157	0	0_44122	1B	14639511	14645937	+	4696	95.7	563	22	1	1	563	1	561	4.2e-299	1024.6	OG0009410	FALSE	paralog	OG0009410	1	2
Ecoracana	Ecoracana	ELECO.r07.1AG0015810	ELECO.r07.1BG0064560	0	0_17509	1A	15258845	15260521	+	1158	0	0_42060	1B	14659867	14663337	+	4697	100	194	0	0	1	194	1	194	1.3e-111	400.2	OG0010356	FALSE	paralog	OG0010356	1	2
Ecoracana	Ecoracana	ELECO.r07.1AG0015900	ELECO.r07.1BG0064570	0	0_15747	1A	15291321	15293071	+	1159	0	0_44539	1B	14742346	14744448	+	4698	99.4	173	1	0	1	173	1	173	7.8e-55	211.5	OG0009343	FALSE	paralog	OG0009343	1	2
Ecoracana	Ecoracana	ELECO.r07.1AG0015920	ELECO.r07.1BG0064650	0	0_15495	1A	15313675	15320491	+	1160	0	0_43187	1B	14836582	14843375	+	4699	98	511	10	0	1	511	1	511	7.4e-295	1010.4	OG0009194	FALSE	paralog	OG0009194	1	2
Ecoracana	Ecoracana	ELECO.r07.1AG0015970	ELECO.r07.1BG0064680	0	0_16538	1A	15495880	15499011	+	1161	0	0_42959	1B	15033554	15036664	+	4700	98.4	367	6	0	1	367	1	367	5.6e-204	708	OG0009800	FALSE	paralog	OG0009800	1	2
Ecoracana	Ecoracana	ELECO.r07.1AG0015980	ELECO.r07.1BG0064700	0	0_15382	1A	15500959	15501809	+	1162	0	0_42225	1B	15047405	15048255	+	4702	91.7	144	10	1	1	144	1	142	3.1e-65	245.7	OG0021578	FALSE	paralog	OG0021578	1	2
Ecoracana	Ecoracana	ELECO.r07.1AG0016000	ELECO.r07.1BG0064710	0	0_15124	1A	15536003	15537142	-	1163	0	0_44665	1B	15049613	15050787	-	4703	65.6	346	32	3	1	313	6	297	4.6e-106	382.5	OG0021553	FALSE	paralog	OG0021553	1	2
Ecoracana	Ecoracana	ELECO.r07.1AG0016010	ELECO.r07.1BG0064750	0	0_14301	1A	15554250	15556026	+	1164	0	0_43408	1B	15085396	15087274	+	4704	98	358	7	0	1	358	1	358	5e-197	684.9	OG0021475	FALSE	paralog	OG0021475	1	2
Ecoracana	Ecoracana	ELECO.r07.1AG0016030	ELECO.r07.1BG0064760	0	0_14620	1A	15559302	15560501	+	1165	0	0_41287	1B	15091359	15092521	+	4705	82	400	31	5	1	400	1	359	1.5e-162	570.5	OG0001225	FALSE	paralog	OG0001225	1	2
Ecoracana	Ecoracana	ELECO.r07.1AG0016040	ELECO.r07.1BG0064770	0	0_14892	1A	15561147	15564431	-	1166	0	0_41706	1B	15093689	15096973	-	4706	86.7	279	34	2	1	279	1	276	4e-117	419.1	OG0017224	FALSE	paralog	OG0017224	1	2
Ecoracana	Ecoracana	ELECO.r07.1AG0016050	ELECO.r07.1BG0064780	0	0_15722	1A	15566096	15566854	+	1167	0	0_41446	1B	15100151	15100915	+	4707	89.9	258	18	8	1	253	1	255	2.6e-115	412.9	OG0009327	FALSE	paralog	OG0009327	1	2
Ecoracana	Ecoracana	ELECO.r07.1AG0016060	ELECO.r07.1BG0064810	0	0_16948	1A	15575799	15576440	-	1168	0	0_43811	1B	15131824	15132519	-	4708	82.3	232	23	4	1	214	1	232	8.6e-96	347.8	OG0021697	FALSE	paralog	OG0021697	1	2
Ecoracana	Ecoracana	ELECO.r07.1AG0016080	ELECO.r07.1BG0064970	0	0_15420	1A	15675277	15675984	+	1169	0	0_44251	1B	15964625	15965322	+	4710	86	179	22	1	1	176	1	179	3.3e-53	206.1	OG0021583	FALSE	paralog	OG0021583	1	2
Ecoracana	Ecoracana	ELECO.r07.1AG0016110	ELECO.r07.1BG0065010	0	0_15219	1A	15689792	15691644	-	1171	0	0_44465	1B	16031908	16033796	-	4711	95.4	259	12	0	1	259	1	259	2.3e-143	506.1	OG0009029	FALSE	paralog	OG0009029	1	2
Ecoracana	Ecoracana	ELECO.r07.1AG0016130	ELECO.r07.1BG0065020	0	0_15841	1A	15729922	15731109	-	1172	0	0_41584	1B	16035494	16036973	-	4712	95.2	398	17	1	1	396	11	408	4.2e-197	685.3	OG0009395	FALSE	paralog	OG0009395	1	2
Ecoracana	Ecoracana	ELECO.r07.1AG0016140	ELECO.r07.1BG0065030	0	0_16220	1A	15734641	15735879	+	1173	0	0_43686	1B	16041819	16043054	+	4713	81.3	379	25	4	1	379	6	338	3.2e-154	542.7	OG0001260	FALSE	paralog	OG0001260	1	2
Ecoracana	Ecoracana	ELECO.r07.1AG0016150	ELECO.r07.1BG0065040	0	0_14609	1A	15739999	15740505	-	1174	0	0_43975	1B	16055604	16056104	-	4714	98.1	105	0	1	65	169	65	167	1.3e-30	131	OG0008692	FALSE	paralog	OG0008692	1	2
Ecoracana	Ecoracana	ELECO.r07.1AG0016210	ELECO.r07.1BG0065090	0	0_15438	1A	15807668	15810091	-	1179	0	0_42112	1B	16180940	16183363	-	4717	99.1	808	7	0	1	808	1	808	0	1515.4	OG0009154	FALSE	paralog	OG0009154	1	2
Ecoracana	Ecoracana	ELECO.r07.1AG0016230	ELECO.r07.1BG0065100	0	0_15166	1A	15816418	15820099	-	1181	0	0_43005	1B	16202905	16206646	-	4718	82.9	680	47	1	1	611	1	680	0	1092.8	OG0017259	FALSE	paralog	OG0017259	1	2
Ecoracana	Ecoracana	ELECO.r07.1AG0016280	ELECO.r07.1BG0065150	0	0_15852	1A	16027417	16030967	-	1183	0	0_41339	1B	16323531	16327368	-	4719	85.2	460	68	0	1	460	1	460	4.5e-227	785	OG0009397	FALSE	paralog	OG0009397	1	2
Ecoracana	Ecoracana	ELECO.r07.1AG0016390	ELECO.r07.1BG0065290	0	0_14421	1A	16349320	16355679	+	1188	0	0_43232	1B	16770611	16777121	+	4725	97.3	792	21	0	1	792	1	792	0	1391.3	OG0017161	FALSE	paralog	OG0017161	1	2
Ecoracana	Ecoracana	ELECO.r07.1AG0016400	ELECO.r07.1BG0065300	0	0_15378	1A	16357083	16362151	-	1189	0	0_41513	1B	16778617	16782769	-	4726	96.5	490	12	2	30	514	1	490	7.6e-231	797.7	OG0009124	FALSE	paralog	OG0009124	1	2
Ecoracana	Ecoracana	ELECO.r07.1AG0016410	ELECO.r07.1BG0065310	0	0_15134	1A	16366898	16376012	-	1190	0	0_44206	1B	16799714	16810056	-	4727	93.2	1491	78	7	2	1468	15	1505	0	2569.3	OG0008986	FALSE	paralog	OG0008986	1	2
Ecoracana	Ecoracana	ELECO.r07.1AG0016420	ELECO.r07.1BG0065320	0	0_17503	1A	16389069	16392554	-	1191	0	0_41501	1B	16825922	16829746	-	4728	98.2	222	4	0	1	222	47	268	4.1e-125	445.3	OG0010352	FALSE	paralog	OG0010352	1	2
Ecoracana	Ecoracana	ELECO.r07.1AG0016430	ELECO.r07.1BG0065340	0	0_14279	1A	16402421	16404114	-	1192	0	0_42827	1B	16881400	16883088	-	4729	97	134	4	0	1	134	1	134	1.6e-68	258.5	OG0008499	FALSE	paralog	OG0008499	1	2
Ecoracana	Ecoracana	ELECO.r07.1AG0016440	ELECO.r07.1BG0065360	0	0_17078	1A	16416965	16417294	-	1193	0	0_41574	1B	16891477	16891821	-	4731	93	115	3	1	1	110	1	115	1.4e-52	203.4	OG0010105	FALSE	paralog	OG0010105	1	2
Ecoracana	Ecoracana	ELECO.r07.1AG0016450	ELECO.r07.1BG0065370	0	0_14925	1A	16422695	16431446	-	1194	0	0_41272	1B	16898568	16911847	-	4732	97.2	459	13	0	1	459	1	459	1.1e-233	807	OG0008866	FALSE	paralog	OG0008866	1	2
Ecoracana	Ecoracana	ELECO.r07.1AG0016460	ELECO.r07.1BG0065380	0	0_16317	1A	16486832	16494218	-	1195	0	0_43850	1B	16952828	16957016	-	4733	65.6	273	25	4	32	287	1	221	5.3e-83	306.6	OG0000178	FALSE	paralog	OG0000178	1	2
Ecoracana	Ecoracana	ELECO.r07.1AG0016490	ELECO.r07.1BG0065390	0	0_17185	1A	16520622	16524683	-	1196	0	0_44651	1B	16970184	16975147	-	4734	98.8	898	11	0	1	898	1	898	0	1790	OG0010175	FALSE	paralog	OG0010175	1	2
Ecoracana	Ecoracana	ELECO.r07.1AG0016520	ELECO.r07.1BG0065410	0	0_16882	1A	16647532	16650070	+	1198	0	0_43740	1B	17094953	17095312	-	4735	96.6	119	4	0	104	222	1	119	8.8e-62	235	OG0009998	FALSE	paralog	OG0009998	1	2
Ecoracana	Ecoracana	ELECO.r07.1AG0016540	ELECO.r07.1BG0065470	0	0_14493	1A	16681803	16694664	-	1199	0	0_44063	1B	17201589	17217476	-	4736	95.1	1027	12	1	39	1027	3	1029	0	1881.7	OG0008623	FALSE	paralog	OG0008623	1	2
Ecoracana	Ecoracana	ELECO.r07.1AG0016550	ELECO.r07.1BG0065480	0	0_16658	1A	16703578	16704582	+	1200	0	0_41242	1B	17221356	17222316	+	4737	82.6	144	25	0	1	144	1	144	2.1e-45	179.9	OG0021670	FALSE	paralog	OG0021670	1	2
Ecoracana	Ecoracana	ELECO.r07.1AG0016560	ELECO.r07.1BG0065500	0	0_16074	1A	16708092	16709511	+	1201	0	0_42073	1B	17277962	17279877	+	4738	95.6	274	12	0	2	275	6	279	2.8e-139	492.7	OG0009534	FALSE	paralog	OG0009534	1	2
Ecoracana	Ecoracana	ELECO.r07.1AG0016590	ELECO.r07.1BG0065510	0	0_17592	1A	16720281	16722351	-	1204	0	0_42850	1B	17289996	17290304	-	4739	98.1	103	2	0	110	212	1	103	1.9e-47	187.2	OG0010405	FALSE	paralog	OG0010405	1	2
Ecoracana	Ecoracana	ELECO.r07.1AG0016610	ELECO.r07.1BG0065530	0	0_14583	1A	16734713	16740603	+	1205	0	0_42739	1B	17320780	17327066	+	4740	96.3	707	22	2	1	703	1	707	0	1358.2	OG0002063	FALSE	paralog	OG0002063	1	2
Ecoracana	Ecoracana	ELECO.r07.1AG0016620	ELECO.r07.1BG0065540	0	0_17588	1A	16743563	16746541	+	1206	0	0_42400	1B	17329648	17333547	+	4741	97.4	457	12	0	1	457	207	663	2.6e-267	918.7	OG0010401	FALSE	paralog	OG0010401	1	2
Ecoracana	Ecoracana	ELECO.r07.1AG0016680	ELECO.r07.1BG0065650	0	0_14207	1A	16913255	16920372	-	1209	0	0_43739	1B	17610643	17632062	+	4745	96.9	574	17	1	1	574	1	573	3.6e-282	968.4	OG0008454	FALSE	paralog	OG0008454	1	2
Ecoracana	Ecoracana	ELECO.r07.1AG0016690	ELECO.r07.1BG0065610	0	0_16039	1A	16935126	16935546	+	1210	0	0_43622	1B	17497754	17501230	-	4743	100	78	0	0	1	78	183	260	2.2e-41	165.6	OG0009514	FALSE	paralog	OG0009514	1	2
Ecoracana	Ecoracana	ELECO.r07.1AG0016740	ELECO.r07.1BG0065710	0	0_15138	1A	17125575	17125886	+	1213	0	0_41830	1B	17823519	17823830	+	4747	99	104	1	0	1	104	1	104	4e-54	208.4	OG0008989	FALSE	paralog	OG0008989	1	2
Ecoracana	Ecoracana	ELECO.r07.1AG0016750	ELECO.r07.1BG0065860	0	0_14585	1A	17214772	17220856	+	1214	0	0_41521	1B	18163378	18173173	-	4754	94.3	557	7	2	1	557	1	532	2.4e-302	1035.8	OG0008677	FALSE	paralog	OG0008677	1	2
Ecoracana	Ecoracana	ELECO.r07.1AG0016780	ELECO.r07.1BG0065810	0	0_16676	1A	17452748	17457070	+	1215	0	0_44449	1B	18030038	18034800	-	4751	73.4	715	62	3	1	660	1	642	1.5e-284	976.5	OG0021671	FALSE	paralog	OG0021671	1	2
Ecoracana	Ecoracana	ELECO.r07.1AG0016790	ELECO.r07.1BG0065800	0	0_16698	1A	17457506	17460354	-	1216	0	0_41827	1B	18026754	18029610	+	4750	98.2	815	8	2	5	812	10	824	0	1525	OG0009892	FALSE	paralog	OG0009892	1	2
Ecoracana	Ecoracana	ELECO.r07.1AG0016800	ELECO.r07.1BG0065790	0	0_15200	1A	17461541	17462329	+	1217	0	0_41336	1B	18024728	18025564	-	4749	84.3	198	22	1	3	191	2	199	1.1e-89	327.8	OG0009019	FALSE	paralog	OG0009019	1	2
Ecoracana	Ecoracana	ELECO.r07.1AG0016830	ELECO.r07.1BG0065890	0	0_16613	1A	17470660	17472537	-	1220	0	0_44536	1B	18191373	18193037	-	4757	95.1	283	12	1	1	281	1	283	4.2e-157	552.4	OG0017441	FALSE	paralog	OG0017441	1	2
Ecoracana	Ecoracana	ELECO.r07.1AG0016850	ELECO.r07.1BG0065920	0	0_14604	1A	17490393	17492089	-	1222	0	0_44395	1B	18298252	18299175	-	4758	94.1	220	13	0	1	220	1	220	2e-116	416.4	OG0021499	FALSE	paralog	OG0021499	1	2
Ecoracana	Ecoracana	ELECO.r07.1AG0016870	ELECO.r07.1BG0065950	0	0_15024	1A	17520037	17521175	-	1223	0	0_42728	1B	18343302	18344695	-	4759	97.5	325	8	0	1	325	1	325	1.8e-182	636.3	OG0017238	FALSE	paralog	OG0017238	1	2
Ecoracana	Ecoracana	ELECO.r07.1AG0016880	ELECO.r07.1BG0065960	0	0_14363	1A	17535424	17539300	+	1224	0	0_41870	1B	18350954	18354453	+	4760	98.5	133	2	0	1	133	1	133	1.5e-69	260	OG0017155	FALSE	paralog	OG0017155	1	2
Ecoracana	Ecoracana	ELECO.r07.1AG0016890	ELECO.r07.1BG0065970	0	0_16461	1A	17540548	17542751	+	1225	0	0_42271	1B	18356382	18358713	+	4761	98.4	246	4	0	1	246	1	246	1.4e-137	486.9	OG0021653	FALSE	paralog	OG0021653	1	2
Ecoracana	Ecoracana	ELECO.r07.1AG0016900	ELECO.r07.1BG0065980	0	0_16293	1A	17543434	17545978	+	1226	0	0_44467	1B	18359386	18361752	+	4762	98.1	216	4	0	1	216	3	218	1.8e-117	419.9	OG0021642	FALSE	paralog	OG0021642	1	2
Ecoracana	Ecoracana	ELECO.r07.1AG0016910	ELECO.r07.1BG0065990	0	0_14284	1A	17568596	17570584	+	1227	0	0_43628	1B	18376897	18378774	+	4763	97.2	214	6	0	1	214	1	214	4e-117	418.7	OG0008502	FALSE	paralog	OG0008502	1	2
Ecoracana	Ecoracana	ELECO.r07.1AG0016930	ELECO.r07.1BG0066020	0	0_15226	1A	17596611	17597488	+	1228	0	0_42147	1B	18428245	18428628	+	4764	93.9	99	5	1	97	195	1	98	9e-48	188.3	OG0001233	FALSE	paralog	OG0001233	1	2
Ecoracana	Ecoracana	ELECO.r07.1AG0016950	ELECO.r07.1BG0066040	0	0_14600	1A	17660841	17664111	-	1229	0	0_41692	1B	18461141	18464440	-	4766	95.9	562	23	0	1	562	1	562	2.2e-300	1028.9	OG0017190	FALSE	paralog	OG0017190	1	2
Ecoracana	Ecoracana	ELECO.r07.1AG0016980	ELECO.r07.1BG0066080	0	0_15175	1A	17755565	17757772	+	1231	0	0_41202	1B	18633755	18635998	+	4767	90	741	63	7	1	735	1	736	0	1291.6	OG0017262	FALSE	paralog	OG0017262	1	2
Ecoracana	Ecoracana	ELECO.r07.1AG0017110	ELECO.r07.1BG0066220	0	0_15265	1A	18017067	18026335	+	1235	0	0_43428	1B	18960436	18969641	+	4772	97.8	510	11	0	1	510	1	510	1.8e-288	989.2	OG0002104	FALSE	paralog	OG0002104	1	2
Ecoracana	Ecoracana	ELECO.r07.1AG0017160	ELECO.r07.1BG0066250	0	0_16305	1A	18138652	18144793	+	1236	0	0_42171	1B	19194904	19199855	+	4773	93.8	387	24	0	1	387	1	387	7.7e-212	734.2	OG0017398	FALSE	paralog	OG0017398	1	2
Ecoracana	Ecoracana	ELECO.r07.1AG0017240	ELECO.r07.1BG0066270	0	0_17392	1A	18350277	18350621	+	1239	0	0_41269	1B	19271882	19272250	+	4774	67.3	98	32	0	17	114	2	99	8.1e-32	134.4	OG0017516	FALSE	paralog	OG0017516	1	2
Ecoracana	Ecoracana	ELECO.r07.1AG0017250	ELECO.r07.1BG0066280	0	0_16449	1A	18353646	18356951	-	1240	0	0_43301	1B	19283255	19286753	-	4775	98.1	424	8	0	1	424	1	424	8.7e-249	857.1	OG0017419	FALSE	paralog	OG0017419	1	2
Ecoracana	Ecoracana	ELECO.r07.1AG0017370	ELECO.r07.1BG0066530	0	0_14229	1A	18676205	18679440	+	1244	0	0_44134	1B	21926339	21932700	+	4779	97.8	417	9	0	1	417	1	417	4.1e-227	785	OG0017138	FALSE	paralog	OG0017138	1	2
Ecoracana	Ecoracana	ELECO.r07.1AG0017380	ELECO.r07.1BG0066570	0	0_16958	1A	18683917	18687112	-	1245	0	0_44236	1B	21964242	21974759	-	4780	96.5	343	11	1	1	343	1	342	2.6e-187	652.5	OG0017477	FALSE	paralog	OG0017477	1	2
Ecoracana	Ecoracana	ELECO.r07.1AG0017410	ELECO.r07.1BG0066300	0	0_15573	1A	18963722	18965875	-	1246	0	0_43130	1B	19577855	19580005	+	4776	95.4	718	32	1	1	718	1	717	0	1116.7	OG0021592	FALSE	paralog	OG0021592	1	2
Ecoracana	Ecoracana	ELECO.r07.1AG0017450	ELECO.r07.1BG0066420	0	0_15627	1A	19260057	19267976	+	1247	0	0_43561	1B	20647615	20656983	-	4778	98	348	7	0	1	348	1	348	1.7e-186	649.8	OG0017312	FALSE	paralog	OG0017312	1	2
Ecoracana	Ecoracana	ELECO.r07.1AG0017480	ELECO.r07.1BG0066380	0	0_14439	1A	19384397	19390620	+	1249	0	0_43684	1B	20466741	20473337	-	4777	76.6	474	14	2	1	377	1	474	1.2e-209	726.9	OG0017163	FALSE	paralog	OG0017163	1	2
Ecoracana	Ecoracana	ELECO.r07.1AG0017500	ELECO.r07.1BG0066840	0	0_15362	1A	19427950	19429863	-	1250	0	0_44242	1B	23881520	23883436	+	4784	98.3	639	10	1	1	638	1	639	0	1150.6	OG0017279	FALSE	paralog	OG0017279	1	2
Ecoracana	Ecoracana	ELECO.r07.1AG0017760	ELECO.r07.1BG0067210	0	0_17430	1A	21227839	21239959	+	1255	0	0_41145	1B	26838427	26846756	+	4797	96.7	214	7	0	1	214	1	214	7.2e-130	461.5	OG0017525	FALSE	paralog	OG0017525	1	2
Ecoracana	Ecoracana	ELECO.r07.1AG0017780	ELECO.r07.1BG0067280	0	0_15379	1A	21261336	21263814	+	1257	0	0_42847	1B	27326145	27328638	+	4798	98.1	160	3	0	1	160	1	160	7.2e-87	317.8	OG0017281	FALSE	paralog	OG0017281	1	2
Ecoracana	Ecoracana	ELECO.r07.1AG0017790	ELECO.r07.1BG0067290	0	0_15829	1A	21311299	21312387	+	1258	0	0_43700	1B	27789806	27790426	+	4799	81.4	210	35	2	155	363	1	207	4.9e-59	226.5	OG0017343	FALSE	paralog	OG0017343	1	2
Ecoracana	Ecoracana	ELECO.r07.1AG0017800	ELECO.r07.1BG0067300	0	0_17140	1A	21324612	21335275	-	1259	0	0_41310	1B	27815658	27830787	-	4800	87.1	309	5	1	1	274	1	309	5.8e-145	511.5	OG0021712	FALSE	paralog	OG0021712	1	2
Ecoracana	Ecoracana	ELECO.r07.1AG0017810	ELECO.r07.1BG0067310	0	0_17642	1A	21355192	21356107	+	1260	0	0_42109	1B	27836334	27837254	+	4801	65.9	229	76	2	1	228	1	228	1.6e-63	240.7	OG0021749	FALSE	paralog	OG0021749	1	2
Ecoracana	Ecoracana	ELECO.r07.1AG0017820	ELECO.r07.1BG0067320	0	0_14211	1A	21356432	21359602	-	1261	0	0_41251	1B	27837546	27840431	-	4802	96.3	136	4	1	1	135	1	136	2.5e-56	216.1	OG0017137	FALSE	paralog	OG0017137	1	2
Ecoracana	Ecoracana	ELECO.r07.1AG0017840	ELECO.r07.1BG0067370	0	0_14424	1A	21421866	21427473	+	1262	0	0_44290	1B	28036198	28060518	+	4804	98.3	240	4	0	26	265	1	240	2.1e-139	493	OG0021486	FALSE	paralog	OG0021486	1	2
Ecoracana	Ecoracana	ELECO.r07.1AG0017850	ELECO.r07.1BG0067400	0	0_17429	1A	21441046	21443736	-	1263	0	0_42106	1B	28249935	28253892	-	4805	97.5	203	5	0	1	203	133	335	3.7e-112	402.1	OG0017524	FALSE	paralog	OG0017524	1	2
Ecoracana	Ecoracana	ELECO.r07.1AG0017880	ELECO.r07.1BG0067540	0	0_15192	1A	21524936	21530234	+	1265	0	0_44594	1B	29675902	29683129	-	4808	100	93	0	0	262	354	1	93	5.5e-50	196.4	OG0017264	FALSE	paralog	OG0017264	1	2
Ecoracana	Ecoracana	ELECO.r07.1AG0018110	ELECO.r07.1BG0067070	0	0_14194	1A	22389110	22395086	+	1271	0	0_43111	1B	25842124	25870301	-	4790	98.8	512	6	0	1	512	1	512	2.4e-301	1031.9	OG0021467	FALSE	paralog	OG0021467	1	2
Ecoracana	Ecoracana	ELECO.r07.1AG0018120	ELECO.r07.1BG0067060	0	0_15342	1A	22397162	22399639	+	1272	0	0_41604	1B	25780315	25782792	-	4789	97	826	25	0	1	826	1	826	0	1531.2	OG0001239	FALSE	paralog	OG0001239	1	2
Ecoracana	Ecoracana	ELECO.r07.1AG0018130	ELECO.r07.1BG0067050	0	0_14995	1A	22403283	22405253	-	1273	0	0_44550	1B	25740193	25741454	+	4788	95	383	19	0	1	383	1	383	3.2e-149	526.9	OG0017235	FALSE	paralog	OG0017235	1	2
Ecoracana	Ecoracana	ELECO.r07.1AG0018280	ELECO.r07.1BG0066620	0	0_14292	1A	22916256	22918416	+	1277	0	0_44427	1B	22672709	22675064	+	4781	90.6	500	37	4	1	494	1	496	3.9e-232	802	OG0021474	FALSE	paralog	OG0021474	1	2
Ecoracana	Ecoracana	ELECO.r07.1AG0018290	ELECO.r07.1BG0066630	0	0_15469	1A	22920415	22921101	+	1278	0	0_42875	1B	22677047	22677733	+	4782	96.1	229	9	0	1	229	1	229	6.8e-115	411.4	OG0009181	FALSE	paralog	OG0009181	1	2
Ecoracana	Ecoracana	ELECO.r07.1AG0018420	ELECO.r07.1BG0067930	0	0_15831	1A	23105270	23116776	+	1279	0	0_43886	1B	33217084	33242726	-	4814	99.3	282	2	0	18	299	9	290	6.7e-163	571.2	OG0021606	FALSE	paralog	OG0021606	1	2
Ecoracana	Ecoracana	ELECO.r07.1AG0018430	ELECO.r07.1BG0067920	0	0_16891	1A	23120569	23123445	-	1280	0	0_44016	1B	33210301	33214067	+	4813	94.5	951	36	1	1	951	1	935	0	1682.5	OG0017466	FALSE	paralog	OG0017466	1	2
Ecoracana	Ecoracana	ELECO.r07.1AG0018450	ELECO.r07.1BG0068280	0	0_15380	1A	23199910	23211691	-	1281	0	0_41772	1B	34516144	34537350	-	4825	99.5	410	2	0	1	410	1	410	3.5e-231	798.5	OG0017282	FALSE	paralog	OG0017282	1	2
Ecoracana	Ecoracana	ELECO.r07.1AG0018530	ELECO.r07.1BG0068510	0	0_14277	1A	23703849	23704391	+	1285	0	0_41638	1B	36293355	36293897	+	4836	91.7	181	15	0	1	181	1	181	2.8e-87	319.3	OG0017144	FALSE	paralog	OG0017144	1	2
Ecoracana	Ecoracana	ELECO.r07.1AG0018560	ELECO.r07.1BG0068320	0	0_14541	1A	23933863	23938349	-	1287	0	0_44114	1B	34805622	34812169	+	4827	98.4	449	7	0	27	475	27	475	1.2e-254	876.7	OG0008655	FALSE	paralog	OG0008655	1	2
Ecoracana	Ecoracana	ELECO.r07.1AG0018570	ELECO.r07.1BG0068310	0	0_16817	1A	23987720	23996455	-	1288	0	0_43433	1B	34712244	34719264	+	4826	99.4	319	2	0	1	319	1	319	8.4e-180	627.5	OG0009960	FALSE	paralog	OG0009960	1	2
Ecoracana	Ecoracana	ELECO.r07.1AG0018590	ELECO.r07.1BG0068580	0	0_16499	1A	24144065	24154103	+	1289	0	0_44240	1B	37745800	37759040	-	4838	98.3	360	6	0	1	360	1	360	4e-194	675.2	OG0017422	FALSE	paralog	OG0017422	1	2
Ecoracana	Ecoracana	ELECO.r07.1AG0018650	ELECO.r07.1BG0068530	0	0_14965	1A	24363858	24364679	-	1291	0	0_42399	1B	36989112	36989930	+	4837	97.8	274	5	1	1	274	1	273	7.4e-92	335.1	OG0017230	FALSE	paralog	OG0017230	1	2
Ecoracana	Ecoracana	ELECO.r07.1AG0018680	ELECO.r07.1BG0068410	0	0_15058	1A	24482416	24489039	+	1292	0	0_44577	1B	35281829	35288433	-	4833	97.6	1027	25	0	1	1027	1	1027	0	1767.7	OG0008939	FALSE	paralog	OG0008939	1	2
Ecoracana	Ecoracana	ELECO.r07.1AG0018720	ELECO.r07.1BG0068350	0	0_16401	1A	24631455	24638257	+	1293	0	0_43500	1B	34979106	34991170	-	4829	96.4	703	23	1	1	703	1	701	0	1234.6	OG0009721	FALSE	paralog	OG0009721	1	2
Ecoracana	Ecoracana	ELECO.r07.1AG0018810	ELECO.r07.1BG0067480	0	0_16224	1A	25200528	25204308	-	1296	0	0_42709	1B	28623982	28628053	+	4807	92	200	16	0	1	200	1	200	1.1e-49	194.9	OG0017387	FALSE	paralog	OG0017387	1	2
Ecoracana	Ecoracana	ELECO.r07.1AG0018850	ELECO.r07.1BG0069520	0	0_16633	1A	26158240	26161446	+	1297	0	0_42966	1B	42114416	42117807	-	4870	99.4	501	3	0	1	501	1	501	7.3e-279	957.2	OG0021668	FALSE	paralog	OG0021668	1	2
Ecoracana	Ecoracana	ELECO.r07.1AG0018860	ELECO.r07.1BG0069510	0	0_14184	1A	26162655	26167063	+	1298	0	0_44491	1B	42104672	42108871	-	4869	90	826	23	3	1	825	1	767	0	1523.8	OG0008442	FALSE	paralog	OG0008442	1	2
Ecoracana	Ecoracana	ELECO.r07.1AG0018870	ELECO.r07.1BG0069500	0	0_16240	1A	26170605	26198131	+	1299	0	0_43258	1B	42079365	42101690	-	4868	99.3	1934	3	1	1	1924	1	1934	0	3813.8	OG0009627	FALSE	paralog	OG0009627	1	2
Ecoracana	Ecoracana	ELECO.r07.1AG0018880	ELECO.r07.1BG0069490	0	0_16892	1A	26198970	26205758	-	1300	0	0_43138	1B	42072220	42078413	+	4867	97.6	624	14	1	1	623	1	624	0	1174.5	OG0010002	FALSE	paralog	OG0010002	1	2
Ecoracana	Ecoracana	ELECO.r07.1AG0018890	ELECO.r07.1BG0069460	0	0_15582	1A	26298342	26308142	+	1301	0	0_41149	1B	41430057	41439981	-	4866	93.7	809	51	0	18	826	1	809	0	1254.6	OG0009248	FALSE	paralog	OG0009248	1	2
Ecoracana	Ecoracana	ELECO.r07.1AG0018910	ELECO.r07.1BG0069440	0	0_14982	1A	26628511	26632676	+	1302	0	0_44468	1B	41265742	41269816	-	4865	97.2	251	7	0	1	251	1	251	2.2e-138	489.6	OG0021542	FALSE	paralog	OG0021542	1	2
Ecoracana	Ecoracana	ELECO.r07.1AG0018940	ELECO.r07.1BG0069430	0	0_17511	1A	26787097	26791889	-	1303	0	0_42652	1B	41199116	41209054	+	4864	98.1	162	3	0	1	162	1	162	9e-89	324.7	OG0010357	FALSE	paralog	OG0010357	1	2
Ecoracana	Ecoracana	ELECO.r07.1AG0018950	ELECO.r07.1BG0069390	0	0_17619	1A	26890986	26892560	-	1304	0	0_41732	1B	40856680	40858257	+	4863	96.2	526	19	1	1	525	1	526	8.1e-297	1016.9	OG0017543	FALSE	paralog	OG0017543	1	2
Ecoracana	Ecoracana	ELECO.r07.1AG0018970	ELECO.r07.1BG0069370	0	0_15522	1A	27119209	27120657	+	1305	0	0_42340	1B	40791849	40793297	-	4862	96.3	483	18	0	1	483	1	483	9.5e-268	920.2	OG0002121	FALSE	paralog	OG0002121	1	2
Ecoracana	Ecoracana	ELECO.r07.1AG0019000	ELECO.r07.1BG0069360	0	0_17080	1A	27148586	27150058	-	1307	0	0_42125	1B	40769296	40770770	+	4861	79.5	492	13	3	1	491	1	405	4.6e-209	725.3	OG0021708	FALSE	paralog	OG0021708	1	2
Ecoracana	Ecoracana	ELECO.r07.1AG0019120	ELECO.r07.1BG0069220	0	0_17057	1A	27361659	27367280	+	1312	0	0_41354	1B	40484689	40490302	-	4854	95	1448	36	1	1	1448	1	1412	0	2655.9	OG0017482	FALSE	paralog	OG0017482	1	2
Ecoracana	Ecoracana	ELECO.r07.1AG0019140	ELECO.r07.1BG0069200	0	0_15429	1A	27400753	27406994	+	1313	0	0_44087	1B	40339960	40344182	-	4853	93.6	437	22	2	1	437	1	431	4.8e-210	728.4	OG0017287	FALSE	paralog	OG0017287	1	2
Ecoracana	Ecoracana	ELECO.r07.1AG0019150	ELECO.r07.1BG0069190	0	0_16315	1A	27408708	27414548	+	1314	0	0_43452	1B	40335739	40338258	-	4852	98.2	839	15	0	1	839	1	839	0	1681	OG0009675	FALSE	paralog	OG0009675	1	2
Ecoracana	Ecoracana	ELECO.r07.1AG0019250	ELECO.r07.1BG0068600	0	0_17168	1A	27870306	27887061	+	1316	0	0_41427	1B	38069972	38083799	+	4839	99.2	394	3	0	1	394	1	394	1.3e-233	806.6	OG0010163	FALSE	paralog	OG0010163	1	2
Ecoracana	Ecoracana	ELECO.r07.1AG0019340	ELECO.r07.1BG0068190	0	0_14969	1A	28282145	28287507	+	1319	0	0_44583	1B	34171085	34181452	-	4823	96.8	570	18	0	1	570	1	570	0	1172.9	OG0017231	FALSE	paralog	OG0017231	1	2
Ecoracana	Ecoracana	ELECO.r07.1AG0019360	ELECO.r07.1BG0068920	0	0_14224	1A	28313917	28314341	+	1320	0	0_43380	1B	39600755	39601076	-	4847	95	80	4	0	33	112	1	80	2.4e-44	176	OG0021470	FALSE	paralog	OG0021470	1	2
Ecoracana	Ecoracana	ELECO.r07.1AG0019410	ELECO.r07.1BG0068620	0	0_14929	1A	28682168	28683586	+	1324	0	0_42489	1B	38113287	38114701	+	4840	95.6	408	16	1	1	406	1	408	2.6e-218	755.7	OG0008868	FALSE	paralog	OG0008868	1	2
Ecoracana	Ecoracana	ELECO.r07.1AG0019440	ELECO.r07.1BG0068800	0	0_15443	1A	28898310	28907801	+	1325	0	0_44493	1B	39006198	39008662	+	4842	97.3	295	8	0	1	295	1	295	3.5e-157	552.7	OG0009159	FALSE	paralog	OG0009159	1	2
Ecoracana	Ecoracana	ELECO.r07.1AG0019450	ELECO.r07.1BG0068810	0	0_17264	1A	28915318	28920806	-	1326	0	0_42614	1B	39021796	39023057	-	4843	90.7	118	5	2	1	113	1	117	6.2e-53	204.5	OG0010220	FALSE	paralog	OG0010220	1	2
Ecoracana	Ecoracana	ELECO.r07.1AG0019560	ELECO.r07.1BG0068040	0	0_15783	1A	29862260	29866559	+	1329	0	0_41824	1B	33526543	33534325	+	4818	96	693	21	1	1	686	1	693	0	1325.8	OG0017338	FALSE	paralog	OG0017338	1	2
Ecoracana	Ecoracana	ELECO.r07.1AG0019720	ELECO.r07.1BG0067850	0	0_17529	1A	30172711	30173701	+	1333	0	0_43298	1B	32670076	32671068	-	4812	96.2	289	11	0	1	289	1	289	8.8e-128	454.5	OG0017532	FALSE	paralog	OG0017532	1	2
Ecoracana	Ecoracana	ELECO.r07.1AG0019800	ELECO.r07.1BG0068690	0	0_14377	1A	30518270	30539219	-	1335	0	0_43573	1B	38338867	38353686	+	4841	97.6	296	7	0	65	360	65	360	2.2e-163	573.2	OG0021482	FALSE	paralog	OG0021482	1	2
Ecoracana	Ecoracana	ELECO.r07.1AG0019900	ELECO.r07.1BG0069580	0	0_15617	1A	31255223	31262921	+	1337	0	0_42485	1B	42613514	42622202	+	4872	97.4	1285	23	2	1	1285	1	1275	0	2323.5	OG0002125	FALSE	paralog	OG0002125	1	2
Ecoracana	Ecoracana	ELECO.r07.1AG0019910	ELECO.r07.1BG0069590	0	0_15198	1A	31276656	31279330	+	1338	0	0_43037	1B	42635766	42638132	+	4873	97.9	569	12	0	1	569	1	569	2.7e-298	1021.9	OG0009017	FALSE	paralog	OG0009017	1	2
Ecoracana	Ecoracana	ELECO.r07.1AG0019940	ELECO.r07.1BG0069620	0	0_15579	1A	31322911	31329697	-	1339	0	0_42189	1B	42713536	42720324	-	4874	99.5	768	4	0	1	768	1	768	0	1507.3	OG0009245	FALSE	paralog	OG0009245	1	2
Ecoracana	Ecoracana	ELECO.r07.1AG0019950	ELECO.r07.1BG0069640	0	0_16837	1A	31395142	31400283	-	1340	0	0_42970	1B	42852617	42856907	-	4875	96.8	660	21	0	1	660	1	660	0	1267.3	OG0002191	FALSE	paralog	OG0002191	1	2
Ecoracana	Ecoracana	ELECO.r07.1AG0019960	ELECO.r07.1BG0069650	0	0_17326	1A	31407331	31414992	+	1341	0	0_42450	1B	42870645	42879779	+	4876	99.6	451	2	0	1	451	1	451	3.1e-260	895.2	OG0010261	FALSE	paralog	OG0010261	1	2
Ecoracana	Ecoracana	ELECO.r07.1AG0019970	ELECO.r07.1BG0069660	0	0_17646	1A	31419663	31422778	-	1342	0	0_44147	1B	42881859	42883956	-	4877	94.7	208	11	0	1	208	1	208	1.1e-114	411	OG0010432	FALSE	paralog	OG0010432	1	2
Ecoracana	Ecoracana	ELECO.r07.1AG0020000	ELECO.r07.1BG0069710	0	0_14814	1A	31493576	31500534	-	1344	0	0_42286	1B	43230104	43236311	+	4880	88.8	276	31	0	64	339	97	372	3.6e-139	492.7	OG0008799	FALSE	paralog	OG0008799	1	2
Ecoracana	Ecoracana	ELECO.r07.1AG0020010	ELECO.r07.1BG0069810	0	0_15600	1A	31522875	31532203	+	1345	0	0_44453	1B	43610064	43611265	+	4882	83.7	153	25	0	1	153	1	153	5.9e-71	265	OG0017307	FALSE	paralog	OG0017307	1	2
Ecoracana	Ecoracana	ELECO.r07.1AG0020030	ELECO.r07.1BG0069900	0	0_14722	1A	31624051	31625504	+	1346	0	0_44428	1B	43857965	43859428	+	4884	96.2	234	9	0	1	234	1	234	1.6e-122	436.8	OG0008749	FALSE	paralog	OG0008749	1	2
Ecoracana	Ecoracana	ELECO.r07.1AG0020040	ELECO.r07.1BG0069910	0	0_15723	1A	31628773	31635514	-	1347	0	0_42010	1B	43861646	43878965	-	4885	97.6	655	16	0	1	655	123	777	0	1290	OG0009328	FALSE	paralog	OG0009328	1	2
Ecoracana	Ecoracana	ELECO.r07.1AG0020070	ELECO.r07.1BG0069950	0	0_15417	1A	31654948	31655883	+	1349	0	0_44704	1B	43920384	43921306	+	4886	80.4	312	6	2	1	312	1	257	1.6e-135	480.3	OG0009145	FALSE	paralog	OG0009145	1	2
Ecoracana	Ecoracana	ELECO.r07.1AG0020160	ELECO.r07.1BG0070040	0	0_16704	1A	31888804	31889241	+	1353	0	0_44017	1B	44687015	44687479	+	4891	81.9	155	19	1	1	146	1	155	1.9e-46	183.3	OG0002181	FALSE	paralog	OG0002181	1	2
Ecoracana	Ecoracana	ELECO.r07.1AG0020180	ELECO.r07.1BG0070070	0	0_15518	1A	31934355	31937179	+	1354	0	0_44331	1B	44782869	44786524	+	4892	96.4	337	9	2	1	335	1	336	2.7e-184	642.5	OG0009208	FALSE	paralog	OG0009208	1	2
Ecoracana	Ecoracana	ELECO.r07.1AG0020220	ELECO.r07.1BG0070120	0	0_17107	1A	32078266	32079098	+	1355	0	0_42812	1B	44842686	44843518	+	4893	99.2	247	2	0	1	247	1	247	2.2e-135	479.6	OG0017487	FALSE	paralog	OG0017487	1	2
Ecoracana	Ecoracana	ELECO.r07.1AG0020230	ELECO.r07.1BG0070130	0	0_16929	1A	32081996	32086654	+	1356	0	0_44475	1B	44851717	44856379	+	4894	99.4	801	5	0	48	848	48	848	0	1559.3	OG0010020	FALSE	paralog	OG0010020	1	2
Ecoracana	Ecoracana	ELECO.r07.1AG0020250	ELECO.r07.1BG0070140	0	0_16390	1A	32101773	32103038	-	1357	0	0_42121	1B	44866767	44867981	-	4895	87.1	303	23	6	1	298	1	292	1.5e-151	533.5	OG0009716	FALSE	paralog	OG0009716	1	2
Ecoracana	Ecoracana	ELECO.r07.1AG0020310	ELECO.r07.1BG0070210	0	0_14565	1A	32247674	32248663	-	1359	0	0_42094	1B	45003857	45004843	-	4898	96.7	330	10	1	1	330	1	329	2.5e-49	194.1	OG0008667	FALSE	paralog	OG0008667	1	2
Ecoracana	Ecoracana	ELECO.r07.1AG0020360	ELECO.r07.1BG0070250	0	0_15530	1A	32283552	32286467	-	1362	0	0_43064	1B	45032930	45035871	-	4899	97.6	413	10	0	1	413	1	413	2.8e-228	788.9	OG0009215	FALSE	paralog	OG0009215	1	2
Ecoracana	Ecoracana	ELECO.r07.1AG0020420	ELECO.r07.1BG0070270	0	0_14579	1A	32651124	32654823	+	1363	0	0_41953	1B	45141076	45144517	+	4900	99.6	453	2	0	1	453	1	453	3.5e-248	855.1	OG0008675	FALSE	paralog	OG0008675	1	2
Ecoracana	Ecoracana	ELECO.r07.1AG0020430	ELECO.r07.1BG0070280	0	0_14726	1A	32659110	32660001	+	1364	0	0_42459	1B	45182358	45183255	+	4901	92.9	269	19	0	1	269	1	269	5.1e-146	515	OG0002077	FALSE	paralog	OG0002077	1	2
Ecoracana	Ecoracana	ELECO.r07.1AG0020460	ELECO.r07.1BG0070290	0	0_14521	1A	32734015	32735301	+	1365	0	0_43618	1B	45192532	45193929	+	4902	96.3	429	16	0	1	429	38	466	2.2e-239	825.9	OG0021492	FALSE	paralog	OG0021492	1	2
Ecoracana	Ecoracana	ELECO.r07.1AG0020480	ELECO.r07.1BG0070300	0	0_15849	1A	32833946	32835856	+	1367	0	0_42996	1B	45340024	45341925	+	4903	92.3	640	40	5	1	637	1	634	1.5e-276	949.9	OG0021608	FALSE	paralog	OG0021608	1	2
Ecoracana	Ecoracana	ELECO.r07.1AG0020510	ELECO.r07.1BG0070350	0	0_17096	1A	32919013	32920146	-	1370	0	0_43865	1B	45450472	45451611	-	4906	97.6	380	7	1	1	378	1	380	3.1e-181	632.5	OG0010118	FALSE	paralog	OG0010118	1	2
Ecoracana	Ecoracana	ELECO.r07.1AG0020520	ELECO.r07.1BG0070360	0	0_14682	1A	32920832	32921994	+	1371	0	0_43995	1B	45452268	45453415	+	4907	97.3	262	4	1	1	262	1	259	4.1e-140	495.4	OG0017198	FALSE	paralog	OG0017198	1	2
Ecoracana	Ecoracana	ELECO.r07.1AG0020550	ELECO.r07.1BG0070390	0	0_16768	1A	32932658	32935736	+	1372	0	0_43386	1B	45489863	45493013	+	4909	97.1	239	7	0	1	239	1	239	9.3e-123	437.6	OG0009928	FALSE	paralog	OG0009928	1	2
Ecoracana	Ecoracana	ELECO.r07.1AG0020560	ELECO.r07.1BG0070400	0	0_15756	1A	32937153	32938859	+	1373	0	0_41900	1B	45494405	45496087	+	4910	87.4	325	14	2	1	325	1	298	5.4e-158	555.1	OG0009347	FALSE	paralog	OG0009347	1	2
Ecoracana	Ecoracana	ELECO.r07.1AG0020570	ELECO.r07.1BG0070410	0	0_17220	1A	32941046	32942127	-	1374	0	0_43572	1B	45498468	45499564	-	4911	99.3	138	1	0	1	138	1	138	1.2e-61	233.8	OG0010194	FALSE	paralog	OG0010194	1	2
Ecoracana	Ecoracana	ELECO.r07.1AG0020580	ELECO.r07.1BG0070420	0	0_16163	1A	32979279	32982848	-	1375	0	0_44676	1B	45524357	45527924	-	4912	96.9	389	10	1	1	389	1	387	9.2e-213	737.3	OG0009583	FALSE	paralog	OG0009583	1	2
Ecoracana	Ecoracana	ELECO.r07.1AG0020610	ELECO.r07.1BG0070480	0	0_14572	1A	33004564	33006389	-	1376	0	0_43784	1B	45587880	45589709	-	4913	97.9	326	7	0	1	326	1	326	9.9e-160	560.8	OG0008672	FALSE	paralog	OG0008672	1	2
Ecoracana	Ecoracana	ELECO.r07.1AG0020620	ELECO.r07.1BG0070490	0	0_16372	1A	33097069	33098620	+	1377	0	0_42669	1B	45762450	45763976	+	4914	80.4	388	56	4	1	383	1	373	3.1e-173	605.9	OG0009707	FALSE	paralog	OG0009707	1	2
Ecoracana	Ecoracana	ELECO.r07.1AG0020650	ELECO.r07.1BG0070500	0	0_15527	1A	33215096	33217316	-	1379	0	0_43663	1B	45772456	45774372	-	4915	83.9	248	30	3	13	250	1	248	5.7e-91	332	OG0009213	FALSE	paralog	OG0009213	1	2
Ecoracana	Ecoracana	ELECO.r07.1AG0020670	ELECO.r07.1BG0070510	0	0_16164	1A	33258271	33261010	-	1380	0	0_43151	1B	45777639	45780459	-	4916	79.6	834	125	9	1	798	1	825	6.2e-272	934.9	OG0009584	FALSE	paralog	OG0009584	1	2
Ecoracana	Ecoracana	ELECO.r07.1AG0020690	ELECO.r07.1BG0070540	0	0_17329	1A	33276799	33278748	+	1382	0	0_43604	1B	45859425	45861364	+	4918	89	362	22	2	1	351	1	355	1.8e-119	427.2	OG0010263	FALSE	paralog	OG0010263	1	2
Ecoracana	Ecoracana	ELECO.r07.1AG0020700	ELECO.r07.1BG0070550	0	0_17010	1A	33279564	33282546	-	1383	0	0_42222	1B	45862164	45865129	-	4919	95.4	281	8	1	1	281	1	276	5.2e-141	498.4	OG0010060	FALSE	paralog	OG0010060	1	2
Ecoracana	Ecoracana	ELECO.r07.1AG0020710	ELECO.r07.1BG0070560	0	0_16821	1A	33283962	33291160	+	1384	0	0_43024	1B	45866523	45873725	+	4920	96.4	478	17	0	1	478	1	478	4.7e-267	917.9	OG0009962	FALSE	paralog	OG0009962	1	2
Ecoracana	Ecoracana	ELECO.r07.1AG0020720	ELECO.r07.1BG0070570	0	0_17406	1A	33292857	33295987	-	1385	0	0_42580	1B	45875262	45878397	-	4921	98.9	570	6	0	1	570	1	570	0	1141.7	OG0017519	FALSE	paralog	OG0017519	1	2
Ecoracana	Ecoracana	ELECO.r07.1AG0020740	ELECO.r07.1BG0070590	0	0_16693	1A	33318193	33322317	-	1386	0	0_41736	1B	45890669	45894816	-	4922	99.5	429	2	0	1	429	1	429	1.1e-248	856.7	OG0002178	FALSE	paralog	OG0002178	1	2
Ecoracana	Ecoracana	ELECO.r07.1AG0020820	ELECO.r07.1BG0070610	0	0_15030	1A	33412971	33413321	+	1387	0	0_41315	1B	45914795	45915609	+	4924	85.5	117	17	0	1	117	126	242	2.1e-51	199.5	OG0008925	FALSE	paralog	OG0008925	1	2
Ecoracana	Ecoracana	ELECO.r07.1AG0020840	ELECO.r07.1BG0070630	0	0_15145	1A	33434274	33437705	+	1388	0	0_42442	1B	45929160	45933009	+	4926	97.2	688	19	0	1	688	1	688	0	1353.6	OG0008991	FALSE	paralog	OG0008991	1	2
Ecoracana	Ecoracana	ELECO.r07.1AG0020850	ELECO.r07.1BG0070640	0	0_14217	1A	33440187	33444484	-	1389	0	0_43388	1B	45935219	45939513	-	4927	94.9	798	33	1	1	798	1	790	0	1180.2	OG0008459	FALSE	paralog	OG0008459	1	2
Ecoracana	Ecoracana	ELECO.r07.1AG0020860	ELECO.r07.1BG0070650	0	0_14329	1A	33472933	33485055	+	1390	0	0_42036	1B	45981780	45996663	+	4928	95.9	678	28	0	1	678	1	678	0	1241.9	OG0008527	FALSE	paralog	OG0008527	1	2
Ecoracana	Ecoracana	ELECO.r07.1AG0020890	ELECO.r07.1BG0070670	0	0_17317	1A	33501272	33503460	-	1391	0	0_43526	1B	46019605	46021810	-	4929	95.1	426	21	0	1	426	1	426	1.7e-244	842.8	OG0010252	FALSE	paralog	OG0010252	1	2
Ecoracana	Ecoracana	ELECO.r07.1AG0020930	ELECO.r07.1BG0070940	0	0_16871	1A	33567243	33569541	+	1393	0	0_42533	1B	46453128	46455424	-	4949	94	504	25	2	1	503	1	500	3.7e-246	848.6	OG0009992	FALSE	paralog	OG0009992	1	2
Ecoracana	Ecoracana	ELECO.r07.1AG0020950	ELECO.r07.1BG0070930	0	0_17485	1A	33598943	33607122	+	1394	0	0_42817	1B	46361946	46375105	-	4948	86.1	555	45	1	30	584	87	609	4.9e-266	914.8	OG0010345	FALSE	paralog	OG0010345	1	2
Ecoracana	Ecoracana	ELECO.r07.1AG0021020	ELECO.r07.1BG0070880	0	0_15549	1A	33704265	33706743	-	1397	0	0_43600	1B	46198838	46201430	+	4945	100	204	0	0	1	204	1	204	1.1e-113	407.1	OG0009227	FALSE	paralog	OG0009227	1	2
Ecoracana	Ecoracana	ELECO.r07.1AG0021040	ELECO.r07.1BG0070870	0	0_17246	1A	33719526	33720416	+	1398	0	0_43168	1B	46177633	46178550	-	4944	85.4	267	30	4	34	294	37	300	2e-119	426.8	OG0017501	FALSE	paralog	OG0017501	1	2
Ecoracana	Ecoracana	ELECO.r07.1AG0021060	ELECO.r07.1BG0070830	0	0_17383	1A	33724730	33725800	+	1400	0	0_41966	1B	46155577	46156554	-	4941	94	319	17	1	1	317	1	319	1.1e-172	604	OG0021729	FALSE	paralog	OG0021729	1	2
Ecoracana	Ecoracana	ELECO.r07.1AG0021140	ELECO.r07.1BG0070780	0	0_16055	1A	33793982	33798141	+	1402	0	0_43427	1B	46083737	46087059	-	4936	100	205	0	0	1	205	1	205	4.1e-119	425.2	OG0009522	FALSE	paralog	OG0009522	1	2
Ecoracana	Ecoracana	ELECO.r07.1AG0021170	ELECO.r07.1BG0070750	0	0_16323	1A	33850939	33855237	+	1404	0	0_44272	1B	46052739	46056804	-	4934	97.3	490	12	1	1	489	1	490	1.3e-285	979.5	OG0009677	FALSE	paralog	OG0009677	1	2
Ecoracana	Ecoracana	ELECO.r07.1AG0021180	ELECO.r07.1BG0070740	0	0_14964	1A	33856502	33859198	-	1405	0	0_43974	1B	46048771	46051467	+	4933	99.2	899	7	0	1	899	1	899	0	1820.8	OG0021541	FALSE	paralog	OG0021541	1	2
Ecoracana	Ecoracana	ELECO.r07.1AG0021200	ELECO.r07.1BG0070980	0	0_17081	1A	33873253	33876477	-	1406	0	0_42880	1B	46534720	46537960	-	4951	98.2	282	5	0	1	282	1	282	2e-156	549.7	OG0017484	FALSE	paralog	OG0017484	1	2
Ecoracana	Ecoracana	ELECO.r07.1AG0021210	ELECO.r07.1BG0070990	0	0_16204	1A	33878898	33884943	-	1407	0	0_41882	1B	46540753	46546808	-	4952	94.6	926	50	0	1	926	1	926	0	1456.4	OG0021635	FALSE	paralog	OG0021635	1	2
Ecoracana	Ecoracana	ELECO.r07.1AG0021220	ELECO.r07.1BG0071010	0	0_15938	1A	33888902	33892067	-	1408	0	0_42388	1B	46560659	46565122	-	4953	99.7	299	1	0	1	299	1	299	2.2e-166	582.8	OG0009456	FALSE	paralog	OG0009456	1	2
Ecoracana	Ecoracana	ELECO.r07.1AG0021230	ELECO.r07.1BG0071020	0	0_14447	1A	33893501	33896190	+	1409	0	0_43322	1B	46568271	46571625	+	4954	99.5	222	1	0	1	222	1	222	1.2e-113	407.1	OG0008601	FALSE	paralog	OG0008601	1	2
Ecoracana	Ecoracana	ELECO.r07.1AG0021240	ELECO.r07.1BG0071030	0	0_14246	1A	33923974	33929285	+	1410	0	0_41627	1B	46634907	46640439	+	4955	96.2	557	21	0	1	557	1	557	2.79999999999768e-313	1071.6	OG0021472	FALSE	paralog	OG0021472	1	2
Ecoracana	Ecoracana	ELECO.r07.1AG0021250	ELECO.r07.1BG0071040	0	0_15951	1A	33930186	33933379	-	1411	0	0_44010	1B	46641322	46647845	-	4956	99.4	177	1	0	1	177	1	177	2.4e-104	375.9	OG0009464	FALSE	paralog	OG0009464	1	2
Ecoracana	Ecoracana	ELECO.r07.1AG0021260	ELECO.r07.1BG0071050	0	0_14890	1A	33934844	33935329	-	1412	0	0_43610	1B	46649595	46650074	-	4957	84	162	24	1	1	162	1	160	8.4e-43	171.4	OG0008843	FALSE	paralog	OG0008843	1	2
Ecoracana	Ecoracana	ELECO.r07.1AG0021270	ELECO.r07.1BG0071070	0	0_15647	1A	33958739	33959378	-	1413	0	0_41672	1B	46712088	46712729	-	4958	99.3	152	1	0	1	152	1	152	3.5e-83	305.4	OG0017315	FALSE	paralog	OG0017315	1	2
Ecoracana	Ecoracana	ELECO.r07.1AG0021280	ELECO.r07.1BG0071100	0	0_15717	1A	33973083	33975604	-	1414	0	0_41938	1B	46741206	46744407	-	4959	97.1	171	5	0	1	171	1	171	4.2e-93	338.6	OG0009323	FALSE	paralog	OG0009323	1	2
Ecoracana	Ecoracana	ELECO.r07.1AG0021290	ELECO.r07.1BG0071110	0	0_16473	1A	33977206	33977448	+	1415	0	0_43646	1B	46745947	46746189	+	4960	93.8	81	5	0	1	81	1	81	4e-17	85.1	OG0009762	FALSE	paralog	OG0009762	1	2
Ecoracana	Ecoracana	ELECO.r07.1AG0021340	ELECO.r07.1BG0071150	0	0_17253	1A	34020891	34022243	-	1420	0	0_42643	1B	46777758	46779071	-	4964	84.2	165	11	5	285	446	284	436	8.2e-64	242.7	OG0010211	FALSE	paralog	OG0010211	1	2
Ecoracana	Ecoracana	ELECO.r07.1AG0021350	ELECO.r07.1BG0071220	0	0_16844	1A	34096544	34100019	+	1421	0	0_41277	1B	47125239	47128675	+	4967	98	408	8	0	86	493	86	493	1.1e-234	810.4	OG0021686	FALSE	paralog	OG0021686	1	2
Ecoracana	Ecoracana	ELECO.r07.1AG0021360	ELECO.r07.1BG0071230	0	0_15464	1A	34102787	34108856	-	1422	0	0_43657	1B	47129981	47135199	-	4968	93	342	24	0	1	342	1	342	7.1e-185	644.4	OG0009178	FALSE	paralog	OG0009178	1	2
Ecoracana	Ecoracana	ELECO.r07.1AG0021370	ELECO.r07.1BG0071240	0	0_14478	1A	34111601	34111981	-	1423	0	0_41634	1B	47138728	47139099	-	4969	92.1	127	7	1	1	127	1	124	1.3e-27	120.6	OG0008618	FALSE	paralog	OG0008618	1	2
Ecoracana	Ecoracana	ELECO.r07.1AG0021450	ELECO.r07.1BG0071360	0	0_15426	1A	34161959	34166534	+	1426	0	0_43714	1B	47603410	47606981	+	4973	96.6	473	16	0	1	473	1	473	6.7e-266	914.1	OG0009150	FALSE	paralog	OG0009150	1	2
Ecoracana	Ecoracana	ELECO.r07.1AG0021490	ELECO.r07.1BG0071420	0	0_17090	1A	34213338	34213907	-	1428	0	0_42213	1B	48031577	48032269	-	4974	64.8	233	19	5	17	190	3	231	2.3e-68	256.5	OG0010114	FALSE	paralog	OG0010114	1	2
Ecoracana	Ecoracana	ELECO.r07.1AG0021520	ELECO.r07.1BG0071440	0	0_15645	1A	34235043	34237169	-	1430	0	0_44401	1B	48063849	48066189	-	4976	90.9	572	35	7	1	559	1	568	8.2e-263	904	OG0009287	FALSE	paralog	OG0009287	1	2
Ecoracana	Ecoracana	ELECO.r07.1AG0021530	ELECO.r07.1BG0071480	0	0_16544	1A	34250957	34252957	+	1431	0	0_44420	1B	48091420	48093715	+	4977	97.7	341	8	0	1	341	1	341	9e-188	654.1	OG0009804	FALSE	paralog	OG0009804	1	2
Ecoracana	Ecoracana	ELECO.r07.1AG0021540	ELECO.r07.1BG0071490	0	0_14391	1A	34253907	34257431	-	1432	0	0_41245	1B	48094724	48098570	-	4978	93.6	264	17	0	1	264	1	264	3.4e-126	449.1	OG0008563	FALSE	paralog	OG0008563	1	2
Ecoracana	Ecoracana	ELECO.r07.1AG0021550	ELECO.r07.1BG0071500	0	0_15445	1A	34259789	34261602	+	1433	0	0_42720	1B	48101003	48102788	+	4979	93.8	146	6	1	1	146	1	143	5.7e-67	251.5	OG0009160	FALSE	paralog	OG0009160	1	2
Ecoracana	Ecoracana	ELECO.r07.1AG0021590	ELECO.r07.1BG0071520	0	0_16756	1A	34344345	34345647	+	1434	0	0_43261	1B	48109752	48114726	+	4981	93.6	358	23	0	40	397	1	358	3.7e-177	619	OG0009920	FALSE	paralog	OG0009920	1	2
Ecoracana	Ecoracana	ELECO.r07.1AG0021600	ELECO.r07.1BG0071530	0	0_14322	1A	34396309	34398940	+	1435	0	0_44463	1B	48199582	48202238	+	4982	82.2	394	42	6	43	413	43	431	5.8e-165	578.6	OG0008524	FALSE	paralog	OG0008524	1	2
Ecoracana	Ecoracana	ELECO.r07.1AG0021610	ELECO.r07.1BG0071540	0	0_16183	1A	34406944	34410791	-	1436	0	0_41140	1B	48207107	48210879	-	4983	98.4	312	5	0	86	397	85	396	3e-174	609.4	OG0009595	FALSE	paralog	OG0009595	1	2
Ecoracana	Ecoracana	ELECO.r07.1AG0021620	ELECO.r07.1BG0071550	0	0_16853	1A	34411373	34415995	-	1437	0	0_41852	1B	48211430	48216976	-	4984	100	400	0	0	1	400	1	400	1.7e-233	806.2	OG0021687	FALSE	paralog	OG0021687	1	2
Ecoracana	Ecoracana	ELECO.r07.1AG0021640	ELECO.r07.1BG0071600	0	0_14514	1A	34457565	34459598	-	1438	0	0_44341	1B	48279039	48281187	-	4986	95.9	319	13	0	1	319	1	319	5.3e-166	581.6	OG0021489	FALSE	paralog	OG0021489	1	2
Ecoracana	Ecoracana	ELECO.r07.1AG0021740	ELECO.r07.1BG0071680	0	0_14355	1A	34686980	34689651	-	1444	0	0_43973	1B	48347310	48351691	-	4991	97.4	344	9	0	1	344	1	344	2.8e-173	605.9	OG0008542	FALSE	paralog	OG0008542	1	2
Ecoracana	Ecoracana	ELECO.r07.1AG0021750	ELECO.r07.1BG0071700	0	0_14381	1A	34706532	34707461	-	1445	0	0_41171	1B	48358362	48359285	-	4992	97	236	7	0	1	236	1	236	6.2e-95	345.5	OG0008557	FALSE	paralog	OG0008557	1	2
Ecoracana	Ecoracana	ELECO.r07.1AG0021770	ELECO.r07.1BG0071720	0	0_14966	1A	34746884	34750346	+	1447	0	0_42174	1B	48382181	48385753	+	4994	96.2	397	13	2	1	395	1	397	2.3e-139	493.4	OG0008886	FALSE	paralog	OG0008886	1	2
Ecoracana	Ecoracana	ELECO.r07.1AG0021780	ELECO.r07.1BG0071730	0	0_14270	1A	34751088	34765479	-	1448	0	0_41327	1B	48386495	48400361	-	4995	99.6	1206	5	0	1	1206	1	1206	0	2426.4	OG0008495	FALSE	paralog	OG0008495	1	2
Ecoracana	Ecoracana	ELECO.r07.1AG0021790	ELECO.r07.1BG0071740	0	0_17158	1A	34767589	34771142	-	1449	0	0_42310	1B	48402867	48406422	-	4996	90	661	62	3	35	694	46	703	1.1e-227	787.7	OG0010158	FALSE	paralog	OG0010158	1	2
Ecoracana	Ecoracana	ELECO.r07.1AG0021800	ELECO.r07.1BG0071750	0	0_16503	1A	34783415	34787447	-	1450	0	0_42337	1B	48440544	48443877	-	4997	98.2	271	5	0	10	280	1	271	1.5e-151	533.5	OG0017425	FALSE	paralog	OG0017425	1	2
Ecoracana	Ecoracana	ELECO.r07.1AG0021810	ELECO.r07.1BG0071760	0	0_14180	1A	34803396	34811655	+	1451	0	0_43400	1B	48479518	48495191	+	4998	86.9	1110	38	6	1	1008	17	1121	0	1753.4	OG0017132	FALSE	paralog	OG0017132	1	2
Ecoracana	Ecoracana	ELECO.r07.1AG0021820	ELECO.r07.1BG0069800	0	0_16659	1A	34812106	34816893	+	1452	0	0_41761	1B	43602497	43604296	+	4881	29.2	514	192	4	81	428	1077	1584	1.1e-52	205.7	OG0009868	FALSE	paralog	OG0009868	1	2
Ecoracana	Ecoracana	ELECO.r07.1AG0021840	ELECO.r07.1BG0071770	0	0_15719	1A	34842261	34844733	+	1454	0	0_43704	1B	48527546	48530032	+	4999	96.3	300	9	2	1	298	1	300	4.1e-144	508.8	OG0009324	FALSE	paralog	OG0009324	1	2
Ecoracana	Ecoracana	ELECO.r07.1AG0021850	ELECO.r07.1BG0071780	0	0_14373	1A	34873827	34875775	+	1455	0	0_42296	1B	48579329	48581127	+	5000	83.9	143	23	0	1	143	1	143	1.5e-27	120.6	OG0008553	FALSE	paralog	OG0008553	1	2
Ecoracana	Ecoracana	ELECO.r07.1AG0021860	ELECO.r07.1BG0071790	0	0_17505	1A	34878079	34878898	+	1456	0	0_44223	1B	48581795	48584242	+	5001	95.6	136	6	0	1	136	139	274	1.9e-72	269.6	OG0010353	FALSE	paralog	OG0010353	1	2
Ecoracana	Ecoracana	ELECO.r07.1AG0021870	ELECO.r07.1BG0071800	0	0_16917	1A	34879940	34882362	-	1457	0	0_42249	1B	48585118	48590431	-	5002	50	374	30	3	1	374	1	217	6.5e-89	325.9	OG0021693	FALSE	paralog	OG0021693	1	2
Ecoracana	Ecoracana	ELECO.r07.1AG0021880	ELECO.r07.1BG0071840	0	0_14633	1A	34916753	34918129	+	1458	0	0_43357	1B	48655126	48656508	+	5004	94.8	461	22	2	1	459	1	461	1.3e-258	889.8	OG0021503	FALSE	paralog	OG0021503	1	2
Ecoracana	Ecoracana	ELECO.r07.1AG0021930	ELECO.r07.1BG0071890	0	0_16606	1A	35010958	35011986	+	1461	0	0_43823	1B	48690060	48691092	+	5006	93.5	306	17	1	1	303	1	306	8.9e-171	597.4	OG0009841	FALSE	paralog	OG0009841	1	2
Ecoracana	Ecoracana	ELECO.r07.1AG0021940	ELECO.r07.1BG0071900	0	0_16978	1A	35020425	35024138	-	1462	0	0_43521	1B	48748809	48752447	-	5007	85	686	85	8	1	682	1	672	7.7e-223	771.5	OG0010041	FALSE	paralog	OG0010041	1	2
Ecoracana	Ecoracana	ELECO.r07.1AG0021950	ELECO.r07.1BG0071910	0	0_17441	1A	35026449	35030193	+	1463	0	0_43752	1B	48760512	48764043	+	5008	98.5	536	8	0	1	536	1	536	1.29999999999998e-310	1062.8	OG0010313	FALSE	paralog	OG0010313	1	2
Ecoracana	Ecoracana	ELECO.r07.1AG0021960	ELECO.r07.1BG0071920	0	0_17344	1A	35030858	35033353	+	1464	0	0_43723	1B	48764682	48767238	+	5009	94.6	745	17	7	1	733	1	734	0	1291.2	OG0010270	FALSE	paralog	OG0010270	1	2
Ecoracana	Ecoracana	ELECO.r07.1AG0022020	ELECO.r07.1BG0072010	0	0_15904	1A	35177843	35179513	+	1466	0	0_43706	1B	48859754	48861430	+	5014	98.5	471	4	1	90	557	89	559	4.8e-231	798.5	OG0021613	FALSE	paralog	OG0021613	1	2
Ecoracana	Ecoracana	ELECO.r07.1AG0022030	ELECO.r07.1BG0072020	0	0_14376	1A	35185482	35189320	+	1467	0	0_41819	1B	48880304	48884120	+	5015	95.2	483	22	1	1	482	1	483	6.8e-258	887.5	OG0008555	FALSE	paralog	OG0008555	1	2
Ecoracana	Ecoracana	ELECO.r07.1AG0022060	ELECO.r07.1BG0072170	0	0_16964	1A	35231255	35233878	+	1470	0	0_42544	1B	49706963	49709583	+	5017	88.9	296	33	0	1	296	1	296	8.5e-134	474.6	OG0002194	FALSE	paralog	OG0002194	1	2
Ecoracana	Ecoracana	ELECO.r07.1AG0022070	ELECO.r07.1BG0072210	0	0_15390	1A	35238357	35240459	+	1471	0	0_42944	1B	49763479	49765644	+	5018	83.3	639	72	6	89	701	93	722	3.2e-99	360.9	OG0009129	FALSE	paralog	OG0009129	1	2
Ecoracana	Ecoracana	ELECO.r07.1AG0022080	ELECO.r07.1BG0072220	0	0_17366	1A	35258441	35262132	-	1472	0	0_44079	1B	49773283	49776971	-	5019	97.6	745	18	0	1	745	1	745	0	1326.2	OG0010280	FALSE	paralog	OG0010280	1	2
Ecoracana	Ecoracana	ELECO.r07.1AG0022100	ELECO.r07.1BG0072270	0	0_15781	1A	35266717	35278435	-	1473	0	0_41777	1B	49789458	49801162	-	5020	99.9	1530	1	0	1	1530	1	1530	0	2467.6	OG0017337	FALSE	paralog	OG0017337	1	2
Ecoracana	Ecoracana	ELECO.r07.1AG0022250	ELECO.r07.1BG0072410	0	0_16705	1A	35582172	35585948	+	1481	0	0_41770	1B	49965999	49970533	+	5029	99.2	373	3	0	1	373	1	373	4.8e-211	731.5	OG0009896	FALSE	paralog	OG0009896	1	2
Ecoracana	Ecoracana	ELECO.r07.1AG0022310	ELECO.r07.1BG0072610	0	0_14542	1A	35604708	35608314	+	1485	0	0_42314	1B	50267654	50271268	-	5043	93.6	702	18	1	1	702	1	675	0	1080.1	OG0008656	FALSE	paralog	OG0008656	1	2
Ecoracana	Ecoracana	ELECO.r07.1AG0022320	ELECO.r07.1BG0072600	0	0_17367	1A	35618556	35626118	+	1486	0	0_41805	1B	50255384	50263138	-	5042	98.9	705	8	0	1	705	5	709	0	1354.3	OG0010281	FALSE	paralog	OG0010281	1	2
Ecoracana	Ecoracana	ELECO.r07.1AG0022330	ELECO.r07.1BG0072590	0	0_16802	1A	35627011	35628267	-	1487	0	0_43058	1B	50253518	50254561	+	5041	91.8	304	22	3	118	418	16	319	1.6e-165	580.5	OG0009953	FALSE	paralog	OG0009953	1	2
Ecoracana	Ecoracana	ELECO.r07.1AG0022490	ELECO.r07.1BG0072520	0	0_15517	1A	35791232	35793358	-	1490	0	0_44393	1B	50037571	50039695	+	5039	97.3	452	12	0	1	452	1	452	5.5e-225	778.1	OG0009207	FALSE	paralog	OG0009207	1	2
Ecoracana	Ecoracana	ELECO.r07.1AG0022520	ELECO.r07.1BG0072470	0	0_17527	1A	35810494	35813868	-	1492	0	0_41348	1B	50005589	50008927	+	5035	94.4	1126	49	7	1	1125	1	1113	0	1777.7	OG0010368	FALSE	paralog	OG0010368	1	2
Ecoracana	Ecoracana	ELECO.r07.1AG0022530	ELECO.r07.1BG0072460	0	0_15595	1A	35816792	35817400	-	1493	0	0_43783	1B	50001866	50002474	+	5034	97.1	174	3	1	1	174	1	172	2e-74	276.6	OG0002124	FALSE	paralog	OG0002124	1	2
Ecoracana	Ecoracana	ELECO.r07.1AG0022550	ELECO.r07.1BG0072450	0	0_14837	1A	35953800	35954606	-	1494	0	0_42939	1B	49997684	49998490	+	5033	79.6	269	55	0	1	269	1	269	5.4e-111	398.7	OG0002081	FALSE	paralog	OG0002081	1	2
Ecoracana	Ecoracana	ELECO.r07.1AG0022570	ELECO.r07.1BG0072620	0	0_16993	1A	35968460	35970395	-	1495	0	0_41177	1B	50285329	50287242	-	5044	98.9	276	3	0	1	276	1	276	2.6e-153	539.3	OG0010051	FALSE	paralog	OG0010051	1	2
Ecoracana	Ecoracana	ELECO.r07.1AG0022580	ELECO.r07.1BG0072630	0	0_17113	1A	35971028	35972005	-	1496	0	0_44702	1B	50287869	50288857	-	5045	98	299	4	1	1	297	1	299	1.8e-147	520	OG0010128	FALSE	paralog	OG0010128	1	2
Ecoracana	Ecoracana	ELECO.r07.1AG0022610	ELECO.r07.1BG0072640	0	0_16140	1A	35976146	35980724	-	1497	0	0_41725	1B	50295228	50299852	-	5046	94.7	486	18	1	1	486	1	478	5.3e-266	914.4	OG0009569	FALSE	paralog	OG0009569	1	2
Ecoracana	Ecoracana	ELECO.r07.1AG0022620	ELECO.r07.1BG0073460	0	0_14309	1A	35984522	35986660	+	1498	0	0_42568	1B	51828962	51831153	-	5087	98.9	261	3	0	1	261	1	261	7.9e-152	534.3	OG0021476	FALSE	paralog	OG0021476	1	2
Ecoracana	Ecoracana	ELECO.r07.1AG0022640	ELECO.r07.1BG0073440	0	0_16591	1A	35989017	35993926	+	1500	0	0_44052	1B	51819589	51823595	-	5086	91	321	27	1	1	319	1	321	2.4e-150	529.6	OG0009833	FALSE	paralog	OG0009833	1	2
Ecoracana	Ecoracana	ELECO.r07.1AG0022660	ELECO.r07.1BG0073410	0	0_15460	1A	36000905	36003609	-	1502	0	0_43655	1B	51809751	51812268	+	5084	98.8	166	2	0	1	166	1	166	1.3e-91	333.6	OG0009174	FALSE	paralog	OG0009174	1	2
Ecoracana	Ecoracana	ELECO.r07.1AG0022680	ELECO.r07.1BG0073390	0	0_16615	1A	36015096	36017559	-	1503	0	0_41844	1B	51792208	51794721	+	5083	90.7	419	39	0	9	427	11	429	1.1e-203	707.2	OG0009843	FALSE	paralog	OG0009843	1	2
Ecoracana	Ecoracana	ELECO.r07.1AG0022690	ELECO.r07.1BG0073380	0	0_15669	1A	36017814	36019301	+	1504	0	0_43134	1B	51790482	51791956	-	5082	98.7	76	1	0	1	76	1	76	7.4e-34	140.6	OG0009298	FALSE	paralog	OG0009298	1	2
Ecoracana	Ecoracana	ELECO.r07.1AG0022710	ELECO.r07.1BG0073370	0	0_15640	1A	36029173	36030170	+	1505	0	0_43757	1B	51787588	51788587	-	5081	95.8	261	11	0	1	261	1	261	2.5e-145	512.7	OG0009283	FALSE	paralog	OG0009283	1	2
Ecoracana	Ecoracana	ELECO.r07.1AG0022720	ELECO.r07.1BG0073360	0	0_16692	1A	36032681	36036099	+	1506	0	0_44360	1B	51781480	51784923	-	5080	96.7	243	8	0	1	243	1	243	1.9e-130	463.4	OG0009889	FALSE	paralog	OG0009889	1	2
Ecoracana	Ecoracana	ELECO.r07.1AG0022730	ELECO.r07.1BG0073330	0	0_16218	1A	36038784	36040391	-	1507	0	0_41141	1B	51778325	51779164	+	5079	94.5	220	12	0	1	220	1	220	1.9e-83	308.1	OG0001259	FALSE	paralog	OG0001259	1	2
Ecoracana	Ecoracana	ELECO.r07.1AG0022740	ELECO.r07.1BG0073320	0	0_16902	1A	36041711	36043176	+	1508	0	0_44499	1B	51774756	51776918	-	5078	75.2	371	35	5	89	459	103	416	7.7e-142	501.9	OG0021691	FALSE	paralog	OG0021691	1	2
Ecoracana	Ecoracana	ELECO.r07.1AG0022810	ELECO.r07.1BG0073260	0	0_14568	1A	36205251	36206436	+	1509	0	0_44066	1B	51700427	51701616	-	5075	98.5	197	3	0	1	197	1	197	1.1e-108	390.6	OG0008670	FALSE	paralog	OG0008670	1	2
Ecoracana	Ecoracana	ELECO.r07.1AG0022820	ELECO.r07.1BG0073250	0	0_15760	1A	36207687	36208774	+	1510	0	0_43036	1B	51697484	51698559	-	5074	99.5	188	1	0	1	188	1	188	1.3e-66	250.8	OG0009349	FALSE	paralog	OG0009349	1	2
Ecoracana	Ecoracana	ELECO.r07.1AG0022830	ELECO.r07.1BG0073240	0	0_14248	1A	36209745	36212927	-	1511	0	0_44112	1B	51693311	51696493	+	5073	96.9	1061	33	0	1	1061	1	1061	0	1992.2	OG0008478	FALSE	paralog	OG0008478	1	2
Ecoracana	Ecoracana	ELECO.r07.1AG0022860	ELECO.r07.1BG0073220	0	0_16851	1A	36279357	36283168	+	1513	0	0_43032	1B	51667455	51671254	-	5072	99	387	4	0	1	387	1	387	2e-228	789.3	OG0009979	FALSE	paralog	OG0009979	1	2
Ecoracana	Ecoracana	ELECO.r07.1AG0022880	ELECO.r07.1BG0073210	0	0_15154	1A	36293826	36296239	+	1514	0	0_44622	1B	51658499	51660915	-	5071	90.2	481	18	3	23	474	1	481	1.3e-245	846.7	OG0021559	FALSE	paralog	OG0021559	1	2
Ecoracana	Ecoracana	ELECO.r07.1AG0022890	ELECO.r07.1BG0073180	0	0_15309	1A	36302580	36307929	+	1515	0	0_43080	1B	51611669	51621074	-	5070	98	505	10	0	1	505	1	505	1.7e-291	999.2	OG0009083	FALSE	paralog	OG0009083	1	2
Ecoracana	Ecoracana	ELECO.r07.1AG0022900	ELECO.r07.1BG0073170	0	0_17576	1A	36348033	36351588	+	1516	0	0_42186	1B	51589376	51593212	-	5069	98	504	10	0	1	504	1	504	1.2e-289	993	OG0010393	FALSE	paralog	OG0010393	1	2
Ecoracana	Ecoracana	ELECO.r07.1AG0022920	ELECO.r07.1BG0073120	0	0_15755	1A	36444029	36449179	-	1517	0	0_43490	1B	51537162	51540867	+	5068	66.7	153	28	1	1	153	1	130	1e-42	171	OG0000176	FALSE	paralog	OG0000176	1	2
Ecoracana	Ecoracana	ELECO.r07.1AG0022930	ELECO.r07.1BG0073110	0	0_17472	1A	36450729	36451442	+	1518	0	0_42185	1B	51523205	51523918	-	5067	94.1	238	14	0	1	238	1	238	1.7e-121	433.3	OG0010336	FALSE	paralog	OG0010336	1	2
Ecoracana	Ecoracana	ELECO.r07.1AG0022940	ELECO.r07.1BG0073100	0	0_16476	1A	36456583	36465176	-	1519	0	0_43796	1B	51512290	51521536	+	5066	95.2	997	19	2	1	997	1	968	0	1837.4	OG0009765	FALSE	paralog	OG0009765	1	2
Ecoracana	Ecoracana	ELECO.r07.1AG0022960	ELECO.r07.1BG0073090	0	0_16528	1A	36482678	36505467	+	1520	0	0_41402	1B	51482931	51507382	-	5065	97.7	2437	55	0	1	2437	1	2437	0	4663.6	OG0009793	FALSE	paralog	OG0009793	1	2
Ecoracana	Ecoracana	ELECO.r07.1AG0022970	ELECO.r07.1BG0073080	0	0_17463	1A	36511855	36512760	+	1521	0	0_41502	1B	51474136	51475135	-	5064	98.1	258	5	0	1	258	1	258	8.1e-144	507.7	OG0010329	FALSE	paralog	OG0010329	1	2
Ecoracana	Ecoracana	ELECO.r07.1AG0022980	ELECO.r07.1BG0073070	0	0_15280	1A	36515078	36517653	-	1522	0	0_41363	1B	51470501	51473071	+	5063	96.5	260	9	0	1	260	1	260	4.9e-141	498.4	OG0009066	FALSE	paralog	OG0009066	1	2
Ecoracana	Ecoracana	ELECO.r07.1AG0023000	ELECO.r07.1BG0073060	0	0_14193	1A	36648974	36652376	+	1523	0	0_43194	1B	51464671	51468218	-	5062	100	153	0	0	1	153	1	153	1.7e-82	303.1	OG0008446	FALSE	paralog	OG0008446	1	2
Ecoracana	Ecoracana	ELECO.r07.1AG0023030	ELECO.r07.1BG0073030	0	0_17005	1A	36668020	36669315	-	1524	0	0_42526	1B	51445168	51447544	+	5060	77.8	423	16	5	2	417	1	352	1.8e-177	620.2	OG0017479	FALSE	paralog	OG0017479	1	2
Ecoracana	Ecoracana	ELECO.r07.1AG0023060	ELECO.r07.1BG0073020	0	0_14468	1A	36700006	36700693	-	1525	0	0_43522	1B	51443668	51444196	+	5059	67.5	163	25	4	6	165	4	141	4.1e-55	212.6	OG0008613	FALSE	paralog	OG0008613	1	2
Ecoracana	Ecoracana	ELECO.r07.1AG0023120	ELECO.r07.1BG0072980	0	0_14789	1A	36728558	36733519	+	1527	0	0_42431	1B	51424864	51429740	-	5056	78	724	152	3	1	720	1	721	9e-238	821.2	OG0008785	FALSE	paralog	OG0008785	1	2
Ecoracana	Ecoracana	ELECO.r07.1AG0023130	ELECO.r07.1BG0072970	0	0_17548	1A	36735551	36736106	+	1528	0	0_41440	1B	51422234	51422792	-	5055	96.1	128	5	0	1	128	1	128	1.4e-64	243.4	OG0010377	FALSE	paralog	OG0010377	1	2
Ecoracana	Ecoracana	ELECO.r07.1AG0023140	ELECO.r07.1BG0072960	0	0_17120	1A	36738810	36739262	+	1529	0	0_41316	1B	51420893	51421345	-	5054	99.3	151	1	0	1	151	1	151	7.2e-81	297.7	OG0010133	FALSE	paralog	OG0010133	1	2
Ecoracana	Ecoracana	ELECO.r07.1AG0023170	ELECO.r07.1BG0072950	0	0_14560	1A	36768356	36770927	+	1530	0	0_43163	1B	51401636	51404587	-	5053	95.5	290	13	0	1	290	43	332	1.4e-160	563.5	OG0008664	FALSE	paralog	OG0008664	1	2
Ecoracana	Ecoracana	ELECO.r07.1AG0023180	ELECO.r07.1BG0072940	0	0_14873	1A	36771624	36773160	+	1531	0	0_41499	1B	51399225	51400761	-	5052	94.9	453	23	0	1	453	1	453	2.7e-248	855.5	OG0017221	FALSE	paralog	OG0017221	1	2
Ecoracana	Ecoracana	ELECO.r07.1AG0023190	ELECO.r07.1BG0072930	0	0_15714	1A	36775546	36777130	+	1532	0	0_43747	1B	51393339	51394925	-	5051	92.3	405	28	2	1	403	1	404	2.3e-214	742.7	OG0001249	FALSE	paralog	OG0001249	1	2
Ecoracana	Ecoracana	ELECO.r07.1AG0023340	ELECO.r07.1BG0073850	0	0_14859	1A	37209201	37213224	-	1539	0	0_43616	1B	52680052	52683287	-	5108	92	724	53	2	1	724	1	719	0	1196	OG0021527	FALSE	paralog	OG0021527	1	2
Ecoracana	Ecoracana	ELECO.r07.1AG0023370	ELECO.r07.1BG0073860	0	0_16472	1A	37254563	37256383	-	1540	0	0_42440	1B	52736587	52738415	-	5109	95.8	527	20	1	1	525	1	527	1.5e-282	969.5	OG0009761	FALSE	paralog	OG0009761	1	2
Ecoracana	Ecoracana	ELECO.r07.1AG0023380	ELECO.r07.1BG0073870	0	0_17353	1A	37266019	37267476	+	1541	0	0_41319	1B	52741147	52742595	+	5110	97.9	468	7	1	19	486	19	483	3.9e-261	898.3	OG0010275	FALSE	paralog	OG0010275	1	2
Ecoracana	Ecoracana	ELECO.r07.1AG0023390	ELECO.r07.1BG0073880	0	0_15525	1A	37272715	37274785	+	1542	0	0_41588	1B	52748706	52750728	+	5111	82.6	528	64	5	32	554	29	533	3.5e-192	669.5	OG0009212	FALSE	paralog	OG0009212	1	2
Ecoracana	Ecoracana	ELECO.r07.1AG0023400	ELECO.r07.1BG0073890	0	0_17433	1A	37275470	37277470	-	1543	0	0_41326	1B	52751481	52753474	-	5112	97.6	123	3	0	1	123	1	123	2.9e-64	242.3	OG0010309	FALSE	paralog	OG0010309	1	2
Ecoracana	Ecoracana	ELECO.r07.1AG0023420	ELECO.r07.1BG0073940	0	0_17302	1A	37314718	37320898	+	1544	0	0_41180	1B	52804070	52810153	+	5115	98.2	510	8	1	1	510	1	509	5.8e-292	1000.7	OG0010241	FALSE	paralog	OG0010241	1	2
Ecoracana	Ecoracana	ELECO.r07.1AG0023430	ELECO.r07.1BG0073950	0	0_15424	1A	37324399	37327090	+	1545	0	0_42288	1B	52812684	52815378	+	5116	98.3	526	9	0	1	526	1	526	3.2e-293	1005	OG0009149	FALSE	paralog	OG0009149	1	2
Ecoracana	Ecoracana	ELECO.r07.1AG0023450	ELECO.r07.1BG0073960	0	0_16246	1A	37330220	37331479	-	1546	0	0_42660	1B	52818659	52819909	-	5117	92.7	275	20	0	2	276	4	278	4e-154	542	OG0009631	FALSE	paralog	OG0009631	1	2
Ecoracana	Ecoracana	ELECO.r07.1AG0023460	ELECO.r07.1BG0073970	0	0_16205	1A	37335676	37336473	+	1547	0	0_42162	1B	52823122	52823919	+	5118	100	266	0	0	1	266	1	266	3.2e-156	548.9	OG0002153	FALSE	paralog	OG0002153	1	2
Ecoracana	Ecoracana	ELECO.r07.1AG0023500	ELECO.r07.1BG0074020	0	0_15835	1A	37605727	37609400	+	1549	0	0_43394	1B	52894734	52898369	+	5120	97.9	747	16	0	1	747	1	747	0	1403.7	OG0009392	FALSE	paralog	OG0009392	1	2
Ecoracana	Ecoracana	ELECO.r07.1AG0023510	ELECO.r07.1BG0074030	0	0_17256	1A	37630794	37634186	-	1550	0	0_42428	1B	52912005	52915377	-	5121	85.5	373	48	2	1	368	1	372	7.3e-111	398.7	OG0010214	FALSE	paralog	OG0010214	1	2
Ecoracana	Ecoracana	ELECO.r07.1AG0023530	ELECO.r07.1BG0074040	0	0_16534	1A	37668330	37669670	+	1552	0	0_41582	1B	52922505	52923845	+	5122	90.7	281	26	0	1	281	1	281	1.3e-136	483.8	OG0009797	FALSE	paralog	OG0009797	1	2
Ecoracana	Ecoracana	ELECO.r07.1AG0023630	ELECO.r07.1BG0074130	0	0_17332	1A	38005776	38008949	-	1556	0	0_42654	1B	53122162	53130126	-	5127	95.8	354	15	0	1	354	1	354	1.9e-196	682.9	OG0010264	FALSE	paralog	OG0010264	1	2
Ecoracana	Ecoracana	ELECO.r07.1AG0023640	ELECO.r07.1BG0074140	0	0_16005	1A	38012823	38014381	+	1557	0	0_43656	1B	53133586	53135241	+	5128	98.3	464	8	0	1	464	1	464	3.1e-258	888.6	OG0009497	FALSE	paralog	OG0009497	1	2
Ecoracana	Ecoracana	ELECO.r07.1AG0023650	ELECO.r07.1BG0074150	0	0_17083	1A	38014696	38020094	-	1558	0	0_41353	1B	53135555	53136888	-	5129	93.9	164	10	0	1	164	1	164	5.3e-85	311.6	OG0010107	FALSE	paralog	OG0010107	1	2
Ecoracana	Ecoracana	ELECO.r07.1AG0023660	ELECO.r07.1BG0074160	0	0_14253	1A	38021812	38024161	+	1559	0	0_42969	1B	53138478	53140820	+	5130	81.5	595	54	2	1	595	1	539	5.8e-251	864.8	OG0008483	FALSE	paralog	OG0008483	1	2
Ecoracana	Ecoracana	ELECO.r07.1AG0023680	ELECO.r07.1BG0074180	0	0_16981	1A	38029241	38032650	-	1561	0	0_41763	1B	53145596	53149019	-	5131	96.1	775	29	1	1	774	1	775	0	1422.9	OG0010043	FALSE	paralog	OG0010043	1	2
Ecoracana	Ecoracana	ELECO.r07.1AG0023690	ELECO.r07.1BG0074190	0	0_17141	1A	38034429	38038578	+	1562	0	0_42261	1B	53150367	53154489	+	5132	95.2	707	33	1	1	707	1	706	0	1342.4	OG0010145	FALSE	paralog	OG0010145	1	2
Ecoracana	Ecoracana	ELECO.r07.1AG0023700	ELECO.r07.1BG0074200	0	0_16546	1A	38044217	38044572	+	1563	0	0_42078	1B	53157616	53160123	+	5133	100	81	0	0	1	81	165	245	1.5e-40	162.9	OG0002170	FALSE	paralog	OG0002170	1	2
Ecoracana	Ecoracana	ELECO.r07.1AG0023730	ELECO.r07.1BG0074210	0	0_15128	1A	38078473	38078874	-	1564	0	0_44376	1B	53164672	53165073	-	5134	90.1	81	7	1	55	134	54	134	3.1e-35	146	OG0008983	FALSE	paralog	OG0008983	1	2
Ecoracana	Ecoracana	ELECO.r07.1AG0023740	ELECO.r07.1BG0074220	0	0_15503	1A	38080866	38081653	+	1565	0	0_43158	1B	53167257	53168046	+	5135	99.2	123	1	0	1	123	1	123	9.8e-68	253.8	OG0009198	FALSE	paralog	OG0009198	1	2
Ecoracana	Ecoracana	ELECO.r07.1AG0023760	ELECO.r07.1BG0074230	0	0_16406	1A	38108281	38109261	-	1567	0	0_42374	1B	53201569	53202555	-	5136	94.2	328	18	1	1	327	2	329	5.3e-153	538.5	OG0009725	FALSE	paralog	OG0009725	1	2
Ecoracana	Ecoracana	ELECO.r07.1AG0023800	ELECO.r07.1BG0074270	0	0_16160	1A	38136403	38136897	+	1570	0	0_44658	1B	53241393	53241899	+	5139	87	138	11	2	1	138	13	143	1.3e-22	104.4	OG0021632	FALSE	paralog	OG0021632	1	2
Ecoracana	Ecoracana	ELECO.r07.1AG0023830	ELECO.r07.1BG0074300	0	0_15076	1A	38141206	38143320	+	1571	0	0_41889	1B	53248042	53250154	+	5141	94.5	676	35	1	1	676	1	674	0	1241.9	OG0021551	FALSE	paralog	OG0021551	1	2
Ecoracana	Ecoracana	ELECO.r07.1AG0023840	ELECO.r07.1BG0074310	0	0_15021	1A	38143929	38153414	-	1572	0	0_44234	1B	53250753	53258580	-	5142	97.6	575	13	1	154	727	1	575	0	1103.2	OG0021548	FALSE	paralog	OG0021548	1	2
Ecoracana	Ecoracana	ELECO.r07.1AG0023850	ELECO.r07.1BG0074330	0	0_14614	1A	38155217	38156118	+	1573	0	0_43705	1B	53268015	53268720	+	5143	91.3	138	10	1	1	138	1	136	3.1e-68	255.8	OG0021502	FALSE	paralog	OG0021502	1	2
Ecoracana	Ecoracana	ELECO.r07.1AG0023860	ELECO.r07.1BG0074340	0	0_17218	1A	38159964	38163213	+	1574	0	0_41744	1B	53271551	53275055	+	5144	98.1	526	4	1	1	520	1	526	2.4e-293	1005.4	OG0010193	FALSE	paralog	OG0010193	1	2
Ecoracana	Ecoracana	ELECO.r07.1AG0023900	ELECO.r07.1BG0074360	0	0_17186	1A	38311461	38319772	-	1577	0	0_41346	1B	53286540	53294912	-	5145	93.3	896	59	1	1	896	1	895	0	1248.4	OG0001279	FALSE	paralog	OG0001279	1	2
Ecoracana	Ecoracana	ELECO.r07.1AG0023910	ELECO.r07.1BG0074370	0	0_14334	1A	38346050	38347888	+	1578	0	0_43122	1B	53301150	53302538	+	5146	86.6	462	60	1	1	462	1	460	3.7e-224	775.8	OG0008531	FALSE	paralog	OG0008531	1	2
Ecoracana	Ecoracana	ELECO.r07.1AG0023920	ELECO.r07.1BG0074390	0	0_15947	1A	38364154	38369365	-	1579	0	0_43733	1B	53309704	53314874	-	5147	97.8	685	12	2	1	685	1	682	4.4e-242	835.5	OG0009462	FALSE	paralog	OG0009462	1	2
Ecoracana	Ecoracana	ELECO.r07.1AG0023940	ELECO.r07.1BG0074700	0	0_14438	1A	38377382	38378131	+	1581	0	0_44390	1B	54464979	54465728	+	5155	87.6	251	29	2	1	250	1	250	2.8e-114	409.5	OG0008594	FALSE	paralog	OG0008594	1	2
Ecoracana	Ecoracana	ELECO.r07.1AG0024050	ELECO.r07.1BG0074750	0	0_15456	1A	38597009	38605051	-	1586	0	0_44686	1B	54493894	54501884	+	5160	98.8	1448	17	0	1	1448	1	1448	0	2772.3	OG0009171	FALSE	paralog	OG0009171	1	2
Ecoracana	Ecoracana	ELECO.r07.1AG0024060	ELECO.r07.1BG0074740	0	0_15009	1A	38612916	38613419	-	1587	0	0_41150	1B	54487965	54488423	+	5159	94.4	124	7	0	45	168	30	153	1.5e-58	223.8	OG0008909	FALSE	paralog	OG0008909	1	2
Ecoracana	Ecoracana	ELECO.r07.1AG0024080	ELECO.r07.1BG0074720	0	0_16060	1A	38620879	38626824	+	1589	0	0_43899	1B	54474178	54480404	-	5157	96.2	530	20	0	13	542	52	581	2.3e-217	753.1	OG0009526	FALSE	paralog	OG0009526	1	2
Ecoracana	Ecoracana	ELECO.r07.1AG0024090	ELECO.r07.1BG0074800	0	0_17346	1A	38681994	38685203	+	1590	0	0_42074	1B	54650287	54653519	+	5163	98.8	160	2	0	22	181	20	179	5.6e-88	321.6	OG0010271	FALSE	paralog	OG0010271	1	2
Ecoracana	Ecoracana	ELECO.r07.1AG0024120	ELECO.r07.1BG0074830	0	0_15221	1A	38703279	38708586	-	1592	0	0_41163	1B	54693500	54698879	-	5166	91.7	931	76	1	1	931	1	930	0	1542.3	OG0009031	FALSE	paralog	OG0009031	1	2
Ecoracana	Ecoracana	ELECO.r07.1AG0024140	ELECO.r07.1BG0074860	0	0_16308	1A	38712381	38714581	-	1594	0	0_43946	1B	54716319	54718481	-	5168	82.9	310	4	1	1	261	1	310	1.1e-140	497.3	OG0009670	FALSE	paralog	OG0009670	1	2
Ecoracana	Ecoracana	ELECO.r07.1AG0024180	ELECO.r07.1BG0074890	0	0_15336	1A	38732845	38734305	-	1598	0	0_43359	1B	54745777	54747228	-	5170	81.4	488	47	4	1	448	1	484	1.9e-145	513.8	OG0009096	FALSE	paralog	OG0009096	1	2
Ecoracana	Ecoracana	ELECO.r07.1AG0024190	ELECO.r07.1BG0074910	0	0_15499	1A	38738645	38740273	-	1599	0	0_44543	1B	54751142	54752048	-	5171	91.5	117	10	0	38	154	38	154	7.7e-54	208	OG0017296	FALSE	paralog	OG0017296	1	2
Ecoracana	Ecoracana	ELECO.r07.1AG0024240	ELECO.r07.1BG0074940	0	0_14685	1A	38782736	38785700	+	1602	0	0_42962	1B	54784427	54787361	+	5172	99.4	165	1	0	1	165	1	165	2.7e-73	272.7	OG0008732	FALSE	paralog	OG0008732	1	2
Ecoracana	Ecoracana	ELECO.r07.1AG0024260	ELECO.r07.1BG0074960	0	0_16967	1A	38792041	38794812	+	1603	0	0_41782	1B	54793733	54796610	+	5173	97.7	256	6	0	1	256	1	256	2.6e-147	519.2	OG0010038	FALSE	paralog	OG0010038	1	2
Ecoracana	Ecoracana	ELECO.r07.1AG0024280	ELECO.r07.1BG0074970	0	0_15457	1A	38798328	38799368	-	1604	0	0_43029	1B	54800217	54801257	-	5174	87.6	347	43	0	1	347	1	347	4.2e-132	469.2	OG0009172	FALSE	paralog	OG0009172	1	2
Ecoracana	Ecoracana	ELECO.r07.1AG0024290	ELECO.r07.1BG0074980	0	0_14927	1A	38802358	38807323	+	1605	0	0_41597	1B	54804211	54809069	+	5175	84.7	922	94	5	49	941	50	953	0	1263.8	OG0008867	FALSE	paralog	OG0008867	1	2
Ecoracana	Ecoracana	ELECO.r07.1AG0024380	ELECO.r07.1BG0075010	0	0_17243	1A	39052532	39057306	-	1607	0	0_42244	1B	54840640	54844512	+	5178	90.3	652	25	2	1	614	1	652	0	1124.8	OG0021719	FALSE	paralog	OG0021719	1	2
Ecoracana	Ecoracana	ELECO.r07.1AG0024390	ELECO.r07.1BG0075000	0	0_17224	1A	39072521	39076436	-	1608	0	0_41646	1B	54819499	54823778	+	5177	99.5	400	2	0	1	400	1	400	1.3e-233	806.6	OG0002204	FALSE	paralog	OG0002204	1	2
Ecoracana	Ecoracana	ELECO.r07.1AG0024400	ELECO.r07.1BG0074990	0	0_14860	1A	39089439	39089993	-	1609	0	0_42128	1B	54811810	54812364	+	5176	97.5	118	3	0	1	118	1	118	4.8e-64	241.5	OG0008824	FALSE	paralog	OG0008824	1	2
Ecoracana	Ecoracana	ELECO.r07.1AG0024440	ELECO.r07.1BG0075080	0	0_14562	1A	39144416	39145988	+	1610	0	0_43640	1B	55038430	55039838	+	5182	97.2	145	4	0	56	200	1	145	3.8e-77	285.8	OG0008666	FALSE	paralog	OG0008666	1	2
Ecoracana	Ecoracana	ELECO.r07.1AG0024450	ELECO.r07.1BG0075090	0	0_14431	1A	39146850	39153283	-	1611	0	0_42050	1B	55040655	55047756	-	5183	95.6	479	21	0	1	479	16	494	9.8e-265	910.2	OG0008590	FALSE	paralog	OG0008590	1	2
Ecoracana	Ecoracana	ELECO.r07.1AG0024470	ELECO.r07.1BG0075110	0	0_15367	1A	39159323	39160642	-	1613	0	0_44371	1B	55056298	55057617	-	5184	98.6	290	4	0	1	290	1	290	2.1e-136	483.8	OG0009115	FALSE	paralog	OG0009115	1	2
Ecoracana	Ecoracana	ELECO.r07.1AG0024500	ELECO.r07.1BG0075120	0	0_15225	1A	39264339	39267699	+	1615	0	0_43343	1B	55070535	55073838	+	5185	85.9	313	8	1	11	287	14	326	2.3e-128	456.4	OG0009034	FALSE	paralog	OG0009034	1	2
Ecoracana	Ecoracana	ELECO.r07.1AG0024510	ELECO.r07.1BG0075130	0	0_15519	1A	39268670	39274155	-	1616	0	0_43325	1B	55074730	55080188	-	5186	97.5	1031	26	0	1	1031	1	1031	0	2050.8	OG0009209	FALSE	paralog	OG0009209	1	2
Ecoracana	Ecoracana	ELECO.r07.1AG0024520	ELECO.r07.1BG0075140	0	0_15075	1A	39280143	39281551	-	1617	0	0_42082	1B	55105263	55106671	-	5187	97.4	428	11	0	1	428	1	428	2e-240	829.3	OG0008952	FALSE	paralog	OG0008952	1	2
Ecoracana	Ecoracana	ELECO.r07.1AG0024530	ELECO.r07.1BG0075150	0	0_16179	1A	39282335	39284681	-	1618	0	0_44489	1B	55107455	55109740	-	5188	98.8	425	5	0	1	425	1	425	6.5e-244	840.9	OG0009592	FALSE	paralog	OG0009592	1	2
Ecoracana	Ecoracana	ELECO.r07.1AG0024560	ELECO.r07.1BG0075180	0	0_16159	1A	39303592	39305478	-	1620	0	0_42713	1B	55138804	55140687	-	5190	95.1	632	24	5	1	629	1	628	0	1086.2	OG0009580	FALSE	paralog	OG0009580	1	2
Ecoracana	Ecoracana	ELECO.r07.1AG0024570	ELECO.r07.1BG0075190	0	0_15925	1A	39327535	39334971	+	1621	0	0_41850	1B	55147464	55155975	+	5191	98.3	969	16	0	1	969	1	969	0	1717.2	OG0009445	FALSE	paralog	OG0009445	1	2
Ecoracana	Ecoracana	ELECO.r07.1AG0024580	ELECO.r07.1BG0075200	0	0_15183	1A	39346403	39349733	+	1622	0	0_43177	1B	55167419	55170747	+	5192	94.5	676	37	0	1	676	1	676	0	1107.4	OG0009009	FALSE	paralog	OG0009009	1	2
Ecoracana	Ecoracana	ELECO.r07.1AG0024590	ELECO.r07.1BG0075210	0	0_17002	1A	39352007	39359674	-	1623	0	0_42123	1B	55172892	55179430	-	5193	97.2	494	14	0	1	494	1	494	1e-267	920.2	OG0010055	FALSE	paralog	OG0010055	1	2
Ecoracana	Ecoracana	ELECO.r07.1AG0024600	ELECO.r07.1BG0075220	0	0_16349	1A	39360176	39361285	+	1624	0	0_41590	1B	55180262	55181377	+	5194	96.3	352	13	0	1	352	1	352	2.2e-155	546.6	OG0009693	FALSE	paralog	OG0009693	1	2
Ecoracana	Ecoracana	ELECO.r07.1AG0024690	ELECO.r07.1BG0075290	0	0_16732	1A	39584724	39596640	+	1627	0	0_43040	1B	55407077	55416769	-	5198	87.5	917	48	2	1	917	1	850	0	1373.6	OG0009907	FALSE	paralog	OG0009907	1	2
Ecoracana	Ecoracana	ELECO.r07.1AG0024700	ELECO.r07.1BG0075320	0	0_14171	1A	39604310	39605411	-	1628	0	0_43300	1B	55601862	55603016	-	5199	92	187	13	1	1	187	1	185	2.6e-88	322.8	OG0008434	FALSE	paralog	OG0008434	1	2
Ecoracana	Ecoracana	ELECO.r07.1AG0024710	ELECO.r07.1BG0075330	0	0_14314	1A	39606347	39608961	+	1629	0	0_41892	1B	55605028	55607660	+	5200	98.1	262	5	0	48	309	49	310	2.3e-150	529.6	OG0008521	FALSE	paralog	OG0008521	1	2
Ecoracana	Ecoracana	ELECO.r07.1AG0024740	ELECO.r07.1BG0075370	0	0_16847	1A	39651574	39656328	+	1631	0	0_43765	1B	55740815	55742010	+	5202	99	102	1	0	264	365	1	102	4.5e-52	203.4	OG0009977	FALSE	paralog	OG0009977	1	2
Ecoracana	Ecoracana	ELECO.r07.1AG0024750	ELECO.r07.1BG0075380	0	0_15023	1A	39656987	39660028	+	1632	0	0_44438	1B	55742830	55745870	+	5203	99.5	584	3	0	1	584	1	584	0	1112.8	OG0008920	FALSE	paralog	OG0008920	1	2
Ecoracana	Ecoracana	ELECO.r07.1AG0024760	ELECO.r07.1BG0075390	0	0_14876	1A	39662244	39665071	+	1633	0	0_43609	1B	55748830	55751658	+	5204	97.8	545	12	0	1	545	1	545	1.3e-297	1019.6	OG0008834	FALSE	paralog	OG0008834	1	2
Ecoracana	Ecoracana	ELECO.r07.1AG0024770	ELECO.r07.1BG0075410	0	0_16358	1A	39669163	39672105	+	1634	0	0_43816	1B	55759164	55762050	+	5205	97	665	16	2	1	662	1	664	0	1126.7	OG0009699	FALSE	paralog	OG0009699	1	2
Ecoracana	Ecoracana	ELECO.r07.1AG0024780	ELECO.r07.1BG0075420	0	0_15232	1A	39673062	39680419	-	1635	0	0_41224	1B	55763078	55769790	-	5206	99.2	764	6	0	1	764	1	764	0	1392.1	OG0009037	FALSE	paralog	OG0009037	1	2
Ecoracana	Ecoracana	ELECO.r07.1AG0024790	ELECO.r07.1BG0075430	0	0_16006	1A	39683730	39686197	+	1636	0	0_41411	1B	55772858	55775369	+	5207	91.9	443	34	1	4	446	5	445	1.5e-238	823.2	OG0009498	FALSE	paralog	OG0009498	1	2
Ecoracana	Ecoracana	ELECO.r07.1AG0024830	ELECO.r07.1BG0075450	0	0_14975	1A	39757278	39761875	-	1637	0	0_41201	1B	55811463	55817474	-	5208	91.7	563	46	1	1	563	1	562	1.4e-262	903.3	OG0008893	FALSE	paralog	OG0008893	1	2
Ecoracana	Ecoracana	ELECO.r07.1AG0024840	ELECO.r07.1BG0075470	0	0_16047	1A	39762274	39767207	+	1638	0	0_42365	1B	55818262	55822950	+	5209	95.6	343	15	0	86	428	1	343	3e-196	682.6	OG0009518	FALSE	paralog	OG0009518	1	2
Ecoracana	Ecoracana	ELECO.r07.1AG0024850	ELECO.r07.1BG0075480	0	0_16321	1A	39767665	39768488	-	1639	0	0_42615	1B	55823403	55824226	-	5210	98.7	79	1	0	1	79	1	79	4.7e-39	157.9	OG0001262	FALSE	paralog	OG0001262	1	2
Ecoracana	Ecoracana	ELECO.r07.1AG0024860	ELECO.r07.1BG0075490	0	0_17566	1A	39770457	39774663	-	1640	0	0_42510	1B	55825873	55830227	-	5211	96.9	324	9	1	1	323	1	324	3e-193	672.2	OG0010385	FALSE	paralog	OG0010385	1	2
Ecoracana	Ecoracana	ELECO.r07.1AG0024870	ELECO.r07.1BG0075510	0	0_15315	1A	39777914	39779409	-	1641	0	0_41298	1B	55833311	55834837	-	5212	76.5	494	45	8	1	423	1	494	4.3e-198	688.7	OG0021574	FALSE	paralog	OG0021574	1	2
Ecoracana	Ecoracana	ELECO.r07.1AG0025020	ELECO.r07.1BG0075570	0	0_17149	1A	40069128	40074581	-	1647	0	0_43613	1B	55999083	56003387	-	5216	98.5	467	5	1	1	465	1	467	2.7e-251	865.5	OG0010151	FALSE	paralog	OG0010151	1	2
Ecoracana	Ecoracana	ELECO.r07.1AG0025030	ELECO.r07.1BG0075580	0	0_15407	1A	40076896	40081361	-	1648	0	0_41602	1B	56005781	56010256	-	5217	70.9	670	107	5	1	582	1	670	2.5e-254	875.9	OG0009140	FALSE	paralog	OG0009140	1	2
Ecoracana	Ecoracana	ELECO.r07.1AG0025050	ELECO.r07.1BG0075600	0	0_16452	1A	40094634	40096766	-	1649	0	0_43665	1B	56019930	56022086	-	5219	93.2	681	40	5	1	675	1	681	0	1213.7	OG0009752	FALSE	paralog	OG0009752	1	2
Ecoracana	Ecoracana	ELECO.r07.1AG0025070	ELECO.r07.1BG0075620	0	0_15126	1A	40163228	40164373	+	1650	0	0_44647	1B	56047492	56048640	+	5221	95.8	119	5	0	264	382	265	383	4.2e-61	233.4	OG0008981	FALSE	paralog	OG0008981	1	2
Ecoracana	Ecoracana	ELECO.r07.1AG0025100	ELECO.r07.1BG0075640	0	0_16533	1A	40176548	40179638	-	1653	0	0_42369	1B	56059875	56062833	-	5223	99.3	406	3	0	1	406	1	406	1.2e-218	756.9	OG0009796	FALSE	paralog	OG0009796	1	2
Ecoracana	Ecoracana	ELECO.r07.1AG0025110	ELECO.r07.1BG0075650	0	0_16831	1A	40184454	40188196	+	1654	0	0_43351	1B	56065018	56068559	+	5224	99.4	526	3	0	1	526	1	526	1.4e-248	856.7	OG0009968	FALSE	paralog	OG0009968	1	2
Ecoracana	Ecoracana	ELECO.r07.1AG0025120	ELECO.r07.1BG0075660	0	0_15158	1A	40189568	40191997	-	1655	0	0_42435	1B	56069914	56072345	-	5225	98.3	303	5	0	1	303	1	303	4.3e-165	578.6	OG0008996	FALSE	paralog	OG0008996	1	2
Ecoracana	Ecoracana	ELECO.r07.1AG0025130	ELECO.r07.1BG0075680	0	0_16326	1A	40226474	40227976	-	1656	0	0_43569	1B	56081997	56083496	-	5226	89.6	501	48	2	2	501	3	500	1.4e-120	431.4	OG0009679	FALSE	paralog	OG0009679	1	2
Ecoracana	Ecoracana	ELECO.r07.1AG0025140	ELECO.r07.1BG0075690	0	0_14601	1A	40246786	40248977	-	1657	0	0_42752	1B	56088630	56090749	-	5227	92.4	646	28	7	1	638	1	633	0	1120.1	OG0008688	FALSE	paralog	OG0008688	1	2
Ecoracana	Ecoracana	ELECO.r07.1AG0025210	ELECO.r07.1BG0075730	0	0_14446	1A	40402958	40404251	-	1659	0	0_43593	1B	56125058	56126324	-	5228	91.8	400	23	3	1	397	1	393	1.3e-206	716.8	OG0008600	FALSE	paralog	OG0008600	1	2
Ecoracana	Ecoracana	ELECO.r07.1AG0025220	ELECO.r07.1BG0075740	0	0_16266	1A	40407520	40408511	+	1660	0	0_43894	1B	56135876	56136854	+	5229	88.9	288	28	4	1	285	1	287	1.2e-100	364.4	OG0009643	FALSE	paralog	OG0009643	1	2
Ecoracana	Ecoracana	ELECO.r07.1AG0025230	ELECO.r07.1BG0075760	0	0_15140	1A	40412352	40416795	-	1661	0	0_44347	1B	56147709	56152508	-	5230	97.7	786	18	0	1	786	1	786	0	1580.8	OG0002099	FALSE	paralog	OG0002099	1	2
Ecoracana	Ecoracana	ELECO.r07.1AG0025240	ELECO.r07.1BG0075770	0	0_15270	1A	40423243	40425096	+	1662	0	0_44165	1B	56156138	56156824	+	5231	96.1	153	6	0	29	181	1	153	2.7e-82	302.8	OG0009059	FALSE	paralog	OG0009059	1	2
Ecoracana	Ecoracana	ELECO.r07.1AG0025250	ELECO.r07.1BG0075800	0	0_14681	1A	40442740	40448586	+	1663	0	0_42583	1B	56166624	56171849	+	5232	97.8	367	8	0	1	367	1	367	2.7e-198	689.1	OG0008729	FALSE	paralog	OG0008729	1	2
Ecoracana	Ecoracana	ELECO.r07.1AG0025260	ELECO.r07.1BG0075810	0	0_14457	1A	40449516	40451267	-	1664	0	0_42759	1B	56172802	56174847	-	5233	80.3	351	47	8	5	336	60	407	1.1e-134	477.6	OG0008605	FALSE	paralog	OG0008605	1	2
Ecoracana	Ecoracana	ELECO.r07.1AG0025270	ELECO.r07.1BG0075820	0	0_17382	1A	40459269	40462830	+	1665	0	0_43337	1B	56179868	56183436	+	5234	98.4	699	11	0	1	699	1	699	0	1345.5	OG0010290	FALSE	paralog	OG0010290	1	2
Ecoracana	Ecoracana	ELECO.r07.1AG0025280	ELECO.r07.1BG0075830	0	0_16115	1A	40475176	40476285	+	1666	0	0_41484	1B	56190567	56191673	+	5235	88.2	322	28	6	1	317	1	317	4.1e-118	422.5	OG0009554	FALSE	paralog	OG0009554	1	2
Ecoracana	Ecoracana	ELECO.r07.1AG0025290	ELECO.r07.1BG0075840	0	0_15778	1A	40517038	40518201	-	1667	0	0_43437	1B	56208674	56209807	-	5236	79.4	388	70	3	1	388	1	378	9.4e-133	471.5	OG0009361	FALSE	paralog	OG0009361	1	2
Ecoracana	Ecoracana	ELECO.r07.1AG0025310	ELECO.r07.1BG0075860	0	0_17091	1A	40532596	40532838	-	1669	0	0_42698	1B	56249889	56250122	-	5238	66.7	81	24	1	1	81	1	78	1e-12	70.5	OG0010115	FALSE	paralog	OG0010115	1	2
Ecoracana	Ecoracana	ELECO.r07.1AG0025320	ELECO.r07.1BG0075870	0	0_14937	1A	40537245	40539262	+	1670	0	0_41748	1B	56254280	56256316	+	5239	90.6	318	28	2	32	347	35	352	1.9e-129	460.3	OG0008872	FALSE	paralog	OG0008872	1	2
Ecoracana	Ecoracana	ELECO.r07.1AG0025340	ELECO.r07.1BG0075880	0	0_16653	1A	40549072	40549764	-	1671	0	0_43041	1B	56269073	56269771	-	5240	91	233	19	1	1	231	1	233	2.5e-101	366.3	OG0009865	FALSE	paralog	OG0009865	1	2
Ecoracana	Ecoracana	ELECO.r07.1AG0025350	ELECO.r07.1BG0075890	0	0_14244	1A	40584825	40586280	+	1672	0	0_41611	1B	56280102	56282535	+	5241	98.4	252	3	1	1	251	1	252	9.6e-142	500.7	OG0001211	FALSE	paralog	OG0001211	1	2
Ecoracana	Ecoracana	ELECO.r07.1AG0025370	ELECO.r07.1BG0075900	0	0_15136	1A	40587751	40590602	-	1674	0	0_43709	1B	56283154	56285933	-	5242	97.7	484	11	0	1	484	1	484	5.1e-283	971.1	OG0002098	FALSE	paralog	OG0002098	1	2
Ecoracana	Ecoracana	ELECO.r07.1AG0025380	ELECO.r07.1BG0075910	0	0_14617	1A	40616620	40618947	-	1675	0	0_42559	1B	56378386	56381158	-	5243	95.7	529	22	1	1	529	1	528	8.7e-299	1023.5	OG0017192	FALSE	paralog	OG0017192	1	2
Ecoracana	Ecoracana	ELECO.r07.1AG0025390	ELECO.r07.1BG0075920	0	0_16856	1A	40626906	40629127	+	1676	0	0_42380	1B	56385689	56387905	+	5244	97.9	525	11	0	1	525	1	525	3.5e-308	1054.7	OG0001273	FALSE	paralog	OG0001273	1	2
Ecoracana	Ecoracana	ELECO.r07.1AG0025420	ELECO.r07.1BG0075950	0	0_15930	1A	40703376	40705686	+	1678	0	0_44532	1B	56427569	56429497	+	5247	96.6	529	18	0	1	529	1	529	2.7e-308	1055	OG0000806	FALSE	paralog	OG0000806	1	2
Ecoracana	Ecoracana	ELECO.r07.1AG0025450	ELECO.r07.1BG0075970	0	0_15462	1A	40742920	40745092	+	1679	0	0_43907	1B	56450477	56452696	+	5248	97.9	527	11	0	1	527	1	527	2.30000000000092e-312	1068.5	OG0009176	FALSE	paralog	OG0009176	1	2
Ecoracana	Ecoracana	ELECO.r07.1AG0025480	ELECO.r07.1BG0075980	0	0_16466	1A	40829256	40836512	+	1680	0	0_41200	1B	56456719	56457652	+	5249	86.2	195	27	0	1	195	1	195	2.5e-95	347.1	OG0021654	FALSE	paralog	OG0021654	1	2
Ecoracana	Ecoracana	ELECO.r07.1AG0025490	ELECO.r07.1BG0075990	0	0_15239	1A	40836621	40837040	+	1681	0	0_41142	1B	56459132	56459748	+	5250	97.1	140	4	0	1	140	40	179	1.2e-77	287	OG0017270	FALSE	paralog	OG0017270	1	2
Ecoracana	Ecoracana	ELECO.r07.1AG0025520	ELECO.r07.1BG0076020	0	0_15300	1A	40883973	40885952	+	1684	0	0_41939	1B	56516179	56518162	+	5253	96.2	528	19	1	1	527	1	528	1.7e-302	1035.8	OG0002106	FALSE	paralog	OG0002106	1	2
Ecoracana	Ecoracana	ELECO.r07.1AG0025530	ELECO.r07.1BG0076030	0	0_16665	1A	40890526	40893055	+	1685	0	0_42888	1B	56521963	56524739	+	5254	96.3	402	15	0	1	402	25	426	8.6e-222	767.3	OG0009872	FALSE	paralog	OG0009872	1	2
Ecoracana	Ecoracana	ELECO.r07.1AG0025580	ELECO.r07.1BG0076060	0	0_15818	1A	40968801	40973898	-	1688	0	0_43489	1B	56549463	56554527	-	5256	98.4	613	10	0	1	613	1	613	0	1205.7	OG0009382	FALSE	paralog	OG0009382	1	2
Ecoracana	Ecoracana	ELECO.r07.1AG0025590	ELECO.r07.1BG0076070	0	0_14483	1A	40983428	40985713	+	1689	0	0_43267	1B	56561609	56563852	+	5257	97.2	747	21	0	1	747	1	747	0	1486.5	OG0017173	FALSE	paralog	OG0017173	1	2
Ecoracana	Ecoracana	ELECO.r07.1AG0025600	ELECO.r07.1BG0076080	0	0_14268	1A	40990626	40991150	-	1690	0	0_44108	1B	56564780	56565310	-	5258	89.8	176	14	4	1	172	1	176	1.1e-56	217.6	OG0017143	FALSE	paralog	OG0017143	1	2
Ecoracana	Ecoracana	ELECO.r07.1AG0025620	ELECO.r07.1BG0076100	0	0_15066	1A	41002008	41005139	+	1692	0	0_41470	1B	56574881	56578046	+	5260	93.8	384	22	1	1	382	1	384	3.8e-171	599	OG0008945	FALSE	paralog	OG0008945	1	2
Ecoracana	Ecoracana	ELECO.r07.1AG0025640	ELECO.r07.1BG0076120	0	0_17142	1A	41070638	41075178	+	1693	0	0_42322	1B	56590913	56595477	+	5261	93.4	548	33	2	1	545	1	548	1.6e-284	976.1	OG0010146	FALSE	paralog	OG0010146	1	2
Ecoracana	Ecoracana	ELECO.r07.1AG0025650	ELECO.r07.1BG0076130	0	0_16862	1A	41084029	41085421	+	1694	0	0_42169	1B	56598768	56600127	+	5262	96.1	285	6	2	1	282	1	283	2e-63	240.7	OG0009985	FALSE	paralog	OG0009985	1	2
Ecoracana	Ecoracana	ELECO.r07.1AG0025670	ELECO.r07.1BG0076140	0	0_14889	1A	41121371	41125010	+	1695	0	0_42519	1B	56605831	56608903	+	5263	99	510	5	0	1	510	1	510	1.8e-280	962.6	OG0008842	FALSE	paralog	OG0008842	1	2
Ecoracana	Ecoracana	ELECO.r07.1AG0025700	ELECO.r07.1BG0076150	0	0_16694	1A	41230683	41232405	+	1697	0	0_41919	1B	56667525	56672215	+	5264	86.1	310	41	2	1	308	102	411	3.1e-150	529.3	OG0009890	FALSE	paralog	OG0009890	1	2
Ecoracana	Ecoracana	ELECO.r07.1AG0025730	ELECO.r07.1BG0076170	0	0_14168	1A	41244166	41244637	-	1698	0	0_43176	1B	56681024	56681499	-	5266	96.9	129	3	1	1	128	1	129	9.2e-69	257.3	OG0008432	FALSE	paralog	OG0008432	1	2
Ecoracana	Ecoracana	ELECO.r07.1AG0025740	ELECO.r07.1BG0076180	0	0_15741	1A	41247900	41251820	+	1699	0	0_42002	1B	56684858	56688788	+	5267	97.9	518	11	0	1	518	1	518	1.8e-304	1042.3	OG0009338	FALSE	paralog	OG0009338	1	2
Ecoracana	Ecoracana	ELECO.r07.1AG0025750	ELECO.r07.1BG0076190	0	0_16345	1A	41252491	41254125	+	1700	0	0_41176	1B	56689930	56691564	+	5268	97.6	545	13	0	1	545	1	545	2.8e-135	480.3	OG0021645	FALSE	paralog	OG0021645	1	2
Ecoracana	Ecoracana	ELECO.r07.1AG0025760	ELECO.r07.1BG0076200	0	0_15428	1A	41259294	41262047	+	1701	0	0_43551	1B	56696268	56698995	+	5269	91.8	632	50	2	1	631	1	631	4.10000000000013e-311	1064.7	OG0009151	FALSE	paralog	OG0009151	1	2
Ecoracana	Ecoracana	ELECO.r07.1AG0025770	ELECO.r07.1BG0076220	0	0_16536	1A	41296010	41298102	+	1702	0	0_44413	1B	56704870	56706946	+	5271	93.6	409	24	1	1	407	1	409	2.4e-211	732.6	OG0009798	FALSE	paralog	OG0009798	1	2
Ecoracana	Ecoracana	ELECO.r07.1AG0025780	ELECO.r07.1BG0076230	0	0_14914	1A	41298944	41300369	+	1703	0	0_44148	1B	56707651	56709194	+	5272	96.2	364	14	0	3	366	42	405	3.9e-205	711.8	OG0002084	FALSE	paralog	OG0002084	1	2
Ecoracana	Ecoracana	ELECO.r07.1AG0025790	ELECO.r07.1BG0076240	0	0_14228	1A	41300738	41308901	-	1704	0	0_43617	1B	56709532	56717089	-	5273	86.5	1464	72	2	41	1378	37	1500	0	1976.1	OG0008466	FALSE	paralog	OG0008466	1	2
Ecoracana	Ecoracana	ELECO.r07.1AG0025800	ELECO.r07.1BG0076260	0	0_16351	1A	41314763	41316406	-	1705	0	0_41190	1B	56723890	56725684	-	5274	99	292	3	0	1	292	52	343	4.2e-170	595.1	OG0009694	FALSE	paralog	OG0009694	1	2
Ecoracana	Ecoracana	ELECO.r07.1AG0025810	ELECO.r07.1BG0076270	0	0_14225	1A	41326000	41327339	+	1706	0	0_44281	1B	56727488	56729184	+	5275	98.1	206	4	0	1	206	1	206	1.4e-111	400.2	OG0008464	FALSE	paralog	OG0008464	1	2
Ecoracana	Ecoracana	ELECO.r07.1AG0025820	ELECO.r07.1BG0076280	0	0_15015	1A	41340501	41341772	+	1707	0	0_42165	1B	56735988	56737017	+	5276	96.8	94	2	1	1	93	1	94	1.9e-47	186	OG0008914	FALSE	paralog	OG0008914	1	2
Ecoracana	Ecoracana	ELECO.r07.1AG0025830	ELECO.r07.1BG0076290	0	0_16058	1A	41346469	41346964	+	1708	0	0_41400	1B	56741858	56742358	+	5277	100	95	0	0	1	95	1	95	9.9e-52	200.3	OG0009524	FALSE	paralog	OG0009524	1	2
Ecoracana	Ecoracana	ELECO.r07.1AG0025860	ELECO.r07.1BG0076320	0	0_16289	1A	41416157	41417846	-	1709	0	0_42226	1B	56774489	56776222	-	5279	96.7	332	9	1	1	330	1	332	1.5e-171	600.1	OG0009658	FALSE	paralog	OG0009658	1	2
Ecoracana	Ecoracana	ELECO.r07.1AG0025870	ELECO.r07.1BG0076330	0	0_16755	1A	41426785	41430298	+	1710	0	0_41714	1B	56782662	56786372	+	5280	92.9	539	37	1	1	539	1	538	4.5e-274	941.4	OG0002185	FALSE	paralog	OG0002185	1	2
Ecoracana	Ecoracana	ELECO.r07.1AG0025880	ELECO.r07.1BG0076340	0	0_15810	1A	41432030	41435002	-	1711	0	0_42497	1B	56788058	56791063	-	5281	84.5	271	14	2	1	271	1	243	9.8e-121	431	OG0002134	FALSE	paralog	OG0002134	1	2
Ecoracana	Ecoracana	ELECO.r07.1AG0025890	ELECO.r07.1BG0076350	0	0_15887	1A	41436511	41437457	+	1712	0	0_41237	1B	56792647	56793616	+	5282	94.6	276	9	4	1	270	1	276	1.1e-116	417.5	OG0009419	FALSE	paralog	OG0009419	1	2
Ecoracana	Ecoracana	ELECO.r07.1AG0025930	ELECO.r07.1BG0076390	0	0_14703	1A	41515009	41520975	-	1714	0	0_41549	1B	56814771	56820374	-	5285	98.4	367	6	0	1	367	1	367	1.4e-202	703.4	OG0008741	FALSE	paralog	OG0008741	1	2
Ecoracana	Ecoracana	ELECO.r07.1AG0025940	ELECO.r07.1BG0076400	0	0_17556	1A	41546422	41549100	-	1715	0	0_43896	1B	56836591	56839697	-	5286	96.5	460	9	2	221	673	236	695	2.4e-245	846.3	OG0017534	FALSE	paralog	OG0017534	1	2
Ecoracana	Ecoracana	ELECO.r07.1AG0025960	ELECO.r07.1BG0076410	0	0_16306	1A	41575309	41576085	+	1716	0	0_42864	1B	56885217	56885975	+	5287	90.8	261	14	3	1	259	1	253	4.9e-93	339	OG0009668	FALSE	paralog	OG0009668	1	2
Ecoracana	Ecoracana	ELECO.r07.1AG0025980	ELECO.r07.1BG0076430	0	0_17335	1A	41586996	41590681	+	1717	0	0_44151	1B	56905941	56909634	+	5288	99.6	247	1	0	1	247	1	247	3.7e-143	505.4	OG0021723	FALSE	paralog	OG0021723	1	2
Ecoracana	Ecoracana	ELECO.r07.1AG0025990	ELECO.r07.1BG0076440	0	0_17292	1A	41610311	41614709	+	1718	0	0_42446	1B	56916761	56921082	+	5289	99.5	411	2	0	1	411	1	411	2.9e-249	858.6	OG0017507	FALSE	paralog	OG0017507	1	2
Ecoracana	Ecoracana	ELECO.r07.1AG0026000	ELECO.r07.1BG0076450	0	0_16758	1A	41626258	41627895	+	1719	0	0_42891	1B	56931169	56932820	+	5290	98.5	202	3	0	1	202	1	202	1.4e-116	416.8	OG0002186	FALSE	paralog	OG0002186	1	2
Ecoracana	Ecoracana	ELECO.r07.1AG0026030	ELECO.r07.1BG0076470	0	0_17211	1A	41636993	41639795	-	1722	0	0_43208	1B	56948724	56951711	-	5291	79.7	443	76	3	1	436	1	436	6.7e-103	372.5	OG0001281	FALSE	paralog	OG0001281	1	2
Ecoracana	Ecoracana	ELECO.r07.1AG0026040	ELECO.r07.1BG0076480	0	0_14427	1A	41641988	41645065	-	1723	0	0_41807	1B	56953934	56956964	-	5292	96.8	408	13	0	1	408	1	408	2.7e-231	798.9	OG0008586	FALSE	paralog	OG0008586	1	2
Ecoracana	Ecoracana	ELECO.r07.1AG0026050	ELECO.r07.1BG0076490	0	0_14887	1A	41657388	41660745	+	1724	0	0_41596	1B	56960717	56964084	+	5293	99	393	4	0	1	393	1	393	1.8e-232	802.7	OG0008841	FALSE	paralog	OG0008841	1	2
Ecoracana	Ecoracana	ELECO.r07.1AG0026060	ELECO.r07.1BG0076500	0	0_14996	1A	41661458	41664419	+	1725	0	0_42641	1B	56964832	56967615	+	5294	84.6	260	3	1	1	223	1	260	3.5e-116	415.6	OG0008902	FALSE	paralog	OG0008902	1	2
Ecoracana	Ecoracana	ELECO.r07.1AG0026070	ELECO.r07.1BG0076510	0	0_16368	1A	41666500	41671032	-	1726	0	0_44111	1B	56969087	56973603	-	5295	91.7	338	25	2	1	337	22	357	2.7e-176	615.9	OG0009705	FALSE	paralog	OG0009705	1	2
Ecoracana	Ecoracana	ELECO.r07.1AG0026080	ELECO.r07.1BG0076520	0	0_15374	1A	41672507	41674473	+	1727	0	0_41495	1B	56974824	56976814	+	5296	96.2	497	17	2	1	495	1	497	6.9e-237	817.8	OG0009120	FALSE	paralog	OG0009120	1	2
Ecoracana	Ecoracana	ELECO.r07.1AG0026090	ELECO.r07.1BG0076530	0	0_16656	1A	41676383	41681769	+	1728	0	0_42639	1B	56978460	56989210	+	5297	97.3	411	5	1	1	405	1	411	7.6e-210	727.6	OG0009866	FALSE	paralog	OG0009866	1	2
Ecoracana	Ecoracana	ELECO.r07.1AG0026100	ELECO.r07.1BG0076540	0	0_16575	1A	41690235	41691125	-	1729	0	0_41702	1B	56998897	56999781	-	5298	88.3	300	27	3	1	297	1	295	2.5e-117	419.9	OG0017435	FALSE	paralog	OG0017435	1	2
Ecoracana	Ecoracana	ELECO.r07.1AG0026110	ELECO.r07.1BG0076560	0	0_17056	1A	41704853	41707715	-	1730	0	0_41601	1B	57017017	57020751	-	5300	95.9	221	8	1	1	221	1	220	3.9e-91	332.4	OG0010093	FALSE	paralog	OG0010093	1	2
Ecoracana	Ecoracana	ELECO.r07.1AG0026120	ELECO.r07.1BG0076570	0	0_16474	1A	41714594	41718107	+	1731	0	0_43407	1B	57026133	57034317	+	5301	97	626	12	4	1	621	1	624	0	1100.1	OG0009763	FALSE	paralog	OG0009763	1	2
Ecoracana	Ecoracana	ELECO.r07.1AG0026130	ELECO.r07.1BG0076580	0	0_17210	1A	41722638	41726206	+	1732	0	0_41849	1B	57035110	57038707	+	5302	86.1	526	3	1	1	456	1	526	1.2e-240	830.1	OG0021716	FALSE	paralog	OG0021716	1	2
Ecoracana	Ecoracana	ELECO.r07.1AG0026140	ELECO.r07.1BG0076590	0	0_16581	1A	41727340	41730550	-	1733	0	0_42990	1B	57039679	57043314	-	5303	92.7	234	8	2	1	231	1	228	2e-74	276.9	OG0009825	FALSE	paralog	OG0009825	1	2
Ecoracana	Ecoracana	ELECO.r07.1AG0026150	ELECO.r07.1BG0076600	0	0_17520	1A	41738362	41744220	-	1734	0	0_41625	1B	57050550	57056101	-	5304	97	495	7	1	4	498	23	509	2.3e-280	962.2	OG0010363	FALSE	paralog	OG0010363	1	2
Ecoracana	Ecoracana	ELECO.r07.1AG0026170	ELECO.r07.1BG0076620	0	0_14330	1A	41756572	41758057	+	1735	0	0_43147	1B	57091529	57093183	+	5305	95.4	304	14	0	13	316	81	384	5.5e-158	555.1	OG0021477	FALSE	paralog	OG0021477	1	2
Ecoracana	Ecoracana	ELECO.r07.1AG0026180	ELECO.r07.1BG0076630	0	0_14834	1A	41758639	41759160	+	1736	0	0_42967	1B	57093808	57094314	+	5306	79.9	174	30	1	1	174	1	169	2.4e-51	199.9	OG0008809	FALSE	paralog	OG0008809	1	2
Ecoracana	Ecoracana	ELECO.r07.1AG0026190	ELECO.r07.1BG0076640	0	0_14744	1A	41759896	41760345	-	1737	0	0_44517	1B	57095095	57095562	-	5307	95.3	150	5	2	2	150	8	156	3e-79	292.4	OG0017209	FALSE	paralog	OG0017209	1	2
Ecoracana	Ecoracana	ELECO.r07.1AG0026210	ELECO.r07.1BG0076650	0	0_16691	1A	41764787	41766082	-	1739	0	0_41518	1B	57102789	57104100	-	5308	79.5	438	48	11	1	432	13	414	3.3e-187	652.5	OG0017451	FALSE	paralog	OG0017451	1	2
Ecoracana	Ecoracana	ELECO.r07.1AG0026230	ELECO.r07.1BG0076700	0	0_14520	1A	41783378	41783596	-	1741	0	0_41534	1B	57171095	57171313	-	5309	100	73	0	0	1	73	1	73	2.8e-38	155.2	OG0008638	FALSE	paralog	OG0008638	1	2
Ecoracana	Ecoracana	ELECO.r07.1AG0026240	ELECO.r07.1BG0076710	0	0_14204	1A	41787735	41788070	+	1742	0	0_44266	1B	57177121	57177516	+	5310	81.8	132	4	3	1	112	1	132	1.1e-36	150.6	OG0008452	FALSE	paralog	OG0008452	1	2
Ecoracana	Ecoracana	ELECO.r07.1AG0026250	ELECO.r07.1BG0076720	0	0_17478	1A	41792054	41795122	+	1743	0	0_42014	1B	57181263	57184283	+	5311	96.3	844	15	2	1	844	1	828	0	1615.5	OG0021737	FALSE	paralog	OG0021737	1	2
Ecoracana	Ecoracana	ELECO.r07.1AG0026260	ELECO.r07.1BG0076730	0	0_15212	1A	41804319	41804828	+	1744	0	0_41506	1B	57186175	57186690	+	5312	90.8	173	12	2	1	170	1	172	8.4e-70	261.2	OG0017267	FALSE	paralog	OG0017267	1	2
Ecoracana	Ecoracana	ELECO.r07.1AG0026290	ELECO.r07.1BG0076750	0	0_15883	1A	41821605	41827281	+	1747	0	0_42308	1B	57203311	57208898	+	5313	96.9	418	13	0	1	418	1	418	1.2e-226	783.5	OG0009416	FALSE	paralog	OG0009416	1	2
Ecoracana	Ecoracana	ELECO.r07.1AG0026300	ELECO.r07.1BG0076760	0	0_16565	1A	41835073	41837636	+	1748	0	0_43927	1B	57217497	57220089	+	5314	98.1	416	5	3	1	414	1	415	9.1e-235	810.4	OG0009817	FALSE	paralog	OG0009817	1	2
Ecoracana	Ecoracana	ELECO.r07.1AG0026340	ELECO.r07.1BG0076770	0	0_17059	1A	41872464	41873840	-	1749	0	0_43269	1B	57307415	57308791	-	5315	96.1	460	16	2	1	459	1	459	1.6e-227	786.6	OG0010095	FALSE	paralog	OG0010095	1	2
Ecoracana	Ecoracana	ELECO.r07.1AG0026510	ELECO.r07.1BG0076790	0	0_16093	1A	42012873	42014291	-	1759	0	0_42601	1B	57316105	57317532	-	5317	92.7	477	30	3	1	473	1	476	1.1e-233	807	OG0009545	FALSE	paralog	OG0009545	1	2
Ecoracana	Ecoracana	ELECO.r07.1AG0026530	ELECO.r07.1BG0076810	0	0_16086	1A	42092808	42094242	+	1760	0	0_41466	1B	57363146	57364603	+	5318	98	396	7	1	21	416	21	415	1.4e-227	786.6	OG0009541	FALSE	paralog	OG0009541	1	2
Ecoracana	Ecoracana	ELECO.r07.1AG0026540	ELECO.r07.1BG0076820	0	0_17172	1A	42096107	42099923	-	1761	0	0_43909	1B	57366460	57370344	-	5319	96.2	629	23	1	1	629	1	628	0	1139.4	OG0010167	FALSE	paralog	OG0010167	1	2
Ecoracana	Ecoracana	ELECO.r07.1AG0026570	ELECO.r07.1BG0076860	0	0_16126	1A	42141736	42146803	-	1763	0	0_43738	1B	57422346	57427465	-	5320	99.1	881	8	0	1	881	1	881	0	1602	OG0009562	FALSE	paralog	OG0009562	1	2
Ecoracana	Ecoracana	ELECO.r07.1AG0026580	ELECO.r07.1BG0076870	0	0_15494	1A	42170368	42173536	+	1764	0	0_44545	1B	57441053	57443628	+	5321	100	192	0	0	1	192	1	192	1.9e-114	409.8	OG0017295	FALSE	paralog	OG0017295	1	2
Ecoracana	Ecoracana	ELECO.r07.1AG0026590	ELECO.r07.1BG0076880	0	0_16520	1A	42176045	42179101	+	1765	0	0_42227	1B	57445709	57448996	+	5322	99	197	2	0	1	197	1	197	5.7e-94	341.7	OG0009790	FALSE	paralog	OG0009790	1	2
Ecoracana	Ecoracana	ELECO.r07.1AG0026600	ELECO.r07.1BG0076890	0	0_15751	1A	42180305	42181768	+	1766	0	0_42786	1B	57450205	57451700	+	5323	83.4	499	43	6	1	488	1	470	1.2e-225	780.4	OG0009345	FALSE	paralog	OG0009345	1	2
Ecoracana	Ecoracana	ELECO.r07.1AG0026620	ELECO.r07.1BG0076910	0	0_15463	1A	42196421	42199741	+	1768	0	0_41246	1B	57482712	57486763	+	5324	99.7	341	1	0	1	341	1	341	6.9e-188	654.4	OG0009177	FALSE	paralog	OG0009177	1	2
Ecoracana	Ecoracana	ELECO.r07.1AG0026630	ELECO.r07.1BG0076920	0	0_15649	1A	42203813	42206208	+	1769	0	0_41793	1B	57490901	57493309	+	5325	94.5	402	22	0	1	402	1	402	1.8e-227	786.2	OG0021596	FALSE	paralog	OG0021596	1	2
Ecoracana	Ecoracana	ELECO.r07.1AG0026640	ELECO.r07.1BG0076930	0	0_14957	1A	42209725	42212660	+	1770	0	0_42292	1B	57502847	57506544	+	5326	97.6	420	10	0	1	420	1	420	4.6e-242	834.7	OG0000340	FALSE	paralog	OG0000340	1	2
Ecoracana	Ecoracana	ELECO.r07.1AG0026660	ELECO.r07.1BG0076940	0	0_16916	1A	42234763	42236178	+	1771	0	0_43123	1B	57509328	57510775	+	5327	95.3	363	17	0	1	363	1	363	2.3e-210	729.2	OG0010016	FALSE	paralog	OG0010016	1	2
Ecoracana	Ecoracana	ELECO.r07.1AG0026720	ELECO.r07.1BG0076980	0	0_14872	1A	42260100	42261878	+	1775	0	0_44207	1B	57529455	57531233	+	5331	97.1	593	17	0	1	593	1	593	0	1147.1	OG0008832	FALSE	paralog	OG0008832	1	2
Ecoracana	Ecoracana	ELECO.r07.1AG0026730	ELECO.r07.1BG0076990	0	0_16746	1A	42263459	42265350	+	1776	0	0_43175	1B	57532780	57534664	+	5332	98.5	395	6	0	1	395	1	395	2.7e-236	815.5	OG0002183	FALSE	paralog	OG0002183	1	2
Ecoracana	Ecoracana	ELECO.r07.1AG0026740	ELECO.r07.1BG0077000	0	0_15082	1A	42267040	42272738	+	1777	0	0_42267	1B	57537011	57540364	+	5333	95.8	408	17	0	1	408	1	408	1.1e-235	813.5	OG0008956	FALSE	paralog	OG0008956	1	2
Ecoracana	Ecoracana	ELECO.r07.1AG0026750	ELECO.r07.1BG0077010	0	0_15412	1A	42273910	42276931	+	1778	0	0_41205	1B	57542374	57545462	+	5334	96.3	374	12	1	1	372	1	374	2.1e-214	742.7	OG0009142	FALSE	paralog	OG0009142	1	2
Ecoracana	Ecoracana	ELECO.r07.1AG0026760	ELECO.r07.1BG0077020	0	0_15493	1A	42277527	42278630	+	1779	0	0_41752	1B	57546028	57547125	+	5335	83.3	366	20	3	9	333	1	366	2.1e-157	553.1	OG0009193	FALSE	paralog	OG0009193	1	2
Ecoracana	Ecoracana	ELECO.r07.1AG0026780	ELECO.r07.1BG0077030	0	0_17598	1A	42298217	42300425	+	1780	0	0_43836	1B	57552186	57554382	+	5336	96.3	430	14	1	1	428	1	430	7.2e-235	810.8	OG0010409	FALSE	paralog	OG0010409	1	2
Ecoracana	Ecoracana	ELECO.r07.1AG0026790	ELECO.r07.1BG0077040	0	0_17336	1A	42307330	42311654	+	1781	0	0_41630	1B	57563962	57568358	+	5337	86.8	631	73	2	1	626	1	626	1e-173	608.2	OG0010267	FALSE	paralog	OG0010267	1	2
Ecoracana	Ecoracana	ELECO.r07.1AG0026800	ELECO.r07.1BG0077050	0	0_16501	1A	42314178	42317591	-	1782	0	0_41982	1B	57569838	57573260	-	5338	92.2	400	27	2	1	396	1	400	3e-219	758.8	OG0009780	FALSE	paralog	OG0009780	1	2
Ecoracana	Ecoracana	ELECO.r07.1AG0026810	ELECO.r07.1BG0077060	0	0_15502	1A	42352076	42355816	+	1783	0	0_43933	1B	57583385	57587038	+	5339	98.8	579	7	0	1	579	1	579	0	1118.2	OG0009197	FALSE	paralog	OG0009197	1	2
Ecoracana	Ecoracana	ELECO.r07.1AG0026830	ELECO.r07.1BG0077080	0	0_15074	1A	42361462	42362825	-	1785	0	0_41249	1B	57595355	57596774	-	5341	99.3	408	3	0	1	408	1	408	8.9e-251	863.6	OG0008951	FALSE	paralog	OG0008951	1	2
Ecoracana	Ecoracana	ELECO.r07.1AG0026860	ELECO.r07.1BG0077110	0	0_14946	1A	42392203	42393537	-	1787	0	0_43992	1B	57636817	57638143	-	5344	97.8	415	9	0	1	415	1	415	3.5e-234	808.5	OG0021540	FALSE	paralog	OG0021540	1	2
Ecoracana	Ecoracana	ELECO.r07.1AG0026870	ELECO.r07.1BG0077120	0	0_14885	1A	42414218	42415732	+	1788	0	0_41565	1B	57656606	57658111	+	5345	97.4	505	10	1	1	505	1	502	4.2e-290	994.6	OG0008839	FALSE	paralog	OG0008839	1	2
Ecoracana	Ecoracana	ELECO.r07.1AG0026880	ELECO.r07.1BG0077130	0	0_15345	1A	42418184	42421434	-	1789	0	0_42744	1B	57660072	57664031	-	5346	99.8	488	1	0	1	488	39	526	5.8e-203	705.3	OG0021577	FALSE	paralog	OG0021577	1	2
Ecoracana	Ecoracana	ELECO.r07.1AG0026890	ELECO.r07.1BG0077140	0	0_15290	1A	42422103	42428433	-	1790	0	0_43108	1B	57664586	57670857	-	5347	83.9	690	9	2	1	588	1	690	0	1135.6	OG0009075	FALSE	paralog	OG0009075	1	2
Ecoracana	Ecoracana	ELECO.r07.1AG0026900	ELECO.r07.1BG0077150	0	0_15838	1A	42445869	42452477	+	1791	0	0_44177	1B	57688684	57695299	+	5348	99.2	609	5	0	1	609	1	609	0	1232.6	OG0009393	FALSE	paralog	OG0009393	1	2
Ecoracana	Ecoracana	ELECO.r07.1AG0026960	ELECO.r07.1BG0077200	0	0_14950	1A	42495724	42495978	-	1794	0	0_42644	1B	57790815	57791069	-	5350	97.6	85	2	0	1	85	1	85	2.5e-38	155.6	OG0008881	FALSE	paralog	OG0008881	1	2
Ecoracana	Ecoracana	ELECO.r07.1AG0026990	ELECO.r07.1BG0077220	0	0_15678	1A	42509624	42516837	+	1796	0	0_43422	1B	57806335	57810529	+	5352	88.2	653	10	2	1	652	1	587	0	1140.2	OG0009306	FALSE	paralog	OG0009306	1	2
Ecoracana	Ecoracana	ELECO.r07.1AG0027010	ELECO.r07.1BG0077260	0	0_16524	1A	42529404	42534637	+	1797	0	0_42913	1B	57838114	57843247	+	5355	94.3	648	32	2	1	643	1	648	0	1175.2	OG0009792	FALSE	paralog	OG0009792	1	2
Ecoracana	Ecoracana	ELECO.r07.1AG0027080	ELECO.r07.1BG0077300	0	0_16020	1A	42579185	42582266	+	1801	0	0_42514	1B	57884964	57887121	+	5357	79.8	455	47	6	1	452	1	413	2.3e-167	586.6	OG0009501	FALSE	paralog	OG0009501	1	2
Ecoracana	Ecoracana	ELECO.r07.1AG0027140	ELECO.r07.1BG0077360	0	0_14680	1A	42664212	42665405	-	1806	0	0_44304	1B	57925527	57926755	-	5360	93.5	338	9	6	1	333	1	330	7.2e-158	554.7	OG0008728	FALSE	paralog	OG0008728	1	2
Ecoracana	Ecoracana	ELECO.r07.1AG0027150	ELECO.r07.1BG0077370	0	0_15704	1A	42676846	42680340	-	1807	0	0_44637	1B	57938740	57942234	-	5361	90.4	1165	112	0	1	1165	1	1165	4.2e-293	1005.7	OG0009317	FALSE	paralog	OG0009317	1	2
Ecoracana	Ecoracana	ELECO.r07.1AG0027170	ELECO.r07.1BG0077400	0	0_15004	1A	42695906	42696245	+	1808	0	0_42049	1B	57966729	57967070	+	5362	84.3	70	11	0	1	70	1	70	6.2e-19	90.9	OG0008905	FALSE	paralog	OG0008905	1	2
Ecoracana	Ecoracana	ELECO.r07.1AG0027210	ELECO.r07.1BG0077410	0	0_15933	1A	42714889	42717655	-	1811	0	0_43097	1B	57970106	57973100	-	5363	100	148	0	0	1	148	1	148	7.3e-86	314.3	OG0009452	FALSE	paralog	OG0009452	1	2
Ecoracana	Ecoracana	ELECO.r07.1AG0027220	ELECO.r07.1BG0077420	0	0_14239	1A	42719068	42721440	-	1812	0	0_42331	1B	57974541	57977157	-	5364	100	178	0	0	1	178	1	178	4.3e-101	365.2	OG0008472	FALSE	paralog	OG0008472	1	2
Ecoracana	Ecoracana	ELECO.r07.1AG0027230	ELECO.r07.1BG0077430	0	0_16464	1A	42724337	42726427	+	1813	0	0_41974	1B	57979956	57981836	+	5365	95.2	269	10	1	1	269	1	266	2.2e-144	509.6	OG0009759	FALSE	paralog	OG0009759	1	2
Ecoracana	Ecoracana	ELECO.r07.1AG0027240	ELECO.r07.1BG0077440	0	0_17349	1A	42726938	42730659	-	1814	0	0_44285	1B	57982373	57986107	-	5366	98.7	316	4	0	1	316	1	316	6.4e-188	654.4	OG0010272	FALSE	paralog	OG0010272	1	2
Ecoracana	Ecoracana	ELECO.r07.1AG0027260	ELECO.r07.1BG0077450	0	0_15346	1A	42741979	42744756	-	1815	0	0_43451	1B	57989906	57992730	-	5367	88.2	363	41	2	1	362	1	362	1.2e-134	477.6	OG0009101	FALSE	paralog	OG0009101	1	2
Ecoracana	Ecoracana	ELECO.r07.1AG0027280	ELECO.r07.1BG0077460	0	0_14800	1A	42762290	42772059	+	1816	0	0_44364	1B	57997323	58002464	+	5368	99.1	231	2	0	1	231	1	231	1.9e-120	429.9	OG0008792	FALSE	paralog	OG0008792	1	2
Ecoracana	Ecoracana	ELECO.r07.1AG0027290	ELECO.r07.1BG0077470	0	0_16943	1A	42808384	42809244	+	1817	0	0_44358	1B	58016384	58017244	+	5369	97.9	287	6	0	1	287	1	287	3e-160	562.4	OG0010027	FALSE	paralog	OG0010027	1	2
Ecoracana	Ecoracana	ELECO.r07.1AG0027310	ELECO.r07.1BG0077490	0	0_15614	1A	42817584	42818804	+	1818	0	0_42936	1B	58025372	58026592	+	5370	97.5	407	10	0	1	407	1	407	5.6e-245	844.3	OG0009265	FALSE	paralog	OG0009265	1	2
Ecoracana	Ecoracana	ELECO.r07.1AG0027350	ELECO.r07.1BG0077530	0	0_15281	1A	42845064	42845936	+	1821	0	0_43717	1B	58047007	58047879	+	5374	95.2	291	14	0	1	291	1	291	5e-163	571.6	OG0009067	FALSE	paralog	OG0009067	1	2
Ecoracana	Ecoracana	ELECO.r07.1AG0027360	ELECO.r07.1BG0077540	0	0_15197	1A	42849864	42856048	-	1822	0	0_41895	1B	58051269	58057399	-	5375	99.3	577	4	0	1	577	1	577	0	1120.1	OG0009016	FALSE	paralog	OG0009016	1	2
Ecoracana	Ecoracana	ELECO.r07.1AG0027400	ELECO.r07.1BG0077590	0	0_17468	1A	42898548	42899150	-	1824	0	0_44677	1B	58115990	58116592	-	5378	96	201	8	0	1	201	1	201	1.1e-105	380.6	OG0010334	FALSE	paralog	OG0010334	1	2
Ecoracana	Ecoracana	ELECO.r07.1AG0027430	ELECO.r07.1BG0077620	0	0_16137	1A	42914353	42916286	+	1827	0	0_43880	1B	58144506	58146160	+	5381	94.6	294	14	1	1	292	1	294	5.8e-143	505	OG0009567	FALSE	paralog	OG0009567	1	2
Ecoracana	Ecoracana	ELECO.r07.1AG0027440	ELECO.r07.1BG0077630	0	0_14776	1A	42917284	42918933	+	1828	0	0_43027	1B	58147237	58149016	+	5382	97.8	224	5	0	1	224	1	224	1.2e-114	410.6	OG0008777	FALSE	paralog	OG0008777	1	2
Ecoracana	Ecoracana	ELECO.r07.1AG0027450	ELECO.r07.1BG0077640	0	0_17038	1A	42920063	42922824	+	1829	0	0_44681	1B	58150128	58152890	+	5383	98.8	240	3	0	1	240	1	240	4.2e-131	465.3	OG0010080	FALSE	paralog	OG0010080	1	2
Ecoracana	Ecoracana	ELECO.r07.1AG0027460	ELECO.r07.1BG0077650	0	0_16152	1A	42925780	42929026	+	1830	0	0_43837	1B	58155789	58158278	+	5384	96	275	10	1	1	274	1	275	5.8e-153	538.1	OG0009576	FALSE	paralog	OG0009576	1	2
Ecoracana	Ecoracana	ELECO.r07.1AG0027510	ELECO.r07.1BG0077680	0	0_14479	1A	43014141	43014683	+	1832	0	0_44412	1B	58196341	58196883	+	5386	91.2	181	16	0	1	181	1	181	1.9e-72	270	OG0008619	FALSE	paralog	OG0008619	1	2
Ecoracana	Ecoracana	ELECO.r07.1AG0027520	ELECO.r07.1BG0077690	0	0_15143	1A	43021148	43023803	+	1833	0	0_41478	1B	58200526	58201377	+	5387	87.6	283	15	1	1	263	1	283	2.1e-145	513.5	OG0021555	FALSE	paralog	OG0021555	1	2
Ecoracana	Ecoracana	ELECO.r07.1AG0027530	ELECO.r07.1BG0077700	0	0_15752	1A	43025255	43027628	-	1834	0	0_41655	1B	58203946	58206237	-	5388	96.1	181	4	1	1	181	1	178	4.9e-92	335.1	OG0009346	FALSE	paralog	OG0009346	1	2
Ecoracana	Ecoracana	ELECO.r07.1AG0027540	ELECO.r07.1BG0077710	0	0_15707	1A	43028315	43030659	-	1835	0	0_43847	1B	58206924	58209355	-	5389	91.3	334	26	1	1	334	1	331	5.7e-171	598.2	OG0017327	FALSE	paralog	OG0017327	1	2
Ecoracana	Ecoracana	ELECO.r07.1AG0027550	ELECO.r07.1BG0077720	0	0_14288	1A	43034324	43035203	+	1836	0	0_44645	1B	58213029	58213951	+	5390	85.8	253	22	6	1	246	1	246	2.6e-88	323.2	OG0008505	FALSE	paralog	OG0008505	1	2
Ecoracana	Ecoracana	ELECO.r07.1AG0027560	ELECO.r07.1BG0077730	0	0_16621	1A	43038829	43058179	+	1837	0	0_42761	1B	58218500	58231452	+	5391	98.9	1104	12	0	1	1104	1	1104	0	2177.5	OG0021666	FALSE	paralog	OG0021666	1	2
Ecoracana	Ecoracana	ELECO.r07.1AG0027580	ELECO.r07.1BG0077740	0	0_14399	1A	43061746	43062012	-	1838	0	0_41913	1B	58234189	58234455	-	5392	100	89	0	0	1	89	1	89	6.9e-47	184.1	OG0008569	FALSE	paralog	OG0008569	1	2
Ecoracana	Ecoracana	ELECO.r07.1AG0027590	ELECO.r07.1BG0077760	0	0_16677	1A	43070735	43073087	+	1839	0	0_43321	1B	58245126	58247466	+	5393	94.5	418	14	3	1	409	1	418	7.6e-226	780.8	OG0009879	FALSE	paralog	OG0009879	1	2
Ecoracana	Ecoracana	ELECO.r07.1AG0027620	ELECO.r07.1BG0077800	0	0_15303	1A	43098902	43101666	+	1840	0	0_42835	1B	58269782	58272729	+	5394	93.7	190	12	0	1	190	1	190	2.8e-101	365.9	OG0009080	FALSE	paralog	OG0009080	1	2
Ecoracana	Ecoracana	ELECO.r07.1AG0027630	ELECO.r07.1BG0077810	0	0_15984	1A	43102726	43110666	-	1841	0	0_43392	1B	58273804	58284880	-	5395	93.7	822	26	2	18	814	16	836	0	1405.6	OG0009484	FALSE	paralog	OG0009484	1	2
Ecoracana	Ecoracana	ELECO.r07.1AG0027640	ELECO.r07.1BG0077820	0	0_15536	1A	43114258	43119430	+	1842	0	0_44490	1B	58286929	58291986	+	5396	91.5	461	37	1	1	461	1	459	1.2e-238	823.5	OG0009218	FALSE	paralog	OG0009218	1	2
Ecoracana	Ecoracana	ELECO.r07.1AG0027650	ELECO.r07.1BG0077830	0	0_16776	1A	43121918	43128156	+	1843	0	0_43188	1B	58294309	58300026	+	5397	92.4	578	20	1	3	556	12	589	0	1058.1	OG0009933	FALSE	paralog	OG0009933	1	2
Ecoracana	Ecoracana	ELECO.r07.1AG0027660	ELECO.r07.1BG0077840	0	0_17586	1A	43129510	43131830	-	1844	0	0_44584	1B	58301473	58303791	-	5398	99	501	5	0	1	501	1	501	4.1e-282	968	OG0010399	FALSE	paralog	OG0010399	1	2
Ecoracana	Ecoracana	ELECO.r07.1AG0027700	ELECO.r07.1BG0077870	0	0_15402	1A	43176231	43182037	+	1846	0	0_42239	1B	58327804	58333753	+	5400	99.2	589	3	1	1	587	1	589	0	1162.5	OG0009136	FALSE	paralog	OG0009136	1	2
Ecoracana	Ecoracana	ELECO.r07.1AG0027710	ELECO.r07.1BG0077880	0	0_16155	1A	43183536	43184541	-	1847	0	0_42829	1B	58335227	58336394	-	5401	98.4	251	4	0	1	251	1	251	7.2e-142	501.1	OG0009578	FALSE	paralog	OG0009578	1	2
Ecoracana	Ecoracana	ELECO.r07.1AG0027740	ELECO.r07.1BG0077910	0	0_16131	1A	43207376	43211702	+	1848	0	0_43605	1B	58366504	58370355	+	5402	91.4	362	31	0	1	362	1	362	1.2e-177	620.5	OG0009565	FALSE	paralog	OG0009565	1	2
Ecoracana	Ecoracana	ELECO.r07.1AG0027750	ELECO.r07.1BG0077920	0	0_17587	1A	43232851	43235118	-	1849	0	0_44418	1B	58375266	58377596	-	5403	92.4	393	14	7	1	384	1	386	8.2e-113	405.2	OG0010400	FALSE	paralog	OG0010400	1	2
Ecoracana	Ecoracana	ELECO.r07.1AG0027760	ELECO.r07.1BG0077930	0	0_17579	1A	43249135	43249587	+	1850	0	0_43090	1B	58390629	58391084	+	5404	86.3	153	18	3	1	151	1	152	3.6e-64	242.3	OG0017537	FALSE	paralog	OG0017537	1	2
Ecoracana	Ecoracana	ELECO.r07.1AG0027770	ELECO.r07.1BG0077940	0	0_15008	1A	43252594	43254733	-	1851	0	0_42791	1B	58393053	58395069	-	5405	85.8	373	31	5	32	404	1	351	4.2e-176	615.5	OG0008908	FALSE	paralog	OG0008908	1	2
Ecoracana	Ecoracana	ELECO.r07.1AG0027780	ELECO.r07.1BG0077950	0	0_14626	1A	43260831	43263431	+	1852	0	0_42034	1B	58397512	58399987	+	5406	97.7	129	3	0	1	129	1	129	3e-59	225.7	OG0008699	FALSE	paralog	OG0008699	1	2
Ecoracana	Ecoracana	ELECO.r07.1AG0027790	ELECO.r07.1BG0077960	0	0_14276	1A	43264334	43265631	-	1853	0	0_43283	1B	58400725	58402046	-	5407	90.7	408	32	3	1	403	1	407	9.9e-194	674.1	OG0008498	FALSE	paralog	OG0008498	1	2
Ecoracana	Ecoracana	ELECO.r07.1AG0027800	ELECO.r07.1BG0077970	0	0_16087	1A	43266219	43268478	-	1854	0	0_42401	1B	58402701	58404975	-	5408	94.3	279	16	0	1	279	1	279	1.4e-133	473.8	OG0009542	FALSE	paralog	OG0009542	1	2
Ecoracana	Ecoracana	ELECO.r07.1AG0027810	ELECO.r07.1BG0077990	0	0_15735	1A	43270589	43274428	-	1855	0	0_41694	1B	58408846	58410813	-	5409	98.3	649	10	1	1	649	1	648	1.8e-281	967.2	OG0021603	FALSE	paralog	OG0021603	1	2
Ecoracana	Ecoracana	ELECO.r07.1AG0027820	ELECO.r07.1BG0078000	0	0_16080	1A	43274905	43276217	+	1856	0	0_41887	1B	58411311	58412590	+	5410	96.8	187	6	0	1	187	1	187	7.3e-91	331.3	OG0009537	FALSE	paralog	OG0009537	1	2
Ecoracana	Ecoracana	ELECO.r07.1AG0027830	ELECO.r07.1BG0078010	0	0_16330	1A	43276839	43277581	-	1857	0	0_42543	1B	58413246	58413987	-	5411	97.8	184	4	0	1	184	1	184	2.8e-103	372.5	OG0009681	FALSE	paralog	OG0009681	1	2
Ecoracana	Ecoracana	ELECO.r07.1AG0027850	ELECO.r07.1BG0078020	0	0_14895	1A	43284924	43286702	-	1858	0	0_42789	1B	58438164	58440157	-	5412	98.2	221	4	0	1	221	61	281	2.2e-126	449.5	OG0021531	FALSE	paralog	OG0021531	1	2
Ecoracana	Ecoracana	ELECO.r07.1AG0027870	ELECO.r07.1BG0078040	0	0_17500	1A	43294044	43295543	-	1859	0	0_42367	1B	58467659	58469155	-	5414	100	179	0	0	1	179	1	179	1.4e-102	370.2	OG0010351	FALSE	paralog	OG0010351	1	2
Ecoracana	Ecoracana	ELECO.r07.1AG0027880	ELECO.r07.1BG0078050	0	0_17075	1A	43297353	43299103	-	1860	0	0_41333	1B	58470325	58472137	-	5415	86	186	26	0	1	186	1	186	5.1e-76	282	OG0010103	FALSE	paralog	OG0010103	1	2
Ecoracana	Ecoracana	ELECO.r07.1AG0027890	ELECO.r07.1BG0078060	0	0_14525	1A	43300163	43303243	-	1861	0	0_44477	1B	58473201	58476497	-	5416	97	298	9	0	1	298	1	298	4.8e-161	565.1	OG0008642	FALSE	paralog	OG0008642	1	2
Ecoracana	Ecoracana	ELECO.r07.1AG0027900	ELECO.r07.1BG0078070	0	0_16547	1A	43305820	43308379	+	1862	0	0_41156	1B	58482754	58485448	+	5417	89.8	372	4	3	1	338	1	372	3.5e-184	642.1	OG0009806	FALSE	paralog	OG0009806	1	2
Ecoracana	Ecoracana	ELECO.r07.1AG0027910	ELECO.r07.1BG0078080	0	0_17585	1A	43318576	43321831	-	1863	0	0_42143	1B	58491409	58495106	-	5418	90.4	542	40	7	1	536	1	536	1.8e-182	637.1	OG0010398	FALSE	paralog	OG0010398	1	2
Ecoracana	Ecoracana	ELECO.r07.1AG0027920	ELECO.r07.1BG0078090	0	0_15065	1A	43329147	43330060	+	1864	0	0_44512	1B	58501678	58502842	+	5419	99.1	220	2	0	1	220	1	220	1.2e-121	433.7	OG0008944	FALSE	paralog	OG0008944	1	2
Ecoracana	Ecoracana	ELECO.r07.1AG0027930	ELECO.r07.1BG0078100	0	0_16276	1A	43330930	43333663	-	1865	0	0_42025	1B	58503732	58506552	-	5420	79.5	517	19	1	1	430	1	517	2e-232	802.7	OG0009651	FALSE	paralog	OG0009651	1	2
Ecoracana	Ecoracana	ELECO.r07.1AG0027940	ELECO.r07.1BG0078110	0	0_17036	1A	43345884	43346732	-	1866	0	0_44280	1B	58517825	58518676	-	5421	94.3	282	16	0	1	282	1	282	6.4e-115	411.8	OG0010079	FALSE	paralog	OG0010079	1	2
Ecoracana	Ecoracana	ELECO.r07.1AG0027950	ELECO.r07.1BG0078130	0	0_16046	1A	43354585	43355037	-	1867	0	0_43786	1B	58529059	58529523	-	5422	89.7	155	12	1	1	151	1	155	4.9e-69	258.5	OG0009517	FALSE	paralog	OG0009517	1	2
Ecoracana	Ecoracana	ELECO.r07.1AG0027960	ELECO.r07.1BG0078140	0	0_14325	1A	43361536	43362279	-	1868	0	0_42700	1B	58536412	58537155	-	5423	97.6	248	6	0	1	248	1	248	4.8e-90	328.9	OG0002049	FALSE	paralog	OG0002049	1	2
Ecoracana	Ecoracana	ELECO.r07.1AG0027990	ELECO.r07.1BG0078170	0	0_14998	1A	43368713	43371438	-	1869	0	0_43874	1B	58552927	58555804	-	5425	95.4	460	21	0	1	460	1	460	8.3e-245	844	OG0021547	FALSE	paralog	OG0021547	1	2
Ecoracana	Ecoracana	ELECO.r07.1AG0028060	ELECO.r07.1BG0078280	0	0_17155	1A	43450017	43454639	-	1875	0	0_44068	1B	58648165	58653451	-	5435	80.3	714	24	3	1	713	1	598	2.20000000001935e-313	1072.4	OG0010155	FALSE	paralog	OG0010155	1	2
Ecoracana	Ecoracana	ELECO.r07.1AG0028080	ELECO.r07.1BG0078300	0	0_15114	1A	43496147	43498731	-	1876	0	0_43217	1B	58686700	58689226	-	5436	92	312	25	0	1	312	1	312	5.2e-158	555.1	OG0008973	FALSE	paralog	OG0008973	1	2
Ecoracana	Ecoracana	ELECO.r07.1AG0028090	ELECO.r07.1BG0078310	0	0_14732	1A	43506027	43507472	-	1877	0	0_43729	1B	58696989	58698428	-	5437	97.3	482	11	1	1	482	1	480	5.6e-151	532.3	OG0008757	FALSE	paralog	OG0008757	1	2
Ecoracana	Ecoracana	ELECO.r07.1AG0028110	ELECO.r07.1BG0078330	0	0_15584	1A	43509380	43524061	+	1878	0	0_44406	1B	58700517	58711598	+	5438	87.7	1227	27	4	58	1218	56	1224	0	1672.5	OG0002123	FALSE	paralog	OG0002123	1	2
Ecoracana	Ecoracana	ELECO.r07.1AG0028170	ELECO.r07.1BG0078360	0	0_15742	1A	43566142	43568376	+	1880	0	0_44043	1B	58724515	58726761	+	5440	98.4	246	4	0	1	246	1	246	1.2e-122	437.2	OG0009339	FALSE	paralog	OG0009339	1	2
Ecoracana	Ecoracana	ELECO.r07.1AG0028200	ELECO.r07.1BG0078380	0	0_16632	1A	43589080	43595253	+	1882	0	0_42041	1B	58739960	58746092	+	5442	89.2	555	37	1	33	587	1	532	4.8e-261	898.3	OG0009853	FALSE	paralog	OG0009853	1	2
Ecoracana	Ecoracana	ELECO.r07.1AG0028210	ELECO.r07.1BG0078390	0	0_16480	1A	43595818	43597978	-	1883	0	0_44446	1B	58746924	58749086	-	5443	88.3	579	62	1	1	573	1	579	2.8e-234	809.3	OG0009769	FALSE	paralog	OG0009769	1	2
Ecoracana	Ecoracana	ELECO.r07.1AG0028220	ELECO.r07.1BG0078400	0	0_15206	1A	43607721	43609058	+	1884	0	0_43224	1B	58765709	58767088	+	5444	86.7	338	26	6	1	335	1	322	3.6e-157	552.4	OG0021563	FALSE	paralog	OG0021563	1	2
Ecoracana	Ecoracana	ELECO.r07.1AG0028230	ELECO.r07.1BG0078410	0	0_15603	1A	43610911	43616598	-	1885	0	0_42088	1B	58768254	58773313	-	5445	97.5	396	10	0	1	396	1	396	4.2e-221	765	OG0009259	FALSE	paralog	OG0009259	1	2
Ecoracana	Ecoracana	ELECO.r07.1AG0028250	ELECO.r07.1BG0078420	0	0_14841	1A	43618440	43620992	-	1886	0	0_44410	1B	58777827	58780427	-	5446	100	154	0	0	1	154	1	154	3.8e-85	312	OG0008813	FALSE	paralog	OG0008813	1	2
Ecoracana	Ecoracana	ELECO.r07.1AG0028260	ELECO.r07.1BG0078430	0	0_15318	1A	43671017	43671460	+	1887	0	0_43807	1B	58797408	58797845	+	5447	94.3	122	4	1	1	122	1	119	9.1e-36	147.9	OG0009086	FALSE	paralog	OG0009086	1	2
Ecoracana	Ecoracana	ELECO.r07.1AG0028270	ELECO.r07.1BG0078440	0	0_14510	1A	43673315	43676625	-	1888	0	0_43891	1B	58799693	58802424	-	5448	95.9	366	15	0	1	366	1	366	3e-197	685.6	OG0008635	FALSE	paralog	OG0008635	1	2
Ecoracana	Ecoracana	ELECO.r07.1AG0028280	ELECO.r07.1BG0078450	0	0_15655	1A	43677467	43680588	-	1889	0	0_41768	1B	58803219	58806364	-	5449	85.2	479	69	1	1	477	1	479	2.5e-212	736.1	OG0009290	FALSE	paralog	OG0009290	1	2
Ecoracana	Ecoracana	ELECO.r07.1AG0028290	ELECO.r07.1BG0078460	0	0_17309	1A	43684060	43685028	-	1890	0	0_44006	1B	58810506	58811465	-	5450	96.6	323	8	1	1	323	1	320	1.2e-104	377.9	OG0010245	FALSE	paralog	OG0010245	1	2
Ecoracana	Ecoracana	ELECO.r07.1AG0028300	ELECO.r07.1BG0078480	0	0_16672	1A	43687096	43695425	-	1891	0	0_44471	1B	58829547	58837879	-	5451	97.9	793	10	1	1	793	1	786	0	1547.7	OG0009876	FALSE	paralog	OG0009876	1	2
Ecoracana	Ecoracana	ELECO.r07.1AG0028310	ELECO.r07.1BG0078490	0	0_16624	1A	43702984	43703448	+	1892	0	0_41924	1B	58845348	58845822	+	5452	90.6	96	7	2	1	95	1	95	2e-36	149.4	OG0009846	FALSE	paralog	OG0009846	1	2
Ecoracana	Ecoracana	ELECO.r07.1AG0028320	ELECO.r07.1BG0078500	0	0_15663	1A	43704277	43708197	-	1893	0	0_42038	1B	58846665	58850812	-	5453	98.3	351	5	1	1	350	1	351	2.3e-202	702.6	OG0009295	FALSE	paralog	OG0009295	1	2
Ecoracana	Ecoracana	ELECO.r07.1AG0028350	ELECO.r07.1BG0078550	0	0_16049	1A	43728971	43731913	-	1895	0	0_43014	1B	58893117	58895608	-	5454	99.4	163	1	0	1	163	1	163	2.4e-90	329.3	OG0009519	FALSE	paralog	OG0009519	1	2
Ecoracana	Ecoracana	ELECO.r07.1AG0028370	ELECO.r07.1BG0078570	0	0_17013	1A	43736263	43739025	-	1896	0	0_44228	1B	58900943	58903725	-	5456	97.3	444	12	0	1	444	1	444	1e-255	880.2	OG0010063	FALSE	paralog	OG0010063	1	2
Ecoracana	Ecoracana	ELECO.r07.1AG0028380	ELECO.r07.1BG0078580	0	0_15962	1A	43752409	43755179	+	1897	0	0_42823	1B	58914438	58917275	+	5457	98.1	156	3	0	108	263	109	264	4.2e-84	309.3	OG0009471	FALSE	paralog	OG0009471	1	2
Ecoracana	Ecoracana	ELECO.r07.1AG0028390	ELECO.r07.1BG0078590	0	0_15196	1A	43756009	43757064	-	1898	0	0_44053	1B	58918099	58919154	-	5458	84.4	352	55	0	1	352	1	352	3.8e-141	499.2	OG0017265	FALSE	paralog	OG0017265	1	2
Ecoracana	Ecoracana	ELECO.r07.1AG0028400	ELECO.r07.1BG0078600	0	0_14678	1A	43757743	43758879	-	1899	0	0_43286	1B	58919877	58921010	-	5459	83.1	385	52	7	1	379	1	378	9.7e-175	610.9	OG0002070	FALSE	paralog	OG0002070	1	2
Ecoracana	Ecoracana	ELECO.r07.1AG0028420	ELECO.r07.1BG0078610	0	0_15334	1A	43767158	43767883	+	1900	0	0_43256	1B	58927659	58928402	+	5460	95.2	248	6	1	1	242	1	248	1e-100	364.4	OG0009095	FALSE	paralog	OG0009095	1	2
Ecoracana	Ecoracana	ELECO.r07.1AG0028430	ELECO.r07.1BG0078620	0	0_15521	1A	43774583	43776077	+	1901	0	0_44024	1B	58934484	58936033	+	5461	96.9	194	5	1	1	194	1	193	3.4e-99	359	OG0009211	FALSE	paralog	OG0009211	1	2
Ecoracana	Ecoracana	ELECO.r07.1AG0028440	ELECO.r07.1BG0078630	0	0_17077	1A	43810981	43817443	+	1902	0	0_43884	1B	58943275	58945355	+	5462	98.9	624	7	0	1	624	1	624	0	1271.5	OG0010104	FALSE	paralog	OG0010104	1	2
Ecoracana	Ecoracana	ELECO.r07.1AG0028470	ELECO.r07.1BG0078660	0	0_14683	1A	43835963	43838019	+	1903	0	0_44326	1B	58958767	58960865	+	5463	97.3	336	7	1	1	334	1	336	6.7e-188	654.4	OG0008730	FALSE	paralog	OG0008730	1	2
Ecoracana	Ecoracana	ELECO.r07.1AG0028480	ELECO.r07.1BG0078670	0	0_16866	1A	43840305	43844231	+	1904	0	0_43066	1B	58963041	58966905	+	5464	71.1	553	36	1	1	553	1	429	1.4e-217	753.8	OG0009988	FALSE	paralog	OG0009988	1	2
Ecoracana	Ecoracana	ELECO.r07.1AG0028490	ELECO.r07.1BG0078680	0	0_15148	1A	43845634	43845942	-	1905	0	0_41934	1B	58967973	58968281	-	5465	98.1	103	2	0	1	103	1	103	5.1e-54	208	OG0021557	FALSE	paralog	OG0021557	1	2
Ecoracana	Ecoracana	ELECO.r07.1AG0028540	ELECO.r07.1BG0078730	0	0_16709	1A	43873869	43876517	+	1910	0	0_44198	1B	58987973	58990669	+	5470	86.2	896	97	8	1	877	1	888	0	1485.3	OG0017453	FALSE	paralog	OG0017453	1	2
Ecoracana	Ecoracana	ELECO.r07.1AG0028550	ELECO.r07.1BG0078750	0	0_17438	1A	43895148	43909323	-	1911	0	0_41664	1B	59017433	59032268	-	5471	98.4	749	12	0	1	749	1	749	0	1435.6	OG0010312	FALSE	paralog	OG0010312	1	2
Ecoracana	Ecoracana	ELECO.r07.1AG0028560	ELECO.r07.1BG0078760	0	0_14476	1A	43910046	43911440	+	1912	0	0_43317	1B	59038357	59039747	+	5472	97.4	193	5	0	1	193	1	193	2.5e-94	342.8	OG0008617	FALSE	paralog	OG0008617	1	2
Ecoracana	Ecoracana	ELECO.r07.1AG0028570	ELECO.r07.1BG0078770	0	0_16926	1A	43912826	43916135	-	1913	0	0_43328	1B	59041138	59043858	-	5473	95	241	7	1	15	250	1	241	2.1e-125	446.4	OG0010019	FALSE	paralog	OG0010019	1	2
Ecoracana	Ecoracana	ELECO.r07.1AG0028580	ELECO.r07.1BG0078780	0	0_14692	1A	43919480	43920115	-	1914	0	0_41873	1B	59045464	59046104	-	5474	94.5	146	6	1	1	144	1	146	1.8e-28	123.6	OG0008733	FALSE	paralog	OG0008733	1	2
Ecoracana	Ecoracana	ELECO.r07.1AG0028610	ELECO.r07.1BG0078800	0	0_17443	1A	43967237	43971472	+	1916	0	0_42412	1B	59106507	59110546	+	5475	92.3	478	32	3	30	502	28	505	2.5e-242	835.9	OG0010315	FALSE	paralog	OG0010315	1	2
Ecoracana	Ecoracana	ELECO.r07.1AG0028620	ELECO.r07.1BG0078810	0	0_15053	1A	43972939	43974727	+	1917	0	0_44559	1B	59114299	59116139	+	5476	95.3	169	6	1	1	167	1	169	2.6e-87	319.3	OG0008937	FALSE	paralog	OG0008937	1	2
Ecoracana	Ecoracana	ELECO.r07.1AG0028660	ELECO.r07.1BG0078870	0	0_17377	1A	44000493	44001668	+	1921	0	0_41643	1B	59162028	59163224	+	5478	96.7	303	7	3	44	344	44	345	6.3e-153	538.5	OG0010286	FALSE	paralog	OG0010286	1	2
Ecoracana	Ecoracana	ELECO.r07.1AG0028690	ELECO.r07.1BG0078900	0	0_14409	1A	44024471	44026260	-	1924	0	0_42275	1B	59191492	59193254	-	5481	97.8	366	8	0	1	366	1	366	5.8e-209	724.5	OG0008578	FALSE	paralog	OG0008578	1	2
Ecoracana	Ecoracana	ELECO.r07.1AG0028720	ELECO.r07.1BG0078960	0	0_17539	1A	44049138	44055511	+	1927	0	0_43244	1B	59216391	59222893	+	5484	90.2	610	33	3	1	583	1	610	5.40000000000001e-310	1060.8	OG0010373	FALSE	paralog	OG0010373	1	2
Ecoracana	Ecoracana	ELECO.r07.1AG0028730	ELECO.r07.1BG0078970	0	0_17192	1A	44057027	44061625	-	1928	0	0_43050	1B	59224036	59228685	-	5485	98.8	662	8	0	1	662	1	662	0	1342	OG0010180	FALSE	paralog	OG0010180	1	2
Ecoracana	Ecoracana	ELECO.r07.1AG0028750	ELECO.r07.1BG0078990	0	0_15454	1A	44074717	44078151	+	1929	0	0_43404	1B	59236098	59239596	+	5487	98.4	448	5	1	1	446	1	448	4.2e-193	672.2	OG0009169	FALSE	paralog	OG0009169	1	2
Ecoracana	Ecoracana	ELECO.r07.1AG0028780	ELECO.r07.1BG0079010	0	0_17543	1A	44084858	44095367	-	1931	0	0_44076	1B	59245189	59255679	-	5489	98.5	2159	32	0	1	2159	1	2159	0	4286.1	OG0010374	FALSE	paralog	OG0010374	1	2
Ecoracana	Ecoracana	ELECO.r07.1AG0028790	ELECO.r07.1BG0079020	0	0_15532	1A	44106716	44112546	+	1932	0	0_42767	1B	59268794	59274485	+	5490	97.8	505	11	0	1	505	1	505	6.2e-270	927.5	OG0017300	FALSE	paralog	OG0017300	1	2
Ecoracana	Ecoracana	ELECO.r07.1AG0028800	ELECO.r07.1BG0079030	0	0_14367	1A	44114116	44118002	-	1933	0	0_41236	1B	59275371	59279559	-	5491	95.3	718	23	1	1	718	1	707	0	1322	OG0008549	FALSE	paralog	OG0008549	1	2
Ecoracana	Ecoracana	ELECO.r07.1AG0028820	ELECO.r07.1BG0079050	0	0_17423	1A	44124484	44126834	-	1934	0	0_42651	1B	59286367	59288717	-	5492	98.6	501	7	0	1	501	1	501	2e-281	965.7	OG0017523	FALSE	paralog	OG0017523	1	2
Ecoracana	Ecoracana	ELECO.r07.1AG0028830	ELECO.r07.1BG0079060	0	0_14402	1A	44130959	44137217	+	1935	0	0_43483	1B	59295874	59302367	+	5493	99.2	521	4	0	1	521	1	521	1.1e-258	890.2	OG0008572	FALSE	paralog	OG0008572	1	2
Ecoracana	Ecoracana	ELECO.r07.1AG0028840	ELECO.r07.1BG0079070	0	0_17047	1A	44165565	44169549	+	1936	0	0_44349	1B	59313658	59318046	+	5494	98.1	424	8	0	1	424	1	424	3.1e-230	795.4	OG0010087	FALSE	paralog	OG0010087	1	2
Ecoracana	Ecoracana	ELECO.r07.1AG0028870	ELECO.r07.1BG0079100	0	0_14275	1A	44196611	44199585	-	1939	0	0_41864	1B	59331209	59334120	-	5497	97.6	466	11	0	29	494	29	494	1.8e-253	872.8	OG0008497	FALSE	paralog	OG0008497	1	2
Ecoracana	Ecoracana	ELECO.r07.1AG0028880	ELECO.r07.1BG0079110	0	0_15229	1A	44201853	44208434	-	1940	0	0_43035	1B	59336434	59340865	-	5498	95.8	502	19	1	1	500	1	502	7.3e-263	904	OG0021565	FALSE	paralog	OG0021565	1	2
Ecoracana	Ecoracana	ELECO.r07.1AG0028890	ELECO.r07.1BG0079120	0	0_14615	1A	44210710	44211770	+	1941	0	0_41485	1B	59343907	59344980	+	5499	87.8	329	36	4	1	327	1	327	5.5e-134	475.3	OG0008694	FALSE	paralog	OG0008694	1	2
Ecoracana	Ecoracana	ELECO.r07.1AG0028920	ELECO.r07.1BG0079160	0	0_15991	1A	44237012	44240459	+	1943	0	0_41486	1B	59373904	59377362	+	5503	93.8	688	43	0	1	688	1	688	0	1177.9	OG0009489	FALSE	paralog	OG0009489	1	2
Ecoracana	Ecoracana	ELECO.r07.1AG0029000	ELECO.r07.1BG0079220	0	0_14804	1A	44286084	44290760	+	1949	0	0_43766	1B	59405996	59410949	+	5508	96.3	352	5	1	1	352	1	344	3.9e-194	675.2	OG0008794	FALSE	paralog	OG0008794	1	2
Ecoracana	Ecoracana	ELECO.r07.1AG0029010	ELECO.r07.1BG0079230	0	0_15241	1A	44295323	44297648	-	1950	0	0_41580	1B	59415034	59417260	-	5509	97.6	249	6	0	1	249	1	249	4.1e-135	478.8	OG0009043	FALSE	paralog	OG0009043	1	2
Ecoracana	Ecoracana	ELECO.r07.1AG0029020	ELECO.r07.1BG0079240	0	0_17413	1A	44300969	44302767	+	1951	0	0_43309	1B	59419700	59421482	+	5510	99.1	333	3	0	1	333	1	333	6.1e-157	551.6	OG0010302	FALSE	paralog	OG0010302	1	2
Ecoracana	Ecoracana	ELECO.r07.1AG0029050	ELECO.r07.1BG0079260	0	0_14728	1A	44311189	44314479	+	1953	0	0_43042	1B	59428627	59431857	+	5511	93.6	360	23	0	1	360	1	360	2.3e-189	659.4	OG0008754	FALSE	paralog	OG0008754	1	2
Ecoracana	Ecoracana	ELECO.r07.1AG0029060	ELECO.r07.1BG0079270	0	0_15868	1A	44316158	44318955	-	1954	0	0_43580	1B	59434328	59437177	-	5512	96.3	347	7	3	1	342	1	346	4e-103	372.9	OG0009408	FALSE	paralog	OG0009408	1	2
Ecoracana	Ecoracana	ELECO.r07.1AG0029070	ELECO.r07.1BG0079280	0	0_14831	1A	44319439	44322091	-	1955	0	0_43841	1B	59437672	59440087	-	5513	96.2	320	12	0	1	320	1	320	1.1e-155	547.4	OG0008807	FALSE	paralog	OG0008807	1	2
Ecoracana	Ecoracana	ELECO.r07.1AG0029080	ELECO.r07.1BG0079290	0	0_16786	1A	44322775	44325744	-	1956	0	0_44214	1B	59440732	59444340	-	5514	97.1	378	11	0	1	378	1	378	2.4e-213	739.2	OG0009942	FALSE	paralog	OG0009942	1	2
Ecoracana	Ecoracana	ELECO.r07.1AG0029090	ELECO.r07.1BG0079310	0	0_17174	1A	44358962	44360077	+	1957	0	0_41843	1B	59458819	59459931	+	5516	92.8	376	18	4	1	372	1	371	7.1e-162	568.2	OG0010168	FALSE	paralog	OG0010168	1	2
Ecoracana	Ecoracana	ELECO.r07.1AG0029100	ELECO.r07.1BG0079320	0	0_15526	1A	44379771	44382578	-	1958	0	0_43696	1B	59473662	59476421	-	5517	98.8	325	4	0	1	325	1	325	1.9e-179	626.3	OG0017299	FALSE	paralog	OG0017299	1	2
Ecoracana	Ecoracana	ELECO.r07.1AG0029110	ELECO.r07.1BG0079330	0	0_15720	1A	44392973	44393758	-	1959	0	0_42743	1B	59481750	59482497	-	5518	72	200	41	3	1	199	1	186	5.1e-58	222.2	OG0009325	FALSE	paralog	OG0009325	1	2
Ecoracana	Ecoracana	ELECO.r07.1AG0029120	ELECO.r07.1BG0079340	0	0_14779	1A	44399783	44400686	+	1960	0	0_42522	1B	59486280	59487219	+	5519	84	225	25	1	1	214	1	225	5.4e-21	99.4	OG0008780	FALSE	paralog	OG0008780	1	2
Ecoracana	Ecoracana	ELECO.r07.1AG0029140	ELECO.r07.1BG0079360	0	0_15115	1A	44435760	44445552	-	1961	0	0_41550	1B	59497234	59509849	-	5520	99.1	1230	11	0	1	1230	1	1230	0	2503.4	OG0008974	FALSE	paralog	OG0008974	1	2
Ecoracana	Ecoracana	ELECO.r07.1AG0029150	ELECO.r07.1BG0079370	0	0_17116	1A	44454591	44458514	-	1962	0	0_44298	1B	59518847	59521497	-	5521	93.8	112	7	0	38	149	37	148	1.2e-46	184.1	OG0010130	FALSE	paralog	OG0010130	1	2
Ecoracana	Ecoracana	ELECO.r07.1AG0029170	ELECO.r07.1BG0079390	0	0_14280	1A	44464219	44474827	-	1964	0	0_44296	1B	59527351	59532686	-	5523	85.6	667	47	7	806	1467	37	659	7.3e-303	1038.5	OG0001213	FALSE	paralog	OG0001213	1	2
Ecoracana	Ecoracana	ELECO.r07.1AG0029300	ELECO.r07.1BG0079480	0	0_14858	1A	44529603	44533592	-	1973	0	0_44254	1B	59558386	59562200	-	5529	99.2	385	3	0	1	385	1	385	9.4e-218	753.8	OG0008823	FALSE	paralog	OG0008823	1	2
Ecoracana	Ecoracana	ELECO.r07.1AG0029310	ELECO.r07.1BG0079490	0	0_15900	1A	44540960	44547437	+	1974	0	0_44498	1B	59565207	59571661	+	5530	99.6	766	3	0	1	766	1	766	0	1511.5	OG0009429	FALSE	paralog	OG0009429	1	2
Ecoracana	Ecoracana	ELECO.r07.1AG0029320	ELECO.r07.1BG0079500	0	0_16855	1A	44548371	44552781	+	1975	0	0_41481	1B	59572595	59576563	+	5531	100	304	0	0	1	304	1	304	3.4e-186	648.7	OG0009981	FALSE	paralog	OG0009981	1	2
Ecoracana	Ecoracana	ELECO.r07.1AG0029350	ELECO.r07.1BG0079520	0	0_15308	1A	44565360	44566208	-	1976	0	0_43661	1B	59592476	59593313	-	5533	91.5	235	20	0	1	235	1	235	1.1e-125	447.2	OG0009082	FALSE	paralog	OG0009082	1	2
Ecoracana	Ecoracana	ELECO.r07.1AG0029360	ELECO.r07.1BG0079530	0	0_16713	1A	44566763	44567590	-	1977	0	0_44166	1B	59593898	59594722	-	5534	96.7	240	8	0	1	240	1	240	7.3e-136	481.1	OG0021673	FALSE	paralog	OG0021673	1	2
Ecoracana	Ecoracana	ELECO.r07.1AG0029370	ELECO.r07.1BG0079540	0	0_17124	1A	44568155	44568970	-	1978	0	0_42378	1B	59595294	59596125	-	5535	91.8	244	18	2	1	242	1	244	6.9e-126	448	OG0002200	FALSE	paralog	OG0002200	1	2
Ecoracana	Ecoracana	ELECO.r07.1AG0029380	ELECO.r07.1BG0079550	0	0_15856	1A	44571117	44573224	+	1979	0	0_41942	1B	59597407	59599581	+	5536	74.6	641	135	6	1	637	1	617	2.8e-102	370.9	OG0009401	FALSE	paralog	OG0009401	1	2
Ecoracana	Ecoracana	ELECO.r07.1AG0029390	ELECO.r07.1BG0079560	0	0_16563	1A	44576630	44581594	+	1980	0	0_41591	1B	59602708	59607160	+	5537	99.2	479	4	0	129	607	1	479	1.6e-267	919.8	OG0009815	FALSE	paralog	OG0009815	1	2
Ecoracana	Ecoracana	ELECO.r07.1AG0029400	ELECO.r07.1BG0079570	0	0_15538	1A	44582343	44586267	-	1981	0	0_44099	1B	59608262	59612154	-	5538	96.6	236	7	1	109	343	110	345	1.9e-121	433.7	OG0009220	FALSE	paralog	OG0009220	1	2
Ecoracana	Ecoracana	ELECO.r07.1AG0029410	ELECO.r07.1BG0079580	0	0_15314	1A	44592979	44593686	+	1982	0	0_44217	1B	59617028	59617726	+	5539	98.3	174	3	0	63	236	60	233	1.8e-102	370.2	OG0002107	FALSE	paralog	OG0002107	1	2
Ecoracana	Ecoracana	ELECO.r07.1AG0029520	ELECO.r07.1BG0079640	0	0_15146	1A	44656771	44658997	-	1990	0	0_44481	1B	59667545	59668252	-	5542	90.1	232	19	3	19	247	1	231	9e-102	369	OG0021556	FALSE	paralog	OG0021556	1	2
Ecoracana	Ecoracana	ELECO.r07.1AG0029530	ELECO.r07.1BG0079650	0	0_14450	1A	44662105	44666099	+	1991	0	0_43397	1B	59673361	59677667	+	5543	98.8	320	4	0	1	320	1	320	2.6e-189	659.1	OG0008602	FALSE	paralog	OG0008602	1	2
Ecoracana	Ecoracana	ELECO.r07.1AG0029540	ELECO.r07.1BG0079660	0	0_16784	1A	44673241	44674440	-	1992	0	0_42455	1B	59684521	59685732	-	5544	92.9	407	19	6	1	400	1	404	7.5e-202	701	OG0009940	FALSE	paralog	OG0009940	1	2
Ecoracana	Ecoracana	ELECO.r07.1AG0029550	ELECO.r07.1BG0079670	0	0_14254	1A	44690840	44692399	-	1993	0	0_43204	1B	59696253	59697812	-	5545	99.4	518	3	0	1	518	1	518	1.3e-291	999.6	OG0008484	FALSE	paralog	OG0008484	1	2
Ecoracana	Ecoracana	ELECO.r07.1AG0029560	ELECO.r07.1BG0079680	0	0_15274	1A	44693526	44695962	-	1994	0	0_44429	1B	59698911	59701363	-	5546	98	250	4	1	1	249	1	250	9.9e-136	480.7	OG0009061	FALSE	paralog	OG0009061	1	2
Ecoracana	Ecoracana	ELECO.r07.1AG0029640	ELECO.r07.1BG0079700	0	0_16645	1A	44865975	44879722	+	1998	0	0_44527	1B	59757825	59771394	+	5547	89.9	1283	78	3	1	1233	1	1282	0	2211.4	OG0009859	FALSE	paralog	OG0009859	1	2
Ecoracana	Ecoracana	ELECO.r07.1AG0029650	ELECO.r07.1BG0079710	0	0_16423	1A	44881002	44884940	+	1999	0	0_43556	1B	59772551	59775858	+	5548	96	421	17	0	48	468	49	469	3.7e-224	775.4	OG0009733	FALSE	paralog	OG0009733	1	2
Ecoracana	Ecoracana	ELECO.r07.1AG0029680	ELECO.r07.1BG0079740	0	0_15666	1A	44922760	44926695	+	2000	0	0_43806	1B	59801830	59805836	+	5551	94.8	501	26	0	1	501	1	501	2.2e-283	972.2	OG0017320	FALSE	paralog	OG0017320	1	2
Ecoracana	Ecoracana	ELECO.r07.1AG0029690	ELECO.r07.1BG0079750	0	0_17445	1A	44930961	44934988	+	2001	0	0_42087	1B	59807780	59812575	+	5552	97.5	489	12	0	15	503	8	496	1.1e-285	979.9	OG0010316	FALSE	paralog	OG0010316	1	2
Ecoracana	Ecoracana	ELECO.r07.1AG0029700	ELECO.r07.1BG0079760	0	0_15139	1A	44937026	44940855	+	2002	0	0_41332	1B	59815811	59819909	+	5553	96.9	387	12	0	1	387	1	387	2.1e-217	752.7	OG0008990	FALSE	paralog	OG0008990	1	2
Ecoracana	Ecoracana	ELECO.r07.1AG0029710	ELECO.r07.1BG0079770	0	0_16103	1A	44943409	44946507	+	2003	0	0_42494	1B	59822170	59825192	+	5554	99.6	700	3	0	1	700	1	700	0	1266.9	OG0021629	FALSE	paralog	OG0021629	1	2
Ecoracana	Ecoracana	ELECO.r07.1AG0029720	ELECO.r07.1BG0079780	0	0_14538	1A	44948335	44949246	+	2004	0	0_43910	1B	59827153	59830426	+	5555	93.5	153	10	0	1	153	29	181	5.4e-79	291.6	OG0008652	FALSE	paralog	OG0008652	1	2
Ecoracana	Ecoracana	ELECO.r07.1AG0029750	ELECO.r07.1BG0079810	0	0_16490	1A	44995843	45001342	-	2007	0	0_43804	1B	59845056	59850500	-	5558	88	1267	21	2	26	1291	1	1137	0	2052.3	OG0009773	FALSE	paralog	OG0009773	1	2
Ecoracana	Ecoracana	ELECO.r07.1AG0029760	ELECO.r07.1BG0079820	0	0_17051	1A	45004613	45005745	+	2008	0	0_44445	1B	59852672	59853622	+	5559	82	255	15	4	60	311	22	248	2.8e-95	346.7	OG0010091	FALSE	paralog	OG0010091	1	2
Ecoracana	Ecoracana	ELECO.r07.1AG0029770	ELECO.r07.1BG0079830	0	0_14398	1A	45007483	45008824	+	2009	0	0_44387	1B	59855241	59856581	+	5560	70.2	322	14	3	1	322	1	240	4e-105	379.4	OG0008568	FALSE	paralog	OG0008568	1	2
Ecoracana	Ecoracana	ELECO.r07.1AG0029780	ELECO.r07.1BG0079840	0	0_16999	1A	45009260	45010711	-	2010	0	0_43625	1B	59857013	59858464	-	5561	98.3	406	7	0	1	406	1	406	1.6e-220	763.1	OG0010054	FALSE	paralog	OG0010054	1	2
Ecoracana	Ecoracana	ELECO.r07.1AG0029820	ELECO.r07.1BG0079860	0	0_16021	1A	45051338	45057687	+	2012	0	0_44257	1B	59905683	59912534	+	5563	97.5	1261	31	0	1	1261	1	1261	0	2346.6	OG0009502	FALSE	paralog	OG0009502	1	2
Ecoracana	Ecoracana	ELECO.r07.1AG0029830	ELECO.r07.1BG0079870	0	0_16947	1A	45064507	45065973	-	2013	0	0_42762	1B	59916838	59918283	-	5564	92.4	486	31	2	1	486	1	480	1.1e-260	896.7	OG0010031	FALSE	paralog	OG0010031	1	2
Ecoracana	Ecoracana	ELECO.r07.1AG0029880	ELECO.r07.1BG0079890	0	0_14838	1A	45087128	45087841	-	2016	0	0_44678	1B	59925931	59926641	-	5565	80.7	238	45	1	1	238	1	237	7.7e-45	178.7	OG0008810	FALSE	paralog	OG0008810	1	2
Ecoracana	Ecoracana	ELECO.r07.1AG0029890	ELECO.r07.1BG0079900	0	0_17099	1A	45088597	45093416	+	2017	0	0_41300	1B	59927414	59932211	+	5566	86.5	880	91	5	1	880	1	852	0	1097.8	OG0010121	FALSE	paralog	OG0010121	1	2
Ecoracana	Ecoracana	ELECO.r07.1AG0029900	ELECO.r07.1BG0079910	0	0_17003	1A	45095720	45097924	+	2018	0	0_41351	1B	59934026	59936234	+	5567	98.4	700	10	1	1	699	1	700	0	1397.9	OG0021702	FALSE	paralog	OG0021702	1	2
Ecoracana	Ecoracana	ELECO.r07.1AG0029920	ELECO.r07.1BG0079930	0	0_15062	1A	45111353	45112741	+	2019	0	0_42204	1B	59949214	59950566	+	5568	88.6	456	31	6	3	449	4	447	6.2e-208	721.5	OG0017242	FALSE	paralog	OG0017242	1	2
Ecoracana	Ecoracana	ELECO.r07.1AG0029930	ELECO.r07.1BG0079940	0	0_16647	1A	45118801	45120493	+	2020	0	0_43810	1B	59955690	59957081	+	5569	88.2	442	46	4	81	521	16	452	2e-215	746.5	OG0009861	FALSE	paralog	OG0009861	1	2
Ecoracana	Ecoracana	ELECO.r07.1AG0029950	ELECO.r07.1BG0079950	0	0_15701	1A	45128363	45129781	-	2022	0	0_44421	1B	59965314	59966735	-	5570	91.4	475	29	6	1	465	1	473	3.6e-243	838.6	OG0009314	FALSE	paralog	OG0009314	1	2
Ecoracana	Ecoracana	ELECO.r07.1AG0029960	ELECO.r07.1BG0079960	0	0_14656	1A	45131016	45132182	-	2023	0	0_42153	1B	59968085	59969524	-	5571	72.2	460	48	8	1	381	1	459	3.3e-162	569.3	OG0021505	FALSE	paralog	OG0021505	1	2
Ecoracana	Ecoracana	ELECO.r07.1AG0029970	ELECO.r07.1BG0079980	0	0_16268	1A	45137768	45138544	+	2024	0	0_42003	1B	59979491	59980269	+	5572	99.4	157	1	0	1	157	1	157	6.8e-82	301.2	OG0009644	FALSE	paralog	OG0009644	1	2
Ecoracana	Ecoracana	ELECO.r07.1AG0029980	ELECO.r07.1BG0079990	0	0_16664	1A	45143567	45144688	+	2025	0	0_44503	1B	59983774	59984889	+	5573	78.9	227	48	0	44	270	42	268	5.1e-69	259.2	OG0009871	FALSE	paralog	OG0009871	1	2
Ecoracana	Ecoracana	ELECO.r07.1AG0029990	ELECO.r07.1BG0080000	0	0_16117	1A	45149813	45151286	+	2026	0	0_41573	1B	59989084	59990593	+	5574	97.4	230	6	0	1	230	1	230	6.8e-123	438	OG0009556	FALSE	paralog	OG0009556	1	2
Ecoracana	Ecoracana	ELECO.r07.1AG0030000	ELECO.r07.1BG0080010	0	0_14463	1A	45158040	45163075	+	2027	0	0_44682	1B	59994027	59999055	+	5575	98.6	1040	13	2	1	1038	1	1040	0	1997.6	OG0008611	FALSE	paralog	OG0008611	1	2
Ecoracana	Ecoracana	ELECO.r07.1AG0030010	ELECO.r07.1BG0080020	0	0_17425	1A	45163590	45164951	-	2028	0	0_44321	1B	59999589	60000941	-	5576	90.4	456	33	6	1	452	1	449	6.9e-228	787.7	OG0021733	FALSE	paralog	OG0021733	1	2
Ecoracana	Ecoracana	ELECO.r07.1AG0030040	ELECO.r07.1BG0080070	0	0_16483	1A	45218860	45221001	-	2029	0	0_43761	1B	60066409	60068510	-	5579	91.8	485	10	1	1	455	1	485	8.7e-255	877.1	OG0021655	FALSE	paralog	OG0021655	1	2
Ecoracana	Ecoracana	ELECO.r07.1AG0030050	ELECO.r07.1BG0080080	0	0_16807	1A	45232297	45233335	+	2030	0	0_42719	1B	60078444	60079692	+	5580	87	270	10	1	1	270	26	270	1.8e-135	479.9	OG0021682	FALSE	paralog	OG0021682	1	2
Ecoracana	Ecoracana	ELECO.r07.1AG0030060	ELECO.r07.1BG0080090	0	0_15935	1A	45237109	45240843	+	2031	0	0_42420	1B	60094415	60097441	+	5581	96.8	533	16	1	1	532	1	533	3.6e-300	1028.1	OG0017352	FALSE	paralog	OG0017352	1	2
Ecoracana	Ecoracana	ELECO.r07.1AG0030070	ELECO.r07.1BG0080100	0	0_16820	1A	45244769	45249868	+	2032	0	0_41275	1B	60099228	60101460	+	5582	87.7	536	52	1	10	545	1	522	1.2e-266	916.8	OG0001272	FALSE	paralog	OG0001272	1	2
Ecoracana	Ecoracana	ELECO.r07.1AG0030080	ELECO.r07.1BG0080110	0	0_15693	1A	45253658	45254896	-	2033	0	0_43448	1B	60112430	60113661	-	5583	98.2	380	7	0	1	380	1	380	7.9e-217	750.7	OG0002129	FALSE	paralog	OG0002129	1	2
Ecoracana	Ecoracana	ELECO.r07.1AG0030090	ELECO.r07.1BG0080120	0	0_15137	1A	45264065	45268318	-	2034	0	0_42763	1B	60129114	60132808	-	5584	96.6	497	13	1	1	497	1	493	5.1e-279	958	OG0008988	FALSE	paralog	OG0008988	1	2
Ecoracana	Ecoracana	ELECO.r07.1AG0030100	ELECO.r07.1BG0080130	0	0_15605	1A	45269606	45272071	-	2035	0	0_41615	1B	60134058	60136468	-	5585	98.8	334	4	0	1	334	1	334	2.8e-186	649	OG0017308	FALSE	paralog	OG0017308	1	2
Ecoracana	Ecoracana	ELECO.r07.1AG0030130	ELECO.r07.1BG0080180	0	0_14962	1A	45294165	45297269	+	2037	0	0_43601	1B	60161042	60164089	+	5589	92	339	4	1	1	339	1	316	4.9e-170	595.1	OG0008885	FALSE	paralog	OG0008885	1	2
Ecoracana	Ecoracana	ELECO.r07.1AG0030140	ELECO.r07.1BG0080190	0	0_15827	1A	45297867	45298551	+	2038	0	0_42550	1B	60164688	60165428	+	5590	83.7	221	10	6	1	200	1	216	8.8e-26	115.2	OG0017342	FALSE	paralog	OG0017342	1	2
Ecoracana	Ecoracana	ELECO.r07.1AG0030150	ELECO.r07.1BG0080200	0	0_16530	1A	45300691	45301839	-	2039	0	0_41380	1B	60167745	60168925	-	5591	87.8	311	34	2	1	307	1	311	1.8e-134	476.9	OG0009795	FALSE	paralog	OG0009795	1	2
Ecoracana	Ecoracana	ELECO.r07.1AG0030160	ELECO.r07.1BG0080210	0	0_15842	1A	45312482	45314176	+	2040	0	0_42846	1B	60180703	60182392	+	5592	97.6	292	6	1	28	318	22	313	1.3e-167	587	OG0009396	FALSE	paralog	OG0009396	1	2
Ecoracana	Ecoracana	ELECO.r07.1AG0030170	ELECO.r07.1BG0080220	0	0_17241	1A	45319631	45323402	+	2041	0	0_44233	1B	60188391	60196936	+	5593	98.6	354	5	0	1	354	1	354	9e-207	717.2	OG0002207	FALSE	paralog	OG0002207	1	2
Ecoracana	Ecoracana	ELECO.r07.1AG0030180	ELECO.r07.1BG0080230	0	0_17025	1A	45340573	45343771	+	2042	0	0_42001	1B	60198667	60204014	+	5594	99.5	430	2	0	1	430	1	430	3.3e-227	785.4	OG0010073	FALSE	paralog	OG0010073	1	2
Ecoracana	Ecoracana	ELECO.r07.1AG0030190	ELECO.r07.1BG0080240	0	0_16915	1A	45345923	45346632	-	2043	0	0_41640	1B	60205883	60206580	-	5595	97.1	204	5	1	1	203	1	204	1.4e-100	363.6	OG0010015	FALSE	paralog	OG0010015	1	2
Ecoracana	Ecoracana	ELECO.r07.1AG0030200	ELECO.r07.1BG0080250	0	0_15389	1A	45350753	45352312	+	2044	0	0_43728	1B	60215444	60216997	+	5596	99	520	3	1	1	520	1	518	4.4e-295	1011.1	OG0009128	FALSE	paralog	OG0009128	1	2
Ecoracana	Ecoracana	ELECO.r07.1AG0030210	ELECO.r07.1BG0080260	0	0_14733	1A	45359025	45360567	+	2045	0	0_43268	1B	60230802	60232352	+	5597	87.2	517	24	2	1	475	1	517	8.5e-253	870.5	OG0021512	FALSE	paralog	OG0021512	1	2
Ecoracana	Ecoracana	ELECO.r07.1AG0030240	ELECO.r07.1BG0080280	0	0_15357	1A	45378864	45380357	-	2046	0	0_43506	1B	60240096	60241421	-	5598	93	446	26	3	54	498	1	442	1.1e-226	783.9	OG0009108	FALSE	paralog	OG0009108	1	2
Ecoracana	Ecoracana	ELECO.r07.1AG0030260	ELECO.r07.1BG0080300	0	0_17600	1A	45385088	45390373	+	2048	0	0_41457	1B	60246538	60251887	+	5600	89	719	23	2	1	663	1	719	0	1178.7	OG0010411	FALSE	paralog	OG0010411	1	2
Ecoracana	Ecoracana	ELECO.r07.1AG0030300	ELECO.r07.1BG0080360	0	0_16485	1A	45404657	45405407	-	2051	0	0_41826	1B	60281689	60282501	-	5604	100	28	0	0	1	28	1	28	4.5e-07	53.1	OG0021656	FALSE	paralog	OG0021656	1	2
Ecoracana	Ecoracana	ELECO.r07.1AG0030310	ELECO.r07.1BG0080370	0	0_14817	1A	45409998	45411047	-	2052	0	0_41712	1B	60287036	60288073	-	5605	96.1	181	7	0	5	185	1	181	8e-82	301.2	OG0008801	FALSE	paralog	OG0008801	1	2
Ecoracana	Ecoracana	ELECO.r07.1AG0030320	ELECO.r07.1BG0080380	0	0_14716	1A	45416877	45418283	+	2053	0	0_44313	1B	60294960	60295346	+	5606	95.1	82	3	1	1	81	1	82	3.6e-38	157.5	OG0008746	FALSE	paralog	OG0008746	1	2
Ecoracana	Ecoracana	ELECO.r07.1AG0030370	ELECO.r07.1BG0080420	0	0_14419	1A	45448950	45449953	+	2056	0	0_43228	1B	60319082	60320075	+	5610	99.3	145	1	0	1	145	1	145	2.6e-75	279.3	OG0008583	FALSE	paralog	OG0008583	1	2
Ecoracana	Ecoracana	ELECO.r07.1AG0030380	ELECO.r07.1BG0080430	0	0_15954	1A	45450743	45451027	+	2057	0	0_41977	1B	60320851	60321135	+	5611	87.1	93	12	0	1	93	1	93	2.5e-39	159.1	OG0009466	FALSE	paralog	OG0009466	1	2
Ecoracana	Ecoracana	ELECO.r07.1AG0030390	ELECO.r07.1BG0080440	0	0_15590	1A	45451591	45455597	-	2058	0	0_43764	1B	60321703	60325541	-	5612	97.5	676	16	1	1	675	1	676	0	1256.9	OG0009252	FALSE	paralog	OG0009252	1	2
Ecoracana	Ecoracana	ELECO.r07.1AG0030420	ELECO.r07.1BG0080500	0	0_14898	1A	45468352	45471523	-	2059	0	0_43922	1B	60341932	60344120	-	5614	97.1	312	5	1	129	436	1	312	2.8e-170	596.3	OG0008845	FALSE	paralog	OG0008845	1	2
Ecoracana	Ecoracana	ELECO.r07.1AG0030440	ELECO.r07.1BG0080520	0	0_15224	1A	45479412	45484694	+	2061	0	0_41462	1B	60352636	60355336	+	5615	99.1	222	2	0	1	222	1	222	1.2e-113	407.1	OG0009033	FALSE	paralog	OG0009033	1	2
Ecoracana	Ecoracana	ELECO.r07.1AG0030450	ELECO.r07.1BG0080530	0	0_14608	1A	45491162	45492394	-	2062	0	0_43916	1B	60360277	60361518	-	5616	84.4	416	58	6	1	411	1	414	5.1e-105	379.4	OG0008691	FALSE	paralog	OG0008691	1	2
Ecoracana	Ecoracana	ELECO.r07.1AG0030460	ELECO.r07.1BG0080540	0	0_15376	1A	45507386	45512675	+	2063	0	0_41444	1B	60374010	60379509	+	5617	97.3	292	8	0	1	292	1	292	1.1e-144	510.8	OG0009122	FALSE	paralog	OG0009122	1	2
Ecoracana	Ecoracana	ELECO.r07.1AG0030470	ELECO.r07.1BG0080550	0	0_16539	1A	45513766	45515067	+	2064	0	0_44185	1B	60381338	60382639	+	5618	99.1	434	4	0	1	434	1	434	4.3e-251	864.8	OG0009801	FALSE	paralog	OG0009801	1	2
Ecoracana	Ecoracana	ELECO.r07.1AG0030480	ELECO.r07.1BG0080560	0	0_15745	1A	45518266	45521456	+	2065	0	0_41783	1B	60384785	60387956	+	5619	98.5	344	5	0	1	344	1	344	4.5e-187	651.7	OG0009341	FALSE	paralog	OG0009341	1	2
Ecoracana	Ecoracana	ELECO.r07.1AG0030490	ELECO.r07.1BG0080570	0	0_16230	1A	45525015	45529322	+	2066	0	0_44096	1B	60393768	60398938	+	5620	99.2	472	4	0	1	472	1	472	1.1e-271	933.3	OG0009621	FALSE	paralog	OG0009621	1	2
Ecoracana	Ecoracana	ELECO.r07.1AG0030500	ELECO.r07.1BG0080580	0	0_17009	1A	45532163	45534132	-	2067	0	0_42545	1B	60399970	60402346	-	5621	98.6	219	3	0	1	219	1	219	1e-123	440.7	OG0010059	FALSE	paralog	OG0010059	1	2
Ecoracana	Ecoracana	ELECO.r07.1AG0030510	ELECO.r07.1BG0080590	0	0_15506	1A	45536456	45538593	-	2068	0	0_43788	1B	60405840	60407783	-	5622	86.2	224	30	1	1	224	1	223	3.9e-66	250.4	OG0009200	FALSE	paralog	OG0009200	1	2
Ecoracana	Ecoracana	ELECO.r07.1AG0030520	ELECO.r07.1BG0080600	0	0_14535	1A	45540816	45544462	+	2069	0	0_41839	1B	60409755	60413560	+	5623	96.2	338	12	1	1	338	1	337	1.7e-186	649.8	OG0008649	FALSE	paralog	OG0008649	1	2
Ecoracana	Ecoracana	ELECO.r07.1AG0030650	ELECO.r07.1BG0080620	0	0_15383	1A	45663655	45665135	+	2076	0	0_42136	1B	60438516	60440222	+	5624	96.5	313	9	2	1	311	69	381	3.2e-176	615.5	OG0009126	FALSE	paralog	OG0009126	1	2
Ecoracana	Ecoracana	ELECO.r07.1AG0030660	ELECO.r07.1BG0080630	0	0_15116	1A	45667020	45667319	-	2077	0	0_41262	1B	60442287	60442586	-	5625	99	100	1	0	1	100	1	100	3.4e-34	142.1	OG0008975	FALSE	paralog	OG0008975	1	2
Ecoracana	Ecoracana	ELECO.r07.1AG0030670	ELECO.r07.1BG0080640	0	0_14506	1A	45669346	45673025	+	2078	0	0_41778	1B	60444688	60448290	+	5626	96.9	422	13	0	1	422	1	422	7.4e-224	774.2	OG0008632	FALSE	paralog	OG0008632	1	2
Ecoracana	Ecoracana	ELECO.r07.1AG0030680	ELECO.r07.1BG0080650	0	0_17011	1A	45674124	45677122	-	2079	0	0_43877	1B	60449397	60456450	-	5627	91.2	628	27	1	1	628	290	889	0	1109.7	OG0010061	FALSE	paralog	OG0010061	1	2
Ecoracana	Ecoracana	ELECO.r07.1AG0030700	ELECO.r07.1BG0080660	0	0_17442	1A	45685571	45690458	+	2080	0	0_43360	1B	60460958	60466925	+	5628	99.8	454	1	0	1	454	1	454	3.9e-247	851.7	OG0010314	FALSE	paralog	OG0010314	1	2
Ecoracana	Ecoracana	ELECO.r07.1AG0030710	ELECO.r07.1BG0080670	0	0_15944	1A	45692278	45692928	+	2081	0	0_41458	1B	60468615	60469268	+	5629	57.3	218	32	3	1	213	1	162	1.9e-45	180.6	OG0009459	FALSE	paralog	OG0009459	1	2
Ecoracana	Ecoracana	ELECO.r07.1AG0030730	ELECO.r07.1BG0080690	0	0_14970	1A	45768037	45769536	-	2082	0	0_43104	1B	60506473	60507975	-	5630	84.4	507	66	5	1	500	1	501	1.1e-239	827	OG0008889	FALSE	paralog	OG0008889	1	2
Ecoracana	Ecoracana	ELECO.r07.1AG0030760	ELECO.r07.1BG0080710	0	0_17599	1A	45779154	45780551	-	2085	0	0_41961	1B	60516397	60517803	-	5632	96.6	469	13	1	1	466	1	469	3.9e-266	914.8	OG0010410	FALSE	paralog	OG0010410	1	2
Ecoracana	Ecoracana	ELECO.r07.1AG0030770	ELECO.r07.1BG0080720	0	0_15905	1A	45785199	45790482	+	2086	0	0_44404	1B	60527151	60532524	+	5633	97.4	499	13	0	1	499	1	499	1.9e-274	942.6	OG0009432	FALSE	paralog	OG0009432	1	2
Ecoracana	Ecoracana	ELECO.r07.1AG0030780	ELECO.r07.1BG0080730	0	0_14241	1A	45792266	45794373	+	2087	0	0_42521	1B	60535694	60536980	+	5634	90.1	383	37	1	279	661	1	382	2.1e-156	550.8	OG0008474	FALSE	paralog	OG0008474	1	2
Ecoracana	Ecoracana	ELECO.r07.1AG0030790	ELECO.r07.1BG0080740	0	0_16322	1A	45799395	45805220	+	2088	0	0_44030	1B	60542002	60547544	+	5635	98.7	1031	13	0	1	1031	1	1031	0	2045.4	OG0017401	FALSE	paralog	OG0017401	1	2
Ecoracana	Ecoracana	ELECO.r07.1AG0030800	ELECO.r07.1BG0080750	0	0_14578	1A	45806708	45810777	+	2089	0	0_41810	1B	60549895	60553142	+	5636	97.4	266	7	0	1	266	1	266	1.7e-141	500	OG0008674	FALSE	paralog	OG0008674	1	2
Ecoracana	Ecoracana	ELECO.r07.1AG0030820	ELECO.r07.1BG0080760	0	0_14410	1A	45812926	45814443	+	2090	0	0_42458	1B	60555150	60556685	+	5637	96.7	242	8	0	1	242	1	242	3.1e-142	502.3	OG0008579	FALSE	paralog	OG0008579	1	2
Ecoracana	Ecoracana	ELECO.r07.1AG0030830	ELECO.r07.1BG0080770	0	0_17258	1A	45829949	45830929	+	2091	0	0_41253	1B	60558425	60561295	+	5638	98.2	165	3	0	1	165	132	296	1.3e-91	333.6	OG0017503	FALSE	paralog	OG0017503	1	2
Ecoracana	Ecoracana	ELECO.r07.1AG0030950	ELECO.r07.1BG0080890	0	0_14731	1A	45890082	45891011	-	2100	0	0_41808	1B	60608514	60609443	-	5648	98.1	310	6	0	1	310	1	310	3.5e-162	568.9	OG0008756	FALSE	paralog	OG0008756	1	2
Ecoracana	Ecoracana	ELECO.r07.1AG0030970	ELECO.r07.1BG0080910	0	0_15411	1A	45898756	45902328	+	2102	0	0_44269	1B	60619144	60619791	+	5649	96.9	160	4	1	128	287	1	159	6.8e-88	322	OG0009141	FALSE	paralog	OG0009141	1	2
Ecoracana	Ecoracana	ELECO.r07.1AG0030990	ELECO.r07.1BG0080940	0	0_14370	1A	45908694	45931022	-	2103	0	0_44661	1B	60627811	60646948	-	5652	92.3	2384	72	1	1	2272	1	2384	0	3726	OG0008550	FALSE	paralog	OG0008550	1	2
Ecoracana	Ecoracana	ELECO.r07.1AG0031050	ELECO.r07.1BG0081000	0	0_16908	1A	45969138	45971875	-	2107	0	0_42152	1B	60688096	60690656	-	5656	95.9	295	12	0	1	295	1	295	1.1e-149	527.7	OG0010011	FALSE	paralog	OG0010011	1	2
Ecoracana	Ecoracana	ELECO.r07.1AG0031060	ELECO.r07.1BG0081010	0	0_15507	1A	45974508	45983390	+	2108	0	0_41790	1B	60693100	60701906	+	5657	97.2	880	25	0	1	880	1	880	0	1794.2	OG0009201	FALSE	paralog	OG0009201	1	2
Ecoracana	Ecoracana	ELECO.r07.1AG0031070	ELECO.r07.1BG0081020	0	0_14930	1A	45984149	45986993	-	2109	0	0_42616	1B	60702662	60705472	-	5658	97.8	276	6	0	1	276	1	276	5.6e-148	521.5	OG0008869	FALSE	paralog	OG0008869	1	2
Ecoracana	Ecoracana	ELECO.r07.1AG0031080	ELECO.r07.1BG0081030	0	0_17558	1A	45989129	45991256	-	2110	0	0_44586	1B	60707809	60710187	-	5659	97.8	312	4	1	1	309	1	312	1e-164	577.4	OG0010382	FALSE	paralog	OG0010382	1	2
Ecoracana	Ecoracana	ELECO.r07.1AG0031090	ELECO.r07.1BG0081040	0	0_15294	1A	46001691	46003541	+	2111	0	0_41547	1B	60713746	60715605	+	5660	91.8	622	44	3	1	617	1	620	1.6e-288	989.6	OG0009077	FALSE	paralog	OG0009077	1	2
Ecoracana	Ecoracana	ELECO.r07.1AG0031100	ELECO.r07.1BG0081050	0	0_17112	1A	46003843	46005612	-	2112	0	0_42142	1B	60716880	60717635	-	5661	88.4	189	20	1	1	187	1	189	6.4e-88	321.6	OG0010127	FALSE	paralog	OG0010127	1	2
Ecoracana	Ecoracana	ELECO.r07.1AG0031110	ELECO.r07.1BG0081060	0	0_14799	1A	46006233	46008053	-	2113	0	0_44130	1B	60717967	60719784	-	5662	96.9	607	18	1	1	607	1	606	2.9e-306	1048.5	OG0008791	FALSE	paralog	OG0008791	1	2
Ecoracana	Ecoracana	ELECO.r07.1AG0031120	ELECO.r07.1BG0081070	0	0_16710	1A	46008897	46011212	-	2114	0	0_42670	1B	60720576	60722925	-	5663	95.9	442	18	0	1	442	1	442	1.9e-190	663.3	OG0009898	FALSE	paralog	OG0009898	1	2
Ecoracana	Ecoracana	ELECO.r07.1AG0031130	ELECO.r07.1BG0081080	0	0_16832	1A	46016164	46018150	-	2115	0	0_42578	1B	60728125	60735363	-	5664	87.3	228	26	2	1	225	36	263	4.7e-108	388.7	OG0009969	FALSE	paralog	OG0009969	1	2
Ecoracana	Ecoracana	ELECO.r07.1AG0031160	ELECO.r07.1BG0081120	0	0_15980	1A	46046822	46047734	+	2116	0	0_43966	1B	60743846	60744733	+	5667	91	266	24	0	1	266	1	266	3e-141	499.2	OG0009482	FALSE	paralog	OG0009482	1	2
Ecoracana	Ecoracana	ELECO.r07.1AG0031170	ELECO.r07.1BG0081130	0	0_14401	1A	46054017	46058694	+	2117	0	0_43520	1B	60752138	60757283	+	5668	92.8	635	22	1	43	653	39	673	0	1196.4	OG0008571	FALSE	paralog	OG0008571	1	2
Ecoracana	Ecoracana	ELECO.r07.1AG0031180	ELECO.r07.1BG0081140	0	0_16869	1A	46060676	46063870	-	2118	0	0_43003	1B	60759294	60762594	-	5669	98.1	362	4	3	1	359	1	362	1.6e-206	716.5	OG0009990	FALSE	paralog	OG0009990	1	2
Ecoracana	Ecoracana	ELECO.r07.1AG0031190	ELECO.r07.1BG0081150	0	0_15816	1A	46068865	46070739	-	2119	0	0_41488	1B	60767336	60769521	-	5670	91.4	486	36	4	1	481	1	485	2.1e-262	902.5	OG0021605	FALSE	paralog	OG0021605	1	2
Ecoracana	Ecoracana	ELECO.r07.1AG0031220	ELECO.r07.1BG0081180	0	0_14273	1A	46081876	46083754	+	2121	0	0_43087	1B	60782946	60784881	+	5673	94.1	493	24	3	1	490	1	491	4.9e-272	934.5	OG0021473	FALSE	paralog	OG0021473	1	2
Ecoracana	Ecoracana	ELECO.r07.1AG0031230	ELECO.r07.1BG0081190	0	0_14461	1A	46084875	46085300	-	2122	0	0_41779	1B	60785858	60786289	-	5674	91.7	144	10	1	1	142	1	144	6.9e-49	191.4	OG0008609	FALSE	paralog	OG0008609	1	2
Ecoracana	Ecoracana	ELECO.r07.1AG0031240	ELECO.r07.1BG0081200	0	0_16286	1A	46098992	46102360	-	2123	0	0_42355	1B	60798316	60801675	-	5675	94.7	1124	55	3	1	1123	1	1120	0	1233.4	OG0009657	FALSE	paralog	OG0009657	1	2
Ecoracana	Ecoracana	ELECO.r07.1AG0031260	ELECO.r07.1BG0081230	0	0_14422	1A	46120887	46123762	+	2125	0	0_41290	1B	60829742	60832371	+	5676	97	570	17	0	50	619	16	585	0	1100.5	OG0008584	FALSE	paralog	OG0008584	1	2
Ecoracana	Ecoracana	ELECO.r07.1AG0031270	ELECO.r07.1BG0081240	0	0_16395	1A	46126450	46127502	-	2126	0	0_41776	1B	60835091	60836149	-	5677	95.8	353	13	1	1	351	1	353	1e-162	570.9	OG0009718	FALSE	paralog	OG0009718	1	2
Ecoracana	Ecoracana	ELECO.r07.1AG0031280	ELECO.r07.1BG0081250	0	0_15924	1A	46132108	46132989	+	2127	0	0_41428	1B	60841857	60842744	+	5678	94.2	259	10	2	1	254	1	259	3.9e-135	478.8	OG0009444	FALSE	paralog	OG0009444	1	2
Ecoracana	Ecoracana	ELECO.r07.1AG0031300	ELECO.r07.1BG0081280	0	0_14917	1A	46145944	46150364	+	2129	0	0_44640	1B	60858660	60862511	+	5680	98.9	660	6	1	1	659	1	660	0	1204.1	OG0008859	FALSE	paralog	OG0008859	1	2
Ecoracana	Ecoracana	ELECO.r07.1AG0031370	ELECO.r07.1BG0081410	0	0_14205	1A	46339474	46341837	-	2131	0	0_42756	1B	60938365	60940431	-	5690	97.3	224	6	0	1	224	1	224	5.6e-120	428.7	OG0021469	FALSE	paralog	OG0021469	1	2
Ecoracana	Ecoracana	ELECO.r07.1AG0031390	ELECO.r07.1BG0081420	0	0_16062	1A	46378722	46379675	+	2132	0	0_43809	1B	60945851	60946813	+	5691	88.2	321	35	2	1	318	1	321	6.1e-138	488.4	OG0009528	FALSE	paralog	OG0009528	1	2
Ecoracana	Ecoracana	ELECO.r07.1AG0031450	ELECO.r07.1BG0081470	0	0_17379	1A	46445468	46447977	-	2137	0	0_43102	1B	60976833	60979318	-	5696	96.6	378	8	1	1	378	1	373	4.9e-86	316.2	OG0010288	FALSE	paralog	OG0010288	1	2
Ecoracana	Ecoracana	ELECO.r07.1AG0031460	ELECO.r07.1BG0081480	0	0_15793	1A	46449784	46453656	+	2138	0	0_44399	1B	60981689	60985287	+	5697	95.8	337	11	1	1	337	1	334	2.4e-156	549.7	OG0009367	FALSE	paralog	OG0009367	1	2
Ecoracana	Ecoracana	ELECO.r07.1AG0031470	ELECO.r07.1BG0081490	0	0_14740	1A	46463924	46465177	+	2139	0	0_43081	1B	60991873	60993111	+	5698	83.9	298	22	4	1	295	1	275	1.4e-107	387.5	OG0008760	FALSE	paralog	OG0008760	1	2
Ecoracana	Ecoracana	ELECO.r07.1AG0031490	ELECO.r07.1BG0081520	0	0_14991	1A	46472098	46475143	-	2141	0	0_43887	1B	61023080	61024433	-	5699	88.4	353	18	1	1	353	1	330	2.9e-178	622.9	OG0021545	FALSE	paralog	OG0021545	1	2
Ecoracana	Ecoracana	ELECO.r07.1AG0031570	ELECO.r07.1BG0081790	0	0_17084	1A	46520433	46521937	+	2148	0	0_41659	1B	62192332	62193852	+	5709	87.2	375	34	3	1	366	1	370	8.1e-166	581.3	OG0010108	FALSE	paralog	OG0010108	1	2
Ecoracana	Ecoracana	ELECO.r07.1AG0031580	ELECO.r07.1BG0081800	0	0_15901	1A	46522527	46524058	-	2149	0	0_42753	1B	62194465	62196038	-	5710	100	138	0	0	1	138	1	138	3.8e-60	228.8	OG0009430	FALSE	paralog	OG0009430	1	2
Ecoracana	Ecoracana	ELECO.r07.1AG0031600	ELECO.r07.1BG0081820	0	0_16961	1A	46527653	46531994	+	2150	0	0_41989	1B	62201413	62206069	+	5711	99.2	594	5	0	1	594	53	646	0	1177.5	OG0010034	FALSE	paralog	OG0010034	1	2
Ecoracana	Ecoracana	ELECO.r07.1AG0031610	ELECO.r07.1BG0081830	0	0_15465	1A	46534699	46535963	+	2151	0	0_44117	1B	62208137	62210015	+	5712	85.3	340	43	4	1	335	57	394	9.5e-158	554.3	OG0009179	FALSE	paralog	OG0009179	1	2
Ecoracana	Ecoracana	ELECO.r07.1AG0031670	ELECO.r07.1BG0081870	0	0_17457	1A	46596046	46606115	+	2154	0	0_44433	1B	62252764	62260176	+	5716	98.7	1474	17	2	1	1472	1	1474	0	2829.3	OG0010325	FALSE	paralog	OG0010325	1	2
Ecoracana	Ecoracana	ELECO.r07.1AG0031680	ELECO.r07.1BG0081880	0	0_15864	1A	46606953	46607474	+	2155	0	0_41721	1B	62261042	62261596	+	5717	84.1	170	26	1	1	170	1	169	6.4e-81	298.1	OG0009405	FALSE	paralog	OG0009405	1	2
Ecoracana	Ecoracana	ELECO.r07.1AG0031690	ELECO.r07.1BG0081890	0	0_16842	1A	46607752	46609038	+	2156	0	0_41301	1B	62261924	62263276	+	5718	87.4	427	53	1	4	429	25	451	3.2e-214	742.3	OG0021685	FALSE	paralog	OG0021685	1	2
Ecoracana	Ecoracana	ELECO.r07.1AG0031700	ELECO.r07.1BG0081900	0	0_16354	1A	46610156	46613063	+	2157	0	0_44367	1B	62264325	62266585	+	5719	93.9	212	13	0	1	212	1	212	3e-101	365.9	OG0009696	FALSE	paralog	OG0009696	1	2
Ecoracana	Ecoracana	ELECO.r07.1AG0031710	ELECO.r07.1BG0081910	0	0_17305	1A	46613714	46616305	+	2158	0	0_41456	1B	62267260	62269852	+	5720	97.1	547	16	0	1	547	1	547	0	1096.3	OG0010243	FALSE	paralog	OG0010243	1	2
Ecoracana	Ecoracana	ELECO.r07.1AG0031720	ELECO.r07.1BG0081920	0	0_15648	1A	46618851	46623293	+	2159	0	0_41914	1B	62272730	62277085	+	5721	98.2	783	13	1	1	782	1	783	0	1469.1	OG0009288	FALSE	paralog	OG0009288	1	2
Ecoracana	Ecoracana	ELECO.r07.1AG0031730	ELECO.r07.1BG0081950	0	0_15942	1A	46628662	46629182	-	2160	0	0_43703	1B	62280475	62281003	-	5722	95.8	143	6	0	1	143	1	143	1.2e-80	297	OG0017353	FALSE	paralog	OG0017353	1	2
Ecoracana	Ecoracana	ELECO.r07.1AG0031740	ELECO.r07.1BG0081960	0	0_15057	1A	46631759	46632296	-	2161	0	0_42899	1B	62283117	62283740	-	5723	96.6	145	3	1	1	143	18	162	3.1e-81	298.9	OG0017241	FALSE	paralog	OG0017241	1	2
Ecoracana	Ecoracana	ELECO.r07.1AG0031750	ELECO.r07.1BG0081970	0	0_16426	1A	46635688	46636554	-	2162	0	0_42634	1B	62287045	62288565	-	5724	85.2	243	36	0	2	244	25	267	1.5e-91	334	OG0009736	FALSE	paralog	OG0009736	1	2
Ecoracana	Ecoracana	ELECO.r07.1AG0031760	ELECO.r07.1BG0081980	0	0_17604	1A	46658007	46659922	-	2163	0	0_42626	1B	62292139	62295321	-	5725	99	197	2	0	1	197	1	197	1.9e-105	379.8	OG0010412	FALSE	paralog	OG0010412	1	2
Ecoracana	Ecoracana	ELECO.r07.1AG0031780	ELECO.r07.1BG0081990	0	0_15223	1A	46668384	46670426	+	2164	0	0_44309	1B	62303610	62305749	+	5726	98.3	117	2	0	499	615	530	646	1.8e-61	235.3	OG0009032	FALSE	paralog	OG0009032	1	2
Ecoracana	Ecoracana	ELECO.r07.1AG0031790	ELECO.r07.1BG0082000	0	0_14947	1A	46680847	46684488	+	2165	0	0_43414	1B	62315502	62319237	+	5727	92.1	542	34	4	1	534	1	541	3.9e-278	954.9	OG0008878	FALSE	paralog	OG0008878	1	2
Ecoracana	Ecoracana	ELECO.r07.1AG0031800	ELECO.r07.1BG0082010	0	0_14443	1A	46685694	46688898	+	2166	0	0_44287	1B	62326449	62327464	+	5728	98.7	156	2	0	73	228	4	159	6.4e-89	325.1	OG0008597	FALSE	paralog	OG0008597	1	2
Ecoracana	Ecoracana	ELECO.r07.1AG0031810	ELECO.r07.1BG0082020	0	0_16439	1A	46689709	46690089	-	2167	0	0_41699	1B	62328243	62328632	-	5729	93.1	130	6	2	1	127	1	130	7.5e-55	211.1	OG0009747	FALSE	paralog	OG0009747	1	2
Ecoracana	Ecoracana	ELECO.r07.1AG0031830	ELECO.r07.1BG0082040	0	0_17625	1A	46693882	46700686	-	2169	0	0_43426	1B	62335782	62339882	-	5731	96.2	769	21	4	1	769	1	761	0	1411.4	OG0010421	FALSE	paralog	OG0010421	1	2
Ecoracana	Ecoracana	ELECO.r07.1AG0031840	ELECO.r07.1BG0082060	0	0_16389	1A	46709257	46709511	-	2170	0	0_43993	1B	62356397	62356651	-	5733	100	85	0	0	1	85	1	85	9.5e-54	206.8	OG0021648	FALSE	paralog	OG0021648	1	2
Ecoracana	Ecoracana	ELECO.r07.1AG0031850	ELECO.r07.1BG0082070	0	0_17559	1A	46712828	46713565	+	2171	0	0_43687	1B	62358261	62358996	+	5734	86.8	219	29	0	1	219	1	219	9.8e-95	344.4	OG0010383	FALSE	paralog	OG0010383	1	2
Ecoracana	Ecoracana	ELECO.r07.1AG0031870	ELECO.r07.1BG0082090	0	0_15448	1A	46722219	46723125	-	2173	0	0_44102	1B	62367470	62368365	-	5736	98.7	157	2	0	1	157	1	157	2.7e-86	315.8	OG0009163	FALSE	paralog	OG0009163	1	2
Ecoracana	Ecoracana	ELECO.r07.1AG0031880	ELECO.r07.1BG0082100	0	0_16636	1A	46724046	46727021	-	2174	0	0_41284	1B	62369541	62372648	-	5737	86.1	1044	79	3	7	992	1	1036	0	1660.6	OG0009855	FALSE	paralog	OG0009855	1	2
Ecoracana	Ecoracana	ELECO.r07.1AG0031900	ELECO.r07.1BG0082120	0	0_16377	1A	46729495	46730302	-	2175	0	0_41280	1B	62375093	62375875	-	5738	81.4	242	13	5	1	211	1	241	6.1e-102	368.2	OG0009708	FALSE	paralog	OG0009708	1	2
Ecoracana	Ecoracana	ELECO.r07.1AG0031920	ELECO.r07.1BG0082130	0	0_14634	1A	46733261	46736491	+	2176	0	0_43069	1B	62378066	62381220	+	5739	89.9	326	33	0	1	326	1	326	7.7e-152	534.6	OG0008706	FALSE	paralog	OG0008706	1	2
Ecoracana	Ecoracana	ELECO.r07.1AG0031930	ELECO.r07.1BG0082140	0	0_15948	1A	46737995	46739422	+	2177	0	0_43647	1B	62382787	62384148	+	5740	93.9	446	24	2	30	474	9	452	1.5e-68	258.5	OG0009463	FALSE	paralog	OG0009463	1	2
Ecoracana	Ecoracana	ELECO.r07.1AG0031950	ELECO.r07.1BG0082160	0	0_16561	1A	46747871	46748248	-	2179	0	0_42480	1B	62394238	62394540	-	5742	95	101	5	0	26	126	1	101	8.8e-40	161	OG0009813	FALSE	paralog	OG0009813	1	2
Ecoracana	Ecoracana	ELECO.r07.1AG0031960	ELECO.r07.1BG0082170	0	0_16564	1A	46749859	46751961	-	2180	0	0_42437	1B	62395275	62397369	-	5743	93	632	39	3	1	628	1	631	0	1077.8	OG0009816	FALSE	paralog	OG0009816	1	2
Ecoracana	Ecoracana	ELECO.r07.1AG0031970	ELECO.r07.1BG0082180	0	0_14313	1A	46755344	46759306	+	2181	0	0_43076	1B	62401335	62405423	+	5744	99.2	493	4	0	1	493	1	493	1.1e-271	933.3	OG0008520	FALSE	paralog	OG0008520	1	2
Ecoracana	Ecoracana	ELECO.r07.1AG0031980	ELECO.r07.1BG0082190	0	0_15449	1A	46760509	46761037	+	2182	0	0_44571	1B	62406333	62406862	+	5745	95.6	114	5	0	1	114	1	114	9.7e-54	207.2	OG0009164	FALSE	paralog	OG0009164	1	2
Ecoracana	Ecoracana	ELECO.r07.1AG0031990	ELECO.r07.1BG0082210	0	0_15235	1A	46766426	46768231	-	2183	0	0_42632	1B	62426660	62428471	-	5747	96.8	539	17	0	1	539	1	539	5.2e-283	971.1	OG0009040	FALSE	paralog	OG0009040	1	2
Ecoracana	Ecoracana	ELECO.r07.1AG0032000	ELECO.r07.1BG0082220	0	0_14851	1A	46775681	46780352	+	2184	0	0_42102	1B	62433308	62437992	+	5748	98.5	878	10	1	1	878	1	875	0	1706.8	OG0008819	FALSE	paralog	OG0008819	1	2
Ecoracana	Ecoracana	ELECO.r07.1AG0032010	ELECO.r07.1BG0082230	0	0_17502	1A	46781895	46784617	+	2185	0	0_44220	1B	62439563	62442313	+	5749	98.5	341	5	0	1	341	1	341	1.4e-188	656.8	OG0002219	FALSE	paralog	OG0002219	1	2
Ecoracana	Ecoracana	ELECO.r07.1AG0032020	ELECO.r07.1BG0082240	0	0_16257	1A	46785058	46785486	-	2186	0	0_43458	1B	62442759	62443160	-	5750	94.8	134	7	0	10	143	1	134	3.6e-66	248.8	OG0009638	FALSE	paralog	OG0009638	1	2
Ecoracana	Ecoracana	ELECO.r07.1AG0032040	ELECO.r07.1BG0082250	0	0_14989	1A	46795964	46797020	-	2187	0	0_43200	1B	62447335	62448405	-	5751	70.8	318	81	4	1	306	1	318	6.4e-108	388.7	OG0008898	FALSE	paralog	OG0008898	1	2
Ecoracana	Ecoracana	ELECO.r07.1AG0032050	ELECO.r07.1BG0082260	0	0_17436	1A	46799184	46800900	+	2188	0	0_42790	1B	62450568	62452306	+	5752	95.4	240	11	0	1	240	1	240	1.5e-120	430.3	OG0010311	FALSE	paralog	OG0010311	1	2
Ecoracana	Ecoracana	ELECO.r07.1AG0032060	ELECO.r07.1BG0082270	0	0_16341	1A	46801881	46806843	-	2189	0	0_41244	1B	62453391	62458142	-	5753	92.5	1079	76	2	1	1079	1	1074	0	1728.8	OG0009686	FALSE	paralog	OG0009686	1	2
Ecoracana	Ecoracana	ELECO.r07.1AG0032080	ELECO.r07.1BG0082290	0	0_16097	1A	46816435	46818106	-	2190	0	0_43751	1B	62467604	62469175	-	5755	97	266	8	0	1	266	1	266	1.6e-147	520	OG0002148	FALSE	paralog	OG0002148	1	2
Ecoracana	Ecoracana	ELECO.r07.1AG0032090	ELECO.r07.1BG0082300	0	0_16304	1A	46834588	46837473	+	2191	0	0_43960	1B	62473248	62474907	+	5756	100	72	0	0	1	72	1	72	2.8e-38	155.2	OG0009667	FALSE	paralog	OG0009667	1	2
Ecoracana	Ecoracana	ELECO.r07.1AG0032100	ELECO.r07.1BG0082310	0	0_16946	1A	46838191	46843574	+	2192	0	0_43150	1B	62475631	62481008	+	5757	97.9	326	7	0	1	326	1	326	1.1e-177	620.5	OG0010030	FALSE	paralog	OG0010030	1	2
Ecoracana	Ecoracana	ELECO.r07.1AG0032110	ELECO.r07.1BG0082320	0	0_14653	1A	46845400	46846434	+	2193	0	0_43944	1B	62482798	62483844	+	5758	81.1	355	51	5	1	345	1	349	7.3e-121	431.8	OG0008717	FALSE	paralog	OG0008717	1	2
Ecoracana	Ecoracana	ELECO.r07.1AG0032120	ELECO.r07.1BG0082330	0	0_17191	1A	46859817	46862628	+	2194	0	0_41220	1B	62496517	62499267	+	5759	97.5	446	11	0	1	446	1	446	9.7e-259	890.2	OG0010179	FALSE	paralog	OG0010179	1	2
Ecoracana	Ecoracana	ELECO.r07.1AG0032130	ELECO.r07.1BG0082340	0	0_15613	1A	46868318	46869166	+	2195	0	0_42537	1B	62505654	62506532	+	5760	94.2	258	12	2	1	255	1	258	2.4e-124	443	OG0009264	FALSE	paralog	OG0009264	1	2
Ecoracana	Ecoracana	ELECO.r07.1AG0032140	ELECO.r07.1BG0082350	0	0_14979	1A	46873561	46875018	+	2196	0	0_44653	1B	62510838	62512479	+	5761	83.5	472	19	3	1	414	1	471	1.4e-150	530.8	OG0008896	FALSE	paralog	OG0008896	1	2
Ecoracana	Ecoracana	ELECO.r07.1AG0032150	ELECO.r07.1BG0082360	0	0_14819	1A	46876015	46880699	-	2197	0	0_43838	1B	62513439	62518007	-	5762	96.2	637	24	0	1	637	1	637	0	1253.8	OG0008802	FALSE	paralog	OG0008802	1	2
Ecoracana	Ecoracana	ELECO.r07.1AG0032200	ELECO.r07.1BG0082410	0	0_14312	1A	46910536	46917303	+	2201	0	0_44260	1B	62564496	62571242	+	5764	98.4	902	10	1	40	941	42	939	0	1761.9	OG0008519	FALSE	paralog	OG0008519	1	2
Ecoracana	Ecoracana	ELECO.r07.1AG0032210	ELECO.r07.1BG0082420	0	0_16556	1A	46918563	46919933	+	2202	0	0_43586	1B	62572535	62573899	+	5765	94.5	457	23	2	1	457	1	455	1.7e-250	862.8	OG0021660	FALSE	paralog	OG0021660	1	2
Ecoracana	Ecoracana	ELECO.r07.1AG0032250	ELECO.r07.1BG0082460	0	0_16951	1A	46940710	46942143	+	2205	0	0_42144	1B	62590877	62592310	+	5769	96.2	478	18	0	1	478	1	478	7.4e-273	937.2	OG0001275	FALSE	paralog	OG0001275	1	2
Ecoracana	Ecoracana	ELECO.r07.1AG0032260	ELECO.r07.1BG0082470	0	0_16450	1A	46944078	46945259	+	2206	0	0_42405	1B	62594639	62596090	+	5770	95.9	394	16	0	1	394	91	484	1e-219	760.4	OG0021650	FALSE	paralog	OG0021650	1	2
Ecoracana	Ecoracana	ELECO.r07.1AG0032270	ELECO.r07.1BG0082490	0	0_16874	1A	46946248	46947654	+	2207	0	0_42690	1B	62597966	62599366	+	5771	94	470	24	2	1	469	1	467	5.8e-254	874.4	OG0009993	FALSE	paralog	OG0009993	1	2
Ecoracana	Ecoracana	ELECO.r07.1AG0032290	ELECO.r07.1BG0082510	0	0_16324	1A	46969751	46971188	+	2209	0	0_42477	1B	62605745	62607190	+	5773	92	451	27	7	1	446	1	447	3.3e-230	795.4	OG0009678	FALSE	paralog	OG0009678	1	2
Ecoracana	Ecoracana	ELECO.r07.1AG0032300	ELECO.r07.1BG0082520	0	0_14247	1A	46971285	46972805	-	2210	0	0_44566	1B	62608274	62609770	-	5774	89.8	501	46	3	1	499	1	498	3.9e-256	881.7	OG0002047	FALSE	paralog	OG0002047	1	2
Ecoracana	Ecoracana	ELECO.r07.1AG0032310	ELECO.r07.1BG0082530	0	0_14846	1A	46974208	46975626	-	2211	0	0_42505	1B	62610395	62611800	-	5775	85.1	478	30	4	1	473	1	442	5.7e-225	778.1	OG0017218	FALSE	paralog	OG0017218	1	2
Ecoracana	Ecoracana	ELECO.r07.1AG0032320	ELECO.r07.1BG0082540	0	0_15043	1A	46976601	46977293	+	2212	0	0_41931	1B	62612706	62613419	+	5776	95	238	5	2	1	231	1	238	4.6e-119	425.2	OG0008931	FALSE	paralog	OG0008931	1	2
Ecoracana	Ecoracana	ELECO.r07.1AG0032330	ELECO.r07.1BG0082550	0	0_15602	1A	46980953	46981549	-	2213	0	0_43016	1B	62616917	62617516	-	5777	95	201	7	2	1	199	1	200	1.1e-89	327.4	OG0009258	FALSE	paralog	OG0009258	1	2
Ecoracana	Ecoracana	ELECO.r07.1AG0032340	ELECO.r07.1BG0082560	0	0_14865	1A	46984330	46985786	+	2214	0	0_41409	1B	62623253	62624697	+	5778	98.5	260	4	0	1	260	1	260	1.1e-124	444.1	OG0008827	FALSE	paralog	OG0008827	1	2
Ecoracana	Ecoracana	ELECO.r07.1AG0032350	ELECO.r07.1BG0082570	0	0_15296	1A	46988608	46989953	-	2215	0	0_43979	1B	62626074	62626778	-	5779	89.6	211	21	1	1	210	1	211	9.8e-107	384.4	OG0009078	FALSE	paralog	OG0009078	1	2
Ecoracana	Ecoracana	ELECO.r07.1AG0032370	ELECO.r07.1BG0082580	0	0_14414	1A	46992890	46995746	+	2216	0	0_42067	1B	62629282	62633282	+	5780	99.7	308	1	0	1	308	1	308	7.9e-175	610.9	OG0021485	FALSE	paralog	OG0021485	1	2
Ecoracana	Ecoracana	ELECO.r07.1AG0032390	ELECO.r07.1BG0082600	0	0_17319	1A	47003572	47011471	+	2217	0	0_41875	1B	62640767	62649299	+	5781	83.3	509	34	4	1	475	1	492	6.1e-235	811.2	OG0010254	FALSE	paralog	OG0010254	1	2
Ecoracana	Ecoracana	ELECO.r07.1AG0032400	ELECO.r07.1BG0082610	0	0_17526	1A	47012579	47013187	+	2218	0	0_41508	1B	62650961	62651557	+	5782	89.7	203	17	1	1	203	1	199	3.4e-102	369	OG0000350	FALSE	paralog	OG0000350	1	2
Ecoracana	Ecoracana	ELECO.r07.1AG0032410	ELECO.r07.1BG0082620	0	0_15974	1A	47015126	47015818	+	2219	0	0_41388	1B	62654069	62654761	+	5783	86.6	231	31	0	1	231	1	231	1.7e-105	380.2	OG0021618	FALSE	paralog	OG0021618	1	2
Ecoracana	Ecoracana	ELECO.r07.1AG0032460	ELECO.r07.1BG0082670	0	0_15093	1A	47045173	47048022	+	2223	0	0_44447	1B	62680362	62683951	+	5785	99.5	428	2	0	1	428	246	673	1.7e-228	789.6	OG0008964	FALSE	paralog	OG0008964	1	2
Ecoracana	Ecoracana	ELECO.r07.1AG0032480	ELECO.r07.1BG0082690	0	0_17403	1A	47055904	47059040	+	2225	0	0_44642	1B	62692124	62694730	+	5786	91.8	453	37	0	63	515	1	453	5.6e-226	781.6	OG0010296	FALSE	paralog	OG0010296	1	2
Ecoracana	Ecoracana	ELECO.r07.1AG0032490	ELECO.r07.1BG0082700	0	0_14433	1A	47059499	47065455	-	2226	0	0_44334	1B	62695218	62701617	-	5787	85.7	785	83	4	1	756	1	785	0	1266.9	OG0008592	FALSE	paralog	OG0008592	1	2
Ecoracana	Ecoracana	ELECO.r07.1AG0032500	ELECO.r07.1BG0082710	0	0_15692	1A	47067956	47073450	-	2227	0	0_44338	1B	62703930	62709586	-	5788	98.2	500	9	0	1	500	1	500	2e-260	896	OG0017324	FALSE	paralog	OG0017324	1	2
Ecoracana	Ecoracana	ELECO.r07.1AG0032530	ELECO.r07.1BG0082720	0	0_15963	1A	47102935	47105819	+	2228	0	0_44618	1B	62725370	62728241	+	5789	96.7	329	11	0	1	329	1	329	2.1e-189	659.4	OG0009472	FALSE	paralog	OG0009472	1	2
Ecoracana	Ecoracana	ELECO.r07.1AG0032540	ELECO.r07.1BG0082730	0	0_15635	1A	47106668	47113666	+	2229	0	0_41448	1B	62729051	62736405	+	5790	97.7	596	13	1	1	596	1	595	5.99999999978328e-314	1073.9	OG0009279	FALSE	paralog	OG0009279	1	2
Ecoracana	Ecoracana	ELECO.r07.1AG0032550	ELECO.r07.1BG0082740	0	0_14167	1A	47114358	47115287	-	2230	0	0_44716	1B	62737099	62737776	-	5791	97.3	184	5	0	87	270	1	184	8.1e-99	358.2	OG0008431	FALSE	paralog	OG0008431	1	2
Ecoracana	Ecoracana	ELECO.r07.1AG0032560	ELECO.r07.1BG0082750	0	0_15234	1A	47121663	47124488	+	2231	0	0_41533	1B	62744425	62747263	+	5792	98.2	496	9	0	1	496	1	496	6.3e-283	970.7	OG0009039	FALSE	paralog	OG0009039	1	2
Ecoracana	Ecoracana	ELECO.r07.1AG0032580	ELECO.r07.1BG0082770	0	0_16960	1A	47132039	47134599	+	2233	0	0_41756	1B	62756492	62759070	+	5794	92.8	460	23	5	1	451	1	459	3e-223	772.3	OG0010033	FALSE	paralog	OG0010033	1	2
Ecoracana	Ecoracana	ELECO.r07.1AG0032590	ELECO.r07.1BG0082780	0	0_14230	1A	47141277	47148140	-	2234	0	0_44617	1B	62760458	62767222	-	5795	96.2	739	25	3	17	752	1	739	0	1399.4	OG0008467	FALSE	paralog	OG0008467	1	2
Ecoracana	Ecoracana	ELECO.r07.1AG0032600	ELECO.r07.1BG0082790	0	0_14709	1A	47155132	47158743	-	2235	0	0_41349	1B	62794503	62798131	-	5796	96.1	735	29	0	1	735	1	735	0	1375.9	OG0017202	FALSE	paralog	OG0017202	1	2
Ecoracana	Ecoracana	ELECO.r07.1AG0032610	ELECO.r07.1BG0082800	0	0_15470	1A	47160439	47165490	-	2236	0	0_41193	1B	62799988	62804540	-	5797	94.3	645	36	1	25	668	24	668	0	1175.2	OG0009182	FALSE	paralog	OG0009182	1	2
Ecoracana	Ecoracana	ELECO.r07.1AG0032640	ELECO.r07.1BG0082820	0	0_16910	1A	47175693	47177892	+	2237	0	0_41330	1B	62815661	62817819	+	5798	88.2	340	38	1	1	338	1	340	6.6e-167	584.7	OG0010012	FALSE	paralog	OG0010012	1	2
Ecoracana	Ecoracana	ELECO.r07.1AG0032650	ELECO.r07.1BG0082830	0	0_17095	1A	47185319	47186875	-	2238	0	0_44023	1B	62826437	62829793	-	5799	95.2	482	22	1	1	481	1	482	2e-247	852.8	OG0010117	FALSE	paralog	OG0010117	1	2
Ecoracana	Ecoracana	ELECO.r07.1AG0032670	ELECO.r07.1BG0082850	0	0_17233	1A	47197989	47199032	-	2240	0	0_43210	1B	62844259	62845299	-	5801	97.1	348	9	1	1	348	1	347	8.9e-167	584.3	OG0010202	FALSE	paralog	OG0010202	1	2
Ecoracana	Ecoracana	ELECO.r07.1AG0032710	ELECO.r07.1BG0082870	0	0_17196	1A	47235666	47238985	+	2243	0	0_44352	1B	62851944	62855100	+	5803	83.3	1074	120	6	1	1069	1	1020	1.1e-236	818.1	OG0002202	FALSE	paralog	OG0002202	1	2
Ecoracana	Ecoracana	ELECO.r07.1AG0032730	ELECO.r07.1BG0082890	0	0_15989	1A	47245691	47247432	-	2245	0	0_43384	1B	62861563	62863302	-	5805	80.7	114	22	0	1	114	1	114	1.2e-43	173.7	OG0009487	FALSE	paralog	OG0009487	1	2
Ecoracana	Ecoracana	ELECO.r07.1AG0032740	ELECO.r07.1BG0082900	0	0_16113	1A	47252285	47254151	+	2246	0	0_43481	1B	62870704	62872573	+	5806	84.3	427	51	10	1	420	1	418	3e-185	646	OG0009553	FALSE	paralog	OG0009553	1	2
Ecoracana	Ecoracana	ELECO.r07.1AG0032750	ELECO.r07.1BG0082910	0	0_16545	1A	47259285	47262084	-	2247	0	0_41802	1B	62875217	62877929	-	5807	97.1	378	10	1	1	377	1	378	2.8e-214	742.3	OG0009805	FALSE	paralog	OG0009805	1	2
Ecoracana	Ecoracana	ELECO.r07.1AG0032780	ELECO.r07.1BG0082920	0	0_17139	1A	47281840	47285926	+	2248	0	0_42919	1B	62880610	62884701	+	5808	97.1	721	21	0	1	721	1	721	0	1330.1	OG0010144	FALSE	paralog	OG0010144	1	2
Ecoracana	Ecoracana	ELECO.r07.1AG0032790	ELECO.r07.1BG0082930	0	0_15908	1A	47286418	47291057	-	2249	0	0_42737	1B	62885188	62889961	-	5809	97.8	403	9	0	1	403	1	403	2.1e-228	789.3	OG0009435	FALSE	paralog	OG0009435	1	2
Ecoracana	Ecoracana	ELECO.r07.1AG0032810	ELECO.r07.1BG0082950	0	0_15773	1A	47295830	47299933	-	2251	0	0_42775	1B	62894649	62898792	-	5811	93.8	434	27	0	1	434	1	434	6.9e-241	830.9	OG0009357	FALSE	paralog	OG0009357	1	2
Ecoracana	Ecoracana	ELECO.r07.1AG0032840	ELECO.r07.1BG0082980	0	0_15934	1A	47309439	47310772	+	2253	0	0_44004	1B	62909762	62910908	+	5813	97.4	152	4	0	1	152	1	152	3.9e-82	302	OG0009453	FALSE	paralog	OG0009453	1	2
Ecoracana	Ecoracana	ELECO.r07.1AG0032850	ELECO.r07.1BG0082990	0	0_17410	1A	47322384	47323874	+	2254	0	0_43671	1B	62923279	62925158	+	5814	93.8	387	22	2	1	385	1	387	1.4e-205	713.4	OG0010300	FALSE	paralog	OG0010300	1	2
Ecoracana	Ecoracana	ELECO.r07.1AG0032860	ELECO.r07.1BG0083000	0	0_15243	1A	47324948	47328931	-	2255	0	0_41394	1B	62926231	62930204	-	5815	96.7	665	20	1	1	663	1	665	0	1104.4	OG0009045	FALSE	paralog	OG0009045	1	2
Ecoracana	Ecoracana	ELECO.r07.1AG0032870	ELECO.r07.1BG0083010	0	0_14813	1A	47331244	47337227	-	2256	0	0_42949	1B	62932516	62938497	-	5816	94.2	710	41	0	1	710	1	710	0	1173.7	OG0008798	FALSE	paralog	OG0008798	1	2
Ecoracana	Ecoracana	ELECO.r07.1AG0032880	ELECO.r07.1BG0083020	0	0_14344	1A	47342450	47344154	-	2257	0	0_44398	1B	62943121	62944830	-	5817	87.6	339	38	3	3	338	4	341	1e-118	424.9	OG0008537	FALSE	paralog	OG0008537	1	2
Ecoracana	Ecoracana	ELECO.r07.1AG0032890	ELECO.r07.1BG0083030	0	0_15610	1A	47362301	47371574	+	2258	0	0_44624	1B	62949931	62957930	+	5818	97.7	728	17	0	1	728	1	728	0	1449.5	OG0009262	FALSE	paralog	OG0009262	1	2
Ecoracana	Ecoracana	ELECO.r07.1AG0032900	ELECO.r07.1BG0083040	0	0_16569	1A	47373906	47380323	+	2259	0	0_43347	1B	62963849	62970232	+	5819	92.2	795	23	2	1	768	1	783	0	1317.8	OG0017433	FALSE	paralog	OG0017433	1	2
Ecoracana	Ecoracana	ELECO.r07.1AG0032910	ELECO.r07.1BG0083050	0	0_14328	1A	47381252	47384502	+	2260	0	0_42661	1B	62971095	62974347	+	5820	98.9	901	10	0	1	901	1	901	0	1677.9	OG0017152	FALSE	paralog	OG0017152	1	2
Ecoracana	Ecoracana	ELECO.r07.1AG0032990	ELECO.r07.1BG0083110	0	0_14992	1A	47459458	47462685	-	2265	0	0_41214	1B	63004345	63007664	-	5823	96	582	14	3	1	577	1	578	5.40000000000001e-310	1060.8	OG0008900	FALSE	paralog	OG0008900	1	2
Ecoracana	Ecoracana	ELECO.r07.1AG0033010	ELECO.r07.1BG0083120	0	0_14527	1A	47491662	47493583	-	2267	0	0_43272	1B	63032764	63034715	-	5824	98.3	458	6	2	1	457	1	457	4.5e-267	917.9	OG0008643	FALSE	paralog	OG0008643	1	2
Ecoracana	Ecoracana	ELECO.r07.1AG0033020	ELECO.r07.1BG0083130	0	0_14234	1A	47501552	47503314	+	2268	0	0_43191	1B	63041907	63043719	+	5825	88.8	277	9	4	1	258	1	274	1.3e-130	463.8	OG0008469	FALSE	paralog	OG0008469	1	2
Ecoracana	Ecoracana	ELECO.r07.1AG0033040	ELECO.r07.1BG0083140	0	0_17300	1A	47505763	47508305	-	2269	0	0_43720	1B	63045677	63048539	-	5826	94	598	19	2	1	581	1	598	0	1123.6	OG0010239	FALSE	paralog	OG0010239	1	2
Ecoracana	Ecoracana	ELECO.r07.1AG0033050	ELECO.r07.1BG0083150	0	0_17342	1A	47510472	47513000	+	2270	0	0_44354	1B	63050665	63053178	+	5827	96.2	400	15	0	1	400	1	400	4.2e-229	791.6	OG0010269	FALSE	paralog	OG0010269	1	2
Ecoracana	Ecoracana	ELECO.r07.1AG0033060	ELECO.r07.1BG0083160	0	0_17063	1A	47513442	47514599	-	2271	0	0_44524	1B	63053619	63054803	-	5828	87.3	395	41	2	1	386	1	395	6e-172	601.7	OG0010097	FALSE	paralog	OG0010097	1	2
Ecoracana	Ecoracana	ELECO.r07.1AG0033070	ELECO.r07.1BG0083170	0	0_17276	1A	47514805	47519650	+	2272	0	0_43537	1B	63054978	63059297	+	5829	97.4	306	8	0	1	306	1	306	2.1e-164	576.2	OG0010227	FALSE	paralog	OG0010227	1	2
Ecoracana	Ecoracana	ELECO.r07.1AG0033080	ELECO.r07.1BG0083180	0	0_17252	1A	47526613	47527326	-	2273	0	0_41624	1B	63065866	63066564	-	5830	81.5	238	39	2	1	238	1	233	1.4e-83	307.4	OG0010210	FALSE	paralog	OG0010210	1	2
Ecoracana	Ecoracana	ELECO.r07.1AG0033090	ELECO.r07.1BG0083190	0	0_14393	1A	47531921	47536288	-	2274	0	0_44608	1B	63070368	63074470	-	5831	99.1	823	7	0	1	823	1	823	0	1562	OG0008565	FALSE	paralog	OG0008565	1	2
Ecoracana	Ecoracana	ELECO.r07.1AG0033140	ELECO.r07.1BG0083220	0	0_15774	1A	47568797	47569240	-	2275	0	0_44092	1B	63098259	63098729	-	5833	100	35	0	0	113	147	121	155	7.5e-14	75.1	OG0009358	FALSE	paralog	OG0009358	1	2
Ecoracana	Ecoracana	ELECO.r07.1AG0033150	ELECO.r07.1BG0083230	0	0_17103	1A	47572272	47572715	-	2276	0	0_42754	1B	63102035	63102532	-	5834	83.8	167	7	4	1	148	1	166	1.5e-70	263.5	OG0017485	FALSE	paralog	OG0017485	1	2
Ecoracana	Ecoracana	ELECO.r07.1AG0033160	ELECO.r07.1BG0083240	0	0_17033	1A	47575741	47577942	+	2277	0	0_41890	1B	63105411	63107270	+	5835	97.6	369	7	1	4	370	1	369	5e-208	721.5	OG0010076	FALSE	paralog	OG0010076	1	2
Ecoracana	Ecoracana	ELECO.r07.1AG0033170	ELECO.r07.1BG0083250	0	0_16398	1A	47578781	47582424	-	2278	0	0_42432	1B	63109163	63112889	-	5836	94.7	470	24	1	1	469	1	470	4.2e-228	788.5	OG0009719	FALSE	paralog	OG0009719	1	2
Ecoracana	Ecoracana	ELECO.r07.1AG0033200	ELECO.r07.1BG0083260	0	0_15540	1A	47590783	47592137	+	2279	0	0_42300	1B	63118461	63119817	+	5837	98.9	178	2	0	1	178	1	178	1.3e-100	363.6	OG0009222	FALSE	paralog	OG0009222	1	2
Ecoracana	Ecoracana	ELECO.r07.1AG0033210	ELECO.r07.1BG0083270	0	0_15699	1A	47597953	47602086	+	2280	0	0_43976	1B	63139809	63144274	+	5838	96.4	555	9	1	1	544	1	555	0	1077.8	OG0009313	FALSE	paralog	OG0009313	1	2
Ecoracana	Ecoracana	ELECO.r07.1AG0033220	ELECO.r07.1BG0083280	0	0_17162	1A	47604090	47606776	+	2281	0	0_42620	1B	63146296	63149052	+	5839	96.4	615	21	1	1	614	1	615	0	1164.4	OG0010160	FALSE	paralog	OG0010160	1	2
Ecoracana	Ecoracana	ELECO.r07.1AG0033230	ELECO.r07.1BG0083290	0	0_15550	1A	47607245	47608053	+	2282	0	0_43902	1B	63149596	63150415	+	5840	93.2	249	11	1	1	243	1	249	9.7e-136	480.7	OG0009228	FALSE	paralog	OG0009228	1	2
Ecoracana	Ecoracana	ELECO.r07.1AG0033240	ELECO.r07.1BG0083330	0	0_16574	1A	47611411	47614034	+	2283	0	0_42905	1B	63211660	63214119	+	5842	94.3	454	26	0	1	454	1	454	3.3e-241	832	OG0009822	FALSE	paralog	OG0009822	1	2
Ecoracana	Ecoracana	ELECO.r07.1AG0033250	ELECO.r07.1BG0083340	0	0_16630	1A	47614638	47616656	+	2284	0	0_44061	1B	63214896	63216973	+	5843	98.7	228	3	0	1	228	1	228	5.9e-127	451.4	OG0009851	FALSE	paralog	OG0009851	1	2
Ecoracana	Ecoracana	ELECO.r07.1AG0033260	ELECO.r07.1BG0083350	0	0_14910	1A	47617993	47619832	+	2285	0	0_43071	1B	63218222	63220053	+	5844	95.7	437	19	0	1	437	1	437	2.8e-242	835.5	OG0008854	FALSE	paralog	OG0008854	1	2
Ecoracana	Ecoracana	ELECO.r07.1AG0033270	ELECO.r07.1BG0083360	0	0_14315	1A	47621668	47625423	-	2286	0	0_42582	1B	63221496	63225244	-	5845	98.2	906	14	1	1	906	1	904	0	1804.3	OG0008522	FALSE	paralog	OG0008522	1	2
Ecoracana	Ecoracana	ELECO.r07.1AG0033280	ELECO.r07.1BG0083370	0	0_14432	1A	47633503	47634519	+	2287	0	0_42655	1B	63232729	63233733	+	5846	67.7	331	88	3	1	313	1	330	2.3e-50	197.6	OG0008591	FALSE	paralog	OG0008591	1	2
Ecoracana	Ecoracana	ELECO.r07.1AG0033290	ELECO.r07.1BG0083380	0	0_17263	1A	47636738	47641782	+	2288	0	0_42490	1B	63238329	63243687	+	5847	89	473	45	2	1	470	1	469	6.7e-226	781.2	OG0010219	FALSE	paralog	OG0010219	1	2
Ecoracana	Ecoracana	ELECO.r07.1AG0033300	ELECO.r07.1BG0083390	0	0_17627	1A	47657777	47659108	-	2289	0	0_43370	1B	63247334	63248593	-	5848	95.5	359	10	3	89	444	31	386	2e-187	653.3	OG0021747	FALSE	paralog	OG0021747	1	2
Ecoracana	Ecoracana	ELECO.r07.1AG0033310	ELECO.r07.1BG0083410	0	0_16378	1A	47670125	47671258	-	2290	0	0_42501	1B	63259981	63261144	-	5849	92	301	18	1	1	295	1	301	1.1e-101	367.9	OG0009709	FALSE	paralog	OG0009709	1	2
Ecoracana	Ecoracana	ELECO.r07.1AG0033330	ELECO.r07.1BG0083430	0	0_14618	1A	47691430	47696236	+	2292	0	0_42882	1B	63281917	63286597	+	5850	98.2	983	18	0	1	983	1	983	0	1881.3	OG0008696	FALSE	paralog	OG0008696	1	2
Ecoracana	Ecoracana	ELECO.r07.1AG0033340	ELECO.r07.1BG0083440	0	0_16107	1A	47698190	47699425	-	2293	0	0_42515	1B	63288537	63289913	-	5851	96.1	414	14	2	1	412	46	459	7.3e-152	535	OG0009550	FALSE	paralog	OG0009550	1	2
Ecoracana	Ecoracana	ELECO.r07.1AG0033350	ELECO.r07.1BG0083450	0	0_17494	1A	47700527	47703142	-	2294	0	0_41724	1B	63290835	63293507	-	5852	98.6	216	3	0	1	216	1	216	8.1e-102	367.9	OG0010349	FALSE	paralog	OG0010349	1	2
Ecoracana	Ecoracana	ELECO.r07.1AG0033360	ELECO.r07.1BG0083460	0	0_14795	1A	47705137	47707557	-	2295	0	0_43431	1B	63295505	63297957	-	5853	100	207	0	0	1	207	1	207	1.8e-119	426.4	OG0021520	FALSE	paralog	OG0021520	1	2
Ecoracana	Ecoracana	ELECO.r07.1AG0033370	ELECO.r07.1BG0083470	0	0_15738	1A	47708234	47711318	-	2296	0	0_44306	1B	63298612	63301739	-	5854	90.1	483	35	5	211	680	209	691	2.2e-214	743.4	OG0009335	FALSE	paralog	OG0009335	1	2
Ecoracana	Ecoracana	ELECO.r07.1AG0033380	ELECO.r07.1BG0083490	0	0_17606	1A	47715508	47715828	-	2297	0	0_43251	1B	63305919	63306245	-	5855	100	72	0	0	1	72	1	72	1.6e-38	156	OG0017541	FALSE	paralog	OG0017541	1	2
Ecoracana	Ecoracana	ELECO.r07.1AG0033400	ELECO.r07.1BG0083510	0	0_15906	1A	47738789	47741162	-	2299	0	0_43767	1B	63322747	63325577	-	5857	96.1	406	15	1	1	405	78	483	2.4e-224	775.8	OG0009433	FALSE	paralog	OG0009433	1	2
Ecoracana	Ecoracana	ELECO.r07.1AG0033410	ELECO.r07.1BG0083520	0	0_16739	1A	47742347	47743850	+	2300	0	0_42917	1B	63327019	63329080	+	5858	95.9	342	14	0	1	342	1	342	5e-170	595.1	OG0009913	FALSE	paralog	OG0009913	1	2
Ecoracana	Ecoracana	ELECO.r07.1AG0033460	ELECO.r07.1BG0083550	0	0_17409	1A	47757450	47757965	+	2304	0	0_44478	1B	63358729	63359247	+	5861	95.4	173	7	1	1	172	1	173	3.6e-76	282.3	OG0010299	FALSE	paralog	OG0010299	1	2
Ecoracana	Ecoracana	ELECO.r07.1AG0033470	ELECO.r07.1BG0083560	0	0_16148	1A	47762438	47765296	-	2305	0	0_44437	1B	63360713	63363947	-	5862	88.6	378	38	1	1	373	1	378	1.2e-145	514.2	OG0021630	FALSE	paralog	OG0021630	1	2
Ecoracana	Ecoracana	ELECO.r07.1AG0033480	ELECO.r07.1BG0083570	0	0_14289	1A	47769830	47773010	-	2306	0	0_42843	1B	63369722	63372912	-	5863	95.8	260	11	0	1	260	1	260	6.7e-143	504.6	OG0008506	FALSE	paralog	OG0008506	1	2
Ecoracana	Ecoracana	ELECO.r07.1AG0033490	ELECO.r07.1BG0083580	0	0_14864	1A	47773260	47784529	+	2307	0	0_42691	1B	63373156	63382419	+	5864	99.1	673	6	0	1	673	1	673	0	1291.2	OG0008826	FALSE	paralog	OG0008826	1	2
Ecoracana	Ecoracana	ELECO.r07.1AG0033500	ELECO.r07.1BG0083600	0	0_15191	1A	47797393	47801026	-	2308	0	0_44113	1B	63388523	63392123	-	5866	98.6	560	7	1	1	560	1	559	0	1059.3	OG0009013	FALSE	paralog	OG0009013	1	2
Ecoracana	Ecoracana	ELECO.r07.1AG0033510	ELECO.r07.1BG0083610	0	0_17257	1A	47802870	47809255	+	2309	0	0_43121	1B	63395572	63399947	+	5867	98.1	364	6	1	1	363	1	364	2.4e-199	692.6	OG0010215	FALSE	paralog	OG0010215	1	2
Ecoracana	Ecoracana	ELECO.r07.1AG0033550	ELECO.r07.1BG0083660	0	0_15932	1A	47819492	47823819	-	2312	0	0_42972	1B	63412855	63417471	-	5871	91.8	655	25	2	1	655	1	626	0	1216.4	OG0009451	FALSE	paralog	OG0009451	1	2
Ecoracana	Ecoracana	ELECO.r07.1AG0033560	ELECO.r07.1BG0083670	0	0_15025	1A	47827680	47828624	+	2313	0	0_41883	1B	63421532	63422395	+	5872	81.2	245	32	7	76	315	53	288	1.2e-93	341.3	OG0008921	FALSE	paralog	OG0008921	1	2
Ecoracana	Ecoracana	ELECO.r07.1AG0033570	ELECO.r07.1BG0083680	0	0_15135	1A	47830744	47833074	+	2314	0	0_41247	1B	63423814	63424208	+	5873	89.9	89	9	0	2	90	3	91	4.4e-28	121.7	OG0008987	FALSE	paralog	OG0008987	1	2
Ecoracana	Ecoracana	ELECO.r07.1AG0033580	ELECO.r07.1BG0083690	0	0_14464	1A	47833959	47835547	-	2315	0	0_44014	1B	63426994	63428559	-	5874	97.9	141	3	0	1	141	1	141	1.5e-72	270	OG0017168	FALSE	paralog	OG0017168	1	2
Ecoracana	Ecoracana	ELECO.r07.1AG0033590	ELECO.r07.1BG0083700	0	0_15913	1A	47837300	47842660	-	2316	0	0_43463	1B	63430053	63435413	-	5875	99.1	1785	16	0	1	1785	1	1785	0	3512.2	OG0009437	FALSE	paralog	OG0009437	1	2
Ecoracana	Ecoracana	ELECO.r07.1AG0033600	ELECO.r07.1BG0083710	0	0_16794	1A	47846560	47850526	-	2317	0	0_44613	1B	63438646	63442605	-	5876	86.9	590	76	1	1	589	1	590	1.9e-217	753.4	OG0009949	FALSE	paralog	OG0009949	1	2
Ecoracana	Ecoracana	ELECO.r07.1AG0033610	ELECO.r07.1BG0083720	0	0_17307	1A	47870545	47872539	-	2318	0	0_41614	1B	63451718	63454035	-	5877	46.9	665	21	2	1	665	83	415	6.7e-139	492.7	OG0010244	FALSE	paralog	OG0010244	1	2
Ecoracana	Ecoracana	ELECO.r07.1AG0033640	ELECO.r07.1BG0083740	0	0_14415	1A	47891834	47899363	-	2319	0	0_42029	1B	63463552	63468203	-	5878	92.1	657	49	1	1	657	1	654	0	1120.5	OG0008582	FALSE	paralog	OG0008582	1	2
Ecoracana	Ecoracana	ELECO.r07.1AG0033670	ELECO.r07.1BG0083770	0	0_14472	1A	47924768	47926365	-	2321	0	0_42246	1B	63489063	63490657	-	5880	92.3	491	37	1	1	491	1	490	7e-250	860.9	OG0008615	FALSE	paralog	OG0008615	1	2
Ecoracana	Ecoracana	ELECO.r07.1AG0033680	ELECO.r07.1BG0083780	0	0_15250	1A	47928871	47931257	+	2322	0	0_41886	1B	63493184	63495602	+	5881	95.7	280	4	1	1	272	1	280	3.4e-97	352.8	OG0009049	FALSE	paralog	OG0009049	1	2
Ecoracana	Ecoracana	ELECO.r07.1AG0033690	ELECO.r07.1BG0083790	0	0_15171	1A	47932866	47933402	-	2323	0	0_43212	1B	63497507	63498046	-	5882	84.8	184	19	5	1	179	1	180	1.5e-72	270.4	OG0009002	FALSE	paralog	OG0009002	1	2
Ecoracana	Ecoracana	ELECO.r07.1AG0033710	ELECO.r07.1BG0083800	0	0_14300	1A	47964169	47968513	-	2324	0	0_44011	1B	63501668	63506011	-	5883	85.8	415	48	2	1	404	1	415	3.9e-158	555.8	OG0008511	FALSE	paralog	OG0008511	1	2
Ecoracana	Ecoracana	ELECO.r07.1AG0033730	ELECO.r07.1BG0083820	0	0_17573	1A	47987001	47989489	+	2326	0	0_41169	1B	63519704	63522130	+	5885	96	529	21	0	1	529	1	529	1.4e-301	1032.7	OG0010391	FALSE	paralog	OG0010391	1	2
Ecoracana	Ecoracana	ELECO.r07.1AG0033750	ELECO.r07.1BG0083840	0	0_14529	1A	48001012	48002499	+	2327	0	0_41857	1B	63533957	63535531	+	5886	97.3	332	8	1	1	331	1	332	7.9e-184	641	OG0008645	FALSE	paralog	OG0008645	1	2
Ecoracana	Ecoracana	ELECO.r07.1AG0033760	ELECO.r07.1BG0083850	0	0_16104	1A	48008704	48012509	+	2328	0	0_41451	1B	63540906	63544848	+	5887	99.2	380	3	0	1	380	1	380	1.6e-214	743	OG0009548	FALSE	paralog	OG0009548	1	2
Ecoracana	Ecoracana	ELECO.r07.1AG0033770	ELECO.r07.1BG0083860	0	0_14499	1A	48013342	48015497	-	2329	0	0_41923	1B	63545828	63548482	-	5888	95.9	220	9	0	1	220	1	220	3.4e-103	372.5	OG0008627	FALSE	paralog	OG0008627	1	2
Ecoracana	Ecoracana	ELECO.r07.1AG0033780	ELECO.r07.1BG0083880	0	0_16337	1A	48018693	48020138	-	2330	0	0_41302	1B	63551889	63553359	-	5889	79.4	407	76	2	1	399	1	407	6.4e-76	282.7	OG0009685	FALSE	paralog	OG0009685	1	2
Ecoracana	Ecoracana	ELECO.r07.1AG0033800	ELECO.r07.1BG0083890	0	0_15475	1A	48029081	48031620	-	2331	0	0_41386	1B	63558480	63560951	-	5890	94	300	16	1	1	300	1	298	7e-152	534.6	OG0009184	FALSE	paralog	OG0009184	1	2
Ecoracana	Ecoracana	ELECO.r07.1AG0033810	ELECO.r07.1BG0083900	0	0_16743	1A	48032214	48038470	+	2332	0	0_44555	1B	63561574	63567005	+	5891	91.5	551	19	2	1	551	1	523	4.2e-280	961.8	OG0009915	FALSE	paralog	OG0009915	1	2
Ecoracana	Ecoracana	ELECO.r07.1AG0033820	ELECO.r07.1BG0083910	0	0_15446	1A	48039629	48043075	-	2333	0	0_41536	1B	63569395	63572830	-	5892	96.5	368	13	0	1	368	1	368	1.1e-210	730.3	OG0009161	FALSE	paralog	OG0009161	1	2
Ecoracana	Ecoracana	ELECO.r07.1AG0033830	ELECO.r07.1BG0083920	0	0_14918	1A	48043887	48044471	-	2334	0	0_42695	1B	63573679	63574237	-	5893	95.2	147	3	1	1	147	1	143	5.2e-76	281.6	OG0008860	FALSE	paralog	OG0008860	1	2
Ecoracana	Ecoracana	ELECO.r07.1AG0033850	ELECO.r07.1BG0083940	0	0_16812	1A	48054407	48059496	-	2335	0	0_42647	1B	63584138	63589037	-	5895	98.6	426	6	0	1	426	1	426	1.4e-246	849.7	OG0009957	FALSE	paralog	OG0009957	1	2
Ecoracana	Ecoracana	ELECO.r07.1AG0033880	ELECO.r07.1BG0083970	0	0_15539	1A	48088542	48090805	+	2337	0	0_44694	1B	63606891	63609161	+	5897	77.1	685	30	5	1	558	1	685	2.6e-240	829.3	OG0009221	FALSE	paralog	OG0009221	1	2
Ecoracana	Ecoracana	ELECO.r07.1AG0033890	ELECO.r07.1BG0083980	0	0_14639	1A	48092749	48098930	-	2338	0	0_41753	1B	63611367	63614429	-	5898	97.2	246	2	1	1	241	1	246	2.6e-141	499.2	OG0017193	FALSE	paralog	OG0017193	1	2
Ecoracana	Ecoracana	ELECO.r07.1AG0033900	ELECO.r07.1BG0083990	0	0_15254	1A	48102040	48102932	+	2339	0	0_43680	1B	63616166	63617060	+	5899	90.6	267	21	2	1	263	1	267	3.6e-75	279.6	OG0009052	FALSE	paralog	OG0009052	1	2
Ecoracana	Ecoracana	ELECO.r07.1AG0033940	ELECO.r07.1BG0084010	0	0_17601	1A	48115372	48116235	+	2340	0	0_43685	1B	63630291	63631223	+	5900	86.9	290	32	3	4	287	3	292	2.5e-122	436.4	OG0017539	FALSE	paralog	OG0017539	1	2
Ecoracana	Ecoracana	ELECO.r07.1AG0033950	ELECO.r07.1BG0084020	0	0_17626	1A	48117793	48119508	-	2341	0	0_43577	1B	63633193	63634834	-	5901	91.6	478	31	6	1	469	6	483	2.8e-227	785.8	OG0010422	FALSE	paralog	OG0010422	1	2
Ecoracana	Ecoracana	ELECO.r07.1AG0033960	ELECO.r07.1BG0084030	0	0_16818	1A	48124047	48125597	-	2342	0	0_43167	1B	63638765	63640315	-	5902	98.3	517	9	0	1	517	1	517	8.9e-264	907.1	OG0002190	FALSE	paralog	OG0002190	1	2
Ecoracana	Ecoracana	ELECO.r07.1AG0033970	ELECO.r07.1BG0084040	0	0_16043	1A	48129530	48131776	+	2343	0	0_41899	1B	63644310	63646496	+	5903	57.1	189	81	0	1	189	1	189	4e-26	116.3	OG0009516	FALSE	paralog	OG0009516	1	2
Ecoracana	Ecoracana	ELECO.r07.1AG0033980	ELECO.r07.1BG0084050	0	0_17134	1A	48138047	48141195	+	2344	0	0_43231	1B	63651572	63654759	+	5904	99.4	525	3	0	1	525	1	525	5.4e-301	1030.8	OG0010142	FALSE	paralog	OG0010142	1	2
Ecoracana	Ecoracana	ELECO.r07.1AG0033990	ELECO.r07.1BG0084060	0	0_17016	1A	48142806	48143184	+	2345	0	0_43318	1B	63656631	63657020	+	5905	100	94	0	0	1	94	1	94	1.9e-50	196.1	OG0010065	FALSE	paralog	OG0010065	1	2
Ecoracana	Ecoracana	ELECO.r07.1AG0034000	ELECO.r07.1BG0084070	0	0_16487	1A	48144533	48146657	+	2346	0	0_42079	1B	63658482	63660551	+	5906	95	503	20	3	18	518	1	500	4.4e-263	904.8	OG0009771	FALSE	paralog	OG0009771	1	2
Ecoracana	Ecoracana	ELECO.r07.1AG0034010	ELECO.r07.1BG0084080	0	0_16419	1A	48148086	48153388	-	2347	0	0_44164	1B	63661498	63665865	-	5907	96.5	462	8	2	1	457	1	459	8.7e-255	877.1	OG0009731	FALSE	paralog	OG0009731	1	2
Ecoracana	Ecoracana	ELECO.r07.1AG0034020	ELECO.r07.1BG0084090	0	0_16130	1A	48154592	48158207	-	2348	0	0_44031	1B	63667128	63670681	-	5908	88.8	777	73	9	1	769	1	771	0	1285.4	OG0009564	FALSE	paralog	OG0009564	1	2
Ecoracana	Ecoracana	ELECO.r07.1AG0034030	ELECO.r07.1BG0084100	0	0_16125	1A	48159174	48161316	-	2349	0	0_44667	1B	63671653	63673817	-	5909	94.1	273	16	0	1	273	1	273	2.6e-129	459.5	OG0009561	FALSE	paralog	OG0009561	1	2
Ecoracana	Ecoracana	ELECO.r07.1AG0034040	ELECO.r07.1BG0084110	0	0_15125	1A	48162471	48164148	+	2350	0	0_42818	1B	63674717	63676925	+	5910	94	149	8	1	1	149	1	148	7.4e-70	261.2	OG0008980	FALSE	paralog	OG0008980	1	2
Ecoracana	Ecoracana	ELECO.r07.1AG0034050	ELECO.r07.1BG0084120	0	0_14905	1A	48165169	48171068	-	2351	0	0_41426	1B	63677790	63683334	-	5911	89.3	572	49	2	1	560	1	572	2.4e-268	922.5	OG0008850	FALSE	paralog	OG0008850	1	2
Ecoracana	Ecoracana	ELECO.r07.1AG0034060	ELECO.r07.1BG0084130	0	0_14812	1A	48173887	48175629	-	2352	0	0_44178	1B	63685818	63687560	-	5912	95.5	581	26	0	1	581	1	581	0	1117.8	OG0021524	FALSE	paralog	OG0021524	1	2
Ecoracana	Ecoracana	ELECO.r07.1AG0034080	ELECO.r07.1BG0084140	0	0_15941	1A	48186827	48192766	+	2354	0	0_41750	1B	63690114	63696708	+	5913	95.7	554	23	1	1	553	1	554	1.2e-306	1049.7	OG0009457	FALSE	paralog	OG0009457	1	2
Ecoracana	Ecoracana	ELECO.r07.1AG0034090	ELECO.r07.1BG0084150	0	0_16172	1A	48193528	48195749	-	2355	0	0_42683	1B	63697221	63699513	-	5914	94.3	582	32	1	1	581	1	582	1.1e-283	973.4	OG0009587	FALSE	paralog	OG0009587	1	2
Ecoracana	Ecoracana	ELECO.r07.1AG0034100	ELECO.r07.1BG0084160	0	0_14250	1A	48198995	48200937	-	2356	0	0_41389	1B	63702953	63704916	-	5915	94.6	569	19	2	1	568	1	558	5e-303	1037.7	OG0008480	FALSE	paralog	OG0008480	1	2
Ecoracana	Ecoracana	ELECO.r07.1AG0034120	ELECO.r07.1BG0084180	0	0_15289	1A	48210237	48212329	-	2358	0	0_41885	1B	63716369	63717171	-	5916	86.3	146	16	1	1	146	1	142	2.6e-67	252.7	OG0009074	FALSE	paralog	OG0009074	1	2
Ecoracana	Ecoracana	ELECO.r07.1AG0034130	ELECO.r07.1BG0084190	0	0_15880	1A	48212612	48219047	-	2359	0	0_43611	1B	63717857	63724499	-	5917	99.2	358	3	0	1	358	1	358	5.2e-173	605.1	OG0009413	FALSE	paralog	OG0009413	1	2
Ecoracana	Ecoracana	ELECO.r07.1AG0034140	ELECO.r07.1BG0084200	0	0_16660	1A	48221911	48222246	-	2360	0	0_41342	1B	63726900	63727235	-	5918	100	112	0	0	1	112	1	112	2.3e-52	202.6	OG0009869	FALSE	paralog	OG0009869	1	2
Ecoracana	Ecoracana	ELECO.r07.1AG0034160	ELECO.r07.1BG0084220	0	0_15889	1A	48226869	48229187	-	2362	0	0_44660	1B	63731772	63734108	-	5920	98.4	193	3	0	1	193	1	193	3.4e-107	385.6	OG0009421	FALSE	paralog	OG0009421	1	2
Ecoracana	Ecoracana	ELECO.r07.1AG0034170	ELECO.r07.1BG0084230	0	0_17407	1A	48229635	48233841	+	2363	0	0_42443	1B	63734583	63739053	+	5921	90.9	329	26	1	1	325	1	329	3.7e-159	558.9	OG0010298	FALSE	paralog	OG0010298	1	2
Ecoracana	Ecoracana	ELECO.r07.1AG0034180	ELECO.r07.1BG0084240	0	0_15459	1A	48239364	48240263	-	2364	0	0_42904	1B	63745637	63746530	-	5922	78.2	308	49	8	1	300	1	298	9.6e-93	338.2	OG0009173	FALSE	paralog	OG0009173	1	2
Ecoracana	Ecoracana	ELECO.r07.1AG0034190	ELECO.r07.1BG0084260	0	0_14798	1A	48255266	48255679	-	2365	0	0_41357	1B	63760255	63760668	-	5923	97.8	138	3	0	1	138	1	138	2.1e-74	276.2	OG0008790	FALSE	paralog	OG0008790	1	2
Ecoracana	Ecoracana	ELECO.r07.1AG0034200	ELECO.r07.1BG0084270	0	0_16631	1A	48257589	48260908	+	2366	0	0_42512	1B	63762461	63765707	+	5924	99	381	4	0	1	381	1	381	2.4e-226	782.3	OG0009852	FALSE	paralog	OG0009852	1	2
Ecoracana	Ecoracana	ELECO.r07.1AG0034210	ELECO.r07.1BG0084280	0	0_16778	1A	48262422	48262938	+	2367	0	0_41650	1B	63767220	63767736	+	5925	98.4	125	2	0	1	125	1	125	1.1e-66	250.4	OG0009935	FALSE	paralog	OG0009935	1	2
Ecoracana	Ecoracana	ELECO.r07.1AG0034220	ELECO.r07.1BG0084290	0	0_17037	1A	48265100	48266926	+	2368	0	0_41878	1B	63769451	63771277	+	5926	97.2	609	17	0	1	609	1	609	0	1162.1	OG0002197	FALSE	paralog	OG0002197	1	2
Ecoracana	Ecoracana	ELECO.r07.1AG0034230	ELECO.r07.1BG0084300	0	0_14403	1A	48267414	48268728	-	2369	0	0_43354	1B	63771974	63773347	-	5927	99.5	387	2	0	1	387	1	387	4.7e-225	778.1	OG0008573	FALSE	paralog	OG0008573	1	2
Ecoracana	Ecoracana	ELECO.r07.1AG0034250	ELECO.r07.1BG0084320	0	0_15710	1A	48271537	48272500	-	2370	0	0_44715	1B	63777412	63778357	-	5928	95.8	190	7	1	1	189	1	190	1.1e-73	274.2	OG0009319	FALSE	paralog	OG0009319	1	2
Ecoracana	Ecoracana	ELECO.r07.1AG0034260	ELECO.r07.1BG0084330	0	0_16026	1A	48273635	48276317	-	2371	0	0_41606	1B	63779512	63782214	-	5929	96.7	215	7	0	1	215	1	215	1.5e-119	426.8	OG0009506	FALSE	paralog	OG0009506	1	2
Ecoracana	Ecoracana	ELECO.r07.1AG0034270	ELECO.r07.1BG0084340	0	0_16518	1A	48279919	48282648	+	2372	0	0_43553	1B	63785189	63787747	+	5930	91.6	379	30	1	1	377	1	379	1.1e-197	687.2	OG0009789	FALSE	paralog	OG0009789	1	2
Ecoracana	Ecoracana	ELECO.r07.1AG0034290	ELECO.r07.1BG0084350	0	0_16969	1A	48283751	48284388	-	2373	0	0_44074	1B	63788729	63789365	-	5931	83.6	171	25	1	1	171	1	168	4.1e-72	268.9	OG0017478	FALSE	paralog	OG0017478	1	2
Ecoracana	Ecoracana	ELECO.r07.1AG0034310	ELECO.r07.1BG0084360	0	0_14586	1A	48286178	48289294	-	2374	0	0_41973	1B	63791308	63794087	-	5932	97.8	312	7	0	1	312	1	312	2.6e-173	605.9	OG0008678	FALSE	paralog	OG0008678	1	2
Ecoracana	Ecoracana	ELECO.r07.1AG0034320	ELECO.r07.1BG0084380	0	0_16092	1A	48293940	48296945	-	2375	0	0_41397	1B	63813015	63813822	-	5933	99.4	158	1	0	1	158	1	158	1.8e-84	310.8	OG0009544	FALSE	paralog	OG0009544	1	2
Ecoracana	Ecoracana	ELECO.r07.1AG0034330	ELECO.r07.1BG0084390	0	0_14654	1A	48298099	48301530	-	2376	0	0_43182	1B	63815025	63818549	-	5934	95.3	343	14	1	1	341	1	343	1.2e-182	637.1	OG0008718	FALSE	paralog	OG0008718	1	2
Ecoracana	Ecoracana	ELECO.r07.1AG0034340	ELECO.r07.1BG0084400	0	0_16727	1A	48301737	48310695	+	2377	0	0_43517	1B	63818784	63821842	+	5935	98.3	176	3	0	1	176	1	176	1.6e-95	346.7	OG0009905	FALSE	paralog	OG0009905	1	2
Ecoracana	Ecoracana	ELECO.r07.1AG0034360	ELECO.r07.1BG0084410	0	0_16457	1A	48320714	48323858	+	2378	0	0_44576	1B	63831709	63834815	+	5936	98.4	607	7	2	1	606	1	605	0	1199.5	OG0009755	FALSE	paralog	OG0009755	1	2
Ecoracana	Ecoracana	ELECO.r07.1AG0034380	ELECO.r07.1BG0084420	0	0_14425	1A	48324472	48327363	-	2379	0	0_44179	1B	63835538	63838434	-	5937	97.8	455	10	0	1	455	1	455	3.2e-273	938.3	OG0002055	FALSE	paralog	OG0002055	1	2
Ecoracana	Ecoracana	ELECO.r07.1AG0034430	ELECO.r07.1BG0084450	0	0_14528	1A	48350186	48351489	-	2380	0	0_41199	1B	63855584	63856880	-	5939	93.1	403	26	1	1	401	1	403	9.5e-213	737.3	OG0008644	FALSE	paralog	OG0008644	1	2
Ecoracana	Ecoracana	ELECO.r07.1AG0034450	ELECO.r07.1BG0084560	0	0_16320	1A	48368741	48369376	-	2381	0	0_41385	1B	63934964	63936355	+	5945	92.6	122	8	1	4	124	1	122	1.3e-38	157.9	OG0009676	FALSE	paralog	OG0009676	1	2
Ecoracana	Ecoracana	ELECO.r07.1AG0034490	ELECO.r07.1BG0084650	0	0_15670	1A	48385327	48385995	-	2384	0	0_42095	1B	64108605	64110725	+	5948	97.5	199	5	0	1	199	89	287	1.4e-117	420.2	OG0009299	FALSE	paralog	OG0009299	1	2
Ecoracana	Ecoracana	ELECO.r07.1AG0034510	ELECO.r07.1BG0084540	0	0_15896	1A	48396880	48400292	+	2386	0	0_42127	1B	63925421	63929215	+	5943	86	420	58	1	1	420	1	419	1.7e-183	640.2	OG0009427	FALSE	paralog	OG0009427	1	2
Ecoracana	Ecoracana	ELECO.r07.1AG0034550	ELECO.r07.1BG0084680	0	0_15660	1A	48413752	48417306	-	2389	0	0_42474	1B	64118489	64121868	-	5951	99.6	672	3	0	1	672	1	672	0	1303.9	OG0009293	FALSE	paralog	OG0009293	1	2
Ecoracana	Ecoracana	ELECO.r07.1AG0034590	ELECO.r07.1BG0084690	0	0_17347	1A	48442289	48444918	-	2390	0	0_43595	1B	64133512	64136138	-	5952	95.1	710	32	3	1	709	1	708	4.1e-275	945.3	OG0021724	FALSE	paralog	OG0021724	1	2
Ecoracana	Ecoracana	ELECO.r07.1AG0034600	ELECO.r07.1BG0084710	0	0_15581	1A	48449259	48454417	-	2391	0	0_41956	1B	64141909	64147050	-	5954	92.2	997	36	2	1	997	1	955	1.3e-250	864.4	OG0009247	FALSE	paralog	OG0009247	1	2
Ecoracana	Ecoracana	ELECO.r07.1AG0034610	ELECO.r07.1BG0084720	0	0_16588	1A	48456567	48460307	-	2392	0	0_42554	1B	64149132	64152838	-	5955	96.9	512	15	1	1	511	1	512	2e-300	1028.9	OG0009830	FALSE	paralog	OG0009830	1	2
Ecoracana	Ecoracana	ELECO.r07.1AG0034620	ELECO.r07.1BG0084730	0	0_16463	1A	48463167	48465534	+	2393	0	0_42444	1B	64159837	64162144	+	5956	95.9	413	17	0	1	413	1	413	3e-222	768.8	OG0009758	FALSE	paralog	OG0009758	1	2
Ecoracana	Ecoracana	ELECO.r07.1AG0034640	ELECO.r07.1BG0084750	0	0_17261	1A	48493452	48496275	+	2394	0	0_42269	1B	64176453	64179671	+	5957	97.9	476	10	0	1	476	138	613	3.7e-264	908.3	OG0010217	FALSE	paralog	OG0010217	1	2
Ecoracana	Ecoracana	ELECO.r07.1AG0034650	ELECO.r07.1BG0084760	0	0_14754	1A	48500749	48503644	+	2395	0	0_42706	1B	64187570	64190377	+	5958	99.3	275	2	0	1	275	1	275	1.3e-139	493.8	OG0008765	FALSE	paralog	OG0008765	1	2
Ecoracana	Ecoracana	ELECO.r07.1AG0034660	ELECO.r07.1BG0084770	0	0_16987	1A	48505587	48507656	-	2396	0	0_42232	1B	64191374	64193315	-	5959	94.6	317	17	0	65	381	30	346	1.1e-144	511.1	OG0010046	FALSE	paralog	OG0010046	1	2
Ecoracana	Ecoracana	ELECO.r07.1AG0034670	ELECO.r07.1BG0084780	0	0_16663	1A	48509007	48515975	+	2397	0	0_44146	1B	64194136	64196897	+	5960	96	449	18	0	1	449	1	449	3.2e-95	348.6	OG0009870	FALSE	paralog	OG0009870	1	2
Ecoracana	Ecoracana	ELECO.r07.1AG0034690	ELECO.r07.1BG0084800	0	0_15072	1A	48520980	48525624	+	2398	0	0_41906	1B	64206035	64210877	+	5961	97.2	792	22	0	1	792	1	792	0	1493.8	OG0008949	FALSE	paralog	OG0008949	1	2
Ecoracana	Ecoracana	ELECO.r07.1AG0034700	ELECO.r07.1BG0084810	0	0_15287	1A	48527036	48530572	+	2399	0	0_41519	1B	64212252	64215480	+	5962	97.8	367	8	0	1	367	1	367	4.6e-198	688.3	OG0009072	FALSE	paralog	OG0009072	1	2
Ecoracana	Ecoracana	ELECO.r07.1AG0034710	ELECO.r07.1BG0084820	0	0_15351	1A	48534945	48540793	+	2400	0	0_42656	1B	64219597	64225084	+	5963	98.4	854	14	0	1	854	1	854	0	1645.2	OG0009104	FALSE	paralog	OG0009104	1	2
Ecoracana	Ecoracana	ELECO.r07.1AG0034720	ELECO.r07.1BG0084830	0	0_16582	1A	48541798	48546330	+	2401	0	0_43582	1B	64226106	64230635	+	5964	98.4	555	9	0	1	555	1	555	3.3e-296	1015	OG0009826	FALSE	paralog	OG0009826	1	2
Ecoracana	Ecoracana	ELECO.r07.1AG0034730	ELECO.r07.1BG0084840	0	0_14481	1A	48546616	48549351	-	2402	0	0_41321	1B	64230921	64233726	-	5965	96.3	516	16	1	29	544	1	513	1.3e-286	983	OG0002060	FALSE	paralog	OG0002060	1	2
Ecoracana	Ecoracana	ELECO.r07.1AG0034810	ELECO.r07.1BG0084860	0	0_17094	1A	48606809	48608071	-	2410	0	0_44442	1B	64247388	64248659	-	5967	93.4	424	25	1	1	421	1	424	1.6e-199	693.3	OG0010116	FALSE	paralog	OG0010116	1	2
Ecoracana	Ecoracana	ELECO.r07.1AG0034820	ELECO.r07.1BG0084870	0	0_14266	1A	48610057	48613132	-	2411	0	0_44073	1B	64250965	64253992	-	5968	96.1	281	11	0	1	281	1	281	6.8e-149	524.6	OG0008493	FALSE	paralog	OG0008493	1	2
Ecoracana	Ecoracana	ELECO.r07.1AG0034830	ELECO.r07.1BG0084880	0	0_17180	1A	48614266	48614727	+	2412	0	0_43434	1B	64255109	64255549	+	5969	81.2	154	22	1	1	154	1	147	2e-62	236.5	OG0002201	FALSE	paralog	OG0002201	1	2
Ecoracana	Ecoracana	ELECO.r07.1AG0034880	ELECO.r07.1BG0084940	0	0_16681	1A	48654220	48654888	-	2415	0	0_43624	1B	64295345	64296010	-	5971	96	223	8	1	1	223	1	222	8.4e-102	367.9	OG0009882	FALSE	paralog	OG0009882	1	2
Ecoracana	Ecoracana	ELECO.r07.1AG0034900	ELECO.r07.1BG0084950	0	0_14441	1A	48658038	48660095	-	2416	0	0_43139	1B	64298548	64300550	-	5972	99	202	2	0	42	243	41	242	5.2e-105	378.6	OG0008595	FALSE	paralog	OG0008595	1	2
Ecoracana	Ecoracana	ELECO.r07.1AG0034910	ELECO.r07.1BG0084960	0	0_16800	1A	48660816	48662586	+	2417	0	0_41821	1B	64301051	64302712	+	5973	99.5	191	1	0	1	191	1	191	5.7e-107	384.8	OG0009952	FALSE	paralog	OG0009952	1	2
Ecoracana	Ecoracana	ELECO.r07.1AG0034920	ELECO.r07.1BG0084970	0	0_17605	1A	48663398	48664650	-	2418	0	0_44300	1B	64303647	64304932	-	5974	94.6	149	8	0	34	182	1	149	1.9e-67	253.4	OG0017540	FALSE	paralog	OG0017540	1	2
Ecoracana	Ecoracana	ELECO.r07.1AG0034930	ELECO.r07.1BG0084980	0	0_16690	1A	48683776	48699595	-	2419	0	0_43990	1B	64307298	64324904	-	5975	97.5	1114	28	0	1	1114	1	1114	0	2219.9	OG0009888	FALSE	paralog	OG0009888	1	2
Ecoracana	Ecoracana	ELECO.r07.1AG0035010	ELECO.r07.1BG0085080	0	0_16945	1A	48740964	48742709	+	2425	0	0_43972	1B	64443271	64445021	+	5980	94.9	336	17	0	1	336	1	336	2.2e-186	649.4	OG0010029	FALSE	paralog	OG0010029	1	2
Ecoracana	Ecoracana	ELECO.r07.1AG0035070	ELECO.r07.1BG0085200	0	0_14502	1A	48780143	48782301	+	2429	0	0_44344	1B	64538908	64541004	+	5988	97.2	252	7	0	1	252	1	252	8.5e-143	504.2	OG0008629	FALSE	paralog	OG0008629	1	2
Ecoracana	Ecoracana	ELECO.r07.1AG0035080	ELECO.r07.1BG0085210	0	0_16001	1A	48783189	48784735	-	2430	0	0_43242	1B	64541994	64543526	-	5989	94.4	448	24	1	1	447	1	448	3.3e-246	848.6	OG0009495	FALSE	paralog	OG0009495	1	2
Ecoracana	Ecoracana	ELECO.r07.1AG0035120	ELECO.r07.1BG0085230	0	0_17178	1A	48801901	48822993	+	2433	0	0_44554	1B	64563023	64585284	+	5991	96.7	1614	53	0	1	1614	1	1614	0	2983	OG0010170	FALSE	paralog	OG0010170	1	2
Ecoracana	Ecoracana	ELECO.r07.1AG0035130	ELECO.r07.1BG0085240	0	0_17447	1A	48824518	48826269	+	2434	0	0_41147	1B	64587355	64591214	+	5992	94.5	199	11	0	1	199	1	199	7.7e-107	384.4	OG0021734	FALSE	paralog	OG0021734	1	2
Ecoracana	Ecoracana	ELECO.r07.1AG0035140	ELECO.r07.1BG0085250	0	0_17198	1A	48828315	48831252	+	2435	0	0_44652	1B	64594286	64597763	+	5993	99.6	497	2	0	1	497	1	497	2e-281	965.7	OG0010184	FALSE	paralog	OG0010184	1	2
Ecoracana	Ecoracana	ELECO.r07.1AG0035170	ELECO.r07.1BG0085260	0	0_16122	1A	48839394	48841038	-	2436	0	0_42836	1B	64598783	64600484	-	5994	78.4	366	7	3	1	321	1	339	2.7e-149	526.2	OG0009559	FALSE	paralog	OG0009559	1	2
Ecoracana	Ecoracana	ELECO.r07.1AG0035180	ELECO.r07.1BG0085270	0	0_15975	1A	48842465	48848316	+	2437	0	0_42938	1B	64601844	64609465	+	5995	99.3	714	5	0	1	714	1	714	0	1406	OG0009479	FALSE	paralog	OG0009479	1	2
Ecoracana	Ecoracana	ELECO.r07.1AG0035190	ELECO.r07.1BG0085280	0	0_17251	1A	48849660	48851486	-	2438	0	0_41617	1B	64610136	64614819	-	5996	92.2	206	6	1	1	206	329	524	3.6e-99	359	OG0010209	FALSE	paralog	OG0010209	1	2
Ecoracana	Ecoracana	ELECO.r07.1AG0035250	ELECO.r07.1BG0085310	0	0_14746	1A	48875145	48882386	+	2440	0	0_43859	1B	64627653	64634885	+	5997	96.6	674	17	1	1	668	1	674	0	1308.5	OG0008762	FALSE	paralog	OG0008762	1	2
Ecoracana	Ecoracana	ELECO.r07.1AG0035260	ELECO.r07.1BG0085320	0	0_15092	1A	48883990	48884516	-	2441	0	0_44036	1B	64635852	64636382	-	5998	90.7	129	12	0	1	129	1	129	7.6e-55	211.1	OG0008963	FALSE	paralog	OG0008963	1	2
Ecoracana	Ecoracana	ELECO.r07.1AG0035270	ELECO.r07.1BG0085330	0	0_16296	1A	48886172	48886887	+	2442	0	0_44279	1B	64637540	64639373	+	5999	86.3	182	16	1	1	173	1	182	5e-87	318.5	OG0021644	FALSE	paralog	OG0021644	1	2
Ecoracana	Ecoracana	ELECO.r07.1AG0035290	ELECO.r07.1BG0085350	0	0_15580	1A	48893607	48894938	+	2443	0	0_44562	1B	64644898	64646284	+	6000	91.5	177	8	5	109	283	117	288	2.2e-78	290.4	OG0009246	FALSE	paralog	OG0009246	1	2
Ecoracana	Ecoracana	ELECO.r07.1AG0035300	ELECO.r07.1BG0085360	0	0_17087	1A	48896060	48898286	-	2444	0	0_41963	1B	64647532	64649962	-	6001	95.9	485	19	1	1	484	1	485	2.8e-267	918.7	OG0010111	FALSE	paralog	OG0010111	1	2
Ecoracana	Ecoracana	ELECO.r07.1AG0035320	ELECO.r07.1BG0085380	0	0_15406	1A	48907678	48910410	+	2445	0	0_41227	1B	64661113	64663559	+	6002	87.7	659	36	1	1	659	1	614	0	1092.8	OG0009139	FALSE	paralog	OG0009139	1	2
Ecoracana	Ecoracana	ELECO.r07.1AG0035330	ELECO.r07.1BG0085390	0	0_17466	1A	48911153	48922447	-	2446	0	0_44587	1B	64664732	64675968	-	6003	69.3	1120	57	2	1	1120	1	833	0	1295.4	OG0010332	FALSE	paralog	OG0010332	1	2
Ecoracana	Ecoracana	ELECO.r07.1AG0035340	ELECO.r07.1BG0085410	0	0_16171	1A	48925139	48927781	-	2447	0	0_42280	1B	64699532	64700215	-	6004	95.3	212	10	0	1	212	1	212	9.3e-112	402.9	OG0017384	FALSE	paralog	OG0017384	1	2
Ecoracana	Ecoracana	ELECO.r07.1AG0035370	ELECO.r07.1BG0085420	0	0_16307	1A	48941695	48945565	-	2448	0	0_43546	1B	64712026	64715864	-	6005	97.8	535	10	1	1	535	1	533	3.50000000000006e-311	1064.7	OG0009669	FALSE	paralog	OG0009669	1	2
Ecoracana	Ecoracana	ELECO.r07.1AG0035380	ELECO.r07.1BG0085430	0	0_14480	1A	48956616	48959658	-	2449	0	0_42991	1B	64724820	64727794	-	6006	98.8	582	7	0	2	583	3	584	0	1190.6	OG0002059	FALSE	paralog	OG0002059	1	2
Ecoracana	Ecoracana	ELECO.r07.1AG0035400	ELECO.r07.1BG0085470	0	0_14261	1A	48967125	48970544	-	2451	0	0_42779	1B	64747146	64750570	-	6007	97.1	478	13	1	1	477	1	478	6.1e-267	917.5	OG0008490	FALSE	paralog	OG0008490	1	2
Ecoracana	Ecoracana	ELECO.r07.1AG0035450	ELECO.r07.1BG0085580	0	0_15826	1A	49222570	49224068	-	2453	0	0_42390	1B	65047809	65052555	-	6010	90.8	153	14	0	1	153	1	153	3.3e-73	272.3	OG0009388	FALSE	paralog	OG0009388	1	2
Ecoracana	Ecoracana	ELECO.r07.1AG0035460	ELECO.r07.1BG0085610	0	0_17582	1A	49229175	49239126	+	2454	0	0_44226	1B	65074574	65080265	+	6011	97.9	775	16	0	306	1080	1	775	0	1429.5	OG0010396	FALSE	paralog	OG0010396	1	2
Ecoracana	Ecoracana	ELECO.r07.1AG0035480	ELECO.r07.1BG0085620	0	0_17324	1A	49246418	49250873	+	2455	0	0_43961	1B	65088378	65096033	+	6012	97.3	510	12	1	1	508	1	510	9.1e-269	923.7	OG0010259	FALSE	paralog	OG0010259	1	2
Ecoracana	Ecoracana	ELECO.r07.1AG0035490	ELECO.r07.1BG0085630	0	0_16421	1A	49255493	49260960	+	2456	0	0_43348	1B	65098746	65106159	+	6013	93.7	696	36	2	1	688	1	696	0	1228	OG0009732	FALSE	paralog	OG0009732	1	2
Ecoracana	Ecoracana	ELECO.r07.1AG0035560	ELECO.r07.1BG0085660	0	0_15439	1A	49316534	49318619	+	2460	0	0_44382	1B	65154726	65161466	+	6016	94.3	387	18	2	1	387	92	474	1.1e-202	703.7	OG0009155	FALSE	paralog	OG0009155	1	2
Ecoracana	Ecoracana	ELECO.r07.1AG0035600	ELECO.r07.1BG0085680	0	0_16347	1A	49345050	49345350	-	2461	0	0_41514	1B	65172628	65172920	-	6017	100	72	0	0	1	72	1	72	4.7e-38	154.5	OG0009691	FALSE	paralog	OG0009691	1	2
Ecoracana	Ecoracana	ELECO.r07.1AG0035660	ELECO.r07.1BG0085700	0	0_15359	1A	49372301	49378641	+	2464	0	0_42585	1B	65180737	65185606	+	6018	97.7	437	10	0	1	437	1	437	7.1e-246	847.4	OG0009110	FALSE	paralog	OG0009110	1	2
Ecoracana	Ecoracana	ELECO.r07.1AG0035700	ELECO.r07.1BG0085720	0	0_16722	1A	49411870	49413912	+	2467	0	0_42929	1B	65200650	65202695	+	6020	96.6	682	22	1	1	681	1	682	0	1326.2	OG0009903	FALSE	paralog	OG0009903	1	2
Ecoracana	Ecoracana	ELECO.r07.1AG0035720	ELECO.r07.1BG0085750	0	0_15497	1A	49429563	49430423	-	2468	0	0_42612	1B	65218620	65219510	-	6022	86	299	28	5	1	287	1	297	5.7e-34	142.9	OG0009195	FALSE	paralog	OG0009195	1	2
Ecoracana	Ecoracana	ELECO.r07.1AG0035730	ELECO.r07.1BG0085760	0	0_16628	1A	49434361	49440348	+	2469	0	0_41161	1B	65223736	65229709	+	6023	98.1	831	15	1	1	830	1	831	0	1202.2	OG0009849	FALSE	paralog	OG0009849	1	2
Ecoracana	Ecoracana	ELECO.r07.1AG0035740	ELECO.r07.1BG0085770	0	0_16748	1A	49442274	49446245	+	2470	0	0_44310	1B	65231658	65235659	+	6024	99.3	275	2	0	1	275	1	275	1.2e-137	487.3	OG0009917	FALSE	paralog	OG0009917	1	2
Ecoracana	Ecoracana	ELECO.r07.1AG0035750	ELECO.r07.1BG0085780	0	0_14460	1A	49446823	49449091	-	2471	0	0_44657	1B	65236266	65238250	-	6025	87.1	620	72	5	43	655	7	625	4.1e-298	1021.5	OG0008608	FALSE	paralog	OG0008608	1	2
Ecoracana	Ecoracana	ELECO.r07.1AG0035780	ELECO.r07.1BG0085790	0	0_17040	1A	49463437	49470058	+	2472	0	0_41283	1B	65240716	65248968	+	6026	93.2	647	44	0	50	696	11	657	6.8e-251	864.8	OG0021704	FALSE	paralog	OG0021704	1	2
Ecoracana	Ecoracana	ELECO.r07.1AG0035790	ELECO.r07.1BG0085800	0	0_16537	1A	49473586	49476689	-	2473	0	0_44563	1B	65250445	65253520	-	6027	97	233	7	0	1	233	1	233	3.3e-133	472.2	OG0009799	FALSE	paralog	OG0009799	1	2
Ecoracana	Ecoracana	ELECO.r07.1AG0035800	ELECO.r07.1BG0085810	0	0_15141	1A	49482009	49484407	-	2474	0	0_44336	1B	65259204	65261605	-	6028	98.4	374	6	0	1	374	1	374	1e-216	750.4	OG0021554	FALSE	paralog	OG0021554	1	2
Ecoracana	Ecoracana	ELECO.r07.1AG0035810	ELECO.r07.1BG0085820	0	0_14523	1A	49485192	49485839	+	2475	0	0_43226	1B	65262439	65263086	+	6029	98.6	216	3	0	1	216	1	216	3.3e-103	372.5	OG0008640	FALSE	paralog	OG0008640	1	2
Ecoracana	Ecoracana	ELECO.r07.1AG0035820	ELECO.r07.1BG0085840	0	0_17015	1A	49488592	49490393	+	2476	0	0_43539	1B	65279187	65281206	+	6030	81.1	281	51	1	1	279	1	281	9.9e-123	438.7	OG0000819	FALSE	paralog	OG0000819	1	2
Ecoracana	Ecoracana	ELECO.r07.1AG0035840	ELECO.r07.1BG0085850	0	0_16479	1A	49500913	49507694	-	2477	0	0_41264	1B	65296457	65299831	-	6031	93.1	348	22	2	1	347	1	347	5.5e-162	568.9	OG0009768	FALSE	paralog	OG0009768	1	2
Ecoracana	Ecoracana	ELECO.r07.1AG0035850	ELECO.r07.1BG0085860	0	0_16562	1A	49509007	49511107	-	2478	0	0_41165	1B	65301529	65303653	-	6032	98	400	8	0	1	400	1	400	1.1e-232	803.5	OG0009814	FALSE	paralog	OG0009814	1	2
Ecoracana	Ecoracana	ELECO.r07.1AG0035860	ELECO.r07.1BG0085870	0	0_17104	1A	49515018	49519507	+	2479	0	0_44353	1B	65307542	65311905	+	6033	98.8	577	7	0	1	577	1	577	0	1162.1	OG0017486	FALSE	paralog	OG0017486	1	2
Ecoracana	Ecoracana	ELECO.r07.1AG0035870	ELECO.r07.1BG0085880	0	0_14594	1A	49520063	49522789	-	2480	0	0_43563	1B	65312466	65315683	-	6034	91.3	618	48	4	51	664	55	670	0	1100.1	OG0008684	FALSE	paralog	OG0008684	1	2
Ecoracana	Ecoracana	ELECO.r07.1AG0035900	ELECO.r07.1BG0085910	0	0_15768	1A	49527007	49528203	+	2482	0	0_43503	1B	65325039	65327072	+	6037	95.7	23	1	0	377	399	656	678	4.1e-06	50.8	OG0009353	FALSE	paralog	OG0009353	1	2
Ecoracana	Ecoracana	ELECO.r07.1AG0035910	ELECO.r07.1BG0085920	0	0_16099	1A	49530014	49533557	-	2483	0	0_43341	1B	65328851	65332383	-	6038	98.8	487	6	0	1	487	1	487	3.6e-283	971.5	OG0009547	FALSE	paralog	OG0009547	1	2
Ecoracana	Ecoracana	ELECO.r07.1AG0035920	ELECO.r07.1BG0085930	0	0_16436	1A	49537259	49539650	-	2484	0	0_43193	1B	65335593	65337956	-	6039	94.2	446	25	1	1	445	1	446	1.8e-249	859.4	OG0009745	FALSE	paralog	OG0009745	1	2
Ecoracana	Ecoracana	ELECO.r07.1AG0035930	ELECO.r07.1BG0085940	0	0_17334	1A	49540500	49542487	-	2485	0	0_41436	1B	65340980	65341606	-	6040	97.5	198	5	0	1	198	1	198	2.2e-90	330.1	OG0010266	FALSE	paralog	OG0010266	1	2
Ecoracana	Ecoracana	ELECO.r07.1AG0035940	ELECO.r07.1BG0085950	0	0_17123	1A	49545753	49546575	+	2486	0	0_42068	1B	65344522	65345321	+	6041	95.6	114	3	1	1	112	1	114	3.7e-58	221.9	OG0010134	FALSE	paralog	OG0010134	1	2
Ecoracana	Ecoracana	ELECO.r07.1AG0035950	ELECO.r07.1BG0085960	0	0_17350	1A	49546908	49547249	-	2487	0	0_43068	1B	65345636	65345977	-	6042	95.6	114	5	0	1	114	1	114	2.1e-56	216.1	OG0010273	FALSE	paralog	OG0010273	1	2
Ecoracana	Ecoracana	ELECO.r07.1AG0035960	ELECO.r07.1BG0085970	0	0_15848	1A	49553186	49554255	+	2488	0	0_42197	1B	65361733	65363897	+	6043	92.4	145	11	0	31	175	2	146	1.7e-74	277.3	OG0002137	FALSE	paralog	OG0002137	1	2
Ecoracana	Ecoracana	ELECO.r07.1AG0035970	ELECO.r07.1BG0085980	0	0_15936	1A	49559049	49567525	+	2489	0	0_44705	1B	65365258	65368316	+	6044	94.2	804	43	3	1	800	1	804	0	1482.2	OG0009454	FALSE	paralog	OG0009454	1	2
Ecoracana	Ecoracana	ELECO.r07.1AG0035990	ELECO.r07.1BG0085990	0	0_16953	1A	49594469	49604367	+	2491	0	0_42210	1B	65371346	65375296	+	6045	96.9	833	24	2	16	846	15	847	0	1631.7	OG0000818	FALSE	paralog	OG0000818	1	2
Ecoracana	Ecoracana	ELECO.r07.1AG0036000	ELECO.r07.1BG0086000	0	0_14557	1A	49611423	49613771	+	2492	0	0_44042	1B	65378326	65380240	+	6046	95.8	309	13	0	50	358	1	309	8.6e-173	604.4	OG0017183	FALSE	paralog	OG0017183	1	2
Ecoracana	Ecoracana	ELECO.r07.1AG0036010	ELECO.r07.1BG0086010	0	0_15013	1A	49614911	49620788	-	2493	0	0_43926	1B	65381388	65387236	-	6047	95.5	859	33	4	1	854	43	900	0	1634.8	OG0008912	FALSE	paralog	OG0008912	1	2
Ecoracana	Ecoracana	ELECO.r07.1AG0036020	ELECO.r07.1BG0086020	0	0_16583	1A	49627704	49631033	+	2494	0	0_43564	1B	65394702	65397938	+	6048	99.5	204	1	0	1	204	1	204	2.7e-115	412.5	OG0009827	FALSE	paralog	OG0009827	1	2
Ecoracana	Ecoracana	ELECO.r07.1AG0036030	ELECO.r07.1BG0086030	0	0_16747	1A	49634831	49636719	-	2495	0	0_41637	1B	65400169	65402236	-	6049	93.5	384	16	5	1	380	56	434	1.9e-194	676.4	OG0009916	FALSE	paralog	OG0009916	1	2
Ecoracana	Ecoracana	ELECO.r07.1AG0036040	ELECO.r07.1BG0086040	0	0_16468	1A	49659403	49661499	+	2496	0	0_42268	1B	65420484	65422544	+	6050	97.6	620	9	3	1	619	1	615	0	1221.8	OG0009760	FALSE	paralog	OG0009760	1	2
Ecoracana	Ecoracana	ELECO.r07.1AG0036060	ELECO.r07.1BG0086060	0	0_16242	1A	49679070	49679801	-	2498	0	0_42894	1B	65434451	65435188	-	6052	91	244	22	0	1	244	3	246	7e-118	421.4	OG0009629	FALSE	paralog	OG0009629	1	2
Ecoracana	Ecoracana	ELECO.r07.1AG0036080	ELECO.r07.1BG0086080	0	0_16022	1A	49686944	49688923	-	2500	0	0_43205	1B	65442322	65444351	-	6054	93.1	476	13	10	25	486	26	495	9.6e-244	840.5	OG0009503	FALSE	paralog	OG0009503	1	2
Ecoracana	Ecoracana	ELECO.r07.1AG0036100	ELECO.r07.1BG0086100	0	0_15800	1A	49695261	49696133	-	2502	0	0_41417	1B	65450464	65451351	-	6056	88.5	260	23	2	1	253	1	260	1e-79	294.7	OG0009372	FALSE	paralog	OG0009372	1	2
Ecoracana	Ecoracana	ELECO.r07.1AG0036110	ELECO.r07.1BG0086110	0	0_16655	1A	49697483	49698816	-	2503	0	0_41976	1B	65452698	65454282	-	6057	90.2	348	14	1	1	348	75	402	2.1e-160	563.1	OG0017446	FALSE	paralog	OG0017446	1	2
Ecoracana	Ecoracana	ELECO.r07.1AG0036120	ELECO.r07.1BG0086120	0	0_16061	1A	49702699	49705277	-	2504	0	0_43799	1B	65460458	65462886	-	6058	96.3	459	11	2	57	509	1	459	5.7e-247	851.3	OG0009527	FALSE	paralog	OG0009527	1	2
Ecoracana	Ecoracana	ELECO.r07.1AG0036130	ELECO.r07.1BG0086130	0	0_14782	1A	49707592	49711572	-	2505	0	0_43745	1B	65464784	65469372	-	6059	97.2	738	21	0	1	738	1	738	0	1429.8	OG0008782	FALSE	paralog	OG0008782	1	2
Ecoracana	Ecoracana	ELECO.r07.1AG0036140	ELECO.r07.1BG0086140	0	0_16738	1A	49714864	49716285	-	2506	0	0_42898	1B	65471249	65472683	-	6060	97	333	10	0	1	333	1	333	1.2e-189	660.2	OG0009912	FALSE	paralog	OG0009912	1	2
Ecoracana	Ecoracana	ELECO.r07.1AG0036150	ELECO.r07.1BG0086150	0	0_16123	1A	49722269	49724693	+	2507	0	0_42241	1B	65476105	65478526	+	6061	91.3	149	8	1	1	144	1	149	2.1e-69	259.6	OG0009560	FALSE	paralog	OG0009560	1	2
Ecoracana	Ecoracana	ELECO.r07.1AG0036170	ELECO.r07.1BG0086180	0	0_17294	1A	49733070	49733591	+	2509	0	0_41671	1B	65491504	65492025	+	6064	97.1	139	4	0	1	139	1	139	1.8e-73	273.1	OG0010238	FALSE	paralog	OG0010238	1	2
Ecoracana	Ecoracana	ELECO.r07.1AG0036190	ELECO.r07.1BG0086210	0	0_16618	1A	49737088	49739817	-	2511	0	0_44182	1B	65495311	65497923	-	6065	98.2	871	16	0	40	910	1	871	0	1624.8	OG0009844	FALSE	paralog	OG0009844	1	2
Ecoracana	Ecoracana	ELECO.r07.1AG0036200	ELECO.r07.1BG0086220	0	0_16486	1A	49750902	49752393	+	2512	0	0_43676	1B	65502051	65503576	+	6066	95.1	204	8	2	1	202	1	204	1e-93	340.9	OG0009770	FALSE	paralog	OG0009770	1	2
Ecoracana	Ecoracana	ELECO.r07.1AG0036210	ELECO.r07.1BG0086230	0	0_16229	1A	49756319	49759251	+	2513	0	0_43759	1B	65507507	65510414	+	6067	91.2	622	19	1	1	622	1	586	0	1116.7	OG0009620	FALSE	paralog	OG0009620	1	2
Ecoracana	Ecoracana	ELECO.r07.1AG0036220	ELECO.r07.1BG0086240	0	0_15195	1A	49760481	49762493	-	2514	0	0_43634	1B	65511688	65513703	-	6068	92.6	639	44	2	32	667	31	669	4.5e-308	1054.7	OG0009015	FALSE	paralog	OG0009015	1	2
Ecoracana	Ecoracana	ELECO.r07.1AG0036230	ELECO.r07.1BG0086250	0	0_15204	1A	49778801	49783606	+	2515	0	0_43277	1B	65514765	65519536	+	6069	98.7	536	7	0	1	536	1	536	1.6e-295	1012.7	OG0021562	FALSE	paralog	OG0021562	1	2
Ecoracana	Ecoracana	ELECO.r07.1AG0036240	ELECO.r07.1BG0086260	0	0_16210	1A	49785321	49786605	-	2516	0	0_43856	1B	65521060	65522399	-	6070	96.1	228	9	0	1	228	1	228	6.8e-115	411.4	OG0009612	FALSE	paralog	OG0009612	1	2
Ecoracana	Ecoracana	ELECO.r07.1AG0036300	ELECO.r07.1BG0086290	0	0_14875	1A	49829741	49832597	-	2517	0	0_43518	1B	65539766	65542620	-	6072	96.1	335	9	1	1	331	1	335	6.5e-175	611.3	OG0008833	FALSE	paralog	OG0008833	1	2
Ecoracana	Ecoracana	ELECO.r07.1AG0036310	ELECO.r07.1BG0086300	0	0_15277	1A	49835222	49837199	+	2518	0	0_44380	1B	65544653	65546380	+	6073	96.4	471	16	1	1	470	1	471	1.1e-225	780.4	OG0009064	FALSE	paralog	OG0009064	1	2
Ecoracana	Ecoracana	ELECO.r07.1AG0036330	ELECO.r07.1BG0086310	0	0_17456	1A	49839430	49840614	+	2519	0	0_42877	1B	65549475	65550659	+	6074	97.9	331	7	0	65	395	65	395	1.7e-81	301.2	OG0010324	FALSE	paralog	OG0010324	1	2
Ecoracana	Ecoracana	ELECO.r07.1AG0036360	ELECO.r07.1BG0086340	0	0_16593	1A	49854265	49861284	-	2522	0	0_42725	1B	65563842	65571415	-	6077	95.1	529	26	0	28	556	27	555	1.10000000000968e-313	1073.2	OG0009835	FALSE	paralog	OG0009835	1	2
Ecoracana	Ecoracana	ELECO.r07.1AG0036380	ELECO.r07.1BG0086360	0	0_15902	1A	49866503	49866841	-	2524	0	0_43143	1B	65575940	65576278	-	6079	100	113	0	0	1	113	1	113	9e-60	227.3	OG0017350	FALSE	paralog	OG0017350	1	2
Ecoracana	Ecoracana	ELECO.r07.1AG0036400	ELECO.r07.1BG0086380	0	0_14413	1A	49879537	49882468	+	2526	0	0_43092	1B	65590400	65593690	+	6080	96.3	571	20	1	1	570	104	674	5.2e-305	1044.3	OG0017160	FALSE	paralog	OG0017160	1	2
Ecoracana	Ecoracana	ELECO.r07.1AG0036410	ELECO.r07.1BG0086390	0	0_15088	1A	49885258	49887903	+	2527	0	0_43486	1B	65596739	65599431	+	6081	97.7	395	9	0	1	395	1	395	1.6e-233	806.2	OG0008960	FALSE	paralog	OG0008960	1	2
Ecoracana	Ecoracana	ELECO.r07.1AG0036420	ELECO.r07.1BG0086400	0	0_15453	1A	49888705	49889839	-	2528	0	0_44365	1B	65600231	65601371	-	6082	100	116	0	0	1	116	1	116	3.7e-61	231.9	OG0009168	FALSE	paralog	OG0009168	1	2
Ecoracana	Ecoracana	ELECO.r07.1AG0036470	ELECO.r07.1BG0086460	0	0_14765	1A	49948346	49950481	+	2532	0	0_42576	1B	65634653	65637108	+	6086	99	301	3	0	1	301	1	301	9.8e-162	567.4	OG0008772	FALSE	paralog	OG0008772	1	2
Ecoracana	Ecoracana	ELECO.r07.1AG0036490	ELECO.r07.1BG0086480	0	0_16535	1A	49958632	49960803	+	2533	0	0_44176	1B	65642649	65644834	+	6088	91.3	725	28	2	1	724	1	691	0	1298.1	OG0017429	FALSE	paralog	OG0017429	1	2
Ecoracana	Ecoracana	ELECO.r07.1AG0036520	ELECO.r07.1BG0086510	0	0_17424	1A	49984452	49985138	+	2535	0	0_43607	1B	65665234	65665929	+	6089	94	233	9	3	1	229	1	232	6.9e-83	305.1	OG0010306	FALSE	paralog	OG0010306	1	2
Ecoracana	Ecoracana	ELECO.r07.1AG0036530	ELECO.r07.1BG0086520	0	0_17068	1A	49990802	49991341	+	2536	0	0_42486	1B	65671605	65672156	+	6090	89.1	184	16	4	1	180	1	184	4.4e-77	285.4	OG0017483	FALSE	paralog	OG0017483	1	2
Ecoracana	Ecoracana	ELECO.r07.1AG0036540	ELECO.r07.1BG0086530	0	0_17396	1A	50004176	50007498	+	2537	0	0_42581	1B	65680193	65683517	+	6091	92	460	28	5	1	455	1	456	5e-210	728.4	OG0017518	FALSE	paralog	OG0017518	1	2
Ecoracana	Ecoracana	ELECO.r07.1AG0036550	ELECO.r07.1BG0086540	0	0_15798	1A	50009191	50011781	+	2538	0	0_44167	1B	65685175	65687699	+	6092	89.2	288	31	0	1	288	3	290	1.1e-122	437.6	OG0009370	FALSE	paralog	OG0009370	1	2
Ecoracana	Ecoracana	ELECO.r07.1AG0036560	ELECO.r07.1BG0086550	0	0_15861	1A	50012597	50013295	+	2539	0	0_43793	1B	65688517	65689212	+	6093	88.4	233	26	1	1	233	1	232	5.7e-93	338.6	OG0009404	FALSE	paralog	OG0009404	1	2
Ecoracana	Ecoracana	ELECO.r07.1AG0036580	ELECO.r07.1BG0086580	0	0_15266	1A	50017349	50018023	-	2540	0	0_41926	1B	65701372	65702127	-	6095	73.2	254	37	4	1	225	1	252	4.2e-85	312.4	OG0009058	FALSE	paralog	OG0009058	1	2
Ecoracana	Ecoracana	ELECO.r07.1AG0036590	ELECO.r07.1BG0086590	0	0_14660	1A	50019888	50021783	+	2541	0	0_42299	1B	65703459	65705051	+	6096	96.6	206	5	1	98	303	328	531	7.9e-111	398.3	OG0008720	FALSE	paralog	OG0008720	1	2
Ecoracana	Ecoracana	ELECO.r07.1AG0036600	ELECO.r07.1BG0086600	0	0_17228	1A	50022068	50023300	-	2542	0	0_44649	1B	65705364	65706626	-	6097	89.6	422	32	4	1	411	1	421	5.9e-210	728	OG0010199	FALSE	paralog	OG0010199	1	2
Ecoracana	Ecoracana	ELECO.r07.1AG0036610	ELECO.r07.1BG0086610	0	0_14674	1A	50023856	50026030	+	2543	0	0_43209	1B	65707152	65709340	+	6098	96.8	694	20	2	1	692	1	694	0	1330.1	OG0008725	FALSE	paralog	OG0008725	1	2
Ecoracana	Ecoracana	ELECO.r07.1AG0036630	ELECO.r07.1BG0086630	0	0_16453	1A	50041851	50044359	+	2545	0	0_44158	1B	65737956	65739501	+	6099	98.8	162	1	1	216	376	1	162	1.5e-87	321.2	OG0009753	FALSE	paralog	OG0009753	1	2
Ecoracana	Ecoracana	ELECO.r07.1AG0036650	ELECO.r07.1BG0086640	0	0_15591	1A	50055638	50057816	+	2546	0	0_41538	1B	65744160	65746351	+	6100	97.4	421	11	0	1	421	1	421	2.1e-242	835.9	OG0009253	FALSE	paralog	OG0009253	1	2
Ecoracana	Ecoracana	ELECO.r07.1AG0036660	ELECO.r07.1BG0086660	0	0_14853	1A	50059812	50063073	+	2547	0	0_43401	1B	65748123	65750524	+	6101	96.8	401	13	0	1	401	80	480	4.5e-215	745	OG0017219	FALSE	paralog	OG0017219	1	2
Ecoracana	Ecoracana	ELECO.r07.1AG0036670	ELECO.r07.1BG0086670	0	0_17314	1A	50065588	50066595	-	2548	0	0_41378	1B	65753015	65754022	-	6102	92	336	27	0	1	336	1	336	3.6e-157	552.4	OG0010249	FALSE	paralog	OG0010249	1	2
Ecoracana	Ecoracana	ELECO.r07.1AG0036680	ELECO.r07.1BG0086680	0	0_15034	1A	50067295	50071712	-	2549	0	0_43467	1B	65754708	65759092	-	6103	77.1	730	50	3	9	693	1	658	4.99999999999998e-310	1061.2	OG0017239	FALSE	paralog	OG0017239	1	2
Ecoracana	Ecoracana	ELECO.r07.1AG0036730	ELECO.r07.1BG0086730	0	0_17488	1A	50097153	50097625	+	2552	0	0_42992	1B	65776546	65777014	+	6107	98.9	95	1	0	17	111	1	95	3.4e-52	202.2	OG0010347	FALSE	paralog	OG0010347	1	2
Ecoracana	Ecoracana	ELECO.r07.1AG0036740	ELECO.r07.1BG0086740	0	0_15966	1A	50098431	50098850	+	2553	0	0_43950	1B	65778051	65778477	+	6108	95.9	98	4	0	1	98	3	100	6.5e-54	207.6	OG0009474	FALSE	paralog	OG0009474	1	2
Ecoracana	Ecoracana	ELECO.r07.1AG0036750	ELECO.r07.1BG0086750	0	0_17231	1A	50099621	50100454	+	2554	0	0_41888	1B	65779660	65780481	+	6109	84.9	279	26	5	10	278	2	274	5.5e-119	425.2	OG0002206	FALSE	paralog	OG0002206	1	2
Ecoracana	Ecoracana	ELECO.r07.1AG0036760	ELECO.r07.1BG0086760	0	0_16370	1A	50102212	50106417	+	2555	0	0_42013	1B	65781865	65786096	+	6110	97.1	481	14	0	1	481	1	481	8.9e-242	833.9	OG0002159	FALSE	paralog	OG0002159	1	2
Ecoracana	Ecoracana	ELECO.r07.1AG0036770	ELECO.r07.1BG0086780	0	0_17575	1A	50111086	50113269	-	2556	0	0_42262	1B	65791157	65793398	-	6111	95.9	341	14	0	1	341	1	341	5.5e-177	618.2	OG0010392	FALSE	paralog	OG0010392	1	2
Ecoracana	Ecoracana	ELECO.r07.1AG0036780	ELECO.r07.1BG0086810	0	0_16150	1A	50138222	50140434	-	2557	0	0_42113	1B	65823927	65826123	-	6112	79.5	346	25	4	1	345	1	301	6e-139	491.9	OG0009574	FALSE	paralog	OG0009574	1	2
Ecoracana	Ecoracana	ELECO.r07.1AG0036790	ELECO.r07.1BG0086820	0	0_15038	1A	50141666	50144292	-	2558	0	0_42994	1B	65827342	65829995	-	6113	99.4	465	3	0	1	465	1	465	2e-270	929.1	OG0008929	FALSE	paralog	OG0008929	1	2
Ecoracana	Ecoracana	ELECO.r07.1AG0036800	ELECO.r07.1BG0086830	0	0_15785	1A	50145766	50148681	-	2559	0	0_42176	1B	65831550	65833703	-	6114	99.3	296	2	0	64	359	68	363	3.1e-170	595.9	OG0009363	FALSE	paralog	OG0009363	1	2
Ecoracana	Ecoracana	ELECO.r07.1AG0036810	ELECO.r07.1BG0086840	0	0_17524	1A	50149887	50150549	+	2560	0	0_42942	1B	65834950	65835612	+	6115	92.8	221	16	0	1	221	1	221	1e-107	387.5	OG0010366	FALSE	paralog	OG0010366	1	2
Ecoracana	Ecoracana	ELECO.r07.1AG0036830	ELECO.r07.1BG0086860	0	0_14919	1A	50162559	50163383	+	2561	0	0_44160	1B	65841628	65842539	+	6116	95.1	283	6	1	1	275	22	304	5.6e-148	521.5	OG0008861	FALSE	paralog	OG0008861	1	2
Ecoracana	Ecoracana	ELECO.r07.1AG0036840	ELECO.r07.1BG0086870	0	0_15743	1A	50164271	50169341	+	2562	0	0_44664	1B	65843432	65848174	+	6117	97	406	12	0	1	406	1	406	7.6e-226	780.8	OG0009340	FALSE	paralog	OG0009340	1	2
Ecoracana	Ecoracana	ELECO.r07.1AG0036870	ELECO.r07.1BG0086900	0	0_15912	1A	50190939	50193074	+	2564	0	0_43781	1B	65863071	65865597	+	6118	92.9	406	25	3	1	404	1	404	2.9e-177	619.4	OG0009436	FALSE	paralog	OG0009436	1	2
Ecoracana	Ecoracana	ELECO.r07.1AG0036880	ELECO.r07.1BG0086910	0	0_16083	1A	50196565	50197650	-	2565	0	0_41276	1B	65868247	65869332	-	6119	99.4	362	2	0	1	362	1	362	5.2e-194	674.9	OG0009539	FALSE	paralog	OG0009539	1	2
Ecoracana	Ecoracana	ELECO.r07.1AG0036900	ELECO.r07.1BG0086930	0	0_15767	1A	50203138	50204671	+	2566	0	0_41832	1B	65875588	65877126	+	6120	82.4	518	47	9	1	479	1	513	4.7e-243	838.2	OG0021604	FALSE	paralog	OG0021604	1	2
Ecoracana	Ecoracana	ELECO.r07.1AG0036910	ELECO.r07.1BG0086940	0	0_15529	1A	50205446	50206308	+	2567	0	0_42815	1B	65880765	65881678	+	6121	98.1	104	2	0	1	104	1	104	3.4e-53	205.3	OG0009214	FALSE	paralog	OG0009214	1	2
Ecoracana	Ecoracana	ELECO.r07.1AG0036930	ELECO.r07.1BG0086960	0	0_15583	1A	50218762	50220533	-	2568	0	0_41767	1B	65893057	65894821	-	6122	97	396	11	1	1	395	1	396	1.4e-213	740	OG0009249	FALSE	paralog	OG0009249	1	2
Ecoracana	Ecoracana	ELECO.r07.1AG0036960	ELECO.r07.1BG0087010	0	0_16980	1A	50245733	50247301	-	2570	0	0_41998	1B	65912065	65913651	-	6126	97.6	168	4	0	1	168	1	168	3.1e-48	189.5	OG0010042	FALSE	paralog	OG0010042	1	2
Ecoracana	Ecoracana	ELECO.r07.1AG0036970	ELECO.r07.1BG0087020	0	0_15071	1A	50248048	50249071	-	2571	0	0_44625	1B	65914416	65915463	-	6127	96.6	203	5	1	1	203	1	201	1.1e-100	364	OG0008948	FALSE	paralog	OG0008948	1	2
[truncated: 14,593 more rows]
