# Supplementary material for: Genome analyses reveal population structure and a purple stigma color gene candidate in finger millet
Source: Nat Commun. 2023 Jun 21;14:3694. doi: 10.1038/s41467-023-38915-6 (PMC10284860; doi:10.1038/s41467-023-38915-6)
Supplement: Supplementary file 13 — Supplementary Data 10 [file 41467_2023_38915_MOESM13_ESM.xlsx]

## Sheet: fm.AsubgOnly1x
Supplementary Data 10: Unique single copy genes present in the finger millet A genome
genome1	genome2	chr1	chr2	id1	id2
Ecoracana	Sbicolor	2A	Chr04	ELECO.r07.2AG0140040	Sobic.004G290600
Ecoracana	Sbicolor	1A	Chr03	ELECO.r07.1AG0017640	Sobic.003G170700
Ecoracana	Sbicolor	2A	Chr04	ELECO.r07.2AG0130600	Sobic.004G143475
Ecoracana	Sbicolor	6A	Chr10	ELECO.r07.6AG0511170	Sobic.010G064200
Ecoracana	Sbicolor	3A	Chr01	ELECO.r07.3AG0246810	Sobic.001G385400
Ecoracana	Sbicolor	6A	Chr10	ELECO.r07.6AG0514420	Sobic.010G090500
Ecoracana	Sbicolor	1A	Chr03	ELECO.r07.1AG0019870	Sobic.003G180100
Ecoracana	Sbicolor	2A	Chr04	ELECO.r07.2AG0141470	Sobic.004G276400
Ecoracana	Sbicolor	7A	Chr02	ELECO.r07.7AG0580170	Sobic.002G402700
Ecoracana	OsativaKitaake	7A	Chr7	ELECO.r07.7AG0577610	OsKitaake07g233600
Ecoracana	Sbicolor	3A	Chr01	ELECO.r07.3AG0229280	Sobic.001G191700
Ecoracana	Sbicolor	7A	Chr02	ELECO.r07.7AG0564750	Sobic.002G118200
Ecoracana	Sbicolor	3A	Chr01	ELECO.r07.3AG0233330	Sobic.001G508200
Ecoracana	Sbicolor	1A	Chr03	ELECO.r07.1AG0048360	Sobic.003G445500
Ecoracana	Sbicolor	3A	Chr01	ELECO.r07.3AG0212390	Sobic.001G055700
Ecoracana	Sbicolor	3A	Chr01	ELECO.r07.3AG0233460	Sobic.001G507200
Ecoracana	Sbicolor	2A	Chr01	ELECO.r07.2AG0114100	Sobic.001G322700
Ecoracana	Sbicolor	4A	Chr06	ELECO.r07.4AG0326240	Sobic.006G022200
Ecoracana	Sbicolor	5A	Chr08	ELECO.r07.5AG0381300	Sobic.008G033900
Ecoracana	Sbicolor	4A	Chr06	ELECO.r07.4AG0315030	Sobic.006G105600
Ecoracana	Sbicolor	7A	Chr02	ELECO.r07.7AG0564580	Sobic.002G117600
Ecoracana	OsativaKitaake	3A	Chr3	ELECO.r07.3AG0245380	OsKitaake03g150600
Ecoracana	Sbicolor	2A	Chr04	ELECO.r07.2AG0102720	Sobic.004G053500
Ecoracana	Sbicolor	6A	Chr10	ELECO.r07.6AG0514790	Sobic.010G093600
Ecoracana	Sbicolor	1A	Chr03	ELECO.r07.1AG0021510	Sobic.003G193700
Ecoracana	Sbicolor	1A	Chr03	ELECO.r07.1AG0031660	Sobic.003G281400
Ecoracana	Sbicolor	5A	Chr09	ELECO.r07.5AG0373800	Sobic.009G131300
Ecoracana	Sbicolor	4A	Chr06	ELECO.r07.4AG0300290	Sobic.006G257200
Ecoracana	Sbicolor	6A	Chr10	ELECO.r07.6AG0543540	Sobic.010G174700
Ecoracana	Sbicolor	1A	Chr03	ELECO.r07.1AG0005320	Sobic.003G115900
Ecoracana	Sbicolor	1A	Chr03	ELECO.r07.1AG0046780	Sobic.003G428000
Ecoracana	Sbicolor	2A	Chr04	ELECO.r07.2AG0143140	Sobic.004G262700
Ecoracana	Sbicolor	3A	Chr01	ELECO.r07.3AG0218510	Sobic.001G111500
Ecoracana	OsativaKitaake	4A	Chr4	ELECO.r07.4AG0326250	OsKitaake04g042100
Ecoracana	Sbicolor	2A	Chr01	ELECO.r07.2AG0126760	Sobic.001G230000
Ecoracana	Sbicolor	3A	Chr01	ELECO.r07.3AG0243590	Sobic.001G413900
Ecoracana	Sbicolor	9A	Chr05	ELECO.r07.9AG0670360	Sobic.005G066900
Ecoracana	Sbicolor	2A	Chr04	ELECO.r07.2AG0146690	Sobic.004G307100
Ecoracana	Sbicolor	7A	Chr02	ELECO.r07.7AG0574110	Sobic.002G350600
Ecoracana	Sbicolor	5A	Chr09	ELECO.r07.5AG0408700	Sobic.009G003000
Ecoracana	Sbicolor	8A	Chr07	ELECO.r07.8AG0618940	Sobic.007G056900
Ecoracana	Sbicolor	2A	Chr01	ELECO.r07.2AG0127410	Sobic.001G224300
Ecoracana	Sbicolor	2A	Chr04	ELECO.r07.2AG0107570	Sobic.004G106900
Ecoracana	Sbicolor	2A	Chr04	ELECO.r07.2AG0101410	Sobic.004G037900
Ecoracana	Sbicolor	6A	Chr02	ELECO.r07.6AG0531900	Sobic.002G167000
Ecoracana	Sbicolor	1A	Chr03	ELECO.r07.1AG0021130	Sobic.003G189600
Ecoracana	Sbicolor	8A	Chr07	ELECO.r07.8AG0619260	Sobic.007G061700
Ecoracana	Sbicolor	2A	Chr01	ELECO.r07.2AG0115730	Sobic.001G306900
Ecoracana	Sbicolor	2A	Chr04	ELECO.r07.2AG0130820	Sobic.004G145000
Ecoracana	Sbicolor	7A	Chr02	ELECO.r07.7AG0575630	Sobic.002G363800
Ecoracana	Sbicolor	7A	Chr02	ELECO.r07.7AG0582760	Sobic.002G429300
Ecoracana	OsativaKitaake	7A	Chr7	ELECO.r07.7AG0564620	OsKitaake07g117000
Ecoracana	Sbicolor	2A	Chr04	ELECO.r07.2AG0144860	Sobic.004G246400
Ecoracana	Sbicolor	2A	Chr04	ELECO.r07.2AG0130930	Sobic.004G146300
Ecoracana	Sbicolor	1A	Chr03	ELECO.r07.1AG0016670	Sobic.003G163200
Ecoracana	OsativaKitaake	5A	Chr5	ELECO.r07.5AG0409070	OsKitaake05g000600
Ecoracana	Sbicolor	9A	Chr05	ELECO.r07.9AG0682150	Sobic.005G087900
Ecoracana	Sbicolor	2A	Chr04	ELECO.r07.2AG0105270	Sobic.004G082800
Ecoracana	OsativaKitaake	7A	Chr7	ELECO.r07.7AG0565000	OsKitaake07g122600
Ecoracana	Sbicolor	2A	Chr04	ELECO.r07.2AG0149070	Sobic.004G331500
Ecoracana	OsativaKitaake	9A	Chr11	ELECO.r07.9AG0671010	OsKitaake11g052800
Ecoracana	Sbicolor	2A	Chr01	ELECO.r07.2AG0119610	Sobic.001G268700
Ecoracana	Sbicolor	1A	Chr03	ELECO.r07.1AG0046630	Sobic.003G427600
Ecoracana	Sbicolor	2A	Chr04	ELECO.r07.2AG0098730	Sobic.004G004300
Ecoracana	Sbicolor	5A	Chr08	ELECO.r07.5AG0386710	Sobic.008G088842
Ecoracana	Sbicolor	2A	Chr01	ELECO.r07.2AG0115130	Sobic.001G313400
Ecoracana	Sbicolor	3A	Chr01	ELECO.r07.3AG0232270	Sobic.001G519900
Ecoracana	Sbicolor	2A	Chr04	ELECO.r07.2AG0105020	Sobic.004G079900
Ecoracana	Sbicolor	5A	Chr09	ELECO.r07.5AG0366250	Sobic.009G201500
Ecoracana	Sbicolor	5A	Chr09	ELECO.r07.5AG0360920	Sobic.009G256300
Ecoracana	Sbicolor	1A	Chr03	ELECO.r07.1AG0044300	Sobic.003G401000
Ecoracana	Sbicolor	1A	Chr03	ELECO.r07.1AG0021920	Sobic.003G197100
Ecoracana	Sbicolor	5A	Chr09	ELECO.r07.5AG0365780	Sobic.009G206500
Ecoracana	OsativaKitaake	5A	Chr5	ELECO.r07.5AG0400350	OsKitaake05g094200
Ecoracana	OsativaKitaake	4A	Chr4	ELECO.r07.4AG0319320	OsKitaake04g112300
Ecoracana	OsativaKitaake	1A	Chr1	ELECO.r07.1AG0018520	OsKitaake01g185900
Ecoracana	Sbicolor	7A	Chr02	ELECO.r07.7AG0557780	Sobic.002G051600
Ecoracana	Sbicolor	3A	Chr01	ELECO.r07.3AG0212190	Sobic.001G053700
Ecoracana	Sbicolor	3A	Chr01	ELECO.r07.3AG0245450	Sobic.001G396000
Ecoracana	Sbicolor	6A	Chr02	ELECO.r07.6AG0540410	Sobic.002G254800
Ecoracana	Sbicolor	6A	Chr02	ELECO.r07.6AG0533160	Sobic.002G179900
Ecoracana	Sbicolor	2A	Chr04	ELECO.r07.2AG0146770	Sobic.004G307900
Ecoracana	Sbicolor	1A	Chr03	ELECO.r07.1AG0040160	Sobic.003G358600
Ecoracana	Sbicolor	1A	Chr03	ELECO.r07.1AG0024670	Sobic.003G221400
Ecoracana	Sbicolor	6A	Chr02	ELECO.r07.6AG0528360	Sobic.002G275700
Ecoracana	Sbicolor	7A	Chr02	ELECO.r07.7AG0562520	Sobic.002G098900
Ecoracana	Sbicolor	6A	Chr10	ELECO.r07.6AG0549020	Sobic.010G240800
Ecoracana	Sbicolor	5A	Chr08	ELECO.r07.5AG0393000	Sobic.008G118200
Ecoracana	Sbicolor	3A	Chr01	ELECO.r07.3AG0247640	Sobic.001G378300
Ecoracana	Sbicolor	6A	Chr02	ELECO.r07.6AG0527970	Sobic.002G279900
Ecoracana	OsativaKitaake	5A	Chr12	ELECO.r07.5AG0396590	OsKitaake12g204200
Ecoracana	Sbicolor	6A	Chr10	ELECO.r07.6AG0548110	Sobic.010G229000
Ecoracana	Sbicolor	1A	Chr03	ELECO.r07.1AG0041600	Sobic.003G373500
Ecoracana	OsativaKitaake	6A	Chr6	ELECO.r07.6AG0511090	OsKitaake06g056600
Ecoracana	Sbicolor	1A	Chr03	ELECO.r07.1AG0005160	Sobic.003G117200
Ecoracana	Sbicolor	2A	Chr01	ELECO.r07.2AG0125850	Sobic.001G236300
Ecoracana	Sbicolor	2A	Chr01	ELECO.r07.2AG0124620	Sobic.001G247300
Ecoracana	Sbicolor	2A	Chr01	ELECO.r07.2AG0122820	Sobic.001G260500
Ecoracana	Sbicolor	4A	Chr06	ELECO.r07.4AG0307610	Sobic.006G176800
Ecoracana	Sbicolor	4A	Chr06	ELECO.r07.4AG0298300	Sobic.006G280000
Ecoracana	Sbicolor	9A	Chr05	ELECO.r07.9AG0680740	Sobic.005G114800
Ecoracana	Sbicolor	7A	Chr02	ELECO.r07.7AG0569120	Sobic.002G317200
Ecoracana	Sbicolor	5A	Chr09	ELECO.r07.5AG0405250	Sobic.009G040800
Ecoracana	Sbicolor	1A	Chr03	ELECO.r07.1AG0034110	Sobic.003G304200
Ecoracana	Sbicolor	3A	Chr01	ELECO.r07.3AG0235820	Sobic.001G484400
Ecoracana	Sbicolor	8A	Chr07	ELECO.r07.8AG0621610	Sobic.007G075100
Ecoracana	Sbicolor	8A	Chr07	ELECO.r07.8AG0637320	Sobic.007G204600
Ecoracana	Sbicolor	3A	Chr01	ELECO.r07.3AG0227940	Sobic.001G326900
Ecoracana	Sbicolor	3A	Chr01	ELECO.r07.3AG0215890	Sobic.001G087700
Ecoracana	Sbicolor	2A	Chr01	ELECO.r07.2AG0126940	Sobic.001G228300
Ecoracana	Sbicolor	4A	Chr06	ELECO.r07.4AG0311170	Sobic.006G142600
Ecoracana	Sbicolor	8A	Chr07	ELECO.r07.8AG0615010	Sobic.007G011700
Ecoracana	OsativaKitaake	8A	Chr8	ELECO.r07.8AG0634260	OsKitaake08g184900
Ecoracana	Sbicolor	1A	Chr03	ELECO.r07.1AG0016160	Sobic.003G158000
Ecoracana	Sbicolor	3A	Chr01	ELECO.r07.3AG0245950	Sobic.001G392300
Ecoracana	Sbicolor	4A	Chr06	ELECO.r07.4AG0309110	Sobic.006G161500
Ecoracana	Sbicolor	8A	Chr07	ELECO.r07.8AG0632790	Sobic.007G146600
Ecoracana	Sbicolor	1A	Chr03	ELECO.r07.1AG0028330	Sobic.003G254000
Ecoracana	Sbicolor	5A	Chr08	ELECO.r07.5AG0386460	Sobic.008G085700
Ecoracana	OsativaKitaake	5A	Chr12	ELECO.r07.5AG0388850	OsKitaake12g111600
Ecoracana	Sbicolor	5A	Chr09	ELECO.r07.5AG0371290	Sobic.009G155900
Ecoracana	Sbicolor	2A	Chr04	ELECO.r07.2AG0148690	Sobic.004G327500
Ecoracana	Sbicolor	6A	Chr10	ELECO.r07.6AG0510930	Sobic.010G060600
Ecoracana	OsativaKitaake	5A	Chr5	ELECO.r07.5AG0374360	OsKitaake05g150500
Ecoracana	OsativaKitaake	2A	Chr2	ELECO.r07.2AG0149080	OsKitaake02g368100
Ecoracana	Sbicolor	4A	Chr06	ELECO.r07.4AG0299560	Sobic.006G265600
Ecoracana	Sbicolor	5A	Chr08	ELECO.r07.5AG0382320	Sobic.008G044100
Ecoracana	Sbicolor	7A	Chr02	ELECO.r07.7AG0573180	Sobic.002G343200
Ecoracana	Sbicolor	5A	Chr09	ELECO.r07.5AG0404320	Sobic.009G049200
Ecoracana	Sbicolor	3A	Chr01	ELECO.r07.3AG0217280	Sobic.001G099900
Ecoracana	Sbicolor	5A	Chr05	ELECO.r07.5AG0380230	Sobic.005G023900
Ecoracana	Sbicolor	6A	Chr10	ELECO.r07.6AG0551680	Sobic.010G278600
Ecoracana	Sbicolor	5A	Chr08	ELECO.r07.5AG0394180	Sobic.008G132300
Ecoracana	Sbicolor	5A	Chr09	ELECO.r07.5AG0404300	Sobic.009G049400
Ecoracana	OsativaKitaake	6A	Chr6	ELECO.r07.6AG0549770	OsKitaake06g269500
Ecoracana	Sbicolor	2A	Chr04	ELECO.r07.2AG0146420	Sobic.004G228800
Ecoracana	Sbicolor	2A	Chr04	ELECO.r07.2AG0146260	Sobic.004G231200
Ecoracana	Sbicolor	5A	Chr08	ELECO.r07.5AG0397570	Sobic.008G163500
Ecoracana	Sbicolor	1A	Chr03	ELECO.r07.1AG0016180	Sobic.003G158300
Ecoracana	Sbicolor	5A	Chr09	ELECO.r07.5AG0404440	Sobic.009G048000
Ecoracana	Sbicolor	7A	Chr02	ELECO.r07.7AG0574580	Sobic.002G353600
Ecoracana	Sbicolor	8A	Chr07	ELECO.r07.8AG0630080	Sobic.007G126500
Ecoracana	OsativaKitaake	8A	Chr8	ELECO.r07.8AG0625690	OsKitaake08g105700
Ecoracana	Sbicolor	2A	Chr04	ELECO.r07.2AG0150090	Sobic.004G341900
Ecoracana	Sbicolor	6A	Chr02	ELECO.r07.6AG0525500	Sobic.002G133400
Ecoracana	Sbicolor	1A	Chr03	ELECO.r07.1AG0017090	Sobic.003G171500
Ecoracana	OsativaKitaake	6A	Chr6	ELECO.r07.6AG0543560	OsKitaake06g193600
Ecoracana	Sbicolor	6A	Chr10	ELECO.r07.6AG0547740	Sobic.010G223200
Ecoracana	Sbicolor	6A	Chr02	ELECO.r07.6AG0526330	Sobic.002G294800
Ecoracana	Sbicolor	4A	Chr06	ELECO.r07.4AG0307140	Sobic.006G181800
Ecoracana	Sbicolor	1A	Chr03	ELECO.r07.1AG0027070	Sobic.003G242000
Ecoracana	Sbicolor	3A	Chr01	ELECO.r07.3AG0242090	Sobic.001G428000
Ecoracana	OsativaKitaake	3A	Chr3	ELECO.r07.3AG0221640	OsKitaake03g290100
Ecoracana	Sbicolor	3A	Chr01	ELECO.r07.3AG0229610	Sobic.001G335300
Ecoracana	Sbicolor	2A	Chr04	ELECO.r07.2AG0137950	Sobic.004G219700
Ecoracana	Sbicolor	6A	Chr10	ELECO.r07.6AG0507170	Sobic.010G019000
Ecoracana	Sbicolor	3A	Chr01	ELECO.r07.3AG0214020	Sobic.001G072000
Ecoracana	Sbicolor	6A	Chr02	ELECO.r07.6AG0535170	Sobic.002G201600
Ecoracana	OsativaKitaake	6A	Chr6	ELECO.r07.6AG0520520	OsKitaake06g154300
Ecoracana	Sbicolor	4A	Chr06	ELECO.r07.4AG0301240	Sobic.006G245400
Ecoracana	Sbicolor	1A	Chr03	ELECO.r07.1AG0035040	Sobic.003G311600
Ecoracana	OsativaKitaake	2A	Chr2	ELECO.r07.2AG0129960	OsKitaake02g159250
Ecoracana	Sbicolor	1A	Chr03	ELECO.r07.1AG0020980	Sobic.003G188400
Ecoracana	Sbicolor	6A	Chr02	ELECO.r07.6AG0526760	Sobic.002G290500
Ecoracana	Sbicolor	5A	Chr09	ELECO.r07.5AG0373570	Sobic.009G133900
Ecoracana	OsativaKitaake	4A	Chr4	ELECO.r07.4AG0306220	OsKitaake04g238800
Ecoracana	Sbicolor	5A	Chr08	ELECO.r07.5AG0387310	Sobic.008G088200
Ecoracana	OsativaKitaake	5A	Chr5	ELECO.r07.5AG0399960	OsKitaake05g105900
Ecoracana	Sbicolor	7A	Chr02	ELECO.r07.7AG0565890	Sobic.002G127900
Ecoracana	Sbicolor	4A	Chr06	ELECO.r07.4AG0324720	Sobic.006G033200
Ecoracana	Sbicolor	3A	Chr01	ELECO.r07.3AG0225890	Sobic.001G175000
Ecoracana	Sbicolor	8A	Chr07	ELECO.r07.8AG0621150	Sobic.007G074600
Ecoracana	Sbicolor	7A	Chr02	ELECO.r07.7AG0564930	Sobic.002G119700
Ecoracana	OsativaKitaake	4A	Chr4	ELECO.r07.4AG0323120	OsKitaake04g070600
Ecoracana	Sbicolor	3A	Chr01	ELECO.r07.3AG0247920	Sobic.001G374100
Ecoracana	Sbicolor	6A	Chr10	ELECO.r07.6AG0549740	Sobic.010G243900
Ecoracana	Sbicolor	3A	Chr01	ELECO.r07.3AG0212090	Sobic.001G052400
Ecoracana	Sbicolor	4A	Chr06	ELECO.r07.4AG0327880	Sobic.006G005600
Ecoracana	Sbicolor	3A	Chr01	ELECO.r07.3AG0228820	Sobic.001G332700
Ecoracana	OsativaKitaake	5A	Chr12	ELECO.r07.5AG0395720	OsKitaake12g191000
Ecoracana	OsativaKitaake	5A	Chr5	ELECO.r07.5AG0369840	OsKitaake05g193300
Ecoracana	Sbicolor	4A	Chr06	ELECO.r07.4AG0326070	Sobic.006G024400
Ecoracana	Sbicolor	6A	Chr02	ELECO.r07.6AG0535730	Sobic.002G206900
Ecoracana	OsativaKitaake	2A	Chr2	ELECO.r07.2AG0151000	OsKitaake02g388400
Ecoracana	Sbicolor	2A	Chr04	ELECO.r07.2AG0106550	Sobic.004G094300
Ecoracana	Sbicolor	1A	Chr03	ELECO.r07.1AG0024620	Sobic.003G221200
Ecoracana	Sbicolor	1A	Chr03	ELECO.r07.1AG0036620	Sobic.003G325300
Ecoracana	Sbicolor	7A	Chr02	ELECO.r07.7AG0582710	Sobic.002G428700
Ecoracana	OsativaKitaake	1A	Chr1	ELECO.r07.1AG0048270	OsKitaake01g491000
Ecoracana	Sbicolor	7A	Chr02	ELECO.r07.7AG0562840	Sobic.002G104500
Ecoracana	Sbicolor	5A	Chr09	ELECO.r07.5AG0377030	Sobic.009G102300
Ecoracana	Sbicolor	7A	Chr02	ELECO.r07.7AG0564900	Sobic.002G119600
Ecoracana	Sbicolor	9A	Chr05	ELECO.r07.9AG0678570	Sobic.005G100700
Ecoracana	OsativaKitaake	2A	Chr10	ELECO.r07.2AG0118740	OsKitaake10g000600
Ecoracana	Sbicolor	2A	Chr04	ELECO.r07.2AG0131860	Sobic.004G155800
Ecoracana	Sbicolor	2A	Chr01	ELECO.r07.2AG0124190	Sobic.001G251100
Ecoracana	Sbicolor	5A	Chr09	ELECO.r07.5AG0406010	Sobic.009G033100
Ecoracana	Sbicolor	6A	Chr02	ELECO.r07.6AG0536310	Sobic.002G214700
Ecoracana	Sbicolor	2A	Chr01	ELECO.r07.2AG0112390	Sobic.001G206100
Ecoracana	Sbicolor	4A	Chr06	ELECO.r07.4AG0298750	Sobic.006G274600
Ecoracana	Sbicolor	5A	Chr09	ELECO.r07.5AG0367330	Sobic.009G190900
Ecoracana	OsativaKitaake	1A	Chr1	ELECO.r07.1AG0026560	OsKitaake01g260400
Ecoracana	Sbicolor	2A	Chr04	ELECO.r07.2AG0137780	Sobic.004G218100
Ecoracana	Sbicolor	7A	Chr02	ELECO.r07.7AG0566200	Sobic.002G129400
Ecoracana	Sbicolor	3A	Chr01	ELECO.r07.3AG0243890	Sobic.001G410700
Ecoracana	Sbicolor	6A	Chr02	ELECO.r07.6AG0533360	Sobic.002G181800
Ecoracana	Sbicolor	9A	Chr05	ELECO.r07.9AG0671320	Sobic.005G056800
Ecoracana	Sbicolor	7A	Chr02	ELECO.r07.7AG0563600	Sobic.002G111700
Ecoracana	Sbicolor	5A	Chr09	ELECO.r07.5AG0367090	Sobic.009G193400
Ecoracana	OsativaKitaake	1A	Chr1	ELECO.r07.1AG0016170	OsKitaake01g161300
Ecoracana	Sbicolor	5A	Chr09	ELECO.r07.5AG0361900	Sobic.009G244700
Ecoracana	Sbicolor	7A	Chr02	ELECO.r07.7AG0563160	Sobic.002G107900
Ecoracana	Sbicolor	4A	Chr06	ELECO.r07.4AG0300790	Sobic.006G250800
Ecoracana	Sbicolor	3A	Chr01	ELECO.r07.3AG0219380	Sobic.001G119900
Ecoracana	Sbicolor	2A	Chr04	ELECO.r07.2AG0140590	Sobic.004G284600
Ecoracana	Sbicolor	3A	Chr01	ELECO.r07.3AG0240080	Sobic.001G443900
Ecoracana	OsativaKitaake	5A	Chr5	ELECO.r07.5AG0361200	OsKitaake05g283200
Ecoracana	Sbicolor	7A	Chr02	ELECO.r07.7AG0579140	Sobic.002G392700
Ecoracana	Sbicolor	4A	Chr06	ELECO.r07.4AG0311180	Sobic.006G142500
Ecoracana	OsativaKitaake	4A	Chr4	ELECO.r07.4AG0299800	OsKitaake04g305200
Ecoracana	Sbicolor	2A	Chr01	ELECO.r07.2AG0120780	Sobic.001G261573
Ecoracana	OsativaKitaake	9A	Chr11	ELECO.r07.9AG0679140	OsKitaake11g112400
Ecoracana	Sbicolor	6A	Chr02	ELECO.r07.6AG0521600	Sobic.002G152200
Ecoracana	OsativaKitaake	3A	Chr3	ELECO.r07.3AG0217130	OsKitaake03g330600
Ecoracana	Sbicolor	6A	Chr02	ELECO.r07.6AG0533460	Sobic.002G183700
Ecoracana	Sbicolor	4A	Chr06	ELECO.r07.4AG0314210	Sobic.006G112500
Ecoracana	Sbicolor	6A	Chr02	ELECO.r07.6AG0534360	Sobic.002G193400
Ecoracana	Sbicolor	5A	Chr09	ELECO.r07.5AG0404250	Sobic.009G050400
Ecoracana	OsativaKitaake	8A	Chr8	ELECO.r07.8AG0625920	OsKitaake08g114400
Ecoracana	Sbicolor	6A	Chr02	ELECO.r07.6AG0528000	Sobic.002G279500
Ecoracana	OsativaKitaake	1A	Chr1	ELECO.r07.1AG0019750	OsKitaake01g191600
Ecoracana	Sbicolor	5A	Chr09	ELECO.r07.5AG0361790	Sobic.009G246700
Ecoracana	Sbicolor	8A	Chr07	ELECO.r07.8AG0614170	Sobic.007G000900
Ecoracana	Sbicolor	3A	Chr01	ELECO.r07.3AG0237650	Sobic.001G466700
Ecoracana	Sbicolor	4A	Chr06	ELECO.r07.4AG0300060	Sobic.006G259100
Ecoracana	Sbicolor	2A	Chr04	ELECO.r07.2AG0107260	Sobic.004G103000
Ecoracana	Sbicolor	3A	Chr01	ELECO.r07.3AG0227250	Sobic.001G178400
Ecoracana	Sbicolor	8A	Chr07	ELECO.r07.8AG0632630	Sobic.007G145000
Ecoracana	OsativaKitaake	1A	Chr1	ELECO.r07.1AG0025610	OsKitaake01g251700
Ecoracana	Sbicolor	1A	Chr03	ELECO.r07.1AG0016250	Sobic.003G158900
Ecoracana	Sbicolor	9A	Chr05	ELECO.r07.9AG0692440	Sobic.005G213200
Ecoracana	OsativaKitaake	5A	Chr12	ELECO.r07.5AG0387660	OsKitaake12g097200
Ecoracana	Sbicolor	5A	Chr09	ELECO.r07.5AG0408320	Sobic.009G008200
Ecoracana	Sbicolor	7A	Chr02	ELECO.r07.7AG0563430	Sobic.002G110400
Ecoracana	Sbicolor	2A	Chr01	ELECO.r07.2AG0128560	Sobic.001G214000
Ecoracana	Sbicolor	5A	Chr09	ELECO.r07.5AG0407460	Sobic.009G018000
Ecoracana	Sbicolor	6A	Chr10	ELECO.r07.6AG0530390	Sobic.010G149500
Ecoracana	Sbicolor	1A	Chr03	ELECO.r07.1AG0027690	Sobic.003G247900
Ecoracana	OsativaKitaake	5A	Chr5	ELECO.r07.5AG0369020	OsKitaake05g212300
Ecoracana	OsativaKitaake	5A	Chr5	ELECO.r07.5AG0361880	OsKitaake05g276500
Ecoracana	OsativaKitaake	2A	Chr2	ELECO.r07.2AG0129850	OsKitaake02g156700
Ecoracana	Sbicolor	2A	Chr01	ELECO.r07.2AG0127860	Sobic.001G220300
Ecoracana	Sbicolor	6A	Chr02	ELECO.r07.6AG0533370	Sobic.002G182000
Ecoracana	Sbicolor	5A	Chr09	ELECO.r07.5AG0368450	Sobic.009G181800
Ecoracana	OsativaKitaake	6A	Chr9	ELECO.r07.6AG0540890	OsKitaake09g157600
Ecoracana	OsativaKitaake	9A	Chr11	ELECO.r07.9AG0685060	OsKitaake11g172700
Ecoracana	Sbicolor	1A	Chr03	ELECO.r07.1AG0044060	Sobic.003G399100
Ecoracana	Sbicolor	5A	Chr08	ELECO.r07.5AG0394080	Sobic.008G131000
Ecoracana	Sbicolor	7A	Chr02	ELECO.r07.7AG0565110	Sobic.002G121800
Ecoracana	Sbicolor	2A	Chr01	ELECO.r07.2AG0114110	Sobic.001G322600
Ecoracana	Sbicolor	6A	Chr10	ELECO.r07.6AG0548040	Sobic.010G227800
Ecoracana	OsativaKitaake	5A	Chr5	ELECO.r07.5AG0404600	OsKitaake05g049800
Ecoracana	Sbicolor	5A	Chr09	ELECO.r07.5AG0361540	Sobic.009G250100
Ecoracana	Sbicolor	6A	Chr02	ELECO.r07.6AG0527440	Sobic.002G284500
Ecoracana	Sbicolor	8A	Chr07	ELECO.r07.8AG0631140	Sobic.007G130400
Ecoracana	Sbicolor	3A	Chr01	ELECO.r07.3AG0238990	Sobic.001G454100
Ecoracana	Sbicolor	6A	Chr10	ELECO.r07.6AG0548730	Sobic.010G236400
Ecoracana	Sbicolor	6A	Chr10	ELECO.r07.6AG0510210	Sobic.010G050300
Ecoracana	Sbicolor	7A	Chr02	ELECO.r07.7AG0565370	Sobic.002G125800
Ecoracana	Sbicolor	6A	Chr10	ELECO.r07.6AG0518000	Sobic.010G124700
Ecoracana	Sbicolor	2A	Chr04	ELECO.r07.2AG0136430	Sobic.004G204900
Ecoracana	Sbicolor	9A	Chr05	ELECO.r07.9AG0693250	Sobic.005G229400
Ecoracana	Sbicolor	4A	Chr06	ELECO.r07.4AG0325630	Sobic.006G026250
Ecoracana	Sbicolor	1A	Chr03	ELECO.r07.1AG0045330	Sobic.003G412700
Ecoracana	Sbicolor	9A	Chr05	ELECO.r07.9AG0681400	Sobic.005G112800
Ecoracana	Sbicolor	2A	Chr01	ELECO.r07.2AG0124920	Sobic.001G244700
Ecoracana	Sbicolor	3A	Chr01	ELECO.r07.3AG0240070	Sobic.001G444100
Ecoracana	Sbicolor	5A	Chr09	ELECO.r07.5AG0364450	Sobic.009G219000
Ecoracana	Sbicolor	8A	Chr07	ELECO.r07.8AG0621120	Sobic.007G074500
Ecoracana	OsativaKitaake	2A	Chr2	ELECO.r07.2AG0103180	OsKitaake02g058200
Ecoracana	OsativaKitaake	5A	Chr5	ELECO.r07.5AG0369760	OsKitaake05g194800
Ecoracana	Sbicolor	4A	Chr06	ELECO.r07.4AG0304180	Sobic.006G213100
Ecoracana	Sbicolor	3A	Chr01	ELECO.r07.3AG0238570	Sobic.001G459800
Ecoracana	OsativaKitaake	3A	Chr3	ELECO.r07.3AG0240110	OsKitaake03g102500
Ecoracana	Sbicolor	1A	Chr03	ELECO.r07.1AG0010790	Sobic.003G058300
Ecoracana	Sbicolor	3A	Chr01	ELECO.r07.3AG0235080	Sobic.001G492900
Ecoracana	Sbicolor	2A	Chr04	ELECO.r07.2AG0106730	Sobic.004G096700
Ecoracana	Sbicolor	3A	Chr01	ELECO.r07.3AG0217220	Sobic.001G099300
Ecoracana	Sbicolor	3A	Chr01	ELECO.r07.3AG0227060	Sobic.001G177100
Ecoracana	OsativaKitaake	4A	Chr4	ELECO.r07.4AG0318670	OsKitaake04g118700
Ecoracana	Sbicolor	3A	Chr01	ELECO.r07.3AG0244130	Sobic.001G408300
Ecoracana	Sbicolor	5A	Chr08	ELECO.r07.5AG0399640	Sobic.008G190000
Ecoracana	Sbicolor	5A	Chr09	ELECO.r07.5AG0365910	Sobic.009G205000
Ecoracana	Sbicolor	7A	Chr02	ELECO.r07.7AG0558680	Sobic.002G058500
Ecoracana	Sbicolor	2A	Chr04	ELECO.r07.2AG0144560	Sobic.004G248100
Ecoracana	OsativaKitaake	5A	Chr5	ELECO.r07.5AG0368830	OsKitaake05g215200
Ecoracana	Sbicolor	8A	Chr07	ELECO.r07.8AG0635000	Sobic.007G225700
Ecoracana	OsativaKitaake	9A	Chr11	ELECO.r07.9AG0692360	OsKitaake11g229700
Ecoracana	Sbicolor	2A	Chr04	ELECO.r07.2AG0148130	Sobic.004G320100
Ecoracana	Sbicolor	1A	Chr03	ELECO.r07.1AG0000890	Sobic.003G008700
Ecoracana	Sbicolor	6A	Chr02	ELECO.r07.6AG0536410	Sobic.002G215700
Ecoracana	Sbicolor	5A	Chr08	ELECO.r07.5AG0392830	Sobic.008G116600
Ecoracana	Sbicolor	3A	Chr01	ELECO.r07.3AG0232070	Sobic.001G522100
Ecoracana	OsativaKitaake	6A	Chr6	ELECO.r07.6AG0512940	OsKitaake06g073800
Ecoracana	Sbicolor	2A	Chr04	ELECO.r07.2AG0134040	Sobic.004G177600
Ecoracana	Sbicolor	2A	Chr04	ELECO.r07.2AG0137510	Sobic.004G215300
Ecoracana	Sbicolor	5A	Chr09	ELECO.r07.5AG0370560	Sobic.009G164300
Ecoracana	OsativaKitaake	2A	Chr10	ELECO.r07.2AG0113240	OsKitaake10g153800
Ecoracana	Sbicolor	5A	Chr09	ELECO.r07.5AG0404110	Sobic.009G052100
Ecoracana	OsativaKitaake	6A	Chr9	ELECO.r07.6AG0522560	OsKitaake09g019200
Ecoracana	Sbicolor	2A	Chr04	ELECO.r07.2AG0145740	Sobic.004G236100
Ecoracana	Sbicolor	1A	Chr03	ELECO.r07.1AG0003740	Sobic.003G130800
Ecoracana	Sbicolor	1A	Chr03	ELECO.r07.1AG0010960	Sobic.003G055200
Ecoracana	Sbicolor	6A	Chr10	ELECO.r07.6AG0530330	Sobic.010G149600
Ecoracana	Sbicolor	1A	Chr03	ELECO.r07.1AG0008000	Sobic.003G088900
Ecoracana	Sbicolor	2A	Chr01	ELECO.r07.2AG0118640	Sobic.001G281600
Ecoracana	OsativaKitaake	5A	Chr12	ELECO.r07.5AG0397880	OsKitaake12g209900
Ecoracana	Sbicolor	3A	Chr01	ELECO.r07.3AG0232980	Sobic.001G511500
Ecoracana	Sbicolor	6A	Chr10	ELECO.r07.6AG0513970	Sobic.010G087400
Ecoracana	Sbicolor	6A	Chr02	ELECO.r07.6AG0526450	Sobic.002G293500
Ecoracana	Sbicolor	8A	Chr07	ELECO.r07.8AG0633800	Sobic.007G152900
Ecoracana	Sbicolor	6A	Chr02	ELECO.r07.6AG0533210	Sobic.002G180400
Ecoracana	Sbicolor	2A	Chr04	ELECO.r07.2AG0098700	Sobic.004G003900
Ecoracana	Sbicolor	3A	Chr01	ELECO.r07.3AG0247040	Sobic.001G381500
Ecoracana	Sbicolor	5A	Chr09	ELECO.r07.5AG0369380	Sobic.009G172500
Ecoracana	OsativaKitaake	7A	Chr7	ELECO.r07.7AG0564250	OsKitaake07g112200
Ecoracana	OsativaKitaake	8A	Chr8	ELECO.r07.8AG0614080	OsKitaake08g000300
Ecoracana	OsativaKitaake	5A	Chr12	ELECO.r07.5AG0381460	OsKitaake12g054600
Ecoracana	OsativaKitaake	8A	Chr8	ELECO.r07.8AG0631070	OsKitaake08g157100
Ecoracana	Sbicolor	2A	Chr04	ELECO.r07.2AG0142130	Sobic.004G270800
Ecoracana	Sbicolor	8A	Chr07	ELECO.r07.8AG0616080	Sobic.007G026300
Ecoracana	OsativaKitaake	2A	Chr10	ELECO.r07.2AG0113070	OsKitaake10g166524
Ecoracana	OsativaKitaake	7A	Chr7	ELECO.r07.7AG0566040	OsKitaake07g132300
Ecoracana	Sbicolor	3A	Chr01	ELECO.r07.3AG0213760	Sobic.001G069800
Ecoracana	Sbicolor	1A	Chr03	ELECO.r07.1AG0006500	Sobic.003G103300
Ecoracana	OsativaKitaake	6A	Chr9	ELECO.r07.6AG0538470	OsKitaake09g135800
Ecoracana	Sbicolor	6A	Chr10	ELECO.r07.6AG0510620	Sobic.010G058400
Ecoracana	Sbicolor	1A	Chr03	ELECO.r07.1AG0043410	Sobic.003G392700
Ecoracana	Sbicolor	2A	Chr04	ELECO.r07.2AG0103720	Sobic.004G064900
Ecoracana	Sbicolor	5A	Chr09	ELECO.r07.5AG0361970	Sobic.009G243800
Ecoracana	OsativaKitaake	7A	Chr7	ELECO.r07.7AG0565910	OsKitaake07g131700
Ecoracana	OsativaKitaake	1A	Chr1	ELECO.r07.1AG0046130	OsKitaake01g466300
Ecoracana	Sbicolor	8A	Chr07	ELECO.r07.8AG0626910	Sobic.007G114000
Ecoracana	Sbicolor	2A	Chr01	ELECO.r07.2AG0114930	Sobic.001G315000
Ecoracana	Sbicolor	3A	Chr01	ELECO.r07.3AG0244280	Sobic.001G406700
Ecoracana	Sbicolor	6A	Chr02	ELECO.r07.6AG0533440	Sobic.002G183300
Ecoracana	Sbicolor	2A	Chr04	ELECO.r07.2AG0108530	Sobic.004G117900
Ecoracana	Sbicolor	1A	Chr03	ELECO.r07.1AG0027180	Sobic.003G243400
Ecoracana	Sbicolor	2A	Chr04	ELECO.r07.2AG0109320	Sobic.004G125800
Ecoracana	OsativaKitaake	9A	Chr11	ELECO.r07.9AG0682030	OsKitaake11g118500
Ecoracana	Sbicolor	2A	Chr04	ELECO.r07.2AG0141830	Sobic.004G273300
Ecoracana	Sbicolor	3A	Chr01	ELECO.r07.3AG0229300	Sobic.001G329001
Ecoracana	Sbicolor	6A	Chr10	ELECO.r07.6AG0505540	Sobic.010G001600
Ecoracana	Sbicolor	1A	Chr03	ELECO.r07.1AG0039200	Sobic.003G349300
Ecoracana	Sbicolor	2A	Chr04	ELECO.r07.2AG0102700	Sobic.004G053300
Ecoracana	OsativaKitaake	5A	Chr12	ELECO.r07.5AG0386360	OsKitaake12g079100
Ecoracana	Sbicolor	7A	Chr02	ELECO.r07.7AG0564990	Sobic.002G120700
Ecoracana	OsativaKitaake	1A	Chr1	ELECO.r07.1AG0016650	OsKitaake01g145000
Ecoracana	Sbicolor	3A	Chr01	ELECO.r07.3AG0222910	Sobic.001G146000
Ecoracana	Sbicolor	1A	Chr03	ELECO.r07.1AG0002450	Sobic.003G024200
Ecoracana	Sbicolor	6A	Chr10	ELECO.r07.6AG0548750	Sobic.010G236600
Ecoracana	Sbicolor	2A	Chr01	ELECO.r07.2AG0115190	Sobic.001G313000
Ecoracana	Sbicolor	7A	Chr02	ELECO.r07.7AG0560550	Sobic.002G076500
Ecoracana	Sbicolor	8A	Chr07	ELECO.r07.8AG0634810	Sobic.007G226800
Ecoracana	Sbicolor	5A	Chr09	ELECO.r07.5AG0402550	Sobic.009G068400
Ecoracana	OsativaKitaake	1A	Chr1	ELECO.r07.1AG0011820	OsKitaake01g054700
Ecoracana	Sbicolor	3A	Chr01	ELECO.r07.3AG0244920	Sobic.001G401600
Ecoracana	Sbicolor	5A	Chr09	ELECO.r07.5AG0368250	Sobic.009G183300
Ecoracana	Sbicolor	2A	Chr04	ELECO.r07.2AG0104520	Sobic.004G074000
Ecoracana	Sbicolor	9A	Chr05	ELECO.r07.9AG0687640	Sobic.005G127300
Ecoracana	Sbicolor	2A	Chr04	ELECO.r07.2AG0148610	Sobic.004G326900
Ecoracana	OsativaKitaake	8A	Chr8	ELECO.r07.8AG0635260	OsKitaake08g194200
Ecoracana	Sbicolor	3A	Chr01	ELECO.r07.3AG0211690	Sobic.001G047600
Ecoracana	Sbicolor	3A	Chr01	ELECO.r07.3AG0207350	Sobic.001G001900
Ecoracana	Sbicolor	8A	Chr07	ELECO.r07.8AG0631020	Sobic.007G131000
Ecoracana	Sbicolor	6A	Chr10	ELECO.r07.6AG0507580	Sobic.010G023800
Ecoracana	Sbicolor	5A	Chr09	ELECO.r07.5AG0360870	Sobic.009G257600
Ecoracana	Sbicolor	3A	Chr01	ELECO.r07.3AG0248210	Sobic.001G372800
Ecoracana	Sbicolor	3A	Chr01	ELECO.r07.3AG0241790	Sobic.001G430400
Ecoracana	Sbicolor	2A	Chr04	ELECO.r07.2AG0148660	Sobic.004G327200
Ecoracana	Sbicolor	4A	Chr06	ELECO.r07.4AG0325190	Sobic.006G032400
Ecoracana	OsativaKitaake	8A	Chr8	ELECO.r07.8AG0624060	OsKitaake08g085600
Ecoracana	Sbicolor	3A	Chr01	ELECO.r07.3AG0250450	Sobic.001G353000
Ecoracana	Sbicolor	2A	Chr01	ELECO.r07.2AG0120930	Sobic.001G261545
Ecoracana	Sbicolor	4A	Chr06	ELECO.r07.4AG0326030	Sobic.006G024600
Ecoracana	Sbicolor	7A	Chr02	ELECO.r07.7AG0575300	Sobic.002G361400
Ecoracana	Sbicolor	3A	Chr01	ELECO.r07.3AG0245230	Sobic.001G397700
Ecoracana	OsativaKitaake	6A	Chr9	ELECO.r07.6AG0523890	OsKitaake09g009200
Ecoracana	Sbicolor	7A	Chr02	ELECO.r07.7AG0572840	Sobic.002G340600
Ecoracana	OsativaKitaake	1A	Chr1	ELECO.r07.1AG0025190	OsKitaake01g247600
Ecoracana	Sbicolor	3A	Chr01	ELECO.r07.3AG0229570	Sobic.001G326100
Ecoracana	Sbicolor	5A	Chr08	ELECO.r07.5AG0395240	Sobic.008G141300
Ecoracana	OsativaKitaake	5A	Chr5	ELECO.r07.5AG0404210	OsKitaake05g042700
Ecoracana	OsativaKitaake	6A	Chr6	ELECO.r07.6AG0550710	OsKitaake06g281300
Ecoracana	OsativaKitaake	7A	Chr7	ELECO.r07.7AG0566310	OsKitaake07g135600
Ecoracana	Sbicolor	2A	Chr01	ELECO.r07.2AG0118500	Sobic.001G282800
Ecoracana	Sbicolor	2A	Chr04	ELECO.r07.2AG0137060	Sobic.004G210900
Ecoracana	Sbicolor	6A	Chr10	ELECO.r07.6AG0511220	Sobic.010G064600
Ecoracana	OsativaKitaake	1A	Chr1	ELECO.r07.1AG0032720	OsKitaake01g319900
Ecoracana	Sbicolor	7A	Chr02	ELECO.r07.7AG0575010	Sobic.002G358400
Ecoracana	Sbicolor	6A	Chr10	ELECO.r07.6AG0549340	Sobic.010G250300
Ecoracana	Sbicolor	3A	Chr01	ELECO.r07.3AG0247360	Sobic.001G381100
Ecoracana	Sbicolor	7A	Chr02	ELECO.r07.7AG0578180	Sobic.002G383300
Ecoracana	Sbicolor	1A	Chr03	ELECO.r07.1AG0022650	Sobic.003G202100
Ecoracana	Sbicolor	6A	Chr10	ELECO.r07.6AG0545620	Sobic.010G199200
Ecoracana	Sbicolor	3A	Chr01	ELECO.r07.3AG0221480	Sobic.001G136000
Ecoracana	Sbicolor	3A	Chr01	ELECO.r07.3AG0233090	Sobic.001G510700
Ecoracana	Sbicolor	3A	Chr01	ELECO.r07.3AG0248340	Sobic.001G371100
Ecoracana	Sbicolor	6A	Chr02	ELECO.r07.6AG0538070	Sobic.002G230400
Ecoracana	OsativaKitaake	4A	Chr4	ELECO.r07.4AG0309360	OsKitaake04g206700
Ecoracana	Sbicolor	7A	Chr02	ELECO.r07.7AG0567260	Sobic.002G303100
Ecoracana	OsativaKitaake	6A	Chr9	ELECO.r07.6AG0532630	OsKitaake09g061000
Ecoracana	OsativaKitaake	8A	Chr8	ELECO.r07.8AG0625480	OsKitaake08g082200
Ecoracana	Sbicolor	8A	Chr07	ELECO.r07.8AG0616550	Sobic.007G032000
Ecoracana	Sbicolor	2A	Chr04	ELECO.r07.2AG0140890	Sobic.004G282100
Ecoracana	OsativaKitaake	4A	Chr4	ELECO.r07.4AG0307950	OsKitaake04g219600
Ecoracana	Sbicolor	3A	Chr01	ELECO.r07.3AG0243330	Sobic.001G416700
Ecoracana	Sbicolor	7A	Chr02	ELECO.r07.7AG0564850	Sobic.002G119100
Ecoracana	OsativaKitaake	4A	Chr4	ELECO.r07.4AG0316100	OsKitaake04g144400
Ecoracana	OsativaKitaake	5A	Chr5	ELECO.r07.5AG0403640	OsKitaake05g048500
Ecoracana	Sbicolor	1A	Chr03	ELECO.r07.1AG0041960	Sobic.003G376400
Ecoracana	Sbicolor	5A	Chr09	ELECO.r07.5AG0409040	Sobic.009G000400
Ecoracana	Sbicolor	1A	Chr03	ELECO.r07.1AG0006810	Sobic.003G100700
Ecoracana	Sbicolor	4A	Chr06	ELECO.r07.4AG0313140	Sobic.006G125500
Ecoracana	Sbicolor	5A	Chr09	ELECO.r07.5AG0372120	Sobic.009G149400
Ecoracana	Sbicolor	7A	Chr02	ELECO.r07.7AG0564940	Sobic.002G120200
Ecoracana	OsativaKitaake	1A	Chr1	ELECO.r07.1AG0013630	OsKitaake01g132300
Ecoracana	Sbicolor	3A	Chr01	ELECO.r07.3AG0211680	Sobic.001G047200
Ecoracana	Sbicolor	7A	Chr02	ELECO.r07.7AG0555250	Sobic.002G030400
Ecoracana	OsativaKitaake	2A	Chr2	ELECO.r07.2AG0109870	OsKitaake02g129400
Ecoracana	OsativaKitaake	9A	Chr11	ELECO.r07.9AG0690760	OsKitaake11g210700
Ecoracana	Sbicolor	6A	Chr02	ELECO.r07.6AG0537660	Sobic.002G226800
Ecoracana	Sbicolor	7A	Chr02	ELECO.r07.7AG0565060	Sobic.002G121300
Ecoracana	Sbicolor	1A	Chr03	ELECO.r07.1AG0042210	Sobic.003G378900
Ecoracana	Sbicolor	4A	Chr06	ELECO.r07.4AG0317660	Sobic.006G080300
Ecoracana	OsativaKitaake	5A	Chr5	ELECO.r07.5AG0361610	OsKitaake05g279700
Ecoracana	OsativaKitaake	7A	Chr7	ELECO.r07.7AG0571720	OsKitaake07g184000
Ecoracana	Sbicolor	5A	Chr09	ELECO.r07.5AG0404310	Sobic.009G049300
Ecoracana	OsativaKitaake	4A	Chr4	ELECO.r07.4AG0299490	OsKitaake04g308100
Ecoracana	Sbicolor	7A	Chr02	ELECO.r07.7AG0578920	Sobic.002G390400
Ecoracana	Sbicolor	2A	Chr04	ELECO.r07.2AG0151600	Sobic.004G356900
Ecoracana	OsativaKitaake	3A	Chr3	ELECO.r07.3AG0208820	OsKitaake03g409100
Ecoracana	Sbicolor	7A	Chr02	ELECO.r07.7AG0552640	Sobic.002G000600
Ecoracana	Sbicolor	5A	Chr08	ELECO.r07.5AG0396370	Sobic.008G151500
Ecoracana	Sbicolor	6A	Chr02	ELECO.r07.6AG0533000	Sobic.002G177700
Ecoracana	Sbicolor	5A	Chr09	ELECO.r07.5AG0361860	Sobic.009G245400
Ecoracana	Sbicolor	5A	Chr09	ELECO.r07.5AG0361990	Sobic.009G243500
Ecoracana	Sbicolor	7A	Chr02	ELECO.r07.7AG0564070	Sobic.002G113700
Ecoracana	Sbicolor	1A	Chr03	ELECO.r07.1AG0028650	Sobic.003G257100
Ecoracana	Sbicolor	7A	Chr02	ELECO.r07.7AG0556400	Sobic.002G040500
Ecoracana	Sbicolor	1A	Chr03	ELECO.r07.1AG0025910	Sobic.003G233000
Ecoracana	Sbicolor	2A	Chr01	ELECO.r07.2AG0112260	Sobic.001G207400
Ecoracana	Sbicolor	8A	Chr07	ELECO.r07.8AG0620620	Sobic.007G071900
Ecoracana	Sbicolor	9A	Chr05	ELECO.r07.9AG0684590	Sobic.005G163100
Ecoracana	OsativaKitaake	5A	Chr12	ELECO.r07.5AG0388490	OsKitaake12g107900
Ecoracana	Sbicolor	6A	Chr02	ELECO.r07.6AG0533150	Sobic.002G179700
Ecoracana	Sbicolor	4A	Chr06	ELECO.r07.4AG0315290	Sobic.006G103200
Ecoracana	OsativaKitaake	5A	Chr5	ELECO.r07.5AG0408500	OsKitaake05g005300
Ecoracana	Sbicolor	6A	Chr02	ELECO.r07.6AG0525460	Sobic.002G133800
Ecoracana	Sbicolor	9A	Chr05	ELECO.r07.9AG0683890	Sobic.005G168600
Ecoracana	OsativaKitaake	6A	Chr6	ELECO.r07.6AG0524630	OsKitaake06g153000
Ecoracana	Sbicolor	4A	Chr06	ELECO.r07.4AG0304690	Sobic.006G208200
Ecoracana	Sbicolor	1A	Chr03	ELECO.r07.1AG0031540	Sobic.003G280400
Ecoracana	Sbicolor	7A	Chr02	ELECO.r07.7AG0564210	Sobic.002G113900
Ecoracana	Sbicolor	2A	Chr01	ELECO.r07.2AG0113480	Sobic.001G197400
Ecoracana	Sbicolor	6A	Chr10	ELECO.r07.6AG0549820	Sobic.010G250800
Ecoracana	Sbicolor	2A	Chr04	ELECO.r07.2AG0143220	Sobic.004G262100
Ecoracana	Sbicolor	6A	Chr02	ELECO.r07.6AG0538650	Sobic.002G236500
Ecoracana	Sbicolor	4A	Chr06	ELECO.r07.4AG0324130	Sobic.006G038500
Ecoracana	Sbicolor	2A	Chr04	ELECO.r07.2AG0142760	Sobic.004G264900
Ecoracana	Sbicolor	9A	Chr05	ELECO.r07.9AG0686670	Sobic.005G137100
Ecoracana	OsativaKitaake	1A	Chr1	ELECO.r07.1AG0019180	OsKitaake01g192800
Ecoracana	OsativaKitaake	6A	Chr9	ELECO.r07.6AG0533170	OsKitaake09g071000
Ecoracana	Sbicolor	6A	Chr10	ELECO.r07.6AG0547640	Sobic.010G221800
Ecoracana	OsativaKitaake	1A	Chr1	ELECO.r07.1AG0018770	OsKitaake01g181600
Ecoracana	OsativaKitaake	7A	Chr7	ELECO.r07.7AG0564220	OsKitaake07g111700
Ecoracana	OsativaKitaake	8A	Chr8	ELECO.r07.8AG0617460	OsKitaake08g033400
Ecoracana	Sbicolor	2A	Chr04	ELECO.r07.2AG0151030	Sobic.004G350700
Ecoracana	Sbicolor	2A	Chr04	ELECO.r07.2AG0135880	Sobic.004G198800
Ecoracana	Sbicolor	4A	Chr06	ELECO.r07.4AG0320930	Sobic.006G048700
Ecoracana	Sbicolor	6A	Chr10	ELECO.r07.6AG0510400	Sobic.010G054900
Ecoracana	Sbicolor	6A	Chr10	ELECO.r07.6AG0517320	Sobic.010G118000
Ecoracana	Sbicolor	4A	Chr06	ELECO.r07.4AG0301260	Sobic.006G245100
Ecoracana	Sbicolor	2A	Chr04	ELECO.r07.2AG0136690	Sobic.004G207900
Ecoracana	Sbicolor	4A	Chr06	ELECO.r07.4AG0313500	Sobic.006G120600
Ecoracana	OsativaKitaake	5A	Chr5	ELECO.r07.5AG0362070	OsKitaake05g274800
Ecoracana	Sbicolor	7A	Chr02	ELECO.r07.7AG0580490	Sobic.002G406700
Ecoracana	OsativaKitaake	1A	Chr1	ELECO.r07.1AG0015150	OsKitaake01g150700
Ecoracana	OsativaKitaake	2A	Chr2	ELECO.r07.2AG0098480	OsKitaake02g001400
Ecoracana	Sbicolor	1A	Chr03	ELECO.r07.1AG0009720	Sobic.003G071700
Ecoracana	OsativaKitaake	2A	Chr2	ELECO.r07.2AG0111550	OsKitaake02g146900
Ecoracana	Sbicolor	8A	Chr07	ELECO.r07.8AG0618140	Sobic.007G048400
Ecoracana	Sbicolor	5A	Chr09	ELECO.r07.5AG0368800	Sobic.009G179200
Ecoracana	Sbicolor	4A	Chr06	ELECO.r07.4AG0315520	Sobic.006G101700
Ecoracana	Sbicolor	2A	Chr01	ELECO.r07.2AG0118470	Sobic.001G283000
Ecoracana	Sbicolor	4A	Chr06	ELECO.r07.4AG0311020	Sobic.006G144000
Ecoracana	Sbicolor	3A	Chr01	ELECO.r07.3AG0238740	Sobic.001G457300
Ecoracana	OsativaKitaake	1A	Chr1	ELECO.r07.1AG0019460	OsKitaake01g179400
Ecoracana	Sbicolor	6A	Chr10	ELECO.r07.6AG0510440	Sobic.010G055700
Ecoracana	Sbicolor	1A	Chr03	ELECO.r07.1AG0026020	Sobic.003G234701
Ecoracana	Sbicolor	4A	Chr06	ELECO.r07.4AG0315930	Sobic.006G096900
Ecoracana	Sbicolor	3A	Chr01	ELECO.r07.3AG0227340	Sobic.001G179900
Ecoracana	Sbicolor	5A	Chr08	ELECO.r07.5AG0383070	Sobic.008G053200
Ecoracana	Sbicolor	3A	Chr01	ELECO.r07.3AG0235010	Sobic.001G493300
Ecoracana	OsativaKitaake	2A	Chr2	ELECO.r07.2AG0098740	OsKitaake02g004500
Ecoracana	Sbicolor	2A	Chr04	ELECO.r07.2AG0147480	Sobic.004G313300
Ecoracana	Sbicolor	7A	Chr02	ELECO.r07.7AG0564550	Sobic.002G117200
Ecoracana	OsativaKitaake	4A	Chr4	ELECO.r07.4AG0319180	OsKitaake04g114200
Ecoracana	Sbicolor	2A	Chr01	ELECO.r07.2AG0114860	Sobic.001G315700
Ecoracana	Sbicolor	5A	Chr09	ELECO.r07.5AG0360880	Sobic.009G257400
Ecoracana	OsativaKitaake	6A	Chr6	ELECO.r07.6AG0547580	OsKitaake06g245900
Ecoracana	OsativaKitaake	7A	Chr7	ELECO.r07.7AG0560590	OsKitaake07g072300
Ecoracana	OsativaKitaake	5A	Chr5	ELECO.r07.5AG0404360	OsKitaake05g040200
Ecoracana	Sbicolor	3A	Chr01	ELECO.r07.3AG0234370	Sobic.001G498000
Ecoracana	Sbicolor	7A	Chr02	ELECO.r07.7AG0565150	Sobic.002G121900
Ecoracana	Sbicolor	8A	Chr07	ELECO.r07.8AG0616620	Sobic.007G033200
Ecoracana	OsativaKitaake	5A	Chr12	ELECO.r07.5AG0388180	OsKitaake12g099100
Ecoracana	Sbicolor	3A	Chr01	ELECO.r07.3AG0246030	Sobic.001G391400
Ecoracana	Sbicolor	6A	Chr02	ELECO.r07.6AG0533320	Sobic.002G181300
Ecoracana	Sbicolor	6A	Chr10	ELECO.r07.6AG0550760	Sobic.010G265300
Ecoracana	OsativaKitaake	1A	Chr1	ELECO.r07.1AG0022510	OsKitaake01g223900
Ecoracana	OsativaKitaake	2A	Chr2	ELECO.r07.2AG0148890	OsKitaake02g366000
Ecoracana	OsativaKitaake	6A	Chr6	ELECO.r07.6AG0544700	OsKitaake06g210200
Ecoracana	Sbicolor	3A	Chr01	ELECO.r07.3AG0238880	Sobic.001G455600
Ecoracana	Sbicolor	2A	Chr04	ELECO.r07.2AG0140030	Sobic.004G290900
Ecoracana	OsativaKitaake	1A	Chr1	ELECO.r07.1AG0047210	OsKitaake01g478700
Ecoracana	OsativaKitaake	1A	Chr1	ELECO.r07.1AG0033720	OsKitaake01g330300
Ecoracana	Sbicolor	9A	Chr05	ELECO.r07.9AG0677730	Sobic.005G106200
Ecoracana	OsativaKitaake	6A	Chr6	ELECO.r07.6AG0515610	OsKitaake06g100400
Ecoracana	Sbicolor	4A	Chr06	ELECO.r07.4AG0326620	Sobic.006G017800
Ecoracana	Sbicolor	2A	Chr04	ELECO.r07.2AG0133360	Sobic.004G171100
Ecoracana	OsativaKitaake	5A	Chr5	ELECO.r07.5AG0404220	OsKitaake05g042600
Ecoracana	Sbicolor	7A	Chr02	ELECO.r07.7AG0568360	Sobic.002G311300
Ecoracana	Sbicolor	5A	Chr09	ELECO.r07.5AG0362080	Sobic.009G242800
Ecoracana	OsativaKitaake	1A	Chr1	ELECO.r07.1AG0004830	OsKitaake01g111600
Ecoracana	Sbicolor	6A	Chr02	ELECO.r07.6AG0525170	Sobic.002G136800
Ecoracana	Sbicolor	6A	Chr10	ELECO.r07.6AG0546110	Sobic.010G204200
Ecoracana	Sbicolor	4A	Chr06	ELECO.r07.4AG0315310	Sobic.006G103100
Ecoracana	Sbicolor	7A	Chr02	ELECO.r07.7AG0570290	Sobic.002G326400
Ecoracana	Sbicolor	8A	Chr07	ELECO.r07.8AG0638040	Sobic.007G196800
Ecoracana	Sbicolor	6A	Chr02	ELECO.r07.6AG0533060	Sobic.002G179000
Ecoracana	Sbicolor	1A	Chr03	ELECO.r07.1AG0047380	Sobic.003G434900
Ecoracana	Sbicolor	7A	Chr02	ELECO.r07.7AG0564960	Sobic.002G120300
Ecoracana	Sbicolor	9A	Chr05	ELECO.r07.9AG0690540	Sobic.005G183300
Ecoracana	Sbicolor	1A	Chr03	ELECO.r07.1AG0020350	Sobic.003G184400
Ecoracana	OsativaKitaake	5A	Chr5	ELECO.r07.5AG0371940	OsKitaake05g174100
Ecoracana	OsativaKitaake	3A	Chr3	ELECO.r07.3AG0238220	OsKitaake03g083200
Ecoracana	Sbicolor	4A	Chr06	ELECO.r07.4AG0311450	Sobic.006G140000
Ecoracana	Sbicolor	5A	Chr09	ELECO.r07.5AG0368640	Sobic.009G180600
Ecoracana	OsativaKitaake	7A	Chr7	ELECO.r07.7AG0581550	OsKitaake07g271100
Ecoracana	Sbicolor	1A	Chr03	ELECO.r07.1AG0044540	Sobic.003G403800
Ecoracana	Sbicolor	5A	Chr09	ELECO.r07.5AG0409060	Sobic.009G000300
Ecoracana	Sbicolor	5A	Chr08	ELECO.r07.5AG0392330	Sobic.008G112100
Ecoracana	Sbicolor	4A	Chr06	ELECO.r07.4AG0328490	Sobic.006G000900
Ecoracana	Sbicolor	2A	Chr04	ELECO.r07.2AG0106750	Sobic.004G096900
Ecoracana	Sbicolor	2A	Chr04	ELECO.r07.2AG0101480	Sobic.004G039300
Ecoracana	Sbicolor	3A	Chr01	ELECO.r07.3AG0214800	Sobic.001G078800
Ecoracana	Sbicolor	6A	Chr10	ELECO.r07.6AG0544160	Sobic.010G181600
Ecoracana	OsativaKitaake	1A	Chr1	ELECO.r07.1AG0019510	OsKitaake01g179500
Ecoracana	Sbicolor	2A	Chr01	ELECO.r07.2AG0126080	Sobic.001G234200
Ecoracana	Sbicolor	1A	Chr03	ELECO.r07.1AG0024160	Sobic.003G217632
Ecoracana	Sbicolor	3A	Chr01	ELECO.r07.3AG0230500	Sobic.001G538100
Ecoracana	Sbicolor	6A	Chr10	ELECO.r07.6AG0512780	Sobic.010G077100
Ecoracana	Sbicolor	6A	Chr10	ELECO.r07.6AG0546410	Sobic.010G207700
Ecoracana	Sbicolor	6A	Chr02	ELECO.r07.6AG0529160	Sobic.002G268800
Ecoracana	Sbicolor	7A	Chr02	ELECO.r07.7AG0564880	Sobic.002G119400
Ecoracana	Sbicolor	6A	Chr10	ELECO.r07.6AG0550270	Sobic.010G257300
Ecoracana	Sbicolor	7A	Chr02	ELECO.r07.7AG0567540	Sobic.002G305000
Ecoracana	OsativaKitaake	1A	Chr1	ELECO.r07.1AG0006040	OsKitaake01g001100
Ecoracana	Sbicolor	3A	Chr01	ELECO.r07.3AG0235120	Sobic.001G492200
Ecoracana	Sbicolor	3A	Chr01	ELECO.r07.3AG0251060	Sobic.001G349300
Ecoracana	Sbicolor	8A	Chr07	ELECO.r07.8AG0640950	Sobic.007G167900
Ecoracana	Sbicolor	6A	Chr10	ELECO.r07.6AG0510410	Sobic.010G055000
Ecoracana	Sbicolor	8A	Chr07	ELECO.r07.8AG0638210	Sobic.007G186000
Ecoracana	Sbicolor	1A	Chr03	ELECO.r07.1AG0033430	Sobic.003G297400
Ecoracana	Sbicolor	9A	Chr05	ELECO.r07.9AG0692080	Sobic.005G228250
Ecoracana	Sbicolor	4A	Chr06	ELECO.r07.4AG0306410	Sobic.006G190100
Ecoracana	Sbicolor	9A	Chr08	ELECO.r07.9AG0674040	Sobic.008G012800
Ecoracana	OsativaKitaake	1A	Chr1	ELECO.r07.1AG0041970	OsKitaake01g421300
Ecoracana	OsativaKitaake	3A	Chr3	ELECO.r07.3AG0212590	OsKitaake03g372800
Ecoracana	Sbicolor	1A	Chr03	ELECO.r07.1AG0012130	Sobic.003G042900
Ecoracana	Sbicolor	3A	Chr01	ELECO.r07.3AG0239630	Sobic.001G449000
Ecoracana	Sbicolor	5A	Chr09	ELECO.r07.5AG0375150	Sobic.009G121200
Ecoracana	Sbicolor	4A	Chr06	ELECO.r07.4AG0317650	Sobic.006G080400
Ecoracana	Sbicolor	1A	Chr03	ELECO.r07.1AG0046040	Sobic.003G419800
Ecoracana	Sbicolor	2A	Chr04	ELECO.r07.2AG0136440	Sobic.004G205000
Ecoracana	Sbicolor	9A	Chr05	ELECO.r07.9AG0679430	Sobic.005G082200
Ecoracana	Sbicolor	2A	Chr04	ELECO.r07.2AG0148230	Sobic.004G321600
Ecoracana	Sbicolor	9A	Chr05	ELECO.r07.9AG0688600	Sobic.005G181700
Ecoracana	OsativaKitaake	1A	Chr1	ELECO.r07.1AG0042370	OsKitaake01g426300
Ecoracana	Sbicolor	2A	Chr04	ELECO.r07.2AG0146960	Sobic.004G309700
Ecoracana	Sbicolor	4A	Chr06	ELECO.r07.4AG0312540	Sobic.006G131400
Ecoracana	Sbicolor	3A	Chr01	ELECO.r07.3AG0231890	Sobic.001G524300
Ecoracana	Sbicolor	6A	Chr10	ELECO.r07.6AG0544120	Sobic.010G181100
Ecoracana	Sbicolor	2A	Chr04	ELECO.r07.2AG0101560	Sobic.004G040200
Ecoracana	OsativaKitaake	3A	Chr3	ELECO.r07.3AG0229240	OsKitaake03g228900
Ecoracana	Sbicolor	2A	Chr04	ELECO.r07.2AG0142450	Sobic.004G267900
Ecoracana	Sbicolor	1A	Chr03	ELECO.r07.1AG0004700	Sobic.003G120800
Ecoracana	Sbicolor	5A	Chr09	ELECO.r07.5AG0404290	Sobic.009G050000
Ecoracana	Sbicolor	2A	Chr04	ELECO.r07.2AG0106260	Sobic.004G092500
Ecoracana	Sbicolor	2A	Chr04	ELECO.r07.2AG0139350	Sobic.004G298600
Ecoracana	OsativaKitaake	3A	Chr3	ELECO.r07.3AG0217630	OsKitaake03g325600
Ecoracana	Sbicolor	2A	Chr04	ELECO.r07.2AG0137260	Sobic.004G212900
Ecoracana	Sbicolor	2A	Chr04	ELECO.r07.2AG0130510	Sobic.004G141600
Ecoracana	Sbicolor	8A	Chr07	ELECO.r07.8AG0632670	Sobic.007G145400
Ecoracana	Sbicolor	6A	Chr10	ELECO.r07.6AG0509640	Sobic.010G044800
Ecoracana	Sbicolor	6A	Chr10	ELECO.r07.6AG0515040	Sobic.010G096500
Ecoracana	Sbicolor	7A	Chr02	ELECO.r07.7AG0567660	Sobic.002G305600
Ecoracana	Sbicolor	7A	Chr02	ELECO.r07.7AG0557090	Sobic.002G046800
Ecoracana	Sbicolor	6A	Chr02	ELECO.r07.6AG0540480	Sobic.002G255500
Ecoracana	Sbicolor	7A	Chr02	ELECO.r07.7AG0575130	Sobic.002G359800
Ecoracana	Sbicolor	4A	Chr06	ELECO.r07.4AG0300590	Sobic.006G254600
Ecoracana	Sbicolor	6A	Chr02	ELECO.r07.6AG0529860	Sobic.002G264400
Ecoracana	Sbicolor	9A	Chr05	ELECO.r07.9AG0681120	Sobic.005G110600
Ecoracana	Sbicolor	5A	Chr09	ELECO.r07.5AG0403400	Sobic.009G059500
Ecoracana	Sbicolor	3A	Chr01	ELECO.r07.3AG0246790	Sobic.001G385900
Ecoracana	Sbicolor	5A	Chr09	ELECO.r07.5AG0403250	Sobic.009G060800
Ecoracana	Sbicolor	7A	Chr02	ELECO.r07.7AG0556070	Sobic.002G044000
Ecoracana	OsativaKitaake	8A	Chr8	ELECO.r07.8AG0624980	OsKitaake08g102000
Ecoracana	Sbicolor	5A	Chr09	ELECO.r07.5AG0364960	Sobic.009G215901
Ecoracana	Sbicolor	9A	Chr05	ELECO.r07.9AG0689870	Sobic.005G191900
Ecoracana	Sbicolor	9A	Chr05	ELECO.r07.9AG0689880	Sobic.005G192000
Ecoracana	Sbicolor	3A	Chr01	ELECO.r07.3AG0243260	Sobic.001G417700
Ecoracana	Sbicolor	9A	Chr05	ELECO.r07.9AG0677620	Sobic.005G106900
Ecoracana	Sbicolor	5A	Chr08	ELECO.r07.5AG0381090	Sobic.008G010900
Ecoracana	Sbicolor	5A	Chr09	ELECO.r07.5AG0403240	Sobic.009G061000
Ecoracana	Sbicolor	5A	Chr09	ELECO.r07.5AG0406690	Sobic.009G026900
Ecoracana	Sbicolor	6A	Chr02	ELECO.r07.6AG0527960	Sobic.002G280100
Ecoracana	OsativaKitaake	7A	Chr7	ELECO.r07.7AG0582040	OsKitaake07g276700
Ecoracana	Sbicolor	3A	Chr01	ELECO.r07.3AG0215460	Sobic.001G084500
Ecoracana	OsativaKitaake	1A	Chr1	ELECO.r07.1AG0025540	OsKitaake01g250900
Ecoracana	Sbicolor	3A	Chr01	ELECO.r07.3AG0224090	Sobic.001G155500
Ecoracana	Sbicolor	5A	Chr09	ELECO.r07.5AG0404130	Sobic.009G051600
Ecoracana	Sbicolor	5A	Chr09	ELECO.r07.5AG0374700	Sobic.009G124800
Ecoracana	Sbicolor	7A	Chr02	ELECO.r07.7AG0577700	Sobic.002G379400
Ecoracana	Sbicolor	4A	Chr06	ELECO.r07.4AG0314200	Sobic.006G112600
Ecoracana	Sbicolor	6A	Chr10	ELECO.r07.6AG0519450	Sobic.010G135000
Ecoracana	Sbicolor	7A	Chr02	ELECO.r07.7AG0579170	Sobic.002G392400
Ecoracana	Sbicolor	3A	Chr01	ELECO.r07.3AG0237510	Sobic.001G468200
Ecoracana	OsativaKitaake	2A	Chr2	ELECO.r07.2AG0139710	OsKitaake02g273800
Ecoracana	Sbicolor	2A	Chr04	ELECO.r07.2AG0147010	Sobic.004G310300
Ecoracana	OsativaKitaake	2A	Chr2	ELECO.r07.2AG0106610	OsKitaake02g094200
Ecoracana	Sbicolor	4A	Chr06	ELECO.r07.4AG0306660	Sobic.006G187200
Ecoracana	OsativaKitaake	2A	Chr2	ELECO.r07.2AG0100590	OsKitaake02g025200
Ecoracana	OsativaKitaake	7A	Chr7	ELECO.r07.7AG0574550	OsKitaake07g205800
Ecoracana	Sbicolor	2A	Chr04	ELECO.r07.2AG0101220	Sobic.004G036300
Ecoracana	Sbicolor	5A	Chr09	ELECO.r07.5AG0366890	Sobic.009G195300
Ecoracana	OsativaKitaake	3A	Chr3	ELECO.r07.3AG0213830	OsKitaake03g359400
Ecoracana	Sbicolor	3A	Chr01	ELECO.r07.3AG0248610	Sobic.001G368300
Ecoracana	Sbicolor	6A	Chr02	ELECO.r07.6AG0523120	Sobic.002G146000
Ecoracana	Sbicolor	2A	Chr01	ELECO.r07.2AG0124410	Sobic.001G249100
Ecoracana	Sbicolor	4A	Chr06	ELECO.r07.4AG0301010	Sobic.006G248000
Ecoracana	Sbicolor	2A	Chr04	ELECO.r07.2AG0141880	Sobic.004G272800
Ecoracana	Sbicolor	4A	Chr06	ELECO.r07.4AG0308270	Sobic.006G170800
Ecoracana	Sbicolor	9A	Chr05	ELECO.r07.9AG0691780	Sobic.005G206700
Ecoracana	Sbicolor	3A	Chr01	ELECO.r07.3AG0215050	Sobic.001G081400
Ecoracana	Sbicolor	7A	Chr02	ELECO.r07.7AG0579700	Sobic.002G398500
Ecoracana	Sbicolor	4A	Chr06	ELECO.r07.4AG0311050	Sobic.006G143500
Ecoracana	Sbicolor	3A	Chr01	ELECO.r07.3AG0231130	Sobic.001G531400
Ecoracana	OsativaKitaake	8A	Chr8	ELECO.r07.8AG0614460	OsKitaake08g003700
Ecoracana	Sbicolor	1A	Chr03	ELECO.r07.1AG0004450	Sobic.003G124800
Ecoracana	Sbicolor	4A	Chr06	ELECO.r07.4AG0309960	Sobic.006G153700
Ecoracana	Sbicolor	6A	Chr02	ELECO.r07.6AG0537190	Sobic.002G222800
Ecoracana	Sbicolor	7A	Chr02	ELECO.r07.7AG0568420	Sobic.002G311900
Ecoracana	Sbicolor	6A	Chr02	ELECO.r07.6AG0533780	Sobic.002G186400
Ecoracana	Sbicolor	2A	Chr04	ELECO.r07.2AG0142430	Sobic.004G268100
Ecoracana	OsativaKitaake	2A	Chr2	ELECO.r07.2AG0130770	OsKitaake02g166900
Ecoracana	OsativaKitaake	5A	Chr12	ELECO.r07.5AG0390800	OsKitaake12g135100
Ecoracana	Sbicolor	1A	Chr03	ELECO.r07.1AG0047040	Sobic.003G430900
Ecoracana	Sbicolor	8A	Chr07	ELECO.r07.8AG0631680	Sobic.007G134700
Ecoracana	OsativaKitaake	4A	Chr4	ELECO.r07.4AG0320010	OsKitaake04g107700
Ecoracana	OsativaKitaake	8A	Chr8	ELECO.r07.8AG0630090	OsKitaake08g152700
Ecoracana	Sbicolor	6A	Chr02	ELECO.r07.6AG0533330	Sobic.002G181400
Ecoracana	Sbicolor	4A	Chr06	ELECO.r07.4AG0308400	Sobic.006G169500
Ecoracana	Sbicolor	5A	Chr09	ELECO.r07.5AG0408690	Sobic.009G003600
Ecoracana	Sbicolor	7A	Chr02	ELECO.r07.7AG0575110	Sobic.002G359600
Ecoracana	Sbicolor	4A	Chr06	ELECO.r07.4AG0310370	Sobic.006G149400
Ecoracana	Sbicolor	1A	Chr03	ELECO.r07.1AG0023670	Sobic.003G212700
Ecoracana	Sbicolor	3A	Chr01	ELECO.r07.3AG0230310	Sobic.001G540600
Ecoracana	Sbicolor	1A	Chr03	ELECO.r07.1AG0010800	Sobic.003G058100
Ecoracana	OsativaKitaake	7A	Chr7	ELECO.r07.7AG0570120	OsKitaake07g170700
Ecoracana	Sbicolor	1A	Chr03	ELECO.r07.1AG0016380	Sobic.003G159600
Ecoracana	Sbicolor	8A	Chr07	ELECO.r07.8AG0629180	Sobic.007G122200
Ecoracana	Sbicolor	5A	Chr09	ELECO.r07.5AG0366440	Sobic.009G200000
Ecoracana	Sbicolor	1A	Chr03	ELECO.r07.1AG0024460	Sobic.003G219300
Ecoracana	OsativaKitaake	4A	Chr4	ELECO.r07.4AG0321490	OsKitaake04g071100
Ecoracana	OsativaKitaake	1A	Chr1	ELECO.r07.1AG0017350	OsKitaake01g173200
Ecoracana	Sbicolor	6A	Chr10	ELECO.r07.6AG0548770	Sobic.010G236700
Ecoracana	OsativaKitaake	8A	Chr8	ELECO.r07.8AG0638240	OsKitaake08g233500
Ecoracana	Sbicolor	3A	Chr01	ELECO.r07.3AG0240350	Sobic.001G441100
Ecoracana	Sbicolor	7A	Chr02	ELECO.r07.7AG0560620	Sobic.002G077000
Ecoracana	Sbicolor	5A	Chr09	ELECO.r07.5AG0371040	Sobic.009G159000
Ecoracana	Sbicolor	6A	Chr02	ELECO.r07.6AG0533350	Sobic.002G181700
Ecoracana	OsativaKitaake	2A	Chr2	ELECO.r07.2AG0110690	OsKitaake02g138000
Ecoracana	Sbicolor	4A	Chr06	ELECO.r07.4AG0299110	Sobic.006G271100
Ecoracana	Sbicolor	2A	Chr04	ELECO.r07.2AG0144820	Sobic.004G246800
Ecoracana	Sbicolor	5A	Chr09	ELECO.r07.5AG0362000	Sobic.009G243400
Ecoracana	Sbicolor	4A	Chr06	ELECO.r07.4AG0301030	Sobic.006G247800
Ecoracana	Sbicolor	5A	Chr08	ELECO.r07.5AG0379110	Sobic.008G031200
Ecoracana	Sbicolor	6A	Chr02	ELECO.r07.6AG0536650	Sobic.002G218100
Ecoracana	Sbicolor	8A	Chr07	ELECO.r07.8AG0619250	Sobic.007G061500
Ecoracana	Sbicolor	1A	Chr03	ELECO.r07.1AG0001150	Sobic.003G015600
Ecoracana	Sbicolor	7A	Chr02	ELECO.r07.7AG0560560	Sobic.002G076600
Ecoracana	Sbicolor	2A	Chr01	ELECO.r07.2AG0125140	Sobic.001G242800
Ecoracana	OsativaKitaake	1A	Chr1	ELECO.r07.1AG0046580	OsKitaake01g473600
Ecoracana	Sbicolor	5A	Chr08	ELECO.r07.5AG0388250	Sobic.008G096800
Ecoracana	OsativaKitaake	1A	Chr1	ELECO.r07.1AG0010760	OsKitaake01g045200
Ecoracana	Sbicolor	5A	Chr09	ELECO.r07.5AG0404120	Sobic.009G051700
Ecoracana	OsativaKitaake	3A	Chr3	ELECO.r07.3AG0229980	OsKitaake03g000400
Ecoracana	Sbicolor	8A	Chr07	ELECO.r07.8AG0617520	Sobic.007G042300
Ecoracana	OsativaKitaake	5A	Chr5	ELECO.r07.5AG0407960	OsKitaake05g009600
Ecoracana	OsativaKitaake	9A	Chr11	ELECO.r07.9AG0679210	OsKitaake11g109300
Ecoracana	OsativaKitaake	5A	Chr12	ELECO.r07.5AG0384980	OsKitaake12g067300
Ecoracana	OsativaKitaake	7A	Chr7	ELECO.r07.7AG0552650	OsKitaake07g000100
Ecoracana	OsativaKitaake	1A	Chr1	ELECO.r07.1AG0018760	OsKitaake01g180500
Ecoracana	Sbicolor	7A	Chr02	ELECO.r07.7AG0560580	Sobic.002G076800
Ecoracana	Sbicolor	8A	Chr07	ELECO.r07.8AG0638640	Sobic.007G190700
Ecoracana	Sbicolor	2A	Chr04	ELECO.r07.2AG0131430	Sobic.004G151300
Ecoracana	OsativaKitaake	9A	Chr11	ELECO.r07.9AG0692410	OsKitaake11g231500
Ecoracana	Sbicolor	4A	Chr06	ELECO.r07.4AG0303110	Sobic.006G224300
Ecoracana	OsativaKitaake	1A	Chr1	ELECO.r07.1AG0046570	OsKitaake01g473500
Ecoracana	OsativaKitaake	7A	Chr7	ELECO.r07.7AG0572360	OsKitaake07g187400
Ecoracana	Sbicolor	5A	Chr09	ELECO.r07.5AG0366590	Sobic.009G198400
Ecoracana	Sbicolor	4A	Chr06	ELECO.r07.4AG0301110	Sobic.006G246200
Ecoracana	Sbicolor	7A	Chr02	ELECO.r07.7AG0565070	Sobic.002G121600
Ecoracana	Sbicolor	6A	Chr02	ELECO.r07.6AG0520160	Sobic.002G159100
Ecoracana	Sbicolor	7A	Chr02	ELECO.r07.7AG0561760	Sobic.002G090500
Ecoracana	Sbicolor	8A	Chr07	ELECO.r07.8AG0615720	Sobic.007G022500
Ecoracana	Sbicolor	9A	Chr05	ELECO.r07.9AG0673810	Sobic.005G026300
Ecoracana	Sbicolor	5A	Chr09	ELECO.r07.5AG0405180	Sobic.009G041800
Ecoracana	Sbicolor	3A	Chr01	ELECO.r07.3AG0207500	Sobic.001G003700
Ecoracana	Sbicolor	7A	Chr02	ELECO.r07.7AG0553820	Sobic.002G017600
Ecoracana	OsativaKitaake	5A	Chr5	ELECO.r07.5AG0367110	OsKitaake05g223300
Ecoracana	Sbicolor	6A	Chr10	ELECO.r07.6AG0514720	Sobic.010G092801
Ecoracana	Sbicolor	6A	Chr02	ELECO.r07.6AG0533310	Sobic.002G181200
Ecoracana	OsativaKitaake	7A	Chr7	ELECO.r07.7AG0566080	OsKitaake07g133500
Ecoracana	Sbicolor	3A	Chr01	ELECO.r07.3AG0210890	Sobic.001G039900
Ecoracana	Sbicolor	8A	Chr07	ELECO.r07.8AG0641390	Sobic.007G163200
Ecoracana	Sbicolor	2A	Chr04	ELECO.r07.2AG0137800	Sobic.004G218300
Ecoracana	Sbicolor	3A	Chr01	ELECO.r07.3AG0244790	Sobic.001G402900
Ecoracana	Sbicolor	5A	Chr08	ELECO.r07.5AG0387670	Sobic.008G088830
Ecoracana	Sbicolor	4A	Chr06	ELECO.r07.4AG0326650	Sobic.006G017000
Ecoracana	Sbicolor	5A	Chr09	ELECO.r07.5AG0409020	Sobic.009G000500
Ecoracana	Sbicolor	7A	Chr02	ELECO.r07.7AG0562180	Sobic.002G093900
Ecoracana	OsativaKitaake	8A	Chr8	ELECO.r07.8AG0625590	OsKitaake08g104800
Ecoracana	Sbicolor	9A	Chr05	ELECO.r07.9AG0691660	Sobic.005G204600
Ecoracana	OsativaKitaake	5A	Chr5	ELECO.r07.5AG0364010	OsKitaake05g254600
Ecoracana	OsativaKitaake	2A	Chr2	ELECO.r07.2AG0104050	OsKitaake02g065800
Ecoracana	OsativaKitaake	4A	Chr4	ELECO.r07.4AG0300260	OsKitaake04g300700
Ecoracana	Sbicolor	5A	Chr09	ELECO.r07.5AG0407320	Sobic.009G020100
Ecoracana	Sbicolor	5A	Chr09	ELECO.r07.5AG0368780	Sobic.009G179400
Ecoracana	Sbicolor	4A	Chr06	ELECO.r07.4AG0299950	Sobic.006G260700
Ecoracana	Sbicolor	4A	Chr06	ELECO.r07.4AG0312950	Sobic.006G126600
Ecoracana	Sbicolor	5A	Chr09	ELECO.r07.5AG0407950	Sobic.009G013700
Ecoracana	Sbicolor	3A	Chr01	ELECO.r07.3AG0230020	Sobic.001G544100
Ecoracana	Sbicolor	8A	Chr07	ELECO.r07.8AG0617500	Sobic.007G041400
Ecoracana	Sbicolor	5A	Chr08	ELECO.r07.5AG0391370	Sobic.008G103300
Ecoracana	Sbicolor	7A	Chr02	ELECO.r07.7AG0565040	Sobic.002G121000
Ecoracana	Sbicolor	4A	Chr06	ELECO.r07.4AG0302150	Sobic.006G235350
Ecoracana	Sbicolor	5A	Chr09	ELECO.r07.5AG0404740	Sobic.009G045800
Ecoracana	Sbicolor	6A	Chr10	ELECO.r07.6AG0508830	Sobic.010G039100
Ecoracana	Sbicolor	5A	Chr09	ELECO.r07.5AG0408990	Sobic.009G000700
Ecoracana	Sbicolor	6A	Chr02	ELECO.r07.6AG0528700	Sobic.002G272000
Ecoracana	Sbicolor	9A	Chr05	ELECO.r07.9AG0677360	Sobic.005G110409
Ecoracana	Sbicolor	3A	Chr01	ELECO.r07.3AG0219420	Sobic.001G120200
Ecoracana	Sbicolor	6A	Chr10	ELECO.r07.6AG0541630	Sobic.010G154600
Ecoracana	Sbicolor	4A	Chr06	ELECO.r07.4AG0303240	Sobic.006G222500
Ecoracana	Sbicolor	7A	Chr02	ELECO.r07.7AG0562770	Sobic.002G103900
Ecoracana	Sbicolor	5A	Chr09	ELECO.r07.5AG0373860	Sobic.009G130500
Ecoracana	Sbicolor	1A	Chr03	ELECO.r07.1AG0008550	Sobic.003G083800
Ecoracana	Sbicolor	1A	Chr03	ELECO.r07.1AG0047470	Sobic.003G436300
Ecoracana	OsativaKitaake	5A	Chr5	ELECO.r07.5AG0367240	OsKitaake05g219200
Ecoracana	Sbicolor	1A	Chr03	ELECO.r07.1AG0030920	Sobic.003G275200
Ecoracana	OsativaKitaake	1A	Chr1	ELECO.r07.1AG0010700	OsKitaake01g041200
Ecoracana	Sbicolor	9A	Chr05	ELECO.r07.9AG0679960	Sobic.005G087000
Ecoracana	Sbicolor	2A	Chr04	ELECO.r07.2AG0134400	Sobic.004G182500
Ecoracana	Sbicolor	1A	Chr03	ELECO.r07.1AG0003150	Sobic.003G136000
Ecoracana	Sbicolor	2A	Chr04	ELECO.r07.2AG0134270	Sobic.004G179800
Ecoracana	Sbicolor	3A	Chr01	ELECO.r07.3AG0229120	Sobic.001G330000
Ecoracana	Sbicolor	3A	Chr01	ELECO.r07.3AG0236800	Sobic.001G475600
Ecoracana	Sbicolor	2A	Chr04	ELECO.r07.2AG0151070	Sobic.004G351200
Ecoracana	Sbicolor	2A	Chr04	ELECO.r07.2AG0131620	Sobic.004G153100
Ecoracana	OsativaKitaake	6A	Chr6	ELECO.r07.6AG0550350	OsKitaake06g277600
Ecoracana	Sbicolor	3A	Chr01	ELECO.r07.3AG0213840	Sobic.001G070700
Ecoracana	OsativaKitaake	6A	Chr9	ELECO.r07.6AG0523080	OsKitaake09g019000
Ecoracana	Sbicolor	6A	Chr10	ELECO.r07.6AG0545670	Sobic.010G199600
Ecoracana	Sbicolor	8A	Chr07	ELECO.r07.8AG0627990	Sobic.007G105600
Ecoracana	OsativaKitaake	1A	Chr1	ELECO.r07.1AG0014120	OsKitaake01g138200
Ecoracana	Sbicolor	4A	Chr06	ELECO.r07.4AG0316460	Sobic.006G091100
Ecoracana	Sbicolor	6A	Chr02	ELECO.r07.6AG0536560	Sobic.002G217500
Ecoracana	Sbicolor	6A	Chr10	ELECO.r07.6AG0551420	Sobic.010G275100
Ecoracana	OsativaKitaake	7A	Chr7	ELECO.r07.7AG0563460	OsKitaake07g106700
Ecoracana	Sbicolor	2A	Chr04	ELECO.r07.2AG0109730	Sobic.004G129400
Ecoracana	Sbicolor	7A	Chr02	ELECO.r07.7AG0563230	Sobic.002G108800
Ecoracana	Sbicolor	8A	Chr07	ELECO.r07.8AG0635890	Sobic.007G219000
Ecoracana	Sbicolor	4A	Chr06	ELECO.r07.4AG0300230	Sobic.006G257500
Ecoracana	Sbicolor	3A	Chr01	ELECO.r07.3AG0212220	Sobic.001G054000
Ecoracana	OsativaKitaake	9A	Chr11	ELECO.r07.9AG0683450	OsKitaake11g184851
Ecoracana	Sbicolor	3A	Chr01	ELECO.r07.3AG0240690	Sobic.001G439300
Ecoracana	Sbicolor	5A	Chr09	ELECO.r07.5AG0362060	Sobic.009G243000
Ecoracana	Sbicolor	6A	Chr02	ELECO.r07.6AG0528660	Sobic.002G272500
Ecoracana	Sbicolor	3A	Chr01	ELECO.r07.3AG0248930	Sobic.001G365700
Ecoracana	Sbicolor	1A	Chr03	ELECO.r07.1AG0006400	Sobic.003G104600
Ecoracana	Sbicolor	4A	Chr06	ELECO.r07.4AG0319030	Sobic.006G063600
Ecoracana	Sbicolor	4A	Chr06	ELECO.r07.4AG0325360	Sobic.006G029900
Ecoracana	Sbicolor	6A	Chr02	ELECO.r07.6AG0533180	Sobic.002G180100
Ecoracana	Sbicolor	4A	Chr06	ELECO.r07.4AG0324570	Sobic.006G034000
Ecoracana	Sbicolor	2A	Chr04	ELECO.r07.2AG0138920	Sobic.004G304400
Ecoracana	Sbicolor	7A	Chr02	ELECO.r07.7AG0564050	Sobic.002G113600
Ecoracana	OsativaKitaake	2A	Chr2	ELECO.r07.2AG0145130	OsKitaake02g328400
Ecoracana	Sbicolor	2A	Chr04	ELECO.r07.2AG0101730	Sobic.004G042300
Ecoracana	Sbicolor	2A	Chr04	ELECO.r07.2AG0134640	Sobic.004G185800
Ecoracana	Sbicolor	3A	Chr01	ELECO.r07.3AG0227820	Sobic.001G186100
Ecoracana	Sbicolor	1A	Chr03	ELECO.r07.1AG0046280	Sobic.003G423000
Ecoracana	Sbicolor	4A	Chr06	ELECO.r07.4AG0298020	Sobic.006G282100
Ecoracana	Sbicolor	7A	Chr02	ELECO.r07.7AG0572880	Sobic.002G340700
Ecoracana	Sbicolor	6A	Chr10	ELECO.r07.6AG0515340	Sobic.010G099400
Ecoracana	Sbicolor	6A	Chr02	ELECO.r07.6AG0537920	Sobic.002G228500
Ecoracana	Sbicolor	4A	Chr06	ELECO.r07.4AG0321170	Sobic.006G043700
Ecoracana	Sbicolor	1A	Chr03	ELECO.r07.1AG0004540	Sobic.003G122500
Ecoracana	Sbicolor	7A	Chr02	ELECO.r07.7AG0562930	Sobic.002G105800
Ecoracana	Sbicolor	7A	Chr02	ELECO.r07.7AG0563470	Sobic.002G110500
Ecoracana	Sbicolor	5A	Chr09	ELECO.r07.5AG0374400	Sobic.009G127400
Ecoracana	Sbicolor	7A	Chr02	ELECO.r07.7AG0575590	Sobic.002G363600
Ecoracana	Sbicolor	3A	Chr01	ELECO.r07.3AG0227460	Sobic.001G180900
Ecoracana	Sbicolor	7A	Chr02	ELECO.r07.7AG0564340	Sobic.002G116900
Ecoracana	Sbicolor	2A	Chr04	ELECO.r07.2AG0099170	Sobic.004G011201
Ecoracana	Sbicolor	7A	Chr02	ELECO.r07.7AG0579830	Sobic.002G399500
Ecoracana	OsativaKitaake	1A	Chr1	ELECO.r07.1AG0030960	OsKitaake01g300700
Ecoracana	Sbicolor	4A	Chr06	ELECO.r07.4AG0319800	Sobic.006G054800
Ecoracana	Sbicolor	6A	Chr10	ELECO.r07.6AG0507900	Sobic.010G028300
Ecoracana	Sbicolor	7A	Chr02	ELECO.r07.7AG0577500	Sobic.002G377200
Ecoracana	Sbicolor	2A	Chr01	ELECO.r07.2AG0116360	Sobic.001G299400
Ecoracana	Sbicolor	7A	Chr02	ELECO.r07.7AG0578240	Sobic.002G383900
Ecoracana	Sbicolor	9A	Chr08	ELECO.r07.9AG0674280	Sobic.008G011700
Ecoracana	OsativaKitaake	6A	Chr6	ELECO.r07.6AG0550040	OsKitaake06g273100
Ecoracana	Sbicolor	1A	Chr03	ELECO.r07.1AG0019570	Sobic.003G175100
Ecoracana	Sbicolor	8A	Chr07	ELECO.r07.8AG0636640	Sobic.007G210200
Ecoracana	Sbicolor	3A	Chr01	ELECO.r07.3AG0210280	Sobic.001G033100
Ecoracana	Sbicolor	6A	Chr02	ELECO.r07.6AG0537220	Sobic.002G223100
Ecoracana	OsativaKitaake	2A	Chr10	ELECO.r07.2AG0114240	OsKitaake10g162800
Ecoracana	Sbicolor	1A	Chr03	ELECO.r07.1AG0041330	Sobic.003G370300
Ecoracana	Sbicolor	7A	Chr02	ELECO.r07.7AG0560250	Sobic.002G072300
Ecoracana	OsativaKitaake	9A	Chr11	ELECO.r07.9AG0671360	OsKitaake11g047700
Ecoracana	Sbicolor	1A	Chr03	ELECO.r07.1AG0032450	Sobic.003G289700
Ecoracana	Sbicolor	3A	Chr01	ELECO.r07.3AG0234070	Sobic.001G500900
Ecoracana	OsativaKitaake	5A	Chr5	ELECO.r07.5AG0362370	OsKitaake05g271900
Ecoracana	Sbicolor	4A	Chr06	ELECO.r07.4AG0320860	Sobic.006G047500
Ecoracana	Sbicolor	6A	Chr10	ELECO.r07.6AG0514060	Sobic.010G087900
Ecoracana	Sbicolor	5A	Chr09	ELECO.r07.5AG0408740	Sobic.009G002800
Ecoracana	OsativaKitaake	4A	Chr4	ELECO.r07.4AG0327670	OsKitaake04g005200
Ecoracana	Sbicolor	1A	Chr03	ELECO.r07.1AG0004530	Sobic.003G122800
Ecoracana	Sbicolor	1A	Chr03	ELECO.r07.1AG0014060	Sobic.003G143600
Ecoracana	OsativaKitaake	8A	Chr8	ELECO.r07.8AG0614070	OsKitaake08g000100
Ecoracana	Sbicolor	3A	Chr01	ELECO.r07.3AG0248320	Sobic.001G371300
Ecoracana	Sbicolor	8A	Chr07	ELECO.r07.8AG0621440	Sobic.007G075600
Ecoracana	Sbicolor	8A	Chr07	ELECO.r07.8AG0630020	Sobic.007G125700
Ecoracana	OsativaKitaake	6A	Chr9	ELECO.r07.6AG0524220	OsKitaake09g005200
Ecoracana	Sbicolor	2A	Chr04	ELECO.r07.2AG0138160	Sobic.004G222500
Ecoracana	Sbicolor	4A	Chr06	ELECO.r07.4AG0298450	Sobic.006G277750
Ecoracana	Sbicolor	5A	Chr09	ELECO.r07.5AG0404240	Sobic.009G050500
Ecoracana	Sbicolor	7A	Chr02	ELECO.r07.7AG0575640	Sobic.002G364500
Ecoracana	Sbicolor	3A	Chr01	ELECO.r07.3AG0240710	Sobic.001G439100
Ecoracana	OsativaKitaake	6A	Chr6	ELECO.r07.6AG0505960	OsKitaake06g005000
Ecoracana	Sbicolor	2A	Chr01	ELECO.r07.2AG0117870	Sobic.001G288000
Ecoracana	Sbicolor	2A	Chr04	ELECO.r07.2AG0148250	Sobic.004G321700
Ecoracana	Sbicolor	4A	Chr06	ELECO.r07.4AG0305450	Sobic.006G200000
Ecoracana	OsativaKitaake	1A	Chr1	ELECO.r07.1AG0031290	OsKitaake01g304700
Ecoracana	Sbicolor	5A	Chr09	ELECO.r07.5AG0367560	Sobic.009G189200
Ecoracana	Sbicolor	5A	Chr09	ELECO.r07.5AG0373010	Sobic.009G138900
Ecoracana	OsativaKitaake	7A	Chr7	ELECO.r07.7AG0580410	OsKitaake07g260900
Ecoracana	Sbicolor	5A	Chr09	ELECO.r07.5AG0364110	Sobic.009G223400
Ecoracana	Sbicolor	3A	Chr01	ELECO.r07.3AG0243920	Sobic.001G410200
Ecoracana	Sbicolor	2A	Chr04	ELECO.r07.2AG0102100	Sobic.004G047600
Ecoracana	Sbicolor	5A	Chr09	ELECO.r07.5AG0371650	Sobic.009G153600
Ecoracana	Sbicolor	2A	Chr04	ELECO.r07.2AG0136740	Sobic.004G208301
Ecoracana	Sbicolor	1A	Chr03	ELECO.r07.1AG0038960	Sobic.003G346700
Ecoracana	OsativaKitaake	3A	Chr3	ELECO.r07.3AG0217720	OsKitaake03g324900
Ecoracana	Sbicolor	1A	Chr03	ELECO.r07.1AG0033650	Sobic.003G299700
Ecoracana	OsativaKitaake	6A	Chr9	ELECO.r07.6AG0522300	OsKitaake09g024600
Ecoracana	Sbicolor	7A	Chr02	ELECO.r07.7AG0563220	Sobic.002G108600
Ecoracana	Sbicolor	4A	Chr06	ELECO.r07.4AG0315890	Sobic.006G097300
Ecoracana	Sbicolor	1A	Chr03	ELECO.r07.1AG0001940	Sobic.003G019800
Ecoracana	Sbicolor	3A	Chr01	ELECO.r07.3AG0227470	Sobic.001G181300
Ecoracana	OsativaKitaake	1A	Chr1	ELECO.r07.1AG0036500	OsKitaake01g363200
Ecoracana	OsativaKitaake	2A	Chr10	ELECO.r07.2AG0122000	OsKitaake10g089300
Ecoracana	Sbicolor	6A	Chr02	ELECO.r07.6AG0540160	Sobic.002G252600
Ecoracana	Sbicolor	6A	Chr10	ELECO.r07.6AG0509910	Sobic.010G054200
Ecoracana	OsativaKitaake	6A	Chr6	ELECO.r07.6AG0530900	OsKitaake06g142900
Ecoracana	Sbicolor	1A	Chr03	ELECO.r07.1AG0044980	Sobic.003G409400
Ecoracana	OsativaKitaake	3A	Chr3	ELECO.r07.3AG0231500	OsKitaake03g018600
Ecoracana	Sbicolor	3A	Chr01	ELECO.r07.3AG0237270	Sobic.001G471000
Ecoracana	OsativaKitaake	5A	Chr12	ELECO.r07.5AG0396510	OsKitaake12g199300
Ecoracana	Sbicolor	5A	Chr08	ELECO.r07.5AG0395630	Sobic.008G143800
Ecoracana	OsativaKitaake	9A	Chr11	ELECO.r07.9AG0673730	OsKitaake11g023600
Ecoracana	Sbicolor	2A	Chr04	ELECO.r07.2AG0108400	Sobic.004G117000
Ecoracana	Sbicolor	5A	Chr09	ELECO.r07.5AG0366170	Sobic.009G202700
Ecoracana	OsativaKitaake	1A	Chr1	ELECO.r07.1AG0000410	OsKitaake01g096400
Ecoracana	OsativaKitaake	6A	Chr9	ELECO.r07.6AG0521860	OsKitaake09g030100
Ecoracana	Sbicolor	4A	Chr06	ELECO.r07.4AG0299710	Sobic.006G263900
Ecoracana	Sbicolor	7A	Chr02	ELECO.r07.7AG0579940	Sobic.002G400900
Ecoracana	OsativaKitaake	9A	Chr11	ELECO.r07.9AG0671370	OsKitaake11g047600
Ecoracana	OsativaKitaake	9A	Chr11	ELECO.r07.9AG0689340	OsKitaake11g197400
Ecoracana	Sbicolor	7A	Chr02	ELECO.r07.7AG0558080	Sobic.002G052800
Ecoracana	OsativaKitaake	3A	Chr3	ELECO.r07.3AG0231960	OsKitaake03g022400
Ecoracana	OsativaKitaake	4A	Chr4	ELECO.r07.4AG0315240	OsKitaake04g153000
Ecoracana	Sbicolor	3A	Chr01	ELECO.r07.3AG0214770	Sobic.001G078500
Ecoracana	Sbicolor	1A	Chr03	ELECO.r07.1AG0033390	Sobic.003G296900
Ecoracana	Sbicolor	1A	Chr03	ELECO.r07.1AG0042050	Sobic.003G377200
Ecoracana	Sbicolor	4A	Chr06	ELECO.r07.4AG0313460	Sobic.006G107100
Ecoracana	Sbicolor	3A	Chr01	ELECO.r07.3AG0228560	Sobic.001G334600
Ecoracana	Sbicolor	6A	Chr02	ELECO.r07.6AG0527890	Sobic.002G280700
Ecoracana	Sbicolor	1A	Chr03	ELECO.r07.1AG0000470	Sobic.003G004600
Ecoracana	OsativaKitaake	2A	Chr2	ELECO.r07.2AG0137770	OsKitaake02g251300
Ecoracana	Sbicolor	9A	Chr05	ELECO.r07.9AG0683320	Sobic.005G172700
Ecoracana	OsativaKitaake	3A	Chr3	ELECO.r07.3AG0251900	OsKitaake03g213900
Ecoracana	OsativaKitaake	4A	Chr4	ELECO.r07.4AG0298400	OsKitaake04g319600
Ecoracana	Sbicolor	6A	Chr02	ELECO.r07.6AG0539750	Sobic.002G248700
Ecoracana	OsativaKitaake	3A	Chr3	ELECO.r07.3AG0215040	OsKitaake03g347900
Ecoracana	OsativaKitaake	5A	Chr5	ELECO.r07.5AG0408750	OsKitaake05g003600
Ecoracana	Sbicolor	3A	Chr01	ELECO.r07.3AG0214710	Sobic.001G077900
Ecoracana	Sbicolor	3A	Chr01	ELECO.r07.3AG0235590	Sobic.001G487200
Ecoracana	Sbicolor	3A	Chr01	ELECO.r07.3AG0250970	Sobic.001G349700
Ecoracana	Sbicolor	7A	Chr02	ELECO.r07.7AG0572240	Sobic.002G335900
Ecoracana	OsativaKitaake	3A	Chr3	ELECO.r07.3AG0234060	OsKitaake03g041900
Ecoracana	Sbicolor	1A	Chr03	ELECO.r07.1AG0002210	Sobic.003G022000
Ecoracana	OsativaKitaake	9A	Chr11	ELECO.r07.9AG0677650	OsKitaake11g099500
Ecoracana	Sbicolor	5A	Chr08	ELECO.r07.5AG0387830	Sobic.008G089700
Ecoracana	Sbicolor	5A	Chr09	ELECO.r07.5AG0361960	Sobic.009G243900
Ecoracana	Sbicolor	6A	Chr10	ELECO.r07.6AG0520630	Sobic.010G143400
Ecoracana	Sbicolor	3A	Chr01	ELECO.r07.3AG0216610	Sobic.001G093500
Ecoracana	Sbicolor	3A	Chr01	ELECO.r07.3AG0232260	Sobic.001G520000
Ecoracana	OsativaKitaake	5A	Chr12	ELECO.r07.5AG0397970	OsKitaake12g211200
Ecoracana	Sbicolor	1A	Chr03	ELECO.r07.1AG0000490	Sobic.003G004800
Ecoracana	Sbicolor	4A	Chr06	ELECO.r07.4AG0299920	Sobic.006G261000
Ecoracana	Sbicolor	1A	Chr03	ELECO.r07.1AG0043030	Sobic.003G388300
Ecoracana	Sbicolor	6A	Chr02	ELECO.r07.6AG0538250	Sobic.002G232700
Ecoracana	OsativaKitaake	3A	Chr3	ELECO.r07.3AG0225810	OsKitaake03g262900
Ecoracana	Sbicolor	1A	Chr03	ELECO.r07.1AG0016510	Sobic.003G161700
Ecoracana	OsativaKitaake	1A	Chr1	ELECO.r07.1AG0017720	OsKitaake01g182700
Ecoracana	Sbicolor	3A	Chr01	ELECO.r07.3AG0226680	Sobic.001G169100
Ecoracana	Sbicolor	1A	Chr03	ELECO.r07.1AG0005750	Sobic.003G111500
Ecoracana	OsativaKitaake	4A	Chr4	ELECO.r07.4AG0324080	OsKitaake04g061000
Ecoracana	Sbicolor	9A	Chr05	ELECO.r07.9AG0693320	Sobic.005G231300
Ecoracana	Sbicolor	1A	Chr03	ELECO.r07.1AG0009120	Sobic.003G077700
Ecoracana	Sbicolor	5A	Chr08	ELECO.r07.5AG0392940	Sobic.008G117200
Ecoracana	Sbicolor	8A	Chr07	ELECO.r07.8AG0631770	Sobic.007G136100
Ecoracana	OsativaKitaake	3A	Chr3	ELECO.r07.3AG0212080	OsKitaake03g378500
Ecoracana	Sbicolor	7A	Chr02	ELECO.r07.7AG0564330	Sobic.002G116800
Ecoracana	Sbicolor	6A	Chr02	ELECO.r07.6AG0540850	Sobic.002G257300
Ecoracana	Sbicolor	7A	Chr02	ELECO.r07.7AG0559210	Sobic.002G065900
Ecoracana	Sbicolor	8A	Chr07	ELECO.r07.8AG0635290	Sobic.007G222900
Ecoracana	Sbicolor	7A	Chr02	ELECO.r07.7AG0578800	Sobic.002G389200
Ecoracana	OsativaKitaake	2A	Chr2	ELECO.r07.2AG0100600	OsKitaake02g025300
Ecoracana	OsativaKitaake	7A	Chr7	ELECO.r07.7AG0559490	OsKitaake07g061700
Ecoracana	Sbicolor	3A	Chr01	ELECO.r07.3AG0233470	Sobic.001G507100
Ecoracana	Sbicolor	6A	Chr02	ELECO.r07.6AG0533200	Sobic.002G180300
Ecoracana	Sbicolor	7A	Chr02	ELECO.r07.7AG0569930	Sobic.002G323700
Ecoracana	Sbicolor	6A	Chr10	ELECO.r07.6AG0549420	Sobic.010G249200
Ecoracana	Sbicolor	6A	Chr02	ELECO.r07.6AG0535480	Sobic.002G204900
Ecoracana	Sbicolor	3A	Chr01	ELECO.r07.3AG0247760	Sobic.001G377100
Ecoracana	OsativaKitaake	2A	Chr10	ELECO.r07.2AG0125040	OsKitaake10g099200
Ecoracana	Sbicolor	4A	Chr06	ELECO.r07.4AG0313380	Sobic.006G123000
Ecoracana	OsativaKitaake	6A	Chr9	ELECO.r07.6AG0523830	OsKitaake09g013600
Ecoracana	Sbicolor	1A	Chr03	ELECO.r07.1AG0039460	Sobic.003G352200
Ecoracana	Sbicolor	3A	Chr01	ELECO.r07.3AG0207390	Sobic.001G002600
Ecoracana	OsativaKitaake	6A	Chr6	ELECO.r07.6AG0511120	OsKitaake06g056800
Ecoracana	OsativaKitaake	9A	Chr11	ELECO.r07.9AG0680910	OsKitaake11g131200
Ecoracana	Sbicolor	5A	Chr09	ELECO.r07.5AG0376550	Sobic.009G107300
Ecoracana	OsativaKitaake	2A	Chr2	ELECO.r07.2AG0111110	OsKitaake02g142900
Ecoracana	Sbicolor	2A	Chr01	ELECO.r07.2AG0122490	Sobic.001G261597
Ecoracana	Sbicolor	1A	Chr03	ELECO.r07.1AG0004390	Sobic.003G125701
Ecoracana	OsativaKitaake	3A	Chr3	ELECO.r07.3AG0244170	OsKitaake03g138900
Ecoracana	Sbicolor	7A	Chr02	ELECO.r07.7AG0565500	Sobic.002G123500
Ecoracana	Sbicolor	2A	Chr04	ELECO.r07.2AG0150920	Sobic.004G349800
Ecoracana	Sbicolor	3A	Chr01	ELECO.r07.3AG0243680	Sobic.001G413300
Ecoracana	Sbicolor	7A	Chr02	ELECO.r07.7AG0581910	Sobic.002G419100
Ecoracana	Sbicolor	2A	Chr04	ELECO.r07.2AG0134160	Sobic.004G175900
Ecoracana	Sbicolor	5A	Chr09	ELECO.r07.5AG0370930	Sobic.009G160200
Ecoracana	Sbicolor	5A	Chr09	ELECO.r07.5AG0408310	Sobic.009G008300
Ecoracana	OsativaKitaake	5A	Chr5	ELECO.r07.5AG0365730	OsKitaake05g235700
Ecoracana	Sbicolor	5A	Chr09	ELECO.r07.5AG0402560	Sobic.009G068300
Ecoracana	Sbicolor	3A	Chr01	ELECO.r07.3AG0226220	Sobic.001G172700
Ecoracana	Sbicolor	2A	Chr01	ELECO.r07.2AG0112400	Sobic.001G206000
Ecoracana	Sbicolor	6A	Chr02	ELECO.r07.6AG0536790	Sobic.002G221300
Ecoracana	Sbicolor	5A	Chr09	ELECO.r07.5AG0371030	Sobic.009G159100
Ecoracana	OsativaKitaake	6A	Chr9	ELECO.r07.6AG0521260	OsKitaake09g034500
Ecoracana	Sbicolor	7A	Chr02	ELECO.r07.7AG0562500	Sobic.002G098800
Ecoracana	OsativaKitaake	3A	Chr3	ELECO.r07.3AG0210550	OsKitaake03g392900
Ecoracana	Sbicolor	2A	Chr04	ELECO.r07.2AG0106560	Sobic.004G094500
Ecoracana	OsativaKitaake	5A	Chr5	ELECO.r07.5AG0400100	OsKitaake05g096500
Ecoracana	Sbicolor	2A	Chr04	ELECO.r07.2AG0109700	Sobic.004G129500
Ecoracana	Sbicolor	6A	Chr10	ELECO.r07.6AG0515010	Sobic.010G096100
Ecoracana	Sbicolor	1A	Chr03	ELECO.r07.1AG0040670	Sobic.003G363800
Ecoracana	OsativaKitaake	2A	Chr2	ELECO.r07.2AG0131020	OsKitaake02g173400
Ecoracana	OsativaKitaake	2A	Chr2	ELECO.r07.2AG0151280	OsKitaake02g392400
Ecoracana	Sbicolor	6A	Chr10	ELECO.r07.6AG0547720	Sobic.010G223300
Ecoracana	Sbicolor	6A	Chr10	ELECO.r07.6AG0516720	Sobic.010G112600
Ecoracana	Sbicolor	3A	Chr01	ELECO.r07.3AG0245080	Sobic.001G399700
Ecoracana	Sbicolor	4A	Chr06	ELECO.r07.4AG0299940	Sobic.006G260800
Ecoracana	OsativaKitaake	4A	Chr4	ELECO.r07.4AG0327110	OsKitaake04g005300
Ecoracana	OsativaKitaake	5A	Chr5	ELECO.r07.5AG0376770	OsKitaake05g126400
Ecoracana	Sbicolor	1A	Chr03	ELECO.r07.1AG0004730	Sobic.003G120300
Ecoracana	Sbicolor	6A	Chr02	ELECO.r07.6AG0541350	Sobic.002G261900
Ecoracana	OsativaKitaake	5A	Chr12	ELECO.r07.5AG0388240	OsKitaake12g103700
Ecoracana	Sbicolor	1A	Chr03	ELECO.r07.1AG0035390	Sobic.003G314100
Ecoracana	OsativaKitaake	7A	Chr7	ELECO.r07.7AG0555180	OsKitaake07g028800
Ecoracana	Sbicolor	2A	Chr04	ELECO.r07.2AG0100690	Sobic.004G030000
Ecoracana	Sbicolor	6A	Chr02	ELECO.r07.6AG0541240	Sobic.002G260900
Ecoracana	OsativaKitaake	2A	Chr2	ELECO.r07.2AG0110900	OsKitaake02g140500
Ecoracana	OsativaKitaake	7A	Chr7	ELECO.r07.7AG0562320	OsKitaake07g093900
Ecoracana	Sbicolor	5A	Chr08	ELECO.r07.5AG0396480	Sobic.008G152200
Ecoracana	Sbicolor	6A	Chr02	ELECO.r07.6AG0534220	Sobic.002G191900
Ecoracana	Sbicolor	8A	Chr07	ELECO.r07.8AG0632320	Sobic.007G141600
Ecoracana	Sbicolor	6A	Chr02	ELECO.r07.6AG0526340	Sobic.002G294700
Ecoracana	Sbicolor	1A	Chr03	ELECO.r07.1AG0012460	Sobic.003G039900
Ecoracana	OsativaKitaake	6A	Chr6	ELECO.r07.6AG0546150	OsKitaake06g229800
Ecoracana	Sbicolor	3A	Chr01	ELECO.r07.3AG0241940	Sobic.001G429100
Ecoracana	Sbicolor	3A	Chr01	ELECO.r07.3AG0232650	Sobic.001G516000
Ecoracana	Sbicolor	2A	Chr04	ELECO.r07.2AG0140910	Sobic.004G281900
Ecoracana	Sbicolor	1A	Chr03	ELECO.r07.1AG0012010	Sobic.003G044700
Ecoracana	Sbicolor	4A	Chr06	ELECO.r07.4AG0319070	Sobic.006G062800
Ecoracana	OsativaKitaake	2A	Chr2	ELECO.r07.2AG0129840	OsKitaake02g156600
Ecoracana	Sbicolor	6A	Chr10	ELECO.r07.6AG0544190	Sobic.010G182700
Ecoracana	Sbicolor	6A	Chr02	ELECO.r07.6AG0525150	Sobic.002G137000
Ecoracana	Sbicolor	2A	Chr04	ELECO.r07.2AG0148800	Sobic.004G328601
Ecoracana	Sbicolor	3A	Chr01	ELECO.r07.3AG0219610	Sobic.001G122300
Ecoracana	Sbicolor	3A	Chr01	ELECO.r07.3AG0222530	Sobic.001G143300
Ecoracana	Sbicolor	3A	Chr01	ELECO.r07.3AG0246950	Sobic.001G384300
Ecoracana	OsativaKitaake	5A	Chr5	ELECO.r07.5AG0361070	OsKitaake05g284600
Ecoracana	Sbicolor	2A	Chr01	ELECO.r07.2AG0124400	Sobic.001G249200
Ecoracana	Sbicolor	9A	Chr05	ELECO.r07.9AG0691470	Sobic.005G202500
Ecoracana	OsativaKitaake	4A	Chr4	ELECO.r07.4AG0323380	OsKitaake04g069600
Ecoracana	Sbicolor	6A	Chr10	ELECO.r07.6AG0550310	Sobic.010G258000
Ecoracana	Sbicolor	6A	Chr02	ELECO.r07.6AG0524390	Sobic.002G140900
Ecoracana	Sbicolor	6A	Chr02	ELECO.r07.6AG0540620	Sobic.002G255800
Ecoracana	Sbicolor	5A	Chr08	ELECO.r07.5AG0389630	Sobic.008G093200
Ecoracana	Sbicolor	5A	Chr09	ELECO.r07.5AG0404280	Sobic.009G050100
Ecoracana	Sbicolor	2A	Chr01	ELECO.r07.2AG0125390	Sobic.001G240500
Ecoracana	Sbicolor	6A	Chr02	ELECO.r07.6AG0536300	Sobic.002G214600
Ecoracana	OsativaKitaake	6A	Chr6	ELECO.r07.6AG0506580	OsKitaake06g009700
Ecoracana	Sbicolor	4A	Chr06	ELECO.r07.4AG0309830	Sobic.006G155300
Ecoracana	Sbicolor	6A	Chr10	ELECO.r07.6AG0545680	Sobic.010G199700
Ecoracana	OsativaKitaake	2A	Chr2	ELECO.r07.2AG0108140	OsKitaake02g111700
Ecoracana	OsativaKitaake	5A	Chr5	ELECO.r07.5AG0365550	OsKitaake05g238400
Ecoracana	Sbicolor	3A	Chr01	ELECO.r07.3AG0239770	Sobic.001G447000
Ecoracana	Sbicolor	6A	Chr10	ELECO.r07.6AG0550960	Sobic.010G267300
Ecoracana	Sbicolor	3A	Chr01	ELECO.r07.3AG0241370	Sobic.001G434400
Ecoracana	OsativaKitaake	4A	Chr4	ELECO.r07.4AG0316420	OsKitaake04g142000
Ecoracana	Sbicolor	5A	Chr08	ELECO.r07.5AG0390510	Sobic.008G098800
Ecoracana	Sbicolor	7A	Chr02	ELECO.r07.7AG0576060	Sobic.002G367500
Ecoracana	Sbicolor	2A	Chr01	ELECO.r07.2AG0114020	Sobic.001G192400
Ecoracana	OsativaKitaake	4A	Chr4	ELECO.r07.4AG0305850	OsKitaake04g242900
Ecoracana	Sbicolor	2A	Chr04	ELECO.r07.2AG0141800	Sobic.004G273600
Ecoracana	OsativaKitaake	1A	Chr1	ELECO.r07.1AG0024150	OsKitaake01g239700
Ecoracana	OsativaKitaake	6A	Chr6	ELECO.r07.6AG0508880	OsKitaake06g036000
Ecoracana	Sbicolor	5A	Chr09	ELECO.r07.5AG0401160	Sobic.009G083200
Ecoracana	Sbicolor	2A	Chr04	ELECO.r07.2AG0105560	Sobic.004G086100
Ecoracana	Sbicolor	6A	Chr10	ELECO.r07.6AG0512370	Sobic.010G073800
Ecoracana	Sbicolor	7A	Chr02	ELECO.r07.7AG0556410	Sobic.002G040600
Ecoracana	Sbicolor	7A	Chr02	ELECO.r07.7AG0572350	Sobic.002G337800
Ecoracana	Sbicolor	9A	Chr05	ELECO.r07.9AG0692280	Sobic.005G210200
Ecoracana	Sbicolor	5A	Chr09	ELECO.r07.5AG0402570	Sobic.009G068200
Ecoracana	OsativaKitaake	8A	Chr8	ELECO.r07.8AG0629670	OsKitaake08g149800
Ecoracana	Sbicolor	7A	Chr02	ELECO.r07.7AG0564570	Sobic.002G117400
Ecoracana	OsativaKitaake	5A	Chr12	ELECO.r07.5AG0389660	OsKitaake12g123700
Ecoracana	Sbicolor	1A	Chr03	ELECO.r07.1AG0042840	Sobic.003G386200
Ecoracana	Sbicolor	2A	Chr04	ELECO.r07.2AG0137470	Sobic.004G215000
Ecoracana	OsativaKitaake	5A	Chr5	ELECO.r07.5AG0402940	OsKitaake05g046100
Ecoracana	Sbicolor	2A	Chr04	ELECO.r07.2AG0101600	Sobic.004G040700
Ecoracana	Sbicolor	6A	Chr10	ELECO.r07.6AG0508390	Sobic.010G033500
Ecoracana	Sbicolor	7A	Chr02	ELECO.r07.7AG0563270	Sobic.002G093800
Ecoracana	Sbicolor	8A	Chr07	ELECO.r07.8AG0624120	Sobic.007G092100
Ecoracana	Sbicolor	5A	Chr09	ELECO.r07.5AG0364300	Sobic.009G221800
Ecoracana	OsativaKitaake	1A	Chr1	ELECO.r07.1AG0029030	OsKitaake01g283600
Ecoracana	OsativaKitaake	5A	Chr5	ELECO.r07.5AG0361910	OsKitaake05g276300
Ecoracana	Sbicolor	3A	Chr01	ELECO.r07.3AG0209740	Sobic.001G026900
Ecoracana	Sbicolor	5A	Chr09	ELECO.r07.5AG0401520	Sobic.009G080300
Ecoracana	Sbicolor	2A	Chr04	ELECO.r07.2AG0139580	Sobic.004G296800
Ecoracana	Sbicolor	5A	Chr08	ELECO.r07.5AG0378490	Sobic.008G002600
Ecoracana	Sbicolor	5A	Chr08	ELECO.r07.5AG0385070	Sobic.008G073000
Ecoracana	OsativaKitaake	5A	Chr12	ELECO.r07.5AG0392510	OsKitaake12g158400
Ecoracana	Sbicolor	2A	Chr01	ELECO.r07.2AG0115170	Sobic.001G313100
Ecoracana	Sbicolor	1A	Chr03	ELECO.r07.1AG0005410	Sobic.003G115200
Ecoracana	Sbicolor	2A	Chr04	ELECO.r07.2AG0144470	Sobic.004G248800
Ecoracana	Sbicolor	4A	Chr06	ELECO.r07.4AG0300220	Sobic.006G257600
Ecoracana	Sbicolor	1A	Chr03	ELECO.r07.1AG0020490	Sobic.003G185000
Ecoracana	Sbicolor	3A	Chr01	ELECO.r07.3AG0234190	Sobic.001G499500
Ecoracana	Sbicolor	3A	Chr01	ELECO.r07.3AG0233940	Sobic.001G502400
Ecoracana	Sbicolor	5A	Chr09	ELECO.r07.5AG0408420	Sobic.009G006900
Ecoracana	OsativaKitaake	7A	Chr7	ELECO.r07.7AG0562160	OsKitaake07g087800
Ecoracana	Sbicolor	3A	Chr01	ELECO.r07.3AG0209200	Sobic.001G021800
Ecoracana	Sbicolor	8A	Chr07	ELECO.r07.8AG0641510	Sobic.007G161400
Ecoracana	OsativaKitaake	6A	Chr6	ELECO.r07.6AG0506710	OsKitaake06g012200
Ecoracana	Sbicolor	3A	Chr01	ELECO.r07.3AG0222220	Sobic.001G141200
Ecoracana	Sbicolor	6A	Chr02	ELECO.r07.6AG0541060	Sobic.002G259301
Ecoracana	OsativaKitaake	2A	Chr10	ELECO.r07.2AG0122740	OsKitaake10g081500
Ecoracana	Sbicolor	6A	Chr02	ELECO.r07.6AG0535220	Sobic.002G202100
Ecoracana	Sbicolor	3A	Chr01	ELECO.r07.3AG0244680	Sobic.001G403500
Ecoracana	Sbicolor	1A	Chr03	ELECO.r07.1AG0014770	Sobic.003G148900
Ecoracana	Sbicolor	4A	Chr06	ELECO.r07.4AG0324520	Sobic.006G034100
Ecoracana	Sbicolor	9A	Chr05	ELECO.r07.9AG0690740	Sobic.005G198100
Ecoracana	OsativaKitaake	6A	Chr6	ELECO.r07.6AG0507990	OsKitaake06g026900
Ecoracana	Sbicolor	5A	Chr09	ELECO.r07.5AG0404260	Sobic.009G050300
Ecoracana	Sbicolor	6A	Chr02	ELECO.r07.6AG0535350	Sobic.002G204000
Ecoracana	Sbicolor	2A	Chr04	ELECO.r07.2AG0099590	Sobic.004G016100
Ecoracana	OsativaKitaake	9A	Chr11	ELECO.r07.9AG0692310	OsKitaake11g228800
Ecoracana	Sbicolor	4A	Chr06	ELECO.r07.4AG0316200	Sobic.006G093200
Ecoracana	OsativaKitaake	3A	Chr3	ELECO.r07.3AG0221570	OsKitaake03g291100
Ecoracana	OsativaKitaake	1A	Chr1	ELECO.r07.1AG0044070	OsKitaake01g445000
Ecoracana	Sbicolor	8A	Chr07	ELECO.r07.8AG0621460	Sobic.007G075400
Ecoracana	Sbicolor	6A	Chr10	ELECO.r07.6AG0505880	Sobic.010G005300
Ecoracana	Sbicolor	6A	Chr02	ELECO.r07.6AG0525350	Sobic.002G134600
Ecoracana	Sbicolor	8A	Chr07	ELECO.r07.8AG0637780	Sobic.007G199800
Ecoracana	Sbicolor	7A	Chr02	ELECO.r07.7AG0573440	Sobic.002G346400
Ecoracana	Sbicolor	2A	Chr04	ELECO.r07.2AG0141580	Sobic.004G275200
Ecoracana	Sbicolor	8A	Chr07	ELECO.r07.8AG0615880	Sobic.007G021000
Ecoracana	Sbicolor	2A	Chr01	ELECO.r07.2AG0120600	Sobic.001G274100
Ecoracana	Sbicolor	3A	Chr01	ELECO.r07.3AG0209050	Sobic.001G020200
Ecoracana	OsativaKitaake	3A	Chr3	ELECO.r07.3AG0208690	OsKitaake03g410800
Ecoracana	OsativaKitaake	1A	Chr1	ELECO.r07.1AG0020320	OsKitaake01g202100
Ecoracana	Sbicolor	2A	Chr04	ELECO.r07.2AG0101230	Sobic.004G036400
Ecoracana	OsativaKitaake	2A	Chr2	ELECO.r07.2AG0099800	OsKitaake02g018200
Ecoracana	OsativaKitaake	2A	Chr2	ELECO.r07.2AG0138580	OsKitaake02g260900
Ecoracana	OsativaKitaake	2A	Chr2	ELECO.r07.2AG0142750	OsKitaake02g304800
Ecoracana	Sbicolor	6A	Chr02	ELECO.r07.6AG0533120	Sobic.002G179500
Ecoracana	OsativaKitaake	4A	Chr4	ELECO.r07.4AG0312780	OsKitaake04g178000
Ecoracana	Sbicolor	2A	Chr01	ELECO.r07.2AG0120160	Sobic.001G264100
Ecoracana	Sbicolor	6A	Chr10	ELECO.r07.6AG0542640	Sobic.010G164200
Ecoracana	OsativaKitaake	8A	Chr8	ELECO.r07.8AG0634930	OsKitaake08g191100
Ecoracana	Sbicolor	7A	Chr02	ELECO.r07.7AG0569170	Sobic.002G317500
Ecoracana	Sbicolor	1A	Chr03	ELECO.r07.1AG0027190	Sobic.003G243500
Ecoracana	Sbicolor	5A	Chr08	ELECO.r07.5AG0394760	Sobic.008G136900
Ecoracana	OsativaKitaake	4A	Chr4	ELECO.r07.4AG0300030	OsKitaake04g302800
Ecoracana	OsativaKitaake	2A	Chr2	ELECO.r07.2AG0146170	OsKitaake02g337600
Ecoracana	Sbicolor	5A	Chr09	ELECO.r07.5AG0375320	Sobic.009G120100
Ecoracana	Sbicolor	8A	Chr07	ELECO.r07.8AG0632370	Sobic.007G142500
Ecoracana	Sbicolor	2A	Chr01	ELECO.r07.2AG0116740	Sobic.001G297200
Ecoracana	OsativaKitaake	9A	Chr11	ELECO.r07.9AG0670650	OsKitaake11g055600
Ecoracana	Sbicolor	7A	Chr02	ELECO.r07.7AG0580120	Sobic.002G401900
Ecoracana	OsativaKitaake	9A	Chr12	ELECO.r07.9AG0673750	OsKitaake12g027200
Ecoracana	Sbicolor	3A	Chr01	ELECO.r07.3AG0232430	Sobic.001G518200
Ecoracana	Sbicolor	4A	Chr06	ELECO.r07.4AG0309970	Sobic.006G153600
Ecoracana	Sbicolor	9A	Chr05	ELECO.r07.9AG0685680	Sobic.005G150900
Ecoracana	OsativaKitaake	2A	Chr2	ELECO.r07.2AG0139900	OsKitaake02g276000
Ecoracana	Sbicolor	2A	Chr04	ELECO.r07.2AG0144200	Sobic.004G252000
Ecoracana	Sbicolor	8A	Chr07	ELECO.r07.8AG0640920	Sobic.007G168200
Ecoracana	Sbicolor	5A	Chr09	ELECO.r07.5AG0369750	Sobic.009G170400
Ecoracana	Sbicolor	2A	Chr04	ELECO.r07.2AG0147130	Sobic.004G311200
Ecoracana	Sbicolor	2A	Chr04	ELECO.r07.2AG0149350	Sobic.004G333700
Ecoracana	Sbicolor	4A	Chr06	ELECO.r07.4AG0318570	Sobic.006G068300
Ecoracana	Sbicolor	2A	Chr01	ELECO.r07.2AG0127420	Sobic.001G224200
Ecoracana	Sbicolor	8A	Chr07	ELECO.r07.8AG0637650	Sobic.007G201200
Ecoracana	Sbicolor	4A	Chr06	ELECO.r07.4AG0322120	Sobic.006G055600
Ecoracana	Sbicolor	2A	Chr04	ELECO.r07.2AG0134090	Sobic.004G178400
Ecoracana	OsativaKitaake	7A	Chr7	ELECO.r07.7AG0563020	OsKitaake07g103000
Ecoracana	OsativaKitaake	6A	Chr6	ELECO.r07.6AG0515310	OsKitaake06g095100
Ecoracana	Sbicolor	4A	Chr06	ELECO.r07.4AG0315940	Sobic.006G096800
Ecoracana	Sbicolor	6A	Chr02	ELECO.r07.6AG0537340	Sobic.002G224000
Ecoracana	Sbicolor	5A	Chr09	ELECO.r07.5AG0406580	Sobic.009G028100
Ecoracana	Sbicolor	7A	Chr02	ELECO.r07.7AG0582170	Sobic.002G422300
Ecoracana	Sbicolor	6A	Chr10	ELECO.r07.6AG0509940	Sobic.010G053900
Ecoracana	Sbicolor	6A	Chr02	ELECO.r07.6AG0526540	Sobic.002G292300
Ecoracana	Sbicolor	4A	Chr06	ELECO.r07.4AG0311630	Sobic.006G138100
Ecoracana	OsativaKitaake	6A	Chr6	ELECO.r07.6AG0550000	OsKitaake06g272400
Ecoracana	Sbicolor	9A	Chr05	ELECO.r07.9AG0678840	Sobic.005G075700
Ecoracana	Sbicolor	2A	Chr04	ELECO.r07.2AG0098400	Sobic.004G000300
Ecoracana	Sbicolor	2A	Chr04	ELECO.r07.2AG0101910	Sobic.004G045000
Ecoracana	Sbicolor	8A	Chr07	ELECO.r07.8AG0616760	Sobic.007G034500
Ecoracana	OsativaKitaake	1A	Chr1	ELECO.r07.1AG0017080	OsKitaake01g172100
Ecoracana	OsativaKitaake	2A	Chr2	ELECO.r07.2AG0130150	OsKitaake02g161200
Ecoracana	OsativaKitaake	4A	Chr4	ELECO.r07.4AG0304930	OsKitaake04g251100
Ecoracana	OsativaKitaake	5A	Chr5	ELECO.r07.5AG0408490	OsKitaake05g005200
Ecoracana	OsativaKitaake	5A	Chr5	ELECO.r07.5AG0408840	OsKitaake05g002700
Ecoracana	Sbicolor	8A	Chr07	ELECO.r07.8AG0634470	Sobic.007G158900
Ecoracana	Sbicolor	2A	Chr04	ELECO.r07.2AG0136570	Sobic.004G206500
Ecoracana	Sbicolor	6A	Chr02	ELECO.r07.6AG0534310	Sobic.002G192700
Ecoracana	Sbicolor	2A	Chr04	ELECO.r07.2AG0100330	Sobic.004G025300
Ecoracana	OsativaKitaake	1A	Chr1	ELECO.r07.1AG0026270	OsKitaake01g259300
Ecoracana	OsativaKitaake	3A	Chr3	ELECO.r07.3AG0211890	OsKitaake03g380700
Ecoracana	Sbicolor	6A	Chr10	ELECO.r07.6AG0512270	Sobic.010G073100
Ecoracana	OsativaKitaake	3A	Chr3	ELECO.r07.3AG0249030	OsKitaake03g185300
Ecoracana	Sbicolor	1A	Chr03	ELECO.r07.1AG0040090	Sobic.003G358200
Ecoracana	Sbicolor	5A	Chr09	ELECO.r07.5AG0365700	Sobic.009G207500
Ecoracana	Sbicolor	5A	Chr08	ELECO.r07.5AG0395150	Sobic.008G140600
Ecoracana	Sbicolor	6A	Chr02	ELECO.r07.6AG0539960	Sobic.002G251600
Ecoracana	Sbicolor	1A	Chr03	ELECO.r07.1AG0041940	Sobic.003G376200
Ecoracana	Sbicolor	5A	Chr09	ELECO.r07.5AG0408730	Sobic.009G002900
Ecoracana	Sbicolor	7A	Chr02	ELECO.r07.7AG0564860	Sobic.002G119200
Ecoracana	OsativaKitaake	9A	Chr11	ELECO.r07.9AG0679780	OsKitaake11g089400
Ecoracana	Sbicolor	1A	Chr03	ELECO.r07.1AG0017770	Sobic.003G165101
Ecoracana	Sbicolor	4A	Chr06	ELECO.r07.4AG0309200	Sobic.006G160600
Ecoracana	OsativaKitaake	3A	Chr3	ELECO.r07.3AG0233550	OsKitaake03g037000
Ecoracana	OsativaKitaake	3A	Chr3	ELECO.r07.3AG0238000	OsKitaake03g085600
Ecoracana	Sbicolor	5A	Chr09	ELECO.r07.5AG0401030	Sobic.009G084000
Ecoracana	Sbicolor	3A	Chr01	ELECO.r07.3AG0242760	Sobic.001G422600
Ecoracana	Sbicolor	5A	Chr09	ELECO.r07.5AG0408980	Sobic.009G001000
Ecoracana	OsativaKitaake	9A	Chr11	ELECO.r07.9AG0678340	OsKitaake11g071800
Ecoracana	Sbicolor	4A	Chr06	ELECO.r07.4AG0298410	Sobic.006G278200
Ecoracana	Sbicolor	1A	Chr03	ELECO.r07.1AG0021150	Sobic.003G189800
Ecoracana	OsativaKitaake	1A	Chr1	ELECO.r07.1AG0028600	OsKitaake01g279000
Ecoracana	OsativaKitaake	2A	Chr2	ELECO.r07.2AG0110760	OsKitaake02g139000
Ecoracana	Sbicolor	6A	Chr10	ELECO.r07.6AG0510450	Sobic.010G055800
Ecoracana	OsativaKitaake	1A	Chr1	ELECO.r07.1AG0048430	OsKitaake01g493900
Ecoracana	Sbicolor	8A	Chr07	ELECO.r07.8AG0618840	Sobic.007G055900
Ecoracana	Sbicolor	3A	Chr01	ELECO.r07.3AG0222540	Sobic.001G143400
Ecoracana	Sbicolor	6A	Chr02	ELECO.r07.6AG0520960	Sobic.002G155500
Ecoracana	Sbicolor	6A	Chr10	ELECO.r07.6AG0546100	Sobic.010G204100
Ecoracana	OsativaKitaake	4A	Chr4	ELECO.r07.4AG0312230	OsKitaake04g182800
Ecoracana	Sbicolor	7A	Chr02	ELECO.r07.7AG0566050	Sobic.002G128800
Ecoracana	Sbicolor	1A	Chr03	ELECO.r07.1AG0000030	Sobic.003G000200
Ecoracana	OsativaKitaake	2A	Chr2	ELECO.r07.2AG0137960	OsKitaake02g253500
Ecoracana	Sbicolor	4A	Chr06	ELECO.r07.4AG0319370	Sobic.006G059700
Ecoracana	OsativaKitaake	4A	Chr4	ELECO.r07.4AG0324470	OsKitaake04g057800
Ecoracana	OsativaKitaake	7A	Chr7	ELECO.r07.7AG0567900	OsKitaake07g147200
Ecoracana	OsativaKitaake	2A	Chr10	ELECO.r07.2AG0112790	OsKitaake10g150100
Ecoracana	Sbicolor	7A	Chr02	ELECO.r07.7AG0559530	Sobic.002G079500
Ecoracana	Sbicolor	5A	Chr09	ELECO.r07.5AG0360700	Sobic.009G259800
Ecoracana	Sbicolor	3A	Chr01	ELECO.r07.3AG0244320	Sobic.001G405900
Ecoracana	Sbicolor	8A	Chr07	ELECO.r07.8AG0639710	Sobic.007G180300
Ecoracana	Sbicolor	2A	Chr04	ELECO.r07.2AG0103260	Sobic.004G059800
Ecoracana	OsativaKitaake	4A	Chr4	ELECO.r07.4AG0303100	OsKitaake04g271800
Ecoracana	Sbicolor	4A	Chr06	ELECO.r07.4AG0299470	Sobic.006G266400
Ecoracana	Sbicolor	6A	Chr02	ELECO.r07.6AG0529800	Sobic.002G264900
Ecoracana	Sbicolor	6A	Chr10	ELECO.r07.6AG0550460	Sobic.010G259100
Ecoracana	OsativaKitaake	2A	Chr10	ELECO.r07.2AG0121600	OsKitaake10g069300
Ecoracana	Sbicolor	2A	Chr01	ELECO.r07.2AG0115440	Sobic.001G310200
Ecoracana	Sbicolor	2A	Chr04	ELECO.r07.2AG0146580	Sobic.004G306300
Ecoracana	Sbicolor	7A	Chr02	ELECO.r07.7AG0564710	Sobic.002G118300
Ecoracana	OsativaKitaake	4A	Chr4	ELECO.r07.4AG0309590	OsKitaake04g204900
Ecoracana	Sbicolor	4A	Chr06	ELECO.r07.4AG0327190	Sobic.006G012700
Ecoracana	OsativaKitaake	6A	Chr6	ELECO.r07.6AG0531010	OsKitaake06g144700
Ecoracana	Sbicolor	2A	Chr04	ELECO.r07.2AG0101110	Sobic.004G034900
Ecoracana	Sbicolor	8A	Chr07	ELECO.r07.8AG0640830	Sobic.007G168500
Ecoracana	Sbicolor	2A	Chr04	ELECO.r07.2AG0101810	Sobic.004G043001
Ecoracana	Sbicolor	8A	Chr07	ELECO.r07.8AG0637900	Sobic.007G198000
Ecoracana	Sbicolor	9A	Chr05	ELECO.r07.9AG0691790	Sobic.005G196600
Ecoracana	Sbicolor	5A	Chr08	ELECO.r07.5AG0386230	Sobic.008G082900
Ecoracana	Sbicolor	7A	Chr02	ELECO.r07.7AG0552240	Sobic.002G006700
Ecoracana	Sbicolor	3A	Chr01	ELECO.r07.3AG0237640	Sobic.001G466600
Ecoracana	Sbicolor	3A	Chr01	ELECO.r07.3AG0221060	Sobic.001G133000
Ecoracana	Sbicolor	4A	Chr06	ELECO.r07.4AG0313520	Sobic.006G120400
Ecoracana	OsativaKitaake	7A	Chr7	ELECO.r07.7AG0555540	OsKitaake07g034000
Ecoracana	OsativaKitaake	4A	Chr4	ELECO.r07.4AG0300090	OsKitaake04g302300
Ecoracana	Sbicolor	4A	Chr06	ELECO.r07.4AG0317480	Sobic.006G081600
Ecoracana	OsativaKitaake	1A	Chr1	ELECO.r07.1AG0002130	OsKitaake01g079300
Ecoracana	OsativaKitaake	1A	Chr1	ELECO.r07.1AG0042850	OsKitaake01g432100
Ecoracana	OsativaKitaake	6A	Chr9	ELECO.r07.6AG0522570	OsKitaake09g019100
Ecoracana	OsativaKitaake	9A	Chr11	ELECO.r07.9AG0679300	OsKitaake11g108100
Ecoracana	Sbicolor	5A	Chr09	ELECO.r07.5AG0402930	Sobic.009G064500
Ecoracana	OsativaKitaake	5A	Chr12	ELECO.r07.5AG0390870	OsKitaake12g135700
Ecoracana	Sbicolor	6A	Chr02	ELECO.r07.6AG0527800	Sobic.002G281300
Ecoracana	Sbicolor	8A	Chr07	ELECO.r07.8AG0632890	Sobic.007G147300
Ecoracana	Sbicolor	9A	Chr08	ELECO.r07.9AG0675540	Sobic.008G031350
Ecoracana	Sbicolor	2A	Chr01	ELECO.r07.2AG0117280	Sobic.001G292900
Ecoracana	Sbicolor	4A	Chr06	ELECO.r07.4AG0308010	Sobic.006G172300
Ecoracana	OsativaKitaake	6A	Chr6	ELECO.r07.6AG0547630	OsKitaake06g246600
Ecoracana	Sbicolor	7A	Chr02	ELECO.r07.7AG0563080	Sobic.002G106200
Ecoracana	Sbicolor	2A	Chr04	ELECO.r07.2AG0149010	Sobic.004G330900
Ecoracana	OsativaKitaake	2A	Chr2	ELECO.r07.2AG0150140	OsKitaake02g381200
Ecoracana	OsativaKitaake	3A	Chr3	ELECO.r07.3AG0233080	OsKitaake03g032200
Ecoracana	OsativaKitaake	2A	Chr10	ELECO.r07.2AG0129080	OsKitaake10g138300
Ecoracana	Sbicolor	3A	Chr01	ELECO.r07.3AG0242590	Sobic.001G423800
Ecoracana	Sbicolor	5A	Chr08	ELECO.r07.5AG0393580	Sobic.008G125900
Ecoracana	Sbicolor	5A	Chr09	ELECO.r07.5AG0401930	Sobic.009G074500
Ecoracana	Sbicolor	5A	Chr09	ELECO.r07.5AG0403230	Sobic.009G061200
Ecoracana	OsativaKitaake	4A	Chr4	ELECO.r07.4AG0313470	OsKitaake04g170400
Ecoracana	OsativaKitaake	6A	Chr6	ELECO.r07.6AG0531080	OsKitaake06g145200
Ecoracana	Sbicolor	7A	Chr02	ELECO.r07.7AG0552900	Sobic.002G011000
Ecoracana	OsativaKitaake	5A	Chr5	ELECO.r07.5AG0370750	OsKitaake05g185900
Ecoracana	Sbicolor	2A	Chr04	ELECO.r07.2AG0147120	Sobic.004G311300
Ecoracana	Sbicolor	9A	Chr05	ELECO.r07.9AG0693330	Sobic.005G231400
Ecoracana	OsativaKitaake	6A	Chr6	ELECO.r07.6AG0550670	OsKitaake06g280500
Ecoracana	Sbicolor	5A	Chr08	ELECO.r07.5AG0386130	Sobic.008G081800
Ecoracana	Sbicolor	4A	Chr06	ELECO.r07.4AG0304830	Sobic.006G206600
Ecoracana	Sbicolor	1A	Chr03	ELECO.r07.1AG0032570	Sobic.003G290500
Ecoracana	Sbicolor	7A	Chr02	ELECO.r07.7AG0553150	Sobic.002G014800
Ecoracana	OsativaKitaake	5A	Chr12	ELECO.r07.5AG0389480	OsKitaake12g120500
Ecoracana	Sbicolor	2A	Chr04	ELECO.r07.2AG0109270	Sobic.004G124700
Ecoracana	Sbicolor	2A	Chr01	ELECO.r07.2AG0116620	Sobic.001G297800
Ecoracana	OsativaKitaake	6A	Chr6	ELECO.r07.6AG0515940	OsKitaake06g104200
Ecoracana	OsativaKitaake	3A	Chr3	ELECO.r07.3AG0231480	OsKitaake03g018400
Ecoracana	OsativaKitaake	6A	Chr6	ELECO.r07.6AG0548010	OsKitaake06g251200
Ecoracana	Sbicolor	2A	Chr01	ELECO.r07.2AG0113340	Sobic.001G198900
Ecoracana	Sbicolor	5A	Chr09	ELECO.r07.5AG0364430	Sobic.009G219800
Ecoracana	Sbicolor	6A	Chr02	ELECO.r07.6AG0529630	Sobic.002G266200
Ecoracana	OsativaKitaake	2A	Chr10	ELECO.r07.2AG0121950	OsKitaake10g071700
Ecoracana	OsativaKitaake	2A	Chr10	ELECO.r07.2AG0119180	OsKitaake10g015500
Ecoracana	OsativaKitaake	4A	Chr4	ELECO.r07.4AG0319310	OsKitaake04g112200
Ecoracana	OsativaKitaake	6A	Chr6	ELECO.r07.6AG0550880	OsKitaake06g282900
Ecoracana	Sbicolor	5A	Chr08	ELECO.r07.5AG0394100	Sobic.008G131200
Ecoracana	Sbicolor	5A	Chr09	ELECO.r07.5AG0372060	Sobic.009G150000
Ecoracana	Sbicolor	2A	Chr04	ELECO.r07.2AG0098490	Sobic.004G001400
Ecoracana	Sbicolor	1A	Chr03	ELECO.r07.1AG0047590	Sobic.003G437600
Ecoracana	Sbicolor	2A	Chr01	ELECO.r07.2AG0114920	Sobic.001G315100
Ecoracana	OsativaKitaake	9A	Chr11	ELECO.r07.9AG0681960	OsKitaake11g119100
Ecoracana	Sbicolor	2A	Chr04	ELECO.r07.2AG0136590	Sobic.004G206700
Ecoracana	Sbicolor	2A	Chr04	ELECO.r07.2AG0141750	Sobic.004G274000
Ecoracana	Sbicolor	3A	Chr01	ELECO.r07.3AG0220920	Sobic.001G131400
Ecoracana	Sbicolor	2A	Chr01	ELECO.r07.2AG0120030	Sobic.001G266300
Ecoracana	OsativaKitaake	4A	Chr4	ELECO.r07.4AG0313640	OsKitaake04g151500
Ecoracana	OsativaKitaake	2A	Chr2	ELECO.r07.2AG0109520	OsKitaake02g126300
Ecoracana	OsativaKitaake	5A	Chr12	ELECO.r07.5AG0398890	OsKitaake12g219400
Ecoracana	Sbicolor	2A	Chr04	ELECO.r07.2AG0149810	Sobic.004G338400
Ecoracana	OsativaKitaake	2A	Chr2	ELECO.r07.2AG0103240	OsKitaake02g058900
Ecoracana	Sbicolor	6A	Chr02	ELECO.r07.6AG0533450	Sobic.002G183400
Ecoracana	OsativaKitaake	2A	Chr2	ELECO.r07.2AG0147160	OsKitaake02g351000
Ecoracana	Sbicolor	2A	Chr04	ELECO.r07.2AG0144690	Sobic.004G247500
Ecoracana	Sbicolor	2A	Chr04	ELECO.r07.2AG0098620	Sobic.004G019200
Ecoracana	Sbicolor	8A	Chr07	ELECO.r07.8AG0638030	Sobic.007G196900
Ecoracana	OsativaKitaake	2A	Chr10	ELECO.r07.2AG0128990	OsKitaake10g139100
Ecoracana	Sbicolor	4A	Chr06	ELECO.r07.4AG0302580	Sobic.006G221200
Ecoracana	OsativaKitaake	5A	Chr12	ELECO.r07.5AG0389670	OsKitaake12g092600
Ecoracana	OsativaKitaake	5A	Chr5	ELECO.r07.5AG0408970	OsKitaake05g001600
Ecoracana	OsativaKitaake	8A	Chr8	ELECO.r07.8AG0626220	OsKitaake08g110140
Ecoracana	Sbicolor	2A	Chr01	ELECO.r07.2AG0116190	Sobic.001G302100
Ecoracana	OsativaKitaake	8A	Chr8	ELECO.r07.8AG0618950	OsKitaake08g048400
Ecoracana	Sbicolor	2A	Chr04	ELECO.r07.2AG0133270	Sobic.004G170500
Ecoracana	Sbicolor	4A	Chr06	ELECO.r07.4AG0300140	Sobic.006G249200
Ecoracana	Sbicolor	7A	Chr02	ELECO.r07.7AG0578280	Sobic.002G384200
Ecoracana	OsativaKitaake	5A	Chr12	ELECO.r07.5AG0387070	OsKitaake12g090500
Ecoracana	OsativaKitaake	5A	Chr5	ELECO.r07.5AG0401410	OsKitaake05g075200
Ecoracana	Sbicolor	5A	Chr09	ELECO.r07.5AG0370200	Sobic.009G167600
Ecoracana	OsativaKitaake	1A	Chr1	ELECO.r07.1AG0018500	OsKitaake01g184200
Ecoracana	OsativaKitaake	3A	Chr3	ELECO.r07.3AG0243150	OsKitaake03g129600
Ecoracana	Sbicolor	8A	Chr07	ELECO.r07.8AG0624720	Sobic.007G099200
Ecoracana	Sbicolor	1A	Chr03	ELECO.r07.1AG0016970	Sobic.003G166875
Ecoracana	Sbicolor	3A	Chr01	ELECO.r07.3AG0220660	Sobic.001G130000
Ecoracana	Sbicolor	5A	Chr08	ELECO.r07.5AG0393010	Sobic.008G118300
Ecoracana	Sbicolor	3A	Chr01	ELECO.r07.3AG0250060	Sobic.001G356400
Ecoracana	Sbicolor	3A	Chr01	ELECO.r07.3AG0243280	Sobic.001G417400
Ecoracana	Sbicolor	7A	Chr02	ELECO.r07.7AG0571030	Sobic.002G329900
Ecoracana	Sbicolor	8A	Chr07	ELECO.r07.8AG0623900	Sobic.007G090300
Ecoracana	Sbicolor	9A	Chr05	ELECO.r07.9AG0691170	Sobic.005G200600
Ecoracana	Sbicolor	3A	Chr01	ELECO.r07.3AG0217260	Sobic.001G099800
Ecoracana	Sbicolor	5A	Chr08	ELECO.r07.5AG0383820	Sobic.008G059800
Ecoracana	OsativaKitaake	1A	Chr1	ELECO.r07.1AG0040380	OsKitaake01g404500
Ecoracana	Sbicolor	3A	Chr01	ELECO.r07.3AG0235000	Sobic.001G493400
Ecoracana	Sbicolor	7A	Chr02	ELECO.r07.7AG0562330	Sobic.002G095800
Ecoracana	Sbicolor	7A	Chr02	ELECO.r07.7AG0564530	Sobic.002G117000
Ecoracana	OsativaKitaake	2A	Chr2	ELECO.r07.2AG0101390	OsKitaake02g033700
Ecoracana	OsativaKitaake	8A	Chr8	ELECO.r07.8AG0614240	OsKitaake08g001500
Ecoracana	Sbicolor	2A	Chr04	ELECO.r07.2AG0139930	Sobic.004G293300
Ecoracana	Sbicolor	7A	Chr02	ELECO.r07.7AG0566160	Sobic.002G129200
Ecoracana	OsativaKitaake	6A	Chr6	ELECO.r07.6AG0530870	OsKitaake06g159200
Ecoracana	Sbicolor	1A	Chr03	ELECO.r07.1AG0010910	Sobic.003G055700
Ecoracana	OsativaKitaake	8A	Chr8	ELECO.r07.8AG0639200	OsKitaake08g221600
Ecoracana	Sbicolor	3A	Chr01	ELECO.r07.3AG0209440	Sobic.001G024500
Ecoracana	Sbicolor	3A	Chr01	ELECO.r07.3AG0250600	Sobic.001G351800
Ecoracana	Sbicolor	4A	Chr06	ELECO.r07.4AG0313950	Sobic.006G115800
Ecoracana	Sbicolor	6A	Chr02	ELECO.r07.6AG0533030	Sobic.002G178800
Ecoracana	Sbicolor	3A	Chr01	ELECO.r07.3AG0214500	Sobic.001G076900
Ecoracana	Sbicolor	5A	Chr09	ELECO.r07.5AG0362710	Sobic.009G236400
Ecoracana	OsativaKitaake	1A	Chr1	ELECO.r07.1AG0032160	OsKitaake01g315200
Ecoracana	OsativaKitaake	1A	Chr1	ELECO.r07.1AG0015300	OsKitaake01g153300
Ecoracana	Sbicolor	2A	Chr04	ELECO.r07.2AG0099440	Sobic.004G010700
Ecoracana	OsativaKitaake	5A	Chr5	ELECO.r07.5AG0361810	OsKitaake05g277500
Ecoracana	OsativaKitaake	4A	Chr4	ELECO.r07.4AG0317690	OsKitaake04g130500
Ecoracana	OsativaKitaake	3A	Chr3	ELECO.r07.3AG0232840	OsKitaake03g030100
Ecoracana	OsativaKitaake	9A	Chr11	ELECO.r07.9AG0670840	OsKitaake11g053700
Ecoracana	OsativaKitaake	3A	Chr3	ELECO.r07.3AG0238110	OsKitaake03g082200
Ecoracana	Sbicolor	7A	Chr02	ELECO.r07.7AG0577910	Sobic.002G380600
Ecoracana	OsativaKitaake	6A	Chr6	ELECO.r07.6AG0510070	OsKitaake06g047100
Ecoracana	OsativaKitaake	2A	Chr10	ELECO.r07.2AG0120730	OsKitaake10g037100
Ecoracana	Sbicolor	1A	Chr03	ELECO.r07.1AG0032180	Sobic.003G287300
Ecoracana	Sbicolor	2A	Chr04	ELECO.r07.2AG0143440	Sobic.004G259700
Ecoracana	Sbicolor	7A	Chr02	ELECO.r07.7AG0555760	Sobic.002G035700
Ecoracana	Sbicolor	4A	Chr06	ELECO.r07.4AG0300300	Sobic.006G257100
Ecoracana	OsativaKitaake	3A	Chr3	ELECO.r07.3AG0250480	OsKitaake03g200700
Ecoracana	OsativaKitaake	8A	Chr8	ELECO.r07.8AG0622310	OsKitaake08g072650
Ecoracana	Sbicolor	1A	Chr03	ELECO.r07.1AG0044910	Sobic.003G408700
Ecoracana	Sbicolor	6A	Chr10	ELECO.r07.6AG0509730	Sobic.010G046400
Ecoracana	Sbicolor	1A	Chr03	ELECO.r07.1AG0011060	Sobic.003G054200
Ecoracana	Sbicolor	5A	Chr09	ELECO.r07.5AG0401800	Sobic.009G076900
Ecoracana	OsativaKitaake	1A	Chr1	ELECO.r07.1AG0048170	OsKitaake01g489900
Ecoracana	OsativaKitaake	5A	Chr12	ELECO.r07.5AG0390350	OsKitaake12g116100
Ecoracana	OsativaKitaake	5A	Chr5	ELECO.r07.5AG0409050	OsKitaake05g000800
Ecoracana	OsativaKitaake	9A	Chr11	ELECO.r07.9AG0670820	OsKitaake11g053900
Ecoracana	Sbicolor	1A	Chr03	ELECO.r07.1AG0023870	Sobic.003G214500
Ecoracana	OsativaKitaake	9A	Chr11	ELECO.r07.9AG0682750	OsKitaake11g187800
Ecoracana	Sbicolor	1A	Chr03	ELECO.r07.1AG0042320	Sobic.003G380300
Ecoracana	Sbicolor	7A	Chr02	ELECO.r07.7AG0564890	Sobic.002G119500
Ecoracana	Sbicolor	5A	Chr08	ELECO.r07.5AG0380160	Sobic.008G017000
Ecoracana	OsativaKitaake	5A	Chr12	ELECO.r07.5AG0383480	OsKitaake12g054200
Ecoracana	Sbicolor	4A	Chr06	ELECO.r07.4AG0318000	Sobic.006G076800
Ecoracana	Sbicolor	5A	Chr09	ELECO.r07.5AG0365870	Sobic.009G205200
Ecoracana	OsativaKitaake	7A	Chr7	ELECO.r07.7AG0573330	OsKitaake07g196700
Ecoracana	Sbicolor	2A	Chr04	ELECO.r07.2AG0146680	Sobic.004G307000
Ecoracana	Sbicolor	5A	Chr08	ELECO.r07.5AG0390080	Sobic.008G095500
Ecoracana	OsativaKitaake	4A	Chr4	ELECO.r07.4AG0313410	OsKitaake04g171100
Ecoracana	OsativaKitaake	7A	Chr7	ELECO.r07.7AG0566070	OsKitaake07g133000
Ecoracana	Sbicolor	7A	Chr02	ELECO.r07.7AG0575140	Sobic.002G360000
Ecoracana	OsativaKitaake	1A	Chr1	ELECO.r07.1AG0015070	OsKitaake01g148900
Ecoracana	Sbicolor	5A	Chr09	ELECO.r07.5AG0361210	Sobic.009G253500
Ecoracana	OsativaKitaake	4A	Chr4	ELECO.r07.4AG0309150	OsKitaake04g209100
Ecoracana	Sbicolor	7A	Chr02	ELECO.r07.7AG0576420	Sobic.002G369800
Ecoracana	Sbicolor	1A	Chr03	ELECO.r07.1AG0001310	Sobic.003G012600
Ecoracana	OsativaKitaake	5A	Chr12	ELECO.r07.5AG0396160	OsKitaake12g195600
Ecoracana	Sbicolor	2A	Chr04	ELECO.r07.2AG0138230	Sobic.004G223100
Ecoracana	OsativaKitaake	1A	Chr1	ELECO.r07.1AG0022630	OsKitaake01g224900
Ecoracana	Sbicolor	2A	Chr04	ELECO.r07.2AG0150620	Sobic.004G347300
Ecoracana	Sbicolor	4A	Chr06	ELECO.r07.4AG0306200	Sobic.006G192800
Ecoracana	OsativaKitaake	5A	Chr12	ELECO.r07.5AG0395640	OsKitaake12g190400
Ecoracana	Sbicolor	6A	Chr10	ELECO.r07.6AG0515460	Sobic.010G100600
Ecoracana	OsativaKitaake	2A	Chr2	ELECO.r07.2AG0143750	OsKitaake02g313200
Ecoracana	Sbicolor	7A	Chr02	ELECO.r07.7AG0571760	Sobic.002G335000
Ecoracana	Sbicolor	5A	Chr09	ELECO.r07.5AG0368960	Sobic.009G177700
Ecoracana	Sbicolor	6A	Chr10	ELECO.r07.6AG0546820	Sobic.010G212350
Ecoracana	Sbicolor	1A	Chr03	ELECO.r07.1AG0033450	Sobic.003G297500
Ecoracana	Sbicolor	6A	Chr02	ELECO.r07.6AG0519930	Sobic.002G151400
Ecoracana	OsativaKitaake	5A	Chr5	ELECO.r07.5AG0366150	OsKitaake05g230800
Ecoracana	Sbicolor	1A	Chr03	ELECO.r07.1AG0033860	Sobic.003G302000
Ecoracana	Sbicolor	3A	Chr01	ELECO.r07.3AG0237040	Sobic.001G472500
Ecoracana	OsativaKitaake	1A	Chr1	ELECO.r07.1AG0026420	OsKitaake01g256300
Ecoracana	OsativaKitaake	5A	Chr12	ELECO.r07.5AG0389270	OsKitaake12g116300
Ecoracana	OsativaKitaake	9A	Chr11	ELECO.r07.9AG0685330	OsKitaake11g169700
Ecoracana	Sbicolor	3A	Chr01	ELECO.r07.3AG0229310	Sobic.001G328500
Ecoracana	Sbicolor	1A	Chr03	ELECO.r07.1AG0007720	Sobic.003G092900
Ecoracana	Sbicolor	6A	Chr10	ELECO.r07.6AG0530470	Sobic.010G148400
Ecoracana	OsativaKitaake	4A	Chr4	ELECO.r07.4AG0301700	OsKitaake04g285500
Ecoracana	Sbicolor	2A	Chr04	ELECO.r07.2AG0104560	Sobic.004G074600
Ecoracana	Sbicolor	5A	Chr08	ELECO.r07.5AG0384820	Sobic.008G070200
Ecoracana	OsativaKitaake	4A	Chr4	ELECO.r07.4AG0301760	OsKitaake04g284600
Ecoracana	Sbicolor	3A	Chr01	ELECO.r07.3AG0236610	Sobic.001G477200
Ecoracana	Sbicolor	2A	Chr01	ELECO.r07.2AG0117040	Sobic.001G294600
Ecoracana	OsativaKitaake	6A	Chr9	ELECO.r07.6AG0539310	OsKitaake09g142500
Ecoracana	OsativaKitaake	6A	Chr9	ELECO.r07.6AG0533740	OsKitaake09g084366
Ecoracana	Sbicolor	5A	Chr09	ELECO.r07.5AG0369510	Sobic.009G173400
Ecoracana	Sbicolor	2A	Chr01	ELECO.r07.2AG0113490	Sobic.001G197200
Ecoracana	OsativaKitaake	1A	Chr1	ELECO.r07.1AG0026610	OsKitaake01g261200
Ecoracana	OsativaKitaake	7A	Chr7	ELECO.r07.7AG0582520	OsKitaake07g281000
Ecoracana	Sbicolor	2A	Chr04	ELECO.r07.2AG0109550	Sobic.004G128600
Ecoracana	Sbicolor	2A	Chr04	ELECO.r07.2AG0107840	Sobic.004G109800
Ecoracana	Sbicolor	5A	Chr09	ELECO.r07.5AG0373430	Sobic.009G135900
Ecoracana	OsativaKitaake	8A	Chr8	ELECO.r07.8AG0629770	OsKitaake08g150300
Ecoracana	Sbicolor	2A	Chr04	ELECO.r07.2AG0142650	Sobic.004G266100
Ecoracana	Sbicolor	8A	Chr07	ELECO.r07.8AG0641250	Sobic.007G165300
Ecoracana	Sbicolor	7A	Chr02	ELECO.r07.7AG0563410	Sobic.002G110300
Ecoracana	OsativaKitaake	1A	Chr1	ELECO.r07.1AG0038690	OsKitaake01g387600
Ecoracana	OsativaKitaake	6A	Chr6	ELECO.r07.6AG0515720	OsKitaake06g102000
Ecoracana	Sbicolor	8A	Chr07	ELECO.r07.8AG0619950	Sobic.007G077466
Ecoracana	OsativaKitaake	5A	Chr12	ELECO.r07.5AG0384880	OsKitaake12g065500
Ecoracana	OsativaKitaake	5A	Chr5	ELECO.r07.5AG0404270	OsKitaake05g042000
Ecoracana	Sbicolor	9A	Chr05	ELECO.r07.9AG0692190	Sobic.005G208700
Ecoracana	OsativaKitaake	3A	Chr3	ELECO.r07.3AG0212330	OsKitaake03g379000
Ecoracana	Sbicolor	4A	Chr06	ELECO.r07.4AG0324850	Sobic.006G032700
Ecoracana	Sbicolor	9A	Chr05	ELECO.r07.9AG0683840	Sobic.005G183500
Ecoracana	Sbicolor	6A	Chr02	ELECO.r07.6AG0539550	Sobic.002G246200
Ecoracana	OsativaKitaake	4A	Chr4	ELECO.r07.4AG0321230	OsKitaake04g098700
Ecoracana	Sbicolor	6A	Chr02	ELECO.r07.6AG0528480	Sobic.002G274400
Ecoracana	OsativaKitaake	3A	Chr3	ELECO.r07.3AG0226250	OsKitaake03g250800
Ecoracana	Sbicolor	1A	Chr03	ELECO.r07.1AG0043970	Sobic.003G398600
Ecoracana	Sbicolor	6A	Chr10	ELECO.r07.6AG0506340	Sobic.010G008800
Ecoracana	Sbicolor	7A	Chr02	ELECO.r07.7AG0565300	Sobic.002G117100
Ecoracana	OsativaKitaake	6A	Chr9	ELECO.r07.6AG0534060	OsKitaake09g101200
Ecoracana	Sbicolor	2A	Chr04	ELECO.r07.2AG0102030	Sobic.004G046400
Ecoracana	Sbicolor	2A	Chr01	ELECO.r07.2AG0126790	Sobic.001G229200
Ecoracana	OsativaKitaake	6A	Chr6	ELECO.r07.6AG0549380	OsKitaake06g269100
Ecoracana	OsativaKitaake	3A	Chr3	ELECO.r07.3AG0243900	OsKitaake03g136000
Ecoracana	Sbicolor	1A	Chr03	ELECO.r07.1AG0038260	Sobic.003G339800
Ecoracana	Sbicolor	3A	Chr01	ELECO.r07.3AG0245090	Sobic.001G399600
Ecoracana	OsativaKitaake	1A	Chr1	ELECO.r07.1AG0040940	OsKitaake01g410500
Ecoracana	OsativaKitaake	2A	Chr10	ELECO.r07.2AG0124170	OsKitaake10g093600
Ecoracana	OsativaKitaake	2A	Chr2	ELECO.r07.2AG0105460	OsKitaake02g080300
Ecoracana	Sbicolor	3A	Chr01	ELECO.r07.3AG0246710	Sobic.001G386600
Ecoracana	Sbicolor	4A	Chr06	ELECO.r07.4AG0310390	Sobic.006G149200
Ecoracana	OsativaKitaake	6A	Chr9	ELECO.r07.6AG0527850	OsKitaake09g181701
Ecoracana	Sbicolor	2A	Chr04	ELECO.r07.2AG0104820	Sobic.004G077500
Ecoracana	Sbicolor	1A	Chr03	ELECO.r07.1AG0004120	Sobic.003G127900
Ecoracana	OsativaKitaake	1A	Chr1	ELECO.r07.1AG0030900	OsKitaake01g300100
Ecoracana	OsativaKitaake	6A	Chr9	ELECO.r07.6AG0523920	OsKitaake09g209300
Ecoracana	Sbicolor	7A	Chr02	ELECO.r07.7AG0577370	Sobic.002G376000
Ecoracana	OsativaKitaake	1A	Chr1	ELECO.r07.1AG0039030	OsKitaake01g391300
Ecoracana	OsativaKitaake	7A	Chr7	ELECO.r07.7AG0555140	OsKitaake07g028100
Ecoracana	OsativaKitaake	7A	Chr7	ELECO.r07.7AG0560790	OsKitaake07g076600
Ecoracana	Sbicolor	4A	Chr06	ELECO.r07.4AG0312850	Sobic.006G127900
Ecoracana	Sbicolor	1A	Chr03	ELECO.r07.1AG0031030	Sobic.003G276000
Ecoracana	Sbicolor	2A	Chr04	ELECO.r07.2AG0106920	Sobic.004G101000
Ecoracana	Sbicolor	6A	Chr02	ELECO.r07.6AG0532860	Sobic.002G176300
Ecoracana	Sbicolor	6A	Chr02	ELECO.r07.6AG0523960	Sobic.002G144275
Ecoracana	OsativaKitaake	8A	Chr8	ELECO.r07.8AG0632690	OsKitaake08g171400
Ecoracana	Sbicolor	4A	Chr06	ELECO.r07.4AG0311830	Sobic.006G136200
Ecoracana	Sbicolor	4A	Chr06	ELECO.r07.4AG0310170	Sobic.006G151001
Ecoracana	Sbicolor	6A	Chr10	ELECO.r07.6AG0547110	Sobic.010G216400
Ecoracana	OsativaKitaake	8A	Chr8	ELECO.r07.8AG0633070	OsKitaake08g176000
Ecoracana	Sbicolor	6A	Chr10	ELECO.r07.6AG0549520	Sobic.010G247100
Ecoracana	Sbicolor	9A	Chr05	ELECO.r07.9AG0670610	Sobic.005G076500
Ecoracana	OsativaKitaake	2A	Chr2	ELECO.r07.2AG0139720	OsKitaake02g273900
Ecoracana	OsativaKitaake	8A	Chr8	ELECO.r07.8AG0628010	OsKitaake08g134300
Ecoracana	Sbicolor	5A	Chr09	ELECO.r07.5AG0363570	Sobic.009G229000
Ecoracana	OsativaKitaake	3A	Chr3	ELECO.r07.3AG0245750	OsKitaake03g152900
Ecoracana	Sbicolor	5A	Chr08	ELECO.r07.5AG0394310	Sobic.008G132800
Ecoracana	OsativaKitaake	7A	Chr7	ELECO.r07.7AG0577620	OsKitaake07g233700
Ecoracana	Sbicolor	2A	Chr04	ELECO.r07.2AG0134030	Sobic.004G177500
Ecoracana	Sbicolor	6A	Chr02	ELECO.r07.6AG0527880	Sobic.002G280800
Ecoracana	OsativaKitaake	2A	Chr10	ELECO.r07.2AG0118060	OsKitaake10g198400
Ecoracana	Sbicolor	8A	Chr07	ELECO.r07.8AG0629150	Sobic.007G122600
Ecoracana	Sbicolor	6A	Chr02	ELECO.r07.6AG0533340	Sobic.002G181600
Ecoracana	OsativaKitaake	7A	Chr7	ELECO.r07.7AG0564520	OsKitaake07g119800
Ecoracana	OsativaKitaake	5A	Chr5	ELECO.r07.5AG0362190	OsKitaake05g274000
Ecoracana	OsativaKitaake	9A	Chr11	ELECO.r07.9AG0676420	OsKitaake11g095300
Ecoracana	Sbicolor	5A	Chr09	ELECO.r07.5AG0363910	Sobic.009G225000
Ecoracana	Sbicolor	7A	Chr02	ELECO.r07.7AG0562900	Sobic.002G105200
Ecoracana	Sbicolor	8A	Chr07	ELECO.r07.8AG0641260	Sobic.007G165100
Ecoracana	OsativaKitaake	2A	Chr10	ELECO.r07.2AG0119030	OsKitaake10g011200
Ecoracana	OsativaKitaake	4A	Chr4	ELECO.r07.4AG0327470	OsKitaake04g007800
Ecoracana	Sbicolor	2A	Chr04	ELECO.r07.2AG0146700	Sobic.004G307200
Ecoracana	Sbicolor	6A	Chr10	ELECO.r07.6AG0506280	Sobic.010G008300
Ecoracana	Sbicolor	7A	Chr02	ELECO.r07.7AG0577250	Sobic.002G375200
Ecoracana	OsativaKitaake	4A	Chr4	ELECO.r07.4AG0314030	OsKitaake04g162600
Ecoracana	OsativaKitaake	5A	Chr5	ELECO.r07.5AG0409000	OsKitaake05g001200
Ecoracana	Sbicolor	4A	Chr06	ELECO.r07.4AG0307790	Sobic.006G174725
Ecoracana	OsativaKitaake	1A	Chr1	ELECO.r07.1AG0002570	OsKitaake01g074800
Ecoracana	Sbicolor	6A	Chr10	ELECO.r07.6AG0520420	Sobic.010G140600
Ecoracana	Sbicolor	5A	Chr09	ELECO.r07.5AG0362040	Sobic.009G243100
Ecoracana	OsativaKitaake	6A	Chr6	ELECO.r07.6AG0524640	OsKitaake06g140700
Ecoracana	OsativaKitaake	5A	Chr5	ELECO.r07.5AG0363750	OsKitaake05g258100
Ecoracana	Sbicolor	1A	Chr03	ELECO.r07.1AG0006660	Sobic.003G102300
Ecoracana	Sbicolor	4A	Chr06	ELECO.r07.4AG0317670	Sobic.006G080200
Ecoracana	OsativaKitaake	9A	Chr11	ELECO.r07.9AG0685730	OsKitaake11g163400
Ecoracana	OsativaKitaake	9A	Chr11	ELECO.r07.9AG0687500	OsKitaake11g146000
Ecoracana	Sbicolor	3A	Chr01	ELECO.r07.3AG0235360	Sobic.001G489500
Ecoracana	Sbicolor	5A	Chr05	ELECO.r07.5AG0379830	Sobic.005G032600
Ecoracana	OsativaKitaake	1A	Chr1	ELECO.r07.1AG0014460	OsKitaake01g146000
Ecoracana	OsativaKitaake	5A	Chr12	ELECO.r07.5AG0384740	OsKitaake12g062900
Ecoracana	OsativaKitaake	7A	Chr7	ELECO.r07.7AG0579230	OsKitaake07g247600
Ecoracana	OsativaKitaake	9A	Chr11	ELECO.r07.9AG0682170	OsKitaake11g114800
Ecoracana	Sbicolor	6A	Chr02	ELECO.r07.6AG0536270	Sobic.002G214300
Ecoracana	OsativaKitaake	6A	Chr9	ELECO.r07.6AG0523490	OsKitaake09g016500
Ecoracana	Sbicolor	1A	Chr03	ELECO.r07.1AG0035610	Sobic.003G316100
Ecoracana	Sbicolor	2A	Chr04	ELECO.r07.2AG0147850	Sobic.004G316900
Ecoracana	Sbicolor	8A	Chr07	ELECO.r07.8AG0631630	Sobic.007G134100
Ecoracana	Sbicolor	6A	Chr10	ELECO.r07.6AG0517390	Sobic.010G118700
Ecoracana	Sbicolor	5A	Chr09	ELECO.r07.5AG0367400	Sobic.009G191900
Ecoracana	Sbicolor	3A	Chr01	ELECO.r07.3AG0239880	Sobic.001G445800
Ecoracana	Sbicolor	7A	Chr02	ELECO.r07.7AG0553220	Sobic.002G016700
Ecoracana	OsativaKitaake	1A	Chr1	ELECO.r07.1AG0044160	OsKitaake01g445600
Ecoracana	Sbicolor	2A	Chr04	ELECO.r07.2AG0133890	Sobic.004G176100
Ecoracana	OsativaKitaake	2A	Chr2	ELECO.r07.2AG0139980	OsKitaake02g276900
Ecoracana	OsativaKitaake	2A	Chr2	ELECO.r07.2AG0136710	OsKitaake02g240200
Ecoracana	Sbicolor	6A	Chr10	ELECO.r07.6AG0517430	Sobic.010G119200
Ecoracana	Sbicolor	7A	Chr02	ELECO.r07.7AG0561900	Sobic.002G091700
Ecoracana	Sbicolor	7A	Chr02	ELECO.r07.7AG0563590	Sobic.002G111600
Ecoracana	OsativaKitaake	1A	Chr1	ELECO.r07.1AG0000860	OsKitaake01g091100
Ecoracana	OsativaKitaake	4A	Chr4	ELECO.r07.4AG0308500	OsKitaake04g214600
Ecoracana	Sbicolor	1A	Chr03	ELECO.r07.1AG0011580	Sobic.003G049000
Ecoracana	Sbicolor	3A	Chr01	ELECO.r07.3AG0240580	Sobic.001G439900
Ecoracana	OsativaKitaake	4A	Chr4	ELECO.r07.4AG0300070	OsKitaake04g302400
Ecoracana	Sbicolor	6A	Chr10	ELECO.r07.6AG0547620	Sobic.010G221500
Ecoracana	OsativaKitaake	5A	Chr5	ELECO.r07.5AG0361940	OsKitaake05g275900
Ecoracana	Sbicolor	6A	Chr02	ELECO.r07.6AG0533490	Sobic.002G183900
Ecoracana	Sbicolor	2A	Chr04	ELECO.r07.2AG0146310	Sobic.004G229700
Ecoracana	OsativaKitaake	9A	Chr11	ELECO.r07.9AG0675650	OsKitaake11g040800
Ecoracana	OsativaKitaake	3A	Chr3	ELECO.r07.3AG0222380	OsKitaake03g284000
Ecoracana	Sbicolor	4A	Chr06	ELECO.r07.4AG0319250	Sobic.006G058666
Ecoracana	Sbicolor	5A	Chr09	ELECO.r07.5AG0368730	Sobic.009G180300
Ecoracana	Sbicolor	5A	Chr09	ELECO.r07.5AG0402090	Sobic.009G072600
Ecoracana	OsativaKitaake	1A	Chr1	ELECO.r07.1AG0027470	OsKitaake01g269100
Ecoracana	OsativaKitaake	9A	Chr11	ELECO.r07.9AG0679830	OsKitaake11g088000
Ecoracana	Sbicolor	6A	Chr02	ELECO.r07.6AG0531400	Sobic.002G161900
Ecoracana	OsativaKitaake	3A	Chr3	ELECO.r07.3AG0226200	OsKitaake03g238200
Ecoracana	Sbicolor	2A	Chr04	ELECO.r07.2AG0139120	Sobic.004G301300
Ecoracana	Sbicolor	4A	Chr06	ELECO.r07.4AG0306020	Sobic.006G194900
Ecoracana	Sbicolor	4A	Chr06	ELECO.r07.4AG0324200	Sobic.006G036400
Ecoracana	OsativaKitaake	5A	Chr5	ELECO.r07.5AG0376120	OsKitaake05g135100
Ecoracana	Sbicolor	7A	Chr02	ELECO.r07.7AG0565640	Sobic.002G126000
Ecoracana	Sbicolor	5A	Chr09	ELECO.r07.5AG0362030	Sobic.009G243200
Ecoracana	Sbicolor	4A	Chr06	ELECO.r07.4AG0303460	Sobic.006G220700
Ecoracana	Sbicolor	5A	Chr08	ELECO.r07.5AG0383920	Sobic.008G074200
Ecoracana	OsativaKitaake	2A	Chr10	ELECO.r07.2AG0127850	OsKitaake10g131200
Ecoracana	Sbicolor	1A	Chr03	ELECO.r07.1AG0023620	Sobic.003G212000
Ecoracana	Sbicolor	2A	Chr01	ELECO.r07.2AG0120610	Sobic.001G261420
Ecoracana	OsativaKitaake	1A	Chr1	ELECO.r07.1AG0031010	OsKitaake01g301600
Ecoracana	OsativaKitaake	6A	Chr9	ELECO.r07.6AG0531500	OsKitaake09g036500
Ecoracana	Sbicolor	8A	Chr07	ELECO.r07.8AG0637710	Sobic.007G200400
Ecoracana	Sbicolor	2A	Chr04	ELECO.r07.2AG0105300	Sobic.004G071500
Ecoracana	Sbicolor	3A	Chr01	ELECO.r07.3AG0214100	Sobic.001G073000
Ecoracana	Sbicolor	3A	Chr01	ELECO.r07.3AG0214310	Sobic.001G075800
Ecoracana	Sbicolor	8A	Chr07	ELECO.r07.8AG0617850	Sobic.007G037800
Ecoracana	OsativaKitaake	3A	Chr3	ELECO.r07.3AG0217600	OsKitaake03g325900
Ecoracana	OsativaKitaake	8A	Chr8	ELECO.r07.8AG0633100	OsKitaake08g176100
Ecoracana	OsativaKitaake	5A	Chr12	ELECO.r07.5AG0388840	OsKitaake12g111500
Ecoracana	OsativaKitaake	5A	Chr12	ELECO.r07.5AG0384590	OsKitaake12g062200
Ecoracana	Sbicolor	2A	Chr04	ELECO.r07.2AG0139890	Sobic.004G293800
Ecoracana	Sbicolor	6A	Chr02	ELECO.r07.6AG0529180	Sobic.002G268600
Ecoracana	OsativaKitaake	6A	Chr6	ELECO.r07.6AG0517570	OsKitaake06g118600
Ecoracana	OsativaKitaake	5A	Chr11	ELECO.r07.5AG0379940	OsKitaake11g022600
Ecoracana	OsativaKitaake	6A	Chr6	ELECO.r07.6AG0509260	OsKitaake06g038300
Ecoracana	OsativaKitaake	6A	Chr6	ELECO.r07.6AG0551440	OsKitaake06g291100
Ecoracana	OsativaKitaake	7A	Chr7	ELECO.r07.7AG0563920	OsKitaake07g112400
Ecoracana	OsativaKitaake	4A	Chr4	ELECO.r07.4AG0305540	OsKitaake04g245100
Ecoracana	Sbicolor	4A	Chr06	ELECO.r07.4AG0300640	Sobic.006G253801
Ecoracana	Sbicolor	3A	Chr01	ELECO.r07.3AG0218730	Sobic.001G114100
Ecoracana	Sbicolor	2A	Chr04	ELECO.r07.2AG0141810	Sobic.004G273550
Ecoracana	Sbicolor	5A	Chr09	ELECO.r07.5AG0366610	Sobic.009G198300
Ecoracana	OsativaKitaake	6A	Chr6	ELECO.r07.6AG0508620	OsKitaake06g033200
Ecoracana	Sbicolor	2A	Chr04	ELECO.r07.2AG0135320	Sobic.004G193100
Ecoracana	OsativaKitaake	4A	Chr4	ELECO.r07.4AG0321900	OsKitaake04g087300
Ecoracana	Sbicolor	6A	Chr10	ELECO.r07.6AG0519190	Sobic.010G132500
Ecoracana	Sbicolor	8A	Chr07	ELECO.r07.8AG0618510	Sobic.007G052300
Ecoracana	OsativaKitaake	6A	Chr6	ELECO.r07.6AG0506790	OsKitaake06g016500
Ecoracana	OsativaKitaake	2A	Chr10	ELECO.r07.2AG0114370	OsKitaake10g161300
Ecoracana	Sbicolor	2A	Chr04	ELECO.r07.2AG0133000	Sobic.004G167400
Ecoracana	Sbicolor	2A	Chr01	ELECO.r07.2AG0112370	Sobic.001G206300
Ecoracana	OsativaKitaake	5A	Chr5	ELECO.r07.5AG0377200	OsKitaake05g123700
Ecoracana	OsativaKitaake	3A	Chr3	ELECO.r07.3AG0224970	OsKitaake03g265400
Ecoracana	OsativaKitaake	3A	Chr3	ELECO.r07.3AG0234910	OsKitaake03g051000
Ecoracana	Sbicolor	5A	Chr08	ELECO.r07.5AG0393430	Sobic.008G124600
Ecoracana	Sbicolor	5A	Chr09	ELECO.r07.5AG0369400	Sobic.009G172700
Ecoracana	OsativaKitaake	2A	Chr2	ELECO.r07.2AG0151080	OsKitaake02g392500
Ecoracana	Sbicolor	1A	Chr03	ELECO.r07.1AG0012840	Sobic.003G035601
Ecoracana	Sbicolor	5A	Chr09	ELECO.r07.5AG0409010	Sobic.009G000600
Ecoracana	Sbicolor	6A	Chr02	ELECO.r07.6AG0533220	Sobic.002G180600
Ecoracana	Sbicolor	5A	Chr09	ELECO.r07.5AG0366180	Sobic.009G202400
Ecoracana	Sbicolor	5A	Chr09	ELECO.r07.5AG0362680	Sobic.009G236500
Ecoracana	Sbicolor	6A	Chr02	ELECO.r07.6AG0524930	Sobic.002G139400
Ecoracana	Sbicolor	6A	Chr02	ELECO.r07.6AG0533050	Sobic.002G178900
Ecoracana	Sbicolor	9A	Chr05	ELECO.r07.9AG0683070	Sobic.005G120800
Ecoracana	Sbicolor	6A	Chr02	ELECO.r07.6AG0528800	Sobic.002G271400
Ecoracana	Sbicolor	8A	Chr07	ELECO.r07.8AG0619240	Sobic.007G061600
Ecoracana	OsativaKitaake	8A	Chr8	ELECO.r07.8AG0618780	OsKitaake08g061100
Ecoracana	Sbicolor	2A	Chr01	ELECO.r07.2AG0118190	Sobic.001G286300
Ecoracana	Sbicolor	5A	Chr09	ELECO.r07.5AG0361950	Sobic.009G244000
Ecoracana	OsativaKitaake	4A	Chr4	ELECO.r07.4AG0315870	OsKitaake04g147601
Ecoracana	Sbicolor	5A	Chr09	ELECO.r07.5AG0369280	Sobic.009G170800
Ecoracana	Sbicolor	7A	Chr02	ELECO.r07.7AG0558290	Sobic.002G065800
Ecoracana	Sbicolor	8A	Chr07	ELECO.r07.8AG0639930	Sobic.007G177400
Ecoracana	Sbicolor	6A	Chr10	ELECO.r07.6AG0546400	Sobic.010G207600
Ecoracana	Sbicolor	7A	Chr02	ELECO.r07.7AG0554870	Sobic.002G027401
Ecoracana	Sbicolor	7A	Chr02	ELECO.r07.7AG0559230	Sobic.002G066000
Ecoracana	OsativaKitaake	8A	Chr8	ELECO.r07.8AG0628960	OsKitaake08g146400
Ecoracana	Sbicolor	3A	Chr01	ELECO.r07.3AG0230590	Sobic.001G537600
Ecoracana	Sbicolor	8A	Chr07	ELECO.r07.8AG0616490	Sobic.007G031000
Ecoracana	OsativaKitaake	2A	Chr10	ELECO.r07.2AG0123940	OsKitaake10g091600
Ecoracana	Sbicolor	2A	Chr01	ELECO.r07.2AG0118700	Sobic.001G280900
Ecoracana	Sbicolor	3A	Chr01	ELECO.r07.3AG0241620	Sobic.001G432000
Ecoracana	Sbicolor	1A	Chr03	ELECO.r07.1AG0001630	Sobic.003G016100
Ecoracana	Sbicolor	6A	Chr02	ELECO.r07.6AG0533190	Sobic.002G180200
Ecoracana	OsativaKitaake	2A	Chr2	ELECO.r07.2AG0102010	OsKitaake02g042851
Ecoracana	OsativaKitaake	6A	Chr6	ELECO.r07.6AG0530780	OsKitaake06g141500
Ecoracana	Sbicolor	4A	Chr06	ELECO.r07.4AG0307710	Sobic.006G176100
Ecoracana	Sbicolor	6A	Chr02	ELECO.r07.6AG0538480	Sobic.002G235300
Ecoracana	OsativaKitaake	5A	Chr5	ELECO.r07.5AG0361930	OsKitaake05g276100
Ecoracana	OsativaKitaake	9A	Chr11	ELECO.r07.9AG0671150	OsKitaake11g052300
Ecoracana	Sbicolor	2A	Chr04	ELECO.r07.2AG0151120	Sobic.004G351500
Ecoracana	Sbicolor	5A	Chr09	ELECO.r07.5AG0361920	Sobic.009G244600
Ecoracana	OsativaKitaake	1A	Chr1	ELECO.r07.1AG0007900	OsKitaake01g016000
Ecoracana	Sbicolor	7A	Chr02	ELECO.r07.7AG0563680	Sobic.002G116600
Ecoracana	OsativaKitaake	2A	Chr10	ELECO.r07.2AG0114330	OsKitaake10g163901
Ecoracana	OsativaKitaake	2A	Chr2	ELECO.r07.2AG0103390	OsKitaake02g059900
Ecoracana	OsativaKitaake	4A	Chr4	ELECO.r07.4AG0323360	OsKitaake04g069700
Ecoracana	OsativaKitaake	5A	Chr5	ELECO.r07.5AG0361410	OsKitaake05g288800
Ecoracana	Sbicolor	6A	Chr02	ELECO.r07.6AG0529960	Sobic.002G264000
Ecoracana	OsativaKitaake	1A	Chr1	ELECO.r07.1AG0031820	OsKitaake01g310800
Ecoracana	Sbicolor	7A	Chr02	ELECO.r07.7AG0563530	Sobic.002G111300
Ecoracana	Sbicolor	2A	Chr04	ELECO.r07.2AG0144310	Sobic.004G251000
Ecoracana	Sbicolor	4A	Chr06	ELECO.r07.4AG0301160	Sobic.006G253500
Ecoracana	OsativaKitaake	2A	Chr10	ELECO.r07.2AG0125060	OsKitaake10g099000
Ecoracana	OsativaKitaake	1A	Chr1	ELECO.r07.1AG0029430	OsKitaake01g284700
Ecoracana	OsativaKitaake	2A	Chr10	ELECO.r07.2AG0123800	OsKitaake10g090300
Ecoracana	OsativaKitaake	2A	Chr2	ELECO.r07.2AG0137040	OsKitaake02g247000
Ecoracana	OsativaKitaake	9A	Chr11	ELECO.r07.9AG0685720	OsKitaake11g163700
Ecoracana	Sbicolor	5A	Chr08	ELECO.r07.5AG0387220	Sobic.008G088300
Ecoracana	Sbicolor	3A	Chr01	ELECO.r07.3AG0227310	Sobic.001G179300
Ecoracana	OsativaKitaake	8A	Chr8	ELECO.r07.8AG0640590	OsKitaake08g247800
Ecoracana	Sbicolor	6A	Chr10	ELECO.r07.6AG0514950	Sobic.010G095500
Ecoracana	OsativaKitaake	7A	Chr7	ELECO.r07.7AG0577890	OsKitaake07g234700
Ecoracana	Sbicolor	1A	Chr03	ELECO.r07.1AG0046120	Sobic.003G420700
Ecoracana	OsativaKitaake	3A	Chr3	ELECO.r07.3AG0212300	OsKitaake03g376100
Ecoracana	Sbicolor	8A	Chr07	ELECO.r07.8AG0621680	Sobic.007G063500
Ecoracana	OsativaKitaake	4A	Chr4	ELECO.r07.4AG0306050	OsKitaake04g240100
Ecoracana	OsativaKitaake	8A	Chr8	ELECO.r07.8AG0621600	OsKitaake08g067500
Ecoracana	Sbicolor	1A	Chr03	ELECO.r07.1AG0011660	Sobic.003G048000
Ecoracana	Sbicolor	6A	Chr10	ELECO.r07.6AG0509200	Sobic.010G042100
Ecoracana	OsativaKitaake	5A	Chr12	ELECO.r07.5AG0392240	OsKitaake12g145700
Ecoracana	Sbicolor	7A	Chr02	ELECO.r07.7AG0576270	Sobic.002G368901
Ecoracana	Sbicolor	5A	Chr09	ELECO.r07.5AG0362740	Sobic.009G236000
Ecoracana	OsativaKitaake	3A	Chr3	ELECO.r07.3AG0234260	OsKitaake03g045000
Ecoracana	Sbicolor	4A	Chr06	ELECO.r07.4AG0311650	Sobic.006G137900
Ecoracana	Sbicolor	8A	Chr07	ELECO.r07.8AG0636800	Sobic.007G208500
Ecoracana	OsativaKitaake	1A	Chr1	ELECO.r07.1AG0016090	OsKitaake01g159900
Ecoracana	Sbicolor	2A	Chr04	ELECO.r07.2AG0107800	Sobic.004G109600
Ecoracana	OsativaKitaake	4A	Chr4	ELECO.r07.4AG0320360	OsKitaake04g105600
Ecoracana	OsativaKitaake	1A	Chr1	ELECO.r07.1AG0009990	OsKitaake01g037200
Ecoracana	OsativaKitaake	1A	Chr1	ELECO.r07.1AG0018620	OsKitaake01g180300
Ecoracana	OsativaKitaake	4A	Chr4	ELECO.r07.4AG0298060	OsKitaake04g323000
Ecoracana	OsativaKitaake	5A	Chr5	ELECO.r07.5AG0401280	OsKitaake05g091800
Ecoracana	Sbicolor	8A	Chr07	ELECO.r07.8AG0637260	Sobic.007G205400
Ecoracana	OsativaKitaake	6A	Chr9	ELECO.r07.6AG0522240	OsKitaake09g021300
Ecoracana	OsativaKitaake	7A	Chr7	ELECO.r07.7AG0566140	OsKitaake07g133400
Ecoracana	Sbicolor	4A	Chr06	ELECO.r07.4AG0304890	Sobic.006G205200
Ecoracana	Sbicolor	6A	Chr10	ELECO.r07.6AG0518310	Sobic.010G125400
Ecoracana	OsativaKitaake	2A	Chr10	ELECO.r07.2AG0118890	OsKitaake10g001800
Ecoracana	Sbicolor	3A	Chr01	ELECO.r07.3AG0232000	Sobic.001G523000
Ecoracana	Sbicolor	2A	Chr04	ELECO.r07.2AG0135560	Sobic.004G196000
Ecoracana	OsativaKitaake	6A	Chr6	ELECO.r07.6AG0508720	OsKitaake06g033700
Ecoracana	Sbicolor	2A	Chr04	ELECO.r07.2AG0104790	Sobic.004G077200
Ecoracana	Sbicolor	4A	Chr06	ELECO.r07.4AG0320300	Sobic.006G050700
Ecoracana	OsativaKitaake	9A	Chr11	ELECO.r07.9AG0681580	OsKitaake11g092400
Ecoracana	Sbicolor	1A	Chr03	ELECO.r07.1AG0045160	Sobic.003G411600
Ecoracana	Sbicolor	2A	Chr04	ELECO.r07.2AG0101000	Sobic.004G033800
Ecoracana	Sbicolor	8A	Chr07	ELECO.r07.8AG0629190	Sobic.007G118800
Ecoracana	OsativaKitaake	9A	Chr11	ELECO.r07.9AG0689860	OsKitaake11g200900
Ecoracana	Sbicolor	9A	Chr05	ELECO.r07.9AG0687120	Sobic.005G133300
Ecoracana	OsativaKitaake	8A	Chr8	ELECO.r07.8AG0614920	OsKitaake08g005000
Ecoracana	Sbicolor	7A	Chr02	ELECO.r07.7AG0556290	Sobic.002G039900
Ecoracana	Sbicolor	7A	Chr02	ELECO.r07.7AG0569270	Sobic.002G318501
Ecoracana	OsativaKitaake	9A	Chr11	ELECO.r07.9AG0684280	OsKitaake11g177900
Ecoracana	Sbicolor	4A	Chr06	ELECO.r07.4AG0298850	Sobic.006G273600
Ecoracana	Sbicolor	4A	Chr06	ELECO.r07.4AG0321960	Sobic.006G035700
Ecoracana	OsativaKitaake	3A	Chr3	ELECO.r07.3AG0210260	OsKitaake03g395200
Ecoracana	Sbicolor	9A	Chr05	ELECO.r07.9AG0670050	Sobic.005G073400
Ecoracana	Sbicolor	1A	Chr03	ELECO.r07.1AG0047750	Sobic.003G431301
Ecoracana	Sbicolor	1A	Chr03	ELECO.r07.1AG0001460	Sobic.003G014400
Ecoracana	Sbicolor	7A	Chr02	ELECO.r07.7AG0565010	Sobic.002G120800
Ecoracana	Sbicolor	2A	Chr04	ELECO.r07.2AG0135480	Sobic.004G195000
Ecoracana	Sbicolor	9A	Chr05	ELECO.r07.9AG0684130	Sobic.005G166432
Ecoracana	OsativaKitaake	4A	Chr4	ELECO.r07.4AG0318460	OsKitaake04g121000
Ecoracana	Sbicolor	3A	Chr01	ELECO.r07.3AG0223960	Sobic.001G154600
Ecoracana	Sbicolor	8A	Chr07	ELECO.r07.8AG0638120	Sobic.007G196201
Ecoracana	Sbicolor	2A	Chr04	ELECO.r07.2AG0138630	Sobic.004G226200
Ecoracana	OsativaKitaake	6A	Chr9	ELECO.r07.6AG0537710	OsKitaake09g127500
Ecoracana	Sbicolor	2A	Chr01	ELECO.r07.2AG0119160	Sobic.001G277300
Ecoracana	Sbicolor	9A	Chr08	ELECO.r07.9AG0672150	Sobic.008G006350
Ecoracana	Sbicolor	9A	Chr05	ELECO.r07.9AG0692470	Sobic.005G213766
Ecoracana	OsativaKitaake	4A	Chr4	ELECO.r07.4AG0318600	OsKitaake04g128000
Ecoracana	OsativaKitaake	7A	Chr7	ELECO.r07.7AG0562690	OsKitaake07g096100
Ecoracana	OsativaKitaake	9A	Chr11	ELECO.r07.9AG0690640	OsKitaake11g211400
Ecoracana	Sbicolor	3A	Chr01	ELECO.r07.3AG0247630	Sobic.001G378400
Ecoracana	OsativaKitaake	7A	Chr7	ELECO.r07.7AG0555950	OsKitaake07g036700
Ecoracana	Sbicolor	1A	Chr03	ELECO.r07.1AG0029850	Sobic.003G268000
Ecoracana	Sbicolor	8A	Chr07	ELECO.r07.8AG0639670	Sobic.007G180700
Ecoracana	Sbicolor	7A	Chr02	ELECO.r07.7AG0579840	Sobic.002G399600
Ecoracana	Sbicolor	2A	Chr04	ELECO.r07.2AG0149840	Sobic.004G338900
Ecoracana	OsativaKitaake	7A	Chr7	ELECO.r07.7AG0582490	OsKitaake07g280600
Ecoracana	Sbicolor	1A	Chr03	ELECO.r07.1AG0026200	Sobic.003G236300
Ecoracana	OsativaKitaake	4A	Chr4	ELECO.r07.4AG0303530	OsKitaake04g266000
Ecoracana	Sbicolor	1A	Chr03	ELECO.r07.1AG0009360	Sobic.003G075000
Ecoracana	Sbicolor	9A	Chr08	ELECO.r07.9AG0672420	Sobic.008G031800
Ecoracana	OsativaKitaake	2A	Chr10	ELECO.r07.2AG0116350	OsKitaake10g188300
Ecoracana	Sbicolor	2A	Chr01	ELECO.r07.2AG0113450	Sobic.001G198000
Ecoracana	Sbicolor	8A	Chr07	ELECO.r07.8AG0617170	Sobic.007G037700
Ecoracana	Sbicolor	5A	Chr09	ELECO.r07.5AG0404230	Sobic.009G050600
Ecoracana	Sbicolor	2A	Chr04	ELECO.r07.2AG0100550	Sobic.004G028200
Ecoracana	OsativaKitaake	4A	Chr4	ELECO.r07.4AG0311910	OsKitaake04g184800
Ecoracana	OsativaKitaake	5A	Chr5	ELECO.r07.5AG0403050	OsKitaake05g054400
Ecoracana	Sbicolor	6A	Chr02	ELECO.r07.6AG0526310	Sobic.002G295000
Ecoracana	Sbicolor	9A	Chr05	ELECO.r07.9AG0671040	Sobic.005G078300
Ecoracana	Sbicolor	6A	Chr10	ELECO.r07.6AG0546630	Sobic.010G210400
Ecoracana	Sbicolor	5A	Chr09	ELECO.r07.5AG0361980	Sobic.009G243600
Ecoracana	Sbicolor	6A	Chr10	ELECO.r07.6AG0549620	Sobic.010G246132
Ecoracana	OsativaKitaake	6A	Chr6	ELECO.r07.6AG0506560	OsKitaake06g003700
Ecoracana	OsativaKitaake	4A	Chr4	ELECO.r07.4AG0318310	OsKitaake04g122400
Ecoracana	OsativaKitaake	5A	Chr12	ELECO.r07.5AG0389260	OsKitaake12g123200
Ecoracana	OsativaKitaake	1A	Chr1	ELECO.r07.1AG0046070	OsKitaake01g465300
Ecoracana	OsativaKitaake	4A	Chr4	ELECO.r07.4AG0324090	OsKitaake04g062300
Ecoracana	OsativaKitaake	5A	Chr5	ELECO.r07.5AG0377560	OsKitaake05g114800
Ecoracana	OsativaKitaake	5A	Chr12	ELECO.r07.5AG0387300	OsKitaake12g081900
Ecoracana	OsativaKitaake	5A	Chr5	ELECO.r07.5AG0375250	OsKitaake05g143900
Ecoracana	Sbicolor	2A	Chr04	ELECO.r07.2AG0140240	Sobic.004G288000
Ecoracana	Sbicolor	2A	Chr04	ELECO.r07.2AG0133010	Sobic.004G167500
Ecoracana	Sbicolor	2A	Chr04	ELECO.r07.2AG0147770	Sobic.004G315900
Ecoracana	OsativaKitaake	2A	Chr2	ELECO.r07.2AG0145940	OsKitaake02g335400
Ecoracana	OsativaKitaake	9A	Chr11	ELECO.r07.9AG0678350	OsKitaake11g072400
Ecoracana	Sbicolor	2A	Chr01	ELECO.r07.2AG0118180	Sobic.001G286400
Ecoracana	Sbicolor	6A	Chr02	ELECO.r07.6AG0533400	Sobic.002G182701
Ecoracana	OsativaKitaake	5A	Chr5	ELECO.r07.5AG0367740	OsKitaake05g221800
Ecoracana	OsativaKitaake	7A	Chr7	ELECO.r07.7AG0563750	OsKitaake07g119299
Ecoracana	Sbicolor	9A	Chr05	ELECO.r07.9AG0691120	Sobic.005G200200
Ecoracana	OsativaKitaake	7A	Chr7	ELECO.r07.7AG0556090	OsKitaake07g038300
Ecoracana	OsativaKitaake	1A	Chr1	ELECO.r07.1AG0008300	OsKitaake01g020900
Ecoracana	OsativaKitaake	5A	Chr5	ELECO.r07.5AG0362970	OsKitaake05g250601
Ecoracana	OsativaKitaake	5A	Chr12	ELECO.r07.5AG0398440	OsKitaake12g215200
Ecoracana	Sbicolor	8A	Chr07	ELECO.r07.8AG0637950	Sobic.007G197500
Ecoracana	OsativaKitaake	4A	Chr4	ELECO.r07.4AG0319650	OsKitaake04g110300
Ecoracana	Sbicolor	7A	Chr02	ELECO.r07.7AG0581660	Sobic.002G416300
Ecoracana	OsativaKitaake	5A	Chr12	ELECO.r07.5AG0385120	OsKitaake12g059700
Ecoracana	OsativaKitaake	5A	Chr5	ELECO.r07.5AG0408600	OsKitaake05g004600
Ecoracana	Sbicolor	4A	Chr06	ELECO.r07.4AG0301540	Sobic.006G241400
Ecoracana	OsativaKitaake	2A	Chr10	ELECO.r07.2AG0121580	OsKitaake10g067100
Ecoracana	OsativaKitaake	4A	Chr4	ELECO.r07.4AG0300340	OsKitaake04g299700
Ecoracana	Sbicolor	9A	Chr08	ELECO.r07.9AG0674820	Sobic.008G037200
Ecoracana	Sbicolor	2A	Chr04	ELECO.r07.2AG0137790	Sobic.004G218200
Ecoracana	Sbicolor	5A	Chr08	ELECO.r07.5AG0396270	Sobic.008G149500
Ecoracana	OsativaKitaake	6A	Chr6	ELECO.r07.6AG0542590	OsKitaake06g183400
Ecoracana	Sbicolor	3A	Chr01	ELECO.r07.3AG0251140	Sobic.001G348200
Ecoracana	Sbicolor	4A	Chr06	ELECO.r07.4AG0310250	Sobic.006G150200
Ecoracana	OsativaKitaake	3A	Chr3	ELECO.r07.3AG0229650	OsKitaake03g219400
Ecoracana	Sbicolor	4A	Chr06	ELECO.r07.4AG0325970	Sobic.006G026700
Ecoracana	Sbicolor	6A	Chr02	ELECO.r07.6AG0521670	Sobic.002G151200
Ecoracana	OsativaKitaake	9A	Chr11	ELECO.r07.9AG0691280	OsKitaake11g216500
Ecoracana	Sbicolor	6A	Chr10	ELECO.r07.6AG0548870	Sobic.010G238500
Ecoracana	Sbicolor	6A	Chr02	ELECO.r07.6AG0533410	Sobic.002G183100
Ecoracana	OsativaKitaake	1A	Chr1	ELECO.r07.1AG0017610	OsKitaake01g176400
Ecoracana	OsativaKitaake	6A	Chr6	ELECO.r07.6AG0529290	OsKitaake06g171600
Ecoracana	Sbicolor	1A	Chr03	ELECO.r07.1AG0038620	Sobic.003G343000
Ecoracana	OsativaKitaake	6A	Chr6	ELECO.r07.6AG0530920	OsKitaake06g142700
Ecoracana	Sbicolor	5A	Chr09	ELECO.r07.5AG0408230	Sobic.009G014800
Ecoracana	OsativaKitaake	2A	Chr2	ELECO.r07.2AG0144670	OsKitaake02g323500
Ecoracana	OsativaKitaake	8A	Chr8	ELECO.r07.8AG0626580	OsKitaake08g122700
Ecoracana	Sbicolor	5A	Chr09	ELECO.r07.5AG0366700	Sobic.009G197100
Ecoracana	Sbicolor	5A	Chr09	ELECO.r07.5AG0366760	Sobic.009G196500
Ecoracana	Sbicolor	6A	Chr02	ELECO.r07.6AG0534330	Sobic.002G193000
Ecoracana	OsativaKitaake	1A	Chr1	ELECO.r07.1AG0031250	OsKitaake01g304200
Ecoracana	Sbicolor	6A	Chr02	ELECO.r07.6AG0539010	Sobic.002G240800
Ecoracana	OsativaKitaake	5A	Chr12	ELECO.r07.5AG0389030	OsKitaake12g114800
Ecoracana	Sbicolor	2A	Chr04	ELECO.r07.2AG0132350	Sobic.004G159733
Ecoracana	Sbicolor	2A	Chr04	ELECO.r07.2AG0134560	Sobic.004G184700
Ecoracana	OsativaKitaake	4A	Chr4	ELECO.r07.4AG0322340	OsKitaake04g070700
Ecoracana	Sbicolor	3A	Chr01	ELECO.r07.3AG0218170	Sobic.001G107800
Ecoracana	Sbicolor	4A	Chr06	ELECO.r07.4AG0310700	Sobic.006G139200
Ecoracana	OsativaKitaake	1A	Chr1	ELECO.r07.1AG0000020	OsKitaake01g102900
Ecoracana	Sbicolor	5A	Chr08	ELECO.r07.5AG0395840	Sobic.008G140050
Ecoracana	Sbicolor	8A	Chr07	ELECO.r07.8AG0619980	Sobic.007G069500
Ecoracana	Sbicolor	6A	Chr02	ELECO.r07.6AG0531950	Sobic.002G171800
Ecoracana	OsativaKitaake	1A	Chr1	ELECO.r07.1AG0035690	OsKitaake01g347300
Ecoracana	OsativaKitaake	3A	Chr3	ELECO.r07.3AG0226720	OsKitaake03g257900
Ecoracana	Sbicolor	7A	Chr02	ELECO.r07.7AG0578250	Sobic.002G384000
Ecoracana	Sbicolor	1A	Chr03	ELECO.r07.1AG0028770	Sobic.003G258700
Ecoracana	Sbicolor	7A	Chr02	ELECO.r07.7AG0575000	Sobic.002G358300
Ecoracana	Sbicolor	4A	Chr06	ELECO.r07.4AG0325980	Sobic.006G026600
Ecoracana	Sbicolor	5A	Chr08	ELECO.r07.5AG0382400	Sobic.008G060800
Ecoracana	OsativaKitaake	6A	Chr6	ELECO.r07.6AG0543150	OsKitaake06g198600
Ecoracana	OsativaKitaake	8A	Chr8	ELECO.r07.8AG0615420	OsKitaake08g011900
Ecoracana	Sbicolor	2A	Chr04	ELECO.r07.2AG0098940	Sobic.004G007400
Ecoracana	Sbicolor	3A	Chr01	ELECO.r07.3AG0221820	Sobic.001G139700
Ecoracana	Sbicolor	3A	Chr01	ELECO.r07.3AG0224690	Sobic.001G159100
Ecoracana	Sbicolor	8A	Chr07	ELECO.r07.8AG0618020	Sobic.007G047100
Ecoracana	Sbicolor	6A	Chr02	ELECO.r07.6AG0534810	Sobic.002G197800
Ecoracana	Sbicolor	1A	Chr03	ELECO.r07.1AG0036850	Sobic.003G327300
Ecoracana	Sbicolor	2A	Chr04	ELECO.r07.2AG0149280	Sobic.004G333200
Ecoracana	Sbicolor	9A	Chr05	ELECO.r07.9AG0670880	Sobic.005G060766
Ecoracana	Sbicolor	4A	Chr06	ELECO.r07.4AG0321780	Sobic.006G039700
Ecoracana	OsativaKitaake	4A	Chr4	ELECO.r07.4AG0327130	OsKitaake04g042300
Ecoracana	OsativaKitaake	9A	Chr11	ELECO.r07.9AG0680700	OsKitaake11g134100
Ecoracana	Sbicolor	2A	Chr04	ELECO.r07.2AG0147790	Sobic.004G316100
Ecoracana	Sbicolor	6A	Chr10	ELECO.r07.6AG0514410	Sobic.010G090401
Ecoracana	Sbicolor	3A	Chr01	ELECO.r07.3AG0218310	Sobic.001G108800
Ecoracana	Sbicolor	7A	Chr02	ELECO.r07.7AG0575340	Sobic.002G361800
Ecoracana	Sbicolor	6A	Chr10	ELECO.r07.6AG0544630	Sobic.010G187800
Ecoracana	OsativaKitaake	5A	Chr5	ELECO.r07.5AG0368650	OsKitaake05g216900
Ecoracana	Sbicolor	2A	Chr04	ELECO.r07.2AG0104040	Sobic.004G068000
Ecoracana	Sbicolor	5A	Chr08	ELECO.r07.5AG0396290	Sobic.008G149900
Ecoracana	Sbicolor	9A	Chr05	ELECO.r07.9AG0686270	Sobic.005G151000
Ecoracana	OsativaKitaake	1A	Chr1	ELECO.r07.1AG0025690	OsKitaake01g252300
Ecoracana	OsativaKitaake	1A	Chr1	ELECO.r07.1AG0034500	OsKitaake01g337966
Ecoracana	OsativaKitaake	3A	Chr3	ELECO.r07.3AG0220000	OsKitaake03g304700
Ecoracana	OsativaKitaake	4A	Chr4	ELECO.r07.4AG0321100	OsKitaake04g113900
Ecoracana	OsativaKitaake	8A	Chr8	ELECO.r07.8AG0635730	OsKitaake08g194111
Ecoracana	Sbicolor	5A	Chr09	ELECO.r07.5AG0367920	Sobic.009G186100
Ecoracana	OsativaKitaake	7A	Chr7	ELECO.r07.7AG0578270	OsKitaake07g237500
Ecoracana	Sbicolor	8A	Chr07	ELECO.r07.8AG0630010	Sobic.007G125600
Ecoracana	OsativaKitaake	4A	Chr4	ELECO.r07.4AG0321480	OsKitaake04g096400
Ecoracana	OsativaKitaake	5A	Chr12	ELECO.r07.5AG0382670	OsKitaake12g056200
Ecoracana	OsativaKitaake	9A	Chr11	ELECO.r07.9AG0691240	OsKitaake11g206900
Ecoracana	OsativaKitaake	7A	Chr7	ELECO.r07.7AG0560730	OsKitaake07g096650
Ecoracana	OsativaKitaake	8A	Chr8	ELECO.r07.8AG0628170	OsKitaake08g107050
Ecoracana	Sbicolor	7A	Chr02	ELECO.r07.7AG0554360	Sobic.002G020900
Ecoracana	OsativaKitaake	3A	Chr3	ELECO.r07.3AG0219700	OsKitaake03g306400
Ecoracana	OsativaKitaake	1A	Chr1	ELECO.r07.1AG0009460	OsKitaake01g031500
Ecoracana	OsativaKitaake	5A	Chr12	ELECO.r07.5AG0399460	OsKitaake12g223500
Ecoracana	Sbicolor	4A	Chr06	ELECO.r07.4AG0302170	Sobic.006G235200
Ecoracana	Sbicolor	6A	Chr02	ELECO.r07.6AG0531530	Sobic.002G163301
Ecoracana	OsativaKitaake	4A	Chr4	ELECO.r07.4AG0314960	OsKitaake04g155100
Ecoracana	Sbicolor	2A	Chr01	ELECO.r07.2AG0116970	Sobic.001G305400
Ecoracana	OsativaKitaake	4A	Chr4	ELECO.r07.4AG0326000	OsKitaake04g034300
Ecoracana	OsativaKitaake	6A	Chr9	ELECO.r07.6AG0531720	OsKitaake09g046300
Ecoracana	Sbicolor	5A	Chr09	ELECO.r07.5AG0370260	Sobic.009G166700
Ecoracana	Sbicolor	9A	Chr05	ELECO.r07.9AG0683540	Sobic.005G117801
Ecoracana	OsativaKitaake	5A	Chr5	ELECO.r07.5AG0369550	OsKitaake05g206400
Ecoracana	Sbicolor	1A	Chr03	ELECO.r07.1AG0045920	Sobic.003G418900
Ecoracana	Sbicolor	2A	Chr04	ELECO.r07.2AG0104590	Sobic.004G075000
Ecoracana	Sbicolor	4A	Chr06	ELECO.r07.4AG0298680	Sobic.006G275300
Ecoracana	Sbicolor	2A	Chr04	ELECO.r07.2AG0133740	Sobic.004G166301
Ecoracana	Sbicolor	3A	Chr01	ELECO.r07.3AG0216300	Sobic.001G091000
Ecoracana	Sbicolor	7A	Chr02	ELECO.r07.7AG0561110	Sobic.002G108700
Ecoracana	Sbicolor	1A	Chr03	ELECO.r07.1AG0038970	Sobic.003G346800
Ecoracana	OsativaKitaake	5A	Chr12	ELECO.r07.5AG0383380	OsKitaake12g053300
Ecoracana	Sbicolor	2A	Chr04	ELECO.r07.2AG0135140	Sobic.004G191300
Ecoracana	Sbicolor	5A	Chr08	ELECO.r07.5AG0382380	Sobic.008G045100
Ecoracana	Sbicolor	7A	Chr02	ELECO.r07.7AG0557310	Sobic.002G048001
Ecoracana	OsativaKitaake	2A	Chr2	ELECO.r07.2AG0151260	OsKitaake02g392250
Ecoracana	Sbicolor	3A	Chr01	ELECO.r07.3AG0212720	Sobic.001G057500
Ecoracana	OsativaKitaake	6A	Chr9	ELECO.r07.6AG0522740	OsKitaake09g022800
Ecoracana	OsativaKitaake	9A	Chr11	ELECO.r07.9AG0690230	OsKitaake11g204600
Ecoracana	OsativaKitaake	3A	Chr3	ELECO.r07.3AG0248990	OsKitaake03g185200
Ecoracana	Sbicolor	2A	Chr01	ELECO.r07.2AG0115230	Sobic.001G312200
Ecoracana	Sbicolor	6A	Chr10	ELECO.r07.6AG0508800	Sobic.010G038700
Ecoracana	Sbicolor	8A	Chr07	ELECO.r07.8AG0635330	Sobic.007G221932
Ecoracana	OsativaKitaake	2A	Chr2	ELECO.r07.2AG0108480	OsKitaake02g116500
Ecoracana	OsativaKitaake	6A	Chr9	ELECO.r07.6AG0530650	OsKitaake09g035700
Ecoracana	OsativaKitaake	9A	Chr11	ELECO.r07.9AG0690110	OsKitaake11g203035
Ecoracana	OsativaKitaake	6A	Chr6	ELECO.r07.6AG0505520	OsKitaake06g001300
Ecoracana	OsativaKitaake	6A	Chr6	ELECO.r07.6AG0543690	OsKitaake06g199100
Ecoracana	Sbicolor	1A	Chr03	ELECO.r07.1AG0009470	Sobic.003G073460
Ecoracana	OsativaKitaake	2A	Chr10	ELECO.r07.2AG0122190	OsKitaake10g093800
Ecoracana	OsativaKitaake	7A	Chr7	ELECO.r07.7AG0551940	OsKitaake07g009900
Ecoracana	Sbicolor	1A	Chr03	ELECO.r07.1AG0046940	Sobic.003G429401
Ecoracana	Sbicolor	1A	Chr03	ELECO.r07.1AG0044960	Sobic.003G409200
Ecoracana	OsativaKitaake	2A	Chr2	ELECO.r07.2AG0102490	OsKitaake02g050100
Ecoracana	OsativaKitaake	5A	Chr12	ELECO.r07.5AG0387090	OsKitaake12g089200
Ecoracana	OsativaKitaake	7A	Chr7	ELECO.r07.7AG0559550	OsKitaake07g071500
Ecoracana	OsativaKitaake	1A	Chr1	ELECO.r07.1AG0027130	OsKitaake01g266600
Ecoracana	Sbicolor	3A	Chr01	ELECO.r07.3AG0212600	Sobic.001G064300
Ecoracana	Sbicolor	5A	Chr08	ELECO.r07.5AG0390710	Sobic.008G107300
Ecoracana	OsativaKitaake	2A	Chr10	ELECO.r07.2AG0118800	OsKitaake10g001100
Ecoracana	OsativaKitaake	2A	Chr2	ELECO.r07.2AG0141790	OsKitaake02g295701
Ecoracana	Sbicolor	7A	Chr02	ELECO.r07.7AG0559940	Sobic.002G080900
Ecoracana	Sbicolor	3A	Chr01	ELECO.r07.3AG0252030	Sobic.001G339300
Ecoracana	OsativaKitaake	5A	Chr12	ELECO.r07.5AG0398550	OsKitaake12g215800
Ecoracana	OsativaKitaake	5A	Chr5	ELECO.r07.5AG0377510	OsKitaake05g115900
Ecoracana	Sbicolor	7A	Chr02	ELECO.r07.7AG0559460	Sobic.002G068400
Ecoracana	OsativaKitaake	9A	Chr11	ELECO.r07.9AG0689020	OsKitaake11g201900
Ecoracana	Sbicolor	8A	Chr07	ELECO.r07.8AG0616600	Sobic.007G032700
Ecoracana	OsativaKitaake	3A	Chr3	ELECO.r07.3AG0226670	OsKitaake03g229900
Ecoracana	OsativaKitaake	6A	Chr6	ELECO.r07.6AG0530840	OsKitaake06g142450
Ecoracana	Sbicolor	9A	Chr08	ELECO.r07.9AG0674960	Sobic.008G029300
