# Supplementary material for: Genome analyses reveal population structure and a purple stigma color gene candidate in finger millet
Source: Nat Commun. 2023 Jun 21;14:3694. doi: 10.1038/s41467-023-38915-6 (PMC10284860; doi:10.1038/s41467-023-38915-6)
Supplement: Supplementary file 14 — Supplementary Data 11 [file 41467_2023_38915_MOESM14_ESM.xlsx]

## Sheet: fm.BsubgOnly1x
Supplementary Data 11: Unique single copy genes present in the finger millet B genome
genome1	genome2	chr1	chr2	id1	id2
Ecoracana	Sbicolor	3B	Chr01	ELECO.r07.3BG0290160	Sobic.001G465200
Ecoracana	Sbicolor	7B	Chr02	ELECO.r07.7BG0613020	Sobic.002G418600
Ecoracana	Sbicolor	6B	Chr10	ELECO.r07.6BG0467940	Sobic.010G106900
Ecoracana	Sbicolor	6B	Chr10	ELECO.r07.6BG0470430	Sobic.010G125700
Ecoracana	OsativaKitaake	2B	Chr10	ELECO.r07.2BG0176770	OsKitaake10g071500
Ecoracana	Sbicolor	8B	Chr07	ELECO.r07.8BG0654120	Sobic.007G103100
Ecoracana	OsativaKitaake	1B	Chr1	ELECO.r07.1BG0085640	OsKitaake01g346400
Ecoracana	Sbicolor	6B	Chr10	ELECO.r07.6BG0499780	Sobic.010G207800
Ecoracana	Sbicolor	9B	Chr05	ELECO.r07.9BG0713640	Sobic.005G131800
Ecoracana	Sbicolor	1B	Chr03	ELECO.r07.1BG0085710	Sobic.003G316300
Ecoracana	Sbicolor	5B	Chr08	ELECO.r07.5BG0432140	Sobic.008G073500
Ecoracana	Sbicolor	5B	Chr09	ELECO.r07.5BG0416180	Sobic.009G180900
Ecoracana	Sbicolor	6B	Chr10	ELECO.r07.6BG0497100	Sobic.010G176800
Ecoracana	OsativaKitaake	6B	Chr6	ELECO.r07.6BG0503530	OsKitaake06g272100
Ecoracana	Sbicolor	3B	Chr01	ELECO.r07.3BG0283930	Sobic.001G407100
Ecoracana	Sbicolor	1B	Chr03	ELECO.r07.1BG0060750	Sobic.003G043000
Ecoracana	Sbicolor	1B	Chr03	ELECO.r07.1BG0078030	Sobic.003G249600
Ecoracana	OsativaKitaake	2B	Chr2	ELECO.r07.2BG0193110	OsKitaake02g248600
Ecoracana	OsativaKitaake	5B	Chr5	ELECO.r07.5BG0423990	OsKitaake05g127000
Ecoracana	Sbicolor	2B	Chr04	ELECO.r07.2BG0154250	Sobic.004G033300
Ecoracana	OsativaKitaake	6B	Chr9	ELECO.r07.6BG0474680	OsKitaake09g017300
Ecoracana	Sbicolor	6B	Chr10	ELECO.r07.6BG0500390	Sobic.010G213600
Ecoracana	OsativaKitaake	5B	Chr5	ELECO.r07.5BG0425080	OsKitaake05g109700
Ecoracana	Sbicolor	8B	Chr07	ELECO.r07.8BG0665930	Sobic.007G203500
Ecoracana	OsativaKitaake	2B	Chr2	ELECO.r07.2BG0193160	OsKitaake02g248800
Ecoracana	Sbicolor	7B	Chr02	ELECO.r07.7BG0613160	Sobic.002G420000
Ecoracana	Sbicolor	1B	Chr03	ELECO.r07.1BG0054990	Sobic.003G106200
Ecoracana	Sbicolor	4B	Chr06	ELECO.r07.4BG0337260	Sobic.006G191900
Ecoracana	Sbicolor	1B	Chr03	ELECO.r07.1BG0078180	Sobic.003G250900
Ecoracana	Sbicolor	5B	Chr09	ELECO.r07.5BG0421660	Sobic.009G125100
Ecoracana	Sbicolor	6B	Chr10	ELECO.r07.6BG0497370	Sobic.010G178600
Ecoracana	Sbicolor	3B	Chr01	ELECO.r07.3BG0265310	Sobic.001G125500
Ecoracana	OsativaKitaake	1B	Chr1	ELECO.r07.1BG0096930	OsKitaake01g477700
Ecoracana	Sbicolor	7B	Chr02	ELECO.r07.7BG0599170	Sobic.002G306000
Ecoracana	Sbicolor	6B	Chr10	ELECO.r07.6BG0472380	Sobic.010G139000
Ecoracana	Sbicolor	6B	Chr10	ELECO.r07.6BG0494710	Sobic.010G152900
Ecoracana	OsativaKitaake	2B	Chr2	ELECO.r07.2BG0205740	OsKitaake02g382500
Ecoracana	Sbicolor	2B	Chr04	ELECO.r07.2BG0204270	Sobic.004G339700
Ecoracana	Sbicolor	6B	Chr10	ELECO.r07.6BG0457480	Sobic.010G000600
Ecoracana	Sbicolor	5B	Chr09	ELECO.r07.5BG0419750	Sobic.009G146500
Ecoracana	Sbicolor	1B	Chr03	ELECO.r07.1BG0050910	Sobic.003G023400
Ecoracana	Sbicolor	6B	Chr10	ELECO.r07.6BG0503170	Sobic.010G248700
Ecoracana	Sbicolor	3B	Chr01	ELECO.r07.3BG0263370	Sobic.001G106800
Ecoracana	Sbicolor	1B	Chr03	ELECO.r07.1BG0068230	Sobic.003G176000
Ecoracana	Sbicolor	4B	Chr06	ELECO.r07.4BG0344500	Sobic.006G122400
Ecoracana	Sbicolor	3B	Chr01	ELECO.r07.3BG0253790	Sobic.001G016600
Ecoracana	Sbicolor	1B	Chr03	ELECO.r07.1BG0064540	Sobic.003G155100
Ecoracana	OsativaKitaake	2B	Chr10	ELECO.r07.2BG0181680	OsKitaake10g113800
Ecoracana	Sbicolor	3B	Chr01	ELECO.r07.3BG0275580	Sobic.001G335900
Ecoracana	Sbicolor	6B	Chr02	ELECO.r07.6BG0480230	Sobic.002G295100
Ecoracana	Sbicolor	8B	Chr07	ELECO.r07.8BG0660270	Sobic.007G132200
Ecoracana	OsativaKitaake	2B	Chr2	ELECO.r07.2BG0152660	OsKitaake02g012200
Ecoracana	Sbicolor	6B	Chr10	ELECO.r07.6BG0457520	Sobic.010G000800
Ecoracana	Sbicolor	7B	Chr02	ELECO.r07.7BG0589830	Sobic.002G058400
Ecoracana	Sbicolor	6B	Chr10	ELECO.r07.6BG0458080	Sobic.010G007100
Ecoracana	Sbicolor	3B	Chr01	ELECO.r07.3BG0280960	Sobic.001G384000
Ecoracana	Sbicolor	5B	Chr09	ELECO.r07.5BG0450130	Sobic.009G079400
Ecoracana	Sbicolor	3B	Chr01	ELECO.r07.3BG0263630	Sobic.001G109700
Ecoracana	Sbicolor	5B	Chr09	ELECO.r07.5BG0419050	Sobic.009G153800
Ecoracana	Sbicolor	2B	Chr04	ELECO.r07.2BG0154060	Sobic.004G031300
Ecoracana	Sbicolor	1B	Chr03	ELECO.r07.1BG0079130	Sobic.003G260400
Ecoracana	Sbicolor	6B	Chr02	ELECO.r07.6BG0479160	Sobic.002G133300
Ecoracana	Sbicolor	6B	Chr10	ELECO.r07.6BG0498210	Sobic.010G188500
Ecoracana	Sbicolor	2B	Chr04	ELECO.r07.2BG0198010	Sobic.004G267300
Ecoracana	Sbicolor	6B	Chr10	ELECO.r07.6BG0503690	Sobic.010G255400
Ecoracana	Sbicolor	8B	Chr07	ELECO.r07.8BG0658340	Sobic.007G123500
Ecoracana	Sbicolor	3B	Chr01	ELECO.r07.3BG0294000	Sobic.001G501800
Ecoracana	Sbicolor	1B	Chr03	ELECO.r07.1BG0085220	Sobic.003G311900
Ecoracana	Sbicolor	5B	Chr09	ELECO.r07.5BG0423830	Sobic.009G105500
Ecoracana	OsativaKitaake	5B	Chr12	ELECO.r07.5BG0437080	OsKitaake12g117400
Ecoracana	OsativaKitaake	1B	Chr1	ELECO.r07.1BG0077250	OsKitaake01g265900
Ecoracana	Sbicolor	5B	Chr08	ELECO.r07.5BG0433690	Sobic.008G086200
Ecoracana	OsativaKitaake	1B	Chr1	ELECO.r07.1BG0076550	OsKitaake01g258200
Ecoracana	Sbicolor	5B	Chr08	ELECO.r07.5BG0447260	Sobic.008G177200
Ecoracana	Sbicolor	2B	Chr04	ELECO.r07.2BG0197620	Sobic.004G271000
Ecoracana	Sbicolor	2B	Chr04	ELECO.r07.2BG0194960	Sobic.004G299200
Ecoracana	Sbicolor	3B	Chr01	ELECO.r07.3BG0282840	Sobic.001G397800
Ecoracana	OsativaKitaake	3B	Chr3	ELECO.r07.3BG0269330	OsKitaake03g268100
Ecoracana	Sbicolor	6B	Chr10	ELECO.r07.6BG0497770	Sobic.010G183700
Ecoracana	Sbicolor	1B	Chr03	ELECO.r07.1BG0049210	Sobic.003G006300
Ecoracana	Sbicolor	6B	Chr10	ELECO.r07.6BG0503280	Sobic.010G250200
Ecoracana	Sbicolor	5B	Chr09	ELECO.r07.5BG0415540	Sobic.009G185700
Ecoracana	Sbicolor	1B	Chr03	ELECO.r07.1BG0089590	Sobic.003G353200
Ecoracana	Sbicolor	6B	Chr02	ELECO.r07.6BG0487900	Sobic.002G196600
Ecoracana	Sbicolor	1B	Chr03	ELECO.r07.1BG0055620	Sobic.003G099100
Ecoracana	Sbicolor	8B	Chr07	ELECO.r07.8BG0669810	Sobic.007G163100
Ecoracana	Sbicolor	5B	Chr09	ELECO.r07.5BG0417810	Sobic.009G166400
Ecoracana	Sbicolor	3B	Chr01	ELECO.r07.3BG0263640	Sobic.001G109800
Ecoracana	Sbicolor	3B	Chr01	ELECO.r07.3BG0282130	Sobic.001G391600
Ecoracana	Sbicolor	4B	Chr06	ELECO.r07.4BG0331590	Sobic.006G249500
Ecoracana	Sbicolor	1B	Chr03	ELECO.r07.1BG0087710	Sobic.003G335100
Ecoracana	Sbicolor	3B	Chr01	ELECO.r07.3BG0286470	Sobic.001G432300
Ecoracana	Sbicolor	4B	Chr06	ELECO.r07.4BG0335670	Sobic.006G207200
Ecoracana	Sbicolor	1B	Chr03	ELECO.r07.1BG0084440	Sobic.003G307000
Ecoracana	Sbicolor	1B	Chr03	ELECO.r07.1BG0080410	Sobic.003G272400
Ecoracana	Sbicolor	5B	Chr09	ELECO.r07.5BG0450490	Sobic.009G074400
Ecoracana	Sbicolor	9B	Chr05	ELECO.r07.9BG0716440	Sobic.005G182900
Ecoracana	Sbicolor	4B	Chr06	ELECO.r07.4BG0348460	Sobic.006G084000
Ecoracana	OsativaKitaake	5B	Chr5	ELECO.r07.5BG0423170	OsKitaake05g137700
Ecoracana	Sbicolor	2B	Chr01	ELECO.r07.2BG0183280	Sobic.001G220800
Ecoracana	Sbicolor	9B	Chr08	ELECO.r07.9BG0695820	Sobic.008G009300
Ecoracana	OsativaKitaake	1B	Chr1	ELECO.r07.1BG0068090	OsKitaake01g181800
Ecoracana	Sbicolor	1B	Chr03	ELECO.r07.1BG0049850	Sobic.003G013400
Ecoracana	Sbicolor	4B	Chr06	ELECO.r07.4BG0344940	Sobic.006G116600
Ecoracana	Sbicolor	1B	Chr03	ELECO.r07.1BG0070960	Sobic.003G188000
Ecoracana	OsativaKitaake	3B	Chr3	ELECO.r07.3BG0265400	OsKitaake03g302700
Ecoracana	Sbicolor	4B	Chr06	ELECO.r07.4BG0344520	Sobic.006G122200
Ecoracana	Sbicolor	3B	Chr01	ELECO.r07.3BG0262120	Sobic.001G096000
Ecoracana	Sbicolor	2B	Chr04	ELECO.r07.2BG0188500	Sobic.004G168200
Ecoracana	Sbicolor	2B	Chr04	ELECO.r07.2BG0187630	Sobic.004G158700
Ecoracana	Sbicolor	6B	Chr10	ELECO.r07.6BG0500440	Sobic.010G214100
Ecoracana	Sbicolor	5B	Chr09	ELECO.r07.5BG0410230	Sobic.009G245800
Ecoracana	Sbicolor	2B	Chr04	ELECO.r07.2BG0160620	Sobic.004G099200
Ecoracana	Sbicolor	6B	Chr10	ELECO.r07.6BG0505090	Sobic.010G276100
Ecoracana	Sbicolor	2B	Chr04	ELECO.r07.2BG0153510	Sobic.004G023900
Ecoracana	OsativaKitaake	5B	Chr5	ELECO.r07.5BG0423850	OsKitaake05g128800
Ecoracana	Sbicolor	1B	Chr03	ELECO.r07.1BG0070200	Sobic.003G184000
Ecoracana	Sbicolor	2B	Chr01	ELECO.r07.2BG0180990	Sobic.001G241100
Ecoracana	Sbicolor	5B	Chr09	ELECO.r07.5BG0414940	Sobic.009G191500
Ecoracana	Sbicolor	1B	Chr03	ELECO.r07.1BG0050780	Sobic.003G022600
Ecoracana	Sbicolor	6B	Chr10	ELECO.r07.6BG0458530	Sobic.010G010900
Ecoracana	OsativaKitaake	3B	Chr3	ELECO.r07.3BG0295240	OsKitaake03g028500
Ecoracana	Sbicolor	4B	Chr06	ELECO.r07.4BG0332830	Sobic.006G237100
Ecoracana	Sbicolor	7B	Chr02	ELECO.r07.7BG0584070	Sobic.002G010800
Ecoracana	Sbicolor	1B	Chr03	ELECO.r07.1BG0064850	Sobic.003G168100
Ecoracana	Sbicolor	8B	Chr07	ELECO.r07.8BG0665260	Sobic.007G210900
Ecoracana	Sbicolor	3B	Chr01	ELECO.r07.3BG0296590	Sobic.001G530300
Ecoracana	OsativaKitaake	2B	Chr2	ELECO.r07.2BG0200760	OsKitaake02g329700
Ecoracana	Sbicolor	7B	Chr02	ELECO.r07.7BG0613170	Sobic.002G420100
Ecoracana	OsativaKitaake	1B	Chr1	ELECO.r07.1BG0079720	OsKitaake01g289300
Ecoracana	Sbicolor	5B	Chr09	ELECO.r07.5BG0453230	Sobic.009G042100
Ecoracana	Sbicolor	5B	Chr09	ELECO.r07.5BG0419660	Sobic.009G148300
Ecoracana	Sbicolor	1B	Chr03	ELECO.r07.1BG0095160	Sobic.003G411700
Ecoracana	Sbicolor	9B	Chr05	ELECO.r07.9BG0711100	Sobic.005G160200
Ecoracana	Sbicolor	2B	Chr04	ELECO.r07.2BG0188730	Sobic.004G169600
Ecoracana	Sbicolor	6B	Chr10	ELECO.r07.6BG0500460	Sobic.010G214700
Ecoracana	Sbicolor	8B	Chr07	ELECO.r07.8BG0659970	Sobic.007G130500
Ecoracana	OsativaKitaake	1B	Chr1	ELECO.r07.1BG0057550	OsKitaake01g025500
Ecoracana	OsativaKitaake	1B	Chr1	ELECO.r07.1BG0081320	OsKitaake01g305200
Ecoracana	Sbicolor	1B	Chr03	ELECO.r07.1BG0057290	Sobic.003G084000
Ecoracana	Sbicolor	8B	Chr07	ELECO.r07.8BG0665990	Sobic.007G203000
Ecoracana	Sbicolor	2B	Chr04	ELECO.r07.2BG0187570	Sobic.004G158200
Ecoracana	Sbicolor	2B	Chr01	ELECO.r07.2BG0181090	Sobic.001G239900
Ecoracana	Sbicolor	3B	Chr01	ELECO.r07.3BG0293720	Sobic.001G498600
Ecoracana	Sbicolor	2B	Chr04	ELECO.r07.2BG0163040	Sobic.004G128200
Ecoracana	OsativaKitaake	2B	Chr2	ELECO.r07.2BG0152780	OsKitaake02g013600
Ecoracana	OsativaKitaake	6B	Chr9	ELECO.r07.6BG0488270	OsKitaake09g097700
Ecoracana	OsativaKitaake	6B	Chr6	ELECO.r07.6BG0504720	OsKitaake06g287900
Ecoracana	OsativaKitaake	8B	Chr8	ELECO.r07.8BG0653630	OsKitaake08g099800
Ecoracana	Sbicolor	8B	Chr07	ELECO.r07.8BG0664000	Sobic.007G225100
Ecoracana	Sbicolor	2B	Chr04	ELECO.r07.2BG0196340	Sobic.004G283500
Ecoracana	Sbicolor	1B	Chr03	ELECO.r07.1BG0081110	Sobic.003G277400
Ecoracana	Sbicolor	5B	Chr08	ELECO.r07.5BG0430120	Sobic.008G054700
Ecoracana	Sbicolor	1B	Chr03	ELECO.r07.1BG0056440	Sobic.003G093400
Ecoracana	OsativaKitaake	3B	Chr3	ELECO.r07.3BG0287900	OsKitaake03g102400
Ecoracana	Sbicolor	9B	Chr05	ELECO.r07.9BG0708020	Sobic.005G123400
Ecoracana	OsativaKitaake	9B	Chr11	ELECO.r07.9BG0693450	OsKitaake11g064200
Ecoracana	OsativaKitaake	1B	Chr1	ELECO.r07.1BG0094300	OsKitaake01g446400
Ecoracana	OsativaKitaake	6B	Chr6	ELECO.r07.6BG0458450	OsKitaake06g006700
Ecoracana	Sbicolor	6B	Chr02	ELECO.r07.6BG0494050	Sobic.002G257200
Ecoracana	Sbicolor	2B	Chr04	ELECO.r07.2BG0152600	Sobic.004G011000
Ecoracana	Sbicolor	4B	Chr06	ELECO.r07.4BG0335660	Sobic.006G207300
Ecoracana	Sbicolor	1B	Chr03	ELECO.r07.1BG0050950	Sobic.003G024100
Ecoracana	Sbicolor	8B	Chr07	ELECO.r07.8BG0662310	Sobic.007G150700
Ecoracana	Sbicolor	3B	Chr01	ELECO.r07.3BG0293700	Sobic.001G498400
Ecoracana	Sbicolor	4B	Chr06	ELECO.r07.4BG0347720	Sobic.006G090100
Ecoracana	OsativaKitaake	1B	Chr1	ELECO.r07.1BG0059050	OsKitaake01g041000
Ecoracana	Sbicolor	1B	Chr03	ELECO.r07.1BG0093810	Sobic.003G396200
Ecoracana	Sbicolor	4B	Chr06	ELECO.r07.4BG0337010	Sobic.006G194400
Ecoracana	OsativaKitaake	4B	Chr4	ELECO.r07.4BG0346630	OsKitaake04g149600
Ecoracana	Sbicolor	7B	Chr02	ELECO.r07.7BG0586410	Sobic.002G031700
Ecoracana	Sbicolor	2B	Chr01	ELECO.r07.2BG0174270	Sobic.001G264500
Ecoracana	Sbicolor	7B	Chr02	ELECO.r07.7BG0583720	Sobic.002G000800
Ecoracana	Sbicolor	3B	Chr01	ELECO.r07.3BG0295770	Sobic.001G521100
Ecoracana	Sbicolor	8B	Chr07	ELECO.r07.8BG0664860	Sobic.007G215500
Ecoracana	Sbicolor	3B	Chr01	ELECO.r07.3BG0268460	Sobic.001G152100
Ecoracana	Sbicolor	3B	Chr01	ELECO.r07.3BG0286170	Sobic.001G429200
Ecoracana	Sbicolor	1B	Chr03	ELECO.r07.1BG0088670	Sobic.003G343200
Ecoracana	OsativaKitaake	7B	Chr7	ELECO.r07.7BG0583170	OsKitaake07g010200
Ecoracana	OsativaKitaake	2B	Chr2	ELECO.r07.2BG0191810	OsKitaake02g231500
Ecoracana	Sbicolor	2B	Chr04	ELECO.r07.2BG0156970	Sobic.004G064200
Ecoracana	Sbicolor	9B	Chr05	ELECO.r07.9BG0701600	Sobic.005G105300
Ecoracana	Sbicolor	4B	Chr06	ELECO.r07.4BG0331210	Sobic.006G255000
Ecoracana	Sbicolor	5B	Chr09	ELECO.r07.5BG0412040	Sobic.009G224800
Ecoracana	OsativaKitaake	5B	Chr12	ELECO.r07.5BG0448320	OsKitaake12g225500
Ecoracana	Sbicolor	1B	Chr03	ELECO.r07.1BG0059110	Sobic.003G061800
Ecoracana	Sbicolor	3B	Chr01	ELECO.r07.3BG0289780	Sobic.001G461800
Ecoracana	OsativaKitaake	2B	Chr2	ELECO.r07.2BG0190360	OsKitaake02g215700
Ecoracana	Sbicolor	3B	Chr01	ELECO.r07.3BG0282200	Sobic.001G392600
Ecoracana	Sbicolor	8B	Chr07	ELECO.r07.8BG0661200	Sobic.007G140400
Ecoracana	OsativaKitaake	1B	Chr1	ELECO.r07.1BG0071970	OsKitaake01g220600
Ecoracana	OsativaKitaake	2B	Chr10	ELECO.r07.2BG0174400	OsKitaake10g026400
Ecoracana	OsativaKitaake	1B	Chr1	ELECO.r07.1BG0055960	OsKitaake01g008500
Ecoracana	OsativaKitaake	7B	Chr7	ELECO.r07.7BG0585810	OsKitaake07g022750
Ecoracana	OsativaKitaake	7B	Chr7	ELECO.r07.7BG0611130	OsKitaake07g257300
Ecoracana	Sbicolor	6B	Chr10	ELECO.r07.6BG0469910	Sobic.010G122900
Ecoracana	Sbicolor	6B	Chr10	ELECO.r07.6BG0505100	Sobic.010G276200
Ecoracana	Sbicolor	1B	Chr03	ELECO.r07.1BG0053370	Sobic.003G119200
Ecoracana	Sbicolor	3B	Chr01	ELECO.r07.3BG0271500	Sobic.001G170000
Ecoracana	OsativaKitaake	1B	Chr1	ELECO.r07.1BG0057610	OsKitaake01g026500
Ecoracana	Sbicolor	6B	Chr10	ELECO.r07.6BG0504650	Sobic.010G268500
Ecoracana	Sbicolor	7B	Chr02	ELECO.r07.7BG0609430	Sobic.002G382600
Ecoracana	OsativaKitaake	7B	Chr7	ELECO.r07.7BG0583710	OsKitaake07g000500
Ecoracana	Sbicolor	7B	Chr02	ELECO.r07.7BG0606420	Sobic.002G359000
Ecoracana	Sbicolor	4B	Chr06	ELECO.r07.4BG0341750	Sobic.006G148100
Ecoracana	Sbicolor	3B	Chr01	ELECO.r07.3BG0275250	Sobic.001G330700
Ecoracana	Sbicolor	7B	Chr02	ELECO.r07.7BG0590420	Sobic.002G064900
Ecoracana	OsativaKitaake	3B	Chr3	ELECO.r07.3BG0297000	OsKitaake03g011400
Ecoracana	Sbicolor	2B	Chr04	ELECO.r07.2BG0202500	Sobic.004G310000
Ecoracana	Sbicolor	4B	Chr06	ELECO.r07.4BG0359740	Sobic.006G008300
Ecoracana	Sbicolor	1B	Chr03	ELECO.r07.1BG0092040	Sobic.003G379200
Ecoracana	OsativaKitaake	4B	Chr4	ELECO.r07.4BG0332680	OsKitaake04g283200
Ecoracana	Sbicolor	1B	Chr03	ELECO.r07.1BG0092950	Sobic.003G388100
Ecoracana	Sbicolor	2B	Chr01	ELECO.r07.2BG0167230	Sobic.001G324900
Ecoracana	Sbicolor	8B	Chr07	ELECO.r07.8BG0667930	Sobic.007G184500
Ecoracana	Sbicolor	2B	Chr01	ELECO.r07.2BG0174850	Sobic.001G263600
Ecoracana	OsativaKitaake	5B	Chr5	ELECO.r07.5BG0450310	OsKitaake05g070300
Ecoracana	OsativaKitaake	4B	Chr4	ELECO.r07.4BG0336360	OsKitaake04g247000
Ecoracana	Sbicolor	4B	Chr06	ELECO.r07.4BG0335630	Sobic.006G207400
Ecoracana	OsativaKitaake	2B	Chr2	ELECO.r07.2BG0191830	OsKitaake02g231700
Ecoracana	Sbicolor	2B	Chr04	ELECO.r07.2BG0206010	Sobic.004G346200
Ecoracana	Sbicolor	7B	Chr02	ELECO.r07.7BG0601080	Sobic.002G319200
Ecoracana	Sbicolor	3B	Chr01	ELECO.r07.3BG0283450	Sobic.001G404000
Ecoracana	Sbicolor	9B	Chr05	ELECO.r07.9BG0712360	Sobic.005G143900
Ecoracana	OsativaKitaake	4B	Chr4	ELECO.r07.4BG0330540	OsKitaake04g304900
Ecoracana	Sbicolor	5B	Chr08	ELECO.r07.5BG0446820	Sobic.008G173400
Ecoracana	Sbicolor	3B	Chr01	ELECO.r07.3BG0285970	Sobic.001G427300
Ecoracana	Sbicolor	4B	Chr06	ELECO.r07.4BG0338510	Sobic.006G178100
Ecoracana	Sbicolor	1B	Chr03	ELECO.r07.1BG0085740	Sobic.003G316500
Ecoracana	OsativaKitaake	4B	Chr4	ELECO.r07.4BG0336240	OsKitaake04g247900
Ecoracana	Sbicolor	1B	Chr03	ELECO.r07.1BG0090250	Sobic.003G359100
Ecoracana	OsativaKitaake	3B	Chr3	ELECO.r07.3BG0268290	OsKitaake03g275700
Ecoracana	Sbicolor	3B	Chr01	ELECO.r07.3BG0268020	Sobic.001G148300
Ecoracana	Sbicolor	6B	Chr10	ELECO.r07.6BG0497780	Sobic.010G183800
Ecoracana	Sbicolor	8B	Chr07	ELECO.r07.8BG0661540	Sobic.007G144600
Ecoracana	OsativaKitaake	7B	Chr7	ELECO.r07.7BG0607110	OsKitaake07g217900
Ecoracana	Sbicolor	6B	Chr10	ELECO.r07.6BG0461170	Sobic.010G040700
Ecoracana	Sbicolor	6B	Chr02	ELECO.r07.6BG0485990	Sobic.002G173100
Ecoracana	Sbicolor	6B	Chr10	ELECO.r07.6BG0466790	Sobic.010G097000
Ecoracana	Sbicolor	2B	Chr04	ELECO.r07.2BG0155010	Sobic.004G040800
Ecoracana	OsativaKitaake	6B	Chr6	ELECO.r07.6BG0457430	OsKitaake06g000700
Ecoracana	Sbicolor	3B	Chr01	ELECO.r07.3BG0253150	Sobic.001G010300
Ecoracana	Sbicolor	3B	Chr01	ELECO.r07.3BG0275620	Sobic.001G336200
Ecoracana	Sbicolor	6B	Chr02	ELECO.r07.6BG0480250	Sobic.002G294900
Ecoracana	Sbicolor	2B	Chr04	ELECO.r07.2BG0157700	Sobic.004G071200
Ecoracana	Sbicolor	2B	Chr04	ELECO.r07.2BG0202790	Sobic.004G312100
Ecoracana	OsativaKitaake	9B	Chr11	ELECO.r07.9BG0706170	OsKitaake11g118300
Ecoracana	Sbicolor	8B	Chr07	ELECO.r07.8BG0666460	Sobic.007G197000
Ecoracana	Sbicolor	3B	Chr01	ELECO.r07.3BG0297670	Sobic.001G542300
Ecoracana	Sbicolor	4B	Chr06	ELECO.r07.4BG0337350	Sobic.006G191200
Ecoracana	Sbicolor	2B	Chr04	ELECO.r07.2BG0188640	Sobic.004G168900
Ecoracana	Sbicolor	2B	Chr04	ELECO.r07.2BG0205230	Sobic.004G330800
Ecoracana	Sbicolor	3B	Chr01	ELECO.r07.3BG0277780	Sobic.001G354600
Ecoracana	Sbicolor	8B	Chr07	ELECO.r07.8BG0645480	Sobic.007G046200
Ecoracana	Sbicolor	6B	Chr10	ELECO.r07.6BG0472020	Sobic.010G138700
Ecoracana	OsativaKitaake	4B	Chr4	ELECO.r07.4BG0334450	OsKitaake04g267000
Ecoracana	Sbicolor	3B	Chr01	ELECO.r07.3BG0286460	Sobic.001G432200
Ecoracana	Sbicolor	3B	Chr01	ELECO.r07.3BG0276090	Sobic.001G340000
Ecoracana	Sbicolor	6B	Chr10	ELECO.r07.6BG0500410	Sobic.010G213900
Ecoracana	Sbicolor	6B	Chr10	ELECO.r07.6BG0494770	Sobic.010G153900
Ecoracana	Sbicolor	6B	Chr02	ELECO.r07.6BG0478650	Sobic.002G138300
Ecoracana	Sbicolor	5B	Chr09	ELECO.r07.5BG0409580	Sobic.009G253700
Ecoracana	Sbicolor	2B	Chr04	ELECO.r07.2BG0195800	Sobic.004G289200
Ecoracana	Sbicolor	4B	Chr06	ELECO.r07.4BG0332820	Sobic.006G237000
Ecoracana	Sbicolor	1B	Chr03	ELECO.r07.1BG0055910	Sobic.003G097000
Ecoracana	OsativaKitaake	4B	Chr4	ELECO.r07.4BG0349800	OsKitaake04g121500
Ecoracana	Sbicolor	6B	Chr02	ELECO.r07.6BG0474200	Sobic.002G152900
Ecoracana	Sbicolor	2B	Chr04	ELECO.r07.2BG0198990	Sobic.004G258700
Ecoracana	Sbicolor	6B	Chr10	ELECO.r07.6BG0498260	Sobic.010G189100
Ecoracana	Sbicolor	1B	Chr03	ELECO.r07.1BG0085650	Sobic.003G315332
Ecoracana	Sbicolor	3B	Chr01	ELECO.r07.3BG0270120	Sobic.001G160000
Ecoracana	Sbicolor	1B	Chr03	ELECO.r07.1BG0097930	Sobic.003G441900
Ecoracana	Sbicolor	1B	Chr03	ELECO.r07.1BG0093570	Sobic.003G393900
Ecoracana	Sbicolor	7B	Chr02	ELECO.r07.7BG0613390	Sobic.002G423100
Ecoracana	Sbicolor	2B	Chr04	ELECO.r07.2BG0158290	Sobic.004G078400
Ecoracana	OsativaKitaake	8B	Chr8	ELECO.r07.8BG0653940	OsKitaake08g113900
Ecoracana	Sbicolor	5B	Chr09	ELECO.r07.5BG0414520	Sobic.009G195500
Ecoracana	Sbicolor	7B	Chr02	ELECO.r07.7BG0585940	Sobic.002G026200
Ecoracana	Sbicolor	2B	Chr04	ELECO.r07.2BG0206850	Sobic.004G355600
Ecoracana	OsativaKitaake	2B	Chr2	ELECO.r07.2BG0197530	OsKitaake02g297800
Ecoracana	Sbicolor	1B	Chr03	ELECO.r07.1BG0076300	Sobic.003G231900
Ecoracana	Sbicolor	9B	Chr05	ELECO.r07.9BG0698560	Sobic.005G037300
Ecoracana	Sbicolor	6B	Chr10	ELECO.r07.6BG0497400	Sobic.010G179500
Ecoracana	Sbicolor	2B	Chr01	ELECO.r07.2BG0179330	Sobic.001G254600
Ecoracana	Sbicolor	8B	Chr07	ELECO.r07.8BG0650260	Sobic.007G077700
Ecoracana	Sbicolor	7B	Chr02	ELECO.r07.7BG0607070	Sobic.002G364800
Ecoracana	Sbicolor	4B	Chr06	ELECO.r07.4BG0335490	Sobic.006G208800
Ecoracana	OsativaKitaake	4B	Chr4	ELECO.r07.4BG0333240	OsKitaake04g278100
Ecoracana	Sbicolor	5B	Chr08	ELECO.r07.5BG0444640	Sobic.008G151100
Ecoracana	OsativaKitaake	5B	Chr12	ELECO.r07.5BG0429800	OsKitaake12g049700
Ecoracana	Sbicolor	1B	Chr03	ELECO.r07.1BG0090070	Sobic.003G357700
Ecoracana	Sbicolor	2B	Chr04	ELECO.r07.2BG0202770	Sobic.004G311900
Ecoracana	OsativaKitaake	2B	Chr10	ELECO.r07.2BG0177140	OsKitaake10g080700
Ecoracana	OsativaKitaake	6B	Chr6	ELECO.r07.6BG0472630	OsKitaake06g158400
Ecoracana	Sbicolor	2B	Chr04	ELECO.r07.2BG0196560	Sobic.004G281600
Ecoracana	Sbicolor	6B	Chr02	ELECO.r07.6BG0474180	Sobic.002G153000
Ecoracana	OsativaKitaake	8B	Chr8	ELECO.r07.8BG0646850	OsKitaake08g062700
Ecoracana	Sbicolor	9B	Chr05	ELECO.r07.9BG0718600	Sobic.005G212100
Ecoracana	OsativaKitaake	2B	Chr2	ELECO.r07.2BG0186990	OsKitaake02g180000
Ecoracana	Sbicolor	6B	Chr10	ELECO.r07.6BG0463090	Sobic.010G062500
Ecoracana	Sbicolor	1B	Chr03	ELECO.r07.1BG0097940	Sobic.003G442000
Ecoracana	OsativaKitaake	4B	Chr4	ELECO.r07.4BG0342890	OsKitaake04g188800
Ecoracana	Sbicolor	3B	Chr01	ELECO.r07.3BG0255800	Sobic.001G036700
Ecoracana	OsativaKitaake	5B	Chr12	ELECO.r07.5BG0446650	OsKitaake12g211900
Ecoracana	Sbicolor	1B	Chr03	ELECO.r07.1BG0087660	Sobic.003G334200
Ecoracana	OsativaKitaake	8B	Chr8	ELECO.r07.8BG0658560	OsKitaake08g149300
Ecoracana	Sbicolor	3B	Chr01	ELECO.r07.3BG0252260	Sobic.001G000200
Ecoracana	Sbicolor	3B	Chr01	ELECO.r07.3BG0285520	Sobic.001G423200
Ecoracana	Sbicolor	4B	Chr06	ELECO.r07.4BG0340590	Sobic.006G157800
Ecoracana	OsativaKitaake	5B	Chr5	ELECO.r07.5BG0414370	OsKitaake05g226500
Ecoracana	OsativaKitaake	5B	Chr12	ELECO.r07.5BG0446890	OsKitaake12g214100
Ecoracana	Sbicolor	6B	Chr10	ELECO.r07.6BG0468350	Sobic.010G111900
Ecoracana	Sbicolor	6B	Chr10	ELECO.r07.6BG0500450	Sobic.010G214200
Ecoracana	Sbicolor	4B	Chr06	ELECO.r07.4BG0354160	Sobic.006G027200
Ecoracana	Sbicolor	9B	Chr05	ELECO.r07.9BG0711310	Sobic.005G157000
Ecoracana	Sbicolor	1B	Chr03	ELECO.r07.1BG0070190	Sobic.003G183900
Ecoracana	Sbicolor	7B	Chr02	ELECO.r07.7BG0612440	Sobic.002G413200
Ecoracana	OsativaKitaake	6B	Chr9	ELECO.r07.6BG0477900	OsKitaake09g019900
Ecoracana	OsativaKitaake	7B	Chr7	ELECO.r07.7BG0611190	OsKitaake07g257900
Ecoracana	Sbicolor	2B	Chr04	ELECO.r07.2BG0188660	Sobic.004G169200
Ecoracana	Sbicolor	4B	Chr06	ELECO.r07.4BG0349410	Sobic.006G075801
Ecoracana	Sbicolor	3B	Chr01	ELECO.r07.3BG0255220	Sobic.001G030100
Ecoracana	Sbicolor	4B	Chr06	ELECO.r07.4BG0343170	Sobic.006G136100
Ecoracana	Sbicolor	3B	Chr01	ELECO.r07.3BG0273740	Sobic.001G187900
Ecoracana	OsativaKitaake	8B	Chr8	ELECO.r07.8BG0649240	OsKitaake08g090300
Ecoracana	Sbicolor	6B	Chr10	ELECO.r07.6BG0484080	Sobic.010G151000
Ecoracana	Sbicolor	1B	Chr03	ELECO.r07.1BG0059380	Sobic.003G059300
Ecoracana	Sbicolor	7B	Chr02	ELECO.r07.7BG0600120	Sobic.002G314400
Ecoracana	OsativaKitaake	6B	Chr6	ELECO.r07.6BG0496640	OsKitaake06g191900
Ecoracana	Sbicolor	6B	Chr02	ELECO.r07.6BG0479590	Sobic.002G131100
Ecoracana	OsativaKitaake	5B	Chr5	ELECO.r07.5BG0418770	OsKitaake05g179000
Ecoracana	Sbicolor	8B	Chr07	ELECO.r07.8BG0662050	Sobic.007G148400
Ecoracana	Sbicolor	2B	Chr04	ELECO.r07.2BG0195770	Sobic.004G289400
Ecoracana	Sbicolor	8B	Chr07	ELECO.r07.8BG0644930	Sobic.007G038700
Ecoracana	OsativaKitaake	1B	Chr1	ELECO.r07.1BG0078980	OsKitaake01g280400
Ecoracana	OsativaKitaake	1B	Chr1	ELECO.r07.1BG0087790	OsKitaake01g377800
Ecoracana	Sbicolor	4B	Chr06	ELECO.r07.4BG0341110	Sobic.006G154100
Ecoracana	Sbicolor	7B	Chr02	ELECO.r07.7BG0594740	Sobic.002G085100
Ecoracana	Sbicolor	3B	Chr01	ELECO.r07.3BG0296630	Sobic.001G530700
Ecoracana	OsativaKitaake	5B	Chr5	ELECO.r07.5BG0413260	OsKitaake05g239400
Ecoracana	Sbicolor	4B	Chr06	ELECO.r07.4BG0350180	Sobic.006G066700
Ecoracana	Sbicolor	8B	Chr07	ELECO.r07.8BG0644680	Sobic.007G038432
Ecoracana	OsativaKitaake	1B	Chr1	ELECO.r07.1BG0092720	OsKitaake01g414800
Ecoracana	Sbicolor	3B	Chr01	ELECO.r07.3BG0284250	Sobic.001G409900
Ecoracana	Sbicolor	2B	Chr01	ELECO.r07.2BG0165610	Sobic.001G207800
Ecoracana	Sbicolor	3B	Chr01	ELECO.r07.3BG0263220	Sobic.001G106400
Ecoracana	Sbicolor	8B	Chr07	ELECO.r07.8BG0645190	Sobic.007G042900
Ecoracana	Sbicolor	8B	Chr07	ELECO.r07.8BG0665270	Sobic.007G210801
Ecoracana	OsativaKitaake	5B	Chr12	ELECO.r07.5BG0434010	OsKitaake12g086100
Ecoracana	OsativaKitaake	3B	Chr3	ELECO.r07.3BG0264270	OsKitaake03g312200
Ecoracana	OsativaKitaake	1B	Chr1	ELECO.r07.1BG0086690	OsKitaake01g365500
Ecoracana	Sbicolor	1B	Chr03	ELECO.r07.1BG0072360	Sobic.003G192400
Ecoracana	Sbicolor	2B	Chr04	ELECO.r07.2BG0195980	Sobic.004G287200
Ecoracana	Sbicolor	4B	Chr06	ELECO.r07.4BG0344890	Sobic.006G117800
Ecoracana	Sbicolor	1B	Chr03	ELECO.r07.1BG0072350	Sobic.003G192600
Ecoracana	Sbicolor	5B	Chr09	ELECO.r07.5BG0449420	Sobic.009G087100
Ecoracana	Sbicolor	1B	Chr03	ELECO.r07.1BG0060540	Sobic.003G045200
Ecoracana	Sbicolor	4B	Chr06	ELECO.r07.4BG0360330	Sobic.006G002700
Ecoracana	Sbicolor	1B	Chr03	ELECO.r07.1BG0063850	Sobic.003G150200
Ecoracana	Sbicolor	6B	Chr10	ELECO.r07.6BG0462890	Sobic.010G059400
Ecoracana	OsativaKitaake	5B	Chr5	ELECO.r07.5BG0414050	OsKitaake05g229200
Ecoracana	Sbicolor	2B	Chr04	ELECO.r07.2BG0190250	Sobic.004G187000
Ecoracana	Sbicolor	5B	Chr08	ELECO.r07.5BG0441460	Sobic.008G123500
Ecoracana	Sbicolor	1B	Chr03	ELECO.r07.1BG0070760	Sobic.003G190000
Ecoracana	Sbicolor	6B	Chr02	ELECO.r07.6BG0482260	Sobic.002G276700
Ecoracana	OsativaKitaake	9B	Chr11	ELECO.r07.9BG0694710	OsKitaake11g049001
Ecoracana	Sbicolor	9B	Chr05	ELECO.r07.9BG0718650	Sobic.005G217101
Ecoracana	OsativaKitaake	3B	Chr3	ELECO.r07.3BG0254150	OsKitaake03g408300
Ecoracana	OsativaKitaake	6B	Chr6	ELECO.r07.6BG0461010	OsKitaake06g035500
Ecoracana	Sbicolor	3B	Chr01	ELECO.r07.3BG0280200	Sobic.001G375300
Ecoracana	Sbicolor	4B	Chr06	ELECO.r07.4BG0353610	Sobic.006G022800
Ecoracana	OsativaKitaake	6B	Chr9	ELECO.r07.6BG0483980	OsKitaake09g163600
Ecoracana	Sbicolor	3B	Chr01	ELECO.r07.3BG0263140	Sobic.001G105800
Ecoracana	Sbicolor	6B	Chr10	ELECO.r07.6BG0457450	Sobic.010G000200
Ecoracana	Sbicolor	5B	Chr08	ELECO.r07.5BG0446380	Sobic.008G167600
Ecoracana	OsativaKitaake	9B	Chr11	ELECO.r07.9BG0712280	OsKitaake11g176500
Ecoracana	Sbicolor	1B	Chr03	ELECO.r07.1BG0083210	Sobic.003G294900
Ecoracana	Sbicolor	8B	Chr07	ELECO.r07.8BG0669650	Sobic.007G165900
Ecoracana	Sbicolor	6B	Chr10	ELECO.r07.6BG0469190	Sobic.010G116900
Ecoracana	Sbicolor	7B	Chr02	ELECO.r07.7BG0607330	Sobic.002G366300
Ecoracana	Sbicolor	6B	Chr10	ELECO.r07.6BG0498220	Sobic.010G188600
Ecoracana	Sbicolor	6B	Chr02	ELECO.r07.6BG0489370	Sobic.002G211900
Ecoracana	Sbicolor	4B	Chr06	ELECO.r07.4BG0336870	Sobic.006G196400
Ecoracana	Sbicolor	2B	Chr04	ELECO.r07.2BG0206880	Sobic.004G356100
Ecoracana	Sbicolor	4B	Chr06	ELECO.r07.4BG0337000	Sobic.006G194600
Ecoracana	OsativaKitaake	5B	Chr5	ELECO.r07.5BG0452540	OsKitaake05g039900
Ecoracana	Sbicolor	2B	Chr04	ELECO.r07.2BG0194410	Sobic.004G227700
Ecoracana	Sbicolor	5B	Chr09	ELECO.r07.5BG0412580	Sobic.009G217500
Ecoracana	Sbicolor	8B	Chr07	ELECO.r07.8BG0668880	Sobic.007G177000
Ecoracana	OsativaKitaake	3B	Chr3	ELECO.r07.3BG0253650	OsKitaake03g412000
Ecoracana	Sbicolor	2B	Chr04	ELECO.r07.2BG0190530	Sobic.004G188800
Ecoracana	Sbicolor	9B	Chr05	ELECO.r07.9BG0708030	Sobic.005G123300
Ecoracana	Sbicolor	2B	Chr04	ELECO.r07.2BG0188610	Sobic.004G168800
Ecoracana	Sbicolor	8B	Chr07	ELECO.r07.8BG0652940	Sobic.007G097900
Ecoracana	Sbicolor	8B	Chr07	ELECO.r07.8BG0666760	Sobic.007G195000
Ecoracana	Sbicolor	2B	Chr04	ELECO.r07.2BG0206830	Sobic.004G355300
Ecoracana	Sbicolor	6B	Chr10	ELECO.r07.6BG0499790	Sobic.010G207900
Ecoracana	OsativaKitaake	6B	Chr6	ELECO.r07.6BG0503790	OsKitaake06g275900
Ecoracana	Sbicolor	6B	Chr10	ELECO.r07.6BG0457440	Sobic.010G000100
Ecoracana	OsativaKitaake	2B	Chr2	ELECO.r07.2BG0152810	OsKitaake02g013900
Ecoracana	Sbicolor	3B	Chr01	ELECO.r07.3BG0279600	Sobic.001G368000
Ecoracana	Sbicolor	2B	Chr04	ELECO.r07.2BG0206890	Sobic.004G356300
Ecoracana	OsativaKitaake	4B	Chr4	ELECO.r07.4BG0356300	OsKitaake04g077400
Ecoracana	Sbicolor	2B	Chr04	ELECO.r07.2BG0204590	Sobic.004G336800
Ecoracana	Sbicolor	9B	Chr05	ELECO.r07.9BG0710550	Sobic.005G164800
Ecoracana	Sbicolor	3B	Chr01	ELECO.r07.3BG0279300	Sobic.001G365332
Ecoracana	OsativaKitaake	6B	Chr6	ELECO.r07.6BG0458060	OsKitaake06g005300
Ecoracana	Sbicolor	7B	Chr02	ELECO.r07.7BG0604810	Sobic.002G346600
Ecoracana	OsativaKitaake	4B	Chr4	ELECO.r07.4BG0353110	OsKitaake04g062500
Ecoracana	OsativaKitaake	9B	Chr11	ELECO.r07.9BG0696330	OsKitaake11g010300
Ecoracana	Sbicolor	6B	Chr10	ELECO.r07.6BG0470780	Sobic.010G127600
Ecoracana	Sbicolor	2B	Chr04	ELECO.r07.2BG0203860	Sobic.004G325500
Ecoracana	Sbicolor	2B	Chr04	ELECO.r07.2BG0190610	Sobic.004G189600
Ecoracana	OsativaKitaake	9B	Chr11	ELECO.r07.9BG0717750	OsKitaake11g219000
Ecoracana	Sbicolor	1B	Chr03	ELECO.r07.1BG0060550	Sobic.003G045100
Ecoracana	Sbicolor	7B	Chr02	ELECO.r07.7BG0600250	Sobic.002G317001
Ecoracana	OsativaKitaake	2B	Chr10	ELECO.r07.2BG0175560	OsKitaake10g039000
Ecoracana	Sbicolor	4B	Chr06	ELECO.r07.4BG0335890	Sobic.006G204900
Ecoracana	Sbicolor	9B	Chr05	ELECO.r07.9BG0713020	Sobic.005G129100
Ecoracana	Sbicolor	9B	Chr05	ELECO.r07.9BG0702430	Sobic.005G097800
Ecoracana	Sbicolor	3B	Chr01	ELECO.r07.3BG0290380	Sobic.001G467100
Ecoracana	Sbicolor	7B	Chr02	ELECO.r07.7BG0603810	Sobic.002G337600
Ecoracana	Sbicolor	6B	Chr02	ELECO.r07.6BG0491130	Sobic.002G228400
Ecoracana	OsativaKitaake	6B	Chr6	ELECO.r07.6BG0460510	OsKitaake06g029500
Ecoracana	Sbicolor	7B	Chr02	ELECO.r07.7BG0614050	Sobic.002G431300
Ecoracana	Sbicolor	2B	Chr01	ELECO.r07.2BG0174120	Sobic.001G274600
Ecoracana	Sbicolor	8B	Chr07	ELECO.r07.8BG0665510	Sobic.007G207900
Ecoracana	OsativaKitaake	9B	Chr11	ELECO.r07.9BG0717010	OsKitaake11g211200
Ecoracana	Sbicolor	4B	Chr06	ELECO.r07.4BG0344600	Sobic.006G121500
Ecoracana	Sbicolor	2B	Chr04	ELECO.r07.2BG0192000	Sobic.004G206900
Ecoracana	Sbicolor	6B	Chr02	ELECO.r07.6BG0482630	Sobic.002G273000
Ecoracana	Sbicolor	2B	Chr04	ELECO.r07.2BG0205270	Sobic.004G330300
Ecoracana	Sbicolor	5B	Chr08	ELECO.r07.5BG0448240	Sobic.008G188800
Ecoracana	OsativaKitaake	9B	Chr12	ELECO.r07.9BG0698720	OsKitaake12g040700
Ecoracana	OsativaKitaake	8B	Chr8	ELECO.r07.8BG0667840	OsKitaake08g234200
Ecoracana	OsativaKitaake	3B	Chr3	ELECO.r07.3BG0277970	OsKitaake03g196600
Ecoracana	Sbicolor	1B	Chr03	ELECO.r07.1BG0074090	Sobic.003G211700
Ecoracana	Sbicolor	9B	Chr05	ELECO.r07.9BG0718690	Sobic.005G220101
Ecoracana	Sbicolor	1B	Chr03	ELECO.r07.1BG0052290	Sobic.003G129600
Ecoracana	OsativaKitaake	5B	Chr12	ELECO.r07.5BG0439890	OsKitaake12g137900
Ecoracana	OsativaKitaake	6B	Chr9	ELECO.r07.6BG0485300	OsKitaake09g044800
Ecoracana	Sbicolor	1B	Chr03	ELECO.r07.1BG0051630	Sobic.003G136100
Ecoracana	Sbicolor	2B	Chr04	ELECO.r07.2BG0188260	Sobic.004G166000
Ecoracana	Sbicolor	3B	Chr01	ELECO.r07.3BG0297620	Sobic.001G541700
Ecoracana	Sbicolor	3B	Chr01	ELECO.r07.3BG0276510	Sobic.001G323400
Ecoracana	Sbicolor	4B	Chr06	ELECO.r07.4BG0342220	Sobic.006G144300
Ecoracana	Sbicolor	3B	Chr01	ELECO.r07.3BG0294870	Sobic.001G510500
Ecoracana	Sbicolor	4B	Chr06	ELECO.r07.4BG0332840	Sobic.006G237200
Ecoracana	Sbicolor	6B	Chr10	ELECO.r07.6BG0460720	Sobic.010G034700
Ecoracana	OsativaKitaake	1B	Chr1	ELECO.r07.1BG0082200	OsKitaake01g312700
Ecoracana	OsativaKitaake	5B	Chr5	ELECO.r07.5BG0452400	OsKitaake05g043900
Ecoracana	OsativaKitaake	4B	Chr4	ELECO.r07.4BG0357820	OsKitaake04g086300
Ecoracana	Sbicolor	8B	Chr07	ELECO.r07.8BG0661370	Sobic.007G142801
Ecoracana	Sbicolor	7B	Chr02	ELECO.r07.7BG0594870	Sobic.002G088500
Ecoracana	OsativaKitaake	9B	Chr11	ELECO.r07.9BG0697860	OsKitaake11g026700
Ecoracana	Sbicolor	9B	Chr05	ELECO.r07.9BG0706440	Sobic.005G086000
Ecoracana	Sbicolor	3B	Chr01	ELECO.r07.3BG0294600	Sobic.001G507900
Ecoracana	Sbicolor	8B	Chr07	ELECO.r07.8BG0660830	Sobic.007G136900
Ecoracana	OsativaKitaake	1B	Chr1	ELECO.r07.1BG0048840	OsKitaake01g096800
Ecoracana	Sbicolor	2B	Chr04	ELECO.r07.2BG0200900	Sobic.004G238900
Ecoracana	Sbicolor	3B	Chr01	ELECO.r07.3BG0253870	Sobic.001G017300
Ecoracana	Sbicolor	3B	Chr01	ELECO.r07.3BG0265560	Sobic.001G128600
Ecoracana	Sbicolor	6B	Chr02	ELECO.r07.6BG0490500	Sobic.002G223300
Ecoracana	Sbicolor	4B	Chr06	ELECO.r07.4BG0346790	Sobic.006G098300
Ecoracana	Sbicolor	8B	Chr07	ELECO.r07.8BG0642150	Sobic.007G007800
Ecoracana	Sbicolor	3B	Chr01	ELECO.r07.3BG0285440	Sobic.001G422700
Ecoracana	Sbicolor	2B	Chr04	ELECO.r07.2BG0196160	Sobic.004G285200
Ecoracana	Sbicolor	2B	Chr04	ELECO.r07.2BG0204790	Sobic.004G334100
Ecoracana	Sbicolor	2B	Chr01	ELECO.r07.2BG0182550	Sobic.001G227900
Ecoracana	Sbicolor	3B	Chr01	ELECO.r07.3BG0256030	Sobic.001G039100
Ecoracana	Sbicolor	4B	Chr06	ELECO.r07.4BG0337240	Sobic.006G192100
Ecoracana	Sbicolor	3B	Chr01	ELECO.r07.3BG0294180	Sobic.001G503400
Ecoracana	Sbicolor	2B	Chr04	ELECO.r07.2BG0194970	Sobic.004G299000
Ecoracana	Sbicolor	3B	Chr01	ELECO.r07.3BG0275310	Sobic.001G329200
Ecoracana	Sbicolor	3B	Chr01	ELECO.r07.3BG0295010	Sobic.001G512100
Ecoracana	Sbicolor	5B	Chr08	ELECO.r07.5BG0434710	Sobic.008G092300
Ecoracana	Sbicolor	1B	Chr03	ELECO.r07.1BG0063790	Sobic.003G155600
Ecoracana	Sbicolor	4B	Chr06	ELECO.r07.4BG0351160	Sobic.006G055200
Ecoracana	Sbicolor	9B	Chr05	ELECO.r07.9BG0714950	Sobic.005G194900
Ecoracana	Sbicolor	4B	Chr06	ELECO.r07.4BG0359850	Sobic.006G001800
Ecoracana	OsativaKitaake	5B	Chr12	ELECO.r07.5BG0427150	OsKitaake12g022000
Ecoracana	Sbicolor	6B	Chr02	ELECO.r07.6BG0493080	Sobic.002G247800
Ecoracana	OsativaKitaake	5B	Chr5	ELECO.r07.5BG0451480	OsKitaake05g054200
Ecoracana	Sbicolor	5B	Chr08	ELECO.r07.5BG0445740	Sobic.008G165401
Ecoracana	OsativaKitaake	1B	Chr1	ELECO.r07.1BG0049010	OsKitaake01g094500
Ecoracana	Sbicolor	5B	Chr08	ELECO.r07.5BG0428880	Sobic.008G039700
Ecoracana	OsativaKitaake	4B	Chr4	ELECO.r07.4BG0360600	OsKitaake04g000200
Ecoracana	Sbicolor	4B	Chr06	ELECO.r07.4BG0360000	Sobic.006G005900
Ecoracana	OsativaKitaake	9B	Chr11	ELECO.r07.9BG0702720	OsKitaake11g113500
Ecoracana	Sbicolor	5B	Chr09	ELECO.r07.5BG0414650	Sobic.009G193700
Ecoracana	Sbicolor	8B	Chr07	ELECO.r07.8BG0650560	Sobic.007G081800
Ecoracana	Sbicolor	3B	Chr01	ELECO.r07.3BG0256360	Sobic.001G042000
Ecoracana	Sbicolor	2B	Chr04	ELECO.r07.2BG0206050	Sobic.004G347100
Ecoracana	Sbicolor	6B	Chr10	ELECO.r07.6BG0459810	Sobic.010G026400
Ecoracana	OsativaKitaake	1B	Chr1	ELECO.r07.1BG0068020	OsKitaake01g188880
Ecoracana	OsativaKitaake	8B	Chr8	ELECO.r07.8BG0663260	OsKitaake08g185200
Ecoracana	Sbicolor	9B	Chr05	ELECO.r07.9BG0701590	Sobic.005G105500
Ecoracana	Sbicolor	5B	Chr08	ELECO.r07.5BG0425630	Sobic.008G004100
Ecoracana	OsativaKitaake	2B	Chr10	ELECO.r07.2BG0178220	OsKitaake10g082700
Ecoracana	Sbicolor	4B	Chr06	ELECO.r07.4BG0359090	Sobic.006G013500
Ecoracana	Sbicolor	5B	Chr08	ELECO.r07.5BG0440210	Sobic.008G102600
Ecoracana	Sbicolor	6B	Chr02	ELECO.r07.6BG0485830	Sobic.002G172000
Ecoracana	Sbicolor	2B	Chr04	ELECO.r07.2BG0187330	Sobic.004G156000
Ecoracana	OsativaKitaake	1B	Chr1	ELECO.r07.1BG0080170	OsKitaake01g293701
Ecoracana	Sbicolor	1B	Chr03	ELECO.r07.1BG0095770	Sobic.003G417900
Ecoracana	Sbicolor	2B	Chr04	ELECO.r07.2BG0192990	Sobic.004G214400
Ecoracana	Sbicolor	4B	Chr06	ELECO.r07.4BG0344480	Sobic.006G122500
Ecoracana	Sbicolor	7B	Chr02	ELECO.r07.7BG0599200	Sobic.002G306100
Ecoracana	Sbicolor	3B	Chr01	ELECO.r07.3BG0258310	Sobic.001G063000
Ecoracana	Sbicolor	2B	Chr04	ELECO.r07.2BG0151980	Sobic.004G001700
Ecoracana	Sbicolor	5B	Chr09	ELECO.r07.5BG0423680	Sobic.009G108400
Ecoracana	OsativaKitaake	3B	Chr3	ELECO.r07.3BG0296800	OsKitaake03g014100
Ecoracana	OsativaKitaake	5B	Chr5	ELECO.r07.5BG0418190	OsKitaake05g186500
Ecoracana	Sbicolor	2B	Chr04	ELECO.r07.2BG0202660	Sobic.004G310800
Ecoracana	Sbicolor	5B	Chr08	ELECO.r07.5BG0434890	Sobic.008G091300
Ecoracana	Sbicolor	4B	Chr06	ELECO.r07.4BG0329970	Sobic.006G268300
Ecoracana	Sbicolor	3B	Chr01	ELECO.r07.3BG0264630	Sobic.001G119700
Ecoracana	Sbicolor	5B	Chr09	ELECO.r07.5BG0422130	Sobic.009G129300
Ecoracana	OsativaKitaake	1B	Chr1	ELECO.r07.1BG0092590	OsKitaake01g415400
Ecoracana	OsativaKitaake	1B	Chr1	ELECO.r07.1BG0064300	OsKitaake01g154100
Ecoracana	Sbicolor	6B	Chr10	ELECO.r07.6BG0465620	Sobic.010G086100
Ecoracana	OsativaKitaake	6B	Chr9	ELECO.r07.6BG0488700	OsKitaake09g110000
Ecoracana	Sbicolor	3B	Chr01	ELECO.r07.3BG0265190	Sobic.001G124300
Ecoracana	OsativaKitaake	7B	Chr7	ELECO.r07.7BG0599420	OsKitaake07g149900
Ecoracana	Sbicolor	1B	Chr03	ELECO.r07.1BG0073980	Sobic.003G210500
Ecoracana	Sbicolor	3B	Chr01	ELECO.r07.3BG0269950	Sobic.001G159300
Ecoracana	Sbicolor	5B	Chr09	ELECO.r07.5BG0453810	Sobic.009G035900
Ecoracana	Sbicolor	7B	Chr02	ELECO.r07.7BG0598710	Sobic.002G302700
Ecoracana	OsativaKitaake	2B	Chr2	ELECO.r07.2BG0197510	OsKitaake02g297400
Ecoracana	OsativaKitaake	1B	Chr1	ELECO.r07.1BG0063340	OsKitaake01g145900
Ecoracana	Sbicolor	3B	Chr01	ELECO.r07.3BG0257860	Sobic.001G058200
Ecoracana	Sbicolor	3B	Chr01	ELECO.r07.3BG0273240	Sobic.001G186300
Ecoracana	Sbicolor	1B	Chr03	ELECO.r07.1BG0080920	Sobic.003G275501
Ecoracana	Sbicolor	2B	Chr04	ELECO.r07.2BG0189640	Sobic.004G178100
Ecoracana	Sbicolor	1B	Chr03	ELECO.r07.1BG0081330	Sobic.003G278800
Ecoracana	Sbicolor	3B	Chr01	ELECO.r07.3BG0292860	Sobic.001G490700
Ecoracana	Sbicolor	4B	Chr06	ELECO.r07.4BG0359730	Sobic.006G008400
Ecoracana	Sbicolor	5B	Chr08	ELECO.r07.5BG0444660	Sobic.008G151366
Ecoracana	OsativaKitaake	9B	Chr11	ELECO.r07.9BG0704090	OsKitaake11g109100
Ecoracana	Sbicolor	2B	Chr04	ELECO.r07.2BG0154410	Sobic.004G034000
Ecoracana	OsativaKitaake	9B	Chr11	ELECO.r07.9BG0695360	OsKitaake11g000048
Ecoracana	OsativaKitaake	3B	Chr3	ELECO.r07.3BG0291300	OsKitaake03g069200
Ecoracana	Sbicolor	3B	Chr01	ELECO.r07.3BG0271880	Sobic.001G173500
Ecoracana	Sbicolor	3B	Chr01	ELECO.r07.3BG0282210	Sobic.001G392700
Ecoracana	Sbicolor	4B	Chr06	ELECO.r07.4BG0337860	Sobic.006G185200
Ecoracana	Sbicolor	6B	Chr02	ELECO.r07.6BG0482070	Sobic.002G278600
Ecoracana	OsativaKitaake	9B	Chr11	ELECO.r07.9BG0712630	OsKitaake11g155700
Ecoracana	Sbicolor	6B	Chr10	ELECO.r07.6BG0465040	Sobic.010G079700
Ecoracana	Sbicolor	9B	Chr05	ELECO.r07.9BG0695420	Sobic.005G002100
Ecoracana	Sbicolor	6B	Chr10	ELECO.r07.6BG0460780	Sobic.010G035100
Ecoracana	Sbicolor	1B	Chr03	ELECO.r07.1BG0086470	Sobic.003G324100
Ecoracana	OsativaKitaake	1B	Chr1	ELECO.r07.1BG0048530	OsKitaake01g101100
Ecoracana	Sbicolor	2B	Chr04	ELECO.r07.2BG0186140	Sobic.004G145600
Ecoracana	OsativaKitaake	2B	Chr10	ELECO.r07.2BG0180950	OsKitaake10g104700
Ecoracana	Sbicolor	3B	Chr01	ELECO.r07.3BG0261630	Sobic.001G091400
Ecoracana	Sbicolor	1B	Chr03	ELECO.r07.1BG0087910	Sobic.003G336800
Ecoracana	Sbicolor	4B	Chr06	ELECO.r07.4BG0351710	Sobic.006G051700
Ecoracana	Sbicolor	6B	Chr10	ELECO.r07.6BG0458440	Sobic.010G009100
Ecoracana	Sbicolor	3B	Chr01	ELECO.r07.3BG0288030	Sobic.001G444900
Ecoracana	Sbicolor	1B	Chr03	ELECO.r07.1BG0060110	Sobic.003G050100
Ecoracana	Sbicolor	1B	Chr03	ELECO.r07.1BG0061280	Sobic.003G037600
Ecoracana	Sbicolor	6B	Chr10	ELECO.r07.6BG0467090	Sobic.010G099900
Ecoracana	Sbicolor	2B	Chr04	ELECO.r07.2BG0155430	Sobic.004G047500
Ecoracana	Sbicolor	3B	Chr01	ELECO.r07.3BG0268000	Sobic.001G148200
Ecoracana	Sbicolor	1B	Chr03	ELECO.r07.1BG0071510	Sobic.003G194400
Ecoracana	Sbicolor	6B	Chr02	ELECO.r07.6BG0484010	Sobic.002G262700
Ecoracana	OsativaKitaake	2B	Chr2	ELECO.r07.2BG0193700	OsKitaake02g255100
Ecoracana	Sbicolor	3B	Chr01	ELECO.r07.3BG0282940	Sobic.001G399100
Ecoracana	OsativaKitaake	4B	Chr4	ELECO.r07.4BG0335720	OsKitaake04g252900
Ecoracana	OsativaKitaake	1B	Chr1	ELECO.r07.1BG0074590	OsKitaake01g218000
Ecoracana	Sbicolor	6B	Chr02	ELECO.r07.6BG0494670	Sobic.002G262400
Ecoracana	OsativaKitaake	5B	Chr12	ELECO.r07.5BG0427140	OsKitaake12g021900
Ecoracana	Sbicolor	3B	Chr01	ELECO.r07.3BG0268910	Sobic.001G154200
Ecoracana	Sbicolor	4B	Chr06	ELECO.r07.4BG0350740	Sobic.006G060000
Ecoracana	Sbicolor	6B	Chr10	ELECO.r07.6BG0495650	Sobic.010G162200
Ecoracana	OsativaKitaake	6B	Chr6	ELECO.r07.6BG0484650	OsKitaake06g141800
Ecoracana	OsativaKitaake	6B	Chr9	ELECO.r07.6BG0488560	OsKitaake09g101300
Ecoracana	Sbicolor	3B	Chr01	ELECO.r07.3BG0254710	Sobic.001G025400
Ecoracana	Sbicolor	4B	Chr06	ELECO.r07.4BG0347140	Sobic.006G095400
Ecoracana	Sbicolor	6B	Chr02	ELECO.r07.6BG0476180	Sobic.002G152100
Ecoracana	OsativaKitaake	1B	Chr1	ELECO.r07.1BG0070810	OsKitaake01g209200
Ecoracana	OsativaKitaake	3B	Chr3	ELECO.r07.3BG0285330	OsKitaake03g127800
Ecoracana	OsativaKitaake	1B	Chr1	ELECO.r07.1BG0095480	OsKitaake01g458700
Ecoracana	OsativaKitaake	3B	Chr3	ELECO.r07.3BG0288410	OsKitaake03g100600
Ecoracana	OsativaKitaake	5B	Chr11	ELECO.r07.5BG0427510	OsKitaake11g028001
Ecoracana	OsativaKitaake	1B	Chr1	ELECO.r07.1BG0081370	OsKitaake01g305600
Ecoracana	Sbicolor	6B	Chr10	ELECO.r07.6BG0496740	Sobic.010G174000
Ecoracana	OsativaKitaake	3B	Chr3	ELECO.r07.3BG0285880	OsKitaake03g122200
Ecoracana	Sbicolor	4B	Chr06	ELECO.r07.4BG0349280	Sobic.006G077500
Ecoracana	Sbicolor	1B	Chr03	ELECO.r07.1BG0070900	Sobic.003G188500
Ecoracana	Sbicolor	5B	Chr08	ELECO.r07.5BG0432770	Sobic.008G078000
Ecoracana	Sbicolor	6B	Chr10	ELECO.r07.6BG0457460	Sobic.010G000300
Ecoracana	Sbicolor	3B	Chr01	ELECO.r07.3BG0265240	Sobic.001G124500
Ecoracana	Sbicolor	4B	Chr06	ELECO.r07.4BG0359170	Sobic.006G012400
Ecoracana	Sbicolor	3B	Chr01	ELECO.r07.3BG0260680	Sobic.001G085500
Ecoracana	Sbicolor	1B	Chr03	ELECO.r07.1BG0064190	Sobic.003G152800
Ecoracana	Sbicolor	1B	Chr03	ELECO.r07.1BG0090320	Sobic.003G359800
Ecoracana	Sbicolor	3B	Chr01	ELECO.r07.3BG0296780	Sobic.001G532600
Ecoracana	Sbicolor	5B	Chr09	ELECO.r07.5BG0423120	Sobic.009G116500
Ecoracana	Sbicolor	6B	Chr10	ELECO.r07.6BG0460280	Sobic.010G030000
Ecoracana	Sbicolor	4B	Chr06	ELECO.r07.4BG0335610	Sobic.006G207600
Ecoracana	Sbicolor	4B	Chr06	ELECO.r07.4BG0345090	Sobic.006G116100
Ecoracana	Sbicolor	3B	Chr01	ELECO.r07.3BG0292700	Sobic.001G488800
Ecoracana	OsativaKitaake	3B	Chr3	ELECO.r07.3BG0264250	OsKitaake03g312300
Ecoracana	Sbicolor	7B	Chr02	ELECO.r07.7BG0586380	Sobic.002G031000
Ecoracana	OsativaKitaake	6B	Chr6	ELECO.r07.6BG0457500	OsKitaake06g000200
Ecoracana	Sbicolor	4B	Chr06	ELECO.r07.4BG0348660	Sobic.006G083100
Ecoracana	Sbicolor	3B	Chr01	ELECO.r07.3BG0293950	Sobic.001G501200
Ecoracana	Sbicolor	5B	Chr09	ELECO.r07.5BG0455880	Sobic.009G016900
Ecoracana	OsativaKitaake	3B	Chr3	ELECO.r07.3BG0257180	OsKitaake03g379500
Ecoracana	Sbicolor	3B	Chr01	ELECO.r07.3BG0289290	Sobic.001G457400
Ecoracana	Sbicolor	1B	Chr03	ELECO.r07.1BG0058910	Sobic.003G064200
Ecoracana	OsativaKitaake	1B	Chr1	ELECO.r07.1BG0049420	OsKitaake01g090500
Ecoracana	Sbicolor	3B	Chr01	ELECO.r07.3BG0256420	Sobic.001G043000
Ecoracana	Sbicolor	6B	Chr02	ELECO.r07.6BG0494460	Sobic.002G260600
Ecoracana	OsativaKitaake	2B	Chr2	ELECO.r07.2BG0153570	OsKitaake02g020900
Ecoracana	Sbicolor	6B	Chr10	ELECO.r07.6BG0500430	Sobic.010G214000
Ecoracana	OsativaKitaake	6B	Chr6	ELECO.r07.6BG0457490	OsKitaake06g000400
Ecoracana	Sbicolor	4B	Chr06	ELECO.r07.4BG0342470	Sobic.006G141900
Ecoracana	OsativaKitaake	4B	Chr4	ELECO.r07.4BG0330460	OsKitaake04g305300
Ecoracana	Sbicolor	5B	Chr08	ELECO.r07.5BG0441140	Sobic.008G116700
Ecoracana	Sbicolor	6B	Chr10	ELECO.r07.6BG0457930	Sobic.010G005100
Ecoracana	Sbicolor	6B	Chr02	ELECO.r07.6BG0480070	Sobic.002G296100
Ecoracana	OsativaKitaake	5B	Chr12	ELECO.r07.5BG0436980	OsKitaake12g117500
Ecoracana	Sbicolor	4B	Chr06	ELECO.r07.4BG0330370	Sobic.006G246700
Ecoracana	Sbicolor	2B	Chr04	ELECO.r07.2BG0191050	Sobic.004G194900
Ecoracana	Sbicolor	8B	Chr07	ELECO.r07.8BG0645610	Sobic.007G047600
Ecoracana	Sbicolor	6B	Chr02	ELECO.r07.6BG0489390	Sobic.002G212200
Ecoracana	OsativaKitaake	7B	Chr7	ELECO.r07.7BG0604750	OsKitaake07g197700
Ecoracana	Sbicolor	7B	Chr02	ELECO.r07.7BG0590380	Sobic.002G064400
Ecoracana	Sbicolor	6B	Chr10	ELECO.r07.6BG0463680	Sobic.010G068100
Ecoracana	Sbicolor	1B	Chr03	ELECO.r07.1BG0059450	Sobic.003G056000
Ecoracana	OsativaKitaake	2B	Chr2	ELECO.r07.2BG0202670	OsKitaake02g346800
Ecoracana	OsativaKitaake	9B	Chr11	ELECO.r07.9BG0702020	OsKitaake11g072900
Ecoracana	Sbicolor	4B	Chr06	ELECO.r07.4BG0343790	Sobic.006G130700
Ecoracana	OsativaKitaake	1B	Chr1	ELECO.r07.1BG0068400	OsKitaake01g186200
Ecoracana	Sbicolor	6B	Chr02	ELECO.r07.6BG0493640	Sobic.002G254000
Ecoracana	OsativaKitaake	5B	Chr12	ELECO.r07.5BG0426990	OsKitaake12g020300
Ecoracana	OsativaKitaake	5B	Chr5	ELECO.r07.5BG0453310	OsKitaake05g034800
Ecoracana	OsativaKitaake	2B	Chr10	ELECO.r07.2BG0177000	OsKitaake10g069700
Ecoracana	Sbicolor	5B	Chr09	ELECO.r07.5BG0414410	Sobic.009G198000
Ecoracana	Sbicolor	9B	Chr05	ELECO.r07.9BG0700740	Sobic.005G109500
Ecoracana	Sbicolor	1B	Chr03	ELECO.r07.1BG0089450	Sobic.003G351701
Ecoracana	OsativaKitaake	6B	Chr9	ELECO.r07.6BG0477690	OsKitaake09g003600
Ecoracana	OsativaKitaake	4B	Chr4	ELECO.r07.4BG0336960	OsKitaake04g240900
Ecoracana	OsativaKitaake	3B	Chr3	ELECO.r07.3BG0265030	OsKitaake03g305800
Ecoracana	OsativaKitaake	6B	Chr9	ELECO.r07.6BG0494360	OsKitaake09g159100
Ecoracana	Sbicolor	2B	Chr04	ELECO.r07.2BG0205240	Sobic.004G330500
Ecoracana	OsativaKitaake	6B	Chr6	ELECO.r07.6BG0462900	OsKitaake06g054100
Ecoracana	OsativaKitaake	7B	Chr7	ELECO.r07.7BG0583440	OsKitaake07g003400
Ecoracana	Sbicolor	4B	Chr06	ELECO.r07.4BG0340160	Sobic.006G161200
Ecoracana	Sbicolor	1B	Chr03	ELECO.r07.1BG0063000	Sobic.003G144600
Ecoracana	OsativaKitaake	4B	Chr4	ELECO.r07.4BG0354960	OsKitaake04g072075
Ecoracana	OsativaKitaake	7B	Chr7	ELECO.r07.7BG0586420	OsKitaake07g031300
Ecoracana	OsativaKitaake	7B	Chr7	ELECO.r07.7BG0613090	OsKitaake07g275500
Ecoracana	OsativaKitaake	4B	Chr4	ELECO.r07.4BG0356840	OsKitaake04g098900
Ecoracana	Sbicolor	1B	Chr03	ELECO.r07.1BG0081730	Sobic.003G279000
Ecoracana	Sbicolor	2B	Chr04	ELECO.r07.2BG0152790	Sobic.004G013600
Ecoracana	OsativaKitaake	1B	Chr1	ELECO.r07.1BG0052700	OsKitaake01g120600
Ecoracana	Sbicolor	2B	Chr04	ELECO.r07.2BG0202930	Sobic.004G313700
Ecoracana	Sbicolor	4B	Chr06	ELECO.r07.4BG0338890	Sobic.006G173900
Ecoracana	OsativaKitaake	5B	Chr12	ELECO.r07.5BG0440640	OsKitaake12g132800
Ecoracana	Sbicolor	6B	Chr10	ELECO.r07.6BG0462110	Sobic.010G051800
Ecoracana	Sbicolor	1B	Chr03	ELECO.r07.1BG0075240	Sobic.003G221100
Ecoracana	Sbicolor	3B	Chr01	ELECO.r07.3BG0256580	Sobic.001G045300
Ecoracana	Sbicolor	1B	Chr03	ELECO.r07.1BG0064390	Sobic.003G153700
Ecoracana	Sbicolor	8B	Chr07	ELECO.r07.8BG0664390	Sobic.007G220200
Ecoracana	Sbicolor	3B	Chr01	ELECO.r07.3BG0290390	Sobic.001G467000
Ecoracana	Sbicolor	8B	Chr07	ELECO.r07.8BG0647940	Sobic.007G070200
Ecoracana	OsativaKitaake	2B	Chr10	ELECO.r07.2BG0166450	OsKitaake10g153000
Ecoracana	Sbicolor	5B	Chr05	ELECO.r07.5BG0427490	Sobic.005G025300
Ecoracana	OsativaKitaake	6B	Chr6	ELECO.r07.6BG0465610	OsKitaake06g081000
Ecoracana	Sbicolor	4B	Chr06	ELECO.r07.4BG0347890	Sobic.006G088400
Ecoracana	Sbicolor	6B	Chr02	ELECO.r07.6BG0482060	Sobic.002G278700
Ecoracana	OsativaKitaake	3B	Chr3	ELECO.r07.3BG0275930	OsKitaake03g215300
Ecoracana	Sbicolor	2B	Chr04	ELECO.r07.2BG0197420	Sobic.004G272900
Ecoracana	Sbicolor	7B	Chr02	ELECO.r07.7BG0585990	Sobic.002G027800
Ecoracana	Sbicolor	6B	Chr10	ELECO.r07.6BG0503350	Sobic.010G250700
Ecoracana	Sbicolor	1B	Chr03	ELECO.r07.1BG0057650	Sobic.003G078900
Ecoracana	Sbicolor	5B	Chr08	ELECO.r07.5BG0430320	Sobic.008G056600
Ecoracana	Sbicolor	6B	Chr10	ELECO.r07.6BG0462760	Sobic.010G058600
Ecoracana	Sbicolor	4B	Chr06	ELECO.r07.4BG0347840	Sobic.006G088900
Ecoracana	Sbicolor	1B	Chr03	ELECO.r07.1BG0080450	Sobic.003G272800
Ecoracana	Sbicolor	7B	Chr02	ELECO.r07.7BG0607560	Sobic.002G367700
Ecoracana	Sbicolor	5B	Chr09	ELECO.r07.5BG0412170	Sobic.009G223900
Ecoracana	Sbicolor	8B	Chr07	ELECO.r07.8BG0664100	Sobic.007G224300
Ecoracana	OsativaKitaake	3B	Chr3	ELECO.r07.3BG0279320	OsKitaake03g184100
Ecoracana	Sbicolor	1B	Chr03	ELECO.r07.1BG0083630	Sobic.003G298400
Ecoracana	Sbicolor	4B	Chr06	ELECO.r07.4BG0344610	Sobic.006G121400
Ecoracana	OsativaKitaake	1B	Chr1	ELECO.r07.1BG0080930	OsKitaake01g301000
Ecoracana	OsativaKitaake	1B	Chr1	ELECO.r07.1BG0075610	OsKitaake01g246600
Ecoracana	Sbicolor	3B	Chr01	ELECO.r07.3BG0279540	Sobic.001G367600
Ecoracana	Sbicolor	6B	Chr10	ELECO.r07.6BG0484410	Sobic.010G147500
Ecoracana	Sbicolor	2B	Chr01	ELECO.r07.2BG0169940	Sobic.001G302300
Ecoracana	Sbicolor	6B	Chr10	ELECO.r07.6BG0466860	Sobic.010G097400
Ecoracana	OsativaKitaake	4B	Chr4	ELECO.r07.4BG0347620	OsKitaake04g142100
Ecoracana	OsativaKitaake	6B	Chr6	ELECO.r07.6BG0460600	OsKitaake06g030300
Ecoracana	OsativaKitaake	7B	Chr7	ELECO.r07.7BG0609420	OsKitaake07g236400
Ecoracana	Sbicolor	4B	Chr06	ELECO.r07.4BG0334050	Sobic.006G223101
Ecoracana	Sbicolor	2B	Chr04	ELECO.r07.2BG0152490	Sobic.004G006900
Ecoracana	Sbicolor	8B	Chr07	ELECO.r07.8BG0660690	Sobic.007G135301
Ecoracana	OsativaKitaake	3B	Chr3	ELECO.r07.3BG0257320	OsKitaake03g377600
Ecoracana	OsativaKitaake	3B	Chr3	ELECO.r07.3BG0252540	OsKitaake03g422600
Ecoracana	Sbicolor	1B	Chr03	ELECO.r07.1BG0062990	Sobic.003G144500
Ecoracana	Sbicolor	7B	Chr02	ELECO.r07.7BG0599060	Sobic.002G305900
Ecoracana	Sbicolor	4B	Chr06	ELECO.r07.4BG0353330	Sobic.006G035500
Ecoracana	Sbicolor	1B	Chr03	ELECO.r07.1BG0058130	Sobic.003G074100
Ecoracana	Sbicolor	6B	Chr02	ELECO.r07.6BG0492890	Sobic.002G245700
Ecoracana	OsativaKitaake	1B	Chr1	ELECO.r07.1BG0098080	OsKitaake01g490200
Ecoracana	OsativaKitaake	4B	Chr4	ELECO.r07.4BG0331330	OsKitaake04g296400
Ecoracana	Sbicolor	3B	Chr01	ELECO.r07.3BG0271060	Sobic.001G166700
Ecoracana	OsativaKitaake	3B	Chr3	ELECO.r07.3BG0253010	OsKitaake03g418000
Ecoracana	Sbicolor	1B	Chr03	ELECO.r07.1BG0067940	Sobic.003G173700
Ecoracana	Sbicolor	2B	Chr01	ELECO.r07.2BG0165130	Sobic.001G210300
Ecoracana	OsativaKitaake	1B	Chr1	ELECO.r07.1BG0061390	OsKitaake01g063500
Ecoracana	Sbicolor	6B	Chr02	ELECO.r07.6BG0482050	Sobic.002G278800
Ecoracana	OsativaKitaake	2B	Chr10	ELECO.r07.2BG0184090	OsKitaake10g138200
Ecoracana	Sbicolor	8B	Chr07	ELECO.r07.8BG0668490	Sobic.007G178100
Ecoracana	OsativaKitaake	1B	Chr1	ELECO.r07.1BG0048640	OsKitaake01g100000
Ecoracana	OsativaKitaake	1B	Chr1	ELECO.r07.1BG0088600	OsKitaake01g390100
Ecoracana	Sbicolor	8B	Chr07	ELECO.r07.8BG0669450	Sobic.007G167300
Ecoracana	OsativaKitaake	3B	Chr3	ELECO.r07.3BG0295340	OsKitaake03g027700
Ecoracana	Sbicolor	2B	Chr04	ELECO.r07.2BG0158820	Sobic.004G083700
Ecoracana	Sbicolor	1B	Chr03	ELECO.r07.1BG0069230	Sobic.003G177700
Ecoracana	Sbicolor	4B	Chr06	ELECO.r07.4BG0333070	Sobic.006G234400
Ecoracana	OsativaKitaake	2B	Chr10	ELECO.r07.2BG0176990	OsKitaake10g069900
Ecoracana	Sbicolor	1B	Chr03	ELECO.r07.1BG0069240	Sobic.003G177800
Ecoracana	Sbicolor	3B	Chr01	ELECO.r07.3BG0252750	Sobic.001G005900
Ecoracana	Sbicolor	4B	Chr06	ELECO.r07.4BG0335600	Sobic.006G207700
Ecoracana	OsativaKitaake	5B	Chr12	ELECO.r07.5BG0433770	OsKitaake12g080900
Ecoracana	Sbicolor	3B	Chr01	ELECO.r07.3BG0291530	Sobic.001G478300
Ecoracana	Sbicolor	5B	Chr09	ELECO.r07.5BG0452410	Sobic.009G052600
Ecoracana	Sbicolor	5B	Chr09	ELECO.r07.5BG0423100	Sobic.009G116900
Ecoracana	OsativaKitaake	2B	Chr2	ELECO.r07.2BG0190310	OsKitaake02g214600
Ecoracana	Sbicolor	5B	Chr09	ELECO.r07.5BG0454210	Sobic.009G032100
Ecoracana	Sbicolor	1B	Chr03	ELECO.r07.1BG0096000	Sobic.003G419600
Ecoracana	OsativaKitaake	5B	Chr5	ELECO.r07.5BG0409550	OsKitaake05g284100
Ecoracana	Sbicolor	3B	Chr01	ELECO.r07.3BG0291140	Sobic.001G474001
Ecoracana	OsativaKitaake	7B	Chr7	ELECO.r07.7BG0611060	OsKitaake07g249900
Ecoracana	Sbicolor	7B	Chr02	ELECO.r07.7BG0606070	Sobic.002G354300
Ecoracana	OsativaKitaake	9B	Chr11	ELECO.r07.9BG0715310	OsKitaake11g154900
Ecoracana	Sbicolor	1B	Chr03	ELECO.r07.1BG0049620	Sobic.003G004200
Ecoracana	Sbicolor	5B	Chr09	ELECO.r07.5BG0422540	Sobic.009G131800
Ecoracana	Sbicolor	2B	Chr04	ELECO.r07.2BG0205640	Sobic.004G342700
Ecoracana	Sbicolor	2B	Chr04	ELECO.r07.2BG0207210	Sobic.004G359500
Ecoracana	Sbicolor	6B	Chr02	ELECO.r07.6BG0482700	Sobic.002G272400
Ecoracana	Sbicolor	3B	Chr01	ELECO.r07.3BG0254620	Sobic.001G024100
Ecoracana	OsativaKitaake	5B	Chr12	ELECO.r07.5BG0436870	OsKitaake12g101500
Ecoracana	OsativaKitaake	2B	Chr2	ELECO.r07.2BG0184870	OsKitaake02g150700
Ecoracana	OsativaKitaake	4B	Chr4	ELECO.r07.4BG0358990	OsKitaake04g036400
Ecoracana	Sbicolor	9B	Chr05	ELECO.r07.9BG0704790	Sobic.005G110538
Ecoracana	Sbicolor	9B	Chr05	ELECO.r07.9BG0701530	Sobic.005G106300
Ecoracana	Sbicolor	3B	Chr01	ELECO.r07.3BG0289800	Sobic.001G461900
Ecoracana	OsativaKitaake	6B	Chr6	ELECO.r07.6BG0504850	OsKitaake06g289100
Ecoracana	Sbicolor	3B	Chr01	ELECO.r07.3BG0253140	Sobic.001G010100
Ecoracana	OsativaKitaake	1B	Chr1	ELECO.r07.1BG0091450	OsKitaake01g416700
Ecoracana	Sbicolor	3B	Chr01	ELECO.r07.3BG0252250	Sobic.001G000100
Ecoracana	Sbicolor	2B	Chr01	ELECO.r07.2BG0169520	Sobic.001G307800
Ecoracana	Sbicolor	4B	Chr06	ELECO.r07.4BG0348010	Sobic.006G088000
Ecoracana	Sbicolor	6B	Chr10	ELECO.r07.6BG0484060	Sobic.010G151700
Ecoracana	OsativaKitaake	9B	Chr11	ELECO.r07.9BG0712730	OsKitaake11g176300
Ecoracana	Sbicolor	2B	Chr04	ELECO.r07.2BG0196790	Sobic.004G279400
Ecoracana	Sbicolor	1B	Chr03	ELECO.r07.1BG0088000	Sobic.003G337500
Ecoracana	Sbicolor	6B	Chr02	ELECO.r07.6BG0481090	Sobic.002G287600
Ecoracana	Sbicolor	7B	Chr02	ELECO.r07.7BG0586520	Sobic.002G033500
Ecoracana	OsativaKitaake	5B	Chr5	ELECO.r07.5BG0418900	OsKitaake05g177500
Ecoracana	Sbicolor	5B	Chr05	ELECO.r07.5BG0428940	Sobic.005G037700
Ecoracana	Sbicolor	8B	Chr07	ELECO.r07.8BG0660720	Sobic.007G135900
Ecoracana	Sbicolor	4B	Chr06	ELECO.r07.4BG0336800	Sobic.006G197300
Ecoracana	OsativaKitaake	1B	Chr1	ELECO.r07.1BG0096820	OsKitaake01g476000
Ecoracana	Sbicolor	1B	Chr03	ELECO.r07.1BG0070370	Sobic.003G185300
Ecoracana	OsativaKitaake	7B	Chr7	ELECO.r07.7BG0610440	OsKitaake07g247500
Ecoracana	Sbicolor	6B	Chr10	ELECO.r07.6BG0460370	Sobic.010G030800
Ecoracana	OsativaKitaake	8B	Chr8	ELECO.r07.8BG0667510	OsKitaake08g229800
Ecoracana	Sbicolor	6B	Chr10	ELECO.r07.6BG0469530	Sobic.010G119900
Ecoracana	OsativaKitaake	2B	Chr2	ELECO.r07.2BG0185050	OsKitaake02g156900
Ecoracana	Sbicolor	3B	Chr01	ELECO.r07.3BG0257190	Sobic.001G051300
Ecoracana	Sbicolor	5B	Chr09	ELECO.r07.5BG0423690	Sobic.009G107500
Ecoracana	Sbicolor	8B	Chr07	ELECO.r07.8BG0652740	Sobic.007G096800
Ecoracana	OsativaKitaake	4B	Chr4	ELECO.r07.4BG0356150	OsKitaake04g077000
Ecoracana	Sbicolor	6B	Chr10	ELECO.r07.6BG0504100	Sobic.010G261000
Ecoracana	Sbicolor	1B	Chr03	ELECO.r07.1BG0079470	Sobic.003G263900
Ecoracana	Sbicolor	2B	Chr04	ELECO.r07.2BG0187170	Sobic.004G154800
Ecoracana	Sbicolor	2B	Chr04	ELECO.r07.2BG0196860	Sobic.004G279000
Ecoracana	Sbicolor	4B	Chr06	ELECO.r07.4BG0339370	Sobic.006G169700
Ecoracana	Sbicolor	8B	Chr07	ELECO.r07.8BG0642040	Sobic.007G005600
Ecoracana	OsativaKitaake	6B	Chr9	ELECO.r07.6BG0476370	OsKitaake09g007100
Ecoracana	Sbicolor	1B	Chr03	ELECO.r07.1BG0054970	Sobic.003G106900
Ecoracana	Sbicolor	1B	Chr03	ELECO.r07.1BG0059460	Sobic.003G055900
Ecoracana	Sbicolor	6B	Chr02	ELECO.r07.6BG0478620	Sobic.002G138700
Ecoracana	OsativaKitaake	1B	Chr1	ELECO.r07.1BG0098300	OsKitaake01g493300
Ecoracana	Sbicolor	1B	Chr03	ELECO.r07.1BG0057300	Sobic.003G083900
Ecoracana	OsativaKitaake	8B	Chr8	ELECO.r07.8BG0664580	OsKitaake08g198600
Ecoracana	OsativaKitaake	3B	Chr3	ELECO.r07.3BG0293430	OsKitaake03g048000
Ecoracana	Sbicolor	6B	Chr10	ELECO.r07.6BG0502560	Sobic.010G240700
Ecoracana	OsativaKitaake	8B	Chr8	ELECO.r07.8BG0656460	OsKitaake08g132000
Ecoracana	Sbicolor	3B	Chr01	ELECO.r07.3BG0267750	Sobic.001G147000
Ecoracana	Sbicolor	3B	Chr01	ELECO.r07.3BG0296930	Sobic.001G533900
Ecoracana	OsativaKitaake	9B	Chr11	ELECO.r07.9BG0713300	OsKitaake11g149500
Ecoracana	OsativaKitaake	7B	Chr7	ELECO.r07.7BG0593890	OsKitaake07g074600
Ecoracana	OsativaKitaake	7B	Chr7	ELECO.r07.7BG0594090	OsKitaake07g131100
Ecoracana	OsativaKitaake	3B	Chr3	ELECO.r07.3BG0279220	OsKitaake03g185400
Ecoracana	Sbicolor	7B	Chr02	ELECO.r07.7BG0611320	Sobic.002G403300
Ecoracana	OsativaKitaake	4B	Chr4	ELECO.r07.4BG0344950	OsKitaake04g164700
Ecoracana	Sbicolor	4B	Chr06	ELECO.r07.4BG0344470	Sobic.006G122600
Ecoracana	OsativaKitaake	6B	Chr6	ELECO.r07.6BG0484870	OsKitaake06g145100
Ecoracana	Sbicolor	1B	Chr03	ELECO.r07.1BG0077070	Sobic.003G240000
Ecoracana	Sbicolor	8B	Chr07	ELECO.r07.8BG0660220	Sobic.007G131900
Ecoracana	Sbicolor	9B	Chr05	ELECO.r07.9BG0696160	Sobic.005G014000
Ecoracana	OsativaKitaake	1B	Chr1	ELECO.r07.1BG0060900	OsKitaake01g057900
Ecoracana	Sbicolor	1B	Chr03	ELECO.r07.1BG0072510	Sobic.003G200700
Ecoracana	OsativaKitaake	7B	Chr7	ELECO.r07.7BG0603240	OsKitaake07g182600
Ecoracana	Sbicolor	6B	Chr02	ELECO.r07.6BG0487000	Sobic.002G188200
Ecoracana	Sbicolor	6B	Chr10	ELECO.r07.6BG0501680	Sobic.010G227100
Ecoracana	Sbicolor	2B	Chr04	ELECO.r07.2BG0191310	Sobic.004G197700
Ecoracana	Sbicolor	5B	Chr08	ELECO.r07.5BG0442290	Sobic.008G129100
Ecoracana	Sbicolor	1B	Chr03	ELECO.r07.1BG0053740	Sobic.003G116300
Ecoracana	Sbicolor	1B	Chr03	ELECO.r07.1BG0083620	Sobic.003G298300
Ecoracana	Sbicolor	1B	Chr03	ELECO.r07.1BG0081360	Sobic.003G279100
Ecoracana	Sbicolor	3B	Chr01	ELECO.r07.3BG0255890	Sobic.001G038100
Ecoracana	Sbicolor	5B	Chr09	ELECO.r07.5BG0413000	Sobic.009G213300
Ecoracana	Sbicolor	5B	Chr09	ELECO.r07.5BG0424320	Sobic.009G100800
Ecoracana	Sbicolor	7B	Chr02	ELECO.r07.7BG0608690	Sobic.002G374200
Ecoracana	Sbicolor	3B	Chr01	ELECO.r07.3BG0275920	Sobic.001G338700
Ecoracana	Sbicolor	7B	Chr02	ELECO.r07.7BG0587080	Sobic.002G039100
Ecoracana	Sbicolor	6B	Chr10	ELECO.r07.6BG0457470	Sobic.010G000500
Ecoracana	OsativaKitaake	5B	Chr5	ELECO.r07.5BG0420510	OsKitaake05g160900
Ecoracana	Sbicolor	1B	Chr03	ELECO.r07.1BG0087460	Sobic.003G332100
Ecoracana	Sbicolor	3B	Chr01	ELECO.r07.3BG0289590	Sobic.001G460900
Ecoracana	OsativaKitaake	8B	Chr8	ELECO.r07.8BG0641760	OsKitaake08g001600
Ecoracana	OsativaKitaake	5B	Chr12	ELECO.r07.5BG0445240	OsKitaake12g201132
Ecoracana	Sbicolor	3B	Chr01	ELECO.r07.3BG0281060	Sobic.001G382600
Ecoracana	Sbicolor	7B	Chr02	ELECO.r07.7BG0606090	Sobic.002G354800
Ecoracana	OsativaKitaake	5B	Chr5	ELECO.r07.5BG0450860	OsKitaake05g060400
Ecoracana	Sbicolor	7B	Chr02	ELECO.r07.7BG0601800	Sobic.002G324200
Ecoracana	Sbicolor	3B	Chr01	ELECO.r07.3BG0283440	Sobic.001G403800
Ecoracana	OsativaKitaake	5B	Chr12	ELECO.r07.5BG0435510	OsKitaake12g116900
Ecoracana	Sbicolor	5B	Chr08	ELECO.r07.5BG0441400	Sobic.008G119501
Ecoracana	Sbicolor	7B	Chr02	ELECO.r07.7BG0611180	Sobic.002G401700
Ecoracana	Sbicolor	1B	Chr03	ELECO.r07.1BG0085090	Sobic.003G311100
Ecoracana	Sbicolor	4B	Chr06	ELECO.r07.4BG0334890	Sobic.006G215050
Ecoracana	Sbicolor	2B	Chr04	ELECO.r07.2BG0153470	Sobic.004G014900
Ecoracana	Sbicolor	4B	Chr06	ELECO.r07.4BG0329760	Sobic.006G271400
Ecoracana	Sbicolor	5B	Chr09	ELECO.r07.5BG0410210	Sobic.009G246100
Ecoracana	OsativaKitaake	9B	Chr11	ELECO.r07.9BG0717020	OsKitaake11g211100
Ecoracana	Sbicolor	1B	Chr03	ELECO.r07.1BG0055430	Sobic.003G101300
Ecoracana	OsativaKitaake	4B	Chr4	ELECO.r07.4BG0332990	OsKitaake04g280400
Ecoracana	OsativaKitaake	6B	Chr6	ELECO.r07.6BG0500010	OsKitaake06g234700
Ecoracana	Sbicolor	5B	Chr09	ELECO.r07.5BG0413420	Sobic.009G208600
Ecoracana	OsativaKitaake	3B	Chr3	ELECO.r07.3BG0289980	OsKitaake03g081500
Ecoracana	OsativaKitaake	4B	Chr4	ELECO.r07.4BG0333870	OsKitaake04g272800
Ecoracana	Sbicolor	3B	Chr01	ELECO.r07.3BG0267740	Sobic.001G147100
Ecoracana	Sbicolor	6B	Chr10	ELECO.r07.6BG0471210	Sobic.010G132100
Ecoracana	Sbicolor	3B	Chr01	ELECO.r07.3BG0261550	Sobic.001G090700
Ecoracana	Sbicolor	4B	Chr06	ELECO.r07.4BG0339570	Sobic.006G166700
Ecoracana	Sbicolor	6B	Chr02	ELECO.r07.6BG0492460	Sobic.002G241900
Ecoracana	OsativaKitaake	8B	Chr8	ELECO.r07.8BG0657260	OsKitaake08g139300
Ecoracana	OsativaKitaake	4B	Chr4	ELECO.r07.4BG0338110	OsKitaake04g226300
Ecoracana	OsativaKitaake	6B	Chr9	ELECO.r07.6BG0481380	OsKitaake09g185100
Ecoracana	Sbicolor	5B	Chr09	ELECO.r07.5BG0409810	Sobic.009G250600
Ecoracana	Sbicolor	2B	Chr04	ELECO.r07.2BG0161410	Sobic.004G109300
Ecoracana	Sbicolor	6B	Chr10	ELECO.r07.6BG0467520	Sobic.010G104300
Ecoracana	Sbicolor	2B	Chr04	ELECO.r07.2BG0206040	Sobic.004G346500
Ecoracana	Sbicolor	6B	Chr10	ELECO.r07.6BG0458070	Sobic.010G006900
Ecoracana	Sbicolor	8B	Chr07	ELECO.r07.8BG0652610	Sobic.007G071700
Ecoracana	Sbicolor	2B	Chr04	ELECO.r07.2BG0152120	Sobic.004G002700
Ecoracana	Sbicolor	6B	Chr10	ELECO.r07.6BG0497900	Sobic.010G185100
Ecoracana	Sbicolor	6B	Chr10	ELECO.r07.6BG0461350	Sobic.010G042300
Ecoracana	OsativaKitaake	5B	Chr12	ELECO.r07.5BG0442080	OsKitaake12g175200
Ecoracana	Sbicolor	3B	Chr01	ELECO.r07.3BG0270810	Sobic.001G164500
Ecoracana	OsativaKitaake	1B	Chr1	ELECO.r07.1BG0082280	OsKitaake01g313600
Ecoracana	OsativaKitaake	3B	Chr3	ELECO.r07.3BG0271210	OsKitaake03g253400
Ecoracana	Sbicolor	7B	Chr02	ELECO.r07.7BG0583690	Sobic.002G001100
Ecoracana	Sbicolor	5B	Chr08	ELECO.r07.5BG0448100	Sobic.008G186900
Ecoracana	Sbicolor	1B	Chr03	ELECO.r07.1BG0097110	Sobic.003G432800
Ecoracana	Sbicolor	5B	Chr08	ELECO.r07.5BG0446500	Sobic.008G169200
Ecoracana	OsativaKitaake	4B	Chr4	ELECO.r07.4BG0339350	OsKitaake04g216100
Ecoracana	OsativaKitaake	3B	Chr3	ELECO.r07.3BG0290930	OsKitaake03g072300
Ecoracana	Sbicolor	4B	Chr06	ELECO.r07.4BG0346700	Sobic.006G100200
Ecoracana	Sbicolor	4B	Chr06	ELECO.r07.4BG0358710	Sobic.006G016600
Ecoracana	Sbicolor	4B	Chr06	ELECO.r07.4BG0360140	Sobic.006G004300
Ecoracana	OsativaKitaake	5B	Chr12	ELECO.r07.5BG0442010	OsKitaake12g175100
Ecoracana	OsativaKitaake	7B	Chr7	ELECO.r07.7BG0596630	OsKitaake07g127800
Ecoracana	Sbicolor	8B	Chr07	ELECO.r07.8BG0662870	Sobic.007G153100
Ecoracana	OsativaKitaake	2B	Chr10	ELECO.r07.2BG0175710	OsKitaake10g036800
Ecoracana	OsativaKitaake	9B	Chr11	ELECO.r07.9BG0714080	OsKitaake11g193600
Ecoracana	Sbicolor	5B	Chr08	ELECO.r07.5BG0433020	Sobic.008G080900
Ecoracana	OsativaKitaake	1B	Chr1	ELECO.r07.1BG0053040	OsKitaake01g117400
Ecoracana	Sbicolor	6B	Chr10	ELECO.r07.6BG0484380	Sobic.010G147400
Ecoracana	Sbicolor	1B	Chr03	ELECO.r07.1BG0087440	Sobic.003G331800
Ecoracana	Sbicolor	3B	Chr01	ELECO.r07.3BG0297200	Sobic.001G536500
Ecoracana	Sbicolor	5B	Chr08	ELECO.r07.5BG0437980	Sobic.008G098600
Ecoracana	OsativaKitaake	8B	Chr8	ELECO.r07.8BG0652450	OsKitaake08g065000
Ecoracana	Sbicolor	1B	Chr03	ELECO.r07.1BG0078560	Sobic.003G254400
Ecoracana	OsativaKitaake	2B	Chr10	ELECO.r07.2BG0177550	OsKitaake10g074700
Ecoracana	Sbicolor	9B	Chr05	ELECO.r07.9BG0708990	Sobic.005G172500
Ecoracana	Sbicolor	5B	Chr09	ELECO.r07.5BG0453050	Sobic.009G044100
Ecoracana	Sbicolor	7B	Chr02	ELECO.r07.7BG0606250	Sobic.002G356500
Ecoracana	Sbicolor	8B	Chr07	ELECO.r07.8BG0669910	Sobic.007G161500
Ecoracana	Sbicolor	5B	Chr05	ELECO.r07.5BG0426080	Sobic.005G011400
Ecoracana	Sbicolor	5B	Chr09	ELECO.r07.5BG0420390	Sobic.009G137900
Ecoracana	Sbicolor	7B	Chr02	ELECO.r07.7BG0600590	Sobic.002G315900
Ecoracana	Sbicolor	9B	Chr05	ELECO.r07.9BG0712780	Sobic.005G139000
Ecoracana	OsativaKitaake	2B	Chr2	ELECO.r07.2BG0200880	OsKitaake02g330700
Ecoracana	OsativaKitaake	6B	Chr6	ELECO.r07.6BG0469700	OsKitaake06g122900
Ecoracana	Sbicolor	8B	Chr07	ELECO.r07.8BG0645910	Sobic.007G051100
Ecoracana	Sbicolor	2B	Chr04	ELECO.r07.2BG0162940	Sobic.004G122700
Ecoracana	Sbicolor	1B	Chr03	ELECO.r07.1BG0060130	Sobic.003G049800
Ecoracana	Sbicolor	1B	Chr03	ELECO.r07.1BG0073270	Sobic.003G202800
Ecoracana	Sbicolor	2B	Chr04	ELECO.r07.2BG0155330	Sobic.004G045900
Ecoracana	Sbicolor	3B	Chr01	ELECO.r07.3BG0258420	Sobic.001G063900
Ecoracana	Sbicolor	7B	Chr02	ELECO.r07.7BG0593800	Sobic.002G075600
Ecoracana	OsativaKitaake	3B	Chr3	ELECO.r07.3BG0273140	OsKitaake03g233600
Ecoracana	Sbicolor	1B	Chr03	ELECO.r07.1BG0092050	Sobic.003G379400
Ecoracana	OsativaKitaake	2B	Chr2	ELECO.r07.2BG0198470	OsKitaake02g306900
Ecoracana	OsativaKitaake	5B	Chr5	ELECO.r07.5BG0425380	OsKitaake05g105100
Ecoracana	OsativaKitaake	5B	Chr12	ELECO.r07.5BG0446510	OsKitaake12g210400
Ecoracana	OsativaKitaake	9B	Chr11	ELECO.r07.9BG0706060	OsKitaake11g115400
Ecoracana	Sbicolor	2B	Chr01	ELECO.r07.2BG0168710	Sobic.001G304900
Ecoracana	Sbicolor	4B	Chr06	ELECO.r07.4BG0329360	Sobic.006G275600
Ecoracana	Sbicolor	4B	Chr06	ELECO.r07.4BG0340930	Sobic.006G156000
Ecoracana	OsativaKitaake	2B	Chr2	ELECO.r07.2BG0195760	OsKitaake02g278700
Ecoracana	Sbicolor	3B	Chr01	ELECO.r07.3BG0282420	Sobic.001G394900
Ecoracana	Sbicolor	5B	Chr09	ELECO.r07.5BG0423130	Sobic.009G116600
Ecoracana	OsativaKitaake	9B	Chr11	ELECO.r07.9BG0694690	OsKitaake11g051200
Ecoracana	OsativaKitaake	2B	Chr2	ELECO.r07.2BG0164170	OsKitaake02g137900
Ecoracana	Sbicolor	7B	Chr02	ELECO.r07.7BG0613820	Sobic.002G428000
Ecoracana	OsativaKitaake	5B	Chr5	ELECO.r07.5BG0451560	OsKitaake05g052600
Ecoracana	Sbicolor	5B	Chr08	ELECO.r07.5BG0448500	Sobic.008G191800
Ecoracana	Sbicolor	7B	Chr02	ELECO.r07.7BG0607260	Sobic.002G366000
Ecoracana	Sbicolor	1B	Chr03	ELECO.r07.1BG0083590	Sobic.003G297900
Ecoracana	Sbicolor	2B	Chr04	ELECO.r07.2BG0198280	Sobic.004G264800
Ecoracana	Sbicolor	3B	Chr01	ELECO.r07.3BG0295790	Sobic.001G521300
Ecoracana	Sbicolor	5B	Chr05	ELECO.r07.5BG0426970	Sobic.005G019000
Ecoracana	Sbicolor	3B	Chr01	ELECO.r07.3BG0290790	Sobic.001G470400
Ecoracana	Sbicolor	2B	Chr04	ELECO.r07.2BG0187210	Sobic.004G155000
Ecoracana	Sbicolor	2B	Chr04	ELECO.r07.2BG0187400	Sobic.004G156300
Ecoracana	Sbicolor	4B	Chr06	ELECO.r07.4BG0335620	Sobic.006G207500
Ecoracana	Sbicolor	3B	Chr01	ELECO.r07.3BG0292900	Sobic.001G491100
Ecoracana	Sbicolor	4B	Chr06	ELECO.r07.4BG0344550	Sobic.006G122100
Ecoracana	Sbicolor	3B	Chr01	ELECO.r07.3BG0292600	Sobic.001G487900
Ecoracana	Sbicolor	2B	Chr04	ELECO.r07.2BG0192080	Sobic.004G206100
Ecoracana	Sbicolor	5B	Chr08	ELECO.r07.5BG0446140	Sobic.008G163600
Ecoracana	Sbicolor	8B	Chr07	ELECO.r07.8BG0647330	Sobic.007G065000
Ecoracana	OsativaKitaake	1B	Chr1	ELECO.r07.1BG0068340	OsKitaake01g209766
Ecoracana	Sbicolor	9B	Chr05	ELECO.r07.9BG0710280	Sobic.005G176600
Ecoracana	Sbicolor	6B	Chr02	ELECO.r07.6BG0481850	Sobic.002G281100
Ecoracana	Sbicolor	2B	Chr04	ELECO.r07.2BG0186220	Sobic.004G145801
Ecoracana	Sbicolor	6B	Chr02	ELECO.r07.6BG0478630	Sobic.002G138500
Ecoracana	Sbicolor	2B	Chr04	ELECO.r07.2BG0199730	Sobic.004G251100
Ecoracana	Sbicolor	7B	Chr02	ELECO.r07.7BG0590200	Sobic.002G062000
Ecoracana	OsativaKitaake	1B	Chr1	ELECO.r07.1BG0053720	OsKitaake01g108900
Ecoracana	Sbicolor	1B	Chr03	ELECO.r07.1BG0048950	Sobic.003G005000
Ecoracana	Sbicolor	8B	Chr07	ELECO.r07.8BG0666450	Sobic.007G197100
Ecoracana	Sbicolor	6B	Chr02	ELECO.r07.6BG0489210	Sobic.002G204800
Ecoracana	Sbicolor	7B	Chr02	ELECO.r07.7BG0594960	Sobic.002G089300
Ecoracana	Sbicolor	3B	Chr01	ELECO.r07.3BG0286400	Sobic.001G431700
Ecoracana	Sbicolor	2B	Chr04	ELECO.r07.2BG0199020	Sobic.004G258500
Ecoracana	OsativaKitaake	1B	Chr1	ELECO.r07.1BG0048650	OsKitaake01g099900
Ecoracana	Sbicolor	3B	Chr01	ELECO.r07.3BG0278830	Sobic.001G361600
Ecoracana	Sbicolor	7B	Chr02	ELECO.r07.7BG0612930	Sobic.002G417600
Ecoracana	Sbicolor	1B	Chr03	ELECO.r07.1BG0083760	Sobic.003G299800
Ecoracana	OsativaKitaake	8B	Chr8	ELECO.r07.8BG0655420	OsKitaake08g111500
Ecoracana	Sbicolor	3B	Chr01	ELECO.r07.3BG0253670	Sobic.001G015300
Ecoracana	OsativaKitaake	3B	Chr3	ELECO.r07.3BG0273680	OsKitaake03g233800
Ecoracana	OsativaKitaake	2B	Chr10	ELECO.r07.2BG0175410	OsKitaake10g039500
Ecoracana	Sbicolor	4B	Chr06	ELECO.r07.4BG0348650	Sobic.006G067300
Ecoracana	Sbicolor	3B	Chr01	ELECO.r07.3BG0267110	Sobic.001G140400
Ecoracana	Sbicolor	1B	Chr03	ELECO.r07.1BG0093770	Sobic.003G395700
Ecoracana	OsativaKitaake	4B	Chr4	ELECO.r07.4BG0353060	OsKitaake04g062100
Ecoracana	Sbicolor	1B	Chr03	ELECO.r07.1BG0089650	Sobic.003G353700
Ecoracana	Sbicolor	4B	Chr06	ELECO.r07.4BG0337250	Sobic.006G192000
Ecoracana	Sbicolor	5B	Chr08	ELECO.r07.5BG0438870	Sobic.008G115200
Ecoracana	OsativaKitaake	2B	Chr2	ELECO.r07.2BG0194720	OsKitaake02g265900
Ecoracana	Sbicolor	2B	Chr04	ELECO.r07.2BG0161500	Sobic.004G110300
Ecoracana	Sbicolor	2B	Chr04	ELECO.r07.2BG0192730	Sobic.004G211833
Ecoracana	Sbicolor	2B	Chr04	ELECO.r07.2BG0200050	Sobic.004G248000
Ecoracana	OsativaKitaake	6B	Chr6	ELECO.r07.6BG0466210	OsKitaake06g086800
Ecoracana	Sbicolor	2B	Chr01	ELECO.r07.2BG0181010	Sobic.001G241300
Ecoracana	Sbicolor	4B	Chr06	ELECO.r07.4BG0355320	Sobic.006G033700
Ecoracana	Sbicolor	6B	Chr10	ELECO.r07.6BG0495330	Sobic.010G158766
Ecoracana	Sbicolor	9B	Chr05	ELECO.r07.9BG0718520	Sobic.005G213300
Ecoracana	Sbicolor	3B	Chr01	ELECO.r07.3BG0262230	Sobic.001G096200
Ecoracana	Sbicolor	2B	Chr01	ELECO.r07.2BG0181740	Sobic.001G235400
Ecoracana	Sbicolor	4B	Chr06	ELECO.r07.4BG0346420	Sobic.006G102700
Ecoracana	Sbicolor	6B	Chr10	ELECO.r07.6BG0463030	Sobic.010G061700
Ecoracana	OsativaKitaake	9B	Chr11	ELECO.r07.9BG0699670	OsKitaake11g043400
Ecoracana	Sbicolor	1B	Chr03	ELECO.r07.1BG0093310	Sobic.003G392425
Ecoracana	OsativaKitaake	2B	Chr2	ELECO.r07.2BG0203070	OsKitaake02g350500
Ecoracana	Sbicolor	8B	Chr07	ELECO.r07.8BG0644910	Sobic.007G038900
Ecoracana	Sbicolor	9B	Chr05	ELECO.r07.9BG0693740	Sobic.005G065400
Ecoracana	OsativaKitaake	2B	Chr2	ELECO.r07.2BG0187260	OsKitaake02g182800
Ecoracana	Sbicolor	1B	Chr03	ELECO.r07.1BG0088520	Sobic.003G341200
Ecoracana	Sbicolor	2B	Chr01	ELECO.r07.2BG0169470	Sobic.001G308300
Ecoracana	Sbicolor	3B	Chr01	ELECO.r07.3BG0287770	Sobic.001G442600
Ecoracana	OsativaKitaake	2B	Chr10	ELECO.r07.2BG0175070	OsKitaake10g035500
Ecoracana	Sbicolor	9B	Chr05	ELECO.r07.9BG0702380	Sobic.005G088200
Ecoracana	Sbicolor	9B	Chr05	ELECO.r07.9BG0717270	Sobic.005G215000
Ecoracana	OsativaKitaake	6B	Chr6	ELECO.r07.6BG0502780	OsKitaake06g264500
Ecoracana	OsativaKitaake	6B	Chr9	ELECO.r07.6BG0485430	OsKitaake09g046100
Ecoracana	OsativaKitaake	7B	Chr7	ELECO.r07.7BG0587020	OsKitaake07g038400
Ecoracana	Sbicolor	9B	Chr05	ELECO.r07.9BG0708710	Sobic.005G120600
Ecoracana	OsativaKitaake	4B	Chr4	ELECO.r07.4BG0344460	OsKitaake04g172500
Ecoracana	OsativaKitaake	2B	Chr10	ELECO.r07.2BG0168990	OsKitaake10g176250
Ecoracana	Sbicolor	3B	Chr01	ELECO.r07.3BG0292530	Sobic.001G487300
Ecoracana	Sbicolor	6B	Chr10	ELECO.r07.6BG0466060	Sobic.010G090000
Ecoracana	Sbicolor	1B	Chr03	ELECO.r07.1BG0077670	Sobic.003G246300
Ecoracana	Sbicolor	6B	Chr02	ELECO.r07.6BG0492350	Sobic.002G241000
Ecoracana	OsativaKitaake	3B	Chr3	ELECO.r07.3BG0280310	OsKitaake03g174700
Ecoracana	Sbicolor	1B	Chr03	ELECO.r07.1BG0098020	Sobic.003G443000
Ecoracana	OsativaKitaake	2B	Chr2	ELECO.r07.2BG0192510	OsKitaake02g240800
Ecoracana	Sbicolor	9B	Chr05	ELECO.r07.9BG0698010	Sobic.005G030000
Ecoracana	Sbicolor	5B	Chr09	ELECO.r07.5BG0456160	Sobic.009G020200
Ecoracana	OsativaKitaake	2B	Chr10	ELECO.r07.2BG0177910	OsKitaake10g078200
Ecoracana	OsativaKitaake	5B	Chr12	ELECO.r07.5BG0430070	OsKitaake12g052600
Ecoracana	OsativaKitaake	9B	Chr11	ELECO.r07.9BG0709190	OsKitaake11g132900
Ecoracana	Sbicolor	6B	Chr10	ELECO.r07.6BG0502360	Sobic.010G236900
Ecoracana	OsativaKitaake	5B	Chr12	ELECO.r07.5BG0440060	OsKitaake12g126000
Ecoracana	OsativaKitaake	9B	Chr11	ELECO.r07.9BG0693540	OsKitaake11g062800
Ecoracana	Sbicolor	3B	Chr01	ELECO.r07.3BG0287860	Sobic.001G443500
Ecoracana	Sbicolor	1B	Chr03	ELECO.r07.1BG0083500	Sobic.003G297100
Ecoracana	OsativaKitaake	9B	Chr11	ELECO.r07.9BG0699480	OsKitaake11g042000
Ecoracana	Sbicolor	5B	Chr09	ELECO.r07.5BG0411120	Sobic.009G234000
Ecoracana	OsativaKitaake	1B	Chr1	ELECO.r07.1BG0081300	OsKitaake01g305000
Ecoracana	Sbicolor	9B	Chr05	ELECO.r07.9BG0694610	Sobic.005G058300
Ecoracana	OsativaKitaake	1B	Chr1	ELECO.r07.1BG0056230	OsKitaake01g006800
Ecoracana	Sbicolor	1B	Chr03	ELECO.r07.1BG0079460	Sobic.003G263800
Ecoracana	Sbicolor	2B	Chr04	ELECO.r07.2BG0205830	Sobic.004G346750
Ecoracana	Sbicolor	7B	Chr02	ELECO.r07.7BG0606720	Sobic.002G361900
Ecoracana	OsativaKitaake	2B	Chr2	ELECO.r07.2BG0184720	OsKitaake02g146300
Ecoracana	OsativaKitaake	8B	Chr8	ELECO.r07.8BG0655480	OsKitaake08g141400
Ecoracana	OsativaKitaake	9B	Chr11	ELECO.r07.9BG0709110	OsKitaake11g116400
Ecoracana	Sbicolor	5B	Chr08	ELECO.r07.5BG0443490	Sobic.008G140900
Ecoracana	Sbicolor	9B	Chr05	ELECO.r07.9BG0716590	Sobic.005G181600
Ecoracana	OsativaKitaake	4B	Chr4	ELECO.r07.4BG0331120	OsKitaake04g298600
Ecoracana	Sbicolor	2B	Chr04	ELECO.r07.2BG0198560	Sobic.004G262400
Ecoracana	Sbicolor	3B	Chr01	ELECO.r07.3BG0279260	Sobic.001G364900
Ecoracana	Sbicolor	4B	Chr06	ELECO.r07.4BG0337590	Sobic.006G188100
Ecoracana	OsativaKitaake	2B	Chr2	ELECO.r07.2BG0186260	OsKitaake02g171500
Ecoracana	OsativaKitaake	7B	Chr7	ELECO.r07.7BG0588370	OsKitaake07g049300
Ecoracana	OsativaKitaake	7B	Chr7	ELECO.r07.7BG0608250	OsKitaake07g226900
Ecoracana	Sbicolor	4B	Chr06	ELECO.r07.4BG0358930	Sobic.006G015600
Ecoracana	Sbicolor	6B	Chr02	ELECO.r07.6BG0493070	Sobic.002G247700
Ecoracana	OsativaKitaake	2B	Chr10	ELECO.r07.2BG0173780	OsKitaake10g165806
Ecoracana	OsativaKitaake	3B	Chr3	ELECO.r07.3BG0267630	OsKitaake03g280132
Ecoracana	Sbicolor	3B	Chr01	ELECO.r07.3BG0266980	Sobic.001G139100
Ecoracana	Sbicolor	8B	Chr07	ELECO.r07.8BG0656120	Sobic.007G107900
Ecoracana	OsativaKitaake	9B	Chr11	ELECO.r07.9BG0700790	OsKitaake11g072700
Ecoracana	Sbicolor	3B	Chr01	ELECO.r07.3BG0263400	Sobic.001G107300
Ecoracana	Sbicolor	5B	Chr05	ELECO.r07.5BG0428440	Sobic.005G035800
Ecoracana	OsativaKitaake	8B	Chr8	ELECO.r07.8BG0663720	OsKitaake08g190400
Ecoracana	Sbicolor	2B	Chr04	ELECO.r07.2BG0156270	Sobic.004G055800
Ecoracana	Sbicolor	5B	Chr09	ELECO.r07.5BG0449280	Sobic.009G088500
Ecoracana	Sbicolor	9B	Chr05	ELECO.r07.9BG0695280	Sobic.005G000400
Ecoracana	OsativaKitaake	4B	Chr4	ELECO.r07.4BG0331690	OsKitaake04g292800
Ecoracana	Sbicolor	2B	Chr01	ELECO.r07.2BG0166090	Sobic.001G203100
Ecoracana	Sbicolor	6B	Chr02	ELECO.r07.6BG0487240	Sobic.002G190900
Ecoracana	Sbicolor	8B	Chr07	ELECO.r07.8BG0664080	Sobic.007G224500
Ecoracana	OsativaKitaake	2B	Chr10	ELECO.r07.2BG0178590	OsKitaake10g084900
Ecoracana	OsativaKitaake	5B	Chr12	ELECO.r07.5BG0435950	OsKitaake12g108100
Ecoracana	Sbicolor	2B	Chr01	ELECO.r07.2BG0183170	Sobic.001G221601
Ecoracana	Sbicolor	2B	Chr04	ELECO.r07.2BG0189180	Sobic.004G173700
Ecoracana	OsativaKitaake	5B	Chr5	ELECO.r07.5BG0415060	OsKitaake05g219800
Ecoracana	Sbicolor	5B	Chr09	ELECO.r07.5BG0418310	Sobic.009G161700
Ecoracana	Sbicolor	5B	Chr08	ELECO.r07.5BG0442260	Sobic.008G129400
Ecoracana	Sbicolor	2B	Chr04	ELECO.r07.2BG0155380	Sobic.004G046600
Ecoracana	Sbicolor	5B	Chr09	ELECO.r07.5BG0414620	Sobic.009G194400
Ecoracana	Sbicolor	8B	Chr07	ELECO.r07.8BG0649420	Sobic.007G091800
Ecoracana	OsativaKitaake	1B	Chr1	ELECO.r07.1BG0083930	OsKitaake01g331800
Ecoracana	OsativaKitaake	6B	Chr6	ELECO.r07.6BG0495770	OsKitaake06g182903
Ecoracana	OsativaKitaake	7B	Chr7	ELECO.r07.7BG0582970	OsKitaake07g006600
Ecoracana	Sbicolor	8B	Chr07	ELECO.r07.8BG0668500	Sobic.007G178000
Ecoracana	Sbicolor	1B	Chr03	ELECO.r07.1BG0055840	Sobic.003G097900
Ecoracana	Sbicolor	2B	Chr04	ELECO.r07.2BG0200630	Sobic.004G243100
Ecoracana	Sbicolor	3B	Chr01	ELECO.r07.3BG0276980	Sobic.001G345900
Ecoracana	Sbicolor	1B	Chr03	ELECO.r07.1BG0072440	Sobic.003G199800
Ecoracana	Sbicolor	3B	Chr01	ELECO.r07.3BG0281730	Sobic.001G388700
Ecoracana	Sbicolor	1B	Chr03	ELECO.r07.1BG0070800	Sobic.003G198000
Ecoracana	Sbicolor	6B	Chr10	ELECO.r07.6BG0497670	Sobic.010G182900
Ecoracana	Sbicolor	3B	Chr01	ELECO.r07.3BG0277750	Sobic.001G353501
Ecoracana	Sbicolor	8B	Chr07	ELECO.r07.8BG0642780	Sobic.007G016100
Ecoracana	OsativaKitaake	2B	Chr2	ELECO.r07.2BG0152280	OsKitaake02g005800
Ecoracana	Sbicolor	2B	Chr04	ELECO.r07.2BG0196900	Sobic.004G278400
Ecoracana	OsativaKitaake	1B	Chr1	ELECO.r07.1BG0082030	OsKitaake01g310900
Ecoracana	Sbicolor	2B	Chr04	ELECO.r07.2BG0155630	Sobic.004G049400
Ecoracana	OsativaKitaake	1B	Chr1	ELECO.r07.1BG0092220	OsKitaake01g426600
Ecoracana	Sbicolor	3B	Chr01	ELECO.r07.3BG0275590	Sobic.001G336050
Ecoracana	Sbicolor	4B	Chr06	ELECO.r07.4BG0335690	Sobic.006G207100
Ecoracana	Sbicolor	4B	Chr06	ELECO.r07.4BG0337650	Sobic.006G187401
Ecoracana	Sbicolor	4B	Chr06	ELECO.r07.4BG0344860	Sobic.006G117900
Ecoracana	OsativaKitaake	6B	Chr6	ELECO.r07.6BG0470640	OsKitaake06g110900
Ecoracana	Sbicolor	3B	Chr01	ELECO.r07.3BG0272250	Sobic.001G177300
Ecoracana	Sbicolor	5B	Chr09	ELECO.r07.5BG0418330	Sobic.009G161401
Ecoracana	Sbicolor	8B	Chr07	ELECO.r07.8BG0656720	Sobic.007G123850
Ecoracana	OsativaKitaake	3B	Chr3	ELECO.r07.3BG0274630	OsKitaake03g227400
Ecoracana	OsativaKitaake	1B	Chr1	ELECO.r07.1BG0067330	OsKitaake01g204000
Ecoracana	Sbicolor	3B	Chr01	ELECO.r07.3BG0270930	Sobic.001G165600
Ecoracana	Sbicolor	6B	Chr10	ELECO.r07.6BG0463080	Sobic.010G062400
Ecoracana	Sbicolor	6B	Chr10	ELECO.r07.6BG0497750	Sobic.010G183600
Ecoracana	Sbicolor	3B	Chr01	ELECO.r07.3BG0263240	Sobic.001G106500
Ecoracana	Sbicolor	3B	Chr01	ELECO.r07.3BG0266970	Sobic.001G138900
Ecoracana	Sbicolor	6B	Chr10	ELECO.r07.6BG0464620	Sobic.010G076900
Ecoracana	Sbicolor	1B	Chr03	ELECO.r07.1BG0073000	Sobic.003G206200
Ecoracana	OsativaKitaake	1B	Chr1	ELECO.r07.1BG0094740	OsKitaake01g451700
Ecoracana	Sbicolor	1B	Chr03	ELECO.r07.1BG0054860	Sobic.003G108000
Ecoracana	Sbicolor	1B	Chr03	ELECO.r07.1BG0097520	Sobic.003G437800
Ecoracana	Sbicolor	3B	Chr01	ELECO.r07.3BG0286270	Sobic.001G430100
Ecoracana	OsativaKitaake	2B	Chr2	ELECO.r07.2BG0186300	OsKitaake02g170600
Ecoracana	Sbicolor	1B	Chr03	ELECO.r07.1BG0088020	Sobic.003G337700
Ecoracana	Sbicolor	2B	Chr04	ELECO.r07.2BG0200060	Sobic.004G247900
Ecoracana	OsativaKitaake	3B	Chr3	ELECO.r07.3BG0255620	OsKitaake03g393300
Ecoracana	OsativaKitaake	6B	Chr9	ELECO.r07.6BG0478930	OsKitaake09g203900
Ecoracana	OsativaKitaake	3B	Chr3	ELECO.r07.3BG0265850	OsKitaake03g292900
Ecoracana	Sbicolor	1B	Chr03	ELECO.r07.1BG0094150	Sobic.003G399266
Ecoracana	Sbicolor	7B	Chr02	ELECO.r07.7BG0601370	Sobic.002G321000
Ecoracana	Sbicolor	4B	Chr06	ELECO.r07.4BG0345320	Sobic.006G113100
Ecoracana	Sbicolor	5B	Chr08	ELECO.r07.5BG0448090	Sobic.008G186800
Ecoracana	Sbicolor	9B	Chr05	ELECO.r07.9BG0718910	Sobic.005G227300
Ecoracana	Sbicolor	1B	Chr03	ELECO.r07.1BG0072990	Sobic.003G206500
Ecoracana	Sbicolor	4B	Chr06	ELECO.r07.4BG0345350	Sobic.006G112900
Ecoracana	Sbicolor	6B	Chr10	ELECO.r07.6BG0471680	Sobic.010G136000
Ecoracana	OsativaKitaake	2B	Chr10	ELECO.r07.2BG0175620	OsKitaake10g038000
Ecoracana	Sbicolor	5B	Chr08	ELECO.r07.5BG0432020	Sobic.008G072700
Ecoracana	OsativaKitaake	2B	Chr10	ELECO.r07.2BG0178100	OsKitaake10g081800
Ecoracana	Sbicolor	2B	Chr04	ELECO.r07.2BG0201920	Sobic.004G228850
Ecoracana	Sbicolor	9B	Chr08	ELECO.r07.9BG0695190	Sobic.008G030300
Ecoracana	OsativaKitaake	3B	Chr3	ELECO.r07.3BG0279340	OsKitaake03g184000
Ecoracana	Sbicolor	7B	Chr02	ELECO.r07.7BG0589550	Sobic.002G055800
Ecoracana	Sbicolor	8B	Chr07	ELECO.r07.8BG0662330	Sobic.007G150900
Ecoracana	Sbicolor	2B	Chr04	ELECO.r07.2BG0158970	Sobic.004G085700
Ecoracana	Sbicolor	2B	Chr01	ELECO.r07.2BG0183130	Sobic.001G222100
Ecoracana	Sbicolor	3B	Chr01	ELECO.r07.3BG0261580	Sobic.001G090900
Ecoracana	OsativaKitaake	3B	Chr3	ELECO.r07.3BG0267640	OsKitaake03g280066
Ecoracana	Sbicolor	2B	Chr04	ELECO.r07.2BG0191860	Sobic.004G203301
Ecoracana	OsativaKitaake	3B	Chr3	ELECO.r07.3BG0258260	OsKitaake03g371500
Ecoracana	Sbicolor	6B	Chr10	ELECO.r07.6BG0459990	Sobic.010G024700
Ecoracana	OsativaKitaake	6B	Chr9	ELECO.r07.6BG0481360	OsKitaake09g186000
Ecoracana	Sbicolor	3B	Chr01	ELECO.r07.3BG0263880	Sobic.001G112300
Ecoracana	Sbicolor	5B	Chr09	ELECO.r07.5BG0419860	Sobic.009G144500
Ecoracana	OsativaKitaake	4B	Chr4	ELECO.r07.4BG0350190	OsKitaake04g118100
Ecoracana	OsativaKitaake	5B	Chr12	ELECO.r07.5BG0428520	OsKitaake12g037100
Ecoracana	Sbicolor	3B	Chr01	ELECO.r07.3BG0253220	Sobic.001G011100
Ecoracana	OsativaKitaake	2B	Chr10	ELECO.r07.2BG0165660	OsKitaake10g144600
Ecoracana	Sbicolor	6B	Chr02	ELECO.r07.6BG0488620	Sobic.002G203700
Ecoracana	Sbicolor	7B	Chr02	ELECO.r07.7BG0600960	Sobic.002G318100
Ecoracana	Sbicolor	7B	Chr02	ELECO.r07.7BG0594430	Sobic.002G078850
Ecoracana	OsativaKitaake	2B	Chr2	ELECO.r07.2BG0196100	OsKitaake02g282000
Ecoracana	Sbicolor	4B	Chr06	ELECO.r07.4BG0357270	Sobic.006G039100
Ecoracana	Sbicolor	1B	Chr03	ELECO.r07.1BG0090240	Sobic.003G359000
Ecoracana	Sbicolor	6B	Chr10	ELECO.r07.6BG0467710	Sobic.010G105500
Ecoracana	OsativaKitaake	8B	Chr8	ELECO.r07.8BG0657160	OsKitaake08g138800
Ecoracana	OsativaKitaake	1B	Chr1	ELECO.r07.1BG0063390	OsKitaake01g147400
Ecoracana	OsativaKitaake	2B	Chr10	ELECO.r07.2BG0178640	OsKitaake10g079201
Ecoracana	OsativaKitaake	4B	Chr4	ELECO.r07.4BG0338540	OsKitaake04g224500
Ecoracana	Sbicolor	2B	Chr04	ELECO.r07.2BG0195790	Sobic.004G289300
Ecoracana	Sbicolor	6B	Chr10	ELECO.r07.6BG0468540	Sobic.010G113800
Ecoracana	Sbicolor	7B	Chr02	ELECO.r07.7BG0587390	Sobic.002G040900
Ecoracana	OsativaKitaake	2B	Chr2	ELECO.r07.2BG0204900	OsKitaake02g369800
Ecoracana	OsativaKitaake	1B	Chr1	ELECO.r07.1BG0089760	OsKitaake01g398600
Ecoracana	Sbicolor	5B	Chr08	ELECO.r07.5BG0448330	Sobic.008G189800
Ecoracana	OsativaKitaake	2B	Chr10	ELECO.r07.2BG0167470	OsKitaake10g166100
Ecoracana	Sbicolor	1B	Chr03	ELECO.r07.1BG0089700	Sobic.003G354166
Ecoracana	Sbicolor	5B	Chr09	ELECO.r07.5BG0422560	Sobic.009G131900
Ecoracana	OsativaKitaake	1B	Chr1	ELECO.r07.1BG0054220	OsKitaake01g104500
Ecoracana	OsativaKitaake	5B	Chr11	ELECO.r07.5BG0429950	OsKitaake11g046000
Ecoracana	OsativaKitaake	6B	Chr6	ELECO.r07.6BG0484640	OsKitaake06g141700
Ecoracana	Sbicolor	3B	Chr01	ELECO.r07.3BG0280780	Sobic.001G380000
Ecoracana	Sbicolor	6B	Chr02	ELECO.r07.6BG0493250	Sobic.002G250200
Ecoracana	OsativaKitaake	3B	Chr3	ELECO.r07.3BG0256850	OsKitaake03g382200
Ecoracana	OsativaKitaake	6B	Chr6	ELECO.r07.6BG0465030	OsKitaake06g075200
Ecoracana	Sbicolor	3B	Chr01	ELECO.r07.3BG0262290	Sobic.001G094700
Ecoracana	Sbicolor	4B	Chr06	ELECO.r07.4BG0347130	Sobic.006G095500
Ecoracana	Sbicolor	4B	Chr06	ELECO.r07.4BG0350390	Sobic.006G064000
Ecoracana	OsativaKitaake	4B	Chr4	ELECO.r07.4BG0354090	OsKitaake04g035000
Ecoracana	Sbicolor	6B	Chr10	ELECO.r07.6BG0501650	Sobic.010G226800
Ecoracana	OsativaKitaake	9B	Chr11	ELECO.r07.9BG0710860	OsKitaake11g173600
Ecoracana	Sbicolor	2B	Chr01	ELECO.r07.2BG0166140	Sobic.001G202800
Ecoracana	OsativaKitaake	6B	Chr9	ELECO.r07.6BG0476580	OsKitaake09g006800
Ecoracana	OsativaKitaake	6B	Chr9	ELECO.r07.6BG0487720	OsKitaake09g092700
Ecoracana	OsativaKitaake	5B	Chr12	ELECO.r07.5BG0430810	OsKitaake12g052900
Ecoracana	Sbicolor	8B	Chr07	ELECO.r07.8BG0652930	Sobic.007G097800
Ecoracana	OsativaKitaake	6B	Chr6	ELECO.r07.6BG0460330	OsKitaake06g028000
Ecoracana	OsativaKitaake	2B	Chr10	ELECO.r07.2BG0169050	OsKitaake10g177600
Ecoracana	OsativaKitaake	5B	Chr12	ELECO.r07.5BG0430630	OsKitaake12g070500
Ecoracana	Sbicolor	3B	Chr01	ELECO.r07.3BG0277680	Sobic.001G352700
Ecoracana	Sbicolor	9B	Chr08	ELECO.r07.9BG0698920	Sobic.008G010700
Ecoracana	OsativaKitaake	3B	Chr3	ELECO.r07.3BG0262930	OsKitaake03g325266
Ecoracana	OsativaKitaake	5B	Chr5	ELECO.r07.5BG0410060	OsKitaake05g279100
Ecoracana	Sbicolor	4B	Chr06	ELECO.r07.4BG0334820	Sobic.006G215950
Ecoracana	Sbicolor	6B	Chr02	ELECO.r07.6BG0477790	Sobic.002G141050
Ecoracana	Sbicolor	5B	Chr09	ELECO.r07.5BG0456650	Sobic.009G008600
Ecoracana	OsativaKitaake	1B	Chr1	ELECO.r07.1BG0097870	OsKitaake01g490800
Ecoracana	Sbicolor	4B	Chr06	ELECO.r07.4BG0353730	Sobic.006G026500
Ecoracana	Sbicolor	2B	Chr04	ELECO.r07.2BG0198710	Sobic.004G261100
Ecoracana	Sbicolor	8B	Chr07	ELECO.r07.8BG0647990	Sobic.007G090445
Ecoracana	OsativaKitaake	3B	Chr3	ELECO.r07.3BG0290450	OsKitaake03g061400
Ecoracana	Sbicolor	6B	Chr02	ELECO.r07.6BG0480950	Sobic.002G288200
Ecoracana	OsativaKitaake	4B	Chr4	ELECO.r07.4BG0345030	OsKitaake04g170800
Ecoracana	OsativaKitaake	6B	Chr6	ELECO.r07.6BG0469410	OsKitaake06g108200
Ecoracana	OsativaKitaake	2B	Chr2	ELECO.r07.2BG0194330	OsKitaake02g261000
Ecoracana	OsativaKitaake	3B	Chr3	ELECO.r07.3BG0264120	OsKitaake03g314000
Ecoracana	OsativaKitaake	4B	Chr4	ELECO.r07.4BG0336910	OsKitaake04g242100
Ecoracana	OsativaKitaake	9B	Chr11	ELECO.r07.9BG0703720	OsKitaake11g090633
Ecoracana	OsativaKitaake	5B	Chr12	ELECO.r07.5BG0437810	OsKitaake12g093300
Ecoracana	Sbicolor	6B	Chr10	ELECO.r07.6BG0499070	Sobic.010G198600
Ecoracana	OsativaKitaake	4B	Chr4	ELECO.r07.4BG0332690	OsKitaake04g283100
Ecoracana	OsativaKitaake	4B	Chr4	ELECO.r07.4BG0342850	OsKitaake04g189200
Ecoracana	Sbicolor	6B	Chr02	ELECO.r07.6BG0476040	Sobic.002G141800
Ecoracana	OsativaKitaake	1B	Chr1	ELECO.r07.1BG0060170	OsKitaake01g052208
Ecoracana	Sbicolor	2B	Chr04	ELECO.r07.2BG0196680	Sobic.004G280401
Ecoracana	Sbicolor	5B	Chr09	ELECO.r07.5BG0450140	Sobic.009G079200
Ecoracana	Sbicolor	2B	Chr04	ELECO.r07.2BG0196280	Sobic.004G284200
Ecoracana	OsativaKitaake	3B	Chr3	ELECO.r07.3BG0287110	OsKitaake03g111200
Ecoracana	Sbicolor	2B	Chr01	ELECO.r07.2BG0184080	Sobic.001G213200
Ecoracana	Sbicolor	2B	Chr04	ELECO.r07.2BG0188270	Sobic.004G166200
Ecoracana	Sbicolor	8B	Chr07	ELECO.r07.8BG0649140	Sobic.007G082700
Ecoracana	Sbicolor	4B	Chr06	ELECO.r07.4BG0340570	Sobic.006G158000
Ecoracana	OsativaKitaake	4B	Chr4	ELECO.r07.4BG0329700	OsKitaake04g307700
Ecoracana	Sbicolor	5B	Chr09	ELECO.r07.5BG0413490	Sobic.009G207800
Ecoracana	OsativaKitaake	6B	Chr6	ELECO.r07.6BG0476470	OsKitaake06g149700
Ecoracana	Sbicolor	4B	Chr06	ELECO.r07.4BG0351900	Sobic.006G044800
Ecoracana	Sbicolor	2B	Chr04	ELECO.r07.2BG0200620	Sobic.004G243300
Ecoracana	Sbicolor	5B	Chr08	ELECO.r07.5BG0448160	Sobic.008G187400
Ecoracana	Sbicolor	5B	Chr08	ELECO.r07.5BG0436430	Sobic.008G088836
Ecoracana	Sbicolor	6B	Chr02	ELECO.r07.6BG0487520	Sobic.002G194201
Ecoracana	OsativaKitaake	6B	Chr6	ELECO.r07.6BG0460060	OsKitaake06g023000
Ecoracana	Sbicolor	3B	Chr01	ELECO.r07.3BG0297400	Sobic.001G538866
Ecoracana	Sbicolor	5B	Chr09	ELECO.r07.5BG0419270	Sobic.009G151900
Ecoracana	Sbicolor	2B	Chr04	ELECO.r07.2BG0159400	Sobic.004G090500
Ecoracana	OsativaKitaake	1B	Chr1	ELECO.r07.1BG0075590	OsKitaake01g246400
Ecoracana	OsativaKitaake	8B	Chr8	ELECO.r07.8BG0664570	OsKitaake08g198400
Ecoracana	OsativaKitaake	3B	Chr3	ELECO.r07.3BG0255160	OsKitaake03g398101
Ecoracana	Sbicolor	1B	Chr03	ELECO.r07.1BG0055670	Sobic.003G098600
Ecoracana	Sbicolor	6B	Chr10	ELECO.r07.6BG0467500	Sobic.010G120500
Ecoracana	Sbicolor	1B	Chr03	ELECO.r07.1BG0064460	Sobic.003G154500
Ecoracana	Sbicolor	6B	Chr10	ELECO.r07.6BG0500400	Sobic.010G213700
Ecoracana	OsativaKitaake	3B	Chr3	ELECO.r07.3BG0273930	OsKitaake03g218800
Ecoracana	Sbicolor	1B	Chr03	ELECO.r07.1BG0058200	Sobic.003G072700
Ecoracana	Sbicolor	1B	Chr03	ELECO.r07.1BG0063780	Sobic.003G150000
Ecoracana	Sbicolor	5B	Chr08	ELECO.r07.5BG0435630	Sobic.008G088887
Ecoracana	Sbicolor	7B	Chr02	ELECO.r07.7BG0611400	Sobic.002G418000
Ecoracana	OsativaKitaake	1B	Chr1	ELECO.r07.1BG0094760	OsKitaake01g452000
Ecoracana	Sbicolor	8B	Chr07	ELECO.r07.8BG0647150	Sobic.007G083200
Ecoracana	OsativaKitaake	5B	Chr5	ELECO.r07.5BG0455290	OsKitaake05g014900
Ecoracana	Sbicolor	5B	Chr08	ELECO.r07.5BG0448180	Sobic.008G187800
Ecoracana	Sbicolor	9B	Chr05	ELECO.r07.9BG0714850	Sobic.005G207800
Ecoracana	OsativaKitaake	5B	Chr5	ELECO.r07.5BG0416140	OsKitaake05g196514
Ecoracana	Sbicolor	8B	Chr07	ELECO.r07.8BG0661690	Sobic.007G145700
Ecoracana	Sbicolor	2B	Chr01	ELECO.r07.2BG0178340	Sobic.001G262100
Ecoracana	Sbicolor	1B	Chr03	ELECO.r07.1BG0063100	Sobic.003G145600
Ecoracana	Sbicolor	8B	Chr07	ELECO.r07.8BG0643770	Sobic.007G028700
Ecoracana	Sbicolor	3B	Chr01	ELECO.r07.3BG0254670	Sobic.001G023700
Ecoracana	OsativaKitaake	4B	Chr4	ELECO.r07.4BG0329520	OsKitaake04g323100
Ecoracana	OsativaKitaake	4B	Chr4	ELECO.r07.4BG0330070	OsKitaake04g314000
Ecoracana	Sbicolor	5B	Chr09	ELECO.r07.5BG0452390	Sobic.009G052800
Ecoracana	OsativaKitaake	2B	Chr10	ELECO.r07.2BG0173130	OsKitaake10g022800
Ecoracana	OsativaKitaake	5B	Chr5	ELECO.r07.5BG0415130	OsKitaake05g218500
Ecoracana	OsativaKitaake	5B	Chr12	ELECO.r07.5BG0431460	OsKitaake12g064750
Ecoracana	OsativaKitaake	6B	Chr6	ELECO.r07.6BG0499090	OsKitaake06g223900
Ecoracana	Sbicolor	5B	Chr09	ELECO.r07.5BG0456520	Sobic.009G010800
Ecoracana	Sbicolor	5B	Chr09	ELECO.r07.5BG0423250	Sobic.009G115300
Ecoracana	OsativaKitaake	1B	Chr1	ELECO.r07.1BG0072480	OsKitaake01g233100
Ecoracana	Sbicolor	3B	Chr01	ELECO.r07.3BG0275810	Sobic.001G337500
Ecoracana	OsativaKitaake	6B	Chr6	ELECO.r07.6BG0479820	OsKitaake06g151500
Ecoracana	Sbicolor	2B	Chr04	ELECO.r07.2BG0151890	Sobic.004G000601
Ecoracana	Sbicolor	3B	Chr01	ELECO.r07.3BG0293280	Sobic.001G494600
Ecoracana	Sbicolor	8B	Chr07	ELECO.r07.8BG0666230	Sobic.007G200000
Ecoracana	Sbicolor	2B	Chr04	ELECO.r07.2BG0158630	Sobic.004G081501
Ecoracana	OsativaKitaake	6B	Chr9	ELECO.r07.6BG0495200	OsKitaake09g160300
Ecoracana	OsativaKitaake	2B	Chr2	ELECO.r07.2BG0162600	OsKitaake02g106300
Ecoracana	OsativaKitaake	9B	Chr11	ELECO.r07.9BG0695020	OsKitaake11g042800
Ecoracana	Sbicolor	5B	Chr09	ELECO.r07.5BG0415820	Sobic.009G184100
Ecoracana	OsativaKitaake	5B	Chr5	ELECO.r07.5BG0414170	OsKitaake05g228800
Ecoracana	OsativaKitaake	5B	Chr12	ELECO.r07.5BG0429630	OsKitaake12g063300
Ecoracana	OsativaKitaake	7B	Chr7	ELECO.r07.7BG0586640	OsKitaake07g034600
Ecoracana	OsativaKitaake	8B	Chr8	ELECO.r07.8BG0641790	OsKitaake08g001800
Ecoracana	Sbicolor	8B	Chr07	ELECO.r07.8BG0663460	Sobic.007G159600
Ecoracana	OsativaKitaake	4B	Chr4	ELECO.r07.4BG0357340	OsKitaake04g031800
Ecoracana	Sbicolor	2B	Chr04	ELECO.r07.2BG0190600	Sobic.004G189400
Ecoracana	OsativaKitaake	2B	Chr2	ELECO.r07.2BG0191930	OsKitaake02g252500
Ecoracana	Sbicolor	6B	Chr02	ELECO.r07.6BG0489800	Sobic.002G216900
Ecoracana	Sbicolor	5B	Chr09	ELECO.r07.5BG0426370	Sobic.009G086800
Ecoracana	OsativaKitaake	4B	Chr4	ELECO.r07.4BG0352660	OsKitaake04g075700
Ecoracana	OsativaKitaake	2B	Chr10	ELECO.r07.2BG0182190	OsKitaake10g118500
Ecoracana	OsativaKitaake	6B	Chr6	ELECO.r07.6BG0459580	OsKitaake06g021800
Ecoracana	Sbicolor	1B	Chr03	ELECO.r07.1BG0073910	Sobic.003G209101
Ecoracana	OsativaKitaake	2B	Chr2	ELECO.r07.2BG0156300	OsKitaake02g056450
Ecoracana	OsativaKitaake	5B	Chr5	ELECO.r07.5BG0451810	OsKitaake05g050300
