# Supplementary material for: Genome analyses reveal population structure and a purple stigma color gene candidate in finger millet
Source: Nat Commun. 2023 Jun 21;14:3694. doi: 10.1038/s41467-023-38915-6 (PMC10284860; doi:10.1038/s41467-023-38915-6)
Supplement: Supplementary file 15 — Supplementary Data 12 [file 41467_2023_38915_MOESM15_ESM.xlsx]

## Sheet: prepDE FPKM per transcript
Supplementary Data 12: Gene pairs and their transcript levels in different tissues used for the assessment of subgenome dominance
			SRR5341144	SRR5341144	SRR5341139	SRR5341139	SRR5341141	SRR5341141	SRR5341138	SRR5341138	SRR5341145	SRR5341145	SRR5341146	SRR5341146	SRR5341143	SRR5341143	SRR5341140	SRR5341140	SRR5341147	SRR5341147	SRR5341142	SRR5341142	SRR5341148	SRR5341148
gene_id	Gene (A-genome)	Gene (B-genome)	Earlyflower-A	Earlyflower-B	Mature_Leaves-A	Mature_Leaves-B	Mature_stems-A	Mature_stems-B	Mid_Mature_Roots-A	Mid_Mature_Roots-B	Mid_mature_leaves-A	Mid_mature_leaves-B	Mid_mature_stems-A	Mid_mature_stems-B	Seed-A	Seed-B	Young_Leaves-A	Young_Leaves-B	Young_Leaves2-A	Young_Leaves2-B	Young_Stems-A	Young_Stems-B	Young_Stems2-A	Young_Stems2-B
pair1	ELECO.r07.1AG0000040	ELECO.r07.1BG0048470	166	989	0	0	0	0	1041	1366	0	0	3	14	89	601	48	263	4	32	0	0	0	9		prepDE.py derives hypothetical read counts for each transcript from the coverage values estimated by StringTie for each transcript, by using this simple formula: reads_per_transcript = coverage * transcript_len / read_len
pair2	ELECO.r07.1AG0000050	ELECO.r07.1BG0048480	54	83	314	159	158	105	3	0	16	45	50	13	158	116	54	99	107	85	59	54	38	40
pair3	ELECO.r07.1AG0000060	ELECO.r07.1BG0048510	307	231	1443	1630	334	669	2977	3373	373	421	16	23	1612	789	1514	966	1096	941	259	284	512	311
pair4	ELECO.r07.1AG0000080	ELECO.r07.1BG0048550	28	71	0	0	13	0	63	49	0	0	140	58	8	11	169	100	77	42	215	130	125	27
pair5	ELECO.r07.1AG0000090	ELECO.r07.1BG0048560	33	13	0	0	0	9	0	9	0	0	15	2	8	9	12	13	4	3	16	2	22	2
pair6	ELECO.r07.1AG0000100	ELECO.r07.1BG0048570	1207	1181	1081	2051	1024	1771	2712	1788	444	947	809	444	807	718	2450	2493	620	1005	1878	1779	945	959
pair7	ELECO.r07.1AG0000110	ELECO.r07.1BG0048580	251	338	148	384	170	340	238	241	92	165	1033	781	134	221	475	476	283	245	472	531	496	418
pair8	ELECO.r07.1AG0000120	ELECO.r07.1BG0048590	252	172	345	206	209	64	457	378	63	37	69	105	247	242	437	300	187	71	323	171	118	64
pair9	ELECO.r07.1AG0000140	ELECO.r07.1BG0048610	87	88	18	6	6	3	89	125	4	0	26	31	89	35	35	27	35	18	6	4	23	22
pair10	ELECO.r07.1AG0000160	ELECO.r07.1BG0048630	867	632	2484	197	2673	558	811	1224	293	109	235	284	1014	749	2166	1343	529	425	1501	1202	171	368
pair11	ELECO.r07.1AG0000210	ELECO.r07.1BG0048680	292	342	157	158	75	86	323	335	48	66	183	273	215	242	319	447	156	163	140	118	104	98
pair12	ELECO.r07.1AG0000230	ELECO.r07.1BG0048690	30	149	38	60	166	537	48	15	16	23	31	75	20	296	77	213	44	58	129	279	39	62
pair13	ELECO.r07.1AG0000240	ELECO.r07.1BG0048700	0	0	0	0	0	26	399	162	0	0	0	0	0	6	0	0	0	0	0	0	0	0
pair14	ELECO.r07.1AG0000250	ELECO.r07.1BG0048710	5492	2938	1848	383	1006	179	652	428	519	81	3052	2199	2127	1826	2564	1065	3395	805	2022	717	2518	1186
pair15	ELECO.r07.1AG0000270	ELECO.r07.1BG0048730	479	454	2171	2155	364	387	703	957	202	213	309	492	627	739	831	974	562	542	341	436	346	402
pair16	ELECO.r07.1AG0000300	ELECO.r07.1BG0048750	752	609	775	213	269	170	849	621	191	128	552	376	446	463	862	546	287	322	387	347	311	340
pair17	ELECO.r07.1AG0000310	ELECO.r07.1BG0048760	409	610	122	178	148	266	159	278	65	191	231	602	208	326	274	316	129	253	186	408	160	513
pair18	ELECO.r07.1AG0000340	ELECO.r07.1BG0048800	433	212	120	228	109	128	400	315	50	58	335	58	291	265	213	143	234	227	262	101	324	115
pair19	ELECO.r07.1AG0000350	ELECO.r07.1BG0048820	8	12	11	63	7	40	8	3	0	12	13	3	383	11	6	54	6	49	24	22	19	39
pair20	ELECO.r07.1AG0000360	ELECO.r07.1BG0048830	133	156	72	79	89	33	254	188	34	12	140	132	104	105	285	251	106	101	128	268	59	89
pair21	ELECO.r07.1AG0000380	ELECO.r07.1BG0048850	0	0	0	9	5	5	0	23	0	0	120	247	16	6	6	2	28	21	40	59	43	33
pair22	ELECO.r07.1AG0000390	ELECO.r07.1BG0048860	126	323	1093	1466	399	595	48	108	139	315	102	82	164	259	415	455	277	477	173	343	127	195
pair23	ELECO.r07.1AG0000400	ELECO.r07.1BG0048870	877	795	2715	2131	2176	2354	2464	2746	959	1018	445	459	564	633	811	1065	2259	2284	825	856	544	642
pair24	ELECO.r07.1AG0000420	ELECO.r07.1BG0048890	398	362	1058	686	514	254	5871	4883	213	89	116	136	427	277	996	546	599	369	360	163	209	166
pair25	ELECO.r07.1AG0000430	ELECO.r07.1BG0048900	952	320	668	382	819	307	8614	178	437	262	1959	497	1237	379	1159	615	1278	533	1298	585	1265	585
pair26	ELECO.r07.1AG0000460	ELECO.r07.1BG0048920	670	632	973	1004	849	788	1245	1327	302	288	621	389	795	766	980	997	547	676	644	664	374	378
pair27	ELECO.r07.1AG0000480	ELECO.r07.1BG0048930	904	754	912	511	555	406	703	494	336	218	481	662	1077	758	880	757	776	575	440	614	437	468
pair28	ELECO.r07.1AG0000510	ELECO.r07.1BG0048960	1043	1165	1770	1757	1824	1923	692	492	823	979	924	943	1090	1327	1970	1186	732	1012	1693	1206	598	761
pair29	ELECO.r07.1AG0000580	ELECO.r07.1BG0049020	200	357	114	245	43	88	156	197	8	23	18	74	263	337	557	677	27	93	95	162	23	56
pair30	ELECO.r07.1AG0000590	ELECO.r07.1BG0049030	81	185	9	26	0	20	0	15	6	9	131	364	38	77	24	32	47	86	15	31	38	42
pair31	ELECO.r07.1AG0000600	ELECO.r07.1BG0049040	1470	2968	8517	8142	5301	4820	6999	10513	1201	1155	1826	2549	3032	6984	25618	30590	4981	7469	7748	8455	4334	7323
pair32	ELECO.r07.1AG0000610	ELECO.r07.1BG0049050	984	16309	547	63084	533	104517	1192	1639	117	90164	1091	9876	833	4121	1573	16265	579	73411	2132	37428	821	44390
pair33	ELECO.r07.1AG0000750	ELECO.r07.1BG0049240	189	575	3	0	27	124	0	3	0	43	111	284	0	54	57	46	21	240	53	350	57	201
pair34	ELECO.r07.1AG0000760	ELECO.r07.1BG0049250	2314	5171	407	43	505	46	39	52	311	101	350	2218	76	241	1023	751	258	691	91	118	52	334
pair35	ELECO.r07.1AG0000790	ELECO.r07.1BG0049280	903	390	2765	872	1205	327	1118	540	589	153	133	99	1085	420	1927	706	918	388	1065	506	445	169
pair36	ELECO.r07.1AG0000810	ELECO.r07.1BG0049300	1584	2699	969	1430	918	2570	725	992	468	1197	3383	4315	1799	3545	3518	5046	1440	3920	1889	2977	1592	3853
pair37	ELECO.r07.1AG0000840	ELECO.r07.1BG0049330	3	3	0	12	5	10	3454	6301	0	0	0	0	22	76	0	16	71	8	0	0	27	4
pair38	ELECO.r07.1AG0000850	ELECO.r07.1BG0049340	106	185	161	4962	86	3876	242	558	41	1372	24	76	127	342	95	715	57	532	57	672	56	211
pair39	ELECO.r07.1AG0000870	ELECO.r07.1BG0049370	3379	3735	2620	2555	2324	2403	4174	6064	1223	1277	2703	2587	2909	3101	3792	4184	2594	3291	3053	2840	2393	2569
pair40	ELECO.r07.1AG0000880	ELECO.r07.1BG0049380	3172	2067	904	1476	1075	1436	1612	2176	809	508	3740	2122	2258	1438	1484	2568	1662	1177	1202	1677	1495	1017
pair41	ELECO.r07.1AG0000900	ELECO.r07.1BG0049400	345	657	375	359	707	817	93	360	227	90	463	488	250	436	285	1060	522	353	569	1112	261	332
pair42	ELECO.r07.1AG0000910	ELECO.r07.1BG0049410	2819	2656	6870	8663	7855	8852	1767	1401	3959	3937	2862	1937	1728	1211	2659	2644	2492	2609	3649	3290	2589	2152
pair43	ELECO.r07.1AG0000940	ELECO.r07.1BG0049470	589	473	359	419	499	472	1027	903	235	175	544	507	602	427	1078	1100	295	339	612	685	407	247
pair44	ELECO.r07.1AG0000950	ELECO.r07.1BG0049480	424	654	3	6	30	3	0	0	10	0	0	2	0	12	0	4	8	0	6	0	0	0
pair45	ELECO.r07.1AG0000960	ELECO.r07.1BG0049490	63	264	408	359	2432	1630	0	3	970	1079	99	18	192	177	160	195	1492	428	334	201	281	106
pair46	ELECO.r07.1AG0000970	ELECO.r07.1BG0049500	341	64	1312	1694	2290	2502	123	310	771	924	79	2	439	328	1399	385	1934	1707	730	181	641	374
pair47	ELECO.r07.1AG0000980	ELECO.r07.1BG0049510	276	305	1986	2331	1959	1967	2680	2487	252	308	756	718	518	631	4705	5569	541	569	2381	3099	658	624
pair48	ELECO.r07.1AG0000990	ELECO.r07.1BG0049520	974	1447	1070	1594	599	615	3426	872	382	293	632	338	1189	1098	1729	1481	921	970	650	428	601	397
pair49	ELECO.r07.1AG0001020	ELECO.r07.1BG0049530	713	572	2770	1387	1846	819	163	55	776	351	107	125	729	647	1058	498	1029	575	647	496	429	391
pair50	ELECO.r07.1AG0001030	ELECO.r07.1BG0049540	356	109	53	8	321	40	3	2	139	24	1021	710	500	195	292	50	681	165	1066	122	1597	492
pair51	ELECO.r07.1AG0001110	ELECO.r07.1BG0049550	550	1031	2556	2798	1495	1691	0	40	929	934	24	27	184	185	120	134	480	362	169	128	38	14
pair52	ELECO.r07.1AG0001140	ELECO.r07.1BG0049570	148	328	153	307	31	127	185	210	38	128	43	79	183	403	176	426	71	209	86	205	54	109
pair53	ELECO.r07.1AG0001160	ELECO.r07.1BG0049580	130	335	116	119	50	204	210	138	16	0	55	118	1228	2195	119	229	62	147	95	252	14	10
pair54	ELECO.r07.1AG0001170	ELECO.r07.1BG0049590	886	698	20	6	44	21	767	726	13	11	2010	1960	317	211	634	583	157	193	946	819	865	755
pair55	ELECO.r07.1AG0001180	ELECO.r07.1BG0049600	164	53	34	3	63	13	110	73	17	3	111	25	114	84	158	76	25	45	203	62	38	0
pair56	ELECO.r07.1AG0001190	ELECO.r07.1BG0049610	133	146	29	18	14	15	36	8	16	16	633	532	566	269	69	23	110	66	63	96	158	203
pair57	ELECO.r07.1AG0001210	ELECO.r07.1BG0049650	0	14	0	0	0	0	0	0	0	0	0	0	33	2317	0	0	0	2	0	0	0	0
pair58	ELECO.r07.1AG0001220	ELECO.r07.1BG0049670	343	192	0	3	13	15	79	41	6	0	287	216	366	416	39	48	52	67	8	13	62	41
pair59	ELECO.r07.1AG0001230	ELECO.r07.1BG0049680	211	164	450	503	192	284	149	76	139	172	183	117	224	215	157	173	266	236	145	123	121	138
pair60	ELECO.r07.1AG0001250	ELECO.r07.1BG0049700	1556	1814	2976	3330	928	1431	2229	3018	545	562	1061	1087	1942	1946	1976	2438	823	1021	1156	1531	395	691
pair61	ELECO.r07.1AG0001260	ELECO.r07.1BG0049710	82	139	2364	693	252	184	330	53	102	45	25	32	587	378	609	165	190	38	77	108	19	21
pair62	ELECO.r07.1AG0001280	ELECO.r07.1BG0049730	329	248	240	122	163	154	330	211	83	88	363	227	305	266	359	255	172	135	171	185	119	76
pair63	ELECO.r07.1AG0001290	ELECO.r07.1BG0049740	199	140	2857	2588	1120	970	154	182	445	461	76	57	268	260	694	547	359	334	446	344	143	138
pair64	ELECO.r07.1AG0001300	ELECO.r07.1BG0049750	202	20	137	245	76	38	114	27	37	29	109	9	306	132	89	89	47	40	81	49	31	39
pair65	ELECO.r07.1AG0001320	ELECO.r07.1BG0049770	63	211	0	9	3	0	211	813	3	22	116	469	138	409	32	58	88	120	6	19	73	92
pair66	ELECO.r07.1AG0001330	ELECO.r07.1BG0049780	76	117	68	98	196	526	86	109	19	52	41	84	90	85	80	92	76	141	97	256	59	185
pair67	ELECO.r07.1AG0001350	ELECO.r07.1BG0049800	2042	649	45	62	147	201	2301	775	59	68	5366	3303	2080	538	2082	316	1176	696	2407	1220	3627	2302
pair68	ELECO.r07.1AG0001360	ELECO.r07.1BG0049810	107	0	15	3	0	0	1239	362	12	0	20	42	154	0	86	0	144	36	32	45	132	219
pair69	ELECO.r07.1AG0001410	ELECO.r07.1BG0049880	1634	158	490	0	1056	19	1387	46	1988	0	522	140	797	61	777	68	2627	53	668	167	2005	226
pair70	ELECO.r07.1AG0001420	ELECO.r07.1BG0049890	114	249	0	8	3	16	67	88	0	0	356	504	141	222	42	57	61	93	19	74	98	135
pair71	ELECO.r07.1AG0001440	ELECO.r07.1BG0049910	81	61	238	172	993	704	0	7	291	172	70	64	22	32	49	46	268	192	472	505	260	163
pair72	ELECO.r07.1AG0001450	ELECO.r07.1BG0049920	103	168	358	423	975	870	27	79	553	521	29	42	92	119	223	300	626	603	234	269	176	164
pair73	ELECO.r07.1AG0001510	ELECO.r07.1BG0050000	533	602	1067	1624	892	728	1000	2722	498	566	1186	572	1574	1543	811	608	1068	974	1282	630	1300	869
pair74	ELECO.r07.1AG0001550	ELECO.r07.1BG0050030	0	0	0	0	0	0	207	509	0	0	0	0	0	0	0	0	0	0	0	0	0	0
pair75	ELECO.r07.1AG0001590	ELECO.r07.1BG0050060	118	188	74	164	138	316	198	369	19	12	113	235	118	181	191	298	67	136	97	229	73	135
pair76	ELECO.r07.1AG0001660	ELECO.r07.1BG0050130	779	236	389	36	325	68	620	138	167	44	789	563	817	206	538	121	411	97	393	82	471	154
pair77	ELECO.r07.1AG0001680	ELECO.r07.1BG0050150	526	415	376	227	138	48	501	416	96	69	290	237	444	339	403	296	336	315	189	150	190	213
pair78	ELECO.r07.1AG0001750	ELECO.r07.1BG0050440	2318	1372	214	298	0	9	157	390	15	37	155	56	1314	811	933	835	18	19	6	16	0	0
pair79	ELECO.r07.1AG0001760	ELECO.r07.1BG0050430	55	202	101	196	13	189	41	126	3	39	7	197	56	144	35	322	34	117	22	299	29	123
pair80	ELECO.r07.1AG0001780	ELECO.r07.1BG0050400	15	182	677	1682	144	816	1107	1044	18	110	22	102	49	104	87	359	142	471	65	450	30	125
pair81	ELECO.r07.1AG0001800	ELECO.r07.1BG0050380	2106	1966	3811	214	4163	134	347	54	516	37	3849	3573	799	164	8457	1739	1621	650	5238	589	2160	626
pair82	ELECO.r07.1AG0001810	ELECO.r07.1BG0050370	761	757	770	1015	774	926	1153	1113	214	253	646	848	515	620	1075	958	292	310	835	788	286	265
pair83	ELECO.r07.1AG0001820	ELECO.r07.1BG0050360	109	151	247	1569	230	570	182	338	36	249	0	0	60	93	190	348	39	152	80	213	16	48
pair84	ELECO.r07.1AG0001870	ELECO.r07.1BG0050310	201	344	136	763	825	2986	42	77	197	621	556	584	178	112	1914	1670	456	869	3496	3517	1024	1035
pair85	ELECO.r07.1AG0001930	ELECO.r07.1BG0050250	1817	7996	0	523	22	879	0	14	9	483	1944	3518	363	1864	64	238	196	962	363	1146	813	2001
pair86	ELECO.r07.1AG0002020	ELECO.r07.1BG0050490	635	114	0	0	0	0	0	24	0	0	6	203	1284	371	3	3	7	53	0	127	22	164
pair87	ELECO.r07.1AG0002050	ELECO.r07.1BG0050510	137	532	449	31	187	116	65	613	70	61	39	66	156	931	193	965	102	122	114	250	68	110
pair88	ELECO.r07.1AG0002060	ELECO.r07.1BG0050520	431	274	767	462	261	147	732	555	74	111	401	302	430	321	687	391	448	284	441	252	322	212
pair89	ELECO.r07.1AG0002070	ELECO.r07.1BG0050530	1476	672	1095	518	510	442	853	473	230	98	1156	408	944	280	1219	888	936	284	840	519	921	273
pair90	ELECO.r07.1AG0002080	ELECO.r07.1BG0050540	440	706	253	55	156	38	183	220	57	52	2876	2645	389	434	81	70	532	610	479	257	1154	1027
pair91	ELECO.r07.1AG0002090	ELECO.r07.1BG0050550	35	242	172	629	15	77	769	936	21	92	0	12	137	390	243	616	111	478	55	64	55	265
pair92	ELECO.r07.1AG0002110	ELECO.r07.1BG0050650	69	173	33	42	25	27	76	142	4	9	66	47	207	369	392	544	45	141	387	678	16	37
pair93	ELECO.r07.1AG0002160	ELECO.r07.1BG0050670	7407	7715	1728	1837	3735	3258	12773	13551	2518	2054	8329	7602	4466	5066	5197	5307	10729	9399	4894	5038	9910	9887
pair94	ELECO.r07.1AG0002180	ELECO.r07.1BG0050690	585	513	6	0	0	0	34	24	0	3	652	505	52	45	106	62	88	109	350	295	907	1234
pair95	ELECO.r07.1AG0002190	ELECO.r07.1BG0050700	1	1	1	2	0	2	1	2	0	0	3	2	508	525	2	5	0	0	2	1	0	2
pair96	ELECO.r07.1AG0002200	ELECO.r07.1BG0050710	62	46	42	170	54	98	645	611	4	17	722	441	285	158	273	769	165	105	356	470	520	374
pair97	ELECO.r07.1AG0002220	ELECO.r07.1BG0050730	69	181	455	2003	193	1006	0	3	48	204	0	0	122	162	132	199	70	364	89	475	0	11
pair98	ELECO.r07.1AG0002230	ELECO.r07.1BG0050740	7593	6339	6143	6669	9032	10264	251	389	2114	1958	844	758	14490	15254	5970	6584	3407	2943	6354	7530	1847	1831
pair99	ELECO.r07.1AG0002270	ELECO.r07.1BG0050770	0	0	0	0	0	10	0	0	0	0	60	70	3	0	11	32	8	38	24	81	12	26
pair100	ELECO.r07.1AG0002290	ELECO.r07.1BG0050790	111	114	89	356	54	24	23	67	9	3	68	82	14	8	16	6	49	38	33	27	6	19
pair101	ELECO.r07.1AG0002320	ELECO.r07.1BG0050850	497	470	73	71	81	58	574	430	31	30	336	431	515	587	184	233	202	174	233	192	227	226
pair102	ELECO.r07.1AG0002350	ELECO.r07.1BG0050900	649	744	382	526	268	427	482	712	135	122	479	514	462	858	396	844	310	492	447	644	206	399
pair103	ELECO.r07.1AG0002460	ELECO.r07.1BG0051050	10	2640	7	1121	26	3558	4	56	150	372	0	24	51	599	42	161	113	456	5	586	25	48
pair104	ELECO.r07.1AG0002490	ELECO.r07.1BG0051080	89	756	1693	25928	1927	32596	389	699	4655	12985	56	312	71	258	375	3221	1735	3229	505	8590	1023	1399
pair105	ELECO.r07.1AG0002510	ELECO.r07.1BG0051100	1983	2149	1053	1756	1060	1420	2106	1942	515	497	2673	2993	1609	1754	1770	2715	916	992	1418	1958	1058	1166
pair106	ELECO.r07.1AG0002710	ELECO.r07.1BG0051200	211	136	333	102	251	90	400	84	88	33	340	192	226	93	284	107	166	43	183	67	109	36
pair107	ELECO.r07.1AG0002720	ELECO.r07.1BG0051210	922	1011	6852	3551	1194	630	11464	4783	428	425	1114	1276	1269	844	5995	2718	528	452	1240	1241	329	338
pair108	ELECO.r07.1AG0002740	ELECO.r07.1BG0051230	125	114	55	53	6	30	59	83	11	17	45	83	67	151	65	121	55	64	52	72	40	81
pair109	ELECO.r07.1AG0002750	ELECO.r07.1BG0051240	1640	1165	654	388	403	313	1811	2144	134	123	2041	1753	2232	1844	2251	2064	663	650	1107	1414	857	914
pair110	ELECO.r07.1AG0002760	ELECO.r07.1BG0051250	0	3	0	8	21	17	406	188	0	3	13	22	7	35	44	28	0	0	42	10	3	6
pair111	ELECO.r07.1AG0002780	ELECO.r07.1BG0051270	1965	1221	1519	999	428	222	4149	2565	966	439	760	395	4332	2449	7852	6568	4251	3470	2796	3224	3923	3132
pair112	ELECO.r07.1AG0002800	ELECO.r07.1BG0051290	1006	2090	4	98	3	116	0	0	0	51	27	86	1060	1956	0	53	0	305	0	25	0	68
pair113	ELECO.r07.1AG0002810	ELECO.r07.1BG0051300	32875	37112	0	0	0	0	0	0	32	66	37547	34262	1020	924	622	373	2569	2363	1094	1132	7049	10887
pair114	ELECO.r07.1AG0002850	ELECO.r07.1BG0051340	424	539	3	6	0	6	0	1	0	0	3	3	0	0	2	0	0	0	0	1	0	0
pair115	ELECO.r07.1AG0002860	ELECO.r07.1BG0051350	70	324	0	8	2	8	17	172	0	6	164	1052	32	236	17	77	24	98	15	134	52	220
pair116	ELECO.r07.1AG0002870	ELECO.r07.1BG0051360	412	471	2251	2937	986	1416	1064	823	243	419	181	359	271	455	637	1097	195	598	262	553	89	172
pair117	ELECO.r07.1AG0002890	ELECO.r07.1BG0051380	933	1308	1257	1660	773	1018	701	792	297	400	959	1179	711	947	1335	1859	585	922	852	965	613	759
pair118	ELECO.r07.1AG0002920	ELECO.r07.1BG0051400	84	94	0	0	19	11	11	6	0	0	3	24	64	26	0	0	0	0	6	3	6	3
pair119	ELECO.r07.1AG0002930	ELECO.r07.1BG0051410	473	302	156	95	51	41	498	172	64	37	644	291	434	217	639	227	300	113	241	73	300	129
pair120	ELECO.r07.1AG0002950	ELECO.r07.1BG0051430	346	386	105	923	242	2335	1457	1974	44	166	73	624	476	332	122	612	127	266	273	1002	146	337
pair121	ELECO.r07.1AG0003010	ELECO.r07.1BG0051490	676	513	862	615	474	233	873	668	368	129	246	182	472	445	759	626	737	548	367	379	256	179
pair122	ELECO.r07.1AG0003020	ELECO.r07.1BG0051500	28	20	500	204	244	142	0	0	105	31	6	2	15	18	59	36	119	65	240	73	19	9
pair123	ELECO.r07.1AG0003030	ELECO.r07.1BG0051510	555	427	1961	992	1511	1002	1104	709	476	296	275	340	546	421	1224	859	525	327	882	626	382	279
pair124	ELECO.r07.1AG0003040	ELECO.r07.1BG0051520	1064	1158	2632	2567	3596	1025	5804	5788	966	363	195	357	1307	1059	2875	5151	1036	1024	1510	1234	498	501
pair125	ELECO.r07.1AG0003050	ELECO.r07.1BG0051530	1125	1017	2399	3136	3252	2232	3	1	334	596	592	733	265	221	449	867	855	1831	1928	1200	997	1393
pair126	ELECO.r07.1AG0003060	ELECO.r07.1BG0051540	465	427	46	16	295	138	38	64	58	45	1616	1623	328	180	424	315	408	350	1635	1652	1047	926
pair127	ELECO.r07.1AG0003080	ELECO.r07.1BG0051550	100	164	724	276	554	413	2050	1668	208	143	254	432	180	271	517	345	662	630	332	342	547	551
pair128	ELECO.r07.1AG0003090	ELECO.r07.1BG0051560	252	341	53	52	2211	1658	505	312	202	257	517	463	129	159	76	81	312	383	1855	1375	857	783
pair129	ELECO.r07.1AG0003260	ELECO.r07.1BG0051700	0	0	0	0	0	0	585	320	0	0	0	0	6	0	0	0	0	0	0	6	0	0
pair130	ELECO.r07.1AG0003270	ELECO.r07.1BG0051710	1945	1689	1504	1897	2139	2227	2011	2100	802	653	1671	1712	1362	1186	1952	2298	1051	1034	2393	2260	1304	1156
pair131	ELECO.r07.1AG0003280	ELECO.r07.1BG0051720	70	59	17	0	11	8	37	19	6	6	62	50	43	34	57	33	24	29	41	45	32	17
pair132	ELECO.r07.1AG0003290	ELECO.r07.1BG0051730	11439	11381	754	2183	6289	6868	7240	7991	811	947	40130	34738	4979	6540	28559	26288	5562	5101	26954	25751	14632	11194
pair133	ELECO.r07.1AG0003300	ELECO.r07.1BG0052220	1034	565	633	427	495	297	799	381	392	228	766	299	741	566	1102	558	647	285	470	237	645	219
pair134	ELECO.r07.1AG0003340	ELECO.r07.1BG0051760	275	320	41	27	915	756	257	65	97	133	1254	2212	79	32	189	239	442	619	1731	2674	1133	1819
pair135	ELECO.r07.1AG0003350	ELECO.r07.1BG0051770	1677	2021	441	851	875	1276	990	1317	150	278	3731	4058	1629	1798	2021	2400	606	909	2876	3226	1478	1431
pair136	ELECO.r07.1AG0003370	ELECO.r07.1BG0051790	202	299	4591	4988	1770	2422	628	482	927	2042	491	450	350	350	1784	1599	151	522	1771	1331	35	189
pair137	ELECO.r07.1AG0003380	ELECO.r07.1BG0051800	2552	1575	1812	2063	3330	2098	1779	656	3160	1920	811	309	1152	409	2055	543	1145	709	1630	920	1227	493
pair138	ELECO.r07.1AG0003390	ELECO.r07.1BG0051810	14	14	7	0	0	0	105	6	0	0	0	0	53	60	17	16	11	21	0	0	0	0
pair139	ELECO.r07.1AG0003400	ELECO.r07.1BG0051820	652	736	221	252	111	152	817	680	52	55	821	1031	514	531	597	619	417	418	223	267	292	263
pair140	ELECO.r07.1AG0003410	ELECO.r07.1BG0051830	1531	1319	1664	1799	738	739	1823	1898	434	391	384	266	1371	1483	1420	1576	1165	1184	857	893	430	367
pair141	ELECO.r07.1AG0003420	ELECO.r07.1BG0051840	3290	2944	5298	5565	4229	4005	3607	3835	1905	1628	2384	2196	2193	2289	3846	3860	2685	2545	3271	2970	1693	1347
pair142	ELECO.r07.1AG0003430	ELECO.r07.1BG0051850	336	489	758	725	200	282	318	624	105	134	123	254	451	566	366	712	261	374	206	310	151	137
pair143	ELECO.r07.1AG0003470	ELECO.r07.1BG0051910	2854	1962	15261	8785	10385	7536	1359	1099	3484	1362	708	1162	490	515	12382	7611	2360	1513	5565	7579	1175	1163
pair144	ELECO.r07.1AG0003500	ELECO.r07.1BG0051940	387	348	505	849	5067	5313	243	72	1089	1637	680	685	162	108	132	141	783	997	2207	2138	1602	1846
pair145	ELECO.r07.1AG0003520	ELECO.r07.1BG0051960	3	11	0	0	0	38	217	260	0	8	0	21	0	3	11	6	0	12	10	55	0	8
pair146	ELECO.r07.1AG0003530	ELECO.r07.1BG0051970	7954	8092	9324	12850	38616	45587	23	19	38612	43402	8017	9814	3124	3210	2567	2948	32773	35230	13268	16161	19168	21245
pair147	ELECO.r07.1AG0003660	ELECO.r07.1BG0052070	327	729	229	1729	116	546	184	1116	308	687	562	1053	416	1999	1566	4702	562	1841	1025	1411	1284	2144
pair148	ELECO.r07.1AG0003670	ELECO.r07.1BG0052080	114	119	333	879	196	437	136	203	71	79	63	106	160	92	213	466	80	107	149	315	71	95
pair149	ELECO.r07.1AG0003680	ELECO.r07.1BG0052090	406	302	475	329	779	439	562	279	84	63	482	415	336	223	1173	817	310	133	1256	1126	352	296
pair150	ELECO.r07.1AG0003690	ELECO.r07.1BG0052100	410	288	679	480	629	207	474	249	155	114	169	72	534	329	678	418	492	273	476	172	206	113
pair151	ELECO.r07.1AG0003700	ELECO.r07.1BG0052110	250	201	569	522	468	748	0	18	61	40	166	116	74	172	51	176	54	66	135	266	66	18
pair152	ELECO.r07.1AG0003710	ELECO.r07.1BG0052120	556	384	553	337	368	239	705	399	189	162	288	206	469	452	552	498	463	357	427	292	347	278
pair153	ELECO.r07.1AG0003720	ELECO.r07.1BG0052130	71	776	71	902	83	506	5	148	16	335	33	173	24	390	101	1148	89	635	144	732	59	400
pair154	ELECO.r07.1AG0003750	ELECO.r07.1BG0052160	861	670	1161	333	1071	605	448	690	352	59	371	411	346	376	899	1514	522	231	1085	697	514	376
pair155	ELECO.r07.1AG0003760	ELECO.r07.1BG0052170	533	333	632	829	173	193	342	497	109	50	349	319	355	329	379	398	302	366	246	211	259	205
pair156	ELECO.r07.1AG0003770	ELECO.r07.1BG0052180	185	12	3995	4085	653	862	91	90	520	463	10	21	177	65	255	419	968	749	97	137	229	198
pair157	ELECO.r07.1AG0003780	ELECO.r07.1BG0052200	12	12	3	0	56	34	0	4	0	0	3	30	4464	1973	0	8	30	85	5	9	1	15
pair158	ELECO.r07.1AG0003790	ELECO.r07.1BG0052210	110	206	25	34	0	19	339	171	0	0	125	203	157	155	187	148	57	53	24	25	49	37
pair159	ELECO.r07.1AG0003830	ELECO.r07.1BG0052260	1434	1166	2219	1731	1945	1779	2574	2549	517	441	1241	1149	1152	806	2099	2019	743	609	2496	2121	660	625
pair160	ELECO.r07.1AG0003850	ELECO.r07.1BG0052270	1903	1703	1094	252	1035	246	1620	1044	501	166	2692	1325	1225	918	1947	769	1118	616	1530	620	1562	1196
pair161	ELECO.r07.1AG0003890	ELECO.r07.1BG0052300	4356	10227	371	2915	122	931	1318	1647	27	236	2310	1345	3601	4327	781	1803	495	746	278	1208	313	846
pair162	ELECO.r07.1AG0003990	ELECO.r07.1BG0052430	78	86	0	17	0	22	41	240	0	22	74	109	10	122	12	39	9	26	4	10	10	49
pair163	ELECO.r07.1AG0004030	ELECO.r07.1BG0052450	138	448	0	0	0	22	25	41	75	281	229	534	160	1486	27	15	152	234	446	926	317	359
pair164	ELECO.r07.1AG0004080	ELECO.r07.1BG0052500	817	457	166	308	902	445	390	430	309	406	667	335	520	406	354	391	1115	657	718	389	1218	586
pair165	ELECO.r07.1AG0004090	ELECO.r07.1BG0052510	712	853	763	1785	367	816	721	987	123	343	520	676	522	587	642	1110	418	606	528	886	161	296
pair166	ELECO.r07.1AG0004100	ELECO.r07.1BG0052520	252	602	309	568	139	470	256	445	104	180	194	344	216	377	504	600	162	266	200	366	152	248
pair167	ELECO.r07.1AG0004110	ELECO.r07.1BG0052530	83	70	26	2	17	0	274	88	0	0	58	57	18	19	72	23	14	19	56	25	23	3
pair168	ELECO.r07.1AG0004140	ELECO.r07.1BG0052550	77	266	195	640	39	150	16	96	17	191	23	126	86	305	117	477	93	539	74	209	60	210
pair169	ELECO.r07.1AG0004150	ELECO.r07.1BG0052560	1333	1198	1457	1844	1169	1544	2051	1858	527	377	1346	1475	1744	1040	1895	1925	965	642	1440	1990	968	689
pair170	ELECO.r07.1AG0004160	ELECO.r07.1BG0052570	911	467	7	0	5	0	131	117	12	0	1944	2046	242	137	196	195	177	183	154	178	288	317
pair171	ELECO.r07.1AG0004170	ELECO.r07.1BG0052580	43	17	0	3	12	8	133	64	0	0	126	72	30	14	39	23	31	17	14	0	0	6
pair172	ELECO.r07.1AG0004180	ELECO.r07.1BG0052590	423	538	655	903	494	572	2157	2720	152	182	368	620	359	683	911	1106	282	445	517	789	258	401
pair173	ELECO.r07.1AG0004190	ELECO.r07.1BG0052600	366	405	335	483	322	443	718	840	200	178	291	258	349	371	613	850	377	420	268	435	223	236
pair174	ELECO.r07.1AG0004200	ELECO.r07.1BG0052610	32	196	107	279	54	343	80	341	25	84	5	228	44	154	87	397	19	124	65	323	27	200
pair175	ELECO.r07.1AG0004210	ELECO.r07.1BG0052620	707	806	7	6	7	0	12	0	4	0	29	3	36	0	42	0	14	0	20	0	0	0
pair176	ELECO.r07.1AG0004220	ELECO.r07.1BG0052630	1939	2459	70	107	403	592	904	810	175	177	4058	5102	5552	5684	4190	5318	760	727	2259	3481	1577	1482
pair177	ELECO.r07.1AG0004230	ELECO.r07.1BG0052640	2257	3122	5460	5281	4943	5541	1956	3346	653	1049	1534	1861	4831	4170	4784	4825	1313	2026	4408	5252	903	1117
pair178	ELECO.r07.1AG0004240	ELECO.r07.1BG0052650	536	153	609	46	219	72	620	55	127	49	185	211	502	145	427	127	371	100	256	80	175	76
pair179	ELECO.r07.1AG0004260	ELECO.r07.1BG0052660	51	64	62	72	30	35	152	340	3	20	0	18	59	99	39	119	25	52	6	24	14	60
pair180	ELECO.r07.1AG0004280	ELECO.r07.1BG0052680	1083	2035	2270	3275	608	846	816	1402	251	469	190	581	1171	2540	1554	2978	434	755	609	951	202	507
pair181	ELECO.r07.1AG0004290	ELECO.r07.1BG0052690	43	227	10	149	0	408	45	135	14	134	29	235	82	86	33	140	95	191	19	254	131	277
pair182	ELECO.r07.1AG0004360	ELECO.r07.1BG0052760	230	330	0	25	0	22	0	34	0	16	102	136	144	281	22	106	0	53	3	29	6	40
pair183	ELECO.r07.1AG0004380	ELECO.r07.1BG0052780	373	468	522	247	68	39	190	186	59	41	487	557	270	372	147	181	387	433	108	43	371	418
pair184	ELECO.r07.1AG0004410	ELECO.r07.1BG0052810	2482	1161	9380	2203	4777	1136	5346	3223	1176	417	6248	4756	2138	850	9416	3010	1448	795	5915	2591	2174	1526
pair185	ELECO.r07.1AG0004420	ELECO.r07.1BG0052820	159	156	68	42	81	57	216	192	16	22	131	138	168	76	52	66	72	25	27	95	26	22
pair186	ELECO.r07.1AG0004430	ELECO.r07.1BG0052830	351	330	268	335	242	263	344	864	104	155	868	768	250	396	363	891	206	245	258	408	253	340
pair187	ELECO.r07.1AG0004440	ELECO.r07.1BG0052840	335	289	421	305	188	222	296	642	83	47	140	142	457	471	447	807	259	147	505	585	198	151
pair188	ELECO.r07.1AG0004460	ELECO.r07.1BG0052860	612	470	944	105	2656	2111	58	35	1097	675	53	24	636	609	237	70	860	384	633	358	188	169
pair189	ELECO.r07.1AG0004470	ELECO.r07.1BG0052870	558	505	1090	905	2004	1491	841	416	280	419	370	380	510	517	874	910	413	545	1958	1942	458	505
pair190	ELECO.r07.1AG0004500	ELECO.r07.1BG0052930	151	272	9	100	7	154	57	474	21	78	325	1885	102	870	45	320	88	439	65	553	309	1126
pair191	ELECO.r07.1AG0004510	ELECO.r07.1BG0052940	1284	1345	161	160	68	95	1364	1238	35	46	635	705	1062	1202	865	1095	515	510	251	365	405	552
pair192	ELECO.r07.1AG0004520	ELECO.r07.1BG0052950	1493	1768	1253	1385	1030	1076	1189	1534	557	601	2446	3399	1275	1418	1047	1329	1105	1242	716	808	851	1102
pair193	ELECO.r07.1AG0004550	ELECO.r07.1BG0052970	1847	387	3074	717	2626	686	2370	516	999	237	1849	210	1561	359	3286	701	1478	344	2195	503	1142	226
pair194	ELECO.r07.1AG0004560	ELECO.r07.1BG0052980	411	521	111	272	167	330	1120	1030	105	173	159	338	550	779	281	598	327	541	402	648	354	435
pair195	ELECO.r07.1AG0004570	ELECO.r07.1BG0052990	871	992	42	53	817	485	646	617	71	53	4051	4321	188	330	2447	2276	330	450	9297	7455	2253	1988
pair196	ELECO.r07.1AG0004580	ELECO.r07.1BG0053000	227	213	20	27	45	58	151	78	11	27	565	680	204	118	59	114	36	64	46	103	127	110
pair197	ELECO.r07.1AG0004590	ELECO.r07.1BG0053010	384	723	343	492	227	273	457	497	112	159	410	683	388	475	528	626	226	387	300	307	226	249
pair198	ELECO.r07.1AG0004600	ELECO.r07.1BG0053020	1089	867	1739	1205	1512	1094	3703	2009	391	310	454	371	1197	788	4109	1685	799	736	1850	1048	680	457
pair199	ELECO.r07.1AG0004620	ELECO.r07.1BG0053030	32	13	85	126	163	70	17	8	34	76	4	8	25	23	81	117	43	65	65	78	38	33
pair200	ELECO.r07.1AG0004640	ELECO.r07.1BG0053060	84	81	849	826	719	717	360	513	155	170	84	119	263	167	387	309	42	19	339	252	25	14
pair201	ELECO.r07.1AG0004650	ELECO.r07.1BG0053070	372	272	510	354	233	222	294	269	92	106	259	250	371	205	407	277	232	134	289	255	150	124
pair202	ELECO.r07.1AG0004670	ELECO.r07.1BG0053090	60	242	0	4	0	0	354	74	14	0	2688	3167	21	66	418	487	197	269	2295	2702	2633	3142
pair203	ELECO.r07.1AG0004690	ELECO.r07.1BG0053120	26	0	0	0	1	1	197	147	0	0	15	0	5	0	0	0	0	0	0	10	0	3
pair204	ELECO.r07.1AG0004710	ELECO.r07.1BG0053140	306	208	318	252	280	243	331	248	106	71	229	195	266	184	343	251	251	149	236	280	214	156
pair205	ELECO.r07.1AG0004720	ELECO.r07.1BG0053150	874	534	428	541	1952	1368	42	30	238	294	1656	915	429	448	710	256	1183	1138	2703	1173	2820	1943
pair206	ELECO.r07.1AG0004790	ELECO.r07.1BG0053250	27	3	8	0	136	12	0	0	24	0	72	320	3	26	22	38	31	75	89	132	11	47
pair207	ELECO.r07.1AG0004820	ELECO.r07.1BG0053290	1402	1309	2802	3067	1655	1280	17200	19209	442	523	358	297	3239	3113	15982	14040	1143	1345	5031	3852	1307	1103
pair208	ELECO.r07.1AG0004840	ELECO.r07.1BG0053320	787	1133	4104	4678	2103	2119	1613	1750	576	593	283	642	1017	1385	1949	2689	627	945	825	1512	370	501
pair209	ELECO.r07.1AG0004850	ELECO.r07.1BG0053330	0	0	4	0	0	0	1366	940	0	0	62	6	5	17	108	38	13	0	27	0	50	9
pair210	ELECO.r07.1AG0004860	ELECO.r07.1BG0053350	1253	1443	1751	2184	1042	1461	1923	2674	396	533	1421	2148	932	1083	2473	3293	1096	1611	1366	1613	970	1284
pair211	ELECO.r07.1AG0005050	ELECO.r07.1BG0053560	350	291	30	47	16	19	81	137	10	5	949	925	145	153	51	79	139	117	51	52	188	160
pair212	ELECO.r07.1AG0005060	ELECO.r07.1BG0053570	389	221	977	766	1386	627	1991	1412	501	252	92	50	367	100	1038	728	506	397	637	468	248	166
pair213	ELECO.r07.1AG0005070	ELECO.r07.1BG0053580	1582	1823	900	985	2014	1675	1691	1495	391	385	559	598	1359	1373	1733	1749	613	687	1765	1880	555	760
pair214	ELECO.r07.1AG0005080	ELECO.r07.1BG0053590	1822	1886	1166	1459	864	1107	1757	1491	376	382	651	792	1276	1402	1887	1623	981	871	741	798	652	591
pair215	ELECO.r07.1AG0005090	ELECO.r07.1BG0053600	62	77	0	5	6	7	1658	1237	0	0	3	3	53	52	7	4	2	2	4	6	0	0
pair216	ELECO.r07.1AG0005100	ELECO.r07.1BG0053610	730	206	11	18	113	93	672	531	42	62	3596	3636	89	36	2503	1400	520	506	1193	1566	1220	1804
pair217	ELECO.r07.1AG0005130	ELECO.r07.1BG0053660	745	1463	753	1848	689	1195	1047	2382	184	628	911	1826	595	1127	1364	2585	464	754	899	1667	474	1403
pair218	ELECO.r07.1AG0005140	ELECO.r07.1BG0053670	171	180	2302	197	1445	145	118	24	748	85	38	30	69	119	439	117	306	68	591	143	138	34
pair219	ELECO.r07.1AG0005170	ELECO.r07.1BG0053690	55	65	178	195	101	61	2763	2392	3	3	14	56	232	176	2579	1011	33	23	1434	1476	63	20
pair220	ELECO.r07.1AG0005240	ELECO.r07.1BG0053890	1104	0	3215	50	3189	61	1502	8299	822	11	681	0	773	0	2341	0	1174	20	2067	21	533	4
pair221	ELECO.r07.1AG0005300	ELECO.r07.1BG0053930	8	27	0	0	0	0	0	3	0	0	358	280	3	4	44	24	50	29	150	125	48	24
pair222	ELECO.r07.1AG0005310	ELECO.r07.1BG0053940	481	543	2185	1839	1659	1479	3937	2743	397	244	591	530	586	725	3234	3335	433	369	2117	2305	578	454
pair223	ELECO.r07.1AG0005380	ELECO.r07.1BG0054000	0	3	13	0	26	21	274	81	7	0	4	0	13	13	29	10	10	6	3	19	0	0
pair224	ELECO.r07.1AG0005390	ELECO.r07.1BG0054010	451	196	31	8	81	17	83	45	6	0	687	476	149	66	157	100	114	48	101	34	131	95
pair225	ELECO.r07.1AG0005400	ELECO.r07.1BG0054020	50	69	28	20	31	32	54	23	4	3	26	77	25	30	93	121	20	23	11	55	9	30
pair226	ELECO.r07.1AG0005420	ELECO.r07.1BG0054050	3103	4771	7581	7073	3688	3772	8662	9120	1046	1310	3551	4968	3749	5094	11872	12643	3441	4234	3811	4654	2234	3130
pair227	ELECO.r07.1AG0005430	ELECO.r07.1BG0054060	638	232	3	0	0	0	0	0	0	0	0	3	3	0	0	6	0	0	0	0	0	0
pair228	ELECO.r07.1AG0005440	ELECO.r07.1BG0054070	203	355	0	0	0	0	0	0	0	0	2	0	3	0	0	0	0	0	0	0	0	0
pair229	ELECO.r07.1AG0005450	ELECO.r07.1BG0054080	870	917	780	585	532	551	556	578	186	262	593	753	601	626	1050	1050	496	660	787	817	369	466
pair230	ELECO.r07.1AG0005480	ELECO.r07.1BG0054110	383	541	255	352	233	328	267	369	127	244	301	544	407	557	313	490	302	385	194	278	316	322
pair231	ELECO.r07.1AG0005510	ELECO.r07.1BG0054130	6	0	242	434	633	1172	0	0	163	197	18	7	0	0	36	4	391	783	331	974	1495	2361
pair232	ELECO.r07.1AG0005530	ELECO.r07.1BG0054150	52	85	30	41	14	13	64	53	0	0	26	77	58	113	45	64	33	44	29	15	37	33
pair233	ELECO.r07.1AG0005540	ELECO.r07.1BG0054160	4559	4252	5620	5249	3492	3995	9787	8392	1987	1565	8408	7619	4049	4161	5936	5600	3158	3362	4168	5011	3628	3194
pair234	ELECO.r07.1AG0005570	ELECO.r07.1BG0054190	681	860	255	335	211	250	792	776	93	86	571	654	504	691	836	1085	345	498	329	372	339	410
pair235	ELECO.r07.1AG0005580	ELECO.r07.1BG0054200	252	207	86	156	126	182	150	96	52	50	205	239	128	167	194	185	117	178	148	190	190	186
pair236	ELECO.r07.1AG0005590	ELECO.r07.1BG0054210	426	368	789	557	898	656	476	431	304	164	218	248	394	239	450	521	552	336	671	637	363	297
pair237	ELECO.r07.1AG0005620	ELECO.r07.1BG0054250	285	199	80	43	160	145	624	564	212	153	513	352	189	133	120	88	392	284	161	114	432	341
pair238	ELECO.r07.1AG0005630	ELECO.r07.1BG0054260	0	0	0	0	3	0	5285	7553	0	0	0	0	0	0	4	0	3	0	6	0	0	3
pair239	ELECO.r07.1AG0005650	ELECO.r07.1BG0054280	799	89	15	0	481	231	1434	349	127	37	10372	2587	63	11	1988	196	2443	577	5112	2584	6733	1803
pair240	ELECO.r07.1AG0005730	ELECO.r07.1BG0054490	925	939	1588	1105	900	711	1229	1148	453	411	508	335	1068	1112	1449	1285	1526	1376	823	578	692	658
pair241	ELECO.r07.1AG0005740	ELECO.r07.1BG0054500	133	84	258	129	138	96	52	21	68	65	156	118	10	40	241	77	231	141	221	151	207	89
pair242	ELECO.r07.1AG0005760	ELECO.r07.1BG0054520	95	76	38	38	14	22	21	23	3	6	24	8	40	57	54	34	62	45	32	18	18	11
pair243	ELECO.r07.1AG0005770	ELECO.r07.1BG0054530	3	213	10	239	37	287	36	428	12	73	0	133	50	409	13	159	31	203	0	62	0	84
pair244	ELECO.r07.1AG0005800	ELECO.r07.1BG0054560	815	752	1439	1906	1686	3762	859	448	585	1569	269	219	785	686	1095	820	1050	1026	892	1622	526	827
pair245	ELECO.r07.1AG0005810	ELECO.r07.1BG0054570	125	211	73	245	493	1018	0	0	465	609	70	163	30	74	11	72	407	409	186	447	477	513
pair246	ELECO.r07.1AG0005820	ELECO.r07.1BG0054580	9	6	0	0	6	9	0	11	0	3	807	947	0	0	0	11	159	91	317	324	589	516
pair247	ELECO.r07.1AG0005840	ELECO.r07.1BG0054600	0	0	0	0	0	0	116	101	0	0	0	0	0	0	0	39	0	0	0	24	0	3
pair248	ELECO.r07.1AG0005870	ELECO.r07.1BG0054630	3743	3257	4410	3181	1090	3123	6213	8771	2499	2059	1370	1880	3548	4220	18300	10632	15227	11007	20675	16358	13497	9303
pair249	ELECO.r07.1AG0005880	ELECO.r07.1BG0054640	1857	1398	1456	847	3868	2697	3315	2388	1308	872	1167	742	1964	1226	2144	1158	2446	1615	2983	1906	2468	1531
pair250	ELECO.r07.1AG0005890	ELECO.r07.1BG0054650	428	525	555	679	199	417	719	731	183	199	184	188	398	433	931	1011	435	453	353	493	205	221
pair251	ELECO.r07.1AG0005900	ELECO.r07.1BG0054660	354	199	367	186	183	167	375	178	85	79	219	171	260	191	486	291	149	98	236	161	135	134
pair252	ELECO.r07.1AG0005910	ELECO.r07.1BG0054670	897	729	2270	1892	203	213	130	191	98	113	8	16	1708	1038	1790	1219	225	210	192	156	109	118
pair253	ELECO.r07.1AG0005960	ELECO.r07.1BG0054710	3	0	0	0	0	0	67	8	0	0	0	0	0	0	199	42	24	34	285	106	50	0
pair254	ELECO.r07.1AG0006020	ELECO.r07.1BG0054760	334	499	10683	11684	2597	3679	134	245	1820	2397	33	88	234	362	860	909	1727	2316	373	367	495	373
pair255	ELECO.r07.1AG0006030	ELECO.r07.1BG0054770	100	296	237	1687	129	901	0	50	112	856	48	107	65	183	97	306	57	251	122	347	128	173
pair256	ELECO.r07.1AG0006080	ELECO.r07.1BG0054800	1463	731	6757	4804	3724	3827	1109	1655	1781	1480	151	145	939	643	967	560	1983	1429	471	391	638	332
pair257	ELECO.r07.1AG0006110	ELECO.r07.1BG0054830	108	192	0	0	3	11	40	65	6	0	500	616	35	65	33	38	103	115	12	0	79	67
pair258	ELECO.r07.1AG0006120	ELECO.r07.1BG0054840	31	83	0	0	7	0	75	78	0	2	649	763	6	11	127	116	15	34	221	262	199	213
pair259	ELECO.r07.1AG0006130	ELECO.r07.1BG0054850	0	13	0	0	0	6	348	620	0	0	0	2	0	5	0	5	0	0	0	10	0	0
pair260	ELECO.r07.1AG0006150	ELECO.r07.1BG0054870	1521	986	0	6	11	7	50	24	9	64	1188	463	855	349	339	129	125	231	435	193	430	304
pair261	ELECO.r07.1AG0006200	ELECO.r07.1BG0054920	599	411	633	391	473	266	561	438	182	149	116	170	589	523	480	373	431	391	218	299	172	249
pair262	ELECO.r07.1AG0006220	ELECO.r07.1BG0054940	183	2478	8	151	0	5011	82	605	0	2757	600	3745	117	1064	90	2187	68	16237	113	4000	133	12838
pair263	ELECO.r07.1AG0006230	ELECO.r07.1BG0054950	1048	1172	521	667	733	868	74	27	129	306	624	619	670	244	721	459	790	704	729	385	645	716
pair264	ELECO.r07.1AG0006240	ELECO.r07.1BG0054960	301	163	19	40	20	55	262	483	9	0	130	159	499	261	87	162	56	69	41	84	56	52
pair265	ELECO.r07.1AG0006280	ELECO.r07.1BG0055000	0	254	7	350	8	125	25	494	0	71	7	137	11	280	23	301	0	221	0	100	0	97
pair266	ELECO.r07.1AG0006290	ELECO.r07.1BG0055010	977	836	2006	1664	865	653	845	373	285	288	859	415	653	551	1468	1095	678	801	831	486	448	432
pair267	ELECO.r07.1AG0006300	ELECO.r07.1BG0055020	1210	1247	7233	7799	3148	2935	2203	1580	1205	1347	673	505	1055	1300	3196	3102	2078	1920	2341	1291	1012	724
pair268	ELECO.r07.1AG0006310	ELECO.r07.1BG0055030	42	13	101	371	44	67	160	107	0	0	0	0	885	1798	76	183	10	19	0	28	0	0
pair269	ELECO.r07.1AG0006320	ELECO.r07.1BG0055040	520	456	236	198	171	260	338	417	137	118	628	371	404	442	354	370	245	242	296	329	308	218
pair270	ELECO.r07.1AG0006340	ELECO.r07.1BG0055060	0	11	7	97	0	31	0	11	0	0	0	0	90	234	0	45	0	3	0	16	0	3
pair271	ELECO.r07.1AG0006350	ELECO.r07.1BG0055070	387	239	84	56	84	51	170	228	38	19	630	510	332	256	89	183	72	64	64	64	21	52
pair272	ELECO.r07.1AG0006360	ELECO.r07.1BG0055080	8	33	0	48	10	36	11	12	0	6	71	148	11	14	17	23	29	28	16	89	0	17
pair273	ELECO.r07.1AG0006380	ELECO.r07.1BG0055110	2086	2573	3725	1537	2065	2009	8065	12392	671	331	1790	1032	1799	851	16463	18262	1872	1269	2884	2505	1834	1046
pair274	ELECO.r07.1AG0006410	ELECO.r07.1BG0055140	117	76	13	49	13	29	60	13	14	10	508	12	116	78	415	59	147	19	855	63	392	11
pair275	ELECO.r07.1AG0006430	ELECO.r07.1BG0055160	157	99	748	359	150	41	207	58	61	85	638	350	57	96	363	176	228	478	341	311	118	107
pair276	ELECO.r07.1AG0006440	ELECO.r07.1BG0055170	314	409	49	68	7	37	170	221	3	27	755	838	304	454	123	327	157	258	71	155	130	256
pair277	ELECO.r07.1AG0006490	ELECO.r07.1BG0055210	670	760	926	1827	961	1905	860	1196	377	415	935	1065	540	700	1076	2023	425	638	770	1746	465	563
pair278	ELECO.r07.1AG0006510	ELECO.r07.1BG0055230	1845	880	2541	1545	1802	684	1761	781	719	342	745	333	2012	1274	2364	1171	1046	582	1779	707	805	335
pair279	ELECO.r07.1AG0006530	ELECO.r07.1BG0055250	34	50	27	78	31	45	188	165	0	13	118	150	113	103	72	117	23	67	150	157	100	94
pair280	ELECO.r07.1AG0006540	ELECO.r07.1BG0055260	355	264	159	218	236	191	450	285	110	36	422	247	229	204	451	307	187	125	302	223	126	104
pair281	ELECO.r07.1AG0006550	ELECO.r07.1BG0055270	2	44	22	322	75	1307	1111	1520	0	5	0	0	28	22	42	307	0	10	7	57	5	15
pair282	ELECO.r07.1AG0006600	ELECO.r07.1BG0055310	1405	1337	830	1062	1446	1721	2115	2019	404	494	867	1079	1089	967	1550	1675	804	813	1158	1228	937	831
pair283	ELECO.r07.1AG0006610	ELECO.r07.1BG0055320	17	15	548	693	2044	1704	0	0	195	333	21	88	15	7	48	85	555	888	306	335	42	42
pair284	ELECO.r07.1AG0006620	ELECO.r07.1BG0055330	56	89	13	20	18	24	89	175	7	12	68	49	163	247	37	118	20	38	31	35	66	58
pair285	ELECO.r07.1AG0006630	ELECO.r07.1BG0055340	613	765	478	571	1292	1563	520	1134	585	591	241	380	418	612	575	1416	699	893	947	1048	638	749
pair286	ELECO.r07.1AG0006670	ELECO.r07.1BG0055380	83	115	184	113	142	240	3294	4543	27	25	37	105	548	495	2542	2977	524	794	1541	1964	435	633
pair287	ELECO.r07.1AG0006680	ELECO.r07.1BG0055390	230	131	0	6	0	0	56	42	0	0	1159	1142	98	86	38	38	133	73	31	28	128	139
pair288	ELECO.r07.1AG0006690	ELECO.r07.1BG0055400	271	174	2061	1036	1327	638	425	478	537	621	83	60	342	138	1221	640	687	449	771	415	260	180
pair289	ELECO.r07.1AG0006700	ELECO.r07.1BG0055410	262	211	69	70	39	17	174	99	14	6	188	300	162	166	121	66	90	92	59	52	36	31
pair290	ELECO.r07.1AG0006720	ELECO.r07.1BG0055420	1694	2747	3259	4297	1259	1779	3643	4472	450	643	1003	1653	1845	2892	3074	4402	1125	1751	1355	1904	594	989
pair291	ELECO.r07.1AG0006780	ELECO.r07.1BG0055440	670	1665	363	395	61	69	240	839	66	111	104	100	222	186	454	410	203	361	86	87	26	33
pair292	ELECO.r07.1AG0006800	ELECO.r07.1BG0055460	896	756	431	554	328	446	242	167	92	134	142	158	1543	1278	1419	1540	448	399	293	451	359	275
pair293	ELECO.r07.1AG0006820	ELECO.r07.1BG0055480	929	795	1677	1462	1408	1416	1609	1433	497	362	1399	1044	940	777	1573	1528	646	563	1993	1833	771	561
pair294	ELECO.r07.1AG0006840	ELECO.r07.1BG0055500	337	257	149	0	369	30	0	0	54	6	2410	3621	481	912	106	117	372	459	1915	1686	1520	2513
pair295	ELECO.r07.1AG0006850	ELECO.r07.1BG0055510	60	145	0	0	0	0	0	0	0	0	0	0	0	3	0	0	0	0	0	0	0	0
pair296	ELECO.r07.1AG0006890	ELECO.r07.1BG0055590	104	134	38	26	481	383	16	20	491	542	166	140	24	37	37	61	325	458	231	304	356	521
pair297	ELECO.r07.1AG0006910	ELECO.r07.1BG0055610	110	135	55	26	32	68	98	69	6	0	145	202	54	112	99	189	54	40	311	340	106	159
pair298	ELECO.r07.1AG0006940	ELECO.r07.1BG0055640	319	290	177	129	88	69	182	186	70	38	434	485	217	175	218	177	209	127	176	94	183	192
pair299	ELECO.r07.1AG0006960	ELECO.r07.1BG0055650	17	12	0	0	0	0	0	0	0	0	0	0	4605	2566	0	0	0	0	0	0	0	0
pair300	ELECO.r07.1AG0006970	ELECO.r07.1BG0055660	148	74	875	91	303	73	2	8	74	28	1	66	47	89	66	75	159	46	13	15	46	24
pair301	ELECO.r07.1AG0006980	ELECO.r07.1BG0055680	992	1131	686	466	2309	2010	428	570	563	469	6410	5758	794	664	3538	1947	1484	1405	7994	6178	4071	4167
pair302	ELECO.r07.1AG0007010	ELECO.r07.1BG0055720	392	351	15	43	28	32	141	131	37	42	581	592	236	367	244	189	186	179	46	52	262	219
pair303	ELECO.r07.1AG0007030	ELECO.r07.1BG0055740	626	944	2481	2014	2066	1625	2948	1807	687	539	288	227	583	587	1128	1284	710	670	733	799	406	388
pair304	ELECO.r07.1AG0007050	ELECO.r07.1BG0055780	2071	1954	1646	1830	568	911	563	1493	335	462	562	2230	1721	1563	783	2338	1388	1302	789	1308	660	1122
pair305	ELECO.r07.1AG0007110	ELECO.r07.1BG0055850	326	19	2792	810	6199	1067	309	154	1554	412	20	0	38	128	579	81	1383	311	1098	195	495	31
pair306	ELECO.r07.1AG0007280	ELECO.r07.1BG0056010	409	32	233	396	577	178	0	3	331	163	650	372	8	0	270	219	1202	497	1599	1100	1994	1788
pair307	ELECO.r07.1AG0007300	ELECO.r07.1BG0056020	4524	4752	1266	1765	1789	2191	11953	11969	328	465	2723	3093	3655	3793	3467	3577	818	1045	3622	4030	1055	1428
pair308	ELECO.r07.1AG0007310	ELECO.r07.1BG0056030	833	841	1976	1274	587	438	653	539	345	290	277	314	657	783	755	686	678	647	525	433	264	301
pair309	ELECO.r07.1AG0007330	ELECO.r07.1BG0056060	349	750	242	313	1503	1687	254	418	192	288	409	537	16	87	1230	1900	1120	1376	5337	4513	1601	1296
pair310	ELECO.r07.1AG0007340	ELECO.r07.1BG0056070	724	1104	361	293	448	496	1821	530	123	177	49	39	1327	5272	51	92	171	180	199	343	108	84
pair311	ELECO.r07.1AG0007360	ELECO.r07.1BG0056090	925	677	2072	1814	3322	2345	7249	5514	248	283	600	483	1563	1345	6652	3141	532	651	4533	2856	677	706
pair312	ELECO.r07.1AG0007370	ELECO.r07.1BG0056100	317	118	199	101	96	60	2975	1720	46	14	157	89	314	387	1431	761	103	49	230	118	34	60
pair313	ELECO.r07.1AG0007450	ELECO.r07.1BG0056190	612	982	118	182	560	1832	6	221	102	176	491	1263	1299	2274	94	364	134	370	592	2753	253	694
pair314	ELECO.r07.1AG0007480	ELECO.r07.1BG0056220	1930	1052	676	1204	2800	3239	418	294	289	535	2155	3997	2142	3651	9618	7377	781	1518	10827	8599	1727	2325
pair315	ELECO.r07.1AG0007500	ELECO.r07.1BG0056260	44	7	0	8	12	0	52	11	0	0	915	190	0	0	197	53	22	6	156	19	154	37
pair316	ELECO.r07.1AG0007520	ELECO.r07.1BG0056280	411	363	1107	896	1664	365	7864	1696	392	177	237	319	290	417	566	717	490	230	790	287	346	172
pair317	ELECO.r07.1AG0007530	ELECO.r07.1BG0056290	317	219	6628	5582	6651	5096	23	16	1738	1227	59	79	151	184	1005	983	972	750	1482	1053	392	327
pair318	ELECO.r07.1AG0007540	ELECO.r07.1BG0056300	1845	1036	1064	1004	889	790	1329	910	429	370	958	860	1304	741	758	804	924	584	865	873	913	600
pair319	ELECO.r07.1AG0007560	ELECO.r07.1BG0056320	590	822	742	667	298	374	5593	3965	178	139	205	248	1079	1503	2977	3224	730	625	1264	1737	467	405
pair320	ELECO.r07.1AG0007620	ELECO.r07.1BG0056390	5854	5195	4027	3871	2920	2745	6496	5643	1271	1385	6875	6653	4606	3750	6309	6097	2743	2844	3702	3413	3461	3260
pair321	ELECO.r07.1AG0007630	ELECO.r07.1BG0056400	10	5	0	0	8	0	212	25	0	0	19	29	28	50	4	10	0	0	40	37	6	3
pair322	ELECO.r07.1AG0007640	ELECO.r07.1BG0056410	1169	98	3180	706	1737	195	1850	254	490	19	554	25	1172	258	2297	328	672	92	1504	126	339	55
pair323	ELECO.r07.1AG0007650	ELECO.r07.1BG0056420	43	139	21	84	0	18	31	62	0	3	78	34	51	65	484	54	18	19	62	52	44	0
pair324	ELECO.r07.1AG0007740	ELECO.r07.1BG0056500	703	576	991	448	448	359	381	351	212	110	463	500	435	601	1127	1032	343	276	804	592	370	360
pair325	ELECO.r07.1AG0007780	ELECO.r07.1BG0056580	340	260	0	0	0	0	0	0	0	0	30	22	421	80	22	8	0	0	0	0	2	2
pair326	ELECO.r07.1AG0007790	ELECO.r07.1BG0056590	128	204	0	87	0	47	0	22	0	32	14	51	26	121	0	58	7	78	0	16	0	14
pair327	ELECO.r07.1AG0007810	ELECO.r07.1BG0056610	127	66	6	0	0	3	0	3	0	0	25	14	70	23	10	3	0	5	8	0	0	0
pair328	ELECO.r07.1AG0007850	ELECO.r07.1BG0056630	88	99	5	16	0	0	0	4	8	3	26	18	26	31	0	7	0	0	0	0	0	0
pair329	ELECO.r07.1AG0007940	ELECO.r07.1BG0056710	0	0	0	0	0	0	0	0	0	0	28	50	0	0	0	0	0	46	0	0	0	0
pair330	ELECO.r07.1AG0007960	ELECO.r07.1BG0056740	1105	1602	0	14	17	25	50	80	0	24	1874	2430	347	578	440	793	328	353	440	805	473	556
pair331	ELECO.r07.1AG0007970	ELECO.r07.1BG0056750	120	279	69	163	103	269	108	226	86	96	113	241	213	344	175	374	120	173	126	214	73	173
pair332	ELECO.r07.1AG0007980	ELECO.r07.1BG0056760	1424	1211	1413	872	1438	715	2482	1211	376	219	1640	1172	1148	896	2772	1445	980	524	1727	1170	1015	637
pair333	ELECO.r07.1AG0007990	ELECO.r07.1BG0056770	648	791	1212	1471	634	792	1168	1304	236	236	270	508	806	738	942	1153	493	617	604	733	294	392
pair334	ELECO.r07.1AG0008050	ELECO.r07.1BG0056820	2436	1233	3839	94	2451	98	1176	177	1847	44	597	64	1743	771	2322	386	3163	127	794	163	1266	143
pair335	ELECO.r07.1AG0008060	ELECO.r07.1BG0056830	0	5	6	0	82	0	10	19	5	0	46	15	5	126	41	63	6	0	60	0	15	0
pair336	ELECO.r07.1AG0008100	ELECO.r07.1BG0056850	115	168	0	0	0	0	0	0	0	0	0	0	9	33	0	0	0	0	0	0	0	0
pair337	ELECO.r07.1AG0008160	ELECO.r07.1BG0056910	336	40	650	221	368	203	355	88	100	42	106	63	391	184	745	155	240	73	268	232	154	30
pair338	ELECO.r07.1AG0008170	ELECO.r07.1BG0056920	242	244	140	498	218	138	40	11	13	61	0	9	880	693	176	69	77	78	88	68	59	25
pair339	ELECO.r07.1AG0008180	ELECO.r07.1BG0056930	489	458	715	699	416	406	851	649	195	99	723	487	536	308	642	547	241	254	408	464	258	204
pair340	ELECO.r07.1AG0008190	ELECO.r07.1BG0056940	193	296	383	300	2140	1798	363	963	166	101	36	34	57	98	87	183	86	63	205	277	98	14
pair341	ELECO.r07.1AG0008210	ELECO.r07.1BG0056960	533	391	384	201	346	154	951	596	114	42	358	260	1788	1796	938	824	179	156	511	376	466	373
pair342	ELECO.r07.1AG0008220	ELECO.r07.1BG0056970	1198	1333	864	1300	885	1012	2963	3178	349	359	1700	1821	1770	2175	2068	2228	906	887	2176	2059	1368	1295
pair343	ELECO.r07.1AG0008260	ELECO.r07.1BG0057050	0	0	0	0	0	0	174	1737	0	0	0	0	0	28	10	0	0	0	0	0	0	0
pair344	ELECO.r07.1AG0008290	ELECO.r07.1BG0057070	2572	1434	5044	10175	3370	6152	4636	5583	1161	2217	204	366	3842	2332	9044	8365	908	1057	1898	2975	434	528
pair345	ELECO.r07.1AG0008310	ELECO.r07.1BG0057090	1599	2729	7	31	814	314	61	74	35	75	4769	6593	3016	5401	260	255	542	547	859	762	1950	1495
pair346	ELECO.r07.1AG0008320	ELECO.r07.1BG0057100	50	34	13	5	41	3	1160	399	9	5	180	92	40	9	385	84	21	4	331	53	40	14
pair347	ELECO.r07.1AG0008330	ELECO.r07.1BG0057110	3423	5742	5188	5835	4757	6315	2618	1395	1908	2750	3235	3926	3446	3655	3064	1373	6214	5272	3372	2832	2896	3731
pair348	ELECO.r07.1AG0008340	ELECO.r07.1BG0057120	13797	10383	7829	4853	2968	5278	14658	7446	3317	3651	7566	4526	20822	10900	29801	14589	11887	7593	5996	4052	14409	8697
pair349	ELECO.r07.1AG0008380	ELECO.r07.1BG0057140	0	167	0	11	12	421	9	45	3	238	5	3	0	29	45	91	16	89	212	2640	22	165
pair350	ELECO.r07.1AG0008450	ELECO.r07.1BG0057200	67	67	19	132	257	498	24	53	81	163	42	87	22	49	24	22	94	174	174	291	177	211
pair351	ELECO.r07.1AG0008460	ELECO.r07.1BG0057210	676	1295	1620	1388	2229	2139	722	736	1182	1612	408	746	803	1102	1007	930	1237	1966	981	1048	908	1575
pair352	ELECO.r07.1AG0008480	ELECO.r07.1BG0057230	73	160	78	97	46	77	99	111	19	45	167	95	136	154	94	33	47	75	68	65	68	54
pair353	ELECO.r07.1AG0008490	ELECO.r07.1BG0057240	323	283	380	335	401	335	346	346	118	150	641	448	278	293	577	480	234	172	524	260	266	148
pair354	ELECO.r07.1AG0008500	ELECO.r07.1BG0057250	32	77	7	3	0	1	397	414	0	3	59	209	30	30	123	96	39	37	26	51	20	44
pair355	ELECO.r07.1AG0008510	ELECO.r07.1BG0057260	98	126	83	80	425	71	130	55	168	57	121	96	70	102	79	87	336	236	495	190	254	141
pair356	ELECO.r07.1AG0008520	ELECO.r07.1BG0057270	290	373	44	104	138	425	221	536	14	12	346	581	251	398	344	613	148	126	471	818	176	149
pair357	ELECO.r07.1AG0008530	ELECO.r07.1BG0057280	81	16	0	0	0	0	9	1	0	2	724	217	42	18	60	23	89	21	64	14	94	40
pair358	ELECO.r07.1AG0008600	ELECO.r07.1BG0057340	106	208	3	0	7	10	18	8	0	3	1991	3082	128	323	75	35	165	239	451	519	463	763
pair359	ELECO.r07.1AG0008650	ELECO.r07.1BG0057380	41	401	0	161	0	294	344	601	3	75	1562	1510	11	152	1144	3589	184	401	934	2694	322	533
pair360	ELECO.r07.1AG0008660	ELECO.r07.1BG0057390	3243	2117	1451	1710	150	160	23816	28965	357	429	926	400	6506	4816	8431	7082	2356	1656	3566	2711	5758	3092
pair361	ELECO.r07.1AG0008670	ELECO.r07.1BG0057400	3	18	0	10	8	12	0	13	0	0	0	0	101	48	0	3	0	2	10	7	0	0
pair362	ELECO.r07.1AG0008730	ELECO.r07.1BG0057470	5836	108	12862	0	5621	58	13	28	802	3	974	37	26224	22862	10730	1	2320	73	4751	373	1525	23
pair363	ELECO.r07.1AG0008740	ELECO.r07.1BG0057480	11	59	3	118	5	45	193	199	4	26	3	24	31	41	25	39	0	51	19	23	0	7
pair364	ELECO.r07.1AG0008890	ELECO.r07.1BG0057620	62	54	31	17	35	172	282	498	0	0	0	26	192	143	529	530	30	96	373	566	47	50
pair365	ELECO.r07.1AG0008910	ELECO.r07.1BG0057630	646	503	95	110	215	196	3850	11698	66	70	492	341	79	469	3324	5617	1532	1958	6216	7699	2266	2473
pair366	ELECO.r07.1AG0008920	ELECO.r07.1BG0057640	1375	676	133	147	616	442	1117	1514	136	44	306	184	328	267	616	950	682	468	1596	1944	845	550
pair367	ELECO.r07.1AG0008940	ELECO.r07.1BG0057670	4710	4966	2850	1969	1408	1544	6438	5023	1417	1393	3538	3692	4080	4354	4442	3813	4914	5165	1332	1312	3427	4037
pair368	ELECO.r07.1AG0008960	ELECO.r07.1BG0057700	46	7	0	8	0	0	0	27	0	0	64	26	138	165	3	7	23	41	0	0	19	30
pair369	ELECO.r07.1AG0009010	ELECO.r07.1BG0057730	11243	5819	49	6	414	289	192	30	329	152	19470	20624	6219	2156	1945	380	2366	1766	2477	1382	9433	8945
pair370	ELECO.r07.1AG0009020	ELECO.r07.1BG0057750	447	360	10	19	207	220	14	6	47	46	778	352	246	241	178	182	262	215	1097	960	695	546
pair371	ELECO.r07.1AG0009030	ELECO.r07.1BG0057760	6167	6239	2570	3213	3818	5586	4772	6291	1664	1804	11075	12469	4355	4839	4975	5923	2107	2637	4412	5387	4858	5330
pair372	ELECO.r07.1AG0009050	ELECO.r07.1BG0057780	164	209	579	1310	474	389	1342	847	319	394	135	58	117	61	2174	1117	1259	854	742	538	649	409
pair373	ELECO.r07.1AG0009090	ELECO.r07.1BG0057800	118	467	35	107	31	80	214	547	35	78	33	247	88	242	237	917	43	304	55	134	44	295
pair374	ELECO.r07.1AG0009130	ELECO.r07.1BG0057820	141	295	489	789	113	224	65	148	91	165	54	94	139	256	114	265	141	327	52	73	31	144
pair375	ELECO.r07.1AG0009140	ELECO.r07.1BG0057830	1005	991	436	189	275	324	191	194	109	99	1212	1240	610	604	747	658	520	433	478	492	487	423
pair376	ELECO.r07.1AG0009150	ELECO.r07.1BG0057840	298	394	815	1141	2399	2714	99	136	732	897	91	364	57	55	135	95	809	1150	969	1584	393	753
pair377	ELECO.r07.1AG0009160	ELECO.r07.1BG0057850	704	373	267	255	324	339	396	266	221	163	257	178	394	277	370	313	293	179	230	221	311	170
pair378	ELECO.r07.1AG0009170	ELECO.r07.1BG0057860	665	1323	1462	2320	956	1565	872	2013	387	499	323	858	764	1414	1039	2094	516	859	750	1701	406	754
pair379	ELECO.r07.1AG0009180	ELECO.r07.1BG0057870	230	503	10489	7628	18262	9373	1068	948	5574	1721	338	328	1096	564	4561	5175	7771	3416	6233	2288	3505	2233
pair380	ELECO.r07.1AG0009230	ELECO.r07.1BG0057890	3297	2571	4891	6137	2405	2303	4345	3218	937	1021	837	917	2015	1781	4487	4833	2248	2024	1950	1842	898	601
pair381	ELECO.r07.1AG0009250	ELECO.r07.1BG0057910	1582	2529	2823	12197	1327	2212	6816	10072	482	1188	403	832	2030	3577	2860	5848	834	1268	913	1308	518	525
pair382	ELECO.r07.1AG0009300	ELECO.r07.1BG0057980	111	32	426	402	244	157	116	110	131	75	35	25	137	34	344	128	151	87	201	123	93	38
pair383	ELECO.r07.1AG0009340	ELECO.r07.1BG0058020	352	584	51	115	84	235	352	559	4	10	526	572	218	334	277	419	112	182	71	168	204	242
pair384	ELECO.r07.1AG0009350	ELECO.r07.1BG0058030	205	271	31	94	833	631	148	98	82	160	469	416	68	134	42	94	465	446	646	636	904	764
pair385	ELECO.r07.1AG0009370	ELECO.r07.1BG0058070	1483	1418	183	178	786	452	1883	824	138	179	1272	1235	1751	1074	985	812	361	453	1886	1530	755	701
pair386	ELECO.r07.1AG0009380	ELECO.r07.1BG0058080	438	750	56	75	1023	2284	0	0	835	1865	290	321	331	264	42	98	1082	1986	592	1180	1412	1809
pair387	ELECO.r07.1AG0009390	ELECO.r07.1BG0058090	80	0	0	0	0	0	478	192	0	0	0	0	28	3	6	0	3	0	3	0	6	0
pair388	ELECO.r07.1AG0009400	ELECO.r07.1BG0058100	446	528	1892	2945	1302	2522	787	1107	260	569	319	309	363	393	1328	1572	249	611	1466	1755	166	302
pair389	ELECO.r07.1AG0009420	ELECO.r07.1BG0058120	343	627	196	661	92	224	226	697	64	144	207	519	225	447	256	552	204	494	183	308	100	256
pair390	ELECO.r07.1AG0009430	ELECO.r07.1BG0058140	397	273	585	573	308	347	582	580	129	73	175	174	338	202	546	702	204	162	302	278	115	102
pair391	ELECO.r07.1AG0009440	ELECO.r07.1BG0058150	203	87	281	43	129	50	204	112	66	17	86	117	185	78	206	104	135	59	102	58	61	55
pair392	ELECO.r07.1AG0009500	ELECO.r07.1BG0058170	746	1267	1623	2542	746	1288	1335	1641	337	576	348	924	774	1153	1702	2215	482	1088	856	1200	370	795
pair393	ELECO.r07.1AG0009510	ELECO.r07.1BG0058180	201	351	0	0	8	23	23	36	0	4	174	382	159	185	85	72	40	56	180	157	76	161
pair394	ELECO.r07.1AG0009660	ELECO.r07.1BG0058260	881	1185	397	430	282	280	509	1084	108	113	825	971	449	1533	623	769	393	617	476	361	475	515
pair395	ELECO.r07.1AG0009670	ELECO.r07.1BG0058270	303	222	102	70	545	173	57	12	66	44	426	282	742	391	210	57	115	44	870	315	245	247
pair396	ELECO.r07.1AG0009680	ELECO.r07.1BG0058280	4004	4174	8404	8553	8038	9282	10404	9445	1794	1720	3920	4338	4145	4453	8303	9403	2048	1680	8491	9494	3027	2831
pair397	ELECO.r07.1AG0009690	ELECO.r07.1BG0058290	1337	1353	1809	1841	857	964	2696	2582	360	342	648	764	1684	1727	1615	2092	1250	1295	853	1298	504	515
pair398	ELECO.r07.1AG0009700	ELECO.r07.1BG0058310	154	0	444	1	134	0	2112	77	119	0	0	0	604	0	297	0	148	0	24	0	47	0
pair399	ELECO.r07.1AG0009710	ELECO.r07.1BG0058320	1541	1269	9188	20314	5589	4737	3785	1675	1023	1192	1889	837	9909	7920	3260	4217	2022	2056	2878	3087	592	373
pair400	ELECO.r07.1AG0009730	ELECO.r07.1BG0058340	7227	4648	3615	1702	3613	2243	1250	979	1395	655	3902	2025	2469	1615	2353	1598	3981	1941	4073	2939	6320	3290
pair401	ELECO.r07.1AG0009740	ELECO.r07.1BG0058350	237	331	310	534	220	563	451	858	63	116	117	104	202	286	428	671	141	244	213	562	127	156
pair402	ELECO.r07.1AG0009760	ELECO.r07.1BG0058360	2857	1431	797	1154	899	1971	1070	685	153	272	884	677	949	625	1330	1686	659	423	1903	2010	1166	947
pair403	ELECO.r07.1AG0009790	ELECO.r07.1BG0058400	1700	1929	7968	7017	8858	7170	1368	1336	3687	4395	899	779	1746	2101	2180	2663	5077	6954	3349	3145	2869	3430
pair404	ELECO.r07.1AG0009850	ELECO.r07.1BG0058440	2318	1662	187	87	137	96	0	0	53	59	903	993	952	959	247	206	309	519	1864	1360	1346	1342
pair405	ELECO.r07.1AG0009870	ELECO.r07.1BG0058460	32	88	8	56	7	14	65	40	5	10	33	15	33	87	91	59	28	34	15	28	4	14
pair406	ELECO.r07.1AG0009920	ELECO.r07.1BG0058490	120	184	1351	669	733	917	112	645	245	298	9	22	159	243	531	721	242	289	275	440	158	177
pair407	ELECO.r07.1AG0009950	ELECO.r07.1BG0058520	137	100	316	156	59	41	65	66	31	30	14	8	51	8	410	224	172	26	107	11	33	3
pair408	ELECO.r07.1AG0010320	ELECO.r07.1BG0058840	0	0	0	0	0	0	749	552	0	0	0	0	0	0	0	0	0	0	0	0	0	0
pair409	ELECO.r07.1AG0010350	ELECO.r07.1BG0058870	405	252	665	677	865	253	572	461	274	157	62	149	501	391	807	724	389	296	442	383	219	208
pair410	ELECO.r07.1AG0010370	ELECO.r07.1BG0058890	1061	645	2841	1938	2252	1120	3244	1156	937	372	1687	839	817	524	2953	1624	1132	452	2223	1214	870	333
pair411	ELECO.r07.1AG0010380	ELECO.r07.1BG0058900	430	441	15758	5418	9352	6795	619	1252	3037	1705	103	69	164	45	4256	3859	1690	363	6341	4986	103	19
pair412	ELECO.r07.1AG0010470	ELECO.r07.1BG0058990	160	63	246	134	128	57	250	121	61	58	58	15	255	85	293	99	131	54	133	64	91	58
pair413	ELECO.r07.1AG0010480	ELECO.r07.1BG0059000	1015	544	2142	1393	1252	952	4620	5094	544	273	917	753	1215	816	3220	2861	883	612	1410	1580	850	431
pair414	ELECO.r07.1AG0010490	ELECO.r07.1BG0059010	437	161	972	601	574	301	672	561	136	109	155	151	496	316	972	631	306	214	423	168	220	90
pair415	ELECO.r07.1AG0010510	ELECO.r07.1BG0059020	170	303	492	235	530	507	34	125	293	282	233	468	152	185	109	206	352	311	161	237	357	374
pair416	ELECO.r07.1AG0010520	ELECO.r07.1BG0059030	902	585	4673	1618	2566	1143	940	1176	763	304	543	558	715	335	1181	703	1195	634	1392	814	807	446
pair417	ELECO.r07.1AG0010530	ELECO.r07.1BG0059040	292	532	1331	1712	609	440	1310	1512	108	114	125	30	91	64	197	575	353	399	514	377	66	36
pair418	ELECO.r07.1AG0010570	ELECO.r07.1BG0059070	605	641	210	277	216	191	403	363	43	82	220	171	567	569	441	363	488	480	309	323	251	259
pair419	ELECO.r07.1AG0010580	ELECO.r07.1BG0059080	39	13	9	0	6	0	211	14	0	0	124	24	518	469	21	6	32	0	56	0	17	5
pair420	ELECO.r07.1AG0010600	ELECO.r07.1BG0059100	1087	226	1195	796	2095	308	6070	4799	227	50	9526	105	1299	745	10776	1428	1398	102	25185	918	6702	208
pair421	ELECO.r07.1AG0010630	ELECO.r07.1BG0059140	48	33	69	138	45	56	542	895	11	2	58	22	43	51	150	374	22	0	59	43	44	63
pair422	ELECO.r07.1AG0010640	ELECO.r07.1BG0059150	1108	656	506	273	224	154	2286	2762	107	53	583	494	1341	888	1881	1089	237	206	905	730	258	252
pair423	ELECO.r07.1AG0010750	ELECO.r07.1BG0059290	558	38	1429	420	2077	1134	324	0	988	476	350	39	472	40	564	41	644	227	769	403	541	147
pair424	ELECO.r07.1AG0010780	ELECO.r07.1BG0059340	80	112	238	253	217	152	464	765	45	65	60	77	304	485	597	888	93	112	339	572	87	178
pair425	ELECO.r07.1AG0010810	ELECO.r07.1BG0059360	11	11	0	0	0	0	6	20	0	0	8	2	88	124	45	390	0	0	18	10	13	6
pair426	ELECO.r07.1AG0010840	ELECO.r07.1BG0059410	1742	1584	1094	2097	762	1063	2116	2364	304	326	1889	1471	1241	1113	2762	4024	767	993	1743	1850	987	957
pair427	ELECO.r07.1AG0010900	ELECO.r07.1BG0059470	232	86	11	39	7	24	3	0	0	14	326	167	106	82	30	24	78	48	67	98	190	121
pair428	ELECO.r07.1AG0010920	ELECO.r07.1BG0059480	210	174	0	0	17	0	17	33	6	3	398	390	32	49	21	16	41	34	32	0	30	57
pair429	ELECO.r07.1AG0010940	ELECO.r07.1BG0059490	1075	976	1570	1338	2417	1756	2156	1516	423	421	1248	898	820	800	2973	2083	872	896	3762	2738	937	874
pair430	ELECO.r07.1AG0010990	ELECO.r07.1BG0059530	80	72	29	22	39	14	58	31	11	14	86	65	83	64	55	33	60	35	45	29	56	47
pair431	ELECO.r07.1AG0011000	ELECO.r07.1BG0059540	257	74	87	37	42	12	84	37	27	23	116	48	149	68	181	39	138	61	45	27	87	24
pair432	ELECO.r07.1AG0011010	ELECO.r07.1BG0059550	59	227	204	2724	241	1243	153	57	70	394	86	69	153	238	78	262	78	429	133	317	52	74
pair433	ELECO.r07.1AG0011040	ELECO.r07.1BG0059650	859	625	3213	1149	1190	881	20300	15530	754	168	506	481	2655	1927	8646	4199	1476	670	4504	5252	784	998
pair434	ELECO.r07.1AG0011070	ELECO.r07.1BG0059670	657	397	399	621	469	587	686	577	190	179	660	608	705	419	912	617	357	300	572	502	396	292
pair435	ELECO.r07.1AG0011100	ELECO.r07.1BG0059700	395	556	545	591	446	479	324	353	192	111	127	182	378	625	343	659	450	587	279	406	200	341
pair436	ELECO.r07.1AG0011110	ELECO.r07.1BG0059710	908	753	3481	1994	1676	841	964	1247	798	282	631	380	1016	790	1429	1275	1141	552	1197	722	576	281
pair437	ELECO.r07.1AG0011120	ELECO.r07.1BG0059720	577	311	347	340	477	273	757	454	176	86	546	242	681	384	723	561	327	158	670	501	462	223
pair438	ELECO.r07.1AG0011210	ELECO.r07.1BG0059830	60	528	46	1185	53	704	2483	5753	0	289	33	173	60	182	507	3754	120	733	170	841	164	252
pair439	ELECO.r07.1AG0011240	ELECO.r07.1BG0059840	201	282	15	0	1	0	91	74	4	0	118	79	67	125	125	173	41	46	34	4	42	23
pair440	ELECO.r07.1AG0011260	ELECO.r07.1BG0059860	267	579	457	487	1052	669	230	170	204	205	120	204	164	219	53	181	383	562	485	463	152	294
pair441	ELECO.r07.1AG0011270	ELECO.r07.1BG0059870	1583	1448	1607	1057	1264	787	1581	1573	372	416	1717	1404	1647	1492	2582	1813	964	968	1618	967	832	959
pair442	ELECO.r07.1AG0011280	ELECO.r07.1BG0059940	234	468	6380	4144	4074	2721	92	18	2354	1595	101	160	2649	1277	509	217	644	1238	1322	1252	332	603
pair443	ELECO.r07.1AG0011330	ELECO.r07.1BG0059970	304	268	50	44	34	6	209	201	7	24	1525	1492	271	193	626	427	158	167	703	538	518	373
pair444	ELECO.r07.1AG0011350	ELECO.r07.1BG0059990	24	232	2912	4385	521	698	0	272	255	411	24	137	7	235	88	696	141	197	260	865	0	97
pair445	ELECO.r07.1AG0011370	ELECO.r07.1BG0060010	78	33	376	94	290	70	6	0	98	69	110	62	45	28	260	45	117	58	304	89	109	78
pair446	ELECO.r07.1AG0011380	ELECO.r07.1BG0060020	289	328	421	412	473	391	206	123	128	140	453	225	364	270	276	220	222	150	366	379	314	222
pair447	ELECO.r07.1AG0011390	ELECO.r07.1BG0060030	584	623	1797	3155	1763	1887	352	329	473	524	134	128	565	771	993	1018	345	724	935	1278	202	347
pair448	ELECO.r07.1AG0011420	ELECO.r07.1BG0060050	151	203	2255	3935	1310	1072	192	148	2368	927	19	34	58	30	41	264	454	338	84	352	147	147
pair449	ELECO.r07.1AG0011430	ELECO.r07.1BG0060060	1529	1253	807	549	748	415	879	663	429	201	644	585	1244	839	978	729	777	468	734	688	294	309
pair450	ELECO.r07.1AG0011440	ELECO.r07.1BG0060070	267	189	192	272	212	256	552	753	79	72	51	35	281	275	245	451	212	127	123	136	166	94
pair451	ELECO.r07.1AG0011450	ELECO.r07.1BG0060080	6160	4994	9796	8218	12501	8375	14810	20956	2496	1854	6750	5216	5618	5349	13554	16661	5671	4945	11484	8691	4865	3453
pair452	ELECO.r07.1AG0011500	ELECO.r07.1BG0060140	6	0	0	0	0	0	6	4	0	0	51	57	0	0	0	11	18	24	0	3	6	21
pair453	ELECO.r07.1AG0011570	ELECO.r07.1BG0060210	122	65	194	426	169	248	17	145	38	33	67	27	111	118	146	342	50	58	330	336	34	14
pair454	ELECO.r07.1AG0011590	ELECO.r07.1BG0060230	130	2500	250	1610	98	2093	6	1532	82	606	636	1981	44	1669	16	2197	103	1018	173	2792	170	1115
pair455	ELECO.r07.1AG0011600	ELECO.r07.1BG0060240	398	480	405	453	353	353	505	624	188	203	222	302	453	522	526	592	296	357	391	389	185	211
pair456	ELECO.r07.1AG0011610	ELECO.r07.1BG0060250	824	879	1233	1259	1586	1666	1424	1285	472	497	1064	1063	797	986	2225	2561	596	843	1635	1687	525	789
pair457	ELECO.r07.1AG0011640	ELECO.r07.1BG0060280	841	549	47	90	85	81	12	20	25	34	215	71	1638	1056	143	134	105	105	139	114	165	83
pair458	ELECO.r07.1AG0011670	ELECO.r07.1BG0060300	446	581	296	221	30	285	53	8	17	14	0	27	99	82	22	16	12	10	20	64	20	19
pair459	ELECO.r07.1AG0011690	ELECO.r07.1BG0060320	1436	740	15999	3184	8835	2639	871	1394	3718	531	462	41	4311	7659	2394	2192	1926	726	983	250	770	203
pair460	ELECO.r07.1AG0011700	ELECO.r07.1BG0060340	82	85	486	552	132	123	3589	4374	49	70	11	21	444	645	892	1622	298	114	67	38	100	50
pair461	ELECO.r07.1AG0011740	ELECO.r07.1BG0060350	27	28	12	18	0	0	12	67	11	6	6	11	6	27	9	19	3	21	0	30	8	11
pair462	ELECO.r07.1AG0011760	ELECO.r07.1BG0060370	72	82	0	0	0	0	95	50	0	0	501	541	49	37	35	47	67	55	32	11	36	102
pair463	ELECO.r07.1AG0011780	ELECO.r07.1BG0060380	524	352	762	514	171	145	143	163	149	84	1969	436	613	96	239	363	395	261	1040	319	772	109
pair464	ELECO.r07.1AG0011860	ELECO.r07.1BG0060490	80	313	64	140	39	354	26	182	13	102	46	285	35	158	32	101	29	105	34	387	25	192
pair465	ELECO.r07.1AG0011890	ELECO.r07.1BG0060510	737	572	1060	625	692	329	892	1012	77	60	212	249	225	211	126	61	81	55	245	44	140	88
pair466	ELECO.r07.1AG0011930	ELECO.r07.1BG0060530	408	528	1085	1212	737	861	1555	1194	225	220	192	267	349	434	1045	1110	373	419	736	562	284	318
pair467	ELECO.r07.1AG0011970	ELECO.r07.1BG0060560	584	693	224	257	261	329	232	233	75	124	967	886	427	399	1185	1080	274	267	852	697	531	356
pair468	ELECO.r07.1AG0011990	ELECO.r07.1BG0060570	1558	2404	825	916	456	1146	823	1054	552	508	1065	1309	1126	1950	1852	3139	516	812	1027	2391	821	1244
pair469	ELECO.r07.1AG0012000	ELECO.r07.1BG0060580	1225	1828	0	0	4	0	0	3	0	0	8	3	4	3	0	0	0	0	0	0	0	0
pair470	ELECO.r07.1AG0012080	ELECO.r07.1BG0060700	295	223	48	37	208	269	11154	6979	38	122	1898	1893	234	176	2536	7478	454	1249	1633	3332	1045	2351
pair471	ELECO.r07.1AG0012100	ELECO.r07.1BG0060730	1185	4983	1541	12277	2624	9289	3219	6639	1044	14141	1516	6629	1535	2732	2335	5726	1241	3897	2368	4147	1288	4367
pair472	ELECO.r07.1AG0012110	ELECO.r07.1BG0060740	416	456	671	666	201	316	488	848	137	155	206	299	453	431	371	531	467	480	152	251	166	290
pair473	ELECO.r07.1AG0012150	ELECO.r07.1BG0060780	3471	4174	1	1	0	7	35	46	6	36	2621	3555	2958	6909	52	292	258	382	393	937	1317	3062
pair474	ELECO.r07.1AG0012160	ELECO.r07.1BG0060790	751	2231	142	17220	1701	9917	83	195	609	7389	922	545	496	1244	382	287	947	4249	1193	967	1407	1387
pair475	ELECO.r07.1AG0012170	ELECO.r07.1BG0060800	1884	1407	73	29	59	71	5	0	20	44	1518	2200	576	683	145	123	176	332	512	489	285	405
pair476	ELECO.r07.1AG0012200	ELECO.r07.1BG0060840	143	41	11	6	6	12	82	27	9	10	300	114	64	21	43	32	56	11	7	24	50	53
pair477	ELECO.r07.1AG0012220	ELECO.r07.1BG0060860	350	133	423	181	194	70	81	56	66	37	251	21	170	84	217	49	127	76	91	28	124	32
pair478	ELECO.r07.1AG0012260	ELECO.r07.1BG0060930	898	825	605	526	378	372	388	503	202	203	853	800	674	678	620	545	509	451	485	422	416	383
pair479	ELECO.r07.1AG0012270	ELECO.r07.1BG0060940	36	80	98	106	94	208	17	25	30	37	24	67	20	80	50	27	33	63	22	48	31	36
pair480	ELECO.r07.1AG0012280	ELECO.r07.1BG0060950	274	37	322	55	96	21	327	28	108	0	96	84	208	21	177	18	125	17	104	26	78	16
pair481	ELECO.r07.1AG0012300	ELECO.r07.1BG0060980	7406	5018	8586	8909	1106	1483	10698	7805	1633	1930	411	366	8940	6892	9240	6227	11104	9293	569	448	3714	2721
pair482	ELECO.r07.1AG0012330	ELECO.r07.1BG0061030	571	382	85	105	14	23	27	81	7	4	337	352	139	146	2522	1984	21	79	26	43	33	48
pair483	ELECO.r07.1AG0012350	ELECO.r07.1BG0061050	238	114	240	157	175	124	158	141	36	0	165	156	430	534	373	368	79	32	239	149	70	42
pair484	ELECO.r07.1AG0012380	ELECO.r07.1BG0061060	92	356	193	1002	145	416	6808	4888	5	89	24	378	184	396	4406	7221	225	494	669	1047	105	332
pair485	ELECO.r07.1AG0012390	ELECO.r07.1BG0061070	39	35	0	0	2	3	14	21	0	0	147	116	4	2	15	8	28	4	6	5	29	19
pair486	ELECO.r07.1AG0012430	ELECO.r07.1BG0061100	268	397	809	487	355	265	203	305	225	190	132	124	195	356	386	361	211	379	286	200	135	245
pair487	ELECO.r07.1AG0012440	ELECO.r07.1BG0061110	149	115	0	0	0	0	10	11	0	0	419	390	10	6	25	26	36	38	11	7	81	115
pair488	ELECO.r07.1AG0012470	ELECO.r07.1BG0061130	5	0	7	0	3	1	2432	680	0	0	0	0	5	0	5	3	0	0	3	0	0	0
pair489	ELECO.r07.1AG0012490	ELECO.r07.1BG0061150	332	131	284	120	78	49	273	103	60	31	156	198	257	122	347	175	140	105	116	113	128	99
pair490	ELECO.r07.1AG0012500	ELECO.r07.1BG0061160	14024	30434	322	2167	113	518	17	52	18	62	192	485	25379	39343	256	799	303	723	297	547	437	1156
pair491	ELECO.r07.1AG0012520	ELECO.r07.1BG0061170	506	642	281	373	522	512	320	256	303	211	389	471	652	603	505	492	782	722	614	630	768	677
pair492	ELECO.r07.1AG0012530	ELECO.r07.1BG0061180	1300	1005	4579	2131	5423	2321	3170	2612	945	410	762	863	1193	848	4688	3608	977	725	3332	2723	653	537
pair493	ELECO.r07.1AG0012540	ELECO.r07.1BG0061190	183	262	475	256	432	262	358	456	85	86	193	161	82	228	352	229	153	162	374	245	125	135
pair494	ELECO.r07.1AG0012550	ELECO.r07.1BG0061200	1064	970	1050	1210	963	1288	1253	1268	346	372	1129	820	747	717	1407	2041	513	567	1422	1503	516	513
pair495	ELECO.r07.1AG0012560	ELECO.r07.1BG0061210	1602	1931	2276	2367	1342	1290	1875	2230	552	582	1272	1331	1322	1420	1996	2408	1047	1026	1275	1534	822	858
pair496	ELECO.r07.1AG0012580	ELECO.r07.1BG0061230	1375	1504	2207	2085	784	697	6196	6728	489	381	908	971	1742	2084	2317	1902	1548	1219	882	934	921	866
pair497	ELECO.r07.1AG0012590	ELECO.r07.1BG0061240	2380	1684	1071	1483	2043	2534	10172	23483	312	420	4954	4376	2032	2490	7331	8613	1031	1282	10165	11523	3042	2867
pair498	ELECO.r07.1AG0012600	ELECO.r07.1BG0061250	208	212	414	242	226	236	142	188	70	80	33	41	227	223	265	304	179	149	172	215	69	65
pair499	ELECO.r07.1AG0012650	ELECO.r07.1BG0061290	39	41	44	36	7	0	15457	15290	11	6	0	0	171	86	85	127	13	0	0	0	14	19
pair500	ELECO.r07.1AG0012660	ELECO.r07.1BG0061310	53	227	136	113	6	10	167	442	6	3	14	88	318	412	1724	9426	24	237	69	877	6	244
pair501	ELECO.r07.1AG0012670	ELECO.r07.1BG0061320	761	313	866	342	464	356	268	187	445	233	104	74	649	213	426	170	589	257	324	294	233	182
pair502	ELECO.r07.1AG0012680	ELECO.r07.1BG0061330	3	11	97	17	0	0	15	111	18	0	0	0	0	6	5	7	3	3	0	0	0	0
pair503	ELECO.r07.1AG0012690	ELECO.r07.1BG0061340	503	380	212	105	211	120	1237	1081	67	51	760	296	855	325	832	393	166	146	991	575	613	260
pair504	ELECO.r07.1AG0012720	ELECO.r07.1BG0061360	1346	1007	1915	1283	767	620	3578	3230	408	261	459	345	922	829	2136	1761	966	735	1025	941	364	403
pair505	ELECO.r07.1AG0012730	ELECO.r07.1BG0061400	0	31	0	60	6	36	256	293	0	0	0	12	16	27	3	5	0	3	0	6	0	0
pair506	ELECO.r07.1AG0012740	ELECO.r07.1BG0061410	298	273	846	436	1306	272	1348	2258	297	133	184	78	357	337	2550	2551	495	356	895	531	214	143
pair507	ELECO.r07.1AG0012760	ELECO.r07.1BG0061430	313	359	734	867	587	1232	316	307	114	138	146	173	303	401	680	1300	40	115	317	860	97	51
pair508	ELECO.r07.1AG0012780	ELECO.r07.1BG0061460	347	104	2134	2198	2190	2702	98	197	633	517	287	44	297	406	702	382	236	224	600	542	180	239
pair509	ELECO.r07.1AG0012810	ELECO.r07.1BG0061500	0	0	0	0	0	0	89	196	0	0	0	0	0	0	0	12	0	0	0	35	0	6
pair510	ELECO.r07.1AG0012860	ELECO.r07.1BG0061560	61	164	3	9	0	17	102	55	0	6	799	1140	160	134	35	357	27	112	39	262	218	349
pair511	ELECO.r07.1AG0012870	ELECO.r07.1BG0061580	371	206	4883	2953	1497	1277	272	617	677	468	56	40	204	53	1906	1255	355	213	772	1435	35	22
pair512	ELECO.r07.1AG0012920	ELECO.r07.1BG0061630	99	96	0	0	0	0	260	254	6	0	500	587	73	95	32	14	60	49	11	22	85	100
pair513	ELECO.r07.1AG0012930	ELECO.r07.1BG0061640	299	675	438	530	133	224	927	1452	52	108	67	82	371	522	295	264	130	160	116	69	131	181
pair514	ELECO.r07.1AG0012950	ELECO.r07.1BG0061660	271	132	321	402	313	146	681	229	93	62	215	87	397	300	470	198	230	119	235	124	181	71
pair515	ELECO.r07.1AG0012970	ELECO.r07.1BG0061680	1025	1205	436	1163	567	1381	778	1400	1019	1098	2718	4352	3626	3454	377	786	4355	2983	966	2365	4584	4912
pair516	ELECO.r07.1AG0012980	ELECO.r07.1BG0061690	615	214	7488	5445	4012	2195	639	434	1380	537	630	876	723	479	2681	1256	2100	704	1462	945	627	430
pair517	ELECO.r07.1AG0013020	ELECO.r07.1BG0061710	35	236	4	121	0	0	1867	3449	0	0	0	0	129	248	0	25	0	24	0	22	0	0
pair518	ELECO.r07.1AG0013040	ELECO.r07.1BG0061730	267	222	0	0	0	13	0	0	0	0	0	0	3	0	0	7	0	0	0	3	0	0
pair519	ELECO.r07.1AG0013050	ELECO.r07.1BG0061740	134	116	116	150	114	81	109	81	47	64	55	119	139	107	117	71	113	88	77	95	54	43
pair520	ELECO.r07.1AG0013060	ELECO.r07.1BG0061750	13	113	0	81	0	59	35	103	0	20	28	75	18	99	0	82	17	83	22	74	37	102
pair521	ELECO.r07.1AG0013070	ELECO.r07.1BG0061760	174	128	37	150	32	44	131	215	27	24	107	100	185	82	143	179	98	39	102	66	48	22
pair522	ELECO.r07.1AG0013090	ELECO.r07.1BG0061830	1211	1093	1263	1927	1400	1287	4704	3161	269	322	1551	1681	1280	1066	4615	3992	1203	983	7825	8659	2500	2145
pair523	ELECO.r07.1AG0013100	ELECO.r07.1BG0061840	59	32	0	0	0	0	46	36	0	0	912	760	180	140	41	57	97	123	3	0	40	36
pair524	ELECO.r07.1AG0013110	ELECO.r07.1BG0061860	90	138	125	187	38	44	2162	3151	25	34	27	25	71	78	469	343	92	72	148	143	76	61
pair525	ELECO.r07.1AG0013120	ELECO.r07.1BG0061870	366	545	12883	15816	2483	2044	404	322	749	1160	92	238	291	1021	713	737	224	260	378	386	116	140
pair526	ELECO.r07.1AG0013130	ELECO.r07.1BG0061880	445	404	1876	1767	431	398	323	262	431	259	359	436	436	550	615	763	487	481	286	280	244	354
pair527	ELECO.r07.1AG0013140	ELECO.r07.1BG0061890	651	761	96	11	179	77	102	112	22	15	1449	1603	513	814	375	262	412	471	1011	800	773	811
pair528	ELECO.r07.1AG0013150	ELECO.r07.1BG0061900	870	477	12	5	0	0	25	7	0	1	97	23	1204	646	92	6	3	0	64	15	22	11
pair529	ELECO.r07.1AG0013160	ELECO.r07.1BG0061910	768	499	71	165	500	328	531	420	156	76	7542	2492	333	174	4862	3410	1276	582	4523	2781	3277	1235
pair530	ELECO.r07.1AG0013180	ELECO.r07.1BG0061960	101	124	3	0	0	3	8	3	0	0	0	0	1001	319	246	28	0	9	6	0	8	0
pair531	ELECO.r07.1AG0013190	ELECO.r07.1BG0061970	1489	725	526	416	1042	580	2784	1324	493	324	2026	1142	1194	691	1806	793	1074	743	1283	726	2166	1261
pair532	ELECO.r07.1AG0013200	ELECO.r07.1BG0061980	480	553	513	299	631	428	178	188	274	249	859	1098	420	435	203	306	506	637	360	453	870	951
pair533	ELECO.r07.1AG0013230	ELECO.r07.1BG0062000	435	541	1254	1000	401	255	526	613	233	109	177	236	492	546	883	720	400	416	360	266	217	207
pair534	ELECO.r07.1AG0013240	ELECO.r07.1BG0062010	64	320	131	437	32	649	57	164	66	371	31	139	89	244	48	223	112	740	41	265	67	373
pair535	ELECO.r07.1AG0013280	ELECO.r07.1BG0062020	447	538	895	1149	573	649	361	573	303	332	344	326	357	527	550	549	375	422	361	337	297	306
pair536	ELECO.r07.1AG0013290	ELECO.r07.1BG0062030	89	293	0	113	3	258	8	3	0	23	185	232	33	137	30	40	26	40	133	288	139	148
pair537	ELECO.r07.1AG0013320	ELECO.r07.1BG0062080	2714	735	0	0	14	0	0	0	0	0	42	8	225	224	0	0	0	0	3	3	0	0
pair538	ELECO.r07.1AG0013390	ELECO.r07.1BG0062180	532	258	465	198	210	114	1219	284	109	56	708	361	338	112	707	172	592	270	734	232	365	136
pair539	ELECO.r07.1AG0013400	ELECO.r07.1BG0062200	61	101	29	85	22	34	19	158	11	27	0	113	31	72	41	72	41	86	21	88	17	37
pair540	ELECO.r07.1AG0013410	ELECO.r07.1BG0062210	494	598	2396	1886	2428	1437	0	26	1163	761	190	101	1013	1390	888	928	1908	1378	489	268	622	546
pair541	ELECO.r07.1AG0013510	ELECO.r07.1BG0062250	517	266	166	14	117	0	805	853	78	6	214	56	56	10	483	178	184	78	238	61	182	100
pair542	ELECO.r07.1AG0013560	ELECO.r07.1BG0062320	13	9	0	6	0	0	0	0	0	0	126	35	2	5	5	6	26	17	39	24	106	44
pair543	ELECO.r07.1AG0013580	ELECO.r07.1BG0062330	0	0	0	0	0	0	74	257	0	0	0	0	7	1	0	0	0	0	0	0	0	0
pair544	ELECO.r07.1AG0013590	ELECO.r07.1BG0062340	374	476	1061	1145	351	378	180	344	162	162	107	161	682	1025	497	705	338	540	225	502	138	236
pair545	ELECO.r07.1AG0013620	ELECO.r07.1BG0062400	5557	5438	14651	11842	6942	8248	8541	11927	3315	2119	1104	1358	4341	6072	8874	11766	6699	6687	3296	4412	2094	2404
pair546	ELECO.r07.1AG0013640	ELECO.r07.1BG0062420	67	110	0	6	7	16	343	348	3	2	7	39	18	11	59	71	29	21	0	20	14	14
pair547	ELECO.r07.1AG0013650	ELECO.r07.1BG0062450	2737	2003	1633	576	1554	423	15679	21885	597	215	1318	1293	2108	1777	4562	3578	1848	774	2426	1500	1732	1173
pair548	ELECO.r07.1AG0013670	ELECO.r07.1BG0062460	1531	1196	14084	11272	10021	13706	3752	2061	5081	5103	304	260	1337	838	964	1209	4662	3261	1926	2379	884	810
pair549	ELECO.r07.1AG0013720	ELECO.r07.1BG0062500	349	174	1771	1253	784	643	1423	1048	343	353	77	56	586	311	672	518	855	633	410	194	233	191
pair550	ELECO.r07.1AG0013740	ELECO.r07.1BG0062520	32	6	0	0	0	0	3	0	0	0	66	39	0	0	0	0	4	0	0	0	0	0
pair551	ELECO.r07.1AG0013750	ELECO.r07.1BG0062540	116	165	120	37	67	35	95	99	27	33	71	23	275	215	147	96	76	126	82	61	69	29
pair552	ELECO.r07.1AG0013790	ELECO.r07.1BG0062570	53	101	0	0	0	0	0	0	0	0	0	6	0	0	0	0	0	0	6	0	0	3
pair553	ELECO.r07.1AG0013810	ELECO.r07.1BG0062610	72	30	8	0	53	3	1487	1961	24	0	1937	2208	9	8	29	112	252	196	258	329	545	570
pair554	ELECO.r07.1AG0013820	ELECO.r07.1BG0062620	218	346	10	0	10	0	0	0	0	0	10	6	67	55	6	0	7	0	20	0	14	0
pair555	ELECO.r07.1AG0013830	ELECO.r07.1BG0062650	315	422	802	833	407	431	2578	2390	96	85	76	164	864	1120	2701	2508	528	442	1005	1049	323	403
pair556	ELECO.r07.1AG0013840	ELECO.r07.1BG0062660	240	125	145	183	500	418	114	126	133	150	72	83	163	157	172	243	287	202	272	331	290	146
pair557	ELECO.r07.1AG0013890	ELECO.r07.1BG0062710	655	545	906	620	589	742	510	686	184	234	538	786	538	439	1214	1579	398	492	875	1431	204	398
pair558	ELECO.r07.1AG0013910	ELECO.r07.1BG0062730	2908	5463	714	1134	258	305	1739	3984	402	487	503	445	668	1132	1512	2596	726	661	497	436	257	294
pair559	ELECO.r07.1AG0013920	ELECO.r07.1BG0062740	1776	3318	0	6	111	40	40	125	21	15	2412	1912	241	221	84	85	249	222	1900	1364	928	1456
pair560	ELECO.r07.1AG0013940	ELECO.r07.1BG0062760	14	40	49	9	3	6	3977	3895	9	8	8	10	6	74	791	712	76	45	204	223	53	109
pair561	ELECO.r07.1AG0013960	ELECO.r07.1BG0062780	450	292	100	135	193	148	171	196	186	124	230	303	376	239	235	223	237	224	257	184	328	232
pair562	ELECO.r07.1AG0013970	ELECO.r07.1BG0062810	389	82	81	24	114	12	208	19	16	0	188	4	457	150	387	109	84	15	190	23	122	23
pair563	ELECO.r07.1AG0014020	ELECO.r07.1BG0062850	57	143	66	98	13	97	148	112	24	23	74	106	84	145	133	145	51	150	57	102	36	86
pair564	ELECO.r07.1AG0014080	ELECO.r07.1BG0062920	2048	2535	1020	1324	602	794	2140	2580	235	281	944	1305	1378	1968	1418	1930	1050	1155	1288	1738	908	1262
pair565	ELECO.r07.1AG0014100	ELECO.r07.1BG0062940	218	234	67	55	46	22	215	182	26	20	189	137	136	185	220	183	155	76	54	56	40	26
pair566	ELECO.r07.1AG0014130	ELECO.r07.1BG0062960	512	551	0	0	6	0	37	23	0	0	96	124	218	262	428	462	17	37	0	0	0	0
pair567	ELECO.r07.1AG0014150	ELECO.r07.1BG0062970	2510	2866	18682	29418	28746	24672	17	14	19410	23792	449	648	989	1134	2696	5170	29686	34498	4215	3643	12530	13945
pair568	ELECO.r07.1AG0014190	ELECO.r07.1BG0063010	411	605	52	18	40	18	3434	908	29	33	36	126	1292	1526	277	297	73	43	155	183	82	140
pair569	ELECO.r07.1AG0014210	ELECO.r07.1BG0063030	214	329	1908	2098	604	650	5793	2019	185	174	60	100	1065	1114	896	594	1234	1226	355	138	656	397
pair570	ELECO.r07.1AG0014240	ELECO.r07.1BG0063050	381	422	480	556	427	524	34	54	62	80	291	499	245	277	374	293	355	751	686	701	334	442
pair571	ELECO.r07.1AG0014250	ELECO.r07.1BG0063060	35	34	14	0	2	8	33	4	0	0	254	127	38	14	7	19	48	11	6	3	63	11
pair572	ELECO.r07.1AG0014260	ELECO.r07.1BG0063070	154	129	2	0	0	0	24	0	0	0	18	0	17	0	9	0	6	5	3	0	9	0
pair573	ELECO.r07.1AG0014270	ELECO.r07.1BG0063090	12	18	37	2	2	3	1077	272	0	0	3	1	65	51	192	162	2	0	23	24	2	0
pair574	ELECO.r07.1AG0014290	ELECO.r07.1BG0063110	142	37	105	86	54	37	363	236	62	24	154	92	125	60	129	74	118	75	142	39	125	75
pair575	ELECO.r07.1AG0014310	ELECO.r07.1BG0063140	12386	5709	0	0	0	0	2480	679	0	0	141	109	2128	1647	4341	2098	265	206	0	0	0	0
pair576	ELECO.r07.1AG0014320	ELECO.r07.1BG0063150	248	425	211	64	354	195	1068	601	131	132	236	158	312	380	279	268	311	261	494	341	242	273
pair577	ELECO.r07.1AG0014330	ELECO.r07.1BG0063170	322	354	183	607	97	183	1694	2874	60	83	19	107	1027	1768	2198	2666	161	387	102	372	89	236
pair578	ELECO.r07.1AG0014360	ELECO.r07.1BG0063210	437	942	376	1353	329	483	372	636	175	247	294	271	293	1048	472	1317	231	857	412	624	300	456
pair579	ELECO.r07.1AG0014380	ELECO.r07.1BG0063240	98	69	44	106	139	183	0	3	20	28	238	234	75	71	15	81	89	117	194	310	153	219
pair580	ELECO.r07.1AG0014400	ELECO.r07.1BG0063260	47	11	412	95	275	37	0	0	195	98	0	0	8	0	8	0	207	93	16	0	14	0
pair581	ELECO.r07.1AG0014410	ELECO.r07.1BG0063270	550	1084	1067	1898	725	1622	1026	1427	228	506	102	245	653	855	865	1305	430	769	524	1183	254	443
pair582	ELECO.r07.1AG0014440	ELECO.r07.1BG0063310	51	36	220	66	379	52	85	83	52	20	0	6	154	129	124	105	220	138	92	12	75	45
pair583	ELECO.r07.1AG0014470	ELECO.r07.1BG0063370	311	139	227	371	219	121	103	52	236	157	126	41	148	228	167	218	542	512	76	34	381	276
pair584	ELECO.r07.1AG0014570	ELECO.r07.1BG0063410	281	274	0	0	0	0	0	0	0	0	0	0	0	0	0	0	0	0	0	0	0	0
pair585	ELECO.r07.1AG0014590	ELECO.r07.1BG0063460	331	110	1424	123	74	6	2199	932	93	17	9	11	2183	1354	611	171	68	19	24	8	30	39
pair586	ELECO.r07.1AG0014600	ELECO.r07.1BG0063470	9	39	0	0	0	0	1657	1923	0	0	0	0	3	0	0	0	0	0	0	0	0	0
pair587	ELECO.r07.1AG0014610	ELECO.r07.1BG0063480	264	79	0	0	11	6	468	29	3	0	1336	836	19	2	271	163	194	58	133	122	402	129
pair588	ELECO.r07.1AG0014620	ELECO.r07.1BG0063500	605	168	0	4	317	722	14	16	53	216	2081	9742	988	1156	425	286	539	1363	2369	6384	1674	5798
pair589	ELECO.r07.1AG0014630	ELECO.r07.1BG0063510	12	28	224	187	17	70	3	65	26	109	3	0	8	11	304	265	62	171	11	119	13	60
pair590	ELECO.r07.1AG0014640	ELECO.r07.1BG0063520	14	5	0	0	0	0	60	48	7	7	548	529	28	54	7	7	159	103	32	54	229	276
pair591	ELECO.r07.1AG0014710	ELECO.r07.1BG0063540	1112	997	239	0	199	43	1437	671	230	0	1131	551	2302	2987	3344	1545	302	63	1034	610	711	490
pair592	ELECO.r07.1AG0014760	ELECO.r07.1BG0063570	418	69	84	9	302	41	0	0	177	13	53	39	203	6	44	0	177	90	221	49	166	76
pair593	ELECO.r07.1AG0014810	ELECO.r07.1BG0063640	0	0	144	0	787	64	62	12	53	5	0	0	3	0	0	0	24	0	188	17	9	0
pair594	ELECO.r07.1AG0014830	ELECO.r07.1BG0063660	315	376	3277	7047	9203	19833	130	550	2272	2431	10	62	75	139	127	861	294	915	536	3009	32	47
pair595	ELECO.r07.1AG0014860	ELECO.r07.1BG0063690	2293	1839	2684	1562	2677	1811	3843	1888	910	611	2605	1760	1539	1420	4355	2820	2047	1592	4339	3113	1901	1528
pair596	ELECO.r07.1AG0014870	ELECO.r07.1BG0063700	0	0	0	0	0	0	5496	866	0	0	0	0	72	41	0	0	0	0	0	0	0	0
pair597	ELECO.r07.1AG0014880	ELECO.r07.1BG0063720	880	347	508	227	553	214	589	361	260	85	653	221	1086	344	501	334	557	166	396	278	427	200
pair598	ELECO.r07.1AG0014890	ELECO.r07.1BG0063730	1044	1249	3045	2409	558	350	303	307	152	151	46	70	1738	1834	1100	1453	210	175	465	553	124	137
pair599	ELECO.r07.1AG0015030	ELECO.r07.1BG0063870	1607	1	176	2	385	40	6	6	43	0	47	0	2519	48	123	1	408	23	829	224	638	74
pair600	ELECO.r07.1AG0015080	ELECO.r07.1BG0063940	216	296	768	824	332	450	181	330	102	155	159	224	224	395	312	624	167	264	294	368	115	190
pair601	ELECO.r07.1AG0015120	ELECO.r07.1BG0063990	1285	994	701	533	511	403	761	685	194	141	866	751	1116	1001	699	605	624	426	714	580	550	487
pair602	ELECO.r07.1AG0015130	ELECO.r07.1BG0064000	285	332	372	442	267	298	350	341	107	137	163	226	288	269	360	399	211	224	329	284	188	180
pair603	ELECO.r07.1AG0015140	ELECO.r07.1BG0064010	446	440	481	358	423	435	737	760	148	113	382	208	284	289	441	457	211	137	629	495	205	172
pair604	ELECO.r07.1AG0015170	ELECO.r07.1BG0064040	2879	3255	2231	1260	1860	1013	3277	4502	748	378	438	451	1240	1486	1144	1487	874	641	827	734	501	412
pair605	ELECO.r07.1AG0015200	ELECO.r07.1BG0064070	26	10	0	40	4	9	59	28	7	0	3219	678	112	41	232	59	288	40	184	55	407	99
pair606	ELECO.r07.1AG0015210	ELECO.r07.1BG0064080	664	1671	11	184	29	384	420	343	0	27	1209	806	345	561	229	368	117	348	123	310	232	259
pair607	ELECO.r07.1AG0015240	ELECO.r07.1BG0064090	9843	5636	25	47	114	133	12	57	77	25	1093	1178	4173	1357	273	353	551	259	6806	935	1356	416
pair608	ELECO.r07.1AG0015270	ELECO.r07.1BG0064140	5	8	0	0	0	0	6	577	0	0	200	276	5	11	45	56	26	27	0	13	0	31
pair609	ELECO.r07.1AG0015340	ELECO.r07.1BG0064200	1275	888	4441	4030	6158	4668	2696	1915	1870	1302	1582	1040	1019	806	2380	1959	1707	1173	2545	2032	1231	833
pair610	ELECO.r07.1AG0015360	ELECO.r07.1BG0064210	429	410	592	374	227	214	380	279	82	119	149	203	496	398	308	293	298	341	226	285	150	210
pair611	ELECO.r07.1AG0015410	ELECO.r07.1BG0064270	53	84	0	0	0	0	0	0	0	0	0	3	179	301	0	0	0	0	0	0	0	0
pair612	ELECO.r07.1AG0015450	ELECO.r07.1BG0064290	30	0	0	0	0	0	7	6	0	0	40	75	99	537	0	8	3	8	0	23	0	16
pair613	ELECO.r07.1AG0015490	ELECO.r07.1BG0064310	993	877	726	626	330	322	1204	1221	161	104	478	451	1117	798	1271	998	372	330	518	491	277	267
pair614	ELECO.r07.1AG0015500	ELECO.r07.1BG0064320	2476	3109	1051	370	1808	2662	108	183	307	336	1531	1315	724	548	4617	3646	661	884	3285	4167	664	1205
pair615	ELECO.r07.1AG0015510	ELECO.r07.1BG0064350	470	284	28	12	142	86	35	11	36	35	792	656	691	1167	312	185	246	129	769	534	452	495
pair616	ELECO.r07.1AG0015580	ELECO.r07.1BG0064400	736	330	243	159	255	514	1040	1565	194	194	379	247	458	215	626	771	1497	734	766	732	403	223
pair617	ELECO.r07.1AG0015590	ELECO.r07.1BG0064420	0	0	0	0	0	0	216	319	0	0	0	0	0	0	3	3	0	0	16	0	0	0
pair618	ELECO.r07.1AG0015600	ELECO.r07.1BG0064430	5	30	20	161	328	468	810	803	97	219	66	58	19	16	0	15	122	242	40	51	59	136
pair619	ELECO.r07.1AG0015660	ELECO.r07.1BG0064480	0	0	3	3	0	0	4395	7831	0	0	6	0	3	0	2	0	3	0	11	0	8	0
pair620	ELECO.r07.1AG0015780	ELECO.r07.1BG0064530	17	14	42	43	0	8	436	717	0	0	6	6	97	236	12	16	0	27	0	35	7	18
pair621	ELECO.r07.1AG0015810	ELECO.r07.1BG0064560	1569	1875	1536	2135	1346	2096	2316	2304	451	670	2176	2471	1260	1308	2649	2325	821	1017	3772	3536	1417	1505
pair622	ELECO.r07.1AG0015900	ELECO.r07.1BG0064570	782	840	466	887	492	492	498	710	267	272	389	688	635	628	480	1019	467	517	515	580	547	620
pair623	ELECO.r07.1AG0015970	ELECO.r07.1BG0064680	1563	1620	907	1241	537	813	1900	2632	246	236	657	827	1465	1482	1886	2332	954	1043	1241	1977	756	925
pair624	ELECO.r07.1AG0015980	ELECO.r07.1BG0064700	102	75	41	41	50	62	56	42	23	4	35	62	91	37	109	96	56	48	23	65	47	46
pair625	ELECO.r07.1AG0016010	ELECO.r07.1BG0064750	463	520	722	624	490	417	925	910	304	241	662	822	838	741	1060	1018	439	517	406	382	300	392
pair626	ELECO.r07.1AG0016040	ELECO.r07.1BG0064770	33	87	70	71	0	0	19	0	5	12	9	91	14	49	84	66	23	43	0	0	6	0
pair627	ELECO.r07.1AG0016060	ELECO.r07.1BG0064810	53	18	12	50	3	13	3	32	0	14	0	11	20	3	2	16	5	10	0	4	0	35
pair628	ELECO.r07.1AG0016080	ELECO.r07.1BG0064970	265	466	186	264	180	244	112	146	65	98	216	256	263	287	290	334	185	282	200	326	155	269
pair629	ELECO.r07.1AG0016130	ELECO.r07.1BG0065020	83	271	36	717	47	991	193	234	3	474	0	106	37	129	54	318	8	354	0	397	14	297
pair630	ELECO.r07.1AG0016140	ELECO.r07.1BG0065030	171	409	686	586	229	477	44	417	134	270	19	52	221	186	157	421	363	521	63	273	61	195
pair631	ELECO.r07.1AG0016150	ELECO.r07.1BG0065040	211	384	481	2933	304	735	167	222	141	628	133	199	331	481	260	494	217	310	123	215	168	247
pair632	ELECO.r07.1AG0016210	ELECO.r07.1BG0065090	808	807	850	979	554	737	1610	1518	211	193	1475	1662	785	852	1854	2127	682	658	1437	1562	584	773
pair633	ELECO.r07.1AG0016230	ELECO.r07.1BG0065100	187	257	328	551	397	839	59	72	391	575	208	234	73	88	93	167	492	754	180	450	339	465
pair634	ELECO.r07.1AG0016400	ELECO.r07.1BG0065300	488	373	717	471	503	282	437	263	184	172	276	249	290	340	586	299	289	296	353	263	159	175
pair635	ELECO.r07.1AG0016410	ELECO.r07.1BG0065310	1822	1917	11307	14547	4203	5655	5090	4921	3477	3133	309	675	2320	2464	2868	2904	5079	4299	882	805	1576	1434
pair636	ELECO.r07.1AG0016420	ELECO.r07.1BG0065320	251	362	93	244	105	149	44	124	39	88	66	96	265	367	393	590	79	164	172	216	76	120
pair637	ELECO.r07.1AG0016430	ELECO.r07.1BG0065340	139	138	0	0	0	0	0	0	0	0	0	0	4	0	0	0	0	0	0	0	0	0
pair638	ELECO.r07.1AG0016440	ELECO.r07.1BG0065360	1624	1494	161	286	117	139	1004	2112	112	162	2368	2850	603	620	987	1625	415	479	738	1224	1207	1495
pair639	ELECO.r07.1AG0016450	ELECO.r07.1BG0065370	301	211	843	237	1659	844	126	96	880	413	162	81	174	90	254	84	956	520	567	416	747	476
pair640	ELECO.r07.1AG0016460	ELECO.r07.1BG0065380	0	11	0	27	0	14	95	705	0	0	0	3	0	0	8	10	0	0	0	12	0	0
pair641	ELECO.r07.1AG0016490	ELECO.r07.1BG0065390	661	1256	22	13	400	216	887	177	19	19	841	967	1124	889	856	1232	353	380	2044	1993	465	885
pair642	ELECO.r07.1AG0016520	ELECO.r07.1BG0065410	69	25	43	19	101	7	63	9	30	3	59	9	38	8	97	10	25	10	116	11	76	2
pair643	ELECO.r07.1AG0016540	ELECO.r07.1BG0065470	704	765	287	326	119	209	759	948	74	61	303	277	652	628	484	761	230	354	224	263	180	208
pair644	ELECO.r07.1AG0016550	ELECO.r07.1BG0065480	171	194	145	130	2733	2793	6	19	426	528	288	304	31	87	35	76	212	483	1671	1516	722	692
pair645	ELECO.r07.1AG0016560	ELECO.r07.1BG0065500	284	199	1158	984	702	979	277	197	316	268	57	100	241	138	331	267	253	265	302	273	153	140
pair646	ELECO.r07.1AG0016590	ELECO.r07.1BG0065510	682	91	4544	332	942	63	28	17	249	36	22	6	499	56	525	121	265	34	298	40	79	7
pair647	ELECO.r07.1AG0016680	ELECO.r07.1BG0065650	1327	1176	2215	1528	3059	3299	1373	1296	803	892	1018	1197	793	689	2225	2094	1300	1329	2159	2203	887	916
pair648	ELECO.r07.1AG0016690	ELECO.r07.1BG0065610	163	388	187	281	958	1244	238	285	199	370	132	313	118	234	205	331	255	424	680	958	377	623
pair649	ELECO.r07.1AG0016740	ELECO.r07.1BG0065710	29	10	23	20	8	45	0	0	17	22	1	22	32	7	3	4	65	82	4	9	7	10
pair650	ELECO.r07.1AG0016800	ELECO.r07.1BG0065790	1696	2281	6	0	0	0	0	3	0	0	6	11	0	8	0	0	0	0	0	0	3	0
pair651	ELECO.r07.1AG0016830	ELECO.r07.1BG0065890	615	104	922	335	132	20	36	3	213	92	37	0	1818	143	787	121	145	34	239	16	173	21
pair652	ELECO.r07.1AG0016850	ELECO.r07.1BG0065920	1264	0	2454	0	2582	0	1559	169	1922	0	152	0	1557	0	1386	0	796	0	1861	0	612	0
pair653	ELECO.r07.1AG0016870	ELECO.r07.1BG0065950	0	0	0	0	0	0	645	295	0	0	0	0	0	6	13	7	0	0	0	0	0	11
pair654	ELECO.r07.1AG0016880	ELECO.r07.1BG0065960	1486	2505	1301	2223	1757	3622	1858	3441	618	910	1950	2433	1400	2044	1843	3426	1112	1588	1915	4392	1410	1993
pair655	ELECO.r07.1AG0016900	ELECO.r07.1BG0065980	348	7	466	488	273	196	520	518	121	44	278	0	343	41	727	98	237	122	312	64	171	32
pair656	ELECO.r07.1AG0016910	ELECO.r07.1BG0065990	0	0	13	32	0	0	987	600	0	0	0	0	0	18	0	11	0	0	0	0	0	0
pair657	ELECO.r07.1AG0016930	ELECO.r07.1BG0066020	4286	554	12731	379	3564	70	905	30	3929	121	1434	107	6064	160	1338	74	3252	396	2032	161	1781	204
pair658	ELECO.r07.1AG0016950	ELECO.r07.1BG0066040	1127	899	1937	1428	1337	824	2383	2156	389	413	1535	1233	921	793	1959	1696	748	680	1455	909	679	552
pair659	ELECO.r07.1AG0017110	ELECO.r07.1BG0066220	521	606	245	484	269	565	1040	2235	44	102	405	284	443	706	1383	1898	144	338	706	1326	258	462
pair660	ELECO.r07.1AG0017240	ELECO.r07.1BG0066270	3	2	44	16	0	10	3036	721	0	0	0	0	245	2	448	197	14	28	94	72	24	32
pair661	ELECO.r07.1AG0017250	ELECO.r07.1BG0066280	1047	1328	4681	4851	8191	8902	648	1190	1715	1929	430	687	648	958	1585	2458	1006	1085	2716	3913	618	931
pair662	ELECO.r07.1AG0017370	ELECO.r07.1BG0066530	1377	1259	1047	854	1035	682	858	846	445	440	1756	1910	1247	1033	999	1136	977	747	974	988	739	773
pair663	ELECO.r07.1AG0017380	ELECO.r07.1BG0066570	3644	2175	60	53	3370	3597	0	0	809	533	2681	1182	866	568	1071	483	2552	1774	14741	8363	7830	3742
pair664	ELECO.r07.1AG0017410	ELECO.r07.1BG0066300	603	1266	1319	2814	1391	2483	1224	2310	563	722	670	1014	630	1378	993	2983	786	1230	950	2210	549	987
pair665	ELECO.r07.1AG0017480	ELECO.r07.1BG0066380	251	113	1640	1178	341	289	487	591	122	67	81	112	431	297	652	805	243	202	183	254	57	58
pair666	ELECO.r07.1AG0017500	ELECO.r07.1BG0066840	540	465	316	171	345	169	270	269	222	238	375	327	451	564	373	434	526	773	401	171	394	545
pair667	ELECO.r07.1AG0017760	ELECO.r07.1BG0067210	191	157	249	222	194	134	651	244	49	56	204	97	246	148	555	295	182	73	454	262	196	109
pair668	ELECO.r07.1AG0017780	ELECO.r07.1BG0067280	1160	1163	843	862	1114	1267	1190	1122	241	284	410	415	665	733	1154	1374	422	430	1130	904	268	423
pair669	ELECO.r07.1AG0017800	ELECO.r07.1BG0067300	225	130	209	75	106	61	215	143	19	17	140	91	223	121	474	230	137	105	263	107	102	18
pair670	ELECO.r07.1AG0017810	ELECO.r07.1BG0067310	0	0	0	0	3	0	76	70	0	0	0	0	3	0	2	0	0	0	6	0	0	0
pair671	ELECO.r07.1AG0017840	ELECO.r07.1BG0067370	171	95	235	53	402	139	416	46	154	26	327	249	160	56	316	138	127	0	620	348	153	53
pair672	ELECO.r07.1AG0017850	ELECO.r07.1BG0067400	2426	3349	1315	5196	1284	3007	1719	1498	385	741	922	1529	1655	2245	1592	2750	690	1106	1120	1723	560	1038
pair673	ELECO.r07.1AG0018280	ELECO.r07.1BG0066620	132	107	30	31	35	68	202	97	10	8	21	95	92	75	48	38	53	77	33	85	13	41
pair674	ELECO.r07.1AG0018430	ELECO.r07.1BG0067920	596	420	611	339	314	255	394	349	133	115	540	559	583	448	432	495	610	459	243	317	404	431
pair675	ELECO.r07.1AG0018450	ELECO.r07.1BG0068280	831	476	940	554	725	498	919	866	273	194	475	243	745	466	922	821	554	267	745	771	321	319
pair676	ELECO.r07.1AG0018560	ELECO.r07.1BG0068320	410	770	144	407	72	400	1155	1251	59	209	279	678	429	691	620	899	127	304	496	656	161	348
pair677	ELECO.r07.1AG0018650	ELECO.r07.1BG0068530	3937	3381	125	55	180	39	27326	14909	437	77	2980	2293	5478	5491	2756	1972	809	194	2119	2516	2441	1620
pair678	ELECO.r07.1AG0018720	ELECO.r07.1BG0068350	171	610	8	216	24	366	31	22	0	78	232	444	41	307	190	219	44	169	199	610	206	308
pair679	ELECO.r07.1AG0018810	ELECO.r07.1BG0067480	479	514	206	79	186	162	295	444	123	92	301	178	359	319	421	117	208	149	252	116	214	173
pair680	ELECO.r07.1AG0018850	ELECO.r07.1BG0069520	1740	1755	1276	1067	934	815	2970	2421	218	195	2302	1896	1336	1294	2880	2607	822	937	1508	1486	850	824
pair681	ELECO.r07.1AG0018870	ELECO.r07.1BG0069500	84	44	86	41	36	24	106	41	12	0	371	244	149	73	219	101	120	119	187	123	82	41
pair682	ELECO.r07.1AG0018910	ELECO.r07.1BG0069440	394	85	510	230	279	128	577	173	140	52	288	102	382	113	911	305	257	97	393	144	194	70
pair683	ELECO.r07.1AG0018950	ELECO.r07.1BG0069390	3	3	0	0	4	6	7	37	0	0	68	181	2	3	31	0	14	8	340	277	205	68
pair684	ELECO.r07.1AG0018970	ELECO.r07.1BG0069370	207	0	6	0	2	0	2	6	3	0	206	63	9	0	0	0	26	11	77	24	122	100
pair685	ELECO.r07.1AG0019000	ELECO.r07.1BG0069360	68	53	0	0	0	0	3	0	0	0	280	44	0	16	5	0	33	10	454	101	528	55
pair686	ELECO.r07.1AG0019120	ELECO.r07.1BG0069220	11	32	24	7	13	6	5	0	0	0	203	473	64	6	14	0	87	55	223	296	54	100
pair687	ELECO.r07.1AG0019140	ELECO.r07.1BG0069200	537	608	779	1229	747	1105	796	1251	316	309	467	542	411	618	660	1447	381	644	890	1352	422	649
pair688	ELECO.r07.1AG0019150	ELECO.r07.1BG0069190	874	530	115	348	76	289	418	371	48	109	829	249	495	581	412	459	331	451	158	327	226	217
pair689	ELECO.r07.1AG0019340	ELECO.r07.1BG0068190	787	219	173	61	702	84	365	63	56	86	695	178	981	258	606	174	325	152	992	135	557	127
pair690	ELECO.r07.1AG0019360	ELECO.r07.1BG0068920	15	13	0	0	0	0	0	0	0	0	0	0	232	64	0	0	0	0	0	0	0	0
pair691	ELECO.r07.1AG0019410	ELECO.r07.1BG0068620	529	1064	0	0	0	0	0	0	0	0	11	0	0	0	0	0	0	0	0	0	0	0
pair692	ELECO.r07.1AG0019440	ELECO.r07.1BG0068800	542	168	261	70	224	55	299	129	228	25	571	43	464	192	240	115	393	165	248	43	367	86
pair693	ELECO.r07.1AG0019450	ELECO.r07.1BG0068810	294	158	965	494	1435	629	2072	403	169	176	382	47	223	103	1460	491	249	69	1753	438	333	57
pair694	ELECO.r07.1AG0019720	ELECO.r07.1BG0067850	248	374	330	155	937	832	604	84	656	878	350	334	50	78	131	77	409	531	200	246	381	781
pair695	ELECO.r07.1AG0019900	ELECO.r07.1BG0069580	35	16	0	0	3	0	350	1064	0	0	3	0	76	74	53	288	19	4	26	0	13	14
pair696	ELECO.r07.1AG0019910	ELECO.r07.1BG0069590	643	538	3828	3812	1502	1471	1506	1331	504	389	368	324	766	699	2499	1789	767	617	1301	1122	378	282
pair697	ELECO.r07.1AG0019940	ELECO.r07.1BG0069620	2523	2237	2867	1912	1255	1242	2570	1705	1150	660	1112	1312	1954	1472	3075	1906	4837	3107	1884	2251	2269	1624
pair698	ELECO.r07.1AG0019950	ELECO.r07.1BG0069640	5	0	67	0	23	18	799	646	19	0	13	0	29	0	34	0	45	14	14	7	22	14
pair699	ELECO.r07.1AG0019970	ELECO.r07.1BG0069660	272	412	37	379	82	294	77	283	21	138	137	291	281	464	244	300	249	473	53	253	203	471
pair700	ELECO.r07.1AG0020030	ELECO.r07.1BG0069900	87	151	547	914	573	1473	718	545	48	74	23	35	278	411	583	688	226	360	689	1039	68	92
pair701	ELECO.r07.1AG0020040	ELECO.r07.1BG0069910	236	224	377	544	354	531	429	630	130	208	75	120	154	232	258	456	234	352	199	350	124	175
pair702	ELECO.r07.1AG0020070	ELECO.r07.1BG0069950	1064	391	215	148	195	217	348	87	226	116	972	467	922	456	658	227	702	425	419	193	886	410
pair703	ELECO.r07.1AG0020160	ELECO.r07.1BG0070040	148	524	814	1223	126	148	405	223	172	128	132	200	162	227	670	645	169	177	46	85	94	60
pair704	ELECO.r07.1AG0020180	ELECO.r07.1BG0070070	35	10	0	0	0	0	267	98	0	6	2325	1554	16	6	718	253	289	270	99	97	266	211
pair705	ELECO.r07.1AG0020220	ELECO.r07.1BG0070120	247	185	11377	9949	18989	17627	4784	3999	8671	7653	573	481	4347	3897	2375	2261	8287	9452	5768	3914	5120	4716
pair706	ELECO.r07.1AG0020230	ELECO.r07.1BG0070130	574	632	5	13	64	27	254	211	7	12	2089	2137	140	248	90	83	295	202	101	94	502	463
pair707	ELECO.r07.1AG0020250	ELECO.r07.1BG0070140	205	165	0	3	8	0	56	42	11	8	2923	2101	31	14	315	198	303	186	1009	1173	1917	1624
pair708	ELECO.r07.1AG0020310	ELECO.r07.1BG0070210	246	210	99	10	38	7	208	100	40	16	278	340	284	221	195	101	196	92	106	39	162	83
pair709	ELECO.r07.1AG0020420	ELECO.r07.1BG0070270	3415	4118	51275	13700	30193	11675	2946	3306	10230	5263	2330	1958	4556	5701	23820	14447	7997	6853	9966	4897	4242	3607
pair710	ELECO.r07.1AG0020430	ELECO.r07.1BG0070280	84	20	2330	23	304	12	1224	1653	520	19	69	208	240	89	441	231	452	182	269	239	313	357
pair711	ELECO.r07.1AG0020460	ELECO.r07.1BG0070290	18	37	2	6	353	110	0	7	373	330	57	545	3786	4006	0	105	1386	2348	7847	6061	10426	12494
pair712	ELECO.r07.1AG0020510	ELECO.r07.1BG0070350	3379	2230	3664	2463	2708	2004	4140	3133	1454	1003	1423	990	3443	2181	3969	3017	3501	2130	2299	2040	2251	1167
pair713	ELECO.r07.1AG0020520	ELECO.r07.1BG0070360	261	154	60	57	747	1256	197	56	127	77	134	182	110	131	101	128	195	116	543	706	289	371
pair714	ELECO.r07.1AG0020560	ELECO.r07.1BG0070400	127	306	229	319	245	639	32	11	140	270	83	175	8	79	209	354	181	417	304	351	151	230
pair715	ELECO.r07.1AG0020570	ELECO.r07.1BG0070410	20	35	55	107	13	7	5	0	48	96	3	18	13	21	0	12	22	110	14	0	0	33
pair716	ELECO.r07.1AG0020580	ELECO.r07.1BG0070420	799	821	10629	10730	6443	6577	15	113	3485	3370	120	160	180	258	1456	1900	2129	2119	1416	1699	660	644
pair717	ELECO.r07.1AG0020610	ELECO.r07.1BG0070480	17	0	0	0	0	0	31	374	0	0	28	35	15	12	29	41	14	9	0	11	10	14
pair718	ELECO.r07.1AG0020670	ELECO.r07.1BG0070510	278	241	7	15	7	62	21	173	0	0	228	233	253	341	30	50	18	60	46	69	48	65
pair719	ELECO.r07.1AG0020690	ELECO.r07.1BG0070540	12150	7615	13867	10292	19642	8640	38554	50255	5649	2914	4262	2203	21102	16556	33620	36626	11882	6270	16758	13398	7779	4748
pair720	ELECO.r07.1AG0020700	ELECO.r07.1BG0070550	254	631	229	404	170	357	208	322	44	83	186	456	202	401	257	394	119	328	77	265	107	185
pair721	ELECO.r07.1AG0020710	ELECO.r07.1BG0070560	805	786	1258	1596	814	943	1776	1740	309	271	694	683	659	718	1435	1634	421	544	934	1109	407	499
pair722	ELECO.r07.1AG0020720	ELECO.r07.1BG0070570	548	601	8948	9797	10116	12422	263	372	2355	2971	329	630	221	273	1373	1493	1305	1815	2754	3479	901	1155
pair723	ELECO.r07.1AG0020740	ELECO.r07.1BG0070590	309	164	1203	796	525	569	614	657	196	144	449	439	264	243	710	583	254	203	674	635	197	110
pair724	ELECO.r07.1AG0020840	ELECO.r07.1BG0070630	553	298	571	350	634	239	842	306	160	86	246	260	625	414	763	302	219	196	429	271	171	161
pair725	ELECO.r07.1AG0020850	ELECO.r07.1BG0070640	1198	1245	1658	1682	822	1099	986	1431	505	469	827	802	965	989	1034	1058	869	689	717	1082	397	379
pair726	ELECO.r07.1AG0020930	ELECO.r07.1BG0070940	87	31	8097	6153	3604	2696	4046	2009	1620	1069	530	620	136	103	6058	5965	715	572	1602	1655	171	220
pair727	ELECO.r07.1AG0021020	ELECO.r07.1BG0070880	1513	1630	7265	6078	3664	3609	6062	6056	604	790	1744	1568	1715	1396	6130	6223	1201	1178	3730	3629	986	968
pair728	ELECO.r07.1AG0021140	ELECO.r07.1BG0070780	798	481	504	451	505	401	498	575	115	55	400	320	515	445	666	652	135	137	571	435	216	150
pair729	ELECO.r07.1AG0021170	ELECO.r07.1BG0070750	2621	5483	20695	39275	4127	3313	6005	8060	1604	3893	1178	2243	4123	11131	24348	56682	3481	10986	3090	3242	1435	4589
pair730	ELECO.r07.1AG0021180	ELECO.r07.1BG0070740	680	733	211	530	284	193	77	167	73	76	1077	666	338	453	426	353	241	266	502	667	443	326
pair731	ELECO.r07.1AG0021200	ELECO.r07.1BG0070980	332	370	1962	2176	1753	2155	534	484	494	572	217	249	317	319	917	824	364	454	1054	1154	311	403
pair732	ELECO.r07.1AG0021210	ELECO.r07.1BG0070990	606	846	189	523	130	250	655	979	84	188	740	845	455	767	655	901	388	538	271	360	243	389
pair733	ELECO.r07.1AG0021220	ELECO.r07.1BG0071010	226	896	507	2465	242	2697	679	1953	130	635	84	881	167	968	266	2574	193	1203	181	2207	79	993
pair734	ELECO.r07.1AG0021230	ELECO.r07.1BG0071020	337	602	341	452	372	585	480	578	102	159	250	358	416	469	508	894	187	376	472	630	206	386
pair735	ELECO.r07.1AG0021240	ELECO.r07.1BG0071030	181	5	239	0	108	4	1645	8928	14	0	25	29	265	0	377	119	118	13	289	16	36	32
pair736	ELECO.r07.1AG0021260	ELECO.r07.1BG0071050	2029	202	2382	54	2196	77	1607	154	885	23	1081	263	1334	125	2249	50	1261	103	1741	88	1022	155
pair737	ELECO.r07.1AG0021270	ELECO.r07.1BG0071070	578	400	5937	3653	6894	5442	163	255	878	662	532	316	564	358	2201	1886	1057	1030	2810	2281	437	230
pair738	ELECO.r07.1AG0021280	ELECO.r07.1BG0071100	8	0	0	0	0	0	66	341	0	0	0	0	8	8	0	0	0	8	0	0	0	1
pair739	ELECO.r07.1AG0021290	ELECO.r07.1BG0071110	1870	1363	747	1564	697	1231	1996	1941	97	219	832	792	2196	1027	2006	2559	286	376	2128	2339	716	577
pair740	ELECO.r07.1AG0021340	ELECO.r07.1BG0071150	273	349	45	169	381	891	0	4	184	331	171	391	70	70	66	136	308	520	331	531	404	696
pair741	ELECO.r07.1AG0021350	ELECO.r07.1BG0071220	286	170	141	19	88	30	76	39	67	18	871	672	224	120	145	77	275	191	133	27	163	89
pair742	ELECO.r07.1AG0021370	ELECO.r07.1BG0071240	75	196	198	698	101	516	2336	3873	37	159	32	45	342	910	648	1143	72	416	224	463	57	292
pair743	ELECO.r07.1AG0021450	ELECO.r07.1BG0071360	1265	539	1630	537	1475	711	1122	623	464	158	506	241	1113	760	1548	687	823	436	1004	480	531	229
pair744	ELECO.r07.1AG0021520	ELECO.r07.1BG0071440	2379	3815	2283	5489	740	2748	4020	5524	484	2740	328	494	7542	9432	11203	18963	3626	10362	5347	8091	3634	7570
pair745	ELECO.r07.1AG0021530	ELECO.r07.1BG0071480	1235	757	1138	1145	1141	950	1432	986	178	156	431	214	1457	879	3739	2346	585	362	1912	1276	455	224
pair746	ELECO.r07.1AG0021540	ELECO.r07.1BG0071490	102	27	90	35	206	88	1002	874	31	0	235	67	53	62	214	149	115	55	873	418	557	123
pair747	ELECO.r07.1AG0021550	ELECO.r07.1BG0071500	349	694	205	315	203	403	399	756	66	135	303	691	269	482	481	732	106	297	274	614	165	373
pair748	ELECO.r07.1AG0021620	ELECO.r07.1BG0071550	2904	2208	1828	1786	1409	1402	2236	2067	684	472	1526	1034	3341	2160	2369	2780	1494	1188	1945	1702	1264	1061
pair749	ELECO.r07.1AG0021740	ELECO.r07.1BG0071680	239	259	1678	1081	2121	1491	186	153	1316	792	262	187	215	239	461	327	501	335	1668	931	607	334
pair750	ELECO.r07.1AG0021750	ELECO.r07.1BG0071700	556	723	233	95	502	240	290	482	93	43	1325	1466	681	895	852	730	290	312	1675	1254	665	823
pair751	ELECO.r07.1AG0021770	ELECO.r07.1BG0071720	180	51	146	50	86	34	787	552	18	12	78	32	763	205	1105	377	279	211	156	100	166	44
pair752	ELECO.r07.1AG0021780	ELECO.r07.1BG0071730	656	709	198	487	160	276	757	947	38	142	402	498	512	626	654	831	289	413	461	648	273	348
pair753	ELECO.r07.1AG0021790	ELECO.r07.1BG0071740	118	181	7	134	0	106	30	463	0	53	2524	2071	428	720	122	425	201	349	328	596	574	726
pair754	ELECO.r07.1AG0021800	ELECO.r07.1BG0071750	127	116	131	53	79	47	49	69	14	14	40	20	73	131	162	90	40	39	45	54	19	24
pair755	ELECO.r07.1AG0021860	ELECO.r07.1BG0071790	1017	575	1125	697	1247	798	805	602	507	298	866	463	831	466	904	714	768	549	1095	621	643	407
pair756	ELECO.r07.1AG0021930	ELECO.r07.1BG0071890	401	363	0	0	0	0	100	116	3	0	1220	293	2610	1554	501	252	20	7	149	198	289	96
pair757	ELECO.r07.1AG0021940	ELECO.r07.1BG0071900	1318	4117	2243	5124	2150	4110	3595	4862	699	1398	263	807	1293	3201	1041	1633	633	1089	1039	2215	265	627
pair758	ELECO.r07.1AG0021950	ELECO.r07.1BG0071910	639	572	175	171	2157	2657	6	19	1212	1474	307	264	89	112	180	131	978	1060	964	1106	642	769
pair759	ELECO.r07.1AG0021960	ELECO.r07.1BG0071920	6934	5554	7	7	0	3	0	3	12	4	43	13	10	124	6	0	11	0	0	16	19	0
pair760	ELECO.r07.1AG0022020	ELECO.r07.1BG0072010	5033	8692	3866	5089	1294	1404	17517	23511	1394	2690	1842	3292	8481	13915	22990	32684	5783	10137	7867	10413	6477	13464
pair761	ELECO.r07.1AG0022030	ELECO.r07.1BG0072020	1833	1610	6241	5140	2985	2283	3391	1510	343	386	945	862	2912	3071	9263	5404	731	685	3358	2925	651	417
pair762	ELECO.r07.1AG0022060	ELECO.r07.1BG0072170	358	342	117	120	53	233	319	246	20	94	224	275	257	211	364	532	116	207	85	254	204	277
pair763	ELECO.r07.1AG0022070	ELECO.r07.1BG0072210	764	393	798	156	440	173	2913	1441	104	77	842	476	2182	1168	3622	680	945	478	1479	538	2105	838
pair764	ELECO.r07.1AG0022080	ELECO.r07.1BG0072220	1189	1432	819	720	603	754	2349	3707	116	207	404	566	837	1321	3306	3405	730	1396	1906	2082	906	1305
pair765	ELECO.r07.1AG0022250	ELECO.r07.1BG0072410	1479	1558	3612	5673	1763	3820	3357	2753	445	894	720	642	2504	2611	5477	5198	1075	1870	1162	1492	756	1065
pair766	ELECO.r07.1AG0022310	ELECO.r07.1BG0072610	980	1261	1104	1155	912	1034	503	536	255	280	600	757	853	974	916	1349	532	562	756	974	425	476
pair767	ELECO.r07.1AG0022490	ELECO.r07.1BG0072520	1236	1128	926	1418	886	1402	1087	883	386	472	998	812	1142	901	866	956	506	537	734	810	521	390
pair768	ELECO.r07.1AG0022520	ELECO.r07.1BG0072470	864	1289	1117	1030	589	528	191	228	251	372	670	766	606	712	308	420	497	635	660	709	191	348
pair769	ELECO.r07.1AG0022530	ELECO.r07.1BG0072460	0	0	0	0	0	0	0	0	0	0	69	71	0	0	22	29	0	4	53	36	7	10
pair770	ELECO.r07.1AG0022550	ELECO.r07.1BG0072450	5	2	3	5	0	0	8	6	0	0	140	185	0	3	79	44	28	14	114	102	38	25
pair771	ELECO.r07.1AG0022570	ELECO.r07.1BG0072620	1058	1024	467	499	455	875	780	1083	207	236	1564	1433	660	728	1171	1561	448	526	1238	1704	1044	1242
pair772	ELECO.r07.1AG0022580	ELECO.r07.1BG0072630	24	24	94	30	41	35	46	229	8	10	40	0	138	58	57	16	8	6	73	9	18	23
pair773	ELECO.r07.1AG0022610	ELECO.r07.1BG0072640	410	544	167	386	193	276	223	189	79	82	511	571	259	427	441	608	248	302	236	358	306	341
pair774	ELECO.r07.1AG0022620	ELECO.r07.1BG0073460	1217	1280	847	941	850	874	1143	993	317	310	1022	1007	833	951	1286	1109	579	572	1104	874	601	568
pair775	ELECO.r07.1AG0022640	ELECO.r07.1BG0073440	378	431	461	455	348	541	655	770	189	266	301	258	425	455	520	673	271	340	379	421	230	238
pair776	ELECO.r07.1AG0022660	ELECO.r07.1BG0073410	809	422	2399	1740	2685	1374	1395	1605	721	357	91	149	329	426	709	1015	715	978	1288	1227	315	438
pair777	ELECO.r07.1AG0022690	ELECO.r07.1BG0073380	159	486	351	537	1010	1269	212	274	216	560	161	335	131	469	345	390	169	602	541	648	148	556
pair778	ELECO.r07.1AG0022720	ELECO.r07.1BG0073360	806	510	1198	1126	916	798	580	479	393	225	348	165	671	436	1056	747	587	321	766	575	354	273
pair779	ELECO.r07.1AG0022820	ELECO.r07.1BG0073250	946	294	7506	4241	8480	3926	18	14	5449	2494	862	219	398	150	1302	454	2572	1044	2640	1045	2552	834
pair780	ELECO.r07.1AG0022860	ELECO.r07.1BG0073220	401	381	224	275	109	236	148	116	129	102	201	118	274	278	251	282	194	190	173	175	139	139
pair781	ELECO.r07.1AG0022890	ELECO.r07.1BG0073180	504	368	3421	1573	1872	775	1290	546	729	300	425	111	1251	459	370	358	354	578	810	556	899	474
pair782	ELECO.r07.1AG0022900	ELECO.r07.1BG0073170	54	1042	1280	3131	564	2576	12428	16284	194	523	71	100	160	557	684	1989	1126	2397	1005	2081	1277	1535
pair783	ELECO.r07.1AG0022970	ELECO.r07.1BG0073080	911	756	247	83	207	120	140	152	17	12	162	148	568	345	427	146	111	85	462	259	82	45
pair784	ELECO.r07.1AG0022980	ELECO.r07.1BG0073070	364	512	136	132	66	45	322	403	53	43	473	656	278	418	366	482	171	321	140	196	222	417
pair785	ELECO.r07.1AG0023000	ELECO.r07.1BG0073060	450	339	490	627	651	465	360	354	88	103	393	300	441	341	713	666	248	186	701	650	346	223
pair786	ELECO.r07.1AG0023120	ELECO.r07.1BG0072980	1258	987	1855	1072	1023	557	2242	1451	420	291	1122	1235	1088	1084	2342	1617	913	929	1058	808	776	691
pair787	ELECO.r07.1AG0023130	ELECO.r07.1BG0072970	9	3	0	22	186	64	268	169	121	3	91	33	11	9	179	97	75	12	91	38	96	20
pair788	ELECO.r07.1AG0023140	ELECO.r07.1BG0072960	823	1112	2518	4499	2711	3964	2621	3946	746	837	462	492	1021	1333	1696	1401	973	1274	1337	1354	637	845
pair789	ELECO.r07.1AG0023170	ELECO.r07.1BG0072950	1471	258	72670	14447	17272	7361	574	2172	3067	478	3	66	1439	984	1817	517	1779	720	737	434	175	147
pair790	ELECO.r07.1AG0023180	ELECO.r07.1BG0072940	283	277	182	192	164	110	148	207	97	56	264	166	208	336	169	243	165	133	132	215	149	96
pair791	ELECO.r07.1AG0023190	ELECO.r07.1BG0072930	164	257	31	23	32	47	48	22	14	19	17	83	116	138	45	53	42	124	16	74	18	52
pair792	ELECO.r07.1AG0023370	ELECO.r07.1BG0073860	373	73	119	6	40	0	12	0	31	0	114	3	204	96	60	8	107	4	35	0	52	4
pair793	ELECO.r07.1AG0023380	ELECO.r07.1BG0073870	5900	3675	3	0	1037	415	85	110	361	202	15111	14060	7565	6761	913	937	1153	1056	2103	1219	3888	2809
pair794	ELECO.r07.1AG0023400	ELECO.r07.1BG0073890	2735	2822	1239	1601	1722	2383	2290	3761	574	634	3472	5260	1911	1912	2414	3242	1297	1332	2910	3740	1762	2883
pair795	ELECO.r07.1AG0023450	ELECO.r07.1BG0073960	1626	1368	894	491	460	324	2839	2467	250	139	165	97	1997	927	6682	5077	567	530	1509	776	592	458
pair796	ELECO.r07.1AG0023460	ELECO.r07.1BG0073970	12017	12494	3450	3847	97024	102069	49	30	177908	158222	21623	20044	1281	2167	8219	6648	116177	149730	97894	82271	86620	114312
pair797	ELECO.r07.1AG0023500	ELECO.r07.1BG0074020	734	831	727	1039	404	787	502	539	88	144	834	565	620	575	476	409	318	236	922	649	517	287
pair798	ELECO.r07.1AG0023510	ELECO.r07.1BG0074030	3287	3252	962	972	716	682	2534	2989	333	310	4000	3861	2499	2639	2479	2935	1689	1682	1223	1366	1870	1905
pair799	ELECO.r07.1AG0023630	ELECO.r07.1BG0074130	567	1107	656	644	189	390	222	640	168	92	36	477	629	937	327	663	356	471	306	875	184	587
pair800	ELECO.r07.1AG0023640	ELECO.r07.1BG0074140	228	226	14	107	0	15	343	224	0	0	125	37	376	619	166	124	34	16	124	43	53	19
pair801	ELECO.r07.1AG0023650	ELECO.r07.1BG0074150	159	128	476	400	427	383	359	249	43	64	58	32	140	131	395	307	149	108	388	261	153	103
pair802	ELECO.r07.1AG0023680	ELECO.r07.1BG0074180	96	72	0	0	0	0	45	39	0	0	669	803	42	36	37	32	51	47	34	21	113	107
pair803	ELECO.r07.1AG0023700	ELECO.r07.1BG0074200	66	96	9	8	7	20	0	0	12	11	33	40	196	106	25	10	18	39	36	0	24	29
pair804	ELECO.r07.1AG0023740	ELECO.r07.1BG0074220	462	357	436	360	572	421	510	508	159	163	265	233	533	351	636	536	400	304	536	331	339	306
pair805	ELECO.r07.1AG0023760	ELECO.r07.1BG0074230	231	679	103	380	85	229	216	739	48	169	276	702	289	804	244	740	460	920	160	243	284	713
pair806	ELECO.r07.1AG0023800	ELECO.r07.1BG0074270	0	0	0	0	0	1	58	138	0	0	0	0	0	0	0	0	0	0	0	0	0	0
pair807	ELECO.r07.1AG0023830	ELECO.r07.1BG0074300	13	6	0	45	0	16	245	137	0	30	3	0	3	0	6	22	5	41	0	3	0	9
pair808	ELECO.r07.1AG0023840	ELECO.r07.1BG0074310	760	101	757	156	692	23	912	26	240	14	369	30	455	156	908	52	476	65	635	39	353	19
pair809	ELECO.r07.1AG0023900	ELECO.r07.1BG0074360	1291	1317	2172	2521	978	1142	1760	2062	409	400	1067	785	1184	1156	2007	2227	1190	1202	1107	1260	578	567
pair810	ELECO.r07.1AG0023920	ELECO.r07.1BG0074390	1168	1524	315	86	263	377	463	369	145	203	7882	7806	1653	1504	638	516	907	1010	2793	2803	3910	3751
pair811	ELECO.r07.1AG0023940	ELECO.r07.1BG0074700	3	0	0	3	8	0	147	239	0	3	0	0	6	6	8	8	4	4	0	0	13	6
pair812	ELECO.r07.1AG0024050	ELECO.r07.1BG0074750	33	30	14	0	0	0	5287	4649	6	15	0	0	224	355	105	53	52	39	17	0	0	9
pair813	ELECO.r07.1AG0024080	ELECO.r07.1BG0074720	392	601	521	372	187	230	335	412	74	114	153	268	432	380	399	523	201	270	204	270	155	208
pair814	ELECO.r07.1AG0024090	ELECO.r07.1BG0074800	596	341	227	161	276	201	617	425	96	73	517	319	407	350	735	499	304	207	490	394	289	274
pair815	ELECO.r07.1AG0024120	ELECO.r07.1BG0074830	1988	665	857	302	706	86	1610	195	338	67	1529	35	2404	731	1618	220	1165	383	1646	182	1088	129
pair816	ELECO.r07.1AG0024140	ELECO.r07.1BG0074860	78	159	215	646	149	398	86	357	13	118	9	94	69	209	161	511	60	195	153	298	15	125
pair817	ELECO.r07.1AG0024240	ELECO.r07.1BG0074940	790	769	1247	1816	1475	2267	2128	2725	395	322	1390	1360	680	577	2048	2715	519	572	2018	2855	810	812
pair818	ELECO.r07.1AG0024260	ELECO.r07.1BG0074960	349	663	241	164	49	23	2247	2526	5	0	14	0	212	219	342	201	14	8	48	61	0	0
pair819	ELECO.r07.1AG0024280	ELECO.r07.1BG0074970	1098	1421	3135	4231	2170	2697	4045	4842	753	1245	584	1117	977	1504	3182	4346	858	1420	1889	2333	509	889
pair820	ELECO.r07.1AG0024390	ELECO.r07.1BG0075000	583	493	363	1264	999	1830	717	816	311	703	242	111	180	308	572	757	406	821	700	543	297	396
pair821	ELECO.r07.1AG0024400	ELECO.r07.1BG0074990	144	253	144	680	138	567	200	327	53	216	82	177	146	242	273	323	119	181	318	558	90	255
pair822	ELECO.r07.1AG0024440	ELECO.r07.1BG0075080	1034	199	939	285	1082	366	667	294	413	125	772	169	805	282	1329	228	600	108	987	223	605	139
pair823	ELECO.r07.1AG0024450	ELECO.r07.1BG0075090	132	193	266	245	492	434	158	103	252	169	81	87	145	179	120	138	175	300	371	316	172	204
pair824	ELECO.r07.1AG0024470	ELECO.r07.1BG0075110	967	1199	1565	1467	782	808	1563	1194	399	371	2065	1794	832	1007	1884	1854	708	924	917	950	761	678
pair825	ELECO.r07.1AG0024510	ELECO.r07.1BG0075130	531	669	266	410	79	242	495	654	64	157	183	184	502	645	417	692	205	367	366	335	257	258
pair826	ELECO.r07.1AG0024520	ELECO.r07.1BG0075140	792	1293	961	868	1464	1422	897	1607	467	465	1774	2554	705	1351	2180	1970	563	1111	2953	3074	930	1542
pair827	ELECO.r07.1AG0024530	ELECO.r07.1BG0075150	574	613	698	351	1802	942	1849	1330	234	216	2806	2321	671	569	3043	1793	810	783	4671	3005	2271	1459
pair828	ELECO.r07.1AG0024560	ELECO.r07.1BG0075180	9	8	5	3	17	35	127	228	6	0	200	214	20	52	79	83	46	42	20	11	58	87
pair829	ELECO.r07.1AG0024570	ELECO.r07.1BG0075190	1928	2258	1790	1492	727	1116	1958	2041	418	473	807	1039	2498	2119	2141	2196	1591	1250	1264	1745	741	757
pair830	ELECO.r07.1AG0024580	ELECO.r07.1BG0075200	630	834	35	49	219	195	75	47	26	27	1053	1375	859	739	464	440	279	184	1958	1509	976	957
pair831	ELECO.r07.1AG0024600	ELECO.r07.1BG0075220	501	368	104	38	86	43	206	233	96	43	595	1249	425	181	225	234	294	190	96	105	210	292
pair832	ELECO.r07.1AG0024700	ELECO.r07.1BG0075320	518	458	347	564	318	634	408	495	192	263	183	215	468	351	530	661	264	253	193	402	179	157
pair833	ELECO.r07.1AG0024740	ELECO.r07.1BG0075370	63	206	400	955	106	249	285	238	25	138	106	59	70	171	491	455	34	120	339	365	56	136
pair834	ELECO.r07.1AG0024760	ELECO.r07.1BG0075390	677	422	1209	755	699	465	498	391	486	393	533	557	439	308	673	596	1384	1184	515	447	835	781
pair835	ELECO.r07.1AG0024780	ELECO.r07.1BG0075420	618	855	6278	6707	2244	2906	515	484	1095	1198	420	412	598	661	1960	2367	1122	1238	1017	1424	543	629
pair836	ELECO.r07.1AG0024790	ELECO.r07.1BG0075430	358	729	157	80	275	151	57	101	122	104	1588	1319	639	714	641	328	285	523	1860	1148	749	1108
pair837	ELECO.r07.1AG0024830	ELECO.r07.1BG0075450	614	573	411	495	275	215	336	361	182	125	367	262	665	730	467	455	441	416	261	226	264	244
pair838	ELECO.r07.1AG0024840	ELECO.r07.1BG0075470	153	92	67	22	107	83	200	161	46	45	123	123	135	70	273	153	196	123	172	153	154	116
pair839	ELECO.r07.1AG0024850	ELECO.r07.1BG0075480	77	43	118	140	607	804	35	14	269	408	54	10	22	24	56	72	1307	789	474	150	662	451
pair840	ELECO.r07.1AG0024860	ELECO.r07.1BG0075490	316	386	179	195	150	94	391	371	60	28	217	285	236	225	443	389	155	146	341	256	165	128
pair841	ELECO.r07.1AG0024870	ELECO.r07.1BG0075510	9	569	12	389	46	157	0	3	0	240	0	48	15	528	0	163	18	755	9	133	0	451
pair842	ELECO.r07.1AG0025020	ELECO.r07.1BG0075570	730	355	915	680	490	232	3389	1452	195	114	106	154	1633	884	1413	981	441	332	271	161	411	256
pair843	ELECO.r07.1AG0025030	ELECO.r07.1BG0075580	1514	1244	2380	2340	1687	1669	980	1113	345	284	1400	969	1344	1303	2324	2282	581	497	2025	1762	572	428
pair844	ELECO.r07.1AG0025050	ELECO.r07.1BG0075600	30	30	326	111	176	69	636	689	66	9	11	148	14	48	57	337	171	84	41	138	69	70
pair845	ELECO.r07.1AG0025070	ELECO.r07.1BG0075620	2987	2512	1661	1389	7158	9129	1884	801	1562	1487	591	687	2581	2377	1645	1414	3232	3167	2428	2644	1246	934
pair846	ELECO.r07.1AG0025100	ELECO.r07.1BG0075640	367	314	464	400	4396	2714	422	457	572	411	598	515	200	216	457	456	644	570	2650	1727	945	704
pair847	ELECO.r07.1AG0025110	ELECO.r07.1BG0075650	1860	1962	849	1508	860	1221	7036	8797	574	639	1159	1467	1489	1692	2966	5358	1635	1489	1276	2198	1398	1509
pair848	ELECO.r07.1AG0025120	ELECO.r07.1BG0075660	1429	583	730	636	699	529	1743	892	220	143	560	365	582	306	2876	1468	628	320	1533	851	429	261
pair849	ELECO.r07.1AG0025130	ELECO.r07.1BG0075680	3	0	0	0	0	0	0	0	0	0	113	168	3	0	0	0	21	19	0	0	3	3
pair850	ELECO.r07.1AG0025140	ELECO.r07.1BG0075690	914	788	246	142	19	23	2304	2349	35	6	97	100	4101	2951	698	552	129	46	112	112	65	35
pair851	ELECO.r07.1AG0025210	ELECO.r07.1BG0075730	0	0	0	0	0	0	0	0	0	0	0	0	703	1455	0	0	0	0	0	0	0	0
pair852	ELECO.r07.1AG0025220	ELECO.r07.1BG0075740	49	151	9	25	9	7	72	67	0	3	178	278	27	121	4	90	11	33	8	45	27	40
pair853	ELECO.r07.1AG0025230	ELECO.r07.1BG0075760	1197	1694	1547	1455	1121	1421	4523	6880	259	378	854	931	1044	1665	2350	2538	876	1053	1488	1868	681	875
pair854	ELECO.r07.1AG0025240	ELECO.r07.1BG0075770	28	43	3	0	0	5	15	111	0	6	8	0	22	21	6	24	2	3	0	16	40	25
pair855	ELECO.r07.1AG0025250	ELECO.r07.1BG0075800	3743	5189	5291	7072	1843	2774	4644	7546	1157	1395	2073	2213	3890	4862	5200	7726	2454	3168	2361	3848	2570	2776
pair856	ELECO.r07.1AG0025260	ELECO.r07.1BG0075810	83	47	36	17	75	31	3305	3150	0	25	10	0	98	53	109	192	25	87	95	93	18	80
pair857	ELECO.r07.1AG0025270	ELECO.r07.1BG0075820	736	537	778	273	852	438	128	222	139	103	687	530	931	546	793	555	200	189	1472	945	334	283
pair858	ELECO.r07.1AG0025280	ELECO.r07.1BG0075830	29	18	382	123	79	81	120	29	12	0	7	7	8	27	136	204	36	30	61	83	19	31
pair859	ELECO.r07.1AG0025290	ELECO.r07.1BG0075840	61	113	7	29	2	3	10	18	0	4	562	250	3	25	24	26	55	11	146	39	301	147
pair860	ELECO.r07.1AG0025310	ELECO.r07.1BG0075860	1507	2383	1278	1097	952	1264	894	1022	760	1067	1434	2147	1044	1733	935	1161	877	1585	823	902	805	1401
pair861	ELECO.r07.1AG0025340	ELECO.r07.1BG0075880	579	539	692	828	430	412	6132	3986	125	151	72	49	1056	796	5041	3031	253	222	1691	1047	152	54
pair862	ELECO.r07.1AG0025370	ELECO.r07.1BG0075900	952	870	6122	4367	4626	2939	2966	4368	1625	1092	313	160	1698	1220	2550	1558	1611	995	1827	472	514	204
pair863	ELECO.r07.1AG0025380	ELECO.r07.1BG0075910	432	34	3074	126	1199	19	294	2106	760	37	45	0	391	252	507	164	516	58	122	4	102	30
pair864	ELECO.r07.1AG0025390	ELECO.r07.1BG0075920	252	177	4011	1794	1727	1111	2150	3823	659	384	8	64	676	472	637	291	695	660	419	316	223	173
pair865	ELECO.r07.1AG0025420	ELECO.r07.1BG0075950	3	21	0	8	0	6	551	651	0	0	0	5	11	30	0	16	3	13	0	0	0	3
pair866	ELECO.r07.1AG0025450	ELECO.r07.1BG0075970	1738	1876	8732	5273	3379	1632	10802	13493	753	701	140	290	3232	3334	25450	17796	2025	2149	8352	5684	250	460
pair867	ELECO.r07.1AG0025490	ELECO.r07.1BG0075990	304	203	300	624	96	131	564	390	57	42	80	0	443	443	654	1335	179	172	97	131	91	55
pair868	ELECO.r07.1AG0025520	ELECO.r07.1BG0076020	14	8	59	11	0	0	17274	15036	0	0	0	0	39	76	6	0	0	0	3	0	0	0
pair869	ELECO.r07.1AG0025530	ELECO.r07.1BG0076030	1010	1109	4977	3640	2011	1506	1944	3838	842	719	175	168	918	1224	2496	3818	935	837	1277	1683	380	323
pair870	ELECO.r07.1AG0025580	ELECO.r07.1BG0076060	1631	1090	376	92	471	306	1370	811	100	69	1154	896	2194	1344	1934	835	553	468	1715	649	929	599
pair871	ELECO.r07.1AG0025600	ELECO.r07.1BG0076080	33	15	0	0	0	0	6	22	0	0	24	4	51	40	16	13	3	0	13	2	1	3
pair872	ELECO.r07.1AG0025620	ELECO.r07.1BG0076100	937	92	907	486	962	379	15207	8904	333	95	1322	41	893	124	2101	321	631	152	2378	344	858	142
pair873	ELECO.r07.1AG0025640	ELECO.r07.1BG0076120	167	267	565	476	185	154	0	0	228	278	2721	1684	108	279	263	268	528	465	852	485	1190	1138
pair874	ELECO.r07.1AG0025650	ELECO.r07.1BG0076130	0	5	0	0	8	0	71	0	0	0	123	211	0	8	11	19	32	34	49	77	38	53
pair875	ELECO.r07.1AG0025670	ELECO.r07.1BG0076140	640	735	6	31	166	311	79	102	3	16	864	896	594	458	488	644	169	176	1462	2548	465	668
pair876	ELECO.r07.1AG0025700	ELECO.r07.1BG0076150	0	28	0	141	0	10	0	1612	0	0	16	18	12	86	22	249	0	126	11	122	16	43
pair877	ELECO.r07.1AG0025730	ELECO.r07.1BG0076170	772	957	1542	3514	8294	11176	177	215	3717	6226	1627	1856	178	285	243	449	2053	2733	3895	4005	4181	4827
pair878	ELECO.r07.1AG0025760	ELECO.r07.1BG0076200	857	854	325	449	417	483	738	1010	152	131	859	755	657	629	992	981	603	754	516	744	477	613
pair879	ELECO.r07.1AG0025770	ELECO.r07.1BG0076220	100	342	87	207	119	148	34	122	15	28	16	100	138	377	171	258	4	48	137	140	8	45
pair880	ELECO.r07.1AG0025780	ELECO.r07.1BG0076230	18817	17641	109	720	82	186	7	227	30	92	40	64	831	1110	154	455	4	119	81	217	0	100
pair881	ELECO.r07.1AG0025790	ELECO.r07.1BG0076240	2985	726	314	158	203	112	1751	763	40	30	1554	844	982	634	2768	1192	394	280	854	486	556	302
pair882	ELECO.r07.1AG0025810	ELECO.r07.1BG0076270	0	0	8	0	0	0	11	0	0	0	25	0	0	0	9	15	0	0	71	59	0	0
pair883	ELECO.r07.1AG0025820	ELECO.r07.1BG0076280	0	0	152	52	51	13	0	0	30	4	0	0	0	2	4	0	26	0	26	12	0	0
pair884	ELECO.r07.1AG0025830	ELECO.r07.1BG0076290	204	192	10148	7504	3386	2180	314	112	2518	2244	30	45	56	44	1319	1458	2336	2261	1034	620	77	88
pair885	ELECO.r07.1AG0025860	ELECO.r07.1BG0076320	909	166	28	24	134	161	873	1029	13	10	51	114	89	35	610	299	267	224	305	194	151	130
pair886	ELECO.r07.1AG0025880	ELECO.r07.1BG0076340	214	282	782	1558	691	1512	206	338	322	587	60	113	155	165	379	735	325	524	341	812	164	361
pair887	ELECO.r07.1AG0025890	ELECO.r07.1BG0076350	238	148	0	0	0	0	0	16	0	0	14	0	52	29	76	7	0	3	216	20	7	0
pair888	ELECO.r07.1AG0025930	ELECO.r07.1BG0076390	1820	978	7935	2083	3613	2231	466	1249	905	235	640	589	724	476	777	735	835	523	1349	1130	931	685
pair889	ELECO.r07.1AG0025940	ELECO.r07.1BG0076400	364	579	0	0	0	0	0	0	0	5	0	0	33	11	0	6	0	12	0	13	0	24
pair890	ELECO.r07.1AG0025960	ELECO.r07.1BG0076410	207	259	1187	1215	205	55	4050	3101	172	187	220	230	1113	1232	2199	1549	632	785	3133	1391	1250	1589
pair891	ELECO.r07.1AG0025990	ELECO.r07.1BG0076440	23962	27769	258386	297663	339341	435323	11118	13767	195129	223143	1283	1155	2160	2250	11014	11582	35322	32782	49392	65053	25747	25655
pair892	ELECO.r07.1AG0026000	ELECO.r07.1BG0076450	535	356	166	0	87	60	449	114	34	0	47	6	167	54	49	0	30	8	60	0	6	0
pair893	ELECO.r07.1AG0026040	ELECO.r07.1BG0076480	254	290	993	652	877	949	60	74	389	467	108	86	154	248	180	179	291	385	341	279	140	258
pair894	ELECO.r07.1AG0026060	ELECO.r07.1BG0076500	514	649	1218	1144	715	1336	494	796	352	380	179	322	570	454	574	892	616	375	490	515	177	317
pair895	ELECO.r07.1AG0026070	ELECO.r07.1BG0076510	766	773	933	1220	569	702	473	399	239	361	733	574	748	658	705	700	471	588	542	627	453	316
pair896	ELECO.r07.1AG0026080	ELECO.r07.1BG0076520	63	43	174	236	224	296	289	371	60	81	14	18	121	98	207	235	118	78	24	41	23	25
pair897	ELECO.r07.1AG0026090	ELECO.r07.1BG0076530	52	79	1710	1613	263	701	308	297	112	148	30	36	885	658	268	193	92	173	93	66	30	26
pair898	ELECO.r07.1AG0026100	ELECO.r07.1BG0076540	5	27	3	2	0	34	0	7	2	3	59	201	3	44	5	31	5	20	0	37	6	43
pair899	ELECO.r07.1AG0026110	ELECO.r07.1BG0076560	349	176	91	34	113	50	295	116	16	0	381	483	387	174	289	127	143	83	151	42	185	94
pair900	ELECO.r07.1AG0026120	ELECO.r07.1BG0076570	626	922	16	95	39	102	6	14	17	24	529	470	262	338	100	105	162	109	313	256	605	430
pair901	ELECO.r07.1AG0026140	ELECO.r07.1BG0076590	0	11	0	0	0	0	0	3	0	0	24	23	86	83	0	8	6	0	0	0	9	0
pair902	ELECO.r07.1AG0026150	ELECO.r07.1BG0076600	202	284	33	35	18	28	22	0	8	0	103	87	99	67	151	161	43	34	214	85	84	25
pair903	ELECO.r07.1AG0026170	ELECO.r07.1BG0076620	5	19	0	15	11	3	418	164	3	5	0	0	19	18	96	26	7	26	47	4	12	8
pair904	ELECO.r07.1AG0026180	ELECO.r07.1BG0076630	0	0	0	0	0	0	0	0	0	0	2	0	152	114	0	0	0	0	2	0	0	0
pair905	ELECO.r07.1AG0026190	ELECO.r07.1BG0076640	174	216	5	3	22	21	7	0	3	8	34	69	8	0	36	40	9	15	10	27	29	22
pair906	ELECO.r07.1AG0026230	ELECO.r07.1BG0076700	8	3	6	27	5	8	27	69	0	0	38	27	1458	927	6	59	6	12	15	14	0	4
pair907	ELECO.r07.1AG0026240	ELECO.r07.1BG0076710	37	896	0	16	0	211	91	861	0	47	40	2092	24	760	21	159	3	334	120	2833	40	1612
pair908	ELECO.r07.1AG0026250	ELECO.r07.1BG0076720	130	21	105	18	14	0	534	260	34	15	14	6	246	84	115	26	105	25	10	19	72	28
pair909	ELECO.r07.1AG0026260	ELECO.r07.1BG0076730	0	3	12	14	0	0	8007	3503	0	0	0	3	10	8	35	52	5	0	23	18	0	6
pair910	ELECO.r07.1AG0026290	ELECO.r07.1BG0076750	18569	14423	118191	163458	148548	169415	575	825	75932	85577	7567	6111	2240	1863	11756	12253	59210	52946	48483	47222	27792	22102
pair911	ELECO.r07.1AG0026300	ELECO.r07.1BG0076760	54	18	172	76	46	76	3	48	40	26	68	58	93	151	0	32	54	91	111	104	64	39
pair912	ELECO.r07.1AG0026340	ELECO.r07.1BG0076770	299	337	263	256	444	873	1441	1381	134	263	120	98	1156	813	143	405	2079	2437	228	358	1193	1361
pair913	ELECO.r07.1AG0026510	ELECO.r07.1BG0076790	740	1567	16	54	11	26	46	122	6	20	612	585	1756	2980	77	1270	30	132	172	354	32	178
pair914	ELECO.r07.1AG0026540	ELECO.r07.1BG0076820	964	1239	971	1054	1127	1886	4394	5384	199	336	439	616	1617	1911	2762	2907	1277	1304	1381	1821	716	885
pair915	ELECO.r07.1AG0026570	ELECO.r07.1BG0076860	310	267	1098	1047	438	387	11228	1932	128	63	116	39	923	236	1731	1205	365	346	447	429	46	47
pair916	ELECO.r07.1AG0026580	ELECO.r07.1BG0076870	5439	4989	15071	9630	6079	4474	17463	2598	2039	1514	4438	3268	6582	4450	9189	6544	3475	1829	5690	4564	1718	1291
pair917	ELECO.r07.1AG0026590	ELECO.r07.1BG0076880	482	610	1143	1456	799	1009	976	860	232	261	243	308	526	664	1017	1330	368	334	579	656	244	227
pair918	ELECO.r07.1AG0026620	ELECO.r07.1BG0076910	2284	1813	840	681	1485	927	1433	929	333	340	3637	2923	1649	1451	2202	1666	950	706	3279	2763	1982	1607
pair919	ELECO.r07.1AG0026630	ELECO.r07.1BG0076920	470	1551	664	3404	1476	4976	716	610	356	1494	328	1378	193	829	1019	3745	665	1990	1791	4992	571	1969
pair920	ELECO.r07.1AG0026640	ELECO.r07.1BG0076930	3001	2057	3879	2911	5963	2366	2688	2102	728	419	453	347	2487	1903	6580	3951	2095	942	3902	1920	1202	653
pair921	ELECO.r07.1AG0026730	ELECO.r07.1BG0076990	32	36	11	3	8	0	49	28	3	0	176	183	20	11	108	72	28	32	236	241	113	82
pair922	ELECO.r07.1AG0026740	ELECO.r07.1BG0077000	40	136	8	10	339	5	66	35	54	3	145	162	50	197	70	72	140	16	94	107	162	46
pair923	ELECO.r07.1AG0026750	ELECO.r07.1BG0077010	27	39	0	15	47	147	0	0	44	102	730	797	260	291	0	23	43	101	275	630	194	328
pair924	ELECO.r07.1AG0026780	ELECO.r07.1BG0077030	371	271	0	0	6	14	5	2	0	0	125	109	455	469	40	42	24	22	103	141	66	74
pair925	ELECO.r07.1AG0026790	ELECO.r07.1BG0077040	583	494	0	0	0	0	0	0	0	0	1431	1454	53	46	62	65	55	157	853	726	701	744
pair926	ELECO.r07.1AG0026800	ELECO.r07.1BG0077050	3170	3498	15	6	654	177	36	32	173	162	4117	5631	429	3004	365	226	1017	1419	4740	3063	4309	5685
pair927	ELECO.r07.1AG0026810	ELECO.r07.1BG0077060	4256	5912	4087	4597	3205	4831	9153	10210	750	1620	4880	7796	4881	6293	5927	6197	3172	6205	4200	6185	2947	5886
pair928	ELECO.r07.1AG0026830	ELECO.r07.1BG0077080	7368	4644	121	562	2815	3478	2598	7075	389	582	12782	8337	6717	7368	3827	7705	1806	2001	6255	8940	6575	6607
pair929	ELECO.r07.1AG0026960	ELECO.r07.1BG0077200	46	27	6	0	10	5	0	0	0	2	3	0	3200	3626	1	2	13	25	6	1	0	6
pair930	ELECO.r07.1AG0027010	ELECO.r07.1BG0077260	441	455	1208	1211	652	548	663	441	602	434	141	149	767	551	2657	1090	986	564	320	373	1531	420
pair931	ELECO.r07.1AG0027080	ELECO.r07.1BG0077300	574	124	355	215	242	98	279	128	62	15	121	60	1028	291	354	217	28	17	223	96	0	7
pair932	ELECO.r07.1AG0027140	ELECO.r07.1BG0077360	524	418	908	589	102	57	85	36	109	161	0	2	707	508	606	621	174	168	35	21	78	47
pair933	ELECO.r07.1AG0027150	ELECO.r07.1BG0077370	893	1225	12743	20317	3338	5535	3884	3092	1115	1923	432	785	794	1401	4054	8479	1759	3005	1075	2098	456	734
pair934	ELECO.r07.1AG0027170	ELECO.r07.1BG0077400	543	360	0	0	0	0	79	4	0	0	3	0	0	4	0	0	0	0	0	3	0	7
pair935	ELECO.r07.1AG0027220	ELECO.r07.1BG0077420	4193	3900	9968	11258	2397	2924	6087	3817	2077	1857	2392	1542	2606	2105	9474	7357	2442	1669	2419	2330	1834	1064
pair936	ELECO.r07.1AG0027230	ELECO.r07.1BG0077430	62	69	63	133	100	205	24	14	8	19	0	51	1029	756	65	104	16	17	89	153	16	48
pair937	ELECO.r07.1AG0027240	ELECO.r07.1BG0077440	684	753	4	12	72	53	69	21	0	13	516	661	1087	1062	267	203	74	110	304	481	245	208
pair938	ELECO.r07.1AG0027260	ELECO.r07.1BG0077450	339	214	283	416	686	861	1039	1484	66	94	103	177	288	198	307	732	127	144	697	1494	54	84
pair939	ELECO.r07.1AG0027280	ELECO.r07.1BG0077460	3233	2330	4914	4090	7745	5885	3769	3050	1741	1316	3665	2647	2617	2168	5746	4802	2566	1863	8310	6905	3631	2456
pair940	ELECO.r07.1AG0027290	ELECO.r07.1BG0077470	243	242	509	249	310	290	185	240	179	186	356	471	397	369	329	303	321	332	332	242	275	357
pair941	ELECO.r07.1AG0027310	ELECO.r07.1BG0077490	84	72	148	43	211	65	218	58	30	20	133	90	200	185	24	26	37	27	338	126	18	18
pair942	ELECO.r07.1AG0027350	ELECO.r07.1BG0077530	193	342	902	486	469	982	565	1800	84	61	10	1	614	1286	847	846	155	334	127	138	25	71
pair943	ELECO.r07.1AG0027360	ELECO.r07.1BG0077540	803	1285	472	854	541	937	5395	7198	117	151	766	1039	1157	1597	803	1340	469	770	1056	1226	696	1123
pair944	ELECO.r07.1AG0027400	ELECO.r07.1BG0077590	372	284	11	0	8	33	5	18	3	3	400	183	53	180	86	65	97	56	67	68	109	115
pair945	ELECO.r07.1AG0027440	ELECO.r07.1BG0077630	948	283	772	264	779	170	297	143	483	104	681	330	591	264	526	318	956	209	511	177	654	119
pair946	ELECO.r07.1AG0027450	ELECO.r07.1BG0077640	204	281	73	68	21	36	192	384	0	15	158	190	109	215	246	207	99	143	93	131	58	72
pair947	ELECO.r07.1AG0027460	ELECO.r07.1BG0077650	598	308	977	822	253	252	1163	1070	252	201	117	180	660	440	938	786	534	353	443	439	170	151
pair948	ELECO.r07.1AG0027510	ELECO.r07.1BG0077680	1308	1272	2826	1994	14051	10501	150	123	6241	4489	4237	3207	272	279	770	581	3970	3132	8093	5239	8176	5969
pair949	ELECO.r07.1AG0027530	ELECO.r07.1BG0077700	2669	1576	13517	14213	10994	14725	2556	2233	4906	4300	955	1087	1843	1019	6044	4177	3343	2510	3501	4106	1785	1619
pair950	ELECO.r07.1AG0027540	ELECO.r07.1BG0077710	348	460	642	697	936	1813	610	759	371	603	161	310	188	237	723	787	398	576	1202	2157	442	594
pair951	ELECO.r07.1AG0027550	ELECO.r07.1BG0077720	0	0	0	0	0	0	9	0	0	0	107	187	22	36	8	17	0	14	5	2	14	9
pair952	ELECO.r07.1AG0027580	ELECO.r07.1BG0077740	14	57	1080	742	456	235	15	0	383	225	25	0	161	101	146	91	552	396	584	250	37	25
pair953	ELECO.r07.1AG0027590	ELECO.r07.1BG0077760	197	254	71	0	75	24	8	5	16	45	1796	2221	181	240	211	176	490	363	526	580	1052	1219
pair954	ELECO.r07.1AG0027620	ELECO.r07.1BG0077800	38	116	140	57	221	309	128	182	51	46	72	28	52	114	95	287	32	42	111	173	39	34
pair955	ELECO.r07.1AG0027630	ELECO.r07.1BG0077810	1888	1627	2514	1744	1505	1456	2339	1692	861	860	2484	2224	2194	1864	2017	1597	1699	1636	1290	1351	1272	960
pair956	ELECO.r07.1AG0027640	ELECO.r07.1BG0077820	287	181	1125	1455	855	1031	70	129	546	583	134	62	205	197	244	307	330	230	467	451	207	152
pair957	ELECO.r07.1AG0027660	ELECO.r07.1BG0077840	107	185	8	3	51	26	409	768	0	0	218	210	90	165	166	169	54	55	357	367	165	105
pair958	ELECO.r07.1AG0027710	ELECO.r07.1BG0077880	503	261	2083	2339	853	718	1550	1713	234	173	141	95	590	364	1673	1445	452	361	837	738	279	179
pair959	ELECO.r07.1AG0027740	ELECO.r07.1BG0077910	551	602	187	279	378	565	662	768	207	284	265	408	266	355	132	321	431	410	293	485	359	473
pair960	ELECO.r07.1AG0027750	ELECO.r07.1BG0077920	1337	994	767	455	791	526	1190	1856	199	76	278	245	2387	1775	1220	643	503	287	1052	667	474	305
pair961	ELECO.r07.1AG0027760	ELECO.r07.1BG0077930	45	151	70	90	153	137	99	127	36	73	85	185	91	152	32	155	10	52	124	503	53	100
pair962	ELECO.r07.1AG0027770	ELECO.r07.1BG0077940	38	75	60	76	8	30	2571	1262	0	20	10	18	36	127	731	1022	32	96	323	1343	92	357
pair963	ELECO.r07.1AG0027780	ELECO.r07.1BG0077950	130	189	452	1060	260	418	409	374	83	163	115	135	148	159	520	502	189	218	281	345	84	105
pair964	ELECO.r07.1AG0027790	ELECO.r07.1BG0077960	427	455	1269	854	438	351	81	126	278	84	106	74	159	225	249	303	279	166	340	244	75	90
pair965	ELECO.r07.1AG0027800	ELECO.r07.1BG0077970	159	142	278	206	174	157	211	258	61	50	78	136	182	150	357	275	149	80	200	229	96	113
pair966	ELECO.r07.1AG0027810	ELECO.r07.1BG0077990	311	248	373	278	124	77	174	124	39	26	156	45	467	344	224	100	332	235	110	66	99	24
pair967	ELECO.r07.1AG0027820	ELECO.r07.1BG0078000	578	451	6194	6926	2693	2915	106	22	2990	2882	156	59	436	401	577	416	983	1088	365	424	371	328
pair968	ELECO.r07.1AG0027830	ELECO.r07.1BG0078010	0	0	0	0	0	0	14	14	0	4	187	224	3	0	117	184	29	27	163	133	119	75
pair969	ELECO.r07.1AG0027850	ELECO.r07.1BG0078020	1030	2545	1366	2952	2667	5644	2660	4549	421	829	1753	4375	490	1397	2661	4816	454	1188	2719	5469	790	1950
pair970	ELECO.r07.1AG0027870	ELECO.r07.1BG0078040	2483	2280	1120	1369	1723	2401	1860	2346	873	761	3992	3840	1673	1501	2280	2776	1031	1081	1943	1926	2395	2075
pair971	ELECO.r07.1AG0027880	ELECO.r07.1BG0078050	280	193	553	257	319	131	538	258	186	81	172	212	283	149	552	286	275	165	290	149	287	118
pair972	ELECO.r07.1AG0027890	ELECO.r07.1BG0078060	201	380	0	7	12	52	2260	4164	0	14	251	210	219	380	69	77	61	33	151	78	105	129
pair973	ELECO.r07.1AG0027900	ELECO.r07.1BG0078070	28	162	0	38	0	48	6	32	6	143	832	1748	94	453	3	24	58	288	303	254	327	1226
pair974	ELECO.r07.1AG0027910	ELECO.r07.1BG0078080	65	22	0	0	0	0	0	0	0	0	27	8	231	231	0	0	0	0	0	0	0	0
pair975	ELECO.r07.1AG0027920	ELECO.r07.1BG0078090	1162	544	1105	1226	130	496	10817	7704	156	213	143	101	2014	793	11982	5835	642	618	4046	3367	896	562
pair976	ELECO.r07.1AG0027930	ELECO.r07.1BG0078100	1079	1022	1258	828	1361	1226	3103	1093	463	348	512	399	1073	838	3682	1055	708	592	1646	919	467	355
pair977	ELECO.r07.1AG0027950	ELECO.r07.1BG0078130	558	244	2330	662	502	309	9727	4323	450	191	263	237	1022	568	3335	653	757	204	2040	564	980	336
pair978	ELECO.r07.1AG0027960	ELECO.r07.1BG0078140	3671	1800	194	47	1613	966	1366	1083	286	96	20684	22089	1132	884	1878	1088	1853	1470	9194	9526	10320	8663
pair979	ELECO.r07.1AG0027990	ELECO.r07.1BG0078170	581	1531	682	1937	549	1550	711	1572	145	551	518	1041	499	1389	883	1780	463	1051	565	1415	335	791
pair980	ELECO.r07.1AG0028060	ELECO.r07.1BG0078280	384	964	12	50	42	148	79	101	54	78	1315	1465	534	585	347	590	296	151	306	458	430	249
pair981	ELECO.r07.1AG0028080	ELECO.r07.1BG0078300	242	202	26	17	41	41	286	246	25	8	875	418	251	178	761	609	242	234	760	556	379	270
pair982	ELECO.r07.1AG0028110	ELECO.r07.1BG0078330	1170	889	1257	893	638	561	1343	1061	304	176	674	669	869	682	1363	1130	746	756	698	448	403	332
pair983	ELECO.r07.1AG0028170	ELECO.r07.1BG0078360	1281	938	4005	2751	1751	1300	8484	6931	1065	528	610	743	1835	1597	10627	9661	1344	1020	4135	3533	1166	1179
pair984	ELECO.r07.1AG0028200	ELECO.r07.1BG0078380	408	410	541	590	294	321	742	614	153	169	312	252	568	606	627	807	360	301	358	255	202	182
pair985	ELECO.r07.1AG0028210	ELECO.r07.1BG0078390	386	525	318	398	147	111	350	1479	106	79	406	454	420	402	542	884	485	507	303	268	441	325
pair986	ELECO.r07.1AG0028220	ELECO.r07.1BG0078400	103	87	0	0	0	0	0	0	0	0	0	0	0	0	0	0	0	0	0	0	0	0
pair987	ELECO.r07.1AG0028230	ELECO.r07.1BG0078410	725	1007	661	4061	763	3940	795	1609	257	648	328	634	764	1012	1209	2184	534	596	1336	2723	569	616
pair988	ELECO.r07.1AG0028250	ELECO.r07.1BG0078420	2068	2742	2398	2751	1985	2301	3359	3060	852	1042	2798	3092	1582	2020	3011	2690	1366	1428	2298	2404	1182	1284
pair989	ELECO.r07.1AG0028260	ELECO.r07.1BG0078430	38	14	14	21	18	10	167	280	4	5	35	19	31	21	60	57	27	9	22	29	65	46
pair990	ELECO.r07.1AG0028270	ELECO.r07.1BG0078440	1070	1556	4676	10055	3819	7385	253	445	3517	4776	326	388	829	1110	1841	3243	4113	6112	1499	2534	1712	2250
pair991	ELECO.r07.1AG0028280	ELECO.r07.1BG0078450	637	418	379	557	270	239	459	186	76	140	113	149	394	300	357	193	153	158	157	123	66	116
pair992	ELECO.r07.1AG0028290	ELECO.r07.1BG0078460	494	793	502	776	309	482	2706	3522	192	302	679	1122	551	846	2052	2162	409	620	992	1081	601	895
pair993	ELECO.r07.1AG0028300	ELECO.r07.1BG0078480	580	545	1896	1112	935	661	1861	1970	164	164	472	482	424	565	1444	1469	457	492	1425	1322	423	348
pair994	ELECO.r07.1AG0028310	ELECO.r07.1BG0078490	12	13	158	99	9	16	129	33	7	7	0	0	96	59	17	16	10	11	0	0	0	4
pair995	ELECO.r07.1AG0028350	ELECO.r07.1BG0078550	10676	8622	4702	4115	6743	5066	7199	7937	2696	1862	12007	8261	7817	7194	8240	7836	5540	5721	8659	7086	8686	6997
pair996	ELECO.r07.1AG0028370	ELECO.r07.1BG0078570	293	305	516	419	543	584	411	947	73	131	600	496	397	364	1182	1075	440	427	1169	1130	262	450
pair997	ELECO.r07.1AG0028380	ELECO.r07.1BG0078580	1443	851	2610	3134	1782	2625	2808	2402	1092	1049	2029	2127	1130	901	1309	1144	1514	907	906	1082	1292	900
pair998	ELECO.r07.1AG0028390	ELECO.r07.1BG0078590	208	217	135	251	28	21	243	595	84	80	174	197	257	341	278	441	174	278	64	151	103	250
pair999	ELECO.r07.1AG0028420	ELECO.r07.1BG0078610	625	369	21	36	536	382	77	52	1141	781	1017	456	158	77	103	32	2994	1994	443	328	3658	2180
pair1000	ELECO.r07.1AG0028430	ELECO.r07.1BG0078620	0	0	0	0	0	19	1499	610	0	0	0	0	0	0	8	12	0	6	11	0	6	0
pair1001	ELECO.r07.1AG0028440	ELECO.r07.1BG0078630	714	885	0	0	0	0	0	0	0	0	0	0	0	0	0	0	0	0	0	0	0	0
pair1002	ELECO.r07.1AG0028470	ELECO.r07.1BG0078660	16	36	15	6	19	12	20	38	0	0	54	81	6	0	30	55	7	27	0	30	13	36
pair1003	ELECO.r07.1AG0028480	ELECO.r07.1BG0078670	59	27	96	16	41	7	160	13	0	21	8	0	60	6	79	31	69	32	40	3	19	0
pair1004	ELECO.r07.1AG0028490	ELECO.r07.1BG0078680	33	28	145	85	24	36	123	40	16	3	0	3	137	61	48	21	43	42	7	0	29	3
pair1005	ELECO.r07.1AG0028550	ELECO.r07.1BG0078750	709	617	2182	1006	2881	3134	821	520	452	587	374	378	447	355	1731	1245	940	1230	2763	3147	497	718
pair1006	ELECO.r07.1AG0028560	ELECO.r07.1BG0078760	805	968	1368	677	9210	11204	393	377	3305	2998	2050	2389	264	233	674	408	2648	2607	4797	6005	4694	5118
pair1007	ELECO.r07.1AG0028570	ELECO.r07.1BG0078770	41	81	0	39	0	16	24	52	0	19	27	17	58	129	59	60	20	35	22	23	0	31
pair1008	ELECO.r07.1AG0028580	ELECO.r07.1BG0078780	620	468	137	131	71	42	566	317	76	44	347	133	447	288	423	127	225	195	211	47	520	147
pair1009	ELECO.r07.1AG0028610	ELECO.r07.1BG0078800	164	142	11	2	40	12	141	56	84	35	1574	1187	176	505	266	116	167	139	287	94	438	341
pair1010	ELECO.r07.1AG0028620	ELECO.r07.1BG0078810	707	478	904	445	760	375	2191	1964	194	158	433	328	759	598	911	629	279	329	457	453	279	411
pair1011	ELECO.r07.1AG0028660	ELECO.r07.1BG0078870	30	72	168	69	46	44	239	399	43	42	16	138	11	4	16	129	44	184	61	101	44	88
pair1012	ELECO.r07.1AG0028690	ELECO.r07.1BG0078900	1028	833	296	215	518	461	2350	492	156	62	1135	1038	1065	722	1695	758	404	366	1629	1347	451	500
pair1013	ELECO.r07.1AG0028730	ELECO.r07.1BG0078970	1614	833	3161	1893	2008	698	762	956	425	186	506	253	1806	1700	1122	1242	683	246	1444	665	844	486
pair1014	ELECO.r07.1AG0028750	ELECO.r07.1BG0078990	1677	2629	2819	6873	1759	2749	4899	8635	825	1605	1500	3143	2127	3818	3746	8985	1574	3166	1340	2669	1131	2614
pair1015	ELECO.r07.1AG0028780	ELECO.r07.1BG0079010	2770	2263	770	1343	716	1540	2739	2356	160	194	830	870	2095	1524	3630	5920	2526	2267	2773	3834	854	675
pair1016	ELECO.r07.1AG0028790	ELECO.r07.1BG0079020	1159	817	1763	1524	993	888	1792	1564	479	353	932	832	1179	898	1407	1440	755	737	926	815	554	451
pair1017	ELECO.r07.1AG0028800	ELECO.r07.1BG0079030	380	277	366	239	530	379	694	476	82	44	422	226	371	200	713	488	257	196	841	530	201	180
pair1018	ELECO.r07.1AG0028820	ELECO.r07.1BG0079050	458	498	546	236	295	159	126	133	203	92	1019	697	430	384	412	471	201	199	434	368	298	191
pair1019	ELECO.r07.1AG0028830	ELECO.r07.1BG0079060	368	396	363	215	257	221	248	223	79	60	597	461	175	172	534	450	125	165	656	598	262	258
pair1020	ELECO.r07.1AG0028840	ELECO.r07.1BG0079070	67	76	37	19	0	28	22	14	0	0	53	58	28	48	12	34	29	16	6	0	22	19
pair1021	ELECO.r07.1AG0028880	ELECO.r07.1BG0079110	24	43	586	237	368	718	0	269	59	56	5	20	14	8	27	97	537	250	277	885	363	417
pair1022	ELECO.r07.1AG0028890	ELECO.r07.1BG0079120	199	290	0	23	24	74	1850	6854	19	15	435	428	183	236	294	910	130	165	244	241	260	340
pair1023	ELECO.r07.1AG0028920	ELECO.r07.1BG0079160	278	361	18	0	0	0	63	63	0	0	1579	1616	135	139	62	40	170	166	27	22	194	158
pair1024	ELECO.r07.1AG0029010	ELECO.r07.1BG0079230	311	226	123	549	27	74	25	0	20	53	14	0	284	310	180	108	50	71	131	99	34	10
pair1025	ELECO.r07.1AG0029020	ELECO.r07.1BG0079240	3050	1985	304	353	681	786	1266	804	709	833	6231	4484	1650	1152	1347	862	912	750	1095	554	2297	1418
pair1026	ELECO.r07.1AG0029070	ELECO.r07.1BG0079280	1181	540	1393	361	938	378	2016	674	435	120	813	413	953	356	2124	672	679	229	1075	506	603	201
pair1027	ELECO.r07.1AG0029080	ELECO.r07.1BG0079290	187	270	115	108	77	87	506	636	32	60	148	144	215	356	167	405	101	209	134	321	133	216
pair1028	ELECO.r07.1AG0029100	ELECO.r07.1BG0079320	410	255	540	329	459	258	402	345	155	48	239	167	357	262	623	433	276	197	602	422	207	196
pair1029	ELECO.r07.1AG0029110	ELECO.r07.1BG0079330	68	74	285	205	140	113	347	515	79	67	36	113	75	56	309	578	118	161	127	216	84	160
pair1030	ELECO.r07.1AG0029120	ELECO.r07.1BG0079340	32	172	17	60	4	59	95	251	13	26	33	141	39	155	63	197	32	76	31	76	38	99
pair1031	ELECO.r07.1AG0029140	ELECO.r07.1BG0079360	1895	1543	2778	4409	1476	2594	2523	2555	665	816	421	428	885	663	4662	4281	1661	1396	714	1051	887	711
pair1032	ELECO.r07.1AG0029150	ELECO.r07.1BG0079370	153	168	176	425	105	195	111	116	79	161	24	61	120	169	231	290	126	174	118	70	79	105
pair1033	ELECO.r07.1AG0029300	ELECO.r07.1BG0079480	407	196	428	350	245	407	407	171	155	181	86	100	368	173	468	277	262	214	351	234	155	158
pair1034	ELECO.r07.1AG0029350	ELECO.r07.1BG0079520	0	4	0	10	3	0	829	759	0	0	0	0	72	54	20	28	14	0	0	32	9	0
pair1035	ELECO.r07.1AG0029370	ELECO.r07.1BG0079540	261	21	1428	15	600	8	831	524	240	3	78	0	1863	256	2469	185	108	6	391	18	80	0
pair1036	ELECO.r07.1AG0029380	ELECO.r07.1BG0079550	488	314	1276	556	863	841	8	9	460	453	263	508	151	61	250	92	773	540	856	616	752	886
pair1037	ELECO.r07.1AG0029390	ELECO.r07.1BG0079560	258	119	597	347	893	293	119	66	216	53	186	30	327	195	208	108	192	131	244	101	147	69
pair1038	ELECO.r07.1AG0029400	ELECO.r07.1BG0079570	566	277	2577	1393	1991	964	1351	767	514	271	1008	362	530	246	1567	1135	484	386	2610	900	669	350
pair1039	ELECO.r07.1AG0029530	ELECO.r07.1BG0079650	6	35	315	281	4	143	545	1031	54	30	0	0	33	100	52	205	36	46	0	69	11	22
pair1040	ELECO.r07.1AG0029540	ELECO.r07.1BG0079660	376	435	1466	1294	375	641	5631	7464	692	748	668	330	651	470	2937	2317	1077	1482	2737	2231	2237	1537
pair1041	ELECO.r07.1AG0029550	ELECO.r07.1BG0079670	548	793	285	299	2320	2194	985	1058	1079	1182	779	1348	595	824	263	360	3613	5248	1403	1419	1609	3105
pair1042	ELECO.r07.1AG0029560	ELECO.r07.1BG0079680	97	137	39	54	580	835	125	214	124	184	87	82	34	70	95	191	144	202	233	433	137	181
pair1043	ELECO.r07.1AG0029640	ELECO.r07.1BG0079700	535	1136	628	1178	204	416	454	1200	110	250	293	390	499	1134	523	882	419	822	309	531	232	555
pair1044	ELECO.r07.1AG0029700	ELECO.r07.1BG0079760	672	466	1032	1882	923	898	1794	2334	324	443	184	152	993	744	1345	1102	343	327	858	645	219	180
pair1045	ELECO.r07.1AG0029710	ELECO.r07.1BG0079770	27621	16355	29772	16148	5183	1692	13944	5752	2671	975	17325	9845	36124	21574	16463	7099	10331	5473	6385	2215	8227	4261
pair1046	ELECO.r07.1AG0029750	ELECO.r07.1BG0079810	238	72	820	257	85	75	2602	1497	13	0	36	14	536	1349	212	233	143	164	62	47	38	16
pair1047	ELECO.r07.1AG0029760	ELECO.r07.1BG0079820	226	250	0	0	0	0	0	0	0	0	0	0	534	310	0	0	6	0	0	0	0	0
pair1048	ELECO.r07.1AG0029770	ELECO.r07.1BG0079830	205	222	218	137	185	88	261	36	133	72	30	41	195	203	288	119	183	221	127	112	65	167
pair1049	ELECO.r07.1AG0029780	ELECO.r07.1BG0079840	141	174	311	243	6	42	0	0	20	28	0	6	41	67	7	17	71	63	45	43	0	18
pair1050	ELECO.r07.1AG0029820	ELECO.r07.1BG0079860	115	38	453	129	167	12	6563	2960	30	6	3	0	1609	183	713	197	295	20	126	6	140	4
pair1051	ELECO.r07.1AG0029830	ELECO.r07.1BG0079870	431	443	1650	1573	581	301	34	54	338	287	2101	571	6282	2147	1256	871	504	273	1595	672	773	493
pair1052	ELECO.r07.1AG0029880	ELECO.r07.1BG0079890	2301	3887	2211	4649	1278	1887	978	3102	531	754	1244	2783	2439	4254	2122	5897	1349	2201	984	2051	1153	2067
pair1053	ELECO.r07.1AG0029890	ELECO.r07.1BG0079900	906	739	1265	1239	524	357	694	554	365	210	262	186	946	752	615	524	843	671	479	245	289	211
pair1054	ELECO.r07.1AG0029900	ELECO.r07.1BG0079910	375	347	639	627	368	360	485	484	167	164	368	356	316	261	507	431	302	315	381	342	208	180
pair1055	ELECO.r07.1AG0029920	ELECO.r07.1BG0079930	192	211	973	435	285	561	4758	3953	76	98	122	104	246	477	1000	1395	266	232	2073	3046	784	635
pair1056	ELECO.r07.1AG0029930	ELECO.r07.1BG0079940	217	553	3198	2218	313	581	7135	4831	107	187	179	129	2019	2630	8013	7278	1936	928	4386	5365	1301	1094
pair1057	ELECO.r07.1AG0029950	ELECO.r07.1BG0079950	383	1005	800	1183	82	290	12992	14301	100	228	323	276	1862	3541	13258	18786	2299	3434	5868	9713	3321	4981
pair1058	ELECO.r07.1AG0029960	ELECO.r07.1BG0079960	30	155	0	2	0	3	171	364	0	0	0	3	4	50	3	39	1	5	3	15	2	2
pair1059	ELECO.r07.1AG0029970	ELECO.r07.1BG0079980	0	0	0	0	0	0	14	49	0	0	52	106	0	0	35	52	18	21	208	270	20	26
pair1060	ELECO.r07.1AG0029980	ELECO.r07.1BG0079990	1004	1220	5320	6073	4149	4366	1780	2882	1220	1208	756	1032	1208	1896	5174	5534	940	907	2479	2503	866	1019
pair1061	ELECO.r07.1AG0029990	ELECO.r07.1BG0080000	637	914	7855	4719	6578	10749	145	1720	1463	1845	6	38	284	1001	832	7158	3794	2694	829	2690	573	1007
pair1062	ELECO.r07.1AG0030000	ELECO.r07.1BG0080010	137	83	26	7	71	33	0	0	50	23	0	54	44	32	32	47	79	4	67	8	73	26
pair1063	ELECO.r07.1AG0030010	ELECO.r07.1BG0080020	12	2	32	0	4	2	1014	1575	8	0	3	0	17	0	48	10	0	3	3	2	1	6
pair1064	ELECO.r07.1AG0030040	ELECO.r07.1BG0080070	0	0	0	0	0	0	1140	2235	0	0	0	0	3	0	0	0	0	0	0	0	0	0
pair1065	ELECO.r07.1AG0030050	ELECO.r07.1BG0080080	0	0	0	0	0	0	2826	2020	0	0	0	3	0	0	0	0	0	0	89	0	7	0
pair1066	ELECO.r07.1AG0030060	ELECO.r07.1BG0080090	27	0	10	0	47	5	13970	9026	7	0	15	0	0	0	20	16	16	4	70	18	43	0
pair1067	ELECO.r07.1AG0030070	ELECO.r07.1BG0080100	6	117	6	136	0	46	159	1101	0	26	6	34	10	42	451	471	0	78	9	90	20	38
pair1068	ELECO.r07.1AG0030080	ELECO.r07.1BG0080110	41	22	306	66	28	0	318	312	25	12	7	16	97	60	67	48	121	55	41	0	12	11
pair1069	ELECO.r07.1AG0030090	ELECO.r07.1BG0080120	196	227	849	721	322	340	43	55	118	79	58	64	247	219	303	480	182	262	186	260	114	103
pair1070	ELECO.r07.1AG0030100	ELECO.r07.1BG0080130	361	463	28	54	6	33	432	392	63	159	22	57	568	481	159	223	1372	2295	0	36	765	1158
pair1071	ELECO.r07.1AG0030130	ELECO.r07.1BG0080180	562	23	328	0	78	8	436	140	78	0	54	0	541	37	368	0	193	0	148	10	89	0
pair1072	ELECO.r07.1AG0030140	ELECO.r07.1BG0080190	20	13	68	0	24	0	2	0	0	0	12	10	3528	2704	7	0	0	0	4	0	11	0
pair1073	ELECO.r07.1AG0030150	ELECO.r07.1BG0080200	547	509	105	81	365	180	918	123	80	17	1739	1392	940	929	708	395	314	200	1110	966	1100	847
pair1074	ELECO.r07.1AG0030160	ELECO.r07.1BG0080210	69	56	3	3	22	18	35	17	11	8	352	337	0	8	161	216	91	107	248	304	144	193
pair1075	ELECO.r07.1AG0030170	ELECO.r07.1BG0080220	1233	1233	1455	668	3880	2644	1575	589	258	407	637	665	1253	1303	3666	2136	1560	2384	3068	2137	808	1103
pair1076	ELECO.r07.1AG0030180	ELECO.r07.1BG0080230	1574	1897	1413	1979	1833	2446	1938	2415	572	961	1859	2133	1411	1473	2732	2993	1188	1151	3540	3666	1393	1683
pair1077	ELECO.r07.1AG0030190	ELECO.r07.1BG0080240	97	74	0	0	0	0	0	6	0	0	0	2	0	0	0	0	0	0	0	0	0	0
pair1078	ELECO.r07.1AG0030200	ELECO.r07.1BG0080250	15	408	97	167	186	422	42482	52924	205	250	18	84	51	134	1259	5376	268	314	100	132	70	146
pair1079	ELECO.r07.1AG0030240	ELECO.r07.1BG0080280	114	530	546	1247	411	750	941	2136	200	528	94	202	84	282	955	3200	136	420	407	1212	121	421
pair1080	ELECO.r07.1AG0030260	ELECO.r07.1BG0080300	38	39	230	239	384	354	135	36	93	83	32	27	36	33	44	29	140	157	131	118	68	107
pair1081	ELECO.r07.1AG0030300	ELECO.r07.1BG0080360	5	38	2	32	14	135	2	0	0	3	22	100	2954	4703	0	12	0	10	15	172	0	16
pair1082	ELECO.r07.1AG0030310	ELECO.r07.1BG0080370	117	93	490	436	1256	925	30	39	318	226	131	137	44	48	142	191	274	209	569	614	303	269
pair1083	ELECO.r07.1AG0030320	ELECO.r07.1BG0080380	183	43	282	537	83	49	433	256	30	52	258	61	301	313	5812	2804	327	177	1639	729	1176	442
pair1084	ELECO.r07.1AG0030370	ELECO.r07.1BG0080420	1468	1052	804	551	972	954	2394	1639	229	251	1431	1015	1173	646	3010	2155	788	567	1621	1199	1158	908
pair1085	ELECO.r07.1AG0030380	ELECO.r07.1BG0080430	0	2	1	4	7	4	27	37	0	0	0	3	6	11	13	10	3	2	16	8	7	0
pair1086	ELECO.r07.1AG0030390	ELECO.r07.1BG0080440	118	126	74	95	158	155	110	136	34	19	46	82	173	122	381	198	129	52	286	334	57	106
pair1087	ELECO.r07.1AG0030420	ELECO.r07.1BG0080500	1068	365	116	465	374	419	711	969	103	114	73	34	2164	482	195	1235	169	108	574	445	156	119
pair1088	ELECO.r07.1AG0030440	ELECO.r07.1BG0080520	1329	1903	3669	5744	2684	4009	4759	4654	883	1542	1529	1660	1329	1794	3960	4787	1129	1863	2587	3734	989	1582
pair1089	ELECO.r07.1AG0030450	ELECO.r07.1BG0080530	117	102	19	11	25	92	0	7	6	14	78	179	74	82	49	82	97	104	212	414	147	227
pair1090	ELECO.r07.1AG0030470	ELECO.r07.1BG0080550	1377	1495	1312	1158	997	725	1587	1442	575	441	2774	2244	1285	1077	1708	1460	1068	1059	1106	704	945	941
pair1091	ELECO.r07.1AG0030480	ELECO.r07.1BG0080560	271	282	594	666	377	965	998	602	85	190	132	149	239	244	843	434	143	223	506	539	128	91
pair1092	ELECO.r07.1AG0030500	ELECO.r07.1BG0080580	125	161	13	195	22	141	214	219	0	68	0	92	219	188	40	308	31	70	0	63	29	41
pair1093	ELECO.r07.1AG0030510	ELECO.r07.1BG0080590	35	42	3	0	0	0	14	36	0	0	132	197	16	16	4	32	17	30	3	0	15	12
pair1094	ELECO.r07.1AG0030650	ELECO.r07.1BG0080620	705	847	0	0	0	0	0	0	0	0	51	8	516	385	10	12	3	8	36	48	24	41
pair1095	ELECO.r07.1AG0030660	ELECO.r07.1BG0080630	129	89	0	0	0	0	11	0	0	0	0	0	0	0	0	0	0	0	2	0	0	0
pair1096	ELECO.r07.1AG0030670	ELECO.r07.1BG0080640	358	309	573	367	327	462	1306	1006	174	151	375	489	244	334	555	460	367	313	400	354	355	391
pair1097	ELECO.r07.1AG0030700	ELECO.r07.1BG0080660	2392	2693	2168	1827	1033	963	2569	2457	415	455	3686	3515	1866	1899	2694	2214	1299	1490	1415	1575	1070	1230
pair1098	ELECO.r07.1AG0030710	ELECO.r07.1BG0080670	0	22	0	153	0	51	175	18	2	34	8	15	91	119	39	66	2	40	18	33	26	14
pair1099	ELECO.r07.1AG0030730	ELECO.r07.1BG0080690	79	224	276	192	130	50	463	255	60	16	48	65	24	51	278	1059	81	29	133	123	24	39
pair1100	ELECO.r07.1AG0030760	ELECO.r07.1BG0080710	202	541	837	775	4494	2814	39	110	2009	1222	251	343	28	96	321	468	1895	1538	1142	864	1303	1241
pair1101	ELECO.r07.1AG0030770	ELECO.r07.1BG0080720	782	614	873	552	491	197	897	949	374	181	560	499	734	631	508	899	834	475	393	338	495	331
pair1102	ELECO.r07.1AG0030780	ELECO.r07.1BG0080730	121	24	91	40	551	88	3	0	158	30	199	7	8	5	22	6	28	7	78	8	31	4
pair1103	ELECO.r07.1AG0030820	ELECO.r07.1BG0080760	682	139	1088	275	1269	140	588	322	379	35	471	57	752	156	1024	331	502	101	1028	155	491	67
pair1104	ELECO.r07.1AG0030830	ELECO.r07.1BG0080770	16	66	0	22	6	45	76	46	34	49	26	27	34	34	36	22	42	108	17	27	74	126
pair1105	ELECO.r07.1AG0030950	ELECO.r07.1BG0080890	1930	2725	1010	2909	1263	2862	6446	7664	320	747	497	1223	2990	4559	3700	8555	342	709	1658	3546	409	636
pair1106	ELECO.r07.1AG0030970	ELECO.r07.1BG0080910	14	85	0	7	0	0	0	4	0	0	0	14	685	707	0	6	0	0	0	0	0	0
pair1107	ELECO.r07.1AG0031050	ELECO.r07.1BG0081000	238	91	1264	650	509	436	11	11	340	249	87	33	127	76	300	261	332	199	391	284	225	221
pair1108	ELECO.r07.1AG0031070	ELECO.r07.1BG0081020	2596	3445	768	786	745	539	1616	1800	177	191	1863	2438	1924	2503	1557	1672	687	653	997	927	634	820
pair1109	ELECO.r07.1AG0031100	ELECO.r07.1BG0081050	443	324	793	684	513	679	635	583	260	236	355	356	338	298	542	589	299	291	473	494	252	185
pair1110	ELECO.r07.1AG0031130	ELECO.r07.1BG0081080	47	1365	15	91	15	631	0	423	0	148	122	3454	19	566	17	609	27	810	26	4870	18	1982
pair1111	ELECO.r07.1AG0031160	ELECO.r07.1BG0081120	97	216	176	655	183	388	413	672	39	196	64	57	151	489	213	827	88	246	151	213	74	111
pair1112	ELECO.r07.1AG0031180	ELECO.r07.1BG0081140	1115	1519	4185	4361	1069	961	11134	23565	411	469	239	397	1573	2194	4751	5298	1650	2414	3563	3735	438	831
pair1113	ELECO.r07.1AG0031190	ELECO.r07.1BG0081150	87	0	60	0	0	0	407	843	0	0	0	6	111	3	0	0	0	0	0	0	0	0
pair1114	ELECO.r07.1AG0031230	ELECO.r07.1BG0081190	98	143	716	682	238	553	69	85	53	163	211	295	202	241	501	309	61	122	424	526	74	104
pair1115	ELECO.r07.1AG0031240	ELECO.r07.1BG0081200	1354	1763	158	754	238	471	264	285	68	202	2454	2213	1320	1181	632	669	662	889	599	913	1029	1186
pair1116	ELECO.r07.1AG0031270	ELECO.r07.1BG0081240	345	343	214	319	161	144	275	321	76	120	289	487	253	254	262	452	197	231	212	273	150	181
pair1117	ELECO.r07.1AG0031280	ELECO.r07.1BG0081250	52	42	24	40	238	154	56	40	3	6	165	134	260	470	30	13	11	22	87	172	15	43
pair1118	ELECO.r07.1AG0031300	ELECO.r07.1BG0081280	371	175	45	171	70	63	467	112	11	0	91	74	1092	826	363	113	106	49	628	357	77	27
pair1119	ELECO.r07.1AG0031370	ELECO.r07.1BG0081410	284	174	155	42	165	67	169	148	74	19	153	89	123	125	141	109	194	86	93	40	168	63
pair1120	ELECO.r07.1AG0031390	ELECO.r07.1BG0081420	123	1066	366	1241	590	734	19	18	272	650	6	27	101	734	188	591	138	713	242	310	84	322
pair1121	ELECO.r07.1AG0031450	ELECO.r07.1BG0081470	2757	2270	2160	1502	2000	1350	4528	3218	845	618	4861	4307	2313	1794	4260	3192	2158	1649	2402	1938	3124	2581
pair1122	ELECO.r07.1AG0031580	ELECO.r07.1BG0081800	1996	1613	979	697	1207	752	1910	1762	477	274	2511	2113	1130	1145	2031	1902	801	735	1720	1410	1310	1194
pair1123	ELECO.r07.1AG0031600	ELECO.r07.1BG0081820	1964	1016	333	558	477	391	6185	5775	67	142	642	775	1735	714	2879	1917	865	678	1187	811	883	571
pair1124	ELECO.r07.1AG0031610	ELECO.r07.1BG0081830	20	0	0	0	0	0	26	24	0	0	0	0	35	34	14	10	0	6	0	0	0	0
pair1125	ELECO.r07.1AG0031670	ELECO.r07.1BG0081870	0	22	0	48	6	8	13056	17059	0	0	0	16	34	73	31	42	11	26	14	56	0	30
pair1126	ELECO.r07.1AG0031720	ELECO.r07.1BG0081920	823	579	6899	6610	3283	2977	361	202	1075	966	130	153	440	628	1208	921	789	839	1018	595	281	230
pair1127	ELECO.r07.1AG0031750	ELECO.r07.1BG0081970	3	0	0	0	0	0	81	125	0	0	0	0	117	185	0	0	0	0	0	0	0	0
pair1128	ELECO.r07.1AG0031760	ELECO.r07.1BG0081980	243	670	54	0	9	0	5	74	0	0	160	138	115	76	420	129	38	20	80	15	19	4
pair1129	ELECO.r07.1AG0031800	ELECO.r07.1BG0082010	329	235	248	160	230	157	183	149	79	117	333	204	237	228	194	202	202	200	408	124	174	130
pair1130	ELECO.r07.1AG0031810	ELECO.r07.1BG0082020	8	4	8	28	189	710	89	305	20	18	16	41	68	47	34	30	7	23	206	228	24	75
pair1131	ELECO.r07.1AG0031840	ELECO.r07.1BG0082060	226	72	116	25	135	11	104	69	54	16	219	262	225	93	163	123	67	46	144	135	114	107
pair1132	ELECO.r07.1AG0031850	ELECO.r07.1BG0082070	166	278	20	103	36	89	61	141	13	71	250	436	139	255	65	164	87	158	78	152	101	217
pair1133	ELECO.r07.1AG0031870	ELECO.r07.1BG0082090	6	12	0	0	0	0	10	0	0	0	32	38	3	0	8	24	12	3	61	75	14	4
pair1134	ELECO.r07.1AG0031880	ELECO.r07.1BG0082100	36	50	2	2	0	4	19	22	0	0	164	220	22	54	7	7	32	10	41	23	9	12
pair1135	ELECO.r07.1AG0031900	ELECO.r07.1BG0082120	3	6	0	0	0	0	0	4	0	0	132	0	1383	2897	0	0	3	0	97	8	8	5
pair1136	ELECO.r07.1AG0031930	ELECO.r07.1BG0082140	31	124	3	0	30	14	4	6	0	3	1023	1160	318	289	27	46	155	144	2	1	6	6
pair1137	ELECO.r07.1AG0031950	ELECO.r07.1BG0082160	189	121	26	15	75	52	118	75	18	33	551	355	112	106	122	76	36	49	495	201	214	165
pair1138	ELECO.r07.1AG0031970	ELECO.r07.1BG0082180	584	437	1801	1314	1043	814	3456	2688	379	391	330	372	510	387	1533	901	977	859	1030	678	486	391
pair1139	ELECO.r07.1AG0031990	ELECO.r07.1BG0082210	266	290	332	339	348	298	285	270	59	37	65	99	478	406	418	351	224	180	203	163	49	89
pair1140	ELECO.r07.1AG0032020	ELECO.r07.1BG0082240	0	0	0	1	0	3	0	0	0	0	8	7	0	0	8	1	0	1	0	0	0	0
pair1141	ELECO.r07.1AG0032050	ELECO.r07.1BG0082260	122	260	253	410	241	345	88	188	98	180	61	168	79	235	222	466	174	353	104	354	86	226
pair1142	ELECO.r07.1AG0032060	ELECO.r07.1BG0082270	336	350	57	14	62	0	69	98	0	3	648	476	323	266	276	204	155	79	397	120	214	155
pair1143	ELECO.r07.1AG0032080	ELECO.r07.1BG0082290	100	15	593	51	114	5	3243	2807	71	0	0	0	175	62	693	137	90	18	413	0	101	9
pair1144	ELECO.r07.1AG0032090	ELECO.r07.1BG0082300	551	239	139	304	282	575	471	417	187	195	464	135	397	206	341	361	306	222	370	426	396	158
pair1145	ELECO.r07.1AG0032100	ELECO.r07.1BG0082310	348	364	104	73	268	209	169	214	179	137	257	281	273	240	192	96	818	710	219	293	733	699
pair1146	ELECO.r07.1AG0032110	ELECO.r07.1BG0082320	47	31	0	0	11	6	458	283	7	0	337	515	30	60	44	99	30	54	94	133	128	140
pair1147	ELECO.r07.1AG0032120	ELECO.r07.1BG0082330	318	120	15	0	5	0	215	555	0	0	157	34	109	223	156	50	71	64	58	51	8	12
pair1148	ELECO.r07.1AG0032130	ELECO.r07.1BG0082340	88	212	15	83	77	343	180	549	23	32	66	75	450	1181	79	409	90	185	191	363	114	197
pair1149	ELECO.r07.1AG0032140	ELECO.r07.1BG0082350	12379	16277	17116	20601	35334	21524	13	14	3797	2049	4777	6181	34104	32835	18862	27497	8731	7268	33015	24756	11361	12547
pair1150	ELECO.r07.1AG0032150	ELECO.r07.1BG0082360	243	414	282	599	210	200	380	480	98	123	126	134	191	480	360	508	233	335	276	177	116	133
pair1151	ELECO.r07.1AG0032210	ELECO.r07.1BG0082420	46	294	654	2667	20	264	13	19	65	299	7	17	822	2275	106	736	82	177	13	93	12	33
pair1152	ELECO.r07.1AG0032250	ELECO.r07.1BG0082460	837	339	4035	2065	208	257	1862	717	636	252	40	0	2643	1956	2370	2781	1752	1011	111	161	422	189
pair1153	ELECO.r07.1AG0032260	ELECO.r07.1BG0082470	150	296	626	854	16	223	338	1378	164	160	3	50	229	921	147	1318	281	280	9	500	45	145
pair1154	ELECO.r07.1AG0032290	ELECO.r07.1BG0082510	13	157	4	16	0	15	8	39	0	16	0	20	117	809	12	293	8	57	0	23	0	51
pair1155	ELECO.r07.1AG0032300	ELECO.r07.1BG0082520	0	60	0	15	8	16	1029	196	0	3	0	0	135	192	14	87	7	10	5	14	7	12
pair1156	ELECO.r07.1AG0032310	ELECO.r07.1BG0082530	139	308	204	133	159	54	394	371	112	46	117	20	241	320	266	385	200	148	99	63	150	112
pair1157	ELECO.r07.1AG0032320	ELECO.r07.1BG0082540	48	372	265	455	439	492	366	692	21	59	45	75	299	624	132	507	60	184	76	116	63	134
pair1158	ELECO.r07.1AG0032330	ELECO.r07.1BG0082550	336	571	84	164	54	65	8	31	33	64	156	250	274	397	122	252	129	326	164	202	261	407
pair1159	ELECO.r07.1AG0032340	ELECO.r07.1BG0082560	2827	3360	7646	9142	2789	1557	5943	5519	767	751	2115	2609	2830	3068	6803	6268	1305	662	4346	2080	1337	911
pair1160	ELECO.r07.1AG0032370	ELECO.r07.1BG0082580	1455	1004	2014	1477	1668	1015	1993	1599	665	426	1369	794	1486	818	2038	1273	1093	728	1835	1127	878	506
pair1161	ELECO.r07.1AG0032390	ELECO.r07.1BG0082600	104	299	34	22	11	32	54	138	0	25	165	147	116	225	47	95	35	68	0	39	60	112
pair1162	ELECO.r07.1AG0032460	ELECO.r07.1BG0082670	189	181	9	0	81	101	41	50	16	5	297	377	225	257	125	202	70	31	448	618	169	146
pair1163	ELECO.r07.1AG0032500	ELECO.r07.1BG0082710	1047	724	694	565	1036	809	1352	1278	279	180	899	861	796	670	1187	1384	630	482	1493	1326	682	564
pair1164	ELECO.r07.1AG0032530	ELECO.r07.1BG0082720	607	640	258	187	1019	631	731	3254	414	219	429	413	483	477	1113	3607	731	523	1641	2310	818	610
pair1165	ELECO.r07.1AG0032540	ELECO.r07.1BG0082730	382	383	625	122	504	275	306	346	324	89	197	289	239	297	386	230	541	304	168	232	212	183
pair1166	ELECO.r07.1AG0032550	ELECO.r07.1BG0082740	381	475	808	1032	554	405	11461	18238	800	755	171	192	774	1184	1386	2322	2285	1963	2307	3459	1165	1100
pair1167	ELECO.r07.1AG0032560	ELECO.r07.1BG0082750	82	209	14	8	44	25	25	11	32	0	1057	1501	848	869	39	75	263	286	108	84	332	203
pair1168	ELECO.r07.1AG0032580	ELECO.r07.1BG0082770	225	17	2	0	35	18	144	32	3	0	689	265	55	0	85	6	83	55	516	132	454	192
pair1169	ELECO.r07.1AG0032600	ELECO.r07.1BG0082790	505	2061	572	4296	829	3824	431	4336	298	1071	202	976	309	2653	824	5962	665	2061	1037	3675	374	1429
pair1170	ELECO.r07.1AG0032610	ELECO.r07.1BG0082800	513	521	0	0	106	193	8	35	11	12	553	629	223	281	187	170	160	141	670	1043	650	781
pair1171	ELECO.r07.1AG0032640	ELECO.r07.1BG0082820	69	104	570	532	1349	723	125	365	185	249	0	24	120	82	401	324	627	638	591	312	105	226
pair1172	ELECO.r07.1AG0032650	ELECO.r07.1BG0082830	311	180	355	106	321	107	189	127	90	40	480	324	217	206	281	155	478	189	334	121	444	272
pair1173	ELECO.r07.1AG0032670	ELECO.r07.1BG0082850	1297	1004	961	972	1949	1990	318	461	1524	1017	722	577	894	742	413	687	1458	1193	661	801	1063	961
pair1174	ELECO.r07.1AG0032710	ELECO.r07.1BG0082870	409	427	868	1080	212	266	5333	8650	44	91	42	60	2239	2893	6650	7711	433	508	667	867	238	197
pair1175	ELECO.r07.1AG0032730	ELECO.r07.1BG0082890	157	341	291	374	154	231	135	224	72	106	71	83	152	337	197	471	109	207	196	351	59	106
pair1176	ELECO.r07.1AG0032740	ELECO.r07.1BG0082900	290	805	30	605	36	202	381	525	36	86	314	498	344	773	141	186	52	265	209	512	261	498
pair1177	ELECO.r07.1AG0032750	ELECO.r07.1BG0082910	132	35	0	0	0	0	0	0	0	0	14	14	1197	425	0	0	5	0	9	26	0	31
pair1178	ELECO.r07.1AG0032790	ELECO.r07.1BG0082930	161	110	219	125	1180	744	124	79	295	132	215	74	143	73	177	49	98	80	584	387	161	133
pair1179	ELECO.r07.1AG0032810	ELECO.r07.1BG0082950	168	337	96	356	110	154	126	349	26	89	95	187	100	313	190	372	51	225	166	226	52	119
pair1180	ELECO.r07.1AG0032840	ELECO.r07.1BG0082980	31	34	2267	1991	271	455	23	31	273	174	0	0	0	42	57	70	286	232	17	49	11	11
pair1181	ELECO.r07.1AG0032850	ELECO.r07.1BG0082990	7	6	0	6	0	3	0	37	0	0	109	492	9	24	65	146	3	27	218	206	66	108
pair1182	ELECO.r07.1AG0032860	ELECO.r07.1BG0083000	1693	1391	2922	2588	1650	1378	6157	4154	545	460	929	831	1756	1752	2960	2479	1237	1231	2056	1661	788	537
pair1183	ELECO.r07.1AG0032870	ELECO.r07.1BG0083010	687	694	496	427	295	266	656	516	93	40	334	376	596	545	789	761	279	277	889	969	311	378
pair1184	ELECO.r07.1AG0032880	ELECO.r07.1BG0083020	101	254	58	146	73	60	35	57	19	98	581	1309	1125	1710	41	50	88	153	114	184	232	658
pair1185	ELECO.r07.1AG0032890	ELECO.r07.1BG0083030	676	656	133	144	41	74	563	579	22	38	520	522	622	573	285	343	291	347	121	135	178	198
pair1186	ELECO.r07.1AG0032910	ELECO.r07.1BG0083050	727	850	3657	2783	360	118	275	140	146	114	498	810	2801	3491	534	426	895	846	479	324	379	537
pair1187	ELECO.r07.1AG0032990	ELECO.r07.1BG0083110	33	21	839	320	18	0	7419	5432	19	7	0	0	44	26	585	610	16	8	24	0	0	6
pair1188	ELECO.r07.1AG0033020	ELECO.r07.1BG0083130	442	650	2554	2188	6473	7643	8985	10199	2114	2372	305	264	428	338	9707	8574	2577	3197	5640	5936	2496	2428
pair1189	ELECO.r07.1AG0033040	ELECO.r07.1BG0083140	604	507	1643	834	738	501	3714	1672	290	77	549	361	1086	869	3913	3491	540	333	1639	1408	398	171
pair1190	ELECO.r07.1AG0033050	ELECO.r07.1BG0083150	261	232	207	54	396	159	257	177	94	70	161	118	259	226	186	100	216	132	268	229	181	135
pair1191	ELECO.r07.1AG0033060	ELECO.r07.1BG0083160	178	98	39	49	39	21	62	23	33	18	138	66	132	72	96	24	160	75	70	21	98	32
pair1192	ELECO.r07.1AG0033070	ELECO.r07.1BG0083170	226	180	376	349	591	675	266	229	317	272	76	90	203	174	232	266	213	267	501	396	149	211
pair1193	ELECO.r07.1AG0033080	ELECO.r07.1BG0083180	1042	667	1411	534	766	446	872	1500	339	156	687	730	1293	834	1041	831	723	463	509	475	713	559
pair1194	ELECO.r07.1AG0033090	ELECO.r07.1BG0083190	69	56	13	0	0	0	30	17	6	0	513	375	50	34	17	24	52	55	18	8	108	47
pair1195	ELECO.r07.1AG0033140	ELECO.r07.1BG0083220	28	90	0	0	0	0	22	93	0	0	3	0	39	83	2	16	0	0	2	3	0	0
pair1196	ELECO.r07.1AG0033160	ELECO.r07.1BG0083240	299	113	11	6	16	0	0	0	10	11	744	902	1770	819	265	364	222	147	1467	1401	1328	1290
pair1197	ELECO.r07.1AG0033170	ELECO.r07.1BG0083250	368	435	156	436	121	179	1573	1961	170	173	302	254	293	348	471	564	368	350	188	283	267	206
pair1198	ELECO.r07.1AG0033200	ELECO.r07.1BG0083260	117	18	6806	3679	36	0	10	0	355	321	0	0	34	0	75	25	468	14	17	0	19	0
pair1199	ELECO.r07.1AG0033210	ELECO.r07.1BG0083270	741	661	784	764	326	398	3457	3592	191	271	307	368	922	918	2051	2631	554	431	700	789	383	374
pair1200	ELECO.r07.1AG0033220	ELECO.r07.1BG0083280	0	0	0	0	0	0	14399	17076	0	0	0	0	35	9	6	28	0	0	6	3	0	0
pair1201	ELECO.r07.1AG0033230	ELECO.r07.1BG0083290	9	24	0	0	0	0	33	5	0	0	0	0	4747	5415	0	0	0	0	0	0	0	0
pair1202	ELECO.r07.1AG0033250	ELECO.r07.1BG0083340	575	766	643	967	12050	10448	130	206	2214	2776	1116	1224	141	223	268	275	1532	1867	6085	5196	2927	3659
pair1203	ELECO.r07.1AG0033260	ELECO.r07.1BG0083350	521	337	1901	1371	696	578	1798	1413	372	293	241	307	958	796	1388	1020	585	458	506	493	271	279
pair1204	ELECO.r07.1AG0033270	ELECO.r07.1BG0083360	1320	1092	1861	1487	2680	1431	21191	20688	2086	901	1465	916	1733	1708	8491	7099	2310	1395	3506	2016	1939	1280
pair1205	ELECO.r07.1AG0033280	ELECO.r07.1BG0083370	10	5	0	0	0	0	318	254	0	0	215	175	77	31	27	20	4	16	17	0	18	8
pair1206	ELECO.r07.1AG0033290	ELECO.r07.1BG0083380	297	250	413	176	262	142	423	425	69	33	90	69	363	269	405	374	198	176	459	394	138	93
pair1207	ELECO.r07.1AG0033300	ELECO.r07.1BG0083390	3	0	0	0	34	0	150	104	0	0	111	0	20	7	3	0	13	4	27	0	95	7
pair1208	ELECO.r07.1AG0033310	ELECO.r07.1BG0083410	552	988	1371	3334	669	1781	4453	14391	373	1073	594	471	588	1558	1259	7179	1042	2491	503	2126	816	1475
pair1209	ELECO.r07.1AG0033340	ELECO.r07.1BG0083440	3	4	0	0	0	0	14	0	3	0	342	402	8	6	17	8	33	57	40	35	76	88
pair1210	ELECO.r07.1AG0033350	ELECO.r07.1BG0083450	51	0	80	53	424	338	2015	814	158	98	71	35	91	8	530	412	388	233	251	204	170	124
pair1211	ELECO.r07.1AG0033380	ELECO.r07.1BG0083490	1235	1456	965	1334	2009	1963	1923	2167	514	720	1766	2881	1100	1227	1967	2234	823	980	2358	2456	1262	1783
pair1212	ELECO.r07.1AG0033410	ELECO.r07.1BG0083520	754	331	276	236	208	202	188	195	59	123	230	130	359	258	336	158	273	184	228	108	198	128
pair1213	ELECO.r07.1AG0033460	ELECO.r07.1BG0083550	31	56	83	115	27	12	223	287	14	9	47	2	200	277	16	237	33	3	22	22	14	0
pair1214	ELECO.r07.1AG0033470	ELECO.r07.1BG0083560	239	177	172	91	52	22	234	102	39	32	147	71	146	118	209	120	120	57	82	77	66	36
pair1215	ELECO.r07.1AG0033480	ELECO.r07.1BG0083570	77	10	0	0	0	0	54	5	0	0	44	0	44	0	39	5	40	6	0	6	35	0
pair1216	ELECO.r07.1AG0033500	ELECO.r07.1BG0083600	279	676	525	979	261	608	184	556	89	328	206	333	200	369	294	727	201	508	303	600	99	202
pair1217	ELECO.r07.1AG0033550	ELECO.r07.1BG0083660	1186	394	4293	994	4018	690	1869	545	1000	296	1184	278	1228	653	3482	1284	1139	441	1880	559	380	181
pair1218	ELECO.r07.1AG0033560	ELECO.r07.1BG0083670	345	874	1	6	43	122	0	1	24	41	11202	32589	253	161	400	1649	727	1653	1254	2651	1887	5044
pair1219	ELECO.r07.1AG0033590	ELECO.r07.1BG0083700	2113	902	3449	489	2268	320	2594	395	816	133	1701	900	2068	738	3743	464	1518	635	2048	443	1036	438
pair1220	ELECO.r07.1AG0033600	ELECO.r07.1BG0083710	2859	2649	1414	1246	957	729	1965	783	623	664	1987	1660	2306	1816	1750	1027	1828	803	818	745	1534	758
pair1221	ELECO.r07.1AG0033640	ELECO.r07.1BG0083740	321	41	96	0	96	0	185	24	34	0	211	50	337	94	312	0	179	18	134	9	139	11
pair1222	ELECO.r07.1AG0033670	ELECO.r07.1BG0083770	440	341	0	0	0	0	0	0	0	0	33	30	77	118	0	0	0	6	0	0	0	0
pair1223	ELECO.r07.1AG0033690	ELECO.r07.1BG0083790	16	41	0	0	0	4	0	0	0	0	227	550	123	207	14	66	21	42	85	38	134	172
pair1224	ELECO.r07.1AG0033710	ELECO.r07.1BG0083800	934	864	340	315	147	247	1005	947	82	120	309	459	1056	1348	676	906	397	389	291	434	295	550
pair1225	ELECO.r07.1AG0033730	ELECO.r07.1BG0083820	311	127	0	0	0	0	14	0	0	0	26	24	22	31	537	512	0	3	0	0	0	0
pair1226	ELECO.r07.1AG0033750	ELECO.r07.1BG0083840	483	1212	507	421	457	294	2068	10637	59	9	69	139	608	1939	1061	2974	79	59	649	750	22	56
pair1227	ELECO.r07.1AG0033760	ELECO.r07.1BG0083850	390	141	160	272	183	252	284	784	28	19	431	238	754	552	347	441	154	95	394	570	244	76
pair1228	ELECO.r07.1AG0033770	ELECO.r07.1BG0083860	1638	1738	2722	2276	271	252	1222	1395	62	63	593	684	3385	3280	1560	2381	388	392	529	618	348	431
pair1229	ELECO.r07.1AG0033800	ELECO.r07.1BG0083890	228	157	1090	785	1010	583	112	66	404	247	183	108	201	96	350	239	490	273	496	344	325	253
pair1230	ELECO.r07.1AG0033820	ELECO.r07.1BG0083910	110	231	686	1002	1554	1853	683	564	286	479	32	19	116	167	872	661	458	804	293	458	81	158
pair1231	ELECO.r07.1AG0033830	ELECO.r07.1BG0083920	11	0	28	0	33	0	4636	29	16	0	3	0	156	0	1565	13	57	2	864	4	314	5
pair1232	ELECO.r07.1AG0033850	ELECO.r07.1BG0083940	1126	669	3188	2945	2164	1579	1442	784	589	352	403	139	774	337	2235	1463	867	432	1968	1143	411	165
pair1233	ELECO.r07.1AG0033880	ELECO.r07.1BG0083970	647	268	527	192	108	54	511	355	140	87	639	253	988	249	698	365	404	124	689	165	786	237
pair1234	ELECO.r07.1AG0033890	ELECO.r07.1BG0083980	794	711	1035	895	425	480	471	591	141	132	369	251	758	681	1079	1209	325	201	377	441	237	106
pair1235	ELECO.r07.1AG0033900	ELECO.r07.1BG0083990	231	355	40	85	65	110	41	103	46	42	273	680	148	291	41	235	78	94	67	188	123	204
pair1236	ELECO.r07.1AG0033940	ELECO.r07.1BG0084010	0	3	0	17	0	0	0	0	0	0	0	2	441	910	0	0	0	0	0	0	0	6
pair1237	ELECO.r07.1AG0033950	ELECO.r07.1BG0084020	335	502	0	7	18	69	0	0	7	28	0	4	0	53	0	0	3	41	10	18	8	33
pair1238	ELECO.r07.1AG0033970	ELECO.r07.1BG0084040	804	447	1018	524	537	262	1013	432	378	148	495	435	845	547	1051	372	735	411	536	228	423	307
pair1239	ELECO.r07.1AG0033980	ELECO.r07.1BG0084050	275	198	56	9	87	12	65	51	12	3	737	903	119	182	853	640	114	156	571	188	102	163
pair1240	ELECO.r07.1AG0033990	ELECO.r07.1BG0084060	15	8	0	0	14	0	427	88	3	0	43	0	17	10	119	28	17	6	112	42	28	52
pair1241	ELECO.r07.1AG0034000	ELECO.r07.1BG0084070	133	126	8	0	3	0	3	0	0	17	18	93	8	35	9	5	11	34	22	52	15	19
pair1242	ELECO.r07.1AG0034010	ELECO.r07.1BG0084080	4704	4263	21418	20062	48723	60871	3998	2695	22327	23831	2012	1040	5145	4215	3749	2297	11017	10535	8023	9322	4246	4029
pair1243	ELECO.r07.1AG0034020	ELECO.r07.1BG0084090	269	438	40	0	29	35	0	0	11	8	3	0	331	258	0	0	4	6	0	4	23	0
pair1244	ELECO.r07.1AG0034030	ELECO.r07.1BG0084100	23	53	97	74	115	416	0	0	59	233	35	131	120	134	0	15	61	152	48	166	61	160
pair1245	ELECO.r07.1AG0034040	ELECO.r07.1BG0084110	464	856	5270	5626	4422	7597	0	0	1913	3262	177	239	240	323	823	908	1277	1890	1932	2939	723	1103
pair1246	ELECO.r07.1AG0034050	ELECO.r07.1BG0084120	222	138	277	44	90	22	158	64	62	30	199	144	208	44	218	52	186	76	128	43	59	36
pair1247	ELECO.r07.1AG0034080	ELECO.r07.1BG0084140	1383	2153	1633	1895	1375	1008	419	282	278	119	271	517	633	709	1192	978	362	288	1036	829	343	266
pair1248	ELECO.r07.1AG0034100	ELECO.r07.1BG0084160	654	565	366	328	829	386	637	438	105	41	289	144	139	56	92	12	448	206	466	103	179	45
pair1249	ELECO.r07.1AG0034130	ELECO.r07.1BG0084190	421	463	4549	5898	2085	2368	233	258	1701	779	93	267	270	327	361	512	764	601	239	543	214	382
pair1250	ELECO.r07.1AG0034140	ELECO.r07.1BG0084200	182	322	6	16	13	41	30	24	15	20	655	1026	303	720	113	109	78	83	237	250	212	254
pair1251	ELECO.r07.1AG0034160	ELECO.r07.1BG0084220	250	196	118	111	153	135	373	319	71	61	180	181	178	172	324	316	121	112	179	126	101	126
pair1252	ELECO.r07.1AG0034170	ELECO.r07.1BG0084230	290	315	169	183	125	115	219	267	80	54	455	387	195	190	231	345	132	152	129	186	181	127
pair1253	ELECO.r07.1AG0034180	ELECO.r07.1BG0084240	272	216	588	379	424	498	25	49	227	210	441	409	154	81	6	28	372	326	493	554	298	304
pair1254	ELECO.r07.1AG0034190	ELECO.r07.1BG0084260	1108	1252	731	1707	1061	2183	816	1845	685	929	1843	2089	1012	1342	995	1742	790	1176	1137	1623	1125	1448
pair1255	ELECO.r07.1AG0034210	ELECO.r07.1BG0084280	256	559	308	1252	989	2697	18	1573	531	1125	484	537	115	1412	144	1211	688	1416	1014	1682	1167	1348
pair1256	ELECO.r07.1AG0034220	ELECO.r07.1BG0084290	356	429	793	1317	386	704	1922	2229	175	184	111	94	443	484	2074	3156	619	679	650	1071	304	331
pair1257	ELECO.r07.1AG0034250	ELECO.r07.1BG0084320	441	358	293	380	432	664	1127	634	149	144	2618	3440	115	141	905	1226	287	313	1199	1597	235	340
pair1258	ELECO.r07.1AG0034260	ELECO.r07.1BG0084330	10734	6669	8912	5341	7139	4962	37387	54304	1865	1004	12828	7085	10423	7774	19315	13485	4939	3680	13509	8871	7923	3480
pair1259	ELECO.r07.1AG0034270	ELECO.r07.1BG0084340	38	84	24	100	21	155	34	36	31	66	66	94	26	73	51	82	37	100	83	121	60	120
pair1260	ELECO.r07.1AG0034290	ELECO.r07.1BG0084350	175	293	10	0	0	0	44	10	0	0	2	0	63	28	126	4	3	0	161	19	20	0
pair1261	ELECO.r07.1AG0034320	ELECO.r07.1BG0084380	353	460	552	1434	2069	2202	43	184	1143	1096	67	102	151	375	213	392	960	1044	553	626	362	398
pair1262	ELECO.r07.1AG0034330	ELECO.r07.1BG0084390	251	258	354	233	245	472	154	255	122	89	73	87	289	253	308	241	215	135	214	224	108	156
pair1263	ELECO.r07.1AG0034340	ELECO.r07.1BG0084400	60	75	17	35	28	45	69	44	0	30	27	26	43	66	77	106	10	30	61	44	19	24
pair1264	ELECO.r07.1AG0034360	ELECO.r07.1BG0084410	204	468	0	0	20	18	13124	12464	0	0	13	3	10613	12990	22	58	19	20	5	3	11	6
pair1265	ELECO.r07.1AG0034380	ELECO.r07.1BG0084420	281	327	223	473	125	576	3008	1820	131	294	93	208	694	340	232	374	419	429	130	519	225	210
pair1266	ELECO.r07.1AG0034430	ELECO.r07.1BG0084450	20	98	43	0	0	3	1027	891	0	0	0	3	269	91	142	102	36	21	46	28	96	61
pair1267	ELECO.r07.1AG0034450	ELECO.r07.1BG0084560	79	17	2	0	0	0	3825	1130	0	0	318	91	85	202	71	7	14	10	4	0	60	28
pair1268	ELECO.r07.1AG0034490	ELECO.r07.1BG0084650	848	786	2185	2418	1229	733	616	1965	698	186	724	362	1063	1067	1912	2787	949	410	842	1262	639	417
pair1269	ELECO.r07.1AG0034510	ELECO.r07.1BG0084540	1252	774	978	967	1060	1083	1352	1429	573	393	900	499	1103	643	1547	1388	920	543	783	751	630	474
pair1270	ELECO.r07.1AG0034550	ELECO.r07.1BG0084680	158	133	14	5	52	41	7	20	14	19	74	117	86	125	79	103	49	67	161	71	109	115
pair1271	ELECO.r07.1AG0034590	ELECO.r07.1BG0084690	365	295	55	49	74	37	266	97	30	27	525	392	372	335	175	103	181	124	260	121	232	178
pair1272	ELECO.r07.1AG0034600	ELECO.r07.1BG0084710	2379	2120	3218	2119	1171	1017	3625	3339	485	480	1579	1373	1635	1379	5122	3616	1172	1271	1859	1483	760	764
pair1273	ELECO.r07.1AG0034610	ELECO.r07.1BG0084720	514	666	1242	633	501	424	254	490	242	239	73	205	397	665	533	607	387	441	238	362	104	249
pair1274	ELECO.r07.1AG0034620	ELECO.r07.1BG0084730	2238	2590	2139	2368	1360	2220	1472	2306	532	523	599	654	2911	3828	1618	3026	1089	1224	1212	1785	716	903
pair1275	ELECO.r07.1AG0034640	ELECO.r07.1BG0084750	1003	2322	3058	6000	1028	2835	1871	5297	588	1534	129	448	1313	2460	5299	7896	1493	2396	1653	2626	685	1119
pair1276	ELECO.r07.1AG0034650	ELECO.r07.1BG0084760	266	483	185	494	132	390	141	287	18	129	0	38	89	274	241	391	84	168	55	79	15	81
pair1277	ELECO.r07.1AG0034660	ELECO.r07.1BG0084770	18	0	0	0	5	18	12	0	0	17	0	0	38	66	9	0	0	0	0	9	0	0
pair1278	ELECO.r07.1AG0034690	ELECO.r07.1BG0084800	1364	1337	2132	2307	1350	1309	2666	1896	418	481	962	1090	1733	1248	1915	3063	1407	1665	1410	1654	756	871
pair1279	ELECO.r07.1AG0034700	ELECO.r07.1BG0084810	393	484	160	127	146	200	1914	1223	36	72	187	189	353	449	568	441	224	253	279	283	198	368
pair1280	ELECO.r07.1AG0034710	ELECO.r07.1BG0084820	621	384	0	0	0	0	81	27	0	0	577	601	151	96	140	93	137	146	101	81	108	146
pair1281	ELECO.r07.1AG0034720	ELECO.r07.1BG0084830	133	147	53	110	108	110	24	68	24	27	112	138	110	115	49	82	139	234	96	144	360	225
pair1282	ELECO.r07.1AG0034730	ELECO.r07.1BG0084840	1506	480	8247	9428	6091	10794	2	4	856	1149	71	178	1512	469	1535	1710	1648	2234	1759	2873	774	953
pair1283	ELECO.r07.1AG0034810	ELECO.r07.1BG0084860	339	789	1155	3460	788	1306	452	592	254	610	270	548	348	919	694	1368	361	774	717	1037	334	458
pair1284	ELECO.r07.1AG0034820	ELECO.r07.1BG0084870	99	117	245	164	215	332	102	103	72	101	36	88	83	102	217	152	144	110	158	291	104	99
pair1285	ELECO.r07.1AG0034830	ELECO.r07.1BG0084880	23	31	269	599	36	237	20	25	24	76	6	3	28	25	43	115	34	66	29	58	25	47
pair1286	ELECO.r07.1AG0034880	ELECO.r07.1BG0084940	125	103	69	422	16	46	93	75	28	54	69	61	61	342	860	1137	265	411	653	579	309	580
pair1287	ELECO.r07.1AG0034900	ELECO.r07.1BG0084950	162	39	9	27	6	0	96	87	0	0	141	14	111	169	112	65	62	97	27	20	58	61
pair1288	ELECO.r07.1AG0034910	ELECO.r07.1BG0084960	377	352	1696	2576	1171	1866	236	282	563	703	185	197	631	652	545	776	399	429	490	616	227	264
pair1289	ELECO.r07.1AG0034920	ELECO.r07.1BG0084970	164	35	560	111	758	294	12	10	349	142	92	30	38	16	145	88	352	197	244	199	211	240
pair1290	ELECO.r07.1AG0034930	ELECO.r07.1BG0084980	911	917	579	718	210	279	897	1081	89	111	352	530	869	865	557	914	411	540	371	482	243	288
pair1291	ELECO.r07.1AG0035010	ELECO.r07.1BG0085080	76	359	123	969	78	602	77	159	37	219	16	183	111	169	59	403	50	253	131	295	44	137
pair1292	ELECO.r07.1AG0035070	ELECO.r07.1BG0085200	265	240	368	466	375	324	1831	3239	80	97	145	151	496	505	1264	1505	122	112	722	1073	149	168
pair1293	ELECO.r07.1AG0035080	ELECO.r07.1BG0085210	59	16	106	0	22	0	361	423	8	0	19	0	37	4	104	0	39	6	55	12	19	11
pair1294	ELECO.r07.1AG0035130	ELECO.r07.1BG0085240	92	284	200	420	117	366	139	606	68	180	16	94	123	372	113	479	94	246	177	388	84	210
pair1295	ELECO.r07.1AG0035140	ELECO.r07.1BG0085250	1398	1448	2886	2300	1930	1895	2610	2624	592	488	1091	1003	1275	1205	2487	2435	919	755	1653	1660	660	568
pair1296	ELECO.r07.1AG0035190	ELECO.r07.1BG0085280	130	211	150	244	44	85	185	197	35	42	43	31	210	263	130	209	86	152	86	158	55	45
pair1297	ELECO.r07.1AG0035260	ELECO.r07.1BG0085320	3608	11357	8081	20606	36079	104068	24	51	20609	58779	3018	8534	823	2112	2223	6733	14706	33347	13354	41007	10748	30318
pair1298	ELECO.r07.1AG0035270	ELECO.r07.1BG0085330	338	197	99	111	35	65	206	97	10	11	128	94	313	198	125	97	151	80	73	34	141	93
pair1299	ELECO.r07.1AG0035290	ELECO.r07.1BG0085350	0	3	4	0	0	0	7751	5704	0	0	0	0	113	161	132	258	0	10	76	214	8	74
pair1300	ELECO.r07.1AG0035300	ELECO.r07.1BG0085360	49	57	0	0	0	0	42	0	0	0	0	0	67	11	29	15	18	0	9	0	0	8
pair1301	ELECO.r07.1AG0035320	ELECO.r07.1BG0085380	755	673	927	2242	543	387	3164	1271	217	215	186	118	819	737	2307	1774	572	649	803	431	304	256
pair1302	ELECO.r07.1AG0035370	ELECO.r07.1BG0085420	476	273	719	232	317	126	1323	316	266	48	72	108	341	161	2726	1036	1760	285	1914	400	928	101
pair1303	ELECO.r07.1AG0035400	ELECO.r07.1BG0085470	518	238	285	93	270	108	373	289	102	34	427	208	271	311	562	277	304	99	629	247	463	277
pair1304	ELECO.r07.1AG0035450	ELECO.r07.1BG0085580	2415	1275	3393	2082	4977	2005	2320	1689	2949	1646	2534	1611	1856	1212	3279	2374	4594	1642	3730	1579	4673	2375
pair1305	ELECO.r07.1AG0035600	ELECO.r07.1BG0085680	19	10	3	0	18	18	19	30	3	0	25	16	17	18	134	163	8	10	175	145	3	9
pair1306	ELECO.r07.1AG0035660	ELECO.r07.1BG0085700	747	753	1510	1623	1316	1797	1688	1096	324	375	817	811	559	732	1615	1349	481	629	1274	1263	581	533
pair1307	ELECO.r07.1AG0035700	ELECO.r07.1BG0085720	291	489	184	136	145	190	890	812	124	110	258	117	374	633	517	357	309	296	257	192	246	231
pair1308	ELECO.r07.1AG0035720	ELECO.r07.1BG0085750	92	75	20	4	15	4	32	22	6	3	157	339	43	34	136	39	25	31	79	145	60	50
pair1309	ELECO.r07.1AG0035740	ELECO.r07.1BG0085770	1579	1819	3214	3357	1848	2579	10584	7052	581	791	509	782	2369	2437	6197	5234	983	1407	2506	2814	710	878
pair1310	ELECO.r07.1AG0035780	ELECO.r07.1BG0085790	12	0	43	0	27	0	569	432	0	0	0	0	103	99	30	0	22	0	46	0	13	0
pair1311	ELECO.r07.1AG0035790	ELECO.r07.1BG0085800	32	27	0	15	10	3	12	0	0	0	2	0	23	109	0	0	0	0	0	0	0	0
pair1312	ELECO.r07.1AG0035800	ELECO.r07.1BG0085810	462	713	516	773	796	816	558	781	501	318	481	636	445	518	492	853	355	298	460	545	283	356
pair1313	ELECO.r07.1AG0035820	ELECO.r07.1BG0085840	113	17	141	0	43	0	642	297	27	6	32	0	69	19	324	11	89	6	165	10	74	9
pair1314	ELECO.r07.1AG0035840	ELECO.r07.1BG0085850	127	188	590	1143	169	318	727	1283	121	136	4	14	114	240	214	392	158	207	50	138	42	32
pair1315	ELECO.r07.1AG0035850	ELECO.r07.1BG0085860	343	296	930	478	338	276	1366	874	294	154	149	109	486	357	1111	1052	664	398	547	401	334	278
pair1316	ELECO.r07.1AG0035860	ELECO.r07.1BG0085870	177	82	11	3	13	0	58	6	7	0	22	11	161	67	21	12	0	0	18	0	0	0
pair1317	ELECO.r07.1AG0035870	ELECO.r07.1BG0085880	248	528	537	391	715	1260	12	3	205	249	458	390	1017	1759	329	80	299	256	366	160	141	217
pair1318	ELECO.r07.1AG0035900	ELECO.r07.1BG0085910	6	27	22	88	54	224	0	14	8	117	6	122	2	23	6	30	51	243	68	139	6	250
pair1319	ELECO.r07.1AG0035910	ELECO.r07.1BG0085920	74	146	512	637	200	212	352	777	34	27	12	42	119	167	402	342	119	88	284	372	39	73
pair1320	ELECO.r07.1AG0035920	ELECO.r07.1BG0085930	84	106	26	44	9	35	18	87	13	24	79	116	74	91	26	51	31	29	11	73	24	17
pair1321	ELECO.r07.1AG0035930	ELECO.r07.1BG0085940	1135	1099	607	1059	618	1594	1636	2609	183	331	1059	1288	1230	1291	1434	2615	752	937	830	1785	717	821
pair1322	ELECO.r07.1AG0035940	ELECO.r07.1BG0085950	616	344	338	204	381	343	460	239	237	130	236	131	745	352	596	315	408	205	443	290	308	186
pair1323	ELECO.r07.1AG0035950	ELECO.r07.1BG0085960	6	0	2	0	0	0	207	43	0	0	0	0	61	8	73	17	0	0	20	9	5	0
pair1324	ELECO.r07.1AG0035960	ELECO.r07.1BG0085970	33	0	41	52	15	7	0	101	9	6	26	0	57	50	28	46	10	39	11	12	40	0
pair1325	ELECO.r07.1AG0035970	ELECO.r07.1BG0085980	10	0	23	0	0	0	2332	1646	0	0	3	0	267	44	25	8	0	0	0	0	6	0
pair1326	ELECO.r07.1AG0035990	ELECO.r07.1BG0085990	31	103	40	109	45	20	265	1298	0	14	0	21	98	252	145	126	38	44	100	61	12	21
pair1327	ELECO.r07.1AG0036010	ELECO.r07.1BG0086010	4	24	10	98	20	82	43	0	0	30	92	138	0	18	42	126	110	170	165	349	65	121
pair1328	ELECO.r07.1AG0036020	ELECO.r07.1BG0086020	4084	4687	11037	5066	4952	2495	7035	4752	1266	931	2258	2582	1838	2088	25411	8266	2704	2155	7509	4953	1847	1445
pair1329	ELECO.r07.1AG0036030	ELECO.r07.1BG0086030	197	236	217	766	51	329	148	575	38	106	84	69	185	309	125	325	81	233	81	482	49	125
pair1330	ELECO.r07.1AG0036040	ELECO.r07.1BG0086040	1043	234	3	0	45	94	0	23	6	14	157	75	526	105	232	157	231	123	168	120	194	149
pair1331	ELECO.r07.1AG0036080	ELECO.r07.1BG0086080	989	1172	23	80	56	120	192	459	7	40	1033	1261	666	622	124	115	186	290	177	192	318	418
pair1332	ELECO.r07.1AG0036100	ELECO.r07.1BG0086100	8	9	0	0	0	0	14	12	15	11	1941	1668	31	0	0	0	70	35	455	444	1437	1842
pair1333	ELECO.r07.1AG0036120	ELECO.r07.1BG0086120	157	54	2545	1660	2035	1403	15	3	728	263	73	20	74	36	348	285	538	300	721	492	160	110
pair1334	ELECO.r07.1AG0036130	ELECO.r07.1BG0086130	524	546	5385	3859	1621	1422	1401	1078	595	517	118	196	915	664	2235	1651	755	689	701	783	184	222
pair1335	ELECO.r07.1AG0036140	ELECO.r07.1BG0086140	582	496	107	28	142	145	5054	4664	28	21	140	106	1126	692	1801	1885	134	56	718	817	156	54
pair1336	ELECO.r07.1AG0036150	ELECO.r07.1BG0086150	101	114	113	226	120	138	216	356	31	74	215	315	157	180	827	1070	100	192	504	784	182	282
pair1337	ELECO.r07.1AG0036170	ELECO.r07.1BG0086180	114	169	144	243	64	108	39	88	46	45	52	141	151	227	92	177	106	58	79	117	13	25
pair1338	ELECO.r07.1AG0036190	ELECO.r07.1BG0086210	336	498	289	557	213	212	608	839	89	123	222	197	336	463	268	419	321	405	217	271	121	177
pair1339	ELECO.r07.1AG0036200	ELECO.r07.1BG0086220	27	36	0	22	0	13	56	139	0	13	705	517	3	7	91	105	170	128	674	632	95	103
pair1340	ELECO.r07.1AG0036220	ELECO.r07.1BG0086240	130	111	29	57	26	80	37	47	29	37	78	50	74	89	49	26	70	69	27	35	14	30
pair1341	ELECO.r07.1AG0036230	ELECO.r07.1BG0086250	631	1224	1090	1142	697	650	1571	1997	155	279	1077	1826	636	946	1623	1985	409	628	982	1211	439	866
pair1342	ELECO.r07.1AG0036240	ELECO.r07.1BG0086260	1937	1449	2010	1068	1862	775	2661	1572	962	581	2140	2141	2106	1337	2652	1860	1082	850	1492	1076	1310	1109
pair1343	ELECO.r07.1AG0036300	ELECO.r07.1BG0086290	264	327	112	134	73	40	96	139	15	25	134	154	208	269	238	230	158	142	82	178	79	161
pair1344	ELECO.r07.1AG0036310	ELECO.r07.1BG0086300	341	771	9	6	0	0	5	0	0	0	0	3	10	3	11	0	3	0	0	0	0	0
pair1345	ELECO.r07.1AG0036360	ELECO.r07.1BG0086340	775	648	10714	9775	5581	5509	1945	1524	1229	1361	283	201	1279	805	2698	2321	1850	1398	1588	1348	494	333
pair1346	ELECO.r07.1AG0036380	ELECO.r07.1BG0086360	58	115	316	662	55	107	534	1082	19	47	23	35	196	300	97	256	42	113	64	131	15	36
pair1347	ELECO.r07.1AG0036400	ELECO.r07.1BG0086380	352	318	59	105	63	88	305	252	16	28	292	478	240	261	218	212	118	121	242	203	153	204
pair1348	ELECO.r07.1AG0036410	ELECO.r07.1BG0086390	3008	3033	1822	2357	1630	2224	957	313	312	301	729	1280	4612	4490	3499	1753	640	541	2900	4010	321	219
pair1349	ELECO.r07.1AG0036420	ELECO.r07.1BG0086400	1247	1545	3495	3638	1789	2118	2722	3084	456	689	1096	1076	991	1163	3396	3815	823	1038	2091	2525	642	980
pair1350	ELECO.r07.1AG0036470	ELECO.r07.1BG0086460	514	865	927	606	652	398	1105	1400	214	197	48	61	752	968	1436	1110	552	424	405	339	306	203
pair1351	ELECO.r07.1AG0036520	ELECO.r07.1BG0086510	2064	2824	1974	1534	1844	1038	9110	18028	807	817	2750	3757	4713	6941	6439	8019	4353	5818	3121	3563	4446	6558
pair1352	ELECO.r07.1AG0036530	ELECO.r07.1BG0086520	116	23	149	14	205	51	334	76	46	13	53	71	484	122	476	114	380	106	394	164	307	148
pair1353	ELECO.r07.1AG0036540	ELECO.r07.1BG0086530	259	95	59	189	140	66	323	374	27	19	113	110	523	382	53	71	124	56	190	141	82	49
pair1354	ELECO.r07.1AG0036550	ELECO.r07.1BG0086540	446	357	1657	1271	5091	4309	173	93	2356	2074	685	583	238	275	625	329	1202	1167	2589	2159	1405	1310
pair1355	ELECO.r07.1AG0036600	ELECO.r07.1BG0086600	10	0	77	46	40	31	33	112	12	0	18	41	53	6	99	68	11	15	62	21	8	23
pair1356	ELECO.r07.1AG0036630	ELECO.r07.1BG0086630	655	532	0	8	24	6	63	69	12	15	6951	5559	112	28	1062	393	737	427	3375	3178	2868	2436
pair1357	ELECO.r07.1AG0036650	ELECO.r07.1BG0086640	4668	2820	9437	7989	7805	8483	4764	4704	4183	2363	4183	3883	2208	1534	7978	6120	6213	3247	6717	6017	4608	3362
pair1358	ELECO.r07.1AG0036670	ELECO.r07.1BG0086670	2277	1349	747	329	728	429	2994	2073	396	179	1485	1457	3070	2920	1261	1067	1149	671	669	527	1264	888
pair1359	ELECO.r07.1AG0036730	ELECO.r07.1BG0086730	0	0	0	0	0	0	1666	836	0	0	0	0	0	0	0	0	0	0	0	0	0	0
pair1360	ELECO.r07.1AG0036740	ELECO.r07.1BG0086740	5	9	0	0	0	0	8	0	0	0	0	0	119	48	0	0	0	0	0	0	0	0
pair1361	ELECO.r07.1AG0036750	ELECO.r07.1BG0086750	0	0	13	0	0	0	5	0	2	0	0	0	25	18	105	3	56	24	0	0	204	103
pair1362	ELECO.r07.1AG0036760	ELECO.r07.1BG0086760	196	279	24	173	31	130	69	305	22	52	179	173	204	228	103	287	72	150	70	134	106	136
pair1363	ELECO.r07.1AG0036770	ELECO.r07.1BG0086780	74	52	156	195	118	197	407	188	52	59	49	71	112	96	347	269	102	115	109	143	73	32
pair1364	ELECO.r07.1AG0036780	ELECO.r07.1BG0086810	50	184	0	42	0	51	0	0	0	27	466	155	15	172	46	97	51	181	192	199	376	330
pair1365	ELECO.r07.1AG0036790	ELECO.r07.1BG0086820	816	636	163	40	218	102	4170	3649	20	12	527	378	893	563	1676	1056	148	136	1215	753	315	278
pair1366	ELECO.r07.1AG0036800	ELECO.r07.1BG0086830	518	516	564	366	287	120	467	455	250	124	801	748	472	458	561	658	338	364	269	219	343	426
pair1367	ELECO.r07.1AG0036810	ELECO.r07.1BG0086840	194	311	488	549	79	101	5	119	67	82	0	6	26	86	252	785	126	148	114	99	25	32
pair1368	ELECO.r07.1AG0036830	ELECO.r07.1BG0086860	1737	1328	1480	570	1445	527	1643	565	706	309	1294	505	1693	1094	1788	1112	1186	722	1486	668	919	709
pair1369	ELECO.r07.1AG0036840	ELECO.r07.1BG0086870	495	428	666	709	2175	1338	1606	1205	568	334	274	147	734	805	923	599	964	653	1383	808	571	481
pair1370	ELECO.r07.1AG0036870	ELECO.r07.1BG0086900	277	100	0	0	0	0	11324	2460	0	0	73	49	644	115	216	568	0	4	41	12	11	0
pair1371	ELECO.r07.1AG0036880	ELECO.r07.1BG0086910	3842	5445	676	725	1246	1707	2984	4669	410	421	4814	6152	6467	8580	4612	6045	2015	2427	2725	4122	3071	4140
pair1372	ELECO.r07.1AG0036910	ELECO.r07.1BG0086940	3326	2654	6480	5022	7530	4564	9873	6626	1751	569	1744	582	3255	1799	15412	9768	3399	1823	5156	4625	2443	1104
pair1373	ELECO.r07.1AG0036930	ELECO.r07.1BG0086960	2314	3062	38	379	63	230	13159	10067	9	142	217	1121	1161	517	1645	9203	52	187	136	1424	27	167
pair1374	ELECO.r07.1AG0036960	ELECO.r07.1BG0087010	379	423	533	485	5081	4943	33	14	1566	1524	809	671	92	84	155	124	1145	1189	2531	2348	2017	1955
pair1375	ELECO.r07.1AG0036970	ELECO.r07.1BG0087020	1883	1972	11311	12699	10981	9758	229	89	6094	5934	487	541	685	573	1644	1553	5837	6705	2955	3335	3222	3164
pair1376	ELECO.r07.1AG0036990	ELECO.r07.1BG0087040	874	398	3225	1580	2674	1829	180	56	1735	910	391	75	749	183	1820	498	1807	832	1098	533	1423	361
pair1377	ELECO.r07.1AG0037000	ELECO.r07.1BG0087060	448	12	4607	133	1062	29	66	8	1138	71	200	38	314	9	1328	17	1495	115	656	11	796	48
pair1378	ELECO.r07.1AG0037010	ELECO.r07.1BG0087110	316	495	0	0	0	0	92	207	3	0	1301	3010	230	468	86	201	179	378	56	116	152	269
pair1379	ELECO.r07.1AG0037020	ELECO.r07.1BG0087120	852	892	4089	6837	1138	1534	3135	3052	311	639	488	458	957	801	4314	6057	960	877	1308	1508	558	422
pair1380	ELECO.r07.1AG0037030	ELECO.r07.1BG0087140	530	709	505	573	835	781	1541	1125	307	370	148	248	504	450	1299	995	738	919	974	748	532	579
pair1381	ELECO.r07.1AG0037040	ELECO.r07.1BG0087150	6546	5153	109	106	4628	3394	1970	2373	454	447	27963	19269	5747	4699	9247	8730	3230	3375	25943	19678	10770	9161
pair1382	ELECO.r07.1AG0037060	ELECO.r07.1BG0087170	623	786	322	979	384	621	1306	2654	173	288	928	1400	1225	943	1328	2884	360	585	1747	2405	837	922
pair1383	ELECO.r07.1AG0037100	ELECO.r07.1BG0087210	223	292	67	61	16	18	203	546	6	8	74	194	167	351	177	218	106	187	53	56	42	88
pair1384	ELECO.r07.1AG0037110	ELECO.r07.1BG0087220	22	25	13	14	0	0	142	228	0	0	6	0	37	50	25	49	12	7	3	0	11	5
pair1385	ELECO.r07.1AG0037130	ELECO.r07.1BG0087240	162	122	15	0	0	6	772	809	0	0	74	82	541	602	472	231	25	26	22	14	33	9
pair1386	ELECO.r07.1AG0037150	ELECO.r07.1BG0087260	285	142	1091	513	338	173	243	59	233	169	503	393	124	122	407	83	443	331	604	248	632	325
pair1387	ELECO.r07.1AG0037210	ELECO.r07.1BG0087340	220	190	92	10	53	33	188	107	93	38	262	316	231	235	184	79	162	142	137	131	168	213
pair1388	ELECO.r07.1AG0037220	ELECO.r07.1BG0087350	308	368	377	273	172	84	560	321	82	47	53	87	105	129	209	205	214	148	110	209	38	44
pair1389	ELECO.r07.1AG0037230	ELECO.r07.1BG0087360	116	145	20	37	40	77	723	352	30	19	250	457	162	173	257	279	85	98	140	254	236	322
pair1390	ELECO.r07.1AG0037240	ELECO.r07.1BG0087370	150	187	298	67	115	17	86	57	50	35	73	144	159	215	168	111	128	97	69	52	78	44
pair1391	ELECO.r07.1AG0037260	ELECO.r07.1BG0087390	324	237	105	69	79	44	133	256	34	15	47	16	169	110	96	50	34	19	79	71	40	44
pair1392	ELECO.r07.1AG0037270	ELECO.r07.1BG0087400	759	671	958	754	424	154	1813	1535	163	99	581	536	895	862	1966	1117	584	635	762	469	418	362
pair1393	ELECO.r07.1AG0037290	ELECO.r07.1BG0087410	213	89	0	6	1	7	412	1788	0	0	37	22	501	360	140	195	13	27	93	103	130	108
pair1394	ELECO.r07.1AG0037310	ELECO.r07.1BG0087430	60	170	122	332	134	188	5300	11443	30	55	25	23	75	194	1914	4348	98	216	878	1706	91	119
pair1395	ELECO.r07.1AG0037330	ELECO.r07.1BG0087470	5233	777	5251	1377	6237	663	7141	1165	2931	247	6142	409	4846	844	4032	1441	3473	661	3490	539	3471	351
pair1396	ELECO.r07.1AG0037350	ELECO.r07.1BG0087490	3411	3392	10996	10074	7580	8298	8889	9610	2198	2161	2101	1893	3456	3261	9681	9606	3044	3317	7175	6512	1898	1912
pair1397	ELECO.r07.1AG0037360	ELECO.r07.1BG0087500	429	502	368	559	221	296	383	558	116	211	284	296	466	506	356	480	316	362	326	322	284	265
pair1398	ELECO.r07.1AG0037420	ELECO.r07.1BG0087530	393	283	194	54	126	11	496	500	61	27	311	263	419	352	541	301	304	244	268	65	241	115
pair1399	ELECO.r07.1AG0037450	ELECO.r07.1BG0087550	117	60	0	31	0	6	48	84	0	0	47	28	43	47	122	261	6	15	24	64	26	19
pair1400	ELECO.r07.1AG0037480	ELECO.r07.1BG0087580	1011	1540	1761	2345	1634	2029	3691	7684	645	961	534	607	1016	2078	2809	5984	1202	1801	1111	1412	725	1095
pair1401	ELECO.r07.1AG0037510	ELECO.r07.1BG0087610	2453	2191	1197	646	1054	855	1762	2164	411	154	773	726	1066	632	1939	1785	608	319	1442	1882	533	517
pair1402	ELECO.r07.1AG0037530	ELECO.r07.1BG0087620	640	638	1258	1954	599	767	1399	1664	341	370	181	214	1063	1048	888	1245	413	534	391	518	372	414
pair1403	ELECO.r07.1AG0037540	ELECO.r07.1BG0087630	906	640	5733	1502	5171	1980	2571	769	1020	372	814	338	266	361	4648	1277	415	233	2437	983	244	124
pair1404	ELECO.r07.1AG0037550	ELECO.r07.1BG0087640	741	937	794	1418	409	618	242	369	509	501	397	720	612	679	387	1107	949	1945	235	599	579	986
pair1405	ELECO.r07.1AG0037560	ELECO.r07.1BG0087650	1784	1900	1025	869	1278	1511	1700	1732	604	687	3700	4179	921	941	2115	2441	729	807	1802	2418	1745	2186
pair1406	ELECO.r07.1AG0037590	ELECO.r07.1BG0087680	508	503	54	130	29	59	15427	13402	56	102	52	160	2401	2921	4307	9544	97	224	478	1353	169	358
pair1407	ELECO.r07.1AG0037650	ELECO.r07.1BG0087720	1294	1033	0	0	0	0	35	0	0	0	8	0	0	0	0	3	0	0	0	8	0	8
pair1408	ELECO.r07.1AG0037690	ELECO.r07.1BG0087740	495	512	275	87	185	100	1832	1286	197	68	69	97	335	404	571	541	84	47	152	123	43	44
pair1409	ELECO.r07.1AG0037700	ELECO.r07.1BG0087750	235	122	1059	769	766	245	1870	700	176	72	41	24	302	416	995	702	300	244	580	289	201	109
pair1410	ELECO.r07.1AG0037710	ELECO.r07.1BG0087760	416	250	14	6	11	18	1278	0	3	0	35	14	43	566	531	0	50	39	90	69	48	67
pair1411	ELECO.r07.1AG0037720	ELECO.r07.1BG0087770	45	78	27	47	358	1153	170	252	27	86	139	232	44	53	181	307	114	192	361	538	133	187
pair1412	ELECO.r07.1AG0037730	ELECO.r07.1BG0087780	6856	8324	31761	32136	44387	36174	18443	21068	12204	9165	3341	3608	4766	6675	20401	19720	14634	11106	19692	20256	5795	5500
pair1413	ELECO.r07.1AG0037830	ELECO.r07.1BG0087850	25	60	201	197	29	43	31	53	24	29	17	33	35	48	63	52	51	51	53	17	21	9
pair1414	ELECO.r07.1AG0037860	ELECO.r07.1BG0087870	339	200	368	156	270	205	1218	419	146	125	354	192	378	247	631	428	243	187	190	268	275	164
pair1415	ELECO.r07.1AG0037910	ELECO.r07.1BG0087900	895	1786	1082	1996	692	1321	1058	1484	203	687	1266	2336	698	1228	1475	2337	523	803	819	1508	692	986
pair1416	ELECO.r07.1AG0037930	ELECO.r07.1BG0087920	945	934	182	1079	126	226	171	143	71	146	2166	1815	375	410	466	356	289	304	1011	1151	822	869
pair1417	ELECO.r07.1AG0037940	ELECO.r07.1BG0087930	2930	2826	9287	14781	6380	7726	5263	4337	3583	4845	4313	4121	2040	2167	6103	5850	2744	3396	4456	3707	2394	2387
pair1418	ELECO.r07.1AG0037950	ELECO.r07.1BG0087940	2010	1488	996	546	1634	1070	1713	969	728	475	2217	1708	1406	1034	2065	1385	1009	603	1676	1238	1222	1049
pair1419	ELECO.r07.1AG0037960	ELECO.r07.1BG0087950	163	224	429	655	162	340	1687	1751	119	112	108	86	299	355	1963	1803	326	341	1010	1211	399	391
pair1420	ELECO.r07.1AG0037970	ELECO.r07.1BG0087960	213	199	65	96	44	90	145	110	22	79	72	113	143	211	71	89	54	132	16	86	40	106
pair1421	ELECO.r07.1AG0038030	ELECO.r07.1BG0088010	0	5	0	0	8	0	125	101	0	0	0	0	3	0	0	0	0	0	0	0	0	0
pair1422	ELECO.r07.1AG0038040	ELECO.r07.1BG0088030	231	208	1108	819	32	16	659	4478	135	70	76	95	322	476	2318	5482	441	314	762	1320	261	320
pair1423	ELECO.r07.1AG0038070	ELECO.r07.1BG0088070	735	1127	355	836	184	453	1054	1104	39	195	736	1014	820	847	647	1627	460	779	499	812	393	548
pair1424	ELECO.r07.1AG0038080	ELECO.r07.1BG0088080	489	649	520	784	474	679	977	1263	127	171	374	612	394	504	772	1095	372	306	516	768	287	297
pair1425	ELECO.r07.1AG0038100	ELECO.r07.1BG0088110	574	426	759	699	448	192	1015	2505	163	83	457	411	906	1294	422	604	442	291	373	325	303	243
pair1426	ELECO.r07.1AG0038110	ELECO.r07.1BG0088120	25	4	11	1	0	0	85	129	19	3	42	21	43	38	15	46	106	24	7	23	128	64
pair1427	ELECO.r07.1AG0038140	ELECO.r07.1BG0088140	37074	38313	0	1	30	20	0	0	69	60	37279	38592	7890	3447	261	786	2368	2728	2200	1927	10806	8114
pair1428	ELECO.r07.1AG0038150	ELECO.r07.1BG0088150	2080	320	2883	54	1646	1119	1073	4	1293	725	2370	1199	1565	90	1676	431	2143	1094	1559	1366	2512	1205
pair1429	ELECO.r07.1AG0038170	ELECO.r07.1BG0088170	249	146	32	3	91	7	92	105	57	3	1410	930	297	195	61	166	130	77	306	221	419	219
pair1430	ELECO.r07.1AG0038180	ELECO.r07.1BG0088180	478	322	31023	27357	12876	7986	64	7	7334	6528	155	59	143	101	1179	763	2385	2743	1846	950	691	630
pair1431	ELECO.r07.1AG0038190	ELECO.r07.1BG0088190	3	5	137	247	12	30	12	22	14	6	0	0	9	6	0	5	15	5	5	0	3	4
pair1432	ELECO.r07.1AG0038220	ELECO.r07.1BG0088210	670	688	410	117	244	97	5720	8034	128	41	1154	1417	743	419	600	517	379	216	1046	675	577	563
pair1433	ELECO.r07.1AG0038240	ELECO.r07.1BG0088230	94	33	0	8	0	0	25	25	0	0	125	69	3	34	127	123	69	21	94	33	76	17
pair1434	ELECO.r07.1AG0038270	ELECO.r07.1BG0088270	1114	253	2243	921	850	354	3528	2563	331	99	323	46	1366	465	2759	2864	1113	406	729	418	495	223
pair1435	ELECO.r07.1AG0038290	ELECO.r07.1BG0088280	0	0	18	7	317	206	4	9	5	0	11	40	4	26	7	15	3	19	91	156	16	50
pair1436	ELECO.r07.1AG0038310	ELECO.r07.1BG0088300	1496	1089	8320	10693	1425	1983	606	909	1010	1329	1129	1532	481	425	2254	4116	1312	1681	1395	1755	815	1066
pair1437	ELECO.r07.1AG0038340	ELECO.r07.1BG0088330	1167	883	1752	1646	1902	2191	2250	2476	321	360	1027	687	1045	674	2042	2174	701	455	1928	2280	710	460
pair1438	ELECO.r07.1AG0038350	ELECO.r07.1BG0088340	49	794	127	1651	82	1024	22	368	129	1173	3	63	149	1010	0	129	240	1054	0	297	97	402
pair1439	ELECO.r07.1AG0038360	ELECO.r07.1BG0088350	273	363	276	725	213	330	424	879	61	81	151	158	489	341	255	496	215	380	179	259	125	143
pair1440	ELECO.r07.1AG0038370	ELECO.r07.1BG0088360	259	938	1788	5314	70	436	28	378	54	192	3	9	182	787	57	534	18	150	13	165	0	11
pair1441	ELECO.r07.1AG0038380	ELECO.r07.1BG0088370	142	36	688	183	93	36	5090	3107	77	10	0	0	818	345	2108	720	410	96	221	157	306	97
pair1442	ELECO.r07.1AG0038400	ELECO.r07.1BG0088500	424	923	6215	6831	4826	4984	248	784	3305	3451	143	528	272	702	753	1455	1809	2027	593	1097	405	768
pair1443	ELECO.r07.1AG0038420	ELECO.r07.1BG0088480	32	125	74	57	342	214	328	242	27	26	2608	2463	110	155	1048	812	623	644	698	566	1076	877
pair1444	ELECO.r07.1AG0038430	ELECO.r07.1BG0088470	315	773	110	167	165	232	192	324	137	191	410	1170	147	299	120	225	149	310	222	345	270	476
pair1445	ELECO.r07.1AG0038440	ELECO.r07.1BG0088460	581	613	1051	1171	545	669	260	249	375	330	1062	927	462	515	608	505	618	553	515	388	437	312
pair1446	ELECO.r07.1AG0038450	ELECO.r07.1BG0088450	45	26	98	11	62	2	171	79	14	0	19	1	57	4	97	30	30	2	40	19	5	1
pair1447	ELECO.r07.1AG0038460	ELECO.r07.1BG0088440	18	33	0	0	0	0	12	5	0	0	84	78	0	6	10	17	4	17	24	63	36	46
pair1448	ELECO.r07.1AG0038480	ELECO.r07.1BG0088420	0	0	6	0	0	0	1532	908	0	0	0	2	10	12	1	2	0	0	11	0	0	0
pair1449	ELECO.r07.1AG0038490	ELECO.r07.1BG0088410	257	13	27	6	20	146	8	15	14	26	36	80	39	31	44	294	20	54	222	833	76	157
pair1450	ELECO.r07.1AG0038520	ELECO.r07.1BG0088540	20	260	18	341	0	162	0	1372	0	17	49	15	8	1084	41	2517	7	19	0	220	19	23
pair1451	ELECO.r07.1AG0038530	ELECO.r07.1BG0088550	112	184	34	26	89	41	0	4	23	18	55	126	105	139	79	89	32	52	90	127	63	145
pair1452	ELECO.r07.1AG0038590	ELECO.r07.1BG0088620	394	312	15	0	77	52	12	18	9	3	2668	2955	381	95	264	42	82	93	1724	1380	592	964
pair1453	ELECO.r07.1AG0038610	ELECO.r07.1BG0088640	98	47	0	6	14	6	15	12	2	7	989	415	76	59	38	26	85	55	17	18	132	78
pair1454	ELECO.r07.1AG0038630	ELECO.r07.1BG0088660	0	0	0	0	0	0	0	0	0	0	105	224	0	0	6	0	23	18	51	59	39	33
pair1455	ELECO.r07.1AG0038660	ELECO.r07.1BG0088690	1730	1606	10307	11295	8506	8702	1696	1601	4175	4422	824	693	1586	1606	3367	2748	3991	3522	2559	2392	1323	1274
pair1456	ELECO.r07.1AG0038680	ELECO.r07.1BG0088710	691	656	1010	962	491	330	760	382	222	248	555	294	682	512	718	456	616	473	420	253	323	197
pair1457	ELECO.r07.1AG0038700	ELECO.r07.1BG0088720	442	209	262	293	171	231	626	918	81	95	164	233	177	271	832	918	427	333	391	493	149	236
pair1458	ELECO.r07.1AG0038710	ELECO.r07.1BG0088730	724	763	2343	5549	948	481	7094	4966	171	236	313	304	648	878	6245	3714	1053	614	4072	1959	1129	667
pair1459	ELECO.r07.1AG0038720	ELECO.r07.1BG0088740	3	39	110	534	11	87	9	10	3	56	48	51	59	85	3	72	3	6	25	88	0	8
pair1460	ELECO.r07.1AG0038740	ELECO.r07.1BG0088760	606	453	1077	1065	976	1050	1468	1055	362	376	1247	912	315	306	2637	2338	543	521	1589	1890	769	545
pair1461	ELECO.r07.1AG0038770	ELECO.r07.1BG0088790	511	391	186	239	1211	861	621	421	167	102	257	256	359	346	550	455	1386	752	600	617	674	460
pair1462	ELECO.r07.1AG0038780	ELECO.r07.1BG0088800	574	905	733	1517	681	1083	810	1070	252	404	341	504	588	898	574	1095	599	925	509	1037	410	601
pair1463	ELECO.r07.1AG0038790	ELECO.r07.1BG0088810	1634	1288	1790	1246	1077	795	2469	1984	405	363	2198	1921	1225	1206	2083	2164	885	963	1803	1174	991	840
pair1464	ELECO.r07.1AG0038810	ELECO.r07.1BG0088820	271	699	66	578	246	960	10242	9084	0	0	5	6	21	11	535	751	152	430	494	766	37	61
pair1465	ELECO.r07.1AG0038840	ELECO.r07.1BG0088860	94	423	6	39	29	202	14	85	61	490	138	182	33	349	8	122	220	2431	3	28	169	1790
pair1466	ELECO.r07.1AG0038850	ELECO.r07.1BG0088870	430	829	1154	1655	733	1307	721	1077	328	606	401	642	406	878	1132	1695	489	893	563	1096	449	705
pair1467	ELECO.r07.1AG0038860	ELECO.r07.1BG0088880	1030	761	3632	1483	3849	1965	621	453	2152	1117	834	576	1369	1110	1103	616	1366	817	1131	622	1011	589
pair1468	ELECO.r07.1AG0038870	ELECO.r07.1BG0088890	104	121	374	322	263	283	665	858	90	169	15	9	217	204	373	244	135	102	110	74	44	54
pair1469	ELECO.r07.1AG0038880	ELECO.r07.1BG0088900	121	177	15	12	12	0	145	100	0	0	215	112	77	142	191	105	91	59	318	273	178	193
pair1470	ELECO.r07.1AG0038890	ELECO.r07.1BG0088910	62	35	362	478	81	42	17	15	66	42	256	69	290	219	64	56	217	235	88	30	400	167
pair1471	ELECO.r07.1AG0038900	ELECO.r07.1BG0088920	227	361	137	422	11	148	225	482	35	37	20	82	154	298	142	561	40	90	58	266	8	75
pair1472	ELECO.r07.1AG0038910	ELECO.r07.1BG0088930	4595	2219	2126	2004	661	718	5402	3704	408	460	3625	2869	2085	1423	3468	2966	1591	1260	1257	958	1374	909
pair1473	ELECO.r07.1AG0038920	ELECO.r07.1BG0088940	444	575	78	109	112	185	490	1483	19	23	1543	1527	358	455	785	1275	293	336	827	934	494	632
pair1474	ELECO.r07.1AG0038930	ELECO.r07.1BG0088950	940	945	986	942	453	633	2588	2135	154	213	287	356	1013	955	1831	1777	451	454	1401	1379	387	405
pair1475	ELECO.r07.1AG0038940	ELECO.r07.1BG0088970	494	338	2294	1298	1100	752	1516	844	389	78	452	80	645	218	1696	1168	399	166	855	812	181	131
pair1476	ELECO.r07.1AG0038950	ELECO.r07.1BG0088980	2243	1449	1802	1534	1930	2049	4629	3334	561	386	4133	1972	1513	953	4163	3374	873	659	3029	2265	1296	1022
pair1477	ELECO.r07.1AG0038980	ELECO.r07.1BG0089020	1202	1169	405	486	437	421	633	743	173	144	1145	895	1073	897	1317	1045	730	760	1934	1148	1044	861
pair1478	ELECO.r07.1AG0039000	ELECO.r07.1BG0089040	395	349	818	501	499	486	346	262	167	165	183	167	277	290	473	706	263	230	397	855	132	125
pair1479	ELECO.r07.1AG0039010	ELECO.r07.1BG0089050	303	346	274	78	83	20	216	48	39	30	79	76	180	39	915	279	316	148	209	39	198	71
pair1480	ELECO.r07.1AG0039020	ELECO.r07.1BG0089060	100	302	47	172	49	207	56	113	21	130	9	57	44	123	31	123	71	196	25	72	41	98
pair1481	ELECO.r07.1AG0039050	ELECO.r07.1BG0089080	27	35	14	3	93	79	322	336	6	4	849	514	15	6	25	44	46	37	126	77	297	175
pair1482	ELECO.r07.1AG0039080	ELECO.r07.1BG0089100	4768	6333	2323	2562	1926	1901	10045	12367	653	952	4270	5646	5827	6223	7992	9821	2889	3852	3933	4631	3346	3945
pair1483	ELECO.r07.1AG0039090	ELECO.r07.1BG0089110	4	51	9	71	4	24	122	545	0	6	0	0	69	187	152	1097	4	14	2	36	13	19
pair1484	ELECO.r07.1AG0039100	ELECO.r07.1BG0089120	373	308	154	261	26	51	2205	2317	19	21	49	48	1069	775	4942	2927	52	152	432	206	101	160
pair1485	ELECO.r07.1AG0039130	ELECO.r07.1BG0089150	50	110	64	112	25	31	2965	66	3	0	0	0	900	411	178	126	22	8	19	27	11	0
pair1486	ELECO.r07.1AG0039150	ELECO.r07.1BG0089170	0	3	3	14	0	7	2	12	0	6	44	5	3	22	6	51	0	9	3	5	25	3
pair1487	ELECO.r07.1AG0039160	ELECO.r07.1BG0089180	662	426	413	250	177	78	597	272	64	39	708	521	412	232	714	351	239	165	336	219	192	149
pair1488	ELECO.r07.1AG0039180	ELECO.r07.1BG0089200	1056	1348	1091	3324	717	935	76	71	88	283	50	41	226	425	553	1193	596	574	388	506	200	199
pair1489	ELECO.r07.1AG0039210	ELECO.r07.1BG0089230	2	2	141	128	70	102	147	51	4	8	10	2	15	5	44	41	21	28	86	79	2	5
pair1490	ELECO.r07.1AG0039250	ELECO.r07.1BG0089260	8	29	49	74	42	67	677	630	23	18	20	51	38	48	32	60	26	36	41	70	14	33
pair1491	ELECO.r07.1AG0039280	ELECO.r07.1BG0089290	1215	360	3331	647	2932	169	1494	289	1038	73	728	91	1122	376	2301	334	1514	201	2152	272	704	119
pair1492	ELECO.r07.1AG0039290	ELECO.r07.1BG0089310	11	44	15	34	49	55	334	111	7	3	0	6	34	130	27	17	6	6	46	23	8	12
pair1493	ELECO.r07.1AG0039300	ELECO.r07.1BG0089320	156	322	23	24	67	106	0	6	43	79	281	277	188	271	85	80	81	113	266	441	125	164
pair1494	ELECO.r07.1AG0039310	ELECO.r07.1BG0089330	498	447	356	180	210	104	572	386	90	64	357	338	429	307	646	470	263	235	310	214	287	268
pair1495	ELECO.r07.1AG0039330	ELECO.r07.1BG0089350	3596	4245	484	70	206	169	1032	737	261	114	11773	13278	2137	1860	893	649	1528	1243	568	374	3849	3950
pair1496	ELECO.r07.1AG0039350	ELECO.r07.1BG0089370	1191	1295	3608	4035	1718	1736	6012	5226	869	979	1057	893	1240	1446	2240	2301	992	1016	1971	1671	870	895
pair1497	ELECO.r07.1AG0039360	ELECO.r07.1BG0089380	354	1928	16	0	1	4	22	41	10	3	3687	13256	220	1243	55	288	118	592	40	170	318	1138
pair1498	ELECO.r07.1AG0039370	ELECO.r07.1BG0089400	26362	26922	17126	21321	9026	12142	4998	6835	2297	2492	7994	7857	75127	83918	12363	17625	5968	6254	10114	14333	5002	5646
pair1499	ELECO.r07.1AG0039380	ELECO.r07.1BG0089410	2341	2131	5001	4145	2308	1821	6539	4137	845	883	796	579	1531	1615	2956	2855	1063	1095	1034	1182	548	464
pair1500	ELECO.r07.1AG0039400	ELECO.r07.1BG0089430	1131	374	393	152	505	197	954	469	174	73	721	299	631	169	1091	522	321	187	635	268	485	292
pair1501	ELECO.r07.1AG0039430	ELECO.r07.1BG0089460	1723	910	510	111	637	121	93	54	379	68	728	491	1219	722	391	300	500	163	467	164	601	297
pair1502	ELECO.r07.1AG0039440	ELECO.r07.1BG0089470	183	114	275	127	181	85	448	329	151	54	69	38	297	260	259	300	243	178	96	97	78	46
pair1503	ELECO.r07.1AG0039470	ELECO.r07.1BG0089500	1195	798	114	134	180	184	1240	1193	44	17	548	317	1242	1659	442	451	70	61	434	421	138	107
pair1504	ELECO.r07.1AG0039480	ELECO.r07.1BG0089510	150	72	1179	705	106	61	13201	14064	39	39	0	0	895	811	6494	7048	515	357	391	727	273	253
pair1505	ELECO.r07.1AG0039490	ELECO.r07.1BG0089520	303	290	989	1127	576	580	301	244	423	366	176	136	203	286	411	390	561	531	416	330	326	279
pair1506	ELECO.r07.1AG0039500	ELECO.r07.1BG0089530	729	582	5929	5418	2974	1871	3084	1259	740	619	880	898	1049	853	4198	3091	1775	1256	1825	1296	828	856
pair1507	ELECO.r07.1AG0039520	ELECO.r07.1BG0089550	388	384	11	27	161	120	485	278	76	60	9703	9558	100	68	6513	7879	2163	1587	3985	3806	3889	3679
pair1508	ELECO.r07.1AG0039530	ELECO.r07.1BG0089560	246	315	41	26	4	0	28	4	0	8	63	155	115	164	90	95	25	44	7	24	9	0
pair1509	ELECO.r07.1AG0039540	ELECO.r07.1BG0089570	546	939	1125	1763	837	812	0	9	192	294	30	16	1004	1378	570	687	312	338	466	419	161	256
pair1510	ELECO.r07.1AG0039550	ELECO.r07.1BG0089580	40	26	0	1	0	3	0	2	0	0	130	38	24	13	8	9	21	5	0	0	9	8
pair1511	ELECO.r07.1AG0039580	ELECO.r07.1BG0089600	6	6	0	0	0	0	3	0	0	0	11	11	103	97	11	9	2	2	0	0	1	2
pair1512	ELECO.r07.1AG0039590	ELECO.r07.1BG0089610	34	46	11	6	0	34	182	645	0	8	8	42	23	47	104	417	0	0	14	63	0	0
pair1513	ELECO.r07.1AG0039600	ELECO.r07.1BG0089620	332	392	117	156	360	276	323	695	26	40	211	296	371	414	804	931	155	177	1315	1224	236	333
pair1514	ELECO.r07.1AG0039610	ELECO.r07.1BG0089630	4671	5172	24	19	839	150	265	123	572	141	9485	6023	2867	2937	976	518	1186	945	3154	1537	5362	4317
pair1515	ELECO.r07.1AG0039640	ELECO.r07.1BG0089670	590	1280	427	811	205	307	3341	11077	128	299	125	386	1365	4166	3475	9265	1259	2943	901	2700	867	2579
pair1516	ELECO.r07.1AG0039650	ELECO.r07.1BG0089680	596	890	5631	3772	3946	2740	3341	3918	671	516	917	677	1482	2011	2270	2326	1021	902	2010	2034	622	597
pair1517	ELECO.r07.1AG0039690	ELECO.r07.1BG0089730	324	321	155	285	205	254	181	583	64	54	340	108	288	314	273	382	206	248	651	465	394	216
pair1518	ELECO.r07.1AG0039700	ELECO.r07.1BG0089740	284	216	10798	8386	2561	1790	964	405	855	662	254	186	998	672	1298	790	228	120	1270	950	142	117
pair1519	ELECO.r07.1AG0039710	ELECO.r07.1BG0089750	992	884	747	739	412	416	1061	842	268	231	274	469	1127	927	734	835	707	560	404	372	346	374
pair1520	ELECO.r07.1AG0039750	ELECO.r07.1BG0089790	1812	1230	8466	8022	10103	8581	2707	2587	2496	2709	975	947	3902	2311	4965	3763	2634	2124	5767	4895	1482	1116
pair1521	ELECO.r07.1AG0039760	ELECO.r07.1BG0089800	100	258	173	241	117	135	217	402	20	30	41	193	161	209	210	501	44	118	96	226	34	188
pair1522	ELECO.r07.1AG0039800	ELECO.r07.1BG0089830	0	986	22	14591	19	3136	8	2626	3	865	33	1704	33	1429	12	4939	29	1353	12	2364	23	482
pair1523	ELECO.r07.1AG0039860	ELECO.r07.1BG0089900	501	696	107	56	5080	7527	37	85	95	266	1291	1454	344	437	103	104	197	291	761	777	30	19
pair1524	ELECO.r07.1AG0039870	ELECO.r07.1BG0089910	92	127	458	453	254	225	52	62	301	254	70	58	77	82	119	110	422	372	50	66	175	121
pair1525	ELECO.r07.1AG0039880	ELECO.r07.1BG0089920	1124	674	1010	534	376	323	129	103	228	166	1587	2471	241	190	1869	3216	581	560	874	1304	632	775
pair1526	ELECO.r07.1AG0039890	ELECO.r07.1BG0089930	587	395	204	169	316	190	628	580	72	64	489	484	502	467	1215	615	160	154	1097	829	377	281
pair1527	ELECO.r07.1AG0039900	ELECO.r07.1BG0089940	105	109	277	153	77	93	8	14	36	32	30	172	827	628	56	364	37	113	30	252	11	36
pair1528	ELECO.r07.1AG0039910	ELECO.r07.1BG0089950	0	9	2	61	3	113	12	162	0	32	1309	5458	0	10	306	5399	15	129	520	4365	25	161
pair1529	ELECO.r07.1AG0039920	ELECO.r07.1BG0089960	59	67	0	0	17	0	899	50	0	0	612	489	106	60	68	71	130	64	213	49	241	159
pair1530	ELECO.r07.1AG0039930	ELECO.r07.1BG0089970	7	31	64	76	54	60	35	44	21	16	30	22	3	23	114	131	20	20	45	90	7	0
pair1531	ELECO.r07.1AG0039940	ELECO.r07.1BG0089980	97	97	189	154	96	95	0	38	23	13	67	118	81	104	34	82	22	40	124	124	62	49
pair1532	ELECO.r07.1AG0039970	ELECO.r07.1BG0090000	754	442	1564	1890	491	812	1107	831	195	228	741	631	612	538	957	1057	631	626	570	611	290	327
pair1533	ELECO.r07.1AG0039980	ELECO.r07.1BG0090010	476	410	4071	3582	121	127	2326	1347	175	128	477	380	1629	554	2131	1706	248	137	562	358	351	177
pair1534	ELECO.r07.1AG0040000	ELECO.r07.1BG0090030	668	733	105	68	70	112	462	678	22	42	147	80	382	391	821	416	134	162	149	265	108	122
pair1535	ELECO.r07.1AG0040010	ELECO.r07.1BG0090040	198	135	261	132	262	147	112	76	93	38	223	199	192	110	223	117	179	95	341	93	94	57
pair1536	ELECO.r07.1AG0040020	ELECO.r07.1BG0090050	0	6	112	69	463	49	438	104	158	72	22	0	99	13	0	0	261	61	108	0	92	6
pair1537	ELECO.r07.1AG0040030	ELECO.r07.1BG0090060	799	1199	256	401	678	1053	505	2668	251	347	220	474	934	1307	808	2145	165	421	623	1065	270	542
pair1538	ELECO.r07.1AG0040040	ELECO.r07.1BG0090080	1387	847	658	480	204	197	858	613	111	101	443	525	1326	874	934	595	700	428	438	242	411	291
pair1539	ELECO.r07.1AG0040050	ELECO.r07.1BG0090090	43	234	3107	3027	501	510	2	0	238	434	52	302	422	1149	361	1143	406	887	287	653	209	702
pair1540	ELECO.r07.1AG0040060	ELECO.r07.1BG0090100	206	154	59	34	50	60	38	50	66	51	215	164	195	117	76	80	483	380	157	149	407	347
pair1541	ELECO.r07.1AG0040070	ELECO.r07.1BG0090110	479	757	3719	4240	763	1147	223	1153	432	640	15	93	348	722	3428	3846	406	502	712	945	83	99
pair1542	ELECO.r07.1AG0040100	ELECO.r07.1BG0090130	552	765	252	810	268	585	349	336	30	230	358	726	332	576	366	469	188	461	353	594	164	308
pair1543	ELECO.r07.1AG0040110	ELECO.r07.1BG0090140	272	405	218	151	185	95	829	267	84	87	220	391	384	224	300	268	230	218	167	69	196	308
pair1544	ELECO.r07.1AG0040170	ELECO.r07.1BG0090210	53	5	209	32	40	0	407	282	25	0	22	9	88	10	101	29	105	5	58	27	75	7
pair1545	ELECO.r07.1AG0040180	ELECO.r07.1BG0090220	136	151	355	135	56	108	225	333	57	37	83	277	152	256	254	254	149	201	74	207	95	178
pair1546	ELECO.r07.1AG0040190	ELECO.r07.1BG0090230	208	182	168	210	103	196	157	77	54	172	288	228	200	136	80	59	124	140	50	65	108	115
pair1547	ELECO.r07.1AG0040210	ELECO.r07.1BG0090260	34	19	26	73	17	83	18	3	12	41	1106	1193	192	146	218	116	166	159	68	96	77	71
pair1548	ELECO.r07.1AG0040220	ELECO.r07.1BG0090270	405	608	855	855	521	487	355	387	116	212	358	543	572	448	563	517	294	365	495	367	274	225
pair1549	ELECO.r07.1AG0040240	ELECO.r07.1BG0090290	314	407	5105	8084	2732	4488	144	554	973	1548	42	79	375	630	859	1996	1566	2163	648	1286	430	697
pair1550	ELECO.r07.1AG0040250	ELECO.r07.1BG0090300	3309	2696	8972	5464	5558	3745	4264	2457	2292	1342	1655	1266	2331	1514	6515	3908	3659	2539	2720	2051	1685	1311
pair1551	ELECO.r07.1AG0040280	ELECO.r07.1BG0090340	1759	2403	1072	1649	640	1039	1187	1772	449	1070	2374	4653	1720	2366	1671	3890	1397	2525	667	1368	1276	2898
pair1552	ELECO.r07.1AG0040290	ELECO.r07.1BG0090350	1330	998	351	838	393	400	5953	2059	176	238	551	315	1566	225	2752	1278	698	394	576	244	540	168
pair1553	ELECO.r07.1AG0040300	ELECO.r07.1BG0090360	13	83	351	225	47	27	8	15	19	11	137	112	18	85	210	212	3	32	91	59	8	26
pair1554	ELECO.r07.1AG0040330	ELECO.r07.1BG0090390	7129	6112	0	0	29	40	22	42	23	51	7931	10062	2250	1406	189	266	668	838	2237	3705	3888	5587
pair1555	ELECO.r07.1AG0040350	ELECO.r07.1BG0090410	1563	4069	14197	37788	3221	10919	329	410	2001	5412	281	524	1216	2545	4120	6498	7316	15946	1148	2577	2740	4818
pair1556	ELECO.r07.1AG0040370	ELECO.r07.1BG0090420	8	0	0	32	65	35	359	787	0	0	0	0	1251	1963	23	133	11	47	0	26	6	8
pair1557	ELECO.r07.1AG0040400	ELECO.r07.1BG0090440	273	297	660	284	82	56	25504	25372	148	50	471	249	2359	2521	2106	3795	791	738	2734	2518	3165	3251
pair1558	ELECO.r07.1AG0040410	ELECO.r07.1BG0090450	57	44	0	0	0	0	93	67	0	0	42	76	3	8	18	13	0	21	22	0	15	46
pair1559	ELECO.r07.1AG0040430	ELECO.r07.1BG0090470	596	1304	190	220	56	68	293	780	48	72	1113	2269	503	1369	420	647	418	676	173	279	320	586
pair1560	ELECO.r07.1AG0040450	ELECO.r07.1BG0090490	394	610	695	941	843	1133	772	1503	292	320	584	895	405	533	1051	1605	522	540	812	1336	488	786
pair1561	ELECO.r07.1AG0040470	ELECO.r07.1BG0090510	738	1229	927	2017	202	615	559	1254	199	346	137	389	718	1353	672	1130	333	824	301	558	160	430
pair1562	ELECO.r07.1AG0040490	ELECO.r07.1BG0090530	151	520	48	906	76	703	56	378	40	321	18	221	172	530	77	649	87	530	90	415	40	347
pair1563	ELECO.r07.1AG0040500	ELECO.r07.1BG0090550	217	580	613	1826	363	1360	5045	2048	184	254	72	112	1007	1759	289	1296	241	320	138	523	98	95
pair1564	ELECO.r07.1AG0040520	ELECO.r07.1BG0090570	261	257	34	55	345	402	23	34	32	55	396	1557	227	277	133	145	242	312	1168	2020	493	1112
pair1565	ELECO.r07.1AG0040530	ELECO.r07.1BG0090580	1282	966	1556	3476	1163	2850	1758	3172	565	693	1481	1366	827	1136	1802	3544	763	1099	1268	2633	671	760
pair1566	ELECO.r07.1AG0040550	ELECO.r07.1BG0090600	335	253	313	295	138	158	439	371	118	42	123	139	375	308	359	310	371	271	151	169	96	57
pair1567	ELECO.r07.1AG0040560	ELECO.r07.1BG0090620	1051	645	444	588	207	168	3597	3340	138	112	1250	893	1522	1173	5152	3466	1163	1152	1905	1651	1081	1286
pair1568	ELECO.r07.1AG0040580	ELECO.r07.1BG0090630	828	567	484	363	154	231	639	361	210	103	606	436	701	444	616	438	522	331	238	233	527	245
pair1569	ELECO.r07.1AG0040600	ELECO.r07.1BG0090650	213	340	163	375	22	81	355	659	103	130	278	407	247	376	706	1512	241	447	170	233	207	494
pair1570	ELECO.r07.1AG0040610	ELECO.r07.1BG0090660	9	50	70	131	25	73	1708	1480	25	29	7	0	73	69	312	380	31	33	83	135	6	31
pair1571	ELECO.r07.1AG0040620	ELECO.r07.1BG0090670	4220	804	19	183	30	44	90	0	0	46	78	9	9059	2653	49	39	25	13	35	17	0	0
pair1572	ELECO.r07.1AG0040630	ELECO.r07.1BG0090680	6	8	0	0	4	4	0	0	0	8	31	18	791	467	0	0	6	0	0	0	7	4
pair1573	ELECO.r07.1AG0040640	ELECO.r07.1BG0090690	287	207	610	414	345	405	447	453	113	121	188	247	198	177	683	564	173	144	409	420	137	87
pair1574	ELECO.r07.1AG0040660	ELECO.r07.1BG0090710	1040	232	423	189	192	141	2604	379	117	36	179	95	1125	227	449	221	373	170	244	225	147	87
pair1575	ELECO.r07.1AG0040680	ELECO.r07.1BG0090730	25	0	0	0	0	0	4496	4965	0	0	0	17	38	0	0	3	0	0	0	6	0	0
pair1576	ELECO.r07.1AG0040740	ELECO.r07.1BG0090750	880	869	95	417	390	417	5743	6305	117	167	1299	955	209	336	1697	1516	417	470	2339	1903	1060	1016
pair1577	ELECO.r07.1AG0040750	ELECO.r07.1BG0090770	0	0	2	22	0	528	16	20	0	0	5	3	74	30	37	196	0	0	116	136	0	8
pair1578	ELECO.r07.1AG0040760	ELECO.r07.1BG0090780	2399	2768	284	735	1573	1920	23607	25714	512	737	2734	4245	1329	3028	19527	18247	2067	2295	10559	10250	3891	4173
pair1579	ELECO.r07.1AG0040770	ELECO.r07.1BG0090790	33	32	27	21	110	81	20	13	15	21	304	249	21	74	77	63	65	94	171	198	177	216
pair1580	ELECO.r07.1AG0040780	ELECO.r07.1BG0090800	204	122	83	72	100	114	158	119	92	43	271	251	187	147	164	140	86	95	204	123	160	133
pair1581	ELECO.r07.1AG0040790	ELECO.r07.1BG0090810	339	239	104	277	41	89	578	528	31	28	704	682	192	248	235	274	130	154	220	404	225	260
pair1582	ELECO.r07.1AG0040810	ELECO.r07.1BG0090840	370	3410	323	4047	394	2979	221	769	183	2233	201	948	246	2042	363	2805	272	2351	515	2097	185	1983
pair1583	ELECO.r07.1AG0040820	ELECO.r07.1BG0090850	339	223	614	1847	4457	3929	0	6	2547	1720	344	158	82	35	187	156	1213	749	1560	838	874	603
pair1584	ELECO.r07.1AG0040830	ELECO.r07.1BG0090860	411	407	1108	1116	693	790	1170	1333	200	236	334	184	562	442	1097	845	374	357	593	553	334	263
pair1585	ELECO.r07.1AG0040840	ELECO.r07.1BG0090870	187	135	44	3	83	36	143	62	51	15	328	135	80	35	99	10	196	118	178	125	307	152
pair1586	ELECO.r07.1AG0040850	ELECO.r07.1BG0090880	212	117	200	607	40	10	3212	2283	70	26	6	3	1929	695	1444	1795	139	209	591	504	52	91
pair1587	ELECO.r07.1AG0040860	ELECO.r07.1BG0090890	117	59	89	180	0	0	1458	8000	0	0	9	3	1006	716	295	1927	4	57	17	173	15	28
pair1588	ELECO.r07.1AG0040870	ELECO.r07.1BG0090900	367	404	1567	1325	864	966	577	470	354	260	268	334	338	318	800	1037	406	379	657	754	220	257
pair1589	ELECO.r07.1AG0040880	ELECO.r07.1BG0090910	116	173	104	4	254	24	0	0	8	9	214	227	17	42	123	83	124	49	507	485	197	344
pair1590	ELECO.r07.1AG0040890	ELECO.r07.1BG0090920	73	109	11	173	169	435	0	0	73	144	107	223	11	6	9	42	105	262	146	274	53	152
pair1591	ELECO.r07.1AG0040900	ELECO.r07.1BG0090930	133	61	0	0	27	0	2	9	5	7	1612	1188	375	326	17	8	83	87	164	129	472	313
pair1592	ELECO.r07.1AG0040910	ELECO.r07.1BG0090940	30	57	408	373	148	63	26	12	24	44	12	2	57	20	155	66	72	56	74	38	40	43
pair1593	ELECO.r07.1AG0040920	ELECO.r07.1BG0090960	22	44	6	18	6	0	743	440	0	9	0	22	110	10	70	131	29	18	7	41	26	20
pair1594	ELECO.r07.1AG0040960	ELECO.r07.1BG0090990	1821	2540	963	547	279	324	734	522	169	204	948	1244	2885	2358	506	406	329	243	309	424	246	223
pair1595	ELECO.r07.1AG0040970	ELECO.r07.1BG0091000	50	828	35	1062	260	501	457	272	157	439	303	1186	71	529	64	416	90	774	181	601	185	952
pair1596	ELECO.r07.1AG0040980	ELECO.r07.1BG0091030	0	0	54	0	6	0	3596	455	0	3	24	21	52	14	303	5	46	17	173	45	30	19
pair1597	ELECO.r07.1AG0041000	ELECO.r07.1BG0091040	10	19	0	0	0	0	0	2	0	0	283	196	3	0	0	3	28	6	79	63	99	91
pair1598	ELECO.r07.1AG0041010	ELECO.r07.1BG0091050	12	0	0	0	0	0	840	824	0	0	105	62	9	0	153	83	12	0	6	9	3	6
pair1599	ELECO.r07.1AG0041020	ELECO.r07.1BG0091060	335	419	11037	7375	2461	1946	22293	23131	904	552	96	119	1308	1518	12313	9962	1969	1663	1559	1614	816	837
pair1600	ELECO.r07.1AG0041040	ELECO.r07.1BG0091080	1750	7906	3349	4407	2549	2384	3186	3801	516	921	1498	24226	1459	3526	3652	4323	855	2743	3055	4177	756	5637
pair1601	ELECO.r07.1AG0041050	ELECO.r07.1BG0091090	1770	2848	33013	51024	43702	49221	23	138	11225	20832	341	916	376	407	4454	6147	2561	4971	10842	12054	1090	1988
pair1602	ELECO.r07.1AG0041060	ELECO.r07.1BG0091100	73	64	33	182	20	110	8	16	7	84	0	9	349	62	33	22	11	87	43	53	3	0
pair1603	ELECO.r07.1AG0041080	ELECO.r07.1BG0091120	335	289	409	261	360	164	668	596	118	34	347	313	238	179	623	553	168	115	457	328	198	78
pair1604	ELECO.r07.1AG0041090	ELECO.r07.1BG0091130	1248	911	2428	2797	1814	1957	6188	7516	1235	1572	1284	1143	616	459	1036	969	889	1243	759	779	720	570
pair1605	ELECO.r07.1AG0041110	ELECO.r07.1BG0091150	269	266	318	278	310	356	455	520	28	41	142	172	565	458	660	585	71	77	462	295	53	70
pair1606	ELECO.r07.1AG0041120	ELECO.r07.1BG0091160	491	607	418	391	595	233	344	604	70	73	174	235	352	650	705	739	164	184	748	487	148	199
pair1607	ELECO.r07.1AG0041130	ELECO.r07.1BG0091170	661	700	427	417	435	454	510	766	194	139	889	1087	458	574	528	825	358	399	702	831	644	705
pair1608	ELECO.r07.1AG0041140	ELECO.r07.1BG0091180	746	644	1158	863	712	847	1840	3023	186	142	1236	1475	721	578	2491	3030	560	724	2455	3245	736	810
pair1609	ELECO.r07.1AG0041150	ELECO.r07.1BG0091190	59	84	11	18	9	33	2174	4513	0	11	24	14	57	85	605	1091	21	7	219	405	0	5
pair1610	ELECO.r07.1AG0041160	ELECO.r07.1BG0091200	251	181	19	55	0	17	63	79	0	8	304	398	64	111	54	82	94	95	25	31	97	88
pair1611	ELECO.r07.1AG0041230	ELECO.r07.1BG0091270	233	538	125	182	32	40	229	700	11	0	259	383	161	586	177	594	135	231	76	238	74	244
pair1612	ELECO.r07.1AG0041250	ELECO.r07.1BG0091290	234	146	89	94	188	250	304	434	33	44	326	357	174	125	278	299	145	115	378	467	202	141
pair1613	ELECO.r07.1AG0041260	ELECO.r07.1BG0091300	375	272	1103	941	757	749	508	221	280	249	207	222	321	343	756	469	302	388	505	426	234	300
pair1614	ELECO.r07.1AG0041270	ELECO.r07.1BG0091310	3986	4967	44609	50359	76913	76320	338	379	24117	25261	3114	3253	769	974	6979	9955	12074	16036	25735	32168	8375	11053
pair1615	ELECO.r07.1AG0041310	ELECO.r07.1BG0091330	230	376	131	279	102	163	482	649	68	77	99	214	255	409	240	389	186	250	143	183	85	194
pair1616	ELECO.r07.1AG0041350	ELECO.r07.1BG0091350	0	11	137	436	23	23	25917	20539	10	14	0	0	30	97	103	207	15	6	6	8	0	0
pair1617	ELECO.r07.1AG0041360	ELECO.r07.1BG0091360	992	220	835	489	1147	315	914	652	402	132	453	94	754	351	966	660	1009	458	776	265	759	163
pair1618	ELECO.r07.1AG0041370	ELECO.r07.1BG0091370	1928	1887	9386	11439	7201	6706	7004	4432	2804	2972	739	465	2566	1971	6012	5183	3683	3886	2753	1827	1283	1209
pair1619	ELECO.r07.1AG0041380	ELECO.r07.1BG0091380	127	125	219	308	179	243	180	206	28	94	69	123	139	160	243	322	68	115	265	220	72	120
pair1620	ELECO.r07.1AG0041410	ELECO.r07.1BG0091410	1919	1136	1544	78	275	41	850	60	73	0	263	3	3288	1169	1642	951	1263	14	374	27	1085	22
pair1621	ELECO.r07.1AG0041440	ELECO.r07.1BG0091460	2565	2586	333	113	127	27	425	158	75	10	934	1834	666	303	521	581	153	230	667	593	310	640
pair1622	ELECO.r07.1AG0041450	ELECO.r07.1BG0091470	170	21	249	42	203	19	402	55	50	0	64	7	134	8	314	62	320	41	389	8	148	44
pair1623	ELECO.r07.1AG0041470	ELECO.r07.1BG0091490	387	709	2226	5861	726	2255	1566	1484	2230	3505	120	322	250	386	1148	754	694	1225	280	315	239	310
pair1624	ELECO.r07.1AG0041480	ELECO.r07.1BG0091500	675	477	2934	1523	1795	1037	837	955	926	470	439	288	665	471	1939	1066	795	684	720	536	451	375
pair1625	ELECO.r07.1AG0041490	ELECO.r07.1BG0091510	182	282	582	428	216	103	116	111	71	56	66	48	278	306	242	198	132	135	171	129	71	78
pair1626	ELECO.r07.1AG0041500	ELECO.r07.1BG0091530	1110	1167	3600	3161	739	490	3053	2640	406	382	292	65	1445	1529	2985	2533	879	833	870	760	339	270
pair1627	ELECO.r07.1AG0041550	ELECO.r07.1BG0091560	315	554	156	132	261	230	1931	1866	116	97	1456	1221	789	794	481	589	383	543	730	318	878	678
pair1628	ELECO.r07.1AG0041560	ELECO.r07.1BG0091570	56	53	18	0	12	6	11	22	0	0	16	2	13	8	0	39	8	3	0	3	6	17
pair1629	ELECO.r07.1AG0041580	ELECO.r07.1BG0091600	85	104	26	21	76	94	24	12	58	56	72	101	47	50	31	27	75	83	98	139	106	132
pair1630	ELECO.r07.1AG0041610	ELECO.r07.1BG0091620	1221	1338	4844	5610	2213	2763	1892	1468	1115	1281	622	720	1224	1076	1942	1514	1158	1287	1275	1513	721	1035
pair1631	ELECO.r07.1AG0041620	ELECO.r07.1BG0091630	72	35	18	89	23	61	37	69	7	20	515	344	47	52	71	71	78	82	222	104	68	81
pair1632	ELECO.r07.1AG0041630	ELECO.r07.1BG0091640	480	299	93	60	96	135	29	36	9	7	1530	1375	678	556	150	97	170	115	695	556	800	607
pair1633	ELECO.r07.1AG0041640	ELECO.r07.1BG0091650	385	475	697	588	326	367	601	588	149	133	293	302	362	294	340	468	257	328	379	384	187	146
pair1634	ELECO.r07.1AG0041690	ELECO.r07.1BG0091670	1577	1859	518	212	1382	892	668	869	345	243	1732	2655	866	926	2375	1810	982	677	3182	2215	2038	2165
pair1635	ELECO.r07.1AG0041700	ELECO.r07.1BG0091680	16	19	0	0	5	0	547	407	0	0	27	47	5	0	17	0	10	11	32	29	6	30
pair1636	ELECO.r07.1AG0041790	ELECO.r07.1BG0091700	212	362	528	149	721	143	1862	1452	341	124	151	65	424	419	2349	1614	377	160	897	455	335	160
pair1637	ELECO.r07.1AG0041800	ELECO.r07.1BG0091710	677	514	191	239	280	389	1393	1549	52	58	349	242	825	612	1407	1305	207	182	773	1071	214	233
pair1638	ELECO.r07.1AG0041830	ELECO.r07.1BG0091740	1091	518	176	47	423	252	1772	1180	82	38	2786	2494	1939	1336	2141	1692	1481	1084	1433	946	2087	1887
pair1639	ELECO.r07.1AG0041850	ELECO.r07.1BG0091750	132	46	29	18	17	21	65	61	0	0	169	142	81	38	55	26	25	11	33	29	19	17
pair1640	ELECO.r07.1AG0041860	ELECO.r07.1BG0091760	905	497	2513	239	616	91	1067	545	572	64	364	182	754	346	1366	556	896	208	433	135	362	123
pair1641	ELECO.r07.1AG0041900	ELECO.r07.1BG0091800	43	137	1672	867	60	149	155	939	97	92	21	18	157	107	281	459	370	348	42	50	47	59
pair1642	ELECO.r07.1AG0041910	ELECO.r07.1BG0091810	594	915	334	188	388	179	10	34	137	81	179	75	209	179	335	276	399	435	265	142	100	50
pair1643	ELECO.r07.1AG0041920	ELECO.r07.1BG0091820	571	561	740	794	236	178	2387	3422	113	86	333	187	372	237	642	972	190	143	490	436	119	30
pair1644	ELECO.r07.1AG0041990	ELECO.r07.1BG0091850	2741	1893	461	661	1912	2646	7132	2958	258	254	1669	1531	4511	1984	20751	9271	1331	929	15117	9541	3119	1524
pair1645	ELECO.r07.1AG0042010	ELECO.r07.1BG0091870	242	1270	472	533	269	393	754	891	106	117	110	1871	363	2028	573	791	172	325	269	770	158	538
pair1646	ELECO.r07.1AG0042040	ELECO.r07.1BG0091890	1347	1028	3	0	0	0	76	171	0	0	631	888	3559	2114	46	140	8	17	163	114	55	83
pair1647	ELECO.r07.1AG0042110	ELECO.r07.1BG0091940	952	1130	2220	2254	1444	1501	13294	10210	572	637	503	500	1297	1267	3199	3219	1143	1217	1274	1047	585	567
pair1648	ELECO.r07.1AG0042130	ELECO.r07.1BG0091950	487	1135	48	681	10	321	88	126	11	125	0	0	518	1305	20	197	34	387	3	25	13	125
pair1649	ELECO.r07.1AG0042140	ELECO.r07.1BG0091960	1541	1989	3695	7537	1100	1021	43	348	332	641	451	568	3161	4974	419	786	390	475	305	423	223	300
pair1650	ELECO.r07.1AG0042150	ELECO.r07.1BG0091970	56	32	104	74	248	427	6413	6126	123	221	15	18	87	50	70	24	197	159	54	43	52	48
pair1651	ELECO.r07.1AG0042200	ELECO.r07.1BG0092010	678	1054	6011	9264	10292	19392	0	13	5449	8473	503	935	108	162	615	1061	3144	4530	3776	6645	2744	4831
pair1652	ELECO.r07.1AG0042220	ELECO.r07.1BG0092030	758	126	37	0	24	0	2	0	3	0	79	81	183	15	0	0	0	0	43	8	13	3
pair1653	ELECO.r07.1AG0042240	ELECO.r07.1BG0092070	653	1517	10	7	235	56	287	291	29	30	63	49	291	76	31	49	142	77	50	13	153	38
pair1654	ELECO.r07.1AG0042260	ELECO.r07.1BG0092100	2615	3237	18821	22746	3739	4515	22589	24615	3292	3071	159	218	10386	10331	14340	20402	3866	3671	3708	4674	1590	1577
pair1655	ELECO.r07.1AG0042280	ELECO.r07.1BG0092110	155	800	32	289	20	173	48	418	17	46	15	415	241	701	91	710	20	248	36	249	33	214
pair1656	ELECO.r07.1AG0042290	ELECO.r07.1BG0092120	318	272	1597	861	635	322	680	332	348	149	227	210	330	246	828	447	249	257	252	195	150	150
pair1657	ELECO.r07.1AG0042300	ELECO.r07.1BG0092130	117	33	208	11	249	16	111	22	52	0	44	48	117	43	108	37	56	21	43	23	25	12
pair1658	ELECO.r07.1AG0042310	ELECO.r07.1BG0092140	486	549	7884	6981	5960	5458	561	312	1843	2128	264	235	334	253	1011	783	1516	1600	1449	1227	742	773
pair1659	ELECO.r07.1AG0042330	ELECO.r07.1BG0092160	978	947	2426	2153	1229	1204	2221	2591	238	245	1086	936	1500	1419	3118	2640	716	597	1763	1648	727	616
pair1660	ELECO.r07.1AG0042400	ELECO.r07.1BG0092230	333	256	580	693	218	359	498	693	73	157	225	128	390	182	665	602	184	239	273	331	149	131
pair1661	ELECO.r07.1AG0042420	ELECO.r07.1BG0092240	7279	7290	0	0	0	0	0	0	0	0	19	0	819	1143	0	0	0	0	0	0	0	0
pair1662	ELECO.r07.1AG0042440	ELECO.r07.1BG0092260	300	726	399	1518	305	1132	212	968	127	347	158	419	374	816	433	1151	199	436	268	752	180	406
pair1663	ELECO.r07.1AG0042450	ELECO.r07.1BG0092270	203	204	101	243	91	105	151	464	62	46	156	193	168	249	215	272	129	170	202	251	146	166
pair1664	ELECO.r07.1AG0042460	ELECO.r07.1BG0092290	1167	1263	3308	3282	1728	2215	5823	4625	860	962	626	596	2056	2475	2848	2549	1343	1286	1894	1752	801	811
pair1665	ELECO.r07.1AG0042470	ELECO.r07.1BG0092300	321	355	231	399	517	576	482	301	264	196	139	168	313	441	503	572	292	270	1062	791	340	292
pair1666	ELECO.r07.1AG0042480	ELECO.r07.1BG0092310	76	26	66	22	185	83	12	22	64	32	74	17	76	19	80	71	68	8	85	31	53	33
pair1667	ELECO.r07.1AG0042490	ELECO.r07.1BG0092320	851	919	512	672	414	443	943	1073	219	348	2058	2162	713	797	902	1576	565	721	653	982	775	906
pair1668	ELECO.r07.1AG0042510	ELECO.r07.1BG0092450	500	421	322	376	49	184	44	14	164	212	878	849	299	407	211	247	303	411	219	247	419	348
pair1669	ELECO.r07.1AG0042530	ELECO.r07.1BG0092470	196	315	248	346	186	207	209	488	94	107	144	212	221	305	311	513	173	225	185	209	66	107
pair1670	ELECO.r07.1AG0042570	ELECO.r07.1BG0092510	266	118	2	21	40	10	594	741	4	3	9	20	506	237	550	686	46	38	69	128	27	41
pair1671	ELECO.r07.1AG0042590	ELECO.r07.1BG0092530	1657	14	1440	5	1607	0	2026	20	525	15	1681	40	1574	28	2103	22	962	18	1921	21	1088	24
pair1672	ELECO.r07.1AG0042600	ELECO.r07.1BG0092540	501	452	1507	1549	362	473	1176	668	248	181	228	180	603	578	1216	1549	629	746	581	522	464	403
pair1673	ELECO.r07.1AG0042620	ELECO.r07.1BG0092560	286	271	176	137	316	222	4	6	28	48	280	221	87	76	16	23	95	112	304	205	247	214
pair1674	ELECO.r07.1AG0042640	ELECO.r07.1BG0092580	700	824	360	4133	419	1334	6	8	250	643	1380	392	365	731	739	1218	448	1069	2562	1444	1821	1026
pair1675	ELECO.r07.1AG0042680	ELECO.r07.1BG0092630	17	7	0	0	10	0	260	329	0	0	0	0	0	8	0	0	3	0	6	7	0	0
pair1676	ELECO.r07.1AG0042690	ELECO.r07.1BG0092640	56	29	0	0	0	0	113	123	0	0	10	0	676	364	0	4	0	0	0	0	0	0
pair1677	ELECO.r07.1AG0042750	ELECO.r07.1BG0092680	65	119	0	0	0	12	715	3284	0	2	0	0	10	31	0	585	0	66	0	624	0	223
pair1678	ELECO.r07.1AG0042760	ELECO.r07.1BG0092690	338	557	1566	2277	243	437	156	397	191	291	3	17	735	746	176	717	132	160	81	185	60	54
pair1679	ELECO.r07.1AG0042780	ELECO.r07.1BG0092710	245	206	278	346	188	165	321	308	48	66	165	131	205	191	304	257	236	173	306	306	110	154
pair1680	ELECO.r07.1AG0042810	ELECO.r07.1BG0092730	2569	2072	5028	2919	3965	1491	1536	1998	775	255	1920	1616	1180	1411	6569	4326	850	483	2733	2073	766	636
pair1681	ELECO.r07.1AG0042820	ELECO.r07.1BG0092740	437	531	792	859	868	862	610	778	128	152	303	275	395	334	1121	1125	249	296	771	925	188	214
pair1682	ELECO.r07.1AG0042860	ELECO.r07.1BG0092760	28	13	34	16	32	13	435	238	0	5	0	0	197	150	81	147	17	8	19	17	7	38
pair1683	ELECO.r07.1AG0042870	ELECO.r07.1BG0092770	1632	1432	3667	3447	6302	5771	776	743	4033	2892	760	433	1092	803	1599	1410	3543	2753	2481	2342	2195	1785
pair1684	ELECO.r07.1AG0042880	ELECO.r07.1BG0092780	26	0	6	0	6	3	132	230	0	0	0	0	26	17	9	0	0	0	0	0	0	0
pair1685	ELECO.r07.1AG0042890	ELECO.r07.1BG0092820	198	592	5	89	6	0	344	168	0	4	60	26	177	792	72	540	5	25	30	78	14	3
pair1686	ELECO.r07.1AG0042900	ELECO.r07.1BG0092830	266	119	768	364	573	270	328	202	146	75	128	73	195	189	465	336	288	145	506	225	131	86
pair1687	ELECO.r07.1AG0042910	ELECO.r07.1BG0092840	3338	3070	5094	5208	2550	2766	3187	2587	793	976	791	729	3138	3292	3356	2393	2728	2968	1890	1339	2230	1998
pair1688	ELECO.r07.1AG0042920	ELECO.r07.1BG0092850	1786	866	155	69	1069	701	922	1251	188	164	5060	5356	177	108	11021	12575	1659	1643	7030	5837	2551	2494
pair1689	ELECO.r07.1AG0042970	ELECO.r07.1BG0092920	124	248	0	0	0	8	49	48	0	0	1160	4123	65	239	32	78	49	216	24	35	134	448
pair1690	ELECO.r07.1AG0042990	ELECO.r07.1BG0092930	1057	859	7016	6410	9525	9439	37	7	7067	7178	326	470	287	129	962	757	3244	3512	2743	2946	1371	1311
pair1691	ELECO.r07.1AG0043000	ELECO.r07.1BG0092940	8257	7740	4999	4772	8195	6530	10041	8681	2032	1862	11337	10205	6467	5365	9029	8347	3472	3550	8793	7173	5625	5016
pair1692	ELECO.r07.1AG0043040	ELECO.r07.1BG0092990	494	430	270	142	111	158	341	311	56	50	733	636	333	355	528	373	322	232	193	156	238	186
pair1693	ELECO.r07.1AG0043050	ELECO.r07.1BG0093000	666	1167	1076	3745	1026	2013	3471	6992	272	412	567	580	473	960	1665	4745	420	595	2068	3261	422	514
pair1694	ELECO.r07.1AG0043150	ELECO.r07.1BG0093070	86	129	1098	1779	1469	2042	585	898	157	316	29	105	78	81	319	504	137	297	271	727	60	206
pair1695	ELECO.r07.1AG0043160	ELECO.r07.1BG0093080	979	786	630	463	892	770	375	347	270	234	276	221	779	740	733	547	614	484	680	546	440	358
pair1696	ELECO.r07.1AG0043170	ELECO.r07.1BG0093090	569	451	866	1058	600	706	985	477	453	399	165	115	402	625	552	289	186	181	517	486	177	114
pair1697	ELECO.r07.1AG0043210	ELECO.r07.1BG0093120	12	39	194	15	0	33	90	97	7	4	0	6	44	30	11	21	0	18	3	16	3	34
pair1698	ELECO.r07.1AG0043250	ELECO.r07.1BG0093170	485	155	989	244	802	126	14350	3573	454	79	422	25	469	192	1685	918	394	119	1099	538	354	111
pair1699	ELECO.r07.1AG0043260	ELECO.r07.1BG0093180	806	689	5882	5575	2017	1821	3043	777	977	1407	39	45	454	412	1366	1410	550	534	403	392	67	78
pair1700	ELECO.r07.1AG0043270	ELECO.r07.1BG0093190	671	859	74	127	376	535	439	384	64	132	576	916	344	782	474	1040	178	439	430	1109	230	508
pair1701	ELECO.r07.1AG0043280	ELECO.r07.1BG0093200	154	272	152	132	95	137	363	257	11	32	86	114	168	228	145	174	95	165	31	91	39	50
pair1702	ELECO.r07.1AG0043300	ELECO.r07.1BG0093220	699	360	449	271	438	326	1616	878	311	116	663	727	351	211	532	335	847	274	669	602	754	497
pair1703	ELECO.r07.1AG0043310	ELECO.r07.1BG0093230	159	143	31	49	0	0	151	96	0	0	66	70	197	237	47	78	52	56	15	37	41	55
pair1704	ELECO.r07.1AG0043340	ELECO.r07.1BG0093270	249	265	2855	2817	3060	2878	1137	1022	754	1132	221	286	342	267	1424	1499	1219	1437	1771	1551	808	1081
pair1705	ELECO.r07.1AG0043350	ELECO.r07.1BG0093280	185	360	22	83	29	163	63	169	12	38	235	432	98	125	14	31	266	342	92	415	459	740
pair1706	ELECO.r07.1AG0043390	ELECO.r07.1BG0093350	599	542	578	160	282	197	1335	1204	145	145	742	553	704	636	1710	1182	408	341	842	639	539	461
pair1707	ELECO.r07.1AG0043430	ELECO.r07.1BG0093380	10	2	0	0	0	0	2330	1360	0	0	0	0	8	9	0	0	0	0	0	3	0	1
pair1708	ELECO.r07.1AG0043460	ELECO.r07.1BG0093410	259	198	11	23	0	0	91	69	0	0	694	547	131	124	60	57	128	159	32	0	182	154
pair1709	ELECO.r07.1AG0043470	ELECO.r07.1BG0093420	342	283	74	27	109	58	150	170	22	15	125	118	263	241	225	172	183	129	216	148	86	96
pair1710	ELECO.r07.1AG0043490	ELECO.r07.1BG0093430	448	270	1078	1001	515	417	2246	2397	268	157	338	339	224	174	2279	1458	402	384	930	756	131	110
pair1711	ELECO.r07.1AG0043530	ELECO.r07.1BG0093550	335	387	846	1558	615	871	2681	3725	387	488	162	273	231	323	568	618	315	238	268	462	101	111
pair1712	ELECO.r07.1AG0043580	ELECO.r07.1BG0093590	1240	1118	757	476	562	568	911	757	333	218	613	687	1148	913	1022	796	651	590	970	664	673	603
pair1713	ELECO.r07.1AG0043590	ELECO.r07.1BG0093610	246	540	533	883	221	455	399	451	76	188	70	143	370	550	396	771	332	521	214	357	146	230
pair1714	ELECO.r07.1AG0043600	ELECO.r07.1BG0093620	86	42	0	2	38	16	177	170	7	9	135	143	221	138	275	511	24	52	476	630	257	499
pair1715	ELECO.r07.1AG0043610	ELECO.r07.1BG0093630	483	484	388	269	221	250	442	436	159	88	227	477	462	527	494	537	307	316	431	475	246	317
pair1716	ELECO.r07.1AG0043620	ELECO.r07.1BG0093640	0	0	0	0	0	0	0	0	0	0	236	106	0	0	9	0	51	3	164	65	16	14
pair1717	ELECO.r07.1AG0043650	ELECO.r07.1BG0093660	281	436	71	144	28	63	140	190	11	30	107	154	240	365	75	218	62	164	26	68	48	75
pair1718	ELECO.r07.1AG0043720	ELECO.r07.1BG0093740	287	491	67	157	77	201	106	250	33	73	183	211	237	332	128	215	131	284	111	145	199	215
pair1719	ELECO.r07.1AG0043740	ELECO.r07.1BG0093760	851	776	1338	1595	891	1095	963	1474	283	341	308	358	693	661	1233	1437	583	514	618	812	274	282
pair1720	ELECO.r07.1AG0043760	ELECO.r07.1BG0093790	785	789	1006	764	620	521	3622	1559	285	158	549	591	1873	1256	2861	1126	598	413	1552	836	520	322
pair1721	ELECO.r07.1AG0043780	ELECO.r07.1BG0093820	320	139	105	73	101	37	110	81	102	28	92	51	365	172	97	41	294	139	72	25	145	49
pair1722	ELECO.r07.1AG0043850	ELECO.r07.1BG0093900	8	23	2	0	0	0	39	20	2	3	112	71	0	12	19	28	15	19	58	87	64	51
pair1723	ELECO.r07.1AG0043890	ELECO.r07.1BG0093940	628	156	6085	17845	1595	3681	27	237	1643	2534	432	236	354	385	10801	7885	332	1800	3412	3323	165	417
pair1724	ELECO.r07.1AG0043920	ELECO.r07.1BG0093970	381	280	1552	1955	2075	2178	336	332	677	697	82	101	419	297	494	469	490	470	816	738	253	169
pair1725	ELECO.r07.1AG0043930	ELECO.r07.1BG0093980	94	67	0	0	0	0	0	0	0	0	0	0	4584	3665	0	0	0	0	0	0	0	0
pair1726	ELECO.r07.1AG0043960	ELECO.r07.1BG0094040	272	272	69	55	85	92	125	125	40	36	139	172	132	199	255	237	91	115	186	231	104	149
pair1727	ELECO.r07.1AG0043990	ELECO.r07.1BG0094080	672	670	5494	5761	5883	4718	8	80	3205	3423	211	270	187	312	855	676	2182	2191	1404	1056	1100	1187
pair1728	ELECO.r07.1AG0044000	ELECO.r07.1BG0094090	570	862	12615	23542	13732	26068	57	74	5873	8276	492	942	340	506	1359	2277	4959	4876	3168	5700	2536	2774
pair1729	ELECO.r07.1AG0044020	ELECO.r07.1BG0094110	519	813	323	444	504	862	162	306	203	409	446	865	116	187	527	731	330	317	575	928	489	707
pair1730	ELECO.r07.1AG0044080	ELECO.r07.1BG0094180	63	36	42	30	0	19	22	38	4	6	26	14	91	47	47	12	33	10	6	22	31	12
pair1731	ELECO.r07.1AG0044110	ELECO.r07.1BG0094220	15	20	153	34	134	143	14	22	35	23	586	699	67	58	82	120	131	79	132	169	154	123
pair1732	ELECO.r07.1AG0044140	ELECO.r07.1BG0094230	1	23	0	0	0	0	72	160	0	0	23	153	0	9	0	0	8	9	0	0	0	2
pair1733	ELECO.r07.1AG0044150	ELECO.r07.1BG0094240	84	31	0	1	0	1	282	520	0	0	505	487	19	50	75	107	75	100	62	108	106	207
pair1734	ELECO.r07.1AG0044200	ELECO.r07.1BG0094260	80	75	0	0	0	0	0	20	0	0	0	0	0	0	0	0	0	0	0	0	0	0
pair1735	ELECO.r07.1AG0044220	ELECO.r07.1BG0094270	335	429	1299	1089	1312	811	1262	953	236	227	182	228	407	405	1326	1257	378	293	829	772	188	282
pair1736	ELECO.r07.1AG0044230	ELECO.r07.1BG0094280	143	102	158	53	3362	2025	1150	772	799	363	312	398	123	137	330	231	665	243	2041	921	1067	658
pair1737	ELECO.r07.1AG0044240	ELECO.r07.1BG0094290	1	0	0	0	0	0	0	0	0	0	3	0	480	461	0	2	0	0	0	0	0	0
pair1738	ELECO.r07.1AG0044270	ELECO.r07.1BG0094310	1507	2031	636	407	1128	812	634	930	258	259	2198	2821	1176	1207	1174	1798	1036	925	2598	3405	1375	1501
pair1739	ELECO.r07.1AG0044280	ELECO.r07.1BG0094320	538	811	242	918	156	545	382	1042	51	103	367	415	433	613	552	1444	181	414	478	1252	431	542
pair1740	ELECO.r07.1AG0044290	ELECO.r07.1BG0094330	136	30	1986	193	895	48	7013	5858	651	106	29	7	58	5	31	0	820	100	165	11	228	0
pair1741	ELECO.r07.1AG0044330	ELECO.r07.1BG0094370	1352	2406	386	381	416	453	3427	4056	72	122	1244	2773	1136	1677	1982	2492	1848	1863	402	636	1582	1879
pair1742	ELECO.r07.1AG0044340	ELECO.r07.1BG0094380	88	45	15	8	0	15	27	61	3	3	52	42	110	31	16	31	37	25	13	35	52	48
pair1743	ELECO.r07.1AG0044390	ELECO.r07.1BG0094410	819	811	222	184	122	154	140	150	93	69	507	639	599	589	261	444	262	279	189	278	386	373
pair1744	ELECO.r07.1AG0044410	ELECO.r07.1BG0094430	70	80	0	2	0	2	0	0	0	6	701	124	136	105	55	7	92	39	73	3	59	29
pair1745	ELECO.r07.1AG0044420	ELECO.r07.1BG0094440	387	221	0	3	59	68	896	391	7	16	975	720	451	193	134	89	132	105	402	232	230	273
pair1746	ELECO.r07.1AG0044430	ELECO.r07.1BG0094450	104	225	5	12	96	442	0	21	30	36	789	1861	205	724	114	300	97	179	496	1840	426	835
pair1747	ELECO.r07.1AG0044440	ELECO.r07.1BG0094460	444	315	308	52	145	63	465	135	56	14	359	219	417	235	395	151	216	73	316	142	212	120
pair1748	ELECO.r07.1AG0044450	ELECO.r07.1BG0094470	11559	6171	11107	15380	8071	10119	5792	4234	4676	3213	5898	3137	8122	5674	7713	7672	6852	3845	5576	5370	4041	2025
pair1749	ELECO.r07.1AG0044460	ELECO.r07.1BG0094480	75	75	239	234	129	56	71	32	44	23	93	56	209	202	105	112	27	51	94	91	31	20
pair1750	ELECO.r07.1AG0044500	ELECO.r07.1BG0094510	329	127	1	0	0	0	0	0	0	0	0	3	0	2	0	0	0	0	2	0	0	0
pair1751	ELECO.r07.1AG0044510	ELECO.r07.1BG0094520	3051	5125	15423	33932	14415	26034	136	1627	7133	10251	817	661	1776	3204	2528	6653	1852	4408	3471	5714	1008	1752
pair1752	ELECO.r07.1AG0044520	ELECO.r07.1BG0094530	306	433	477	652	137	218	746	1246	213	267	174	229	343	441	315	551	180	332	193	355	95	259
pair1753	ELECO.r07.1AG0044530	ELECO.r07.1BG0094540	1440	1946	4498	9974	3417	5914	320	412	861	2448	142	189	633	1201	1604	3468	1699	3489	908	1538	424	792
pair1754	ELECO.r07.1AG0044550	ELECO.r07.1BG0094550	86	160	1793	2150	208	325	113	108	138	186	5	7	29	40	339	515	206	418	111	303	18	29
pair1755	ELECO.r07.1AG0044570	ELECO.r07.1BG0094570	876	589	978	1248	1270	1186	490	625	417	282	675	500	791	735	890	1416	625	561	822	935	799	702
pair1756	ELECO.r07.1AG0044580	ELECO.r07.1BG0094580	1584	1906	8086	5204	10701	7004	745	948	3454	3051	846	571	648	923	3429	2976	3685	3597	2059	1452	1135	1231
pair1757	ELECO.r07.1AG0044600	ELECO.r07.1BG0094600	594	195	47	29	153	66	118	30	139	42	218	135	496	69	169	11	1444	331	244	120	927	417
pair1758	ELECO.r07.1AG0044610	ELECO.r07.1BG0094610	1288	1364	1391	1176	862	620	1482	1230	423	290	890	741	1307	1372	1647	1467	873	859	876	775	481	604
pair1759	ELECO.r07.1AG0044620	ELECO.r07.1BG0094620	45	6	118	32	38	6	1343	1418	11	0	22	3	367	102	857	535	131	50	216	45	111	78
pair1760	ELECO.r07.1AG0044670	ELECO.r07.1BG0094670	34	98	3	0	31	105	597	179	0	0	46	108	16	25	910	658	50	168	851	1136	177	527
pair1761	ELECO.r07.1AG0044690	ELECO.r07.1BG0094690	168	368	226	244	197	332	127	428	55	77	95	290	248	318	227	473	134	200	170	455	114	250
pair1762	ELECO.r07.1AG0044700	ELECO.r07.1BG0094700	605	648	785	970	603	733	1701	1674	210	223	621	609	539	753	1828	2244	352	407	1061	924	471	462
pair1763	ELECO.r07.1AG0044720	ELECO.r07.1BG0094720	1087	1262	825	746	867	776	1535	1144	221	304	825	920	1029	1123	1660	1187	674	747	1352	932	730	721
pair1764	ELECO.r07.1AG0044730	ELECO.r07.1BG0094730	1271	711	2508	965	7591	2070	1676	767	5459	1168	1811	671	672	189	755	233	2016	555	917	336	953	293
pair1765	ELECO.r07.1AG0044750	ELECO.r07.1BG0094750	273	252	44	74	38	50	214	389	23	24	917	921	200	196	1372	609	241	162	856	549	644	349
pair1766	ELECO.r07.1AG0044770	ELECO.r07.1BG0094770	503	760	1047	3029	512	2362	880	1712	230	672	394	624	372	935	1202	2916	454	743	795	1903	421	367
pair1767	ELECO.r07.1AG0044780	ELECO.r07.1BG0094790	90	174	88	87	58	9	1089	1236	64	53	85	129	144	370	60	167	63	135	105	76	84	211
pair1768	ELECO.r07.1AG0044790	ELECO.r07.1BG0094810	0	1	0	1	0	0	0	0	0	1	125	29	4	2	54	18	18	5	128	38	4	4
pair1769	ELECO.r07.1AG0044820	ELECO.r07.1BG0094840	1383	1068	3568	3304	2194	2366	4457	3532	567	497	1170	965	1398	1444	3166	3709	1659	1780	1905	1632	1089	803
pair1770	ELECO.r07.1AG0044850	ELECO.r07.1BG0094860	863	652	1905	2663	2321	2095	2249	1257	529	530	775	476	820	729	1432	1185	769	574	1526	1216	529	362
pair1771	ELECO.r07.1AG0044860	ELECO.r07.1BG0094870	1116	1561	4559	6326	15293	20572	58	247	8151	7848	2032	1691	173	589	504	957	4015	4037	6306	7189	5137	5050
pair1772	ELECO.r07.1AG0044870	ELECO.r07.1BG0094890	18	44	0	1	0	4	140	156	0	3	27	31	0	4	1	16	2	6	0	12	10	9
pair1773	ELECO.r07.1AG0044880	ELECO.r07.1BG0094900	680	612	1025	947	769	1054	385	506	761	1062	614	455	617	800	429	694	787	1003	311	372	529	632
pair1774	ELECO.r07.1AG0044900	ELECO.r07.1BG0094920	1688	1812	2058	2463	1077	1241	1655	2012	427	584	528	881	1524	1802	1591	1925	1361	1812	1083	1229	621	776
pair1775	ELECO.r07.1AG0044920	ELECO.r07.1BG0094950	1255	1566	1253	1529	480	629	1293	1640	216	266	1328	1933	812	885	1248	2305	817	969	508	874	670	783
pair1776	ELECO.r07.1AG0044940	ELECO.r07.1BG0094970	0	2	86	147	0	6	0	0	7	17	0	7	12	31	5	16	9	79	0	9	2	34
pair1777	ELECO.r07.1AG0044970	ELECO.r07.1BG0094990	1484	1104	732	1386	543	396	825	1779	279	514	540	423	889	796	3737	2479	1960	1768	1647	1055	1010	1015
pair1778	ELECO.r07.1AG0044990	ELECO.r07.1BG0095010	1565	1230	4451	3752	2842	2918	1252	1569	822	696	1827	1401	953	834	2831	3141	1049	844	2753	1993	1130	767
pair1779	ELECO.r07.1AG0045000	ELECO.r07.1BG0095020	4965	3001	5522	4608	2189	2306	689	1360	1139	835	1165	1058	1378	1712	1333	1870	1528	1698	1442	1574	471	832
pair1780	ELECO.r07.1AG0045010	ELECO.r07.1BG0095040	769	320	44	21	26	15	65	15	27	8	30	17	66	23	40	22	47	19	20	19	43	6
pair1781	ELECO.r07.1AG0045020	ELECO.r07.1BG0095050	512	463	670	1131	314	565	634	1140	145	303	87	303	650	448	945	991	286	428	336	542	136	98
pair1782	ELECO.r07.1AG0045050	ELECO.r07.1BG0095070	0	0	0	0	0	16	226	190	0	0	0	0	0	8	4	64	6	17	0	145	0	22
pair1783	ELECO.r07.1AG0045060	ELECO.r07.1BG0095080	500	459	410	348	356	449	463	1073	134	137	261	175	407	546	441	836	184	258	481	827	154	153
pair1784	ELECO.r07.1AG0045070	ELECO.r07.1BG0095090	3477	3046	2196	1203	4598	1962	12863	11109	1287	826	3687	3523	4456	3390	7321	5943	3191	2247	8011	4296	2997	2613
pair1785	ELECO.r07.1AG0045080	ELECO.r07.1BG0095100	865	878	36	37	274	271	368	364	109	115	2922	2944	647	634	511	468	652	679	1393	1626	2144	2290
pair1786	ELECO.r07.1AG0045110	ELECO.r07.1BG0095110	3242	3865	790	1692	1945	2552	1578	3678	535	829	4695	7841	1865	3424	5157	5470	2222	2985	6702	8292	3424	4548
pair1787	ELECO.r07.1AG0045130	ELECO.r07.1BG0095130	416	475	1981	2681	1129	1583	1164	964	325	648	116	113	855	1152	595	644	300	492	650	484	79	206
pair1788	ELECO.r07.1AG0045140	ELECO.r07.1BG0095140	209	344	24	6	0	0	94	42	0	0	146	193	88	144	53	74	52	44	0	0	32	14
pair1789	ELECO.r07.1AG0045180	ELECO.r07.1BG0095170	348	239	211	375	178	125	56	103	72	76	788	299	241	143	129	95	321	249	160	86	108	31
pair1790	ELECO.r07.1AG0045190	ELECO.r07.1BG0095180	4769	4782	12587	10564	6804	6231	27492	24127	2863	2907	5055	5170	5648	5162	20481	16266	5632	5443	5870	6575	2324	2326
pair1791	ELECO.r07.1AG0045200	ELECO.r07.1BG0095190	402	309	568	120	462	178	460	108	110	68	167	139	266	220	488	285	346	185	349	279	147	109
pair1792	ELECO.r07.1AG0045280	ELECO.r07.1BG0095240	381	231	582	341	333	369	7	128	90	44	889	923	232	327	50	38	149	131	315	179	339	133
pair1793	ELECO.r07.1AG0045290	ELECO.r07.1BG0095250	1056	1014	1309	998	847	832	939	1027	239	202	873	747	1063	926	2024	1752	715	833	1813	1629	828	822
pair1794	ELECO.r07.1AG0045310	ELECO.r07.1BG0095260	311	254	190	137	167	193	509	307	68	61	100	154	327	226	480	376	242	127	201	615	99	200
pair1795	ELECO.r07.1AG0045320	ELECO.r07.1BG0095270	107	103	211	172	23	64	0	68	40	34	77	16	28	27	63	119	36	75	172	75	132	25
pair1796	ELECO.r07.1AG0045340	ELECO.r07.1BG0095290	142	196	11	0	7	18	57	45	0	0	97	180	117	95	36	53	28	33	153	214	32	133
pair1797	ELECO.r07.1AG0045350	ELECO.r07.1BG0095300	2358	2432	27749	23685	33990	38909	26	18	15164	13575	652	500	574	628	2242	2726	9627	9699	9671	10371	5731	5261
pair1798	ELECO.r07.1AG0045370	ELECO.r07.1BG0095320	100	32	70	40	52	23	74	21	9	6	27	18	107	37	173	30	42	9	52	31	22	19
pair1799	ELECO.r07.1AG0045420	ELECO.r07.1BG0095390	2060	2170	3328	4409	1553	1985	14527	15750	1511	1416	971	1568	4803	4891	8481	10022	3945	4082	2287	2651	2567	2961
pair1800	ELECO.r07.1AG0045430	ELECO.r07.1BG0095410	56	90	1145	719	116	293	2649	434	129	28	4	5	442	321	399	226	502	200	29	60	30	14
pair1801	ELECO.r07.1AG0045440	ELECO.r07.1BG0095420	22	38	24	188	44	156	90	240	29	39	44	121	28	67	16	41	58	158	19	92	37	82
pair1802	ELECO.r07.1AG0045500	ELECO.r07.1BG0095630	1277	1118	3757	5189	314	843	1047	3835	219	561	712	472	184	437	1973	5104	647	1239	287	878	125	320
pair1803	ELECO.r07.1AG0045510	ELECO.r07.1BG0095620	1954	1353	8108	8878	3313	2793	1007	1562	735	913	653	420	2370	1544	13225	7203	3447	2911	4617	2924	793	496
pair1804	ELECO.r07.1AG0045540	ELECO.r07.1BG0095590	10	20	0	0	0	0	6	1	0	0	0	2	51	21	0	0	2	3	8	0	7	2
pair1805	ELECO.r07.1AG0045610	ELECO.r07.1BG0095520	92	551	105	725	95	328	388	1177	28	212	77	241	103	688	340	727	120	568	227	367	125	315
pair1806	ELECO.r07.1AG0045630	ELECO.r07.1BG0095500	140	232	13	0	0	14	40	31	0	0	1501	1216	90	189	64	50	129	78	56	81	248	161
pair1807	ELECO.r07.1AG0045640	ELECO.r07.1BG0095490	286	455	196	255	369	954	116	71	235	559	180	366	265	990	499	611	402	732	280	567	264	600
pair1808	ELECO.r07.1AG0045650	ELECO.r07.1BG0095640	2918	2714	2220	2594	3887	2593	926	1268	1591	893	4765	5482	1783	1913	3768	5599	2487	2813	5516	6530	4887	4416
pair1809	ELECO.r07.1AG0045660	ELECO.r07.1BG0095650	974	1248	3053	2732	1331	1086	1851	1909	579	724	864	1069	979	1147	1578	1890	848	1351	943	924	544	656
pair1810	ELECO.r07.1AG0045670	ELECO.r07.1BG0095660	7118	8556	10386	10090	1738	1571	21548	20967	4578	4773	4430	5397	10923	12723	16531	22482	15045	15278	8415	9739	12598	12147
pair1811	ELECO.r07.1AG0045690	ELECO.r07.1BG0095680	1040	1164	734	873	330	413	576	752	216	284	364	334	1110	1137	458	738	698	801	257	326	388	350
pair1812	ELECO.r07.1AG0045700	ELECO.r07.1BG0095690	74	153	358	634	179	415	4029	1660	99	305	46	107	244	468	1429	849	106	283	999	763	128	348
pair1813	ELECO.r07.1AG0045730	ELECO.r07.1BG0095720	40	35	0	8	175	106	130	117	6	4	0	37	464	510	68	76	11	2	28	77	0	22
pair1814	ELECO.r07.1AG0045740	ELECO.r07.1BG0095730	137	837	247	534	110	1045	79	1266	31	288	8	371	55	979	377	1685	58	406	111	2091	84	630
pair1815	ELECO.r07.1AG0045750	ELECO.r07.1BG0095740	149	19	147	0	27	5	121	440	0	0	42	3	49	38	101	0	33	3	23	0	48	0
pair1816	ELECO.r07.1AG0045790	ELECO.r07.1BG0095760	38	71	15	35	0	0	362	447	4	4	200	108	0	3	10	31	12	10	17	45	36	45
pair1817	ELECO.r07.1AG0045820	ELECO.r07.1BG0095790	2086	973	711	780	47	104	1858	638	50	130	88	279	1866	993	2243	1709	171	415	114	226	70	187
pair1818	ELECO.r07.1AG0045830	ELECO.r07.1BG0095800	933	2645	1728	2977	1813	2820	1175	5190	1153	2517	257	705	1102	2401	1420	3120	1648	5526	538	1026	391	1536
pair1819	ELECO.r07.1AG0045860	ELECO.r07.1BG0095830	107	124	0	0	0	0	0	18	0	0	19	3	0	6	5	10	3	7	36	0	28	23
pair1820	ELECO.r07.1AG0045870	ELECO.r07.1BG0095840	722	908	517	1065	490	1329	1268	1334	217	271	608	868	904	940	1767	2103	715	553	387	1093	590	525
pair1821	ELECO.r07.1AG0045900	ELECO.r07.1BG0095870	2576	3056	2952	2061	4038	3669	6298	6892	922	621	2837	2856	2896	2386	4512	5735	1418	1246	3528	3927	1631	1596
pair1822	ELECO.r07.1AG0045910	ELECO.r07.1BG0095880	800	641	938	943	1654	1280	972	606	306	378	627	1019	463	497	3845	3441	586	590	2337	1729	676	748
pair1823	ELECO.r07.1AG0045940	ELECO.r07.1BG0095900	1949	1800	10586	12132	6900	9323	2481	2295	1978	2553	1385	1372	1285	1455	5479	4877	1355	1683	3217	4032	791	977
pair1824	ELECO.r07.1AG0045990	ELECO.r07.1BG0095940	737	434	2	2	1018	16	82	122	111	3	71	81	1741	2923	2790	3269	2689	1834	691	119	3577	1083
pair1825	ELECO.r07.1AG0046010	ELECO.r07.1BG0095960	0	0	0	0	0	0	6	26	0	0	146	30	53	66	0	1	0	0	123	9	72	6
pair1826	ELECO.r07.1AG0046050	ELECO.r07.1BG0096020	881	602	7600	5577	18727	13575	17	18	7164	5459	1273	1400	377	200	2493	1494	2665	1986	6710	4973	3099	2362
pair1827	ELECO.r07.1AG0046060	ELECO.r07.1BG0096030	184	208	18	13	65	48	335	327	8	17	1174	959	182	195	258	278	176	149	882	604	561	572
pair1828	ELECO.r07.1AG0046080	ELECO.r07.1BG0096040	2090	1286	243	180	622	508	410	257	177	130	2798	1619	2968	1596	1873	897	1106	640	1708	884	1748	931
pair1829	ELECO.r07.1AG0046090	ELECO.r07.1BG0096050	212	12	181	33	150	17	135	22	89	8	102	6	174	10	211	28	184	8	157	30	84	6
pair1830	ELECO.r07.1AG0046140	ELECO.r07.1BG0096110	198	422	201	288	113	220	134	163	77	131	91	146	159	424	229	332	146	206	110	144	109	181
pair1831	ELECO.r07.1AG0046160	ELECO.r07.1BG0096130	219	96	1123	532	396	198	148	74	60	16	12	5	396	227	222	73	356	91	79	90	84	30
pair1832	ELECO.r07.1AG0046180	ELECO.r07.1BG0096160	763	370	231	172	1316	870	1819	694	75	71	11	0	560	558	639	264	852	686	130	38	134	97
pair1833	ELECO.r07.1AG0046200	ELECO.r07.1BG0096190	11	608	7	161	12	985	0	450	7	46	535	1856	66	967	26	591	88	436	237	1623	334	1189
pair1834	ELECO.r07.1AG0046210	ELECO.r07.1BG0096200	6745	10498	1244	1087	4324	4748	0	0	784	855	122	38	1739	2071	112	34	6566	7734	1496	1388	1856	1811
pair1835	ELECO.r07.1AG0046290	ELECO.r07.1BG0096260	70	109	77	111	51	70	507	865	20	18	94	211	154	258	1182	513	146	141	592	591	137	254
pair1836	ELECO.r07.1AG0046360	ELECO.r07.1BG0096350	1145	554	4620	958	3856	1067	2579	917	969	354	929	458	1232	616	2214	1285	1437	689	1645	894	800	483
pair1837	ELECO.r07.1AG0046380	ELECO.r07.1BG0096370	597	124	274	241	290	55	1850	1118	88	29	346	27	493	166	1477	1275	326	82	445	167	305	48
pair1838	ELECO.r07.1AG0046390	ELECO.r07.1BG0096380	1020	1276	145	62	313	196	60	154	81	28	1365	1367	779	875	2130	1683	1084	670	1156	1092	1031	1049
pair1839	ELECO.r07.1AG0046400	ELECO.r07.1BG0096390	217	285	22	35	24	20	110	272	17	12	210	226	141	207	178	159	178	152	95	44	133	100
pair1840	ELECO.r07.1AG0046410	ELECO.r07.1BG0096400	3535	6113	4066	6088	1778	2152	14654	17439	1317	1311	2241	4319	7439	10985	13731	23478	5501	7176	3337	5738	3952	5021
pair1841	ELECO.r07.1AG0046420	ELECO.r07.1BG0096410	29	119	121	153	99	119	15	18	26	33	44	98	153	208	82	291	25	53	54	230	34	126
pair1842	ELECO.r07.1AG0046430	ELECO.r07.1BG0096420	2517	5094	8027	5593	3867	2721	2571	792	1722	1485	3179	3746	5258	5147	12062	7706	2530	2678	9606	7072	3475	4375
pair1843	ELECO.r07.1AG0046450	ELECO.r07.1BG0096430	0	3	0	11	3	0	321	161	0	0	0	0	46	22	7	18	0	0	0	0	0	0
pair1844	ELECO.r07.1AG0046470	ELECO.r07.1BG0096440	125	19	629	29	101	6	1398	2310	30	6	0	3	473	102	407	32	84	50	69	0	19	0
pair1845	ELECO.r07.1AG0046480	ELECO.r07.1BG0096450	9	56	37	140	5	29	23	669	5	19	0	0	12	46	6	53	0	21	0	8	0	12
pair1846	ELECO.r07.1AG0046510	ELECO.r07.1BG0096470	14	32	5	0	14	7	7288	6373	6	4	8	13	61	67	0	31	14	28	33	15	19	6
pair1847	ELECO.r07.1AG0046520	ELECO.r07.1BG0096480	305	69	128	94	51	13	244	147	19	22	183	166	263	113	32	34	56	15	27	15	43	46
pair1848	ELECO.r07.1AG0046530	ELECO.r07.1BG0096490	258	246	251	165	148	133	53	55	104	70	218	110	260	241	109	129	237	236	71	41	78	35
pair1849	ELECO.r07.1AG0046540	ELECO.r07.1BG0096500	328	224	654	315	610	244	400	255	194	74	203	82	429	325	454	413	287	201	469	208	177	81
pair1850	ELECO.r07.1AG0046550	ELECO.r07.1BG0096510	90	61	590	678	846	490	15	57	387	280	14	17	42	23	80	324	350	159	236	145	160	95
pair1851	ELECO.r07.1AG0046560	ELECO.r07.1BG0096520	232	153	184	210	38	62	82	76	15	8	11	3	697	621	84	263	86	11	35	52	15	11
pair1852	ELECO.r07.1AG0046750	ELECO.r07.1BG0096610	4	2	0	0	0	12	0	0	6	12	1487	709	0	0	4	10	68	87	440	168	717	354
pair1853	ELECO.r07.1AG0046790	ELECO.r07.1BG0096660	1715	312	1461	186	439	65	1102	127	423	61	982	119	2621	379	1296	222	1235	186	552	83	724	129
pair1854	ELECO.r07.1AG0046800	ELECO.r07.1BG0096670	1243	1510	1405	2184	773	891	788	1165	191	315	623	795	798	1155	1055	1158	614	839	611	982	362	463
pair1855	ELECO.r07.1AG0046810	ELECO.r07.1BG0096680	2894	2708	3028	2720	2222	2207	375	418	1088	936	452	479	701	500	1028	662	817	927	1094	1276	397	549
pair1856	ELECO.r07.1AG0046820	ELECO.r07.1BG0096690	1153	1325	1044	552	837	663	1939	1974	268	192	538	608	1144	1105	1175	931	1054	902	780	1027	800	815
pair1857	ELECO.r07.1AG0046840	ELECO.r07.1BG0096710	13	0	22	0	0	0	6901	0	7	3	5	0	412	0	1453	0	155	0	440	0	169	0
pair1858	ELECO.r07.1AG0046870	ELECO.r07.1BG0096740	838	820	759	2296	389	1240	709	540	172	391	264	403	332	632	663	1118	436	937	252	732	165	423
pair1859	ELECO.r07.1AG0046890	ELECO.r07.1BG0096760	1508	1313	1005	1088	604	1752	2171	1646	305	429	1601	1153	885	1073	2740	1783	901	1374	1232	2183	1051	1448
pair1860	ELECO.r07.1AG0046920	ELECO.r07.1BG0096790	234	153	107	115	73	80	404	411	27	60	352	190	244	211	272	313	200	199	176	186	198	195
pair1861	ELECO.r07.1AG0046970	ELECO.r07.1BG0096830	2	6	0	0	0	0	0	0	0	3	1609	2326	0	42	350	2	43	64	200	191	601	397
pair1862	ELECO.r07.1AG0046980	ELECO.r07.1BG0096840	1466	956	242	101	206	161	565	230	124	46	903	605	2333	2623	553	445	543	251	692	646	539	365
pair1863	ELECO.r07.1AG0047030	ELECO.r07.1BG0096890	0	20	0	0	8	0	150	217	6	8	103	77	24	34	104	74	16	33	194	220	76	79
pair1864	ELECO.r07.1AG0047060	ELECO.r07.1BG0096910	220	168	259	229	65	81	443	487	32	22	46	55	344	467	351	610	93	128	113	105	79	100
pair1865	ELECO.r07.1AG0047070	ELECO.r07.1BG0096920	60	325	57	373	134	199	0	36	7	26	39	83	214	60	82	690	74	279	291	573	158	257
pair1866	ELECO.r07.1AG0047110	ELECO.r07.1BG0096940	375	379	333	264	163	113	596	474	56	36	146	167	295	309	334	218	134	108	388	239	137	85
pair1867	ELECO.r07.1AG0047120	ELECO.r07.1BG0096950	945	1278	16	6	20	42	47	29	17	19	6553	6650	999	1116	27	151	394	327	1115	1147	2237	1806
pair1868	ELECO.r07.1AG0047130	ELECO.r07.1BG0096960	916	847	527	693	361	435	941	931	245	278	770	666	770	612	768	833	504	672	340	422	328	402
pair1869	ELECO.r07.1AG0047140	ELECO.r07.1BG0096970	41	38	27	25	26	27	4151	4264	7	0	23	17	44	24	14	27	10	7	15	22	0	0
pair1870	ELECO.r07.1AG0047180	ELECO.r07.1BG0097050	3	0	0	8	0	0	133	167	0	0	0	0	0	0	0	0	0	0	0	0	0	0
pair1871	ELECO.r07.1AG0047220	ELECO.r07.1BG0097080	274	455	2651	921	2973	4022	389	238	905	877	222	412	146	230	693	370	750	731	1391	1882	588	742
pair1872	ELECO.r07.1AG0047250	ELECO.r07.1BG0097120	526	332	686	322	314	142	1262	1355	118	55	698	633	576	460	2486	2257	439	376	764	767	623	528
pair1873	ELECO.r07.1AG0047260	ELECO.r07.1BG0097130	727	548	883	559	487	269	392	814	369	212	256	173	719	628	710	581	953	812	273	251	387	292
pair1874	ELECO.r07.1AG0047330	ELECO.r07.1BG0097280	673	546	4742	3301	11246	9422	31	4	4850	3647	355	185	85	70	680	397	1912	2012	3389	2804	2057	1516
pair1875	ELECO.r07.1AG0047340	ELECO.r07.1BG0097300	312	471	485	1177	318	717	719	904	152	259	516	632	254	401	428	1278	254	355	354	711	231	259
pair1876	ELECO.r07.1AG0047360	ELECO.r07.1BG0097310	59	145	17	47	0	21	174	321	6	6	6	55	20	86	50	158	22	52	7	23	15	23
pair1877	ELECO.r07.1AG0047390	ELECO.r07.1BG0097350	813	234	1358	382	981	329	1173	258	400	156	417	113	1289	134	1031	397	615	211	777	239	413	199
pair1878	ELECO.r07.1AG0047450	ELECO.r07.1BG0097380	1248	841	1345	1155	1260	901	1648	1451	281	206	769	777	3415	4215	1559	1878	841	642	1082	1031	618	719
pair1879	ELECO.r07.1AG0047500	ELECO.r07.1BG0097430	103	172	4	30	8	24	102	81	11	12	126	98	129	155	109	107	79	126	27	24	46	99
pair1880	ELECO.r07.1AG0047520	ELECO.r07.1BG0097450	5744	839	1703	363	1913	1187	530	998	291	260	1346	486	4651	864	1269	1155	1884	854	5414	3502	2725	876
pair1881	ELECO.r07.1AG0047630	ELECO.r07.1BG0097540	14	30	0	6	0	0	0	8	0	3	160	244	38	87	20	18	8	32	20	9	23	14
pair1882	ELECO.r07.1AG0047640	ELECO.r07.1BG0097550	8149	8540	28569	27065	24232	17467	13891	10269	5193	5360	16421	13477	8893	9531	33367	23603	5552	5857	29127	19818	8078	6724
pair1883	ELECO.r07.1AG0047670	ELECO.r07.1BG0097570	467	640	530	595	425	409	608	419	109	153	334	398	518	784	1009	927	425	437	522	406	254	236
pair1884	ELECO.r07.1AG0047810	ELECO.r07.1BG0097640	238	572	380	99	480	206	69	38	256	110	113	64	200	110	388	117	622	373	397	181	329	276
pair1885	ELECO.r07.1AG0047820	ELECO.r07.1BG0097650	97	36	55	46	68	23	70	18	47	13	122	40	125	73	81	22	72	10	61	23	41	34
pair1886	ELECO.r07.1AG0047830	ELECO.r07.1BG0097660	976	454	1158	446	664	342	909	674	324	179	500	348	825	402	1065	596	534	252	418	202	413	272
pair1887	ELECO.r07.1AG0047860	ELECO.r07.1BG0097700	654	84	9235	1535	4143	631	171	37	1137	251	67	19	978	273	1922	210	587	48	1057	150	179	21
pair1888	ELECO.r07.1AG0047880	ELECO.r07.1BG0097720	1048	978	2754	2501	1619	1600	3116	3663	498	512	187	258	1657	1456	1976	1861	1082	1178	1089	925	438	562
pair1889	ELECO.r07.1AG0047890	ELECO.r07.1BG0097730	524	483	821	821	2491	2894	13	16	1143	1209	514	543	42	61	167	179	1104	1303	1151	1293	1489	1713
pair1890	ELECO.r07.1AG0047900	ELECO.r07.1BG0097740	220	465	44	125	71	94	102	182	27	56	629	387	150	299	187	244	103	191	146	160	178	183
pair1891	ELECO.r07.1AG0047910	ELECO.r07.1BG0097750	257	454	191	371	110	403	440	473	49	205	100	261	256	423	343	727	166	408	97	356	92	206
pair1892	ELECO.r07.1AG0047960	ELECO.r07.1BG0097800	865	951	482	776	431	562	1131	1798	113	154	486	532	731	711	816	1228	407	435	722	886	446	578
pair1893	ELECO.r07.1AG0047970	ELECO.r07.1BG0097810	550	178	755	521	1785	954	298	204	602	300	307	163	329	105	411	170	475	136	824	478	382	126
pair1894	ELECO.r07.1AG0047980	ELECO.r07.1BG0097820	592	163	296	281	233	64	490	173	144	60	438	46	468	164	411	104	410	123	246	67	151	66
pair1895	ELECO.r07.1AG0048050	ELECO.r07.1BG0097950	325	281	115	150	312	323	223	158	97	97	229	193	246	209	390	428	133	151	443	385	186	124
pair1896	ELECO.r07.1AG0048060	ELECO.r07.1BG0097960	1919	1492	156	99	417	305	498	101	141	68	3403	2046	890	753	1018	411	428	283	2264	1294	1514	944
pair1897	ELECO.r07.1AG0048070	ELECO.r07.1BG0097970	1205	1542	850	1378	606	1293	1255	1940	432	626	1002	1939	1112	1215	1292	2043	803	1110	764	2058	847	1472
pair1898	ELECO.r07.1AG0048100	ELECO.r07.1BG0098000	295	913	5987	19124	2150	6572	918	2388	1271	3074	296	612	113	339	3577	12057	2195	4576	1755	5024	174	486
pair1899	ELECO.r07.1AG0048110	ELECO.r07.1BG0098010	814	735	170	183	204	132	372	250	161	128	971	553	677	492	529	373	332	294	245	208	333	197
pair1900	ELECO.r07.1AG0048130	ELECO.r07.1BG0098030	489	331	3050	2073	2348	1790	294	165	846	375	199	123	471	422	811	625	761	327	828	706	354	243
pair1901	ELECO.r07.1AG0048150	ELECO.r07.1BG0098050	19	14	14	0	141	140	13777	9940	23	62	40	110	252	330	0	26	16	19	91	129	85	133
pair1902	ELECO.r07.1AG0048160	ELECO.r07.1BG0098060	256	219	610	191	1039	110	137	211	681	150	47	40	216	202	229	247	429	207	217	100	264	80
pair1903	ELECO.r07.1AG0048190	ELECO.r07.1BG0098090	58	65	0	0	1	2	0	1	0	0	33	60	14	12	0	0	4	9	5	0	0	9
pair1904	ELECO.r07.1AG0048200	ELECO.r07.1BG0098100	2155	583	0	0	0	0	13	0	0	0	114	112	1306	354	0	0	12	0	17	35	98	111
pair1905	ELECO.r07.1AG0048210	ELECO.r07.1BG0098110	126	160	10	22	0	0	96	55	0	0	421	578	43	55	15	24	39	66	20	61	41	117
pair1906	ELECO.r07.1AG0048220	ELECO.r07.1BG0098120	703	310	494	448	221	158	82	141	108	60	508	450	123	152	185	194	115	34	716	592	144	130
pair1907	ELECO.r07.1AG0048230	ELECO.r07.1BG0098130	282	296	83	51	225	44	198	73	71	27	192	166	144	224	268	104	140	97	381	132	193	191
pair1908	ELECO.r07.1AG0048250	ELECO.r07.1BG0098150	54	139	0	11	0	137	6	139	0	10	66	149	19	117	12	207	10	32	0	176	42	87
pair1909	ELECO.r07.1AG0048300	ELECO.r07.1BG0098210	178	182	260	176	246	173	1405	999	78	76	53	53	253	250	588	1018	103	198	280	380	59	68
pair1910	ELECO.r07.1AG0048310	ELECO.r07.1BG0098220	1556	1184	1691	916	1814	1219	1126	577	925	601	991	1041	1338	787	1279	898	1245	704	1301	1432	1000	763
pair1911	ELECO.r07.1AG0048330	ELECO.r07.1BG0098240	553	666	250	263	278	178	420	616	92	116	412	615	490	540	407	500	217	335	762	436	286	368
pair1912	ELECO.r07.1AG0048340	ELECO.r07.1BG0098250	21	27	9	9	0	17	27	24	4	7	0	0	14	29	13	29	31	3	41	3	0	2
pair1913	ELECO.r07.1AG0048350	ELECO.r07.1BG0098270	897	764	735	921	425	536	673	738	192	232	369	418	675	745	757	708	415	491	456	539	315	278
pair1914	ELECO.r07.1AG0048400	ELECO.r07.1BG0098340	24	70	11	19	12	7	0	27	9	40	127	467	147	212	27	56	64	59	11	21	45	125
pair1915	ELECO.r07.1AG0048420	ELECO.r07.1BG0098360	1044	1015	1135	1338	766	668	849	909	363	398	597	507	845	946	842	1000	1053	897	683	508	598	472
pair1916	ELECO.r07.1AG0048460	ELECO.r07.1BG0098390	1347	1312	727	596	528	440	1154	947	128	92	350	343	941	965	884	786	336	341	1010	740	342	453
pair1917	ELECO.r07.2AG0098410	ELECO.r07.2BG0151870	1871	1999	424	590	332	655	924	1291	165	252	1306	1439	1664	2120	678	1202	645	829	573	1173	896	962
pair1918	ELECO.r07.2AG0098420	ELECO.r07.2BG0151880	2764	2323	1403	1253	856	753	2183	2100	457	319	2062	1865	1854	1582	3429	2414	1169	983	1680	1467	1146	944
pair1919	ELECO.r07.2AG0098440	ELECO.r07.2BG0151900	26577	19272	197	10	109	4	13	0	40	0	74	37	1344	1040	80	8	59	1	60	1	3	6
pair1920	ELECO.r07.2AG0098450	ELECO.r07.2BG0151910	122	92	3	4	0	2	6	22	3	3	218	126	84	49	11	8	23	30	10	6	53	37
pair1921	ELECO.r07.2AG0098460	ELECO.r07.2BG0151920	18	25	0	0	0	0	0	0	0	0	82	55	50	8	32	0	8	5	7	7	13	3
pair1922	ELECO.r07.2AG0098470	ELECO.r07.2BG0151940	99	133	8	18	0	3	0	8	29	16	8169	4961	91	74	46	59	605	403	2467	2095	6277	3468
pair1923	ELECO.r07.2AG0098500	ELECO.r07.2BG0151970	452	310	211	170	132	294	237	266	127	83	333	314	469	333	234	202	432	323	256	198	234	138
pair1924	ELECO.r07.2AG0098520	ELECO.r07.2BG0151990	8	9	0	0	0	0	0	0	0	0	225	258	8	23	16	4	23	24	0	2	17	19
pair1925	ELECO.r07.2AG0098530	ELECO.r07.2BG0152010	2407	2680	264	251	5333	5376	210	477	3635	2962	546	1317	1031	854	496	484	2362	2480	1177	1161	1241	2443
pair1926	ELECO.r07.2AG0098550	ELECO.r07.2BG0152020	196	13	3	12	115	23	1401	225	77	6	127	0	129	8	186	0	75	27	202	12	83	15
pair1927	ELECO.r07.2AG0098560	ELECO.r07.2BG0152030	702	739	227	94	131	123	398	338	108	89	550	575	521	473	532	350	472	305	191	226	243	251
pair1928	ELECO.r07.2AG0098570	ELECO.r07.2BG0152040	1568	506	2147	538	1265	501	887	323	325	66	806	214	1233	348	1381	388	915	306	1027	212	811	204
pair1929	ELECO.r07.2AG0098580	ELECO.r07.2BG0152050	332	222	266	162	300	206	348	234	124	69	368	151	224	65	576	396	197	103	375	193	137	91
pair1930	ELECO.r07.2AG0098590	ELECO.r07.2BG0152060	818	1136	84	373	129	279	1982	1865	35	60	1194	1466	609	1130	795	1152	214	478	852	742	440	467
pair1931	ELECO.r07.2AG0098600	ELECO.r07.2BG0152070	1349	1403	1128	1048	560	627	1729	1702	217	175	650	762	1202	1250	1632	1949	700	866	698	825	508	636
pair1932	ELECO.r07.2AG0098660	ELECO.r07.2BG0152150	4738	3481	34183	23493	49744	36925	1767	1045	27518	18363	3742	2418	2619	2036	6098	5400	12199	8825	12135	9655	8503	5267
pair1933	ELECO.r07.2AG0098680	ELECO.r07.2BG0152180	1357	1282	3022	2702	1796	1437	2444	2038	447	332	480	474	1251	1370	2980	2496	1011	944	1674	1523	565	566
pair1934	ELECO.r07.2AG0098690	ELECO.r07.2BG0152190	467	310	13	11	86	42	56	11	10	18	3358	2607	1220	1294	78	44	464	342	242	197	938	804
pair1935	ELECO.r07.2AG0098710	ELECO.r07.2BG0152210	1239	446	1480	1437	1518	1186	719	276	1003	519	843	502	963	346	876	493	666	402	972	569	772	349
pair1936	ELECO.r07.2AG0098780	ELECO.r07.2BG0152260	2119	2016	8099	6310	27444	20992	308	219	4057	3373	3536	3171	635	503	2784	1973	545	421	6015	4577	767	572
pair1937	ELECO.r07.2AG0098820	ELECO.r07.2BG0152300	475	406	1875	1939	1392	1492	648	716	484	440	202	161	465	319	1047	1131	454	412	887	986	338	250
pair1938	ELECO.r07.2AG0098830	ELECO.r07.2BG0152310	101	588	502	280	887	384	138	247	225	42	600	594	49	271	248	747	176	282	674	887	350	466
pair1939	ELECO.r07.2AG0098840	ELECO.r07.2BG0152320	2984	2653	3170	3015	1957	1756	3548	3186	828	859	5714	4313	2526	2418	3287	3357	2943	2598	2068	2055	1554	1671
pair1940	ELECO.r07.2AG0098880	ELECO.r07.2BG0152350	420	206	696	493	441	228	928	1122	318	226	163	78	325	152	1144	1118	960	391	202	199	370	263
pair1941	ELECO.r07.2AG0098900	ELECO.r07.2BG0152360	901	568	1060	724	689	438	669	866	261	231	557	627	834	485	1138	936	547	380	510	437	313	238
pair1942	ELECO.r07.2AG0098920	ELECO.r07.2BG0152370	1325	1281	1102	2270	1071	1053	1283	1683	304	376	2818	2328	836	1114	3984	3669	1021	989	3465	2949	1559	1285
pair1943	ELECO.r07.2AG0098950	ELECO.r07.2BG0152400	6088	2118	3980	598	11967	8867	3	1	6439	6487	1220	1452	1718	318	98	102	16332	9288	3948	3844	9355	6212
pair1944	ELECO.r07.2AG0098960	ELECO.r07.2BG0152410	670	604	158	224	126	100	542	1214	54	83	1179	866	592	532	574	840	406	393	189	222	351	315
pair1945	ELECO.r07.2AG0098970	ELECO.r07.2BG0152420	601	692	65	270	201	276	105	67	85	99	537	704	875	1310	520	544	380	487	1112	1014	721	829
pair1946	ELECO.r07.2AG0099080	ELECO.r07.2BG0152530	0	0	0	0	0	0	733	181	0	0	0	0	0	5	0	0	0	0	0	0	0	0
pair1947	ELECO.r07.2AG0099090	ELECO.r07.2BG0152540	0	0	0	0	0	0	728	3729	0	0	3	0	0	0	0	0	3	0	2	0	0	0
pair1948	ELECO.r07.2AG0099100	ELECO.r07.2BG0152550	0	0	14	5	22	6	81493	68647	0	0	0	3	0	0	15	11	3	0	27	9	0	0
pair1949	ELECO.r07.2AG0099110	ELECO.r07.2BG0152560	1081	202	12	3	0	6	118	2	0	3	13	71	6731	1257	10	6	6	8	2	30	0	79
pair1950	ELECO.r07.2AG0099120	ELECO.r07.2BG0152570	3908	3231	2932	2853	1415	1098	4711	3877	619	609	2601	2248	3280	3670	3402	2916	2939	2718	1674	1263	1458	1156
pair1951	ELECO.r07.2AG0099130	ELECO.r07.2BG0152580	1484	2380	240	288	166	225	2102	2498	67	59	771	735	1185	1622	698	1095	402	466	364	591	484	398
pair1952	ELECO.r07.2AG0099140	ELECO.r07.2BG0152590	1404	827	1011	813	877	785	3103	2836	407	304	396	587	1691	810	774	2021	562	700	638	1411	515	703
pair1953	ELECO.r07.2AG0099160	ELECO.r07.2BG0152610	11	0	7	0	0	0	38	17	5	0	0	0	31	0	12	0	20	0	0	0	12	0
pair1954	ELECO.r07.2AG0099220	ELECO.r07.2BG0152650	55570	52510	936	2423	6974	27467	2587	2936	13891	8018	4613	3484	124846	85940	36396	67505	202302	98439	9819	13598	117195	47632
pair1955	ELECO.r07.2AG0099240	ELECO.r07.2BG0152670	328	529	361	757	220	363	235	628	73	140	83	188	260	545	233	913	247	399	191	434	128	252
pair1956	ELECO.r07.2AG0099250	ELECO.r07.2BG0152680	1403	1699	0	0	0	0	0	0	0	0	3	0	0	3	0	0	0	0	0	0	0	0
pair1957	ELECO.r07.2AG0099270	ELECO.r07.2BG0152700	413	315	339	230	388	298	237	334	120	98	494	362	428	408	570	547	236	243	702	450	321	205
pair1958	ELECO.r07.2AG0099280	ELECO.r07.2BG0152710	970	1009	3088	2729	2729	2702	630	611	1264	1117	572	613	639	913	1330	1432	1023	1164	1175	1468	469	859
pair1959	ELECO.r07.2AG0099290	ELECO.r07.2BG0152720	24	76	14	123	70	141	1229	888	11	38	188	131	27	62	129	132	38	132	89	148	48	48
pair1960	ELECO.r07.2AG0099300	ELECO.r07.2BG0152730	116	208	30	0	0	16	0	15	8	10	63	800	158	132	55	94	41	204	141	489	113	331
pair1961	ELECO.r07.2AG0099310	ELECO.r07.2BG0152740	1456	2777	1616	1950	1808	2170	1424	1687	751	1118	1891	3008	1341	2878	1424	2541	1027	1399	1059	1785	833	1485
pair1962	ELECO.r07.2AG0099330	ELECO.r07.2BG0152760	275	193	482	180	194	143	1001	1172	71	69	234	220	299	309	1485	1055	263	245	878	644	225	161
pair1963	ELECO.r07.2AG0099350	ELECO.r07.2BG0152770	207	123	217	204	1541	530	12	60	771	420	108	142	171	189	129	100	756	337	721	444	800	444
pair1964	ELECO.r07.2AG0099390	ELECO.r07.2BG0152820	2015	4969	1171	1267	1923	1914	2756	2438	529	1299	3230	7399	1648	3456	2870	3159	843	1929	1882	2380	2103	3508
pair1965	ELECO.r07.2AG0099400	ELECO.r07.2BG0152830	257	355	1468	1915	675	587	2597	2925	176	149	113	72	374	600	1416	1775	438	435	510	692	184	201
pair1966	ELECO.r07.2AG0099410	ELECO.r07.2BG0152840	140	88	51	14	63	0	91	20	30	0	97	17	97	107	166	44	70	31	124	0	66	30
pair1967	ELECO.r07.2AG0099430	ELECO.r07.2BG0152850	675	406	158	88	255	142	178	428	67	52	592	484	434	243	562	307	135	103	595	397	299	233
pair1968	ELECO.r07.2AG0099450	ELECO.r07.2BG0152860	1804	570	939	813	1238	770	188	65	467	297	806	415	891	289	2301	429	771	248	905	222	268	139
pair1969	ELECO.r07.2AG0099460	ELECO.r07.2BG0152870	342	389	340	211	307	193	212	213	135	72	196	178	325	333	382	233	268	242	278	286	232	142
pair1970	ELECO.r07.2AG0099470	ELECO.r07.2BG0152880	72	133	101	71	66	89	46	66	39	45	67	146	86	157	60	15	31	74	31	37	48	80
pair1971	ELECO.r07.2AG0099480	ELECO.r07.2BG0152900	292	327	151	171	120	183	154	205	137	87	326	440	318	243	145	170	275	209	125	198	201	222
pair1972	ELECO.r07.2AG0099490	ELECO.r07.2BG0152910	478	801	1405	2248	973	1593	980	877	368	731	393	427	354	480	1316	1212	467	582	1216	1252	362	370
pair1973	ELECO.r07.2AG0099510	ELECO.r07.2BG0152930	14	126	74	270	67	249	0	30	14	147	0	73	18	65	14	113	77	317	4	86	16	133
pair1974	ELECO.r07.2AG0099520	ELECO.r07.2BG0152940	21	11	85	76	18	26	0	3	0	0	0	6	65	98	29	54	38	21	14	23	14	0
pair1975	ELECO.r07.2AG0099570	ELECO.r07.2BG0153010	97	113	43	118	37	96	130	201	22	33	130	92	51	105	142	182	30	109	34	54	42	59
pair1976	ELECO.r07.2AG0099600	ELECO.r07.2BG0153030	614	348	2728	4524	993	629	577	589	695	1043	146	71	285	672	583	730	1397	1901	445	322	89	119
pair1977	ELECO.r07.2AG0099610	ELECO.r07.2BG0153050	894	864	975	650	928	804	655	703	293	292	2063	2268	620	728	1192	1112	371	464	2331	2562	831	994
pair1978	ELECO.r07.2AG0099640	ELECO.r07.2BG0153080	626	649	195	223	235	244	575	321	159	188	929	819	423	528	666	367	410	410	253	242	697	546
pair1979	ELECO.r07.2AG0099650	ELECO.r07.2BG0153090	318	127	327	201	128	114	252	85	87	69	223	45	263	156	329	134	243	169	153	87	122	37
pair1980	ELECO.r07.2AG0099660	ELECO.r07.2BG0153100	67058	75485	32955	40003	50806	67812	13845	21021	21620	20403	54316	50236	38335	34546	16229	19893	43289	42520	24447	31267	32225	33187
pair1981	ELECO.r07.2AG0099670	ELECO.r07.2BG0153120	129	110	374	180	246	114	120	160	102	48	94	64	207	199	153	165	139	97	102	99	129	71
pair1982	ELECO.r07.2AG0099690	ELECO.r07.2BG0153140	497	590	622	730	362	524	433	582	226	329	691	841	604	760	557	670	523	640	339	375	579	622
pair1983	ELECO.r07.2AG0099780	ELECO.r07.2BG0153230	1413	751	5283	1655	4502	1727	2574	1422	1721	722	1298	776	1499	664	3378	1379	1630	536	3353	1682	1064	503
pair1984	ELECO.r07.2AG0099810	ELECO.r07.2BG0153260	449	3648	650	7328	1485	7537	358	2554	449	3226	153	1695	974	3778	344	2988	436	4459	388	3067	195	3136
pair1985	ELECO.r07.2AG0099820	ELECO.r07.2BG0153270	167	127	0	15	0	0	16	13	0	0	307	246	43	21	17	20	30	48	21	11	55	23
pair1986	ELECO.r07.2AG0099830	ELECO.r07.2BG0153280	1137	1125	2351	2216	1706	1510	1931	2113	475	533	2108	2183	1059	922	1931	2419	673	672	1654	1755	432	525
pair1987	ELECO.r07.2AG0099840	ELECO.r07.2BG0153290	133	35	49	44	35	54	38	17	28	32	27	31	149	60	61	93	118	163	36	60	92	73
pair1988	ELECO.r07.2AG0099860	ELECO.r07.2BG0153310	622	1128	1250	2037	926	1977	1235	2311	261	425	342	654	403	837	1093	1999	430	709	884	1338	291	465
pair1989	ELECO.r07.2AG0099870	ELECO.r07.2BG0153330	335	470	309	407	242	492	371	513	66	82	159	237	251	470	322	563	263	263	283	473	152	152
pair1990	ELECO.r07.2AG0099880	ELECO.r07.2BG0153340	259	2772	0	19	119	3777	0	9	58	891	109	1684	161	2779	0	152	180	735	2076	24823	511	1327
pair1991	ELECO.r07.2AG0099890	ELECO.r07.2BG0153350	780	4401	1727	10688	1078	9241	327	2499	433	3595	221	2220	518	3301	693	4779	562	3457	640	5072	307	2235
pair1992	ELECO.r07.2AG0099940	ELECO.r07.2BG0153410	0	0	0	0	0	0	1758	197	0	0	0	0	0	0	0	0	0	0	0	0	0	0
pair1993	ELECO.r07.2AG0099960	ELECO.r07.2BG0153430	0	0	0	0	0	0	7479	3048	0	0	0	0	0	0	0	0	0	0	1	0	0	0
pair1994	ELECO.r07.2AG0100050	ELECO.r07.2BG0153490	4104	2727	17794	12861	32055	23033	3443	2095	14597	10365	4085	2077	3010	2181	6560	3742	9238	7046	12715	8425	7956	5175
pair1995	ELECO.r07.2AG0100060	ELECO.r07.2BG0153500	166	71	465	319	1797	893	195	134	472	386	226	157	120	45	213	175	443	371	882	652	661	422
pair1996	ELECO.r07.2AG0100200	ELECO.r07.2BG0153560	595	127	118	15	1127	240	799	548	163	23	10619	1376	582	142	6287	1397	1150	243	8335	1834	3841	629
pair1997	ELECO.r07.2AG0100250	ELECO.r07.2BG0153580	101	67	42	16	0	11	54	32	21	18	70	27	62	54	60	22	10	20	28	21	10	37
[truncated: 10,033 more rows]
