# Supplementary material for: Genome analyses reveal population structure and a purple stigma color gene candidate in finger millet
Source: Nat Commun. 2023 Jun 21;14:3694. doi: 10.1038/s41467-023-38915-6 (PMC10284860; doi:10.1038/s41467-023-38915-6)
Supplement: Supplementary file 16 — Supplementary Data 13 [file 41467_2023_38915_MOESM16_ESM.xlsx]

## Sheet: ordered_merged_SNP
Supplementary Data 13: Genotypic and phenotypic data used for genetic mappng and QTL analysis
linkage_group	Order	SNP_name	Genetic distance (cM)	Chromosome	Physical position on v1.0	MD20	Okhale	35	45	54	56	81	99	102	109	129	150	1	10	101	101*	103	104	106	107	108	11	110	111	55	114	116	117	118	119	12	120	121	122	123	124	69	127	128	13	75	130	131	132
lg1A	*1	Tag_1	0	1A	255370	B	A	H	H	H	B	H	H	H	B	A	B	H	A	H	H	B	H	H	H	H	A	A	H	A	H	D	B	H	A	H	H	H	B	B	A	H	H	B	A	H	H	H	A
lg1A	1	Tag_7	0	1A	348798	B	A	H	H	H	B	H	H	H	B	A	B	H	A	H	H	B	H	H	H	H	A	A	H	A	H	A	B	H	A	H	H	H	B	B	A	H	H	B	A	H	H	H	A
lg1A	*1	Tag_17	0	1A	659429	B	A	H	H	H	B	H	H	H	B	A	B	H	A	H	H	B	H	H	H	H	A	A	H	A	H	A	B	H	A	H	H	H	B	B	A	H	H	B	A	H	H	H	A
lg1A	*1	Tag_18	0	1A	696579	B	A	H	H	H	B	H	H	H	B	A	B	H	A	H	H	B	H	H	H	H	A	-	H	A	H	D	B	C	A	H	H	H	B	B	A	H	H	B	A	H	H	H	A
lg1A	2	Tag_5	0.4	1A	306127	B	A	H	H	H	B	H	H	H	B	A	B	H	A	H	H	B	H	H	H	H	A	A	H	A	H	A	B	H	A	H	H	H	B	B	A	H	H	B	A	H	H	H	A
lg1A	3	Tag_9	0.4	1A	390626	B	A	H	H	H	B	H	H	H	B	A	B	H	A	-	H	B	-	D	H	H	A	A	H	A	H	A	B	H	A	H	H	H	B	B	A	D	H	B	A	H	H	H	A
lg1A	4	Tag_11	0.4	1A	461007	B	A	H	H	H	B	H	H	H	B	A	B	H	A	-	H	B	H	H	H	H	A	A	H	A	H	D	B	H	A	H	H	H	B	B	A	H	H	B	A	-	A	H	A
lg1A	5	Tag_13	0.6	1A	546630	B	A	H	H	B	B	H	H	H	B	A	B	H	A	H	H	B	H	H	H	H	A	A	H	A	H	A	B	C	A	H	H	H	B	B	D	H	H	B	A	H	H	H	A
lg1A	6	Tag_14	0.6	1A	632562	B	A	H	H	H	B	H	H	H	B	A	B	H	D	H	H	B	D	H	H	H	A	A	H	A	H	-	-	A	A	H	H	-	B	B	A	H	A	B	A	H	H	-	A
lg1A	7	Tag_15	0.6	1A	640204	B	A	H	H	-	B	H	H	H	B	A	B	H	A	H	H	B	H	H	H	H	A	A	H	A	H	D	B	H	A	H	H	H	B	B	A	H	-	B	A	H	H	H	A
lg1A	8	Tag_20	1.3	1A	831802	B	A	H	H	H	B	H	H	H	B	A	B	H	A	-	H	B	H	H	H	H	A	D	H	A	-	D	B	-	A	H	H	H	B	B	-	H	H	B	A	H	H	H	A
lg1A	*9	Tag_24	1.7	1A	1014165	B	A	H	H	H	B	H	H	H	B	A	B	H	A	-	H	B	H	H	B	H	A	A	H	A	H	A	B	H	A	H	H	H	B	B	A	H	H	B	A	H	H	H	A
lg1A	9	Tag_29	1.7	1A	1108599	B	A	H	H	H	B	H	H	H	B	A	B	H	A	H	H	B	H	H	B	H	A	D	H	A	H	D	B	H	A	H	H	H	B	B	A	H	H	B	A	H	H	H	A
lg1A	10	Tag_43	2.1	1A	1365836	B	A	H	H	H	B	H	H	H	B	A	B	H	A	H	C	B	H	H	B	H	A	A	H	A	H	A	B	H	A	H	H	H	B	B	A	H	H	B	A	H	H	H	A
lg1A	*11	Tag_31	2.5	1A	1150957	B	A	H	H	D	B	H	H	H	B	A	B	H	A	-	H	B	H	H	B	H	A	A	H	A	H	A	B	H	A	H	H	H	B	B	A	H	H	B	A	H	H	H	A
lg1A	11	Tag_36	2.5	1A	1266732	B	A	H	H	H	B	H	H	H	B	A	B	H	A	H	H	B	H	H	B	H	A	A	H	A	H	A	B	H	A	H	H	H	B	B	A	H	H	B	A	H	H	H	A
lg1A	*11	Tag_38	2.5	1A	1272602	B	A	H	H	H	B	H	H	H	B	A	B	H	A	H	H	B	H	H	B	H	A	A	H	A	D	A	B	H	A	H	H	H	B	C	A	H	H	B	A	H	H	H	A
lg1A	*11	Tag_40	2.5	1A	1327751	B	A	H	H	H	B	H	H	H	B	A	B	H	A	-	H	B	H	H	B	H	-	A	H	A	H	A	B	H	A	H	H	D	B	B	A	H	C	B	A	H	H	-	A
lg1A	*11	Tag_42	2.5	1A	1353246	-	A	H	H	H	B	H	H	H	B	A	B	H	A	D	H	-	H	H	B	H	A	A	H	A	H	D	B	H	A	H	H	H	-	-	A	H	H	B	A	H	H	H	A
lg1A	12	Tag_46	3.9	1A	1545826	B	A	H	H	H	B	H	H	H	B	A	B	H	A	-	H	B	H	H	B	-	A	A	H	A	H	A	B	H	A	H	H	B	B	B	A	H	C	B	A	H	H	H	A
lg1A	13	Tag_48	4.4	1A	1572173	B	A	H	H	H	B	H	H	H	B	A	B	H	A	-	H	B	H	H	B	A	A	A	-	A	H	A	B	H	A	H	H	B	B	B	A	H	H	B	A	H	H	H	A
lg1A	14	Tag_50	4.7	1A	1658745	B	A	H	H	D	B	H	H	H	B	A	B	H	A	H	-	B	H	H	B	A	A	A	H	A	H	A	B	H	A	H	H	B	B	B	A	-	H	B	A	H	H	H	A
lg1A	15	Tag_53	5.9	1A	1952446	B	A	H	H	H	B	H	H	H	B	A	B	H	A	H	H	B	H	H	B	A	A	-	H	A	H	D	B	H	A	H	H	B	B	B	A	H	H	B	A	H	H	H	A
lg1A	16	Tag_55	6.7	1A	2153493	B	A	H	H	H	B	H	H	H	B	A	B	H	A	H	H	B	H	H	B	A	A	A	H	A	H	A	B	H	A	H	H	B	B	B	A	H	H	B	A	H	H	H	A
lg1A	*16	Tag_56	6.7	1A	2165403	B	A	H	H	H	B	H	H	H	B	A	B	H	A	-	H	B	H	H	B	A	A	A	H	A	H	D	B	H	A	H	H	B	B	B	A	C	H	B	A	H	H	H	A
lg1A	17	Tag_59	8.7	1A	2277217	B	A	H	H	D	H	H	H	H	B	A	B	H	A	-	H	B	H	H	B	A	A	A	H	A	H	D	B	H	A	H	H	B	B	B	A	H	H	B	A	H	H	H	A
lg1A	18	Tag_60	8.7	1A	2291448	B	A	H	H	H	H	C	H	H	B	A	B	H	A	H	H	B	H	H	B	-	-	A	D	A	H	H	-	H	A	H	H	B	B	B	-	H	-	B	A	H	H	-	-
lg1A	*20	Tag_63	10.6	1A	2443272	B	A	H	H	H	H	A	H	H	B	A	B	H	A	H	H	B	H	H	B	A	A	A	H	A	H	A	B	-	A	H	H	B	B	B	A	H	H	B	A	H	H	H	A
lg1A	19	Tag_71	10.6	1A	2519728	B	A	H	H	H	H	A	H	H	B	A	B	H	A	H	H	B	H	H	B	A	A	A	H	A	H	A	B	H	A	H	H	B	B	B	A	H	H	B	A	H	H	H	A
lg1A	20	Tag_73	10.6	1A	2629400	B	A	H	H	H	H	A	H	H	B	A	B	H	A	H	H	B	D	H	B	A	A	A	H	A	H	D	B	H	A	H	H	B	B	B	A	H	H	B	A	H	H	H	A
lg1A	21	Tag_77	11	1A	2716360	B	A	H	H	H	H	A	H	H	B	A	B	B	A	-	H	B	H	H	B	A	A	H	H	A	H	A	B	-	A	H	H	-	B	B	D	H	-	B	H	H	H	A	A
lg1A	22	Tag_79	11	1A	2729610	B	A	-	H	H	H	A	H	H	B	A	B	H	A	H	-	B	H	H	B	-	A	A	H	A	-	A	-	H	A	H	H	B	B	B	A	H	-	B	H	-	H	H	A
lg1A	*23	Tag_81	11	1A	2770954	B	A	H	H	H	H	A	H	H	B	A	B	H	A	H	H	B	H	H	B	A	A	A	H	A	H	D	B	H	A	H	H	B	B	B	A	H	H	B	H	H	H	H	A
lg1A	23	Tag_83	11	1A	2778295	B	A	H	H	H	H	A	H	H	B	A	B	H	A	H	H	B	H	H	B	A	A	A	H	A	H	A	B	H	A	H	H	B	B	B	A	H	H	B	H	H	H	H	A
lg1A	*23	Tag_84	11	1A	2783522	B	A	H	H	H	H	A	H	H	B	A	B	H	A	H	H	B	H	H	B	A	A	A	H	A	H	A	B	H	A	H	H	B	B	B	A	H	H	B	H	H	H	-	A
lg1A	*23	Tag_86	11	1A	2809474	B	A	H	H	H	H	D	H	H	B	A	B	H	A	-	H	B	H	H	B	A	A	D	H	A	H	A	B	H	A	H	H	B	B	B	A	H	H	B	H	H	H	H	A
lg1A	24	Tag_87	12.5	1A	2854307	B	A	H	H	H	H	A	H	H	B	A	B	H	A	-	H	B	H	D	B	-	A	A	H	A	H	A	-	H	A	H	H	B	B	B	A	H	-	B	H	H	H	-	A
lg1A	25	Tag_89	12.5	1A	2916838	B	A	H	H	H	H	A	H	H	B	A	B	H	A	H	H	B	H	H	B	A	A	A	H	A	H	D	B	H	A	H	H	B	B	B	A	H	H	B	H	H	H	H	A
lg1A	*26	Tag_90	13.3	1A	2967382	B	A	H	H	H	H	A	H	H	B	A	B	H	A	H	H	B	H	H	B	A	A	A	H	A	H	A	B	H	A	H	D	B	B	B	A	H	H	B	H	H	H	H	A
lg1A	26	Tag_93	13.3	1A	3061243	B	A	H	H	H	H	A	H	H	B	A	B	H	A	H	H	B	H	H	B	A	A	A	H	A	H	A	B	H	A	H	H	B	B	B	A	H	H	B	H	H	H	H	A
lg1A	*26	Tag_95	13.3	1A	3092723	B	A	H	H	H	H	-	H	H	B	A	B	H	A	-	-	B	H	H	B	A	A	A	C	-	H	D	-	C	A	H	H	B	B	B	A	-	H	B	H	-	H	H	A
lg1A	27	Tag_97	14.4	1A	3237787	B	A	H	H	H	H	A	H	H	B	A	B	H	A	H	H	B	H	H	B	A	A	A	H	A	H	A	B	H	A	H	H	B	B	B	A	H	H	B	H	B	H	H	A
lg1A	28	Tag_99	14.4	1A	3250098	B	A	H	H	H	H	-	H	H	B	A	B	H	A	-	H	B	H	H	B	-	A	A	H	A	H	A	B	H	A	H	H	B	B	B	A	H	H	B	H	B	H	H	A
lg1A	29	Tag_115r	20.2	1A	3733591	B	A	H	H	B	H	A	H	A	B	H	B	H	H	A	H	B	H	H	B	A	A	D	H	A	H	A	B	H	A	H	H	B	B	B	A	H	H	B	H	B	H	-	A
lg1A	30	Tag_116r	21.1	1A	3747630	B	A	H	H	B	H	A	H	A	B	H	B	H	H	H	H	B	H	H	B	A	A	H	H	A	H	A	B	H	A	H	H	C	B	B	A	H	H	B	H	B	H	H	A
lg1A	31	Tag_117r	23.3	1A	3770479	B	-	H	H	D	H	A	H	A	B	A	B	H	A	-	-	-	H	H	B	A	A	H	H	-	H	A	B	H	A	H	H	B	B	-	A	-	H	B	H	-	H	H	A
lg1A	32	Tag_119	26.9	1A	3807319	B	A	H	H	H	H	A	B	A	B	A	B	H	A	H	H	B	H	H	B	A	A	A	H	A	H	A	B	H	A	H	H	B	B	B	A	H	H	B	H	B	H	H	A
lg1A	33	Tag_125r	28.6	1A	4064514	B	A	H	H	H	H	A	B	A	B	A	B	H	A	H	H	B	H	H	B	A	A	H	H	A	H	D	B	H	A	H	H	B	B	B	A	H	H	H	H	B	H	H	A
lg1A	*35	Tag_127r	29.3	1A	4187472	B	A	H	H	H	H	A	B	A	B	A	B	H	A	D	D	B	H	H	B	A	A	H	H	A	H	D	B	H	A	H	H	B	B	B	A	H	H	H	H	B	H	H	A
lg1A	34	Tag_130	29.3	1A	4203192	B	A	H	H	H	H	A	B	A	B	A	B	H	A	A	H	B	H	H	B	A	A	A	H	A	H	A	B	H	A	H	H	B	B	B	A	H	H	H	H	B	H	H	A
lg1A	35	Tag_131r	29.3	1A	4203400	B	A	H	H	H	H	A	B	A	B	A	B	H	A	A	H	B	H	H	B	A	A	H	H	A	H	A	B	H	A	H	H	B	B	B	A	H	H	H	H	B	H	H	A
lg1A	36	Tag_133	29.7	1A	4292707	B	A	H	H	H	H	A	B	A	B	A	B	H	A	H	H	B	H	H	B	A	A	A	H	A	H	A	B	H	A	H	H	B	B	B	A	H	H	H	H	B	H	H	A
lg1A	*36	Tag_136	29.7	1A	4433157	B	A	H	H	H	H	A	B	A	B	A	B	H	A	D	H	B	H	H	B	A	A	A	H	A	H	D	B	H	A	H	H	B	B	B	A	-	H	H	H	B	H	H	A
lg1A	37	Tag_140	29.9	1A	4582190	B	A	H	H	H	H	A	B	A	B	A	B	H	A	D	A	B	H	H	B	A	A	A	-	A	H	A	B	H	A	H	H	B	B	-	A	H	H	H	H	B	H	-	A
lg1A	38	Tag_141	30.7	1A	4672268	B	A	H	H	D	H	A	B	A	B	A	H	H	A	D	H	B	H	H	B	A	A	A	H	A	H	A	B	H	A	H	H	B	B	B	A	H	H	H	H	B	H	H	A
lg1A	39	Tag_142	31.5	1A	4806576	B	A	H	H	D	H	A	B	A	B	A	H	H	A	D	H	B	H	H	B	A	A	A	H	A	H	A	B	H	A	H	H	B	B	B	H	H	A	H	H	B	H	H	A
lg1A	*40	Tag_145	31.9	1A	4976602	B	A	H	H	D	H	A	B	A	B	A	H	H	A	D	D	B	H	H	B	A	A	A	H	A	H	D	B	H	A	H	H	B	B	B	H	H	A	H	H	B	H	H	A
lg1A	40	Tag_147	31.9	1A	5059555	B	A	H	H	H	H	A	B	A	B	A	H	H	A	D	A	B	H	H	B	A	A	A	H	A	H	D	B	H	A	H	H	B	B	B	H	H	A	-	H	B	H	H	A
lg1A	41	Tag_154	35.2	1A	5435447	B	A	A	H	D	H	A	B	A	B	A	H	H	A	H	A	B	-	A	B	-	-	A	-	A	-	H	B	-	-	H	H	B	B	B	H	H	-	H	H	B	H	-	A
lg1A	42	Tag_155	35.2	1A	5448330	B	A	A	H	D	H	A	B	A	B	A	H	H	A	H	A	B	H	A	B	A	A	A	H	A	H	D	B	H	A	H	H	B	B	B	H	H	A	H	H	B	H	H	A
lg1A	*43	Tag_156	35.6	1A	5527838	B	A	A	H	A	H	A	B	A	B	A	H	H	A	A	A	B	H	A	B	A	A	D	H	A	H	A	B	H	A	H	H	B	B	B	H	H	A	H	H	B	H	H	A
lg1A	43	Tag_157	35.6	1A	5755823	B	A	A	H	D	H	A	B	A	B	A	H	H	A	D	A	B	H	A	B	A	A	A	H	A	H	A	B	H	A	H	H	B	B	B	H	H	D	H	H	B	H	H	A
lg1A	44	Tag_160	36	1A	5804372	B	A	A	H	D	H	A	B	A	B	A	H	H	A	A	A	B	H	A	B	A	A	A	-	A	H	A	B	H	A	H	H	B	B	B	H	H	A	H	H	B	H	H	A
lg1A	45	Tag_161	36	1A	5851425	B	A	A	H	A	H	A	B	A	B	A	H	H	A	D	A	B	H	A	B	A	A	A	H	A	H	A	-	H	A	H	H	-	-	-	H	H	A	H	H	B	H	H	A
lg1A	46	Tag_163	38.8	1A	5963213	B	A	A	H	H	H	A	H	A	B	A	H	H	A	D	A	B	H	A	B	A	A	A	H	A	H	D	B	H	C	H	H	B	B	B	H	H	A	H	A	B	H	H	A
lg1A	47	Tag_166	40	1A	6103313	B	A	A	H	H	H	A	H	D	B	A	H	H	A	H	A	B	-	A	B	-	A	A	H	A	H	-	B	H	H	C	H	B	B	B	H	H	-	H	A	B	H	H	A
lg1A	48	Tag_170	40.6	1A	6331064	B	A	A	H	H	H	A	H	A	B	A	H	H	A	H	A	B	H	A	B	A	A	A	H	A	H	A	B	H	H	H	H	B	B	B	H	H	A	H	A	B	H	H	A
lg1A	49	Tag_174	42.2	1A	6375956	B	A	A	H	H	H	-	H	A	B	A	H	H	A	-	A	B	H	A	B	A	A	D	H	A	B	A	B	H	H	H	H	B	B	B	H	H	A	H	A	B	H	H	A
lg1A	50	Tag_175	42.2	1A	6444061	B	A	A	H	H	H	A	H	A	B	A	H	H	A	A	A	B	H	A	B	A	A	A	H	A	H	A	B	H	H	H	H	C	B	B	H	H	A	H	A	B	H	H	A
lg1A	*51	Tag_172	44.5	1A	6374292	B	A	A	H	-	H	A	H	A	B	A	H	D	A	A	A	B	H	A	B	A	A	A	H	A	H	D	-	H	H	H	H	B	B	B	H	H	D	H	A	B	H	H	A
lg1A	51	Tag_177	44.5	1A	6603101	B	A	A	H	H	H	A	H	A	B	A	H	H	A	A	A	B	H	A	B	A	A	A	D	A	H	A	B	H	H	H	H	B	B	B	H	H	D	H	A	B	H	H	A
lg1A	52	Tag_178	44.5	1A	6610459	B	A	A	H	H	H	A	H	A	B	A	H	H	A	D	A	B	H	A	B	A	A	A	H	A	H	A	B	H	H	H	H	B	B	B	H	H	A	H	A	B	H	H	A
lg1A	53	Tag_179	44.5	1A	6623509	B	A	A	H	A	H	A	H	A	B	A	H	D	A	A	A	-	H	A	B	A	A	A	H	-	H	A	B	H	H	H	H	B	B	B	H	-	H	H	A	B	H	H	A
lg1A	54	Tag_181	44.9	1A	6724483	B	A	A	H	H	H	A	H	A	B	A	H	H	A	A	A	B	H	A	B	A	A	A	H	A	H	A	-	H	H	H	H	B	B	B	H	H	A	H	A	B	H	H	A
lg1A	55	Tag_182	45.3	1A	6856027	B	A	A	H	H	A	A	H	A	B	A	H	H	A	-	A	B	H	A	B	A	A	A	H	A	H	H	B	-	H	H	H	B	B	B	H	H	A	H	A	B	H	H	A
lg1A	56	Tag_183	46.1	1A	6884091	B	A	A	H	A	A	A	H	A	B	A	H	H	A	D	A	B	H	A	B	A	A	-	H	A	H	D	B	H	H	H	H	B	B	B	H	H	A	H	A	B	H	H	A
lg1A	57	Tag_189	46.9	1A	7260452	B	A	H	H	A	A	A	H	-	B	A	H	D	A	H	A	B	H	A	B	A	A	A	H	A	H	A	B	H	H	H	H	B	B	B	H	H	A	H	A	B	H	H	A
lg1A	58	Tag_193	46.9	1A	7395372	B	A	H	H	A	A	A	H	A	B	A	H	H	A	D	A	B	H	A	B	A	A	A	H	A	H	A	B	H	H	H	H	B	B	B	H	-	D	H	A	B	H	H	A
lg1A	*58	Tag_197	46.9	1A	7514180	B	A	H	H	-	A	A	H	A	B	A	H	H	A	A	A	B	D	A	B	A	-	A	H	A	H	A	-	H	H	H	H	B	B	B	H	H	D	H	A	B	H	H	A
lg1A	59	Tag_194r	47	1A	7417964	B	A	H	H	B	A	A	H	A	B	H	H	H	-	-	A	-	H	A	B	A	D	-	-	A	H	-	-	-	H	H	H	B	B	B	H	H	-	H	A	B	H	-	A
lg1A	60	Tag_195	48.5	1A	7418028	B	A	H	H	H	A	A	H	A	B	A	H	H	A	-	A	B	H	A	B	A	D	-	-	A	H	H	-	H	H	H	H	B	B	B	H	H	-	H	A	B	C	H	A
lg1A	61	Tag_196	48.5	1A	7504155	B	A	H	H	H	A	A	H	A	B	A	H	H	A	A	A	B	H	A	B	A	A	A	-	A	H	D	B	H	H	H	H	B	B	B	H	H	H	A	A	B	H	-	A
lg1A	62	Tag_199	48.5	1A	7642309	B	A	H	H	H	A	A	-	H	B	A	B	H	-	-	A	B	H	A	B	-	-	A	B	A	H	H	B	H	B	C	H	B	B	B	H	H	-	H	A	B	H	-	A
lg1A	63	Tag_201	48.8	1A	7738501	B	A	H	H	H	A	A	H	A	B	A	H	H	A	D	A	B	H	A	B	A	A	A	H	A	H	A	B	H	H	H	H	B	B	B	H	H	D	H	A	B	H	H	A
lg1A	64	Tag_202	48.8	1A	7800153	B	A	H	H	H	A	A	H	A	B	A	H	H	A	D	A	B	H	A	B	A	A	A	H	A	H	A	B	H	H	H	H	B	B	B	H	H	A	H	A	B	H	H	A
lg1A	65	Tag_204	50.7	1A	8128193	B	A	H	H	D	A	A	H	A	B	A	H	H	A	A	A	B	H	-	B	-	A	A	H	A	-	D	B	-	-	H	H	B	B	B	-	H	A	H	A	B	H	H	A
lg1A	66	Tag_207	50.7	1A	8266059	B	A	H	H	H	A	A	H	A	B	A	H	H	A	H	A	B	H	A	B	A	A	A	H	A	H	A	B	H	H	H	H	B	B	B	H	H	A	H	A	B	H	H	A
lg1A	*66	Tag_210	50.7	1A	8321832	B	A	H	H	H	A	D	H	A	B	A	H	D	A	H	A	B	H	A	B	A	A	-	H	A	H	D	B	H	H	H	H	B	B	B	H	H	A	H	A	-	H	H	A
lg1A	67	Tag_211	50.7	1A	8334394	B	A	H	H	H	A	A	H	A	B	A	H	H	A	A	A	B	H	A	B	A	A	A	H	A	H	A	B	H	H	H	H	B	B	B	H	H	D	H	A	B	H	H	A
lg1A	68	Tag_212	50.7	1A	8471605	B	A	H	H	H	A	A	H	A	B	A	H	D	D	A	A	B	H	A	B	A	A	A	H	A	H	A	B	H	B	H	H	B	B	B	H	H	A	H	A	B	H	H	A
lg1A	69	Tag_214	52.2	1A	8694043	B	A	H	H	H	A	A	H	A	B	A	H	H	A	A	A	B	H	A	B	A	A	A	A	A	H	A	B	H	H	H	H	B	B	B	H	H	A	H	A	B	H	H	A
lg1A	70	Tag_215	52.6	1A	8745235	B	A	H	H	H	A	A	H	A	B	A	H	H	D	D	A	B	H	A	B	A	A	H	H	H	D	D	B	H	-	H	H	C	B	B	H	H	A	H	A	B	H	H	A
lg1A	71	Tag_216	52.6	1A	8767679	B	A	H	H	D	A	A	H	A	B	A	H	H	A	A	A	B	H	A	B	A	A	A	H	H	H	A	B	H	H	H	H	C	B	B	H	H	A	H	A	B	H	H	A
lg1A	72	Tag_218	52.8	1A	8836349	B	A	H	H	-	A	A	H	A	B	A	H	H	A	-	A	B	H	A	B	A	A	A	-	H	H	A	B	H	H	H	-	B	B	B	-	H	A	H	A	B	-	-	A
lg1A	*73	Tag_219	53	1A	8850749	B	A	H	H	H	A	A	H	A	B	A	H	H	A	D	A	B	H	D	B	A	A	A	H	H	H	A	B	H	H	H	H	B	B	B	H	H	A	H	A	B	H	H	A
lg1A	73	Tag_220	53	1A	8860465	B	A	H	H	H	A	A	H	A	B	A	H	H	A	H	A	B	H	A	B	A	A	A	H	H	H	A	B	H	H	H	H	B	B	B	H	H	A	H	A	B	H	H	A
lg1A	74	Tag_221	53.4	1A	8973867	-	A	H	H	D	A	A	H	A	-	A	H	H	A	D	A	-	H	A	B	A	A	A	A	H	H	A	-	H	H	H	H	C	-	-	H	D	A	H	A	-	A	H	A
lg1A	75	Tag_223	56.9	1A	9045753	B	A	H	H	H	A	A	H	A	B	H	H	-	A	H	A	B	H	A	B	-	A	A	H	H	H	H	-	H	H	H	H	B	B	B	H	D	A	H	A	B	A	H	A
lg1A	76	Tag_225	56.9	1A	9100557	B	A	H	H	H	A	A	H	A	B	H	H	H	A	H	A	B	H	A	B	A	A	A	H	H	H	H	-	H	H	H	H	B	B	B	H	H	D	H	A	B	A	H	A
lg1A	77	Tag_226	57.2	1A	9115132	B	A	H	H	H	A	A	H	A	B	H	H	H	A	H	A	B	H	A	B	A	A	A	H	H	H	H	B	H	H	H	H	B	B	B	H	H	A	H	A	B	A	H	A
lg1A	78	Tag_228	57.2	1A	9190049	B	A	H	H	H	A	A	H	A	B	H	H	H	A	A	A	B	H	A	B	A	A	A	H	H	H	H	B	H	H	H	H	B	B	B	H	H	A	H	A	B	A	H	A
lg1A	79	Tag_231	58	1A	9415067	B	A	D	H	H	A	A	H	A	B	H	H	D	A	H	-	B	H	-	B	A	A	D	H	H	H	H	B	H	H	H	H	C	-	B	H	-	H	H	A	-	A	D	A
lg1A	80	Tag_233	58	1A	9716057	B	A	H	H	H	A	A	H	A	B	H	H	H	A	-	A	B	D	D	B	A	A	A	-	H	H	H	B	C	H	H	H	B	-	B	H	H	A	H	A	B	A	H	A
lg1A	81	Tag_235	58	1A	9767706	B	A	H	H	H	A	A	H	A	B	H	H	H	A	D	A	B	H	A	B	A	A	A	H	H	H	H	B	H	H	H	H	B	B	B	H	H	H	H	A	B	A	H	A
lg1A	82	Tag_238	58.4	1A	9984242	B	A	H	H	-	A	H	H	A	B	H	H	H	A	H	A	-	H	A	B	-	-	-	H	H	H	H	-	H	-	H	H	B	B	B	H	H	D	H	A	B	A	-	A
lg1A	83	Tag_240	58.4	1A	10041029	B	A	H	H	H	A	H	H	A	B	H	H	H	A	H	A	B	H	A	B	A	A	A	H	H	H	H	B	H	H	H	H	B	B	B	H	H	A	H	A	B	A	H	A
lg1A	84	Tag_241	58.4	1A	10095640	B	A	H	H	H	A	H	H	A	B	H	H	H	A	-	A	B	D	A	B	A	A	A	H	H	H	H	B	H	H	H	H	C	B	B	H	H	A	H	A	B	A	H	A
lg1A	85	Tag_243	58.6	1A	10153930	B	A	H	H	H	A	H	H	A	B	H	H	H	A	-	A	B	H	A	B	-	A	A	H	H	H	H	-	B	C	H	H	-	B	B	D	H	-	H	A	B	-	H	A
lg1A	*86	Tag_236	58.9	1A	9778046	B	A	H	H	H	A	H	H	A	B	H	H	H	A	D	A	B	H	A	B	A	A	A	H	H	H	H	B	H	H	H	H	B	B	B	H	H	A	H	A	B	A	H	A
lg1A	86	Tag_246	58.9	1A	10263244	B	A	H	H	H	A	H	H	A	B	H	H	H	A	A	A	B	H	A	B	A	A	A	H	H	H	H	B	C	H	H	H	B	B	B	H	H	A	H	A	B	A	H	A
lg1A	87	Tag_248	59.8	1A	10391490	B	A	H	B	H	A	H	H	A	B	H	H	H	A	A	A	B	H	A	B	A	A	A	H	H	H	H	B	H	H	H	H	B	B	B	H	H	A	H	A	B	A	H	A
lg1A	*88	Tag_250	64.3	1A	10515509	B	A	H	B	H	A	H	H	A	B	H	H	B	A	D	-	B	H	A	B	A	A	A	H	H	B	H	B	H	H	H	H	-	B	B	H	H	A	H	A	B	A	H	A
lg1A	88	Tag_251	64.3	1A	10540762	B	A	H	B	H	A	H	H	A	B	H	H	B	A	D	A	B	H	A	B	A	A	A	H	H	B	H	B	H	H	H	H	C	B	B	H	H	A	H	A	B	A	H	A
lg1A	89	Tag_252	64.3	1A	10548788	B	A	H	B	H	A	H	H	A	B	H	H	B	A	-	D	B	H	A	B	A	A	A	H	H	B	H	B	H	H	H	H	B	B	B	H	H	A	H	A	B	A	H	A
lg1A	90	Tag_258	65.7	1A	10649702	B	A	H	B	H	H	H	H	A	B	H	H	B	A	A	A	B	H	A	B	A	A	-	H	H	B	H	B	H	H	H	H	B	B	B	H	H	A	H	A	B	A	H	A
lg1A	91	Tag_259	66.1	1A	10688366	B	A	H	B	-	H	H	H	A	B	H	H	B	A	A	D	B	H	A	B	A	A	A	A	H	H	H	B	H	H	H	H	B	B	B	H	-	-	H	A	B	A	H	A
lg1A	92	Tag_260	67.2	1A	10783336	B	A	H	B	H	H	H	H	A	B	H	H	B	A	D	A	B	D	A	B	A	A	-	H	H	B	H	B	H	H	H	H	B	B	C	H	H	A	H	A	B	A	B	A
lg1A	93	Tag_264	68.2	1A	11218472	B	A	H	B	H	H	H	H	A	B	H	H	B	A	-	D	B	H	A	B	A	A	A	H	H	B	H	B	H	H	H	H	C	B	B	H	H	D	H	A	B	A	B	A
lg1A	94	Tag_267	68.2	1A	11307416	B	A	H	B	H	H	H	H	A	B	B	-	B	A	-	A	B	C	A	B	-	-	-	H	H	B	H	B	H	H	H	H	B	B	B	H	B	-	-	A	B	A	B	A
lg1A	95	Tag_268	68.2	1A	11310519	B	A	H	B	H	H	-	H	A	B	H	H	B	A	A	D	B	-	A	B	A	A	A	H	H	B	H	B	H	H	H	H	B	B	B	H	H	D	-	A	B	A	B	A
lg1A	96	Tag_269	68.2	1A	11315699	B	A	H	B	H	H	H	H	A	B	H	H	B	A	H	H	B	H	A	B	A	A	A	H	H	B	H	-	H	H	H	H	C	B	B	H	H	A	H	A	B	A	B	A
lg1A	97	Tag_270	68.2	1A	11402654	B	A	H	B	H	H	H	H	H	B	H	B	B	D	-	-	B	H	-	B	-	A	-	B	B	B	H	B	B	B	H	B	B	B	B	B	C	H	H	-	B	-	B	A
lg1A	98	Tag_271	68.2	1A	11430413	-	A	H	B	-	H	H	H	A	-	H	H	-	A	A	D	-	H	A	B	A	A	A	H	C	B	D	-	H	-	H	H	-	-	B	H	D	A	H	A	-	A	-	A
lg1A	*93	Tag_282	68.2	1A	11880921	B	A	H	B	H	H	H	H	A	B	H	H	B	A	-	A	B	H	A	B	-	A	-	H	H	-	H	B	H	H	H	D	B	B	B	H	H	A	H	A	B	A	B	A
lg1A	99	Tag_283	69	1A	12159969	B	A	H	B	H	H	H	H	A	B	H	H	B	A	D	A	B	H	A	B	A	A	A	H	H	B	H	B	H	H	H	H	B	B	B	H	H	D	H	A	B	A	B	A
lg1A	100	Tag_285	69	1A	12167519	B	A	H	B	H	H	H	H	A	-	H	H	B	A	A	A	B	H	A	-	A	A	A	H	H	B	H	B	H	H	H	H	B	B	B	-	H	A	H	A	B	A	B	A
lg1A	*101	Tag_286	69	1A	12255795	B	A	H	B	H	H	H	H	A	B	H	H	B	A	-	D	B	H	A	B	A	A	A	H	H	B	H	B	H	H	H	H	B	B	C	H	D	D	H	A	B	A	B	A
lg1A	101	Tag_288	69	1A	12256720	B	A	H	B	H	H	H	H	A	B	H	H	B	A	D	A	B	H	A	B	A	A	D	H	H	B	H	B	C	H	H	D	B	B	B	H	H	A	H	A	B	A	B	A
lg1A	102	Tag_289	69	1A	12287721	B	A	H	B	H	H	H	H	A	B	H	H	B	A	-	A	B	H	A	B	A	A	-	H	H	C	H	-	H	-	H	H	C	B	B	H	H	H	D	A	B	A	B	A
lg1A	103	Tag_290	69	1A	12309917	B	A	H	B	H	H	H	H	A	B	H	H	B	A	D	A	B	D	A	B	A	A	A	H	H	B	H	B	H	H	H	H	B	B	B	H	H	A	H	A	B	A	B	A
lg1A	104	Tag_291	69	1A	12460942	B	A	H	B	H	H	H	H	A	B	H	H	B	A	D	A	B	H	A	B	A	A	A	H	H	B	H	B	H	H	H	H	B	B	C	H	-	A	H	A	B	A	B	A
lg1A	105	Tag_292	69	1A	12565905	B	A	H	B	H	H	H	H	A	B	H	H	B	A	H	A	B	H	A	B	A	A	D	D	H	B	H	B	H	-	H	H	B	B	C	H	H	A	H	A	B	A	B	A
lg1A	106	Tag_293	69.4	1A	12667780	B	A	H	B	H	H	H	H	A	B	H	H	B	A	-	A	B	H	A	B	-	A	-	H	H	B	H	B	C	H	A	H	B	B	B	H	-	-	H	A	B	A	B	-
lg1A	107	Tag_295	69.9	1A	12671939	B	A	H	B	H	H	H	H	A	B	H	H	B	A	D	D	B	H	A	B	-	A	A	H	H	B	H	-	C	H	H	D	B	-	B	H	H	A	H	A	B	A	B	A
lg1A	108	Tag_296	69.9	1A	12676839	B	A	H	B	H	H	H	H	A	B	H	H	B	D	A	D	-	H	A	B	-	A	D	H	H	B	H	B	H	H	H	H	B	C	B	D	H	H	H	A	B	A	-	A
lg1A	109	Tag_297	71.6	1A	12858438	B	A	H	B	H	H	H	H	A	B	H	H	B	A	D	H	B	H	A	B	A	A	A	H	H	B	H	B	D	C	H	H	B	B	B	H	H	A	C	A	B	A	B	A
lg1A	110	Tag_303	72.1	1A	13127280	B	A	H	B	H	H	H	H	-	B	H	H	B	A	-	H	B	H	A	B	-	A	-	-	H	B	D	B	H	C	H	H	B	B	-	-	H	H	H	A	B	D	-	A
lg1A	*111	Tag_305	74.2	1A	13229870	B	A	H	B	H	H	H	H	A	B	H	H	B	A	A	D	B	H	A	B	A	A	A	H	H	B	H	B	H	H	H	H	B	B	B	H	H	H	H	A	B	A	B	A
lg1A	111	Tag_307	74.2	1A	13558297	B	A	H	B	H	H	H	H	A	B	H	H	B	A	D	D	B	H	A	B	A	A	A	H	H	B	H	B	H	H	H	H	C	B	B	H	H	D	H	A	B	A	B	A
lg1A	112	Tag_308	74.2	1A	13567986	B	A	H	B	H	H	H	H	A	B	H	H	B	A	-	-	B	H	A	B	A	-	A	H	H	B	H	B	H	C	H	H	B	B	B	H	H	-	H	A	B	A	B	A
lg1A	113	Tag_311	74.2	1A	13625248	B	A	H	B	H	H	H	H	A	B	H	H	-	A	-	A	B	-	A	B	A	-	-	-	H	B	-	-	-	H	H	H	C	B	B	H	H	A	H	A	B	D	B	A
lg1A	*115	Tag_313	74.6	1A	13747819	B	A	H	B	H	H	H	H	A	B	H	H	B	A	A	A	B	D	A	B	A	A	A	D	H	B	H	B	H	H	H	H	B	B	B	H	H	D	H	A	B	A	B	A
lg1A	114	Tag_316	74.6	1A	13913287	B	A	-	B	H	H	H	H	A	B	H	H	B	A	A	A	B	H	A	B	A	A	A	H	H	B	H	B	H	H	H	H	B	B	-	H	A	A	H	A	B	A	B	A
lg1A	115	Tag_317	74.6	1A	14088681	B	A	H	B	H	H	H	H	A	B	H	H	B	A	A	D	B	H	A	B	A	A	A	H	H	B	H	B	H	H	H	H	B	B	B	H	H	A	H	A	B	A	B	A
lg1A	116	Tag_318	74.6	1A	14335439	B	A	H	B	H	H	H	H	A	B	H	H	B	A	-	A	B	H	A	B	A	A	A	H	H	B	H	B	H	H	D	H	B	B	B	H	H	A	H	A	B	A	B	A
lg1A	117	Tag_321	75	1A	14393887	B	A	H	B	H	H	H	H	A	B	H	H	B	A	D	A	B	H	A	B	A	A	A	H	H	B	H	B	H	H	H	H	C	B	B	D	H	A	H	A	B	A	B	A
lg1A	118	Tag_327	75	1A	14779560	B	A	H	B	H	H	H	B	A	-	H	H	B	A	D	A	-	H	A	-	A	A	A	H	H	B	H	B	H	A	H	H	C	B	B	H	H	A	H	A	-	A	-	A
lg1A	119	Tag_322	78.3	1A	14453252	B	A	H	B	H	H	H	H	A	B	H	H	B	A	A	D	B	H	A	B	A	A	A	H	H	B	H	B	H	H	H	H	B	B	B	H	H	A	H	A	B	A	B	A
lg1A	120	Tag_324	78.7	1A	14725419	B	A	H	B	H	H	H	B	A	B	H	H	B	-	-	D	B	H	A	B	-	A	-	H	H	B	D	B	H	A	H	H	C	B	B	H	-	D	D	A	B	A	-	A
lg1A	121	Tag_325	78.7	1A	14766079	B	A	H	B	H	H	H	B	A	B	H	H	B	A	D	A	B	H	A	B	A	A	A	H	H	B	H	B	H	A	H	H	C	B	B	H	H	A	H	A	B	A	B	A
lg1A	*121	Tag_332	78.7	1A	15024312	B	A	H	B	H	H	H	B	A	B	H	H	B	A	A	D	B	H	A	B	A	A	A	H	H	B	H	B	H	A	H	H	B	B	B	D	H	D	H	A	B	A	B	A
lg1A	*121	Tag_342	78.7	1A	16146703	B	A	H	B	H	H	H	B	A	B	H	H	B	A	A	A	B	H	A	B	A	A	A	H	-	B	H	B	H	A	H	H	B	B	C	H	-	A	H	A	B	A	B	A
lg1A	*121	Tag_347	78.7	1A	16380886	B	A	H	-	H	H	H	B	A	B	H	H	-	A	D	D	-	H	A	-	A	A	A	H	H	B	H	-	H	A	H	H	B	-	B	H	H	D	H	A	-	A	-	A
lg1A	*121	Tag_352	78.7	1A	16651019	B	A	H	B	-	H	H	B	A	B	H	H	B	A	-	A	B	H	A	B	A	A	A	H	H	B	H	B	H	A	H	H	B	B	B	H	H	A	H	A	B	A	B	A
lg1A	*121	Tag_357	78.7	1A	16737926	B	-	H	B	H	H	H	B	A	-	H	H	B	A	-	A	B	H	D	-	A	A	A	H	H	B	H	B	H	A	H	H	B	B	B	H	H	D	H	A	B	A	B	A
lg1A	*121	Tag_365	78.7	1A	17155971	B	A	H	B	H	H	H	B	A	B	H	H	B	A	A	A	B	H	A	B	A	A	A	D	H	B	H	B	H	A	H	H	B	B	B	H	H	D	H	A	B	A	B	A
lg1A	*121	Tag_395	78.7	1A	22703562	B	A	H	B	H	H	H	B	A	B	H	H	B	A	D	D	B	H	A	B	A	A	A	H	C	B	H	B	H	A	D	H	B	B	C	H	H	A	H	A	B	A	B	A
lg1A	*121	Tag_421	78.7	1A	28090738	B	A	H	B	H	H	H	B	A	B	H	H	B	A	A	D	B	H	A	B	A	A	A	H	H	B	H	B	H	A	H	H	B	B	B	H	H	A	H	A	B	A	B	A
lg1A	*121	Tag_425	78.7	1A	28472128	B	A	H	B	H	H	H	B	A	B	H	H	B	A	H	D	B	H	A	B	A	A	A	H	H	B	H	-	H	A	H	H	B	B	B	H	H	A	H	A	B	A	B	A
lg1A	*121	Tag_432	78.7	1A	29285972	B	A	H	B	H	H	H	B	A	B	H	H	B	A	D	A	B	H	A	B	A	A	A	H	H	B	H	B	H	A	H	H	B	B	B	H	H	A	H	A	B	A	B	A
lg1A	122	Tag_329	79.1	1A	14922956	B	A	-	B	H	H	H	-	A	-	H	H	B	A	A	A	B	H	A	B	A	A	A	H	-	-	H	B	H	A	H	H	H	B	-	H	-	A	H	A	B	A	-	A
lg1A	123	Tag_336	79.1	1A	15673913	B	A	H	B	H	H	H	-	A	B	H	H	-	A	A	D	-	-	A	B	-	A	A	D	H	-	-	B	H	A	H	H	B	-	B	H	H	-	H	A	B	A	B	A
lg1A	124	Tag_359	80	1A	16753609	B	A	H	B	H	H	H	B	A	B	H	H	B	A	D	D	B	A	A	B	A	D	-	H	H	B	D	B	H	A	H	H	B	B	B	A	H	D	H	A	B	A	B	A
lg1A	125	Tag_360	80	1A	16872798	B	A	H	B	H	H	H	B	A	B	H	H	B	A	A	D	B	H	A	B	-	A	-	H	H	B	H	B	H	A	H	H	B	B	-	A	H	-	H	A	B	A	B	A
lg1A	*124	Tag_443	80	1A	31435333	B	A	H	B	H	H	H	B	A	B	H	H	B	A	H	A	B	D	A	B	A	A	A	H	H	B	H	-	H	A	H	H	B	B	-	D	-	A	H	A	B	A	-	A
lg1A	126	Tag_361	81.2	1A	16911561	B	A	H	B	H	H	H	B	A	B	H	H	-	A	A	A	B	H	A	B	A	A	A	H	H	C	H	B	H	A	H	H	B	B	-	H	-	A	H	A	B	A	B	A
lg1A	127	Tag_363	81.2	1A	16934341	B	A	H	B	H	H	H	B	A	B	H	H	-	A	A	A	-	H	A	B	A	A	A	D	D	B	D	B	-	A	H	D	B	B	-	D	-	A	H	A	B	A	B	A
lg1A	128	Tag_374	81.6	1A	18014090	B	A	H	B	H	H	H	B	A	B	H	H	B	A	A	A	B	H	A	B	A	A	A	H	H	B	H	B	H	A	H	H	B	B	B	H	H	A	H	A	B	A	B	A
lg1A	129	Tag_378	81.6	1A	19159099	B	A	H	B	-	H	H	B	A	B	H	H	B	A	A	D	B	H	A	B	A	A	A	H	H	B	H	B	-	A	H	H	C	B	-	H	A	A	-	A	B	A	B	A
lg1A	130	Tag_380	83.6	1A	19651392	B	A	H	B	H	H	A	B	A	B	H	H	B	A	-	A	B	H	-	B	-	A	-	D	H	B	H	B	-	A	H	H	B	-	-	H	-	A	H	A	B	A	B	A
lg1A	*131	Tag_371	83.7	1A	17806734	B	A	H	B	H	H	H	B	A	B	H	H	B	A	H	A	B	H	A	B	A	A	A	H	H	B	H	B	H	-	H	D	B	B	B	H	H	D	H	A	B	A	B	A
lg1A	131	Tag_383	83.7	1A	20436219	B	A	H	B	H	H	H	B	-	B	H	H	B	A	H	A	B	H	A	B	A	A	A	H	H	B	H	B	H	A	H	H	B	B	B	H	H	A	H	A	B	A	B	A
lg1A	*132	Tag_368	85	1A	17494595	B	A	H	B	H	H	H	B	A	B	H	H	B	A	-	D	B	H	A	B	A	A	-	H	H	B	H	B	H	A	H	H	H	B	B	-	H	D	H	A	B	A	B	A
lg1A	132	Tag_384	85	1A	20752117	B	A	H	B	H	H	H	B	A	B	H	H	B	A	D	A	B	H	A	B	A	A	A	H	H	B	H	B	H	A	H	H	H	B	B	H	H	A	H	A	B	A	B	A
lg1A	133	Tag_386	85	1A	21247465	B	A	H	B	H	H	H	B	A	B	H	H	B	A	D	D	B	H	A	B	A	A	A	H	H	B	H	B	H	A	H	H	B	B	B	H	H	A	H	A	B	A	B	A
lg1A	134	Tag_392	85	1A	22507278	B	A	H	B	H	H	H	B	A	B	H	H	B	A	A	A	B	H	A	B	A	A	A	H	H	B	H	B	H	A	H	H	-	B	B	H	H	A	H	A	B	A	B	A
lg1A	135	Tag_397	85	1A	22952209	B	A	H	B	H	H	H	B	A	B	H	H	B	A	A	A	B	H	A	B	A	A	A	H	H	B	H	B	H	A	H	H	B	-	B	H	H	A	H	A	B	A	B	A
lg1A	*132	Tag_398	85	1A	22997507	B	A	H	B	H	H	H	B	A	B	H	H	B	A	-	D	B	H	A	B	-	A	A	H	D	B	H	B	H	A	H	H	H	B	B	H	-	A	H	A	B	A	B	A
lg1A	136	Tag_403	85	1A	23932611	B	A	H	B	H	H	H	B	A	B	H	H	B	A	A	A	B	H	A	B	A	A	A	H	H	B	H	B	H	A	H	H	H	B	B	H	H	A	D	A	B	A	B	A
lg1A	137	Tag_409	85	1A	25159280	B	A	H	B	H	H	H	B	A	B	H	H	B	A	A	A	B	H	D	B	A	A	H	H	H	B	H	B	H	A	H	H	B	B	B	H	H	A	H	A	B	A	B	A
lg1A	138	Tag_414	85	1A	27109669	B	A	H	B	H	H	H	B	-	B	H	H	B	A	-	-	B	H	A	B	-	A	A	H	-	B	H	B	H	-	H	H	B	B	B	-	-	H	H	A	B	-	B	-
lg1A	*136	Tag_415	85	1A	27143717	B	A	H	B	H	H	H	B	A	B	H	H	B	A	D	A	B	H	A	B	-	A	A	H	H	B	H	B	H	A	H	H	C	B	B	D	H	A	H	A	B	A	B	A
lg1A	*140	Tag_372	87.3	1A	17892952	B	A	H	B	H	H	H	B	A	B	H	H	B	A	A	-	B	H	A	B	A	A	A	H	H	B	H	B	H	A	H	H	B	B	B	H	H	A	H	A	B	A	B	A
lg1A	*140	Tag_422	87.3	1A	28286953	B	A	H	B	H	H	H	B	A	B	H	H	B	A	D	A	B	D	A	B	A	A	A	H	H	B	H	B	H	A	H	H	B	B	B	H	H	D	H	A	-	A	B	A
lg1A	*140	Tag_429	87.3	1A	29176848	B	A	H	B	H	H	H	B	A	B	H	H	B	A	D	A	B	H	A	B	A	A	A	H	H	B	H	B	H	A	H	H	B	B	B	H	H	A	H	A	B	A	B	A
lg1A	139	Tag_433	87.3	1A	29666053	B	A	H	B	-	H	H	B	A	B	H	H	B	A	-	D	B	H	A	B	A	A	D	H	H	B	H	B	H	-	H	H	C	B	B	H	H	A	H	A	B	A	B	A
lg1A	140	Tag_441	87.3	1A	30423283	B	A	H	B	H	H	H	B	A	B	H	H	B	A	D	D	B	H	A	B	A	A	A	H	H	B	H	B	H	A	H	H	B	B	B	H	H	A	H	A	B	A	B	A
lg1A	*140	Tag_444	87.3	1A	31531289	B	A	H	B	H	H	H	B	D	B	D	H	B	A	A	-	B	H	A	B	A	A	A	H	-	B	H	B	H	A	H	H	B	B	B	H	-	A	H	A	-	A	B	A
lg1A	*140	Tag_446	87.3	1A	31531810	B	A	H	B	H	H	H	B	D	B	D	H	B	A	-	-	B	H	A	B	A	A	A	H	-	B	H	B	H	A	H	H	B	B	B	H	-	A	H	A	-	A	B	A
lg1A	*140	Tag_447	87.3	1A	31835317	B	A	H	B	H	H	H	B	A	B	H	H	B	A	A	A	B	H	A	B	A	A	A	H	H	B	H	B	H	A	H	H	B	B	B	H	H	A	H	A	B	A	B	A
lg1A	141	Tag_451	88.3	1A	32241759	B	A	H	B	-	H	H	B	A	B	-	H	B	-	D	A	B	H	H	B	A	A	A	H	H	B	H	B	H	A	H	H	B	B	B	H	H	A	H	A	B	A	B	A
lg1A	142	Tag_470	88.8	1A	33839447	B	A	H	B	H	H	H	B	A	B	H	H	B	A	-	D	B	H	H	B	A	A	A	H	H	B	H	B	H	A	H	H	B	B	B	H	H	A	H	A	B	A	H	A
lg1A	*145	Tag_455	89.2	1A	33215068	B	A	H	B	H	H	H	B	A	B	H	H	B	A	A	D	B	D	H	B	A	A	A	H	H	B	H	B	H	A	H	H	B	B	B	H	H	A	H	A	B	A	H	A
lg1A	*145	Tag_457	89.2	1A	33243665	B	A	H	B	H	H	H	B	A	B	H	H	B	A	-	D	B	H	H	B	-	A	A	H	H	B	H	B	H	A	H	H	B	B	B	H	H	A	H	A	B	A	H	A
lg1A	143	Tag_462	89.2	1A	33653893	B	A	H	B	H	H	H	B	A	B	H	H	B	A	D	A	B	D	H	B	A	A	A	H	H	B	H	B	H	A	H	D	B	B	B	H	H	A	H	A	B	A	H	A
lg1A	144	Tag_465	89.2	1A	33698530	B	A	H	B	H	H	H	B	A	B	H	H	B	A	A	H	B	H	H	B	A	A	A	H	C	B	H	B	H	A	H	A	B	B	B	H	H	D	H	A	B	A	H	A
lg1A	*145	Tag_471	89.2	1A	33958137	B	A	H	B	H	H	H	B	A	B	H	H	B	A	D	D	B	H	H	B	A	A	A	H	H	B	H	B	H	A	H	H	B	B	B	H	H	A	H	A	B	A	H	A
lg1A	145	Tag_473	89.2	1A	33962762	B	A	H	B	H	H	H	B	A	B	H	H	B	A	A	A	B	H	H	B	A	A	A	H	H	B	H	B	H	A	H	H	B	B	B	H	H	A	H	A	B	A	H	A
lg1A	146	Tag_474	89.6	1A	34024541	B	A	H	B	H	H	H	B	A	B	H	H	B	A	A	A	B	H	H	H	A	A	A	H	H	B	H	B	H	A	H	H	B	B	B	H	H	A	H	A	B	A	H	A
lg1A	*146	Tag_478	89.6	1A	34234299	B	A	H	B	H	H	H	B	A	B	H	H	B	A	A	A	B	-	H	H	A	A	-	H	H	B	H	B	-	A	H	H	B	B	B	H	H	A	-	A	B	A	H	A
lg1A	147	Tag_482	90	1A	34399401	B	A	H	B	H	H	H	B	A	B	H	H	B	A	D	D	B	D	H	H	A	A	H	H	H	B	H	-	H	A	D	H	B	-	C	D	H	A	D	A	B	A	H	A
lg1A	148	Tag_483	90	1A	34410091	-	A	H	B	H	H	H	B	A	-	H	H	B	A	H	D	-	H	H	H	-	A	H	H	H	B	H	-	H	A	H	H	-	B	B	H	H	A	H	A	-	A	H	A
lg1A	149	Tag_484	90	1A	34445895	-	A	H	B	H	H	H	-	A	-	H	H	B	A	A	D	-	D	A	H	A	A	H	H	H	-	H	B	H	A	H	H	-	B	B	H	H	A	H	A	B	A	H	A
lg1A	*152	Tag_485	90	1A	34588832	B	-	H	B	H	H	H	B	A	B	H	H	B	A	H	D	B	H	H	H	A	A	H	H	C	B	H	B	H	A	H	H	B	B	B	D	C	A	H	A	B	A	H	A
lg1A	*152	Tag_486	90	1A	34682619	-	A	H	B	H	H	H	B	A	B	H	H	-	A	A	A	B	H	H	H	A	A	H	H	H	-	H	-	H	A	H	H	B	B	C	H	-	D	H	A	B	A	H	A
lg1A	150	Tag_487	90	1A	34688807	B	A	H	B	H	H	H	B	A	B	H	H	B	A	A	D	-	H	H	H	A	A	H	H	H	B	H	-	H	A	H	H	-	B	B	H	H	A	H	A	-	A	H	A
lg1A	151	Tag_489	90	1A	34732524	B	A	H	B	H	H	H	B	A	B	H	H	B	A	D	A	B	H	H	H	A	A	H	H	H	B	H	B	H	A	H	H	B	B	B	H	H	A	H	A	B	A	H	A
lg1A	152	Tag_493	90	1A	34782696	B	A	H	B	H	H	H	B	A	B	H	H	B	A	D	D	B	H	H	H	A	A	C	H	H	B	H	B	H	A	H	H	B	B	B	D	H	D	H	A	B	A	H	A
lg1A	153	Tag_494	90.8	1A	35006111	B	A	H	B	H	H	H	B	A	B	H	H	B	A	A	A	B	D	D	H	A	A	H	H	H	B	H	B	H	A	H	H	B	B	B	H	H	A	H	A	B	A	H	A
lg1A	154	Tag_495	90.8	1A	35164230	B	A	H	B	H	H	H	B	A	B	H	H	B	A	A	A	B	H	H	H	A	A	H	H	H	B	H	B	H	A	H	H	B	B	B	H	H	D	H	A	B	A	H	A
lg1A	155	Tag_500	91.2	1A	35983430	B	A	H	B	H	H	H	B	A	B	H	H	B	A	A	A	B	H	H	H	A	A	H	H	H	B	H	B	H	A	H	H	B	B	B	H	H	D	H	A	B	A	H	A
lg1A	156	Tag_504	91.2	1A	35998785	B	A	H	B	H	H	H	B	A	B	H	H	B	A	H	A	B	H	H	H	A	A	H	D	H	B	H	B	H	A	H	H	B	B	B	H	H	A	H	A	B	A	H	A
lg1A	157	Tag_506	91.2	1A	36002335	B	A	H	B	H	H	H	B	A	B	H	H	B	A	D	A	B	H	H	H	A	A	H	H	H	B	H	B	H	A	H	H	B	B	B	H	H	D	H	A	B	A	C	A
lg1A	*156	Tag_508	91.2	1A	36198068	B	A	H	B	H	H	H	B	A	B	H	H	B	A	D	A	B	H	H	H	A	A	H	H	H	B	H	B	H	A	H	H	B	B	B	H	H	D	H	A	B	A	H	A
lg1A	*156	Tag_512	91.2	1A	36348199	B	A	H	B	H	H	H	B	A	B	H	H	B	A	H	A	B	H	H	H	-	A	H	H	H	B	H	B	H	A	H	H	B	B	B	-	H	D	H	A	B	A	H	A
lg1A	158	Tag_516	91.2	1A	36498692	B	A	H	B	H	H	H	B	A	B	H	H	B	A	A	A	B	D	H	H	A	A	H	H	H	B	H	B	H	A	H	H	B	B	B	D	H	A	H	A	B	A	H	A
lg1A	*157	Tag_521	91.2	1A	37269331	B	A	H	B	H	H	H	B	A	B	H	H	B	A	H	A	B	H	H	H	A	A	H	H	H	B	D	-	H	A	H	H	B	B	C	H	H	H	H	A	B	A	H	A
lg1A	159	Tag_517	91.6	1A	36735949	B	A	-	B	H	-	-	B	A	B	-	H	B	A	A	A	B	-	H	H	A	A	H	H	-	B	H	B	H	A	H	H	B	B	B	H	-	A	H	A	B	A	H	A
lg1A	160	Tag_518	92.1	1A	37183871	-	A	H	B	H	H	H	B	A	B	-	H	B	A	H	A	B	H	H	H	-	D	B	H	H	B	H	B	H	A	H	H	B	B	C	D	H	A	H	A	B	A	-	A
lg1A	161	Tag_523	92.1	1A	37612009	B	A	H	B	H	H	H	B	A	-	H	H	B	A	-	A	B	H	H	H	A	-	H	A	H	B	H	-	H	A	H	D	B	B	-	H	H	H	H	A	B	A	-	A
lg1A	162	Tag_525	92.4	1A	37792302	B	A	H	B	H	H	H	B	A	B	H	H	B	A	-	A	B	H	H	H	A	A	H	H	H	B	H	-	H	A	H	H	B	B	B	H	H	D	H	A	B	A	H	A
lg1A	163	Tag_526	92.8	1A	37801455	B	A	H	B	H	H	H	B	A	B	H	H	B	A	D	A	B	H	H	C	A	A	H	H	H	B	H	B	H	A	H	H	B	B	C	H	H	A	H	A	B	A	H	A
lg1A	164	Tag_529	92.8	1A	38165336	B	A	H	B	H	H	H	B	D	B	H	H	B	A	A	A	B	H	H	H	-	A	H	H	H	B	H	-	H	A	H	H	B	B	B	H	H	-	-	A	B	A	H	A
lg1A	*163	Tag_531	92.8	1A	38168547	B	A	H	B	H	H	H	B	A	B	H	H	-	A	A	A	-	H	H	H	A	A	H	-	H	B	-	B	C	A	H	H	B	B	B	H	H	-	H	A	B	A	H	A
lg1A	165	Tag_532	92.8	1A	38306445	B	A	H	B	H	H	H	B	A	B	H	H	B	A	H	A	B	H	H	C	A	A	H	H	H	B	H	-	H	A	H	H	-	B	-	A	H	A	H	A	B	A	-	A
lg1A	166	Tag_534	93.9	1A	38596069	B	A	H	B	H	H	H	B	A	B	H	H	B	A	A	A	B	H	H	H	A	A	H	B	H	B	H	B	H	A	H	D	B	B	B	H	H	A	H	A	B	H	H	A
lg1A	167	Tag_536	93.9	1A	38828155	B	A	H	B	H	H	H	B	A	B	H	H	B	A	A	A	B	H	H	H	A	A	H	B	H	B	H	B	H	A	H	D	B	B	B	H	D	A	D	A	B	H	H	A
lg1A	*166	Tag_537	93.9	1A	39140652	B	A	H	B	H	H	H	B	A	B	H	H	B	A	A	A	-	D	H	H	A	A	-	B	H	B	H	-	H	A	H	H	B	B	B	H	H	-	H	A	B	H	H	A
lg1A	*166	Tag_538	93.9	1A	39147568	B	A	H	B	-	H	H	B	A	B	H	-	B	A	A	-	B	H	H	H	A	A	H	B	H	B	H	B	H	A	H	H	B	B	B	H	C	A	H	A	B	H	H	A
lg1A	168	Tag_539	93.9	1A	39272437	B	A	H	B	H	H	H	B	A	B	H	H	B	A	D	A	-	H	D	H	A	A	H	B	H	B	H	B	H	A	H	H	B	B	B	H	H	A	H	A	B	H	H	A
lg1A	169	Tag_543	94.3	1A	39522972	B	A	H	B	H	H	H	B	A	B	H	H	B	A	A	A	B	H	-	H	A	A	H	B	H	B	H	B	H	A	H	H	B	B	B	H	-	D	H	A	B	H	H	A
lg1A	170	Tag_545	94.3	1A	39606675	B	A	H	B	H	H	H	B	A	B	H	H	B	A	D	A	B	H	H	H	A	A	H	B	H	B	H	B	H	A	-	H	B	B	B	D	H	A	H	A	B	H	H	A
lg1A	171	Tag_546	94.7	1A	39709690	B	A	H	B	H	H	H	B	A	B	H	H	B	A	H	A	B	H	H	H	A	H	H	B	H	B	H	B	-	A	H	H	B	B	B	H	H	-	H	A	H	H	C	A
lg1A	172	Tag_548	94.7	1A	39715676	B	A	H	B	H	H	H	B	A	B	H	H	B	A	-	A	-	-	-	D	-	A	H	B	H	B	-	-	-	A	H	H	B	B	B	H	H	H	-	A	H	H	H	A
lg1A	173	Tag_550	94.7	1A	39846362	B	A	H	B	H	H	H	B	A	B	H	H	B	A	D	A	B	H	H	-	A	A	H	B	-	B	H	B	H	A	H	H	B	B	B	H	H	D	H	A	H	H	H	A
lg1A	174	Tag_551	95.3	1A	40246298	B	A	H	B	H	H	H	B	A	B	H	H	B	A	A	A	B	H	H	H	A	A	H	B	H	B	H	-	H	A	H	D	B	B	B	H	H	A	H	A	H	H	H	A
lg1A	175	Tag_553	95.3	1A	40296333	B	A	H	B	H	H	H	B	A	B	H	H	B	A	D	A	B	H	H	H	-	A	C	B	H	B	H	B	-	A	H	H	B	-	-	A	H	-	A	A	H	H	H	A
lg1A	176	Tag_554	95.7	1A	40405919	B	A	H	B	H	H	H	B	H	B	H	H	B	A	D	A	B	H	H	H	-	A	-	B	H	B	H	B	H	D	H	H	B	B	C	D	H	D	H	A	H	H	C	A
lg1A	177	Tag_555	95.7	1A	40410436	B	A	H	B	H	H	H	B	H	B	H	H	B	A	D	A	B	H	H	C	A	A	H	B	H	B	H	B	-	-	H	A	B	B	B	D	H	A	H	A	H	H	H	A
lg1A	178	Tag_556	95.7	1A	40411337	B	A	H	B	H	H	H	B	H	B	H	H	B	A	A	A	B	H	H	H	A	A	H	B	H	B	H	B	H	A	H	H	B	B	B	H	H	A	H	A	H	H	H	A
lg1A	179	Tag_558	96.3	1A	40846340	B	A	H	B	H	H	H	B	H	B	H	H	B	A	A	A	B	H	H	H	A	A	H	B	H	B	H	B	H	A	H	D	B	B	B	H	H	A	H	A	H	H	H	A
lg1A	180	Tag_563	96.3	1A	41282697	B	A	H	B	H	H	H	B	H	B	H	H	B	A	-	A	-	-	H	H	A	A	H	-	H	B	D	B	-	A	H	A	B	B	-	H	H	A	D	A	H	H	H	A
lg1A	181	Tag_566	97	1A	41551850	B	A	H	B	H	H	H	H	H	B	H	H	B	A	A	A	B	H	H	H	A	A	H	B	H	B	H	B	H	A	H	D	B	B	B	H	H	A	H	A	H	H	H	A
lg1A	182	Tag_567	97.4	1A	41574497	B	A	H	B	A	H	H	H	H	B	H	H	B	-	A	A	B	H	H	H	A	A	H	B	H	B	H	-	H	A	H	D	B	B	B	H	H	A	H	A	H	H	H	A
lg1A	183	Tag_568	97.4	1A	41579674	-	D	H	B	A	H	H	H	H	B	H	H	-	A	A	A	B	H	H	H	A	A	H	B	H	-	H	-	H	A	H	H	-	B	B	H	H	H	H	A	H	H	H	A
lg1A	184	Tag_569	98.1	1A	41627865	B	A	H	B	A	H	H	H	H	B	H	H	B	A	D	A	B	D	H	H	A	A	-	B	H	B	H	B	H	A	H	H	B	B	B	H	H	A	H	A	H	H	H	A
lg1A	185	Tag_570	98.1	1A	41667257	B	A	H	B	A	H	H	H	H	B	H	H	B	A	-	A	B	H	H	H	A	A	H	B	-	B	H	B	H	A	H	H	B	B	B	H	-	A	H	A	H	H	H	A
lg1A	186	Tag_572	99.7	1A	41740705	B	A	H	B	A	H	H	H	H	B	H	H	B	A	A	A	B	H	H	H	A	A	H	B	H	B	H	B	H	A	H	D	B	B	B	H	H	H	H	A	H	H	H	A
lg1A	*192	Tag_573	100.5	1A	41815220	B	A	H	B	A	H	H	H	H	B	H	H	B	A	-	A	B	D	H	H	A	A	H	B	H	B	H	H	H	A	H	H	B	B	B	H	H	H	H	A	H	H	H	A
lg1A	187	Tag_575	100.5	1A	41824076	B	A	H	B	A	H	-	H	H	B	H	H	B	A	A	A	B	-	H	H	A	A	-	-	H	B	-	-	-	A	H	H	B	B	-	H	H	-	H	A	H	H	-	A
lg1A	*192	Tag_577	100.5	1A	41877549	B	A	H	B	A	H	H	H	H	B	H	H	B	A	A	A	B	H	H	H	A	A	H	B	H	B	H	H	H	A	H	D	B	B	B	H	H	H	H	A	H	H	H	A
lg1A	188	Tag_579	100.5	1A	42046807	B	A	H	B	A	H	H	H	H	B	H	H	B	A	A	A	B	H	H	H	A	A	H	B	H	B	H	H	H	A	H	H	B	B	B	H	H	H	H	A	H	H	H	A
lg1A	189	Tag_581	100.5	1A	42065871	B	A	H	B	A	H	H	H	H	B	H	H	B	A	A	A	B	H	H	H	A	A	H	B	H	B	H	H	H	A	H	H	B	B	B	H	H	H	H	A	H	H	H	A
lg1A	190	Tag_582	100.5	1A	42094802	B	A	H	B	A	H	H	H	H	B	H	H	B	A	D	A	B	H	H	H	A	A	H	B	H	B	H	-	H	A	H	H	B	B	B	D	H	H	H	A	H	H	H	A
lg1A	191	Tag_584	100.5	1A	42096825	B	A	H	B	A	H	H	H	H	-	H	H	B	D	D	A	-	H	H	H	A	A	H	-	H	-	H	H	H	A	H	D	-	C	C	A	H	H	H	A	H	H	H	A
lg1A	192	Tag_585	100.5	1A	42130005	B	A	H	B	A	H	H	H	H	B	H	H	B	A	A	A	B	H	H	H	A	A	H	B	H	B	H	H	H	A	H	D	B	B	B	H	H	H	H	A	H	H	H	A
lg1A	193	Tag_588	102.4	1A	42318027	B	A	H	B	A	H	H	H	H	B	H	H	B	A	H	A	B	H	H	H	A	A	H	B	H	B	H	D	H	A	H	D	B	B	B	H	H	B	H	A	H	H	H	A
lg1A	194	Tag_590	103	1A	42413489	B	A	H	B	A	H	H	H	H	B	H	H	B	A	H	A	B	D	H	H	A	A	H	B	H	B	H	H	H	A	H	D	B	B	B	H	H	H	H	A	H	D	H	A
lg1A	195	Tag_591	103	1A	42429146	B	A	H	B	A	H	H	H	H	B	H	H	B	A	D	A	B	D	H	H	A	A	H	B	H	B	H	H	H	A	H	H	B	B	B	H	H	H	H	A	H	H	H	A
lg1A	196	Tag_595	103.4	1A	42602312	B	A	H	B	A	H	B	H	H	B	H	H	B	A	D	A	B	H	H	H	A	A	H	B	H	B	H	H	H	A	H	D	B	B	B	H	H	H	H	A	H	H	H	A
lg1A	197	Tag_597	104.1	1A	42745387	B	A	H	B	A	H	B	H	H	B	H	H	B	A	-	A	B	H	H	H	A	A	H	B	H	B	H	H	H	A	H	H	B	B	B	H	H	H	H	A	H	H	H	A
lg1A	198	Tag_599	104.5	1A	42880258	B	A	H	B	A	H	B	H	H	B	H	H	B	A	A	A	B	H	H	H	A	A	H	B	H	B	H	-	H	A	H	H	B	B	B	-	H	H	H	A	H	H	H	A
lg1A	199	Tag_601	104.8	1A	42928957	B	A	H	B	A	H	B	H	H	B	H	-	B	A	H	A	B	H	H	H	A	A	H	B	H	B	H	H	H	A	H	D	B	B	B	D	H	H	D	A	H	H	H	A
lg1A	200	Tag_603	105	1A	42930187	B	A	H	B	A	-	B	H	H	B	H	H	B	A	A	A	B	H	H	H	A	A	H	B	H	B	-	-	A	A	D	H	B	B	B	H	H	H	H	A	H	H	H	A
lg1A	201	Tag_604	105	1A	43119538	B	A	H	B	A	H	B	H	H	B	H	H	B	A	A	A	B	H	H	H	A	A	H	B	-	B	H	H	H	A	H	H	B	C	B	H	-	H	H	A	H	H	H	A
lg1A	202	Tag_605	106.9	1A	43172378	B	A	H	B	A	H	B	H	H	B	H	H	B	A	D	A	B	H	H	H	A	A	H	B	H	B	H	H	H	A	H	H	B	B	B	H	H	H	H	A	H	H	H	A
lg1A	203	Tag_607	106.9	1A	43177620	B	A	H	B	A	H	B	H	H	B	H	H	B	A	H	A	B	H	H	H	A	A	H	B	H	B	H	H	H	A	H	D	B	B	B	H	H	H	H	A	H	H	H	A
lg1A	204	Tag_609	110.5	1A	43289747	B	A	H	B	A	H	B	H	H	B	H	H	B	A	-	A	B	H	H	H	-	A	-	B	H	B	H	-	H	A	H	D	B	B	-	H	H	-	H	H	H	H	H	A
lg1A	205	Tag_612	112.1	1A	43532250	B	A	H	B	A	H	B	H	H	B	H	H	B	A	A	D	B	H	H	H	A	A	H	B	H	H	H	D	H	A	H	A	H	B	C	H	H	H	H	H	H	H	H	A
lg1A	206	Tag_613r	112.1	1A	43532330	B	A	H	B	A	H	B	H	H	B	-	H	B	-	-	D	-	-	H	H	A	A	-	B	-	H	H	A	H	-	H	A	B	B	C	-	H	H	H	-	H	-	H	A
lg1A	207	Tag_614	113.6	1A	43569219	B	A	H	B	A	H	B	H	H	B	H	H	B	A	-	-	B	-	H	H	A	D	H	B	H	H	H	H	H	A	H	H	B	B	B	H	H	H	H	H	H	-	H	A
lg1A	208	Tag_615	114.8	1A	43620528	B	A	H	B	A	H	B	H	H	B	H	H	B	A	-	H	B	H	D	H	A	A	H	B	H	H	H	-	H	A	H	H	B	C	B	A	H	H	H	H	H	D	H	A
lg1A	209	Tag_617	114.8	1A	43720709	B	A	H	B	A	H	B	H	H	B	H	H	B	A	D	H	B	H	H	H	A	A	H	B	H	H	H	H	H	A	H	D	B	B	B	H	C	H	H	H	H	H	H	A
lg1A	210	Tag_619	115.8	1A	43775088	B	A	H	B	-	H	B	H	H	B	H	H	B	A	D	H	B	H	H	H	A	A	H	B	H	H	H	H	H	A	H	H	B	B	B	H	H	C	H	H	H	H	H	A
lg1A	211	Tag_622	115.8	1A	43855652	B	A	H	B	H	H	B	H	H	B	H	H	B	A	A	H	B	-	H	H	A	A	H	B	H	H	H	H	H	A	H	A	B	B	B	D	H	H	H	H	H	D	H	A
lg1A	212	Tag_623	115.8	1A	43872606	B	A	H	B	-	H	B	H	H	B	H	H	B	A	D	A	B	H	H	H	A	A	H	B	H	H	H	H	H	A	H	H	B	B	B	H	H	H	H	H	H	H	H	A
lg1A	213	Tag_624	116.5	1A	43930845	B	A	H	B	-	H	B	H	H	B	H	H	B	A	D	H	B	H	H	H	A	A	H	B	H	H	H	H	H	A	H	H	B	B	B	H	H	H	H	H	H	D	H	A
lg1A	214	Tag_626	117.5	1A	44032012	B	A	H	B	A	H	B	H	H	B	H	H	B	A	D	H	B	H	H	H	A	A	H	B	H	A	H	D	H	A	H	H	B	B	B	A	H	H	H	H	H	-	H	A
lg1A	215	Tag_628	118.2	1A	44049594	B	A	H	B	A	H	B	H	H	B	H	H	B	A	D	D	B	H	H	H	A	A	H	B	H	A	H	H	H	A	H	H	B	B	B	H	H	H	H	H	H	H	H	A
lg1A	216	Tag_630	118.2	1A	44078145	B	A	H	B	A	H	B	H	H	B	H	-	B	A	A	A	B	H	H	H	A	A	H	B	H	A	H	H	H	A	H	H	B	B	B	H	B	H	H	H	H	H	H	A
lg1A	217	Tag_631	118.6	1A	44108281	B	-	H	B	A	H	B	H	H	B	H	H	B	A	D	D	B	H	H	H	A	A	H	B	H	A	H	D	H	A	H	D	B	B	B	H	H	H	H	H	H	H	H	A
lg1A	218	Tag_634	122.2	1A	44390817	B	A	H	B	A	H	B	H	H	C	D	H	-	A	A	A	-	A	D	H	A	A	H	B	D	A	A	-	H	A	H	A	-	-	-	D	H	H	H	H	H	D	-	A
lg1A	219	Tag_635r	122.2	1A	44402141	B	A	H	B	A	H	B	H	H	B	H	H	B	A	A	D	B	H	D	H	A	A	A	B	H	A	H	H	H	A	H	A	B	B	B	H	H	H	H	H	H	H	B	A
lg1A	220	Tag_636r	123.7	1A	44451196	B	A	H	B	A	H	B	H	H	B	H	H	B	A	-	D	B	H	H	H	A	A	H	B	H	A	D	H	H	A	H	H	B	B	B	H	H	H	H	H	H	H	H	A
lg1A	*221	Tag_644	126.3	1A	44629530	B	A	H	B	A	H	B	H	H	B	H	H	B	A	A	D	B	H	B	H	H	A	H	B	H	A	H	H	H	A	H	D	B	B	B	H	H	H	H	H	H	H	H	A
lg1A	*221	Tag_647	126.3	1A	44657390	B	A	H	B	A	H	B	H	H	B	H	H	B	A	H	H	B	H	B	H	H	A	H	B	H	A	H	H	H	A	H	D	B	B	B	H	H	H	H	H	H	H	H	A
lg1A	221	Tag_648	126.3	1A	44669341	B	A	H	B	A	H	B	H	H	B	H	H	B	A	D	H	B	H	B	H	H	A	H	B	H	A	H	H	H	A	H	H	B	B	B	H	H	H	H	H	H	H	H	A
lg1A	222	Tag_650	126.7	1A	44742074	B	A	H	B	A	H	B	H	H	B	H	H	B	A	A	H	B	-	B	H	H	-	H	B	H	A	H	-	-	A	H	H	-	B	B	H	H	H	H	H	H	H	H	A
lg1A	223	Tag_651	126.7	1A	44810739	B	A	H	B	A	H	B	H	H	B	H	H	B	A	D	H	B	H	B	H	-	A	H	B	H	A	H	H	H	A	H	H	B	B	B	H	H	C	H	C	H	H	H	A
lg1A	224	Tag_653	126.7	1A	44865047	B	A	H	B	A	H	B	H	H	B	H	H	B	A	H	D	B	H	B	H	H	A	H	B	H	A	H	H	H	A	H	H	B	B	B	H	H	H	H	H	H	H	H	A
lg1A	225	Tag_654	126.7	1A	44895423	B	A	H	B	A	H	B	H	H	B	H	H	B	A	A	D	B	H	B	H	H	A	H	B	H	A	H	H	H	A	H	D	B	B	B	H	H	H	H	H	H	H	H	A
lg1A	*225	Tag_658	126.7	1A	44980067	B	A	H	B	A	H	B	H	H	B	H	H	-	A	D	H	-	H	B	H	-	A	-	B	H	-	H	H	-	-	H	A	B	B	B	H	H	H	H	H	H	H	H	A
lg1A	226	Tag_659	126.7	1A	44988204	B	A	H	B	A	H	B	H	H	B	H	H	B	A	D	D	B	H	B	H	H	A	H	B	H	A	H	H	H	A	H	D	B	B	B	H	H	H	H	H	H	H	H	A
lg1A	*225	Tag_661	126.7	1A	44990561	B	A	H	B	A	H	B	H	H	B	H	H	B	-	A	D	B	H	B	H	H	A	-	B	H	A	D	H	-	A	H	D	B	B	-	H	H	H	-	H	H	H	-	A
lg1A	*225	Tag_663	126.7	1A	45012961	B	A	H	B	A	H	B	H	H	B	H	H	B	A	-	D	B	H	B	H	H	A	H	B	H	A	H	D	H	A	H	D	B	B	B	H	H	H	H	H	H	H	H	A
lg1A	227	Tag_667r	130.6	1A	45146315	B	A	H	B	A	H	B	H	H	B	B	H	-	A	A	A	B	H	B	H	H	A	H	B	H	D	H	H	D	A	H	A	B	B	-	H	H	H	D	H	H	H	H	A
lg1A	228	Tag_668	130.6	1A	45219978	B	A	H	B	A	H	B	H	H	B	B	H	B	A	D	H	B	H	B	H	H	A	H	B	H	A	H	D	H	A	H	D	B	B	B	H	H	H	H	H	H	H	H	A
lg1A	*227	Tag_670r	130.6	1A	45270347	B	A	H	B	A	H	B	H	H	B	B	H	B	A	-	D	B	H	B	H	D	A	H	B	-	A	H	H	H	A	H	D	B	B	B	H	-	H	D	H	H	D	H	A
lg1A	229	Tag_672r	130.6	1A	45304412	B	A	H	B	-	H	B	H	H	B	B	H	B	A	-	-	B	H	B	H	H	-	H	B	H	-	H	H	H	-	H	H	B	B	B	H	H	H	H	H	H	H	H	-
lg1A	230	Tag_676	131.8	1A	45851304	B	A	H	B	A	H	B	H	H	B	B	H	B	A	D	D	B	H	B	H	H	A	H	B	H	A	H	-	H	A	H	H	B	B	B	D	H	H	H	H	H	H	H	A
lg1A	231	Tag_678	134.2	1A	45904050	B	A	H	B	A	H	B	H	H	B	H	H	B	A	H	H	B	H	B	H	H	A	H	B	H	A	H	H	H	A	H	D	B	B	B	H	H	H	H	H	H	D	H	A
lg1A	232	Tag_688	134.6	1A	46050083	B	A	H	B	A	H	B	H	H	B	H	H	B	A	A	H	B	H	B	H	D	A	H	B	H	A	H	H	H	A	H	H	B	B	B	H	H	H	H	H	H	H	H	A
lg1A	233	Tag_732	140.8	1A	47505259	B	A	H	H	A	H	B	H	H	H	H	H	B	A	H	-	B	H	H	H	H	A	-	B	-	A	H	D	H	A	H	B	B	B	B	-	-	H	H	B	-	-	B	A
lg1A	234	Tag_734	143.3	1A	47817047	B	A	H	H	A	H	B	H	H	-	H	C	B	A	-	H	B	-	H	H	-	-	-	-	H	A	-	-	-	-	H	B	B	B	B	A	H	B	-	H	H	H	B	A
lg1A	235	Tag_735	143.3	1A	47929696	B	A	H	H	A	H	B	H	H	H	H	C	B	A	A	H	B	-	H	H	H	A	-	B	H	A	-	D	H	A	H	C	B	B	B	A	H	B	H	H	H	H	C	A
lg1A	*237	Tag_737	143.3	1A	47969364	B	A	H	H	A	H	B	H	H	H	H	H	B	A	A	D	B	H	H	H	H	A	H	B	H	A	H	H	H	A	H	B	B	B	B	A	H	B	H	H	H	H	B	A
lg1A	236	Tag_739	143.3	1A	47988930	B	A	H	H	A	H	B	H	H	H	H	H	B	A	A	D	B	H	H	H	H	A	H	B	H	A	H	H	H	A	H	C	B	B	B	A	H	B	H	H	H	H	B	A
lg1A	*237	Tag_740	143.3	1A	47990845	B	A	H	H	A	H	B	H	H	H	H	H	B	A	A	-	B	H	H	H	D	A	H	B	H	A	H	D	H	A	H	B	B	B	B	A	H	B	H	H	H	H	B	A
lg1A	237	Tag_741	143.3	1A	47999754	B	A	H	H	A	H	B	H	H	H	H	H	B	A	A	D	B	H	H	H	H	A	H	B	H	A	H	H	H	A	H	B	B	B	B	A	H	B	H	H	H	H	B	A
lg1A	238	Tag_745	143.7	1A	48070120	B	A	H	H	A	H	B	H	H	H	H	H	B	A	-	H	-	H	H	H	H	A	H	B	H	A	H	-	H	A	H	B	B	B	B	A	H	B	H	H	H	H	B	A
lg1A	*239	Tag_742	144.5	1A	48038858	B	A	H	H	A	H	B	H	H	H	H	H	B	A	A	H	B	H	H	H	H	A	H	B	H	A	H	D	H	A	H	C	B	B	B	A	H	B	H	H	H	H	B	A
lg1A	239	Tag_746	144.5	1A	48072719	B	A	H	H	A	H	B	H	H	H	H	H	B	A	A	D	B	H	H	H	H	A	H	B	H	A	H	H	H	A	H	B	B	B	B	A	H	B	H	H	H	H	B	A
lg1A	240	Tag_748	145.4	1A	48097820	B	A	B	H	A	H	B	H	H	H	H	H	B	A	-	D	B	H	H	H	H	A	H	B	H	A	H	D	H	A	H	C	B	B	B	A	-	B	H	H	H	H	B	A
lg1A	241	Tag_750	146.7	1A	48169969	B	A	B	H	A	H	B	H	H	H	H	H	B	H	A	D	B	H	H	H	H	A	H	B	H	A	H	H	A	A	H	C	B	B	B	A	-	B	D	H	H	H	B	A
lg1A	242	Tag_751	146.7	1A	48172036	B	A	B	H	A	H	B	H	H	H	H	H	-	H	A	D	-	H	H	H	H	A	H	B	H	H	H	-	A	A	H	B	-	-	-	A	H	B	H	H	H	H	-	A
lg1A	243	Tag_754	148.7	1A	48212720	B	A	B	H	A	H	B	H	H	H	H	H	B	H	-	D	H	-	D	H	H	A	H	B	H	A	H	A	-	A	H	H	B	B	-	A	H	H	D	H	H	H	-	A
lg1A	244	Tag_756	148.7	1A	48226103	B	A	B	H	A	H	B	H	H	H	H	H	B	H	D	D	H	H	H	H	H	A	H	B	H	A	H	A	A	A	H	B	B	B	B	A	H	H	H	H	H	H	B	A
lg1A	245	Tag_757	150	1A	48262978	B	A	B	H	A	H	B	H	H	H	A	H	B	H	H	D	H	H	H	H	H	A	H	B	H	A	H	D	A	A	H	C	B	B	B	A	H	H	H	H	H	H	B	A
lg1A	*245	Tag_758	150	1A	48272243	B	A	B	-	A	H	B	H	H	H	A	H	B	H	H	A	H	H	H	H	H	A	H	B	H	A	H	H	A	A	H	C	B	B	B	A	H	H	H	H	H	H	B	A
lg1A	246	Tag_762	151	1A	48355046	B	A	B	H	A	H	B	H	H	H	A	H	B	H	A	H	H	H	H	H	H	A	-	B	H	A	H	H	A	A	H	H	B	C	B	A	H	H	A	H	H	H	B	A
lg1A	247	Tag_770	151.8	1A	48657383	B	A	B	H	A	H	B	H	H	-	A	H	B	H	A	A	-	-	H	-	H	A	A	B	H	A	H	H	A	A	H	C	-	B	B	A	H	A	-	-	H	D	-	A
lg1A	248	Tag_772	154.7	1A	48732613	B	A	B	H	A	H	B	H	H	H	A	H	B	H	H	D	C	H	H	H	A	H	H	B	H	A	H	D	A	A	H	B	B	B	B	A	H	H	H	H	H	H	B	A
lg1A	249	Tag_773	154.7	1A	48793496	B	A	B	H	A	H	B	H	H	H	A	H	B	H	D	D	H	H	H	H	H	A	H	B	H	A	H	H	A	A	H	B	B	B	B	A	H	H	H	H	H	H	B	A
lg1A	*249	Tag_776	154.7	1A	48795574	B	A	B	H	A	H	B	H	H	H	A	H	B	H	D	A	-	H	H	H	H	A	H	B	H	A	H	H	A	A	H	B	C	B	B	A	H	H	H	H	H	H	B	A
lg1A	250	Tag_778	154.7	1A	48823740	B	A	B	H	A	H	B	H	H	H	A	H	B	H	A	H	H	H	H	H	H	A	H	B	H	A	H	H	A	A	H	C	H	B	B	A	H	H	H	H	H	H	B	A
lg1A	251	Tag_779	154.7	1A	48910983	B	A	B	H	A	H	B	H	H	H	A	B	B	H	-	D	-	H	H	H	H	A	H	B	B	A	H	H	A	A	H	C	B	B	B	A	H	H	H	H	H	H	B	A
lg1A	*252	Tag_783	156.5	1A	49419473	B	A	B	H	A	H	B	H	H	H	A	H	B	H	-	D	C	H	H	H	H	A	H	B	H	A	H	-	A	A	H	C	B	B	-	A	H	H	H	H	H	H	B	A
lg1A	252	Tag_786	156.5	1A	49436387	C	A	B	H	A	H	B	H	H	H	A	H	B	H	A	H	H	H	H	H	H	A	H	B	H	A	H	H	A	A	H	H	B	B	B	A	H	H	H	H	H	H	B	A
lg1A	*253	Tag_768	157.4	1A	48527671	B	A	B	H	A	H	B	H	H	H	A	H	-	H	A	H	H	H	H	H	H	A	D	B	C	A	H	-	A	-	H	-	B	-	-	A	H	H	H	H	H	H	B	A
lg1A	253	Tag_789	157.4	1A	49494784	B	A	B	H	A	H	B	H	H	H	A	H	B	H	D	H	H	H	H	H	H	A	H	B	H	A	H	H	A	A	H	B	B	B	H	A	H	H	H	H	H	H	B	A
lg1A	*253	Tag_790	157.4	1A	49511596	B	A	B	H	A	H	B	H	H	H	A	H	C	H	A	H	C	H	H	H	H	A	C	-	H	A	H	H	A	A	H	C	-	-	H	A	H	H	H	H	H	H	B	A
lg1A	254	Tag_793	158.2	1A	49654991	B	A	B	H	A	H	B	H	H	H	A	H	B	H	H	D	H	H	H	H	H	A	H	B	H	A	H	H	A	A	H	B	B	B	H	A	H	H	H	H	H	D	B	A
lg1A	255	Tag_794	158.2	1A	49656419	B	A	B	-	A	H	B	H	-	H	A	B	B	H	-	H	C	H	H	H	H	A	H	B	H	A	H	H	A	A	H	B	B	B	H	A	C	H	H	H	H	H	B	A
lg1A	256	Tag_796	158.6	1A	49727514	B	A	-	-	A	H	B	H	H	H	A	H	B	H	A	H	H	H	H	H	-	A	H	B	H	A	H	H	A	A	H	-	B	B	H	A	H	H	H	H	H	H	B	A
lg1A	257	Tag_797	158.6	1A	49728355	B	A	B	H	A	H	B	H	H	H	A	H	B	H	H	D	H	H	H	H	H	A	H	B	H	A	H	H	A	A	H	B	B	B	H	A	H	H	H	H	H	H	B	A
lg1A	258	Tag_800	159.8	1A	49889204	B	A	B	H	A	H	B	H	H	H	A	B	B	H	A	H	H	H	H	H	H	A	H	B	H	A	H	H	A	A	H	H	B	B	H	A	-	H	H	H	H	H	B	A
lg1A	259	Tag_798	160.2	1A	49874672	B	A	B	H	A	H	B	H	H	H	A	B	B	H	A	H	B	H	H	H	H	-	C	B	H	A	H	D	A	A	H	B	B	B	H	A	H	H	C	H	H	H	B	A
lg1A	260	Tag_802	160.6	1A	50089772	B	A	B	H	A	H	B	H	H	H	A	B	B	H	-	H	H	H	H	H	H	A	D	B	H	A	H	-	A	A	H	B	B	B	H	A	H	H	H	H	H	H	B	A
lg1A	261	Tag_806	160.6	1A	50158909	B	A	B	H	A	H	B	H	H	H	A	-	B	H	A	D	H	H	H	H	H	A	H	B	H	D	H	H	A	A	H	C	B	B	H	A	H	H	H	H	H	H	B	A
lg1A	262	Tag_811	161.8	1A	50205547	B	A	H	H	A	H	B	H	H	H	A	H	B	H	D	D	H	H	H	H	H	A	H	B	H	A	H	H	A	A	H	C	B	B	H	A	H	H	H	H	H	H	B	A
lg1A	263	Tag_813	162	1A	50219188	B	A	H	H	A	H	B	H	H	H	A	H	B	H	D	D	-	-	H	H	-	A	-	-	H	A	H	-	-	A	H	B	-	B	H	A	H	-	H	H	H	D	B	A
lg1A	264	Tag_814	162	1A	50239921	B	A	H	H	A	H	B	H	H	H	A	H	B	H	H	H	H	H	H	H	H	-	-	-	H	A	H	H	A	A	H	B	B	B	H	A	H	H	D	H	H	D	-	A
lg1A	265	Tag_816	162.6	1A	50303316	B	A	H	H	A	H	B	H	H	H	A	H	B	H	A	D	H	H	H	D	H	A	H	B	H	A	H	H	A	A	B	H	B	C	-	A	-	D	H	H	H	H	B	A
lg1A	*266	Tag_818	162.6	1A	50368638	B	A	H	H	A	H	B	H	H	H	A	H	B	H	A	A	H	H	H	H	H	A	H	B	H	A	H	H	A	A	B	B	B	B	H	A	H	D	H	H	H	H	B	A
lg1A	266	Tag_823	162.6	1A	50542128	B	A	H	H	A	H	B	H	H	H	A	C	B	H	D	D	H	H	H	H	H	A	H	B	H	A	H	H	A	A	B	B	B	B	H	A	H	H	H	H	H	H	B	A
lg1A	267	Tag_825	163	1A	50573990	B	A	H	H	A	H	B	H	H	H	A	H	B	H	A	H	H	H	H	H	H	A	-	B	H	A	H	D	A	A	B	H	-	-	H	A	H	H	H	H	H	H	B	A
lg1A	268	Tag_828	163	1A	50668586	B	A	H	H	A	H	B	H	H	H	A	H	B	H	A	D	H	H	H	H	H	A	H	B	H	A	H	H	A	A	B	B	B	B	H	A	H	H	H	H	H	H	B	A
lg1A	269	Tag_831	163	1A	50707497	B	A	H	H	A	H	B	H	H	H	A	C	B	H	A	H	H	H	H	H	H	A	H	B	H	A	H	H	A	A	B	B	B	B	H	A	H	D	H	H	H	H	B	A
lg1A	270	Tag_839	163.4	1A	50949375	B	A	H	H	A	H	B	H	H	H	A	H	B	H	H	H	H	H	H	H	H	A	H	B	H	A	H	H	D	A	B	B	B	B	H	A	H	H	D	A	H	H	B	A
lg1A	271	Tag_841	163.4	1A	51078711	B	A	H	H	A	H	B	H	H	H	A	H	B	H	A	H	H	H	H	H	H	A	H	B	H	A	H	H	A	A	B	C	B	B	H	A	H	H	H	A	H	H	B	A
lg1A	*272	Tag_843	163.8	1A	51138890	B	A	H	H	A	H	B	H	H	H	A	H	B	H	D	H	H	H	H	H	H	A	H	B	H	A	H	H	A	A	B	C	B	B	H	A	H	H	H	A	H	H	B	A
lg1A	272	Tag_844	163.8	1A	51139556	B	A	H	H	A	H	B	H	H	H	A	C	B	H	D	H	C	H	H	H	H	A	H	B	H	A	H	H	A	A	B	B	B	B	H	A	H	H	H	A	H	H	B	A
lg1A	273	Tag_846	164.6	1A	51163113	B	-	H	H	A	H	B	H	H	H	A	H	B	H	-	H	C	H	H	H	A	A	H	-	H	A	-	H	A	A	B	C	-	-	H	A	H	-	D	A	H	H	B	A
lg1A	274	Tag_848	164.6	1A	51193829	B	A	H	H	A	H	B	H	H	H	A	H	B	H	A	A	H	H	H	H	A	A	H	B	H	A	H	H	A	A	B	B	B	B	H	A	H	H	H	A	H	H	B	A
lg1A	275	Tag_850	165	1A	51220874	B	-	H	H	A	H	B	H	H	H	H	H	B	H	A	D	H	H	H	H	A	A	H	B	H	A	H	H	A	A	B	C	B	B	H	A	-	H	H	A	H	H	C	A
lg1A	276	Tag_851	165	1A	51225786	B	A	H	H	A	H	B	H	H	H	H	C	-	H	D	H	H	A	H	H	A	D	H	B	H	A	-	H	A	A	B	B	B	B	H	A	-	A	H	A	H	H	B	A
lg1A	277	Tag_853	165.4	1A	51299087	B	A	H	H	A	H	B	H	H	H	H	H	B	H	D	D	H	H	H	H	A	A	H	B	H	A	H	H	A	A	B	B	B	B	H	A	H	H	H	A	H	H	B	A
lg1A	278	Tag_855	165.4	1A	51359243	-	A	H	H	A	H	-	H	H	H	H	H	B	H	A	D	H	H	H	H	A	A	H	-	H	A	H	H	A	A	B	C	B	-	H	A	H	D	H	A	H	H	-	A
lg1A	279	Tag_857	165.8	1A	51418940	B	A	H	H	A	H	B	H	H	H	H	H	B	H	H	D	H	H	H	H	A	A	H	B	H	A	H	H	A	A	B	C	B	B	H	A	H	H	H	A	H	H	B	A
lg1A	280	Tag_858	165.8	1A	51442498	B	A	H	H	A	H	B	H	H	H	A	H	B	H	-	D	A	H	H	H	A	A	H	-	A	A	H	H	A	A	-	H	-	B	H	A	H	D	H	A	H	A	-	A
lg1A	281	Tag_860	167.2	1A	51578565	B	A	H	H	A	H	B	H	H	H	H	H	-	H	H	D	H	H	H	H	A	D	-	B	H	-	H	H	-	A	B	B	B	B	H	A	H	-	H	A	H	H	H	A
lg1A	282	Tag_863	167.5	1A	51626767	B	A	H	H	A	H	B	H	H	H	H	H	B	H	H	H	H	H	H	H	A	A	H	B	H	A	H	H	A	A	B	B	B	B	H	A	H	D	H	A	H	H	H	A
lg1A	283	Tag_867	167.9	1A	51669030	B	A	H	H	A	H	B	H	H	H	H	H	B	H	A	H	H	H	H	H	A	A	H	B	H	A	H	H	-	A	B	B	B	B	H	A	H	H	H	A	H	H	-	A
lg1A	284	Tag_868	168	1A	51698442	B	A	H	H	A	H	B	H	H	H	H	H	B	H	D	D	H	H	H	H	A	A	H	B	H	A	H	H	A	A	B	B	B	B	H	A	H	H	H	A	H	H	H	A
lg1A	*285	Tag_871	168	1A	51737080	B	A	H	-	A	H	B	H	H	H	H	H	B	H	-	D	H	H	H	H	A	-	-	B	H	A	H	-	-	A	B	H	B	B	-	A	H	D	H	A	H	H	H	A
lg1A	285	Tag_872	168	1A	51802609	B	A	H	H	A	H	B	H	H	H	H	H	B	H	-	H	H	H	H	H	-	A	H	B	H	A	H	H	D	A	B	H	B	B	H	A	H	H	H	A	H	H	H	A
lg1A	286	Tag_877	170.3	1A	52084651	B	A	H	H	A	H	B	H	H	H	H	H	B	H	A	D	H	H	H	H	A	A	H	B	H	A	H	H	A	A	B	B	H	H	H	A	H	H	B	A	H	H	H	A
lg1A	287	Tag_880	170.3	1A	52103690	B	A	H	H	A	H	B	H	H	H	H	H	B	H	A	H	H	H	H	H	A	A	H	B	H	A	H	H	A	A	B	B	H	H	H	A	H	H	B	A	H	H	H	A
lg1A	*286	Tag_881	170.3	1A	52117872	B	A	H	H	A	H	B	H	H	H	H	H	B	H	D	D	H	H	H	H	A	A	H	B	H	A	H	H	A	A	B	B	H	H	H	A	H	D	B	A	H	H	H	A
lg1A	288	Tag_883	171.1	1A	52151784	B	A	H	H	A	H	B	H	H	H	-	H	B	H	H	D	H	H	H	D	A	A	H	B	H	A	H	H	-	H	B	B	H	H	H	A	H	D	B	A	H	H	H	A
lg1A	289	Tag_885	171.1	1A	52174030	B	A	H	H	A	H	B	H	H	H	H	H	B	H	A	A	H	H	H	H	A	A	H	B	H	A	H	H	A	D	B	B	H	H	H	A	H	D	B	A	H	H	H	A
lg1A	290	Tag_888	173.1	1A	52197365	B	A	H	H	A	H	B	H	H	H	H	H	B	H	D	H	H	H	H	H	A	A	H	B	H	A	H	H	D	H	B	B	H	H	H	A	H	A	B	A	H	H	H	A
lg1A	291	Tag_896	173.1	1A	52308241	B	A	H	H	A	H	B	H	H	H	H	H	B	H	A	D	H	H	H	H	-	A	H	B	H	A	H	H	A	H	B	B	H	C	H	A	H	H	B	A	H	H	H	A
lg1A	292	Tag_898	173.1	1A	52403536	B	A	H	H	A	H	B	H	H	H	H	H	B	H	A	D	H	H	H	H	A	A	H	B	H	A	B	H	D	H	B	B	H	H	H	A	H	H	B	A	H	H	H	A
lg1A	293	Tag_903	174.3	1A	52499202	B	A	H	H	H	H	-	H	H	H	H	H	-	H	D	D	H	H	H	H	A	A	H	-	H	A	H	H	A	D	-	B	H	H	H	A	H	H	-	A	H	H	H	A
lg1A	294	Tag_905	175.1	1A	52598931	B	A	H	H	-	-	B	H	H	H	H	A	B	H	A	H	H	H	H	H	A	-	H	B	H	A	H	H	D	A	B	B	H	H	-	A	H	D	B	A	H	H	-	A
lg1A	295	Tag_906	175.1	1A	52599681	B	A	H	H	H	H	B	H	H	H	H	A	B	H	H	H	H	H	H	H	A	A	H	B	H	A	H	H	A	H	B	B	H	H	H	A	H	H	B	A	H	H	H	A
lg1A	*296	Tag_907	175.8	1A	52604558	B	A	H	H	H	H	B	H	H	H	H	A	B	H	-	D	H	H	H	H	A	A	H	B	H	A	H	H	A	H	B	C	H	H	H	A	H	H	B	A	H	H	H	A
lg1A	296	Tag_909	175.8	1A	52641414	B	A	H	H	H	H	B	H	H	H	H	A	B	H	A	D	H	H	H	H	A	A	H	B	C	A	H	H	A	H	B	B	H	H	H	A	H	H	B	A	H	H	H	A
lg1A	*296	Tag_914	175.8	1A	52693131	B	A	H	H	H	H	B	H	H	H	H	A	B	H	A	D	H	H	H	H	A	A	H	B	H	A	H	H	A	H	B	C	H	H	H	A	H	H	B	A	H	H	H	A
lg1A	297	Tag_912	176.1	1A	52688586	B	A	H	H	H	H	B	H	H	H	H	A	B	H	H	D	H	H	H	H	A	A	H	B	H	A	H	H	A	H	B	H	H	H	H	A	H	H	B	A	H	H	H	A
lg1A	298	Tag_920	177.2	1A	52792030	B	A	H	H	H	H	B	H	H	H	H	A	C	H	D	H	H	H	H	H	A	A	H	B	H	A	H	H	A	-	B	C	H	H	H	A	H	H	B	A	H	H	H	A
lg1A	299	Tag_922	178	1A	52861888	B	A	H	H	H	H	B	H	B	H	H	A	B	H	H	D	H	H	H	H	A	A	H	B	H	A	H	H	A	H	B	B	H	H	H	A	H	H	B	A	H	H	H	A
lg1A	300	Tag_924	178	1A	52932990	B	A	H	H	H	H	B	H	B	H	H	A	B	H	-	H	H	D	H	H	-	-	-	-	H	-	H	-	A	H	B	B	H	H	H	A	H	H	B	A	H	H	C	A
lg1A	301	Tag_925	178	1A	52941321	B	A	H	H	D	H	B	H	B	H	H	A	B	H	-	H	H	H	H	H	A	A	H	-	B	A	H	H	D	B	B	B	H	-	H	H	-	D	B	H	-	B	H	A
lg1A	302	Tag_926	178	1A	52948365	B	A	H	H	H	H	-	H	B	H	H	A	-	H	A	D	H	H	H	H	A	A	D	-	-	A	H	H	A	H	B	B	H	H	H	A	-	D	B	A	H	H	H	A
lg1A	303	Tag_928	178.4	1A	52976155	B	A	H	H	H	H	B	H	B	H	H	A	B	H	H	H	-	-	H	H	-	-	H	B	H	A	C	H	-	-	B	B	C	C	B	A	H	-	B	A	C	C	-	A
lg1A	304	Tag_929	178.4	1A	53001163	B	A	H	H	H	H	B	H	B	H	H	A	B	H	-	A	H	H	H	H	A	A	H	B	H	A	H	H	A	H	B	C	H	H	B	A	H	H	B	A	H	H	H	A
lg1A	305	Tag_930	178.4	1A	53027976	B	A	H	H	H	H	B	H	B	H	H	A	B	H	D	H	H	H	H	H	A	A	H	B	H	A	H	B	A	H	B	B	H	H	B	A	H	D	B	A	H	H	H	A
lg1A	306	Tag_931	178.8	1A	53144524	B	A	H	H	H	H	B	H	B	B	H	A	B	B	-	H	C	H	H	C	-	A	H	B	B	-	C	C	-	H	B	B	C	C	B	A	C	-	B	A	C	H	H	-
lg1A	307	Tag_936	180.5	1A	53320521	B	A	H	H	H	H	B	H	B	H	H	A	B	H	A	H	H	D	H	H	A	A	H	B	H	A	H	H	A	H	B	B	H	H	H	A	H	H	B	A	H	H	H	A
lg1A	308	Tag_939	180.5	1A	53343381	B	A	H	H	H	H	B	H	B	H	H	A	B	H	-	D	H	H	-	H	-	A	-	B	H	A	H	-	A	H	B	B	H	H	B	-	H	H	B	A	H	H	H	A
lg1A	309	Tag_945	181.7	1A	53430119	B	A	H	H	H	H	B	H	B	H	H	A	B	H	D	D	C	H	H	H	A	A	H	B	H	A	A	H	A	D	B	C	H	H	-	A	H	D	B	A	H	A	-	A
lg1A	310	Tag_948	182.1	1A	53634195	B	A	H	H	H	H	B	H	B	H	H	A	B	H	D	H	H	H	-	H	A	A	H	B	H	A	D	H	A	H	H	B	H	H	B	A	-	A	B	A	H	A	H	A
lg1A	311	Tag_951	182.1	1A	53656256	B	A	H	H	H	H	B	H	B	H	H	A	B	H	-	H	H	H	H	H	A	A	H	B	C	A	A	H	A	H	H	B	H	H	B	A	H	H	B	A	H	A	H	A
lg1A	312	Tag_956	182.5	1A	53909027	B	A	H	H	H	A	B	H	-	H	H	A	B	H	A	A	H	H	H	H	A	A	H	B	C	A	A	H	A	H	H	B	H	H	B	A	H	D	-	A	H	A	H	A
lg1A	313	Tag_957	182.5	1A	53931573	B	A	H	H	H	A	B	H	B	H	H	A	B	H	H	H	C	H	H	H	A	A	H	B	H	A	D	H	A	H	H	H	H	H	B	A	H	H	B	A	H	A	H	A
lg1A	*314	Tag_959	182.9	1A	54050855	B	A	H	H	H	A	B	H	B	H	H	A	B	H	D	H	H	H	H	H	A	A	H	B	H	A	D	H	D	H	H	B	H	H	B	A	H	H	B	A	H	A	H	A
lg1A	314	Tag_960	182.9	1A	54063736	B	A	H	H	H	A	B	H	B	H	H	A	B	H	A	D	H	H	H	H	A	A	H	B	H	A	A	H	A	H	H	C	H	H	B	A	H	H	B	A	H	A	H	A
lg1A	315	Tag_962	183.7	1A	54140625	B	A	H	H	H	A	B	H	B	H	H	A	B	H	A	H	H	H	H	H	A	A	H	B	H	A	A	H	A	D	H	C	H	H	B	A	H	H	B	A	H	A	H	A
lg1A	316	Tag_969	185.2	1A	54266552	B	A	H	H	H	A	B	H	B	H	H	H	B	H	A	H	C	H	H	H	A	A	H	B	H	A	A	C	A	H	H	B	H	H	B	A	H	H	B	A	C	A	H	A
lg1A	317	Tag_971	185.6	1A	54274864	B	A	H	H	H	A	B	H	B	H	H	H	B	H	D	D	H	H	H	H	A	A	H	B	H	A	A	H	A	H	H	C	H	H	B	A	H	H	B	A	C	A	B	A
lg1A	318	Tag_978	186.3	1A	54406633	B	-	H	-	-	A	B	H	B	H	-	-	B	-	A	-	-	-	H	H	A	A	-	B	H	A	A	H	A	-	H	H	H	-	B	A	H	-	B	A	B	A	-	A
lg1A	319	Tag_979	188	1A	54420178	B	A	H	H	H	A	B	H	B	H	H	H	B	H	D	D	H	H	H	H	A	A	H	B	H	A	A	H	A	H	H	B	H	H	B	A	H	H	B	A	H	A	B	A
lg1A	320	Tag_980	188.2	1A	54421891	B	A	H	-	H	A	B	H	B	H	H	H	B	H	-	H	-	H	H	H	A	A	-	B	H	A	A	H	A	A	H	B	H	H	B	A	H	-	B	A	H	A	B	A
lg1A	321	Tag_981	188.2	1A	54437491	B	A	H	H	H	A	B	H	B	H	H	H	B	H	H	D	H	H	H	H	A	A	D	B	H	A	A	H	A	H	H	B	H	H	B	A	H	D	B	A	H	A	B	A
lg1A	322	Tag_983	188.8	1A	54534290	B	A	H	H	H	A	B	-	B	H	-	H	B	-	-	H	H	H	C	H	A	A	-	B	-	A	H	-	A	D	H	B	H	H	B	-	-	H	B	A	-	A	B	A
lg1A	*324	Tag_988	188.8	1A	54598357	B	A	H	H	H	A	B	H	B	H	H	H	B	H	-	D	H	H	H	H	A	A	H	B	H	A	H	H	A	H	H	B	H	H	B	A	H	D	B	A	H	A	B	A
lg1A	323	Tag_991	188.8	1A	54662726	B	A	H	H	H	A	B	H	B	H	H	H	B	H	-	D	-	H	H	H	A	D	-	B	H	A	-	-	A	H	H	B	H	H	B	A	H	H	B	A	C	A	B	A
lg1A	*324	Tag_993	188.8	1A	54692962	B	A	H	H	H	A	B	H	B	H	H	H	-	H	-	D	C	-	H	H	A	A	H	B	H	A	H	H	A	-	H	B	H	H	B	A	H	H	B	A	H	A	B	A
lg1A	324	Tag_994	188.8	1A	54718256	B	A	H	H	H	A	B	H	B	H	H	H	B	H	H	D	H	H	H	H	A	A	H	B	H	A	H	H	A	H	H	C	H	H	B	A	H	H	B	A	H	A	B	A
lg1A	325	Tag_998	188.9	1A	54827829	B	A	H	H	H	A	B	H	B	H	H	H	B	H	-	D	H	H	H	H	-	A	H	B	H	A	H	H	-	A	H	C	H	H	C	D	H	-	B	A	C	A	-	A
lg1A	*326	Tag_985	189	1A	54558928	B	A	H	H	-	A	B	H	B	H	H	H	B	H	D	D	H	H	H	H	A	A	H	B	H	A	H	H	A	H	H	B	H	H	B	A	H	H	B	A	H	A	B	A
lg1A	*326	Tag_990	189	1A	54623951	B	A	H	H	H	A	B	H	B	H	H	H	B	H	D	D	H	H	H	H	A	A	H	B	H	A	H	H	A	H	H	B	H	H	B	A	H	D	B	A	H	A	B	A
lg1A	*326	Tag_996	189	1A	54813412	B	A	H	H	H	A	B	H	B	H	-	H	B	H	A	D	H	H	H	H	A	A	H	B	H	A	H	H	A	H	H	B	H	H	B	A	H	H	B	A	H	A	B	A
lg1A	*326	Tag_997	189	1A	54821682	B	A	H	H	H	A	B	H	B	H	H	H	B	H	D	H	H	H	H	H	A	A	D	B	H	A	H	H	A	H	H	C	H	H	B	A	H	H	B	A	H	A	B	A
lg1A	326	Tag_999	189	1A	54881574	B	A	H	H	H	A	B	H	B	H	H	H	B	H	D	H	H	H	H	H	A	A	D	B	H	A	H	H	A	H	H	B	H	H	B	A	H	H	B	A	H	A	B	A
lg1A	327	Tag_1000	189	1A	54883471	B	A	H	H	H	A	B	H	B	H	H	H	B	H	A	D	H	H	H	H	A	A	D	B	H	A	H	H	A	D	H	C	H	H	B	A	H	H	B	A	H	A	B	A
lg1A	328	Tag_1005	189	1A	54959987	B	A	H	H	A	A	B	H	B	H	H	H	B	H	D	H	H	H	H	H	A	A	H	B	H	A	H	H	A	H	H	C	H	H	B	A	H	D	B	A	H	A	B	A
lg1A	329	Tag_1007	189	1A	54962253	B	A	H	C	-	A	B	H	B	H	-	H	B	H	-	H	H	H	H	H	A	A	H	B	H	A	H	-	A	H	H	H	H	H	C	A	H	D	B	A	C	A	B	A
lg1A	330	Tag_1011	189	1A	55003087	B	A	H	H	H	A	B	H	B	H	H	H	B	H	D	H	H	H	H	H	A	A	H	B	H	A	H	H	A	D	H	B	H	H	B	A	H	H	B	A	H	A	B	A
lg1A	331	Tag_1015	190	1A	55074907	B	A	H	H	-	A	B	H	B	H	H	-	B	H	-	D	H	H	H	B	A	A	A	B	H	-	H	C	A	-	H	B	H	H	B	A	H	-	B	A	H	A	-	A
lg1A	332	Tag_1018	190.5	1A	55131017	B	A	H	H	H	A	B	H	B	H	H	H	B	D	D	H	H	H	H	B	A	H	D	-	H	-	H	H	A	D	H	-	H	A	B	A	D	D	B	A	H	A	-	A
lg1A	333	Tag_1022	190.5	1A	55314477	B	A	H	H	H	A	B	H	B	H	H	H	B	H	D	D	H	H	H	B	A	H	D	B	H	A	H	H	A	H	H	B	H	H	B	A	H	H	B	A	H	A	B	A
lg1A	*333	Tag_1025	190.5	1A	55373719	B	A	H	H	H	A	B	H	B	H	H	H	B	H	A	H	H	H	H	B	A	H	H	B	-	A	H	H	A	-	H	B	H	H	B	A	H	H	B	-	H	-	B	A
lg1A	334	Tag_1031	191	1A	55651545	B	A	H	H	H	A	B	H	B	H	H	H	B	H	-	D	H	H	H	B	A	H	D	B	H	A	H	-	A	-	H	C	H	H	B	A	H	H	-	A	H	A	B	A
lg1A	335	Tag_1033	191	1A	55655254	B	-	H	H	H	A	B	H	B	H	H	H	B	H	A	H	B	-	H	B	A	H	H	B	H	A	H	H	A	H	H	B	H	H	B	A	H	H	B	A	H	A	B	A
lg1A	*338	Tag_1034	191	1A	55674707	B	A	H	H	H	A	B	H	B	H	H	-	B	H	A	H	H	H	H	B	A	H	-	B	H	A	H	H	A	H	H	B	H	H	B	A	H	H	-	A	C	A	B	A
lg1A	336	Tag_1040	191	1A	55773330	B	A	H	H	A	A	B	H	B	H	H	H	B	H	D	-	H	-	H	B	A	H	D	B	-	A	H	H	A	H	H	B	H	H	B	A	-	H	B	A	H	A	B	A
lg1A	337	Tag_1041	191	1A	55785948	B	A	H	H	H	A	B	H	B	H	H	H	B	H	H	D	C	H	H	B	A	H	D	B	H	A	H	H	A	H	H	B	H	H	B	A	H	H	B	A	H	A	B	A
lg1A	*337	Tag_1043	191	1A	55808502	B	A	H	H	D	A	B	H	B	H	H	H	B	H	D	H	H	H	H	B	A	H	D	B	H	A	H	H	A	H	H	B	H	H	B	A	H	H	B	A	H	A	B	A
lg1A	338	Tag_1045	191	1A	55848857	B	A	H	H	H	A	B	H	B	H	H	H	B	H	A	D	H	H	H	B	A	H	H	B	H	A	H	H	A	H	H	B	H	H	B	A	D	H	B	A	H	A	B	A
lg1A	339	Tag_1047	191	1A	55886707	B	A	H	H	H	A	B	H	B	H	H	H	B	H	-	H	H	H	H	B	A	H	H	B	H	A	H	H	A	H	H	B	H	H	B	A	H	H	B	A	H	A	B	A
lg1A	340	Tag_1049	191.5	1A	55970998	B	A	H	H	H	A	B	H	B	H	H	H	B	H	H	A	H	H	H	B	D	H	H	B	H	A	H	B	A	H	H	B	H	H	B	A	D	H	B	A	H	A	B	A
lg1A	341	Tag_1050	191.5	1A	55978405	B	A	H	H	H	A	B	H	B	H	H	H	B	H	D	D	-	H	H	B	A	H	H	B	H	-	H	B	A	H	H	B	H	H	C	A	H	D	B	A	H	A	B	A
lg1A	342	Tag_1052	191.5	1A	55996601	B	A	H	H	H	A	B	H	B	H	H	H	B	H	D	H	H	H	H	B	A	D	A	B	H	A	H	-	A	H	H	B	H	H	B	A	H	A	B	A	H	A	B	A
lg1A	343	Tag_1054	191.5	1A	56158453	B	A	H	H	H	A	B	H	B	H	H	H	-	H	-	H	H	H	H	B	-	H	D	B	H	A	C	-	-	H	H	B	H	H	B	A	H	H	-	A	H	-	B	A
lg1A	*344	Tag_1057	192	1A	56162149	B	A	H	H	H	A	B	H	B	H	H	H	B	H	D	D	H	H	H	B	A	H	D	B	H	A	H	B	A	H	H	B	H	H	B	A	H	D	H	A	H	A	B	A
lg1A	*344	Tag_1060	192	1A	56218022	B	A	H	H	D	A	B	H	B	H	H	H	B	H	H	D	H	H	H	B	A	H	H	B	H	A	H	B	A	H	H	B	H	H	B	A	D	H	H	A	H	A	B	A
lg1A	344	Tag_1062	192	1A	56220318	B	A	H	H	D	A	B	H	B	H	H	H	B	H	D	H	H	H	H	B	A	H	H	B	H	A	H	B	A	H	H	B	H	H	B	A	H	D	H	A	H	A	B	A
lg1A	345	Tag_1067	192.4	1A	56296307	B	A	H	H	H	A	B	H	B	H	H	H	B	H	H	D	H	H	H	B	-	H	H	B	H	A	H	B	A	H	H	C	H	H	B	A	H	H	H	A	H	A	B	A
lg1A	346	Tag_1070	192.5	1A	56436334	B	A	H	H	D	A	B	H	B	H	D	-	B	H	A	H	H	H	H	B	A	D	H	B	H	A	H	B	A	H	H	H	H	H	B	A	D	H	H	A	H	D	B	A
lg1A	347	Tag_1072	192.5	1A	56469772	B	A	H	H	H	A	B	H	B	H	H	H	B	H	H	A	H	H	H	B	A	H	H	B	H	A	H	B	A	H	H	B	H	H	B	A	H	H	H	A	H	A	B	A
lg1A	348	Tag_1074	193	1A	56470707	B	A	H	H	H	A	B	H	B	H	H	H	-	H	-	H	H	H	H	B	A	H	-	B	H	A	H	B	-	H	H	B	H	H	-	A	H	H	H	A	H	A	C	A
lg1A	*349	Tag_1076	193.7	1A	56478972	B	A	H	H	H	A	B	H	B	H	H	H	B	H	D	D	H	H	H	B	A	H	H	B	H	A	H	B	A	H	H	C	H	H	B	A	H	H	H	A	H	A	B	A
lg1A	349	Tag_1077	193.7	1A	56551889	B	A	H	H	H	A	B	H	B	H	H	H	B	H	A	D	H	H	H	B	A	H	H	B	H	A	H	B	A	H	H	B	H	H	B	A	H	H	H	A	H	A	B	A
lg1A	*349	Tag_1078	193.7	1A	56586491	B	A	H	H	H	A	B	H	B	H	H	H	B	H	A	H	H	H	H	B	A	H	H	B	H	A	H	B	A	H	H	B	H	H	B	A	H	H	C	A	H	A	B	A
lg1A	350	Tag_1082	195.1	1A	56740872	B	A	H	H	H	A	B	H	B	H	H	H	B	H	A	H	H	H	H	B	D	H	D	B	H	H	H	B	H	H	H	C	H	H	B	A	H	H	H	A	H	A	B	A
lg1A	351	Tag_1083	195.1	1A	56776482	B	A	H	H	A	A	B	H	B	H	H	H	B	H	-	D	H	H	H	B	A	H	H	B	H	H	H	B	-	H	H	C	H	H	B	A	H	H	H	A	H	A	B	A
lg1A	352	Tag_1084	195.1	1A	56798917	B	A	H	H	H	A	B	H	B	H	H	H	B	H	A	D	H	H	H	B	A	H	H	B	H	D	C	B	H	H	H	B	H	H	B	A	A	H	H	A	H	A	B	A
lg1A	353	Tag_1085	195.1	1A	56820646	B	A	H	H	H	A	B	H	B	H	H	H	B	H	A	H	H	H	H	B	A	H	H	B	H	D	H	B	H	H	H	C	H	H	B	A	H	H	H	A	H	A	B	A
lg1A	354	Tag_1089	195.1	1A	56885261	B	A	H	H	H	A	B	H	B	H	H	H	B	H	H	H	H	H	H	B	A	H	H	B	H	D	H	B	H	H	H	C	H	H	B	A	H	H	H	A	H	A	B	A
lg1A	*353	Tag_1090	195.1	1A	56889322	B	A	H	H	H	A	B	H	B	H	H	H	B	H	A	H	H	H	H	B	A	H	D	B	H	H	H	-	H	H	H	B	H	H	B	A	H	H	H	A	H	A	B	A
lg1A	*354	Tag_1098	195.1	1A	57027312	B	A	H	H	H	A	B	-	B	H	H	H	B	H	-	-	H	-	-	B	-	H	H	B	H	D	H	-	H	H	H	B	H	H	B	A	-	H	H	A	-	A	B	A
lg1A	*353	Tag_1102	195.1	1A	57180469	B	A	H	H	H	A	B	H	B	H	H	H	B	H	D	H	H	H	H	B	A	H	D	B	H	H	C	-	H	H	H	B	H	H	B	A	H	H	H	A	H	A	B	A
lg1A	*353	Tag_1104	195.1	1A	57244325	B	A	H	H	H	A	B	H	B	H	H	H	B	H	D	H	H	H	H	B	A	H	H	B	H	H	C	B	H	H	H	B	H	H	B	A	H	H	H	A	H	A	B	A
lg1A	355	Tag_1094	195.8	1A	56948192	B	A	H	H	H	A	B	H	B	H	-	H	B	H	D	A	H	H	H	B	A	H	H	B	H	H	H	B	H	H	H	B	A	H	B	A	H	A	H	A	H	A	B	A
lg1A	356	Tag_1095	195.8	1A	56955426	B	A	A	H	D	A	B	H	B	H	H	-	-	H	A	A	H	H	H	B	A	H	H	B	D	D	H	B	H	H	D	C	H	D	-	A	-	H	H	A	H	A	B	A
lg1A	357	Tag_1105	195.8	1A	57247073	B	A	H	H	H	A	-	H	B	H	H	H	B	H	A	D	H	H	H	B	A	H	H	B	H	D	H	-	H	H	H	B	H	-	B	A	H	D	H	A	H	A	B	A
lg1A	358	Tag_1099	196.4	1A	57079334	B	A	H	H	H	A	B	H	B	H	H	H	B	H	H	A	H	H	H	B	A	H	H	B	H	A	H	C	H	H	H	C	H	H	B	A	H	H	H	A	B	A	B	A
lg1A	359	Tag_1100	197	1A	57087394	B	A	H	H	-	A	B	H	B	H	H	H	B	H	H	A	H	H	H	B	A	H	H	B	H	H	H	B	H	H	H	C	H	H	B	A	H	A	H	A	H	A	B	A
lg1A	360	Tag_1107	197	1A	57287602	B	A	-	H	A	A	B	H	B	C	H	H	B	H	H	D	H	H	H	B	A	-	H	B	H	H	H	B	-	H	H	B	H	-	B	A	H	H	H	A	-	A	B	A
lg1A	361	Tag_1086	197.3	1A	56858728	B	A	H	D	D	A	B	H	B	H	H	H	B	H	-	A	-	H	H	B	A	H	A	B	-	H	H	B	H	H	H	B	H	-	B	A	-	-	H	A	B	A	B	A
lg1A	362	Tag_1103	197.8	1A	57229725	B	A	H	H	H	A	B	H	B	H	H	H	B	D	D	H	H	H	H	B	A	H	-	B	H	H	C	B	H	H	H	B	H	H	B	A	H	H	H	A	H	A	B	A
lg1A	363	Tag_1108	199.6	1A	57375127	B	A	H	H	H	A	B	H	B	H	H	H	B	H	-	H	-	H	H	B	-	H	H	B	B	H	H	-	H	-	H	B	H	-	B	-	H	H	H	A	C	-	-	A
lg1B	1	Tag_1110	0	1B	50527	B	A	-	H	A	A	C	H	H	H	H	H	B	A	H	H	H	B	H	B	H	A	A	-	H	B	A	B	H	H	H	B	C	B	H	A	H	-	H	H	B	A	H	H
lg1B	2	Tag_1109	3.6	1B	30180	B	A	H	H	A	A	-	H	H	H	H	H	B	A	H	A	H	B	H	B	H	A	A	H	-	B	D	B	H	H	H	H	H	B	H	A	H	A	H	H	B	A	H	H
lg1B	3	Tag_1112	3.6	1B	103802	B	A	H	H	A	A	B	H	H	H	H	H	B	A	-	H	H	B	H	-	H	A	A	H	H	B	-	B	H	H	H	H	H	B	H	A	H	A	H	H	-	A	H	H
lg1B	4	Tag_1114	4.9	1B	109621	B	A	H	H	A	A	-	H	H	H	-	H	B	A	A	H	H	B	-	B	H	A	A	H	-	B	A	B	-	H	H	H	H	B	H	A	H	A	H	H	-	A	H	H
lg1B	5	Tag_1117	5.4	1B	225239	B	A	H	H	A	A	B	H	H	H	H	H	B	A	A	H	H	B	H	B	H	A	A	B	H	B	A	B	H	H	H	H	H	B	H	A	H	A	H	H	B	A	H	H
lg1B	6	Tag_1122	6.7	1B	306658	B	A	H	H	-	A	B	H	H	H	-	H	B	-	H	H	H	C	H	B	H	A	A	B	-	B	A	C	H	-	H	H	H	B	H	-	H	A	H	-	B	-	H	H
lg1B	8	Tag_1116	7.4	1B	188506	B	A	H	H	A	A	B	H	H	H	H	H	B	A	-	D	H	B	H	B	-	A	A	B	H	B	H	B	H	H	H	H	H	B	H	A	H	-	H	H	B	A	H	H
lg1B	7	Tag_1123	7.4	1B	333469	B	A	H	H	A	A	B	H	H	H	H	H	B	A	-	D	B	B	H	B	-	A	A	B	H	B	H	-	H	H	H	H	H	B	-	A	H	-	H	H	B	A	H	D
lg1B	9	Tag_1125	8	1B	410788	B	A	H	H	A	A	B	H	H	H	H	H	B	A	A	H	H	-	H	-	H	A	A	B	H	B	D	B	H	H	H	H	H	B	H	A	-	A	H	H	B	A	H	H
lg1B	10	Tag_1127	8	1B	513847	B	A	H	H	A	A	-	H	H	H	H	H	B	A	D	H	H	B	H	B	H	A	A	-	H	B	A	-	H	H	H	H	H	-	H	A	H	A	H	H	B	A	H	H
lg1B	11	Tag_1136	8.8	1B	630060	B	A	H	H	A	A	B	H	H	H	H	H	B	D	D	-	-	B	H	B	-	A	D	B	-	B	D	B	H	H	H	H	H	B	H	A	-	-	H	H	-	A	H	H
lg1B	12	Tag_1138	8.8	1B	722945	B	A	H	H	A	A	B	H	H	H	-	-	B	A	D	-	H	B	-	B	H	A	A	B	-	B	A	-	H	H	H	H	H	B	H	A	-	A	H	H	B	A	H	H
lg1B	13	Tag_1140	9.1	1B	803476	B	A	H	H	A	A	B	H	H	H	H	H	B	A	D	H	H	B	H	B	H	A	A	B	H	B	A	B	H	H	H	H	H	B	H	A	H	A	H	H	B	A	H	H
lg1B	14	Tag_1144	9.5	1B	931752	B	A	H	H	A	A	B	H	H	H	H	H	B	A	H	D	-	B	H	B	H	A	D	B	H	B	A	B	H	H	H	H	A	B	H	A	H	A	-	H	B	A	H	H
lg1B	15	Tag_1139	11.9	1B	775681	B	A	A	-	A	A	H	-	-	H	-	A	B	A	D	A	H	H	H	B	H	A	A	B	A	B	D	-	H	D	D	H	H	B	H	A	D	A	D	H	-	A	A	H
lg1B	16	Tag_1145	11.9	1B	934519	B	A	A	H	A	A	H	D	D	H	-	H	-	A	D	D	H	-	H	B	-	A	A	-	A	-	A	-	H	H	H	H	H	B	H	A	A	A	H	D	-	A	H	H
lg1B	17	Tag_1146	13.5	1B	969476	B	A	A	H	A	A	B	H	H	H	H	H	B	A	-	D	-	B	H	B	-	-	-	B	H	B	-	B	H	-	H	H	H	B	H	A	H	A	H	H	B	A	-	H
lg1B	*19	Tag_1149	13.5	1B	1029221	B	A	A	H	A	A	B	H	H	H	H	H	B	A	D	H	-	B	H	B	-	-	-	B	H	B	A	B	H	H	H	H	H	B	H	A	H	A	H	H	B	A	H	H
lg1B	18	Tag_1151	13.5	1B	1034882	B	A	A	H	A	A	B	H	H	H	H	H	B	A	D	H	H	B	H	B	H	A	D	B	A	B	A	B	H	H	H	H	H	B	H	A	-	A	H	H	B	A	H	H
lg1B	19	Tag_1155	13.5	1B	1158754	B	A	A	H	A	A	B	H	H	H	H	H	B	A	A	H	H	B	H	B	D	A	A	B	H	B	A	B	H	H	H	H	H	B	H	A	H	A	H	H	B	A	H	H
lg1B	20	Tag_1159	16.1	1B	1367989	B	A	A	H	A	A	B	H	H	H	H	H	B	A	D	H	H	H	H	B	D	A	A	B	H	B	A	B	-	D	H	D	D	B	H	A	H	A	H	H	B	A	A	H
lg1B	21	Tag_1160	16.1	1B	1374612	B	A	A	H	A	A	B	H	H	H	H	H	B	A	D	D	H	H	-	B	H	A	A	B	H	B	H	-	-	-	H	H	H	B	H	-	H	A	H	H	B	A	H	H
lg1B	22	Tag_1162	16.4	1B	1405114	-	A	A	H	A	A	B	H	H	H	H	H	-	A	A	H	C	B	H	B	H	A	A	B	H	-	D	-	H	H	H	H	H	-	H	A	H	A	H	H	B	A	H	H
lg1B	23	Tag_1163	16.4	1B	1444851	B	A	A	H	A	A	B	H	H	H	H	H	B	A	D	D	C	B	H	B	H	A	A	B	H	B	A	B	-	H	H	H	H	B	H	A	H	A	H	H	B	A	H	C
lg1B	24	Tag_1166	16.4	1B	1579770	B	A	A	H	A	A	B	H	H	H	B	H	B	A	H	H	H	B	H	B	H	A	A	B	C	B	D	B	H	B	H	H	H	B	H	A	H	A	H	C	B	A	H	H
lg1B	25	Tag_1167	17.3	1B	1656085	B	A	A	H	A	A	B	H	H	H	H	H	B	A	D	D	H	B	H	B	H	A	A	B	H	B	A	B	H	H	H	H	H	B	H	A	H	A	H	H	B	A	H	H
lg1B	26	Tag_1168	17.3	1B	1730938	B	A	A	H	A	A	B	H	H	B	H	H	B	A	A	H	C	B	H	B	H	-	-	B	H	B	A	B	-	H	H	H	B	B	C	A	H	A	H	H	B	A	H	H
lg1B	27	Tag_1169	18	1B	1749034	B	A	A	H	A	A	B	H	H	H	H	H	B	A	-	H	B	B	H	B	D	A	A	B	H	B	D	-	H	H	H	H	H	B	H	A	C	A	H	H	B	A	H	H
lg1B	*28	Tag_1172	18.5	1B	1890733	B	A	A	H	A	A	B	H	H	H	H	H	B	A	A	-	H	B	H	B	H	A	D	B	H	B	A	B	H	H	H	H	H	B	H	A	-	A	H	H	B	A	H	H
lg1B	*28	Tag_1174	18.5	1B	1921336	B	A	A	H	A	A	B	H	H	H	H	H	B	A	D	H	H	B	H	B	H	A	A	B	H	B	A	B	H	H	H	H	H	B	H	A	H	A	H	H	B	A	H	C
lg1B	*28	Tag_1175	18.5	1B	2024954	B	A	A	H	A	A	B	H	H	H	H	H	B	A	A	H	-	B	H	B	H	A	A	B	H	B	A	B	H	H	H	H	H	B	H	A	H	A	H	H	B	A	H	H
lg1B	28	Tag_1176	18.5	1B	2028604	B	A	A	H	A	A	B	H	H	H	H	H	B	A	A	D	C	B	H	B	H	A	A	B	H	B	A	B	H	H	H	H	H	B	H	A	H	A	H	H	B	A	H	H
lg1B	29	Tag_1178	19	1B	2042558	B	A	A	H	A	A	B	H	H	H	H	H	B	A	D	D	H	B	H	B	H	A	A	B	H	B	A	B	H	H	H	H	H	B	H	A	H	A	H	H	B	A	H	H
lg1B	30	Tag_1179	19	1B	2066528	B	A	A	H	A	A	B	H	H	H	H	H	B	A	A	H	H	B	H	B	H	A	A	B	H	B	A	B	H	H	H	H	H	B	H	A	H	A	H	H	B	A	H	H
lg1B	*29	Tag_1180	19	1B	2117268	B	A	A	H	A	A	B	H	H	H	H	H	B	A	A	A	H	B	H	B	H	A	A	B	H	B	D	B	H	H	H	H	H	B	H	A	H	A	H	H	B	A	H	H
lg1B	31	Tag_1181	19.8	1B	2251470	B	A	A	B	A	A	B	H	H	H	H	H	B	A	D	D	H	B	H	B	H	A	A	B	H	B	A	B	H	H	H	H	H	B	H	A	-	A	H	H	B	A	H	H
lg1B	32	Tag_1185	20.2	1B	2319556	B	A	A	B	A	A	B	H	H	H	H	H	B	A	D	D	H	B	H	B	H	A	A	B	H	B	D	B	-	H	H	H	H	B	H	-	H	A	C	H	B	A	H	H
lg1B	33	Tag_1187	20.6	1B	2375834	B	A	A	B	A	A	H	H	H	H	H	H	B	A	-	H	-	H	H	B	H	A	A	B	H	B	D	B	H	H	H	H	H	B	H	A	H	A	H	H	B	A	H	H
lg1B	34	Tag_1188	20.6	1B	2391106	B	A	A	B	A	A	B	H	H	H	H	H	B	A	A	H	H	-	H	B	-	-	H	B	H	B	D	B	H	-	H	H	H	B	H	A	H	D	H	D	B	A	-	B
lg1B	35	Tag_1190	20.6	1B	2393745	B	A	A	B	A	A	B	H	H	H	H	H	B	A	A	H	H	B	H	B	H	A	A	B	H	B	D	B	H	H	H	H	H	B	H	A	H	A	C	H	B	A	H	H
lg1B	36	Tag_1192	21.4	1B	2594772	B	A	A	B	A	A	B	H	H	H	H	H	B	A	-	H	H	B	H	B	H	A	A	B	H	B	A	B	H	H	H	H	H	B	H	A	H	A	H	H	B	A	H	H
lg1B	37	Tag_1191	21.8	1B	2577237	B	A	A	B	A	A	C	H	H	H	H	H	B	A	D	H	H	B	A	B	H	A	A	B	H	B	D	B	H	H	H	H	H	B	H	A	H	A	H	H	B	A	H	C
lg1B	38	Tag_1195	21.8	1B	2604325	B	A	A	B	A	A	B	H	H	H	-	H	B	A	D	A	H	B	A	B	H	A	A	B	D	B	H	B	H	H	H	H	H	B	H	A	-	A	H	H	B	A	H	H
lg1B	*39	Tag_1197	25	1B	2821332	B	A	A	B	A	A	B	H	H	H	H	H	B	A	H	D	C	-	D	B	H	A	A	B	H	B	H	B	H	H	H	H	H	B	H	D	H	A	-	H	B	A	H	H
lg1B	39	Tag_1198	25	1B	2827451	B	A	A	B	A	A	B	H	H	H	H	H	B	A	H	D	H	B	A	B	H	A	A	B	H	B	D	B	H	H	H	H	H	B	H	A	H	A	H	H	B	A	H	H
lg1B	40	Tag_1199	25	1B	2830134	B	A	A	B	A	A	B	H	H	H	H	H	B	A	A	H	H	C	A	B	H	A	A	B	H	B	A	B	H	H	H	H	H	B	H	A	H	A	H	H	B	A	D	H
lg1B	41	Tag_1200	25.4	1B	2841461	B	A	A	B	A	A	-	H	H	H	H	H	B	A	D	D	H	H	A	B	H	A	A	B	H	B	D	B	H	H	D	H	H	B	H	A	H	A	H	H	B	A	H	H
lg1B	42	Tag_1203	25.4	1B	2867620	B	A	A	B	-	A	B	H	H	H	H	H	B	A	H	D	H	B	A	B	H	A	A	B	H	B	-	B	H	H	H	H	H	B	H	-	H	-	H	H	B	A	H	H
lg1B	43	Tag_1206	26.8	1B	3001946	B	A	A	B	A	A	H	H	H	H	H	H	B	A	D	H	H	B	A	B	H	A	A	B	H	B	A	B	H	H	H	H	H	B	H	A	H	A	H	H	B	A	B	H
lg1B	44	Tag_1208	27.5	1B	3127736	B	A	A	B	A	A	B	H	H	H	H	H	B	A	A	H	H	B	A	B	H	A	A	B	H	B	A	B	H	H	H	H	H	B	H	A	H	A	H	H	B	A	B	H
lg1B	*44	Tag_1210	27.5	1B	3128464	B	A	A	B	A	A	B	H	H	H	H	H	B	A	D	H	H	B	A	B	H	A	A	B	H	B	D	B	H	H	H	H	H	B	H	A	H	A	H	H	B	A	B	H
lg1B	45	Tag_1212	27.5	1B	3164735	B	A	A	B	A	A	B	H	H	H	H	H	B	A	A	H	H	B	A	B	H	A	A	B	H	B	A	B	H	H	H	H	H	B	H	A	H	A	H	H	B	A	B	H
lg1B	46	Tag_1214	27.5	1B	3174393	B	A	A	B	A	A	B	H	H	H	H	H	B	A	-	H	H	B	A	B	H	A	A	B	H	B	A	B	H	H	H	H	H	B	H	A	H	A	H	H	B	A	B	H
lg1B	47	Tag_1215	27.5	1B	3183357	B	A	A	B	A	A	B	H	H	H	H	H	B	A	H	H	H	B	A	B	H	A	A	B	H	B	D	B	H	H	H	H	H	B	H	A	H	A	H	H	B	A	B	H
lg1B	*46	Tag_1216	27.5	1B	3285330	B	A	A	B	A	A	B	H	H	H	H	H	B	A	H	D	D	B	A	B	-	A	A	B	H	B	D	B	H	H	H	H	H	B	H	A	H	A	H	H	B	A	B	H
lg1B	48	Tag_1218	27.5	1B	3321321	B	A	A	B	A	A	-	H	H	H	H	H	B	A	A	A	H	B	A	B	H	A	A	B	H	B	A	B	H	H	H	H	H	B	H	A	H	A	H	-	B	A	B	H
lg1B	*47	Tag_1219	27.5	1B	3370517	B	A	A	B	A	A	B	H	H	H	H	H	B	A	-	H	H	-	-	B	-	A	A	-	H	B	H	-	-	H	H	H	H	B	-	A	H	D	H	H	B	A	-	H
lg1B	49	Tag_1221	28.5	1B	3493243	B	A	A	B	A	A	B	H	H	H	H	H	B	A	-	H	H	B	A	B	H	A	A	B	H	B	D	-	-	H	H	B	H	B	H	A	H	D	H	H	B	A	B	H
lg1B	50	Tag_1222	28.5	1B	3507163	B	A	A	B	A	A	B	H	H	H	H	H	B	A	H	H	H	B	A	B	H	A	A	B	H	B	D	B	H	H	H	B	H	B	H	A	H	A	H	H	B	A	B	H
lg1B	51	Tag_1223	28.5	1B	3582995	B	A	A	B	A	A	B	H	H	H	H	H	B	A	D	H	H	B	A	B	H	A	A	B	H	B	D	B	H	H	H	B	H	B	H	A	H	A	H	H	B	A	B	H
lg1B	52	Tag_1230	28.5	1B	3755275	B	A	A	B	A	A	B	H	H	H	H	H	B	A	D	H	H	B	A	B	H	A	A	B	H	B	A	B	H	H	H	B	H	B	H	A	H	A	H	H	B	A	B	H
lg1B	53	Tag_1232	28.5	1B	3885359	B	A	A	B	A	A	B	H	H	H	H	H	B	A	A	H	H	B	A	B	H	A	A	B	H	B	A	B	H	H	H	B	H	B	H	A	H	A	H	H	B	A	B	H
lg1B	*51	Tag_1233	28.5	1B	4155027	B	A	A	B	A	A	B	H	H	H	H	H	B	A	H	H	H	B	A	B	H	A	A	B	H	B	H	B	H	H	H	B	H	B	H	A	-	A	H	H	B	A	B	H
lg1B	54	Tag_1235	29	1B	4173472	B	A	A	B	A	A	B	H	H	H	H	H	B	A	D	H	H	B	A	B	H	A	A	B	H	B	D	B	H	C	H	B	H	B	H	A	H	A	H	H	B	A	B	H
lg1B	55	Tag_1236	29	1B	4182434	B	A	A	B	A	A	B	H	H	H	H	H	B	A	-	H	H	B	A	B	-	A	A	B	H	B	D	B	H	H	H	B	H	B	A	A	H	A	H	H	B	A	B	C
lg1B	*56	Tag_1237	29	1B	4196601	B	A	A	B	A	A	B	H	H	-	H	H	B	A	A	H	H	B	A	B	H	A	A	B	H	B	D	B	H	H	H	B	H	B	H	A	H	A	-	H	B	A	B	H
lg1B	56	Tag_1241	29	1B	4318958	B	A	A	B	A	A	B	H	H	H	H	H	B	A	D	H	H	B	A	B	H	A	A	B	H	B	A	B	H	H	H	B	C	B	H	A	H	A	H	H	B	A	B	H
lg1B	57	Tag_1239	36.9	1B	4317425	B	A	H	B	A	A	B	H	H	B	H	H	B	-	-	H	H	B	H	B	B	H	H	B	H	B	H	B	-	-	C	B	H	B	-	A	H	H	H	H	B	A	B	H
lg1B	58	Tag_1253	47.1	1B	5051589	B	A	A	B	A	A	B	H	B	H	H	H	B	A	H	H	H	B	A	B	H	H	A	B	H	B	D	B	H	H	H	B	H	B	H	A	B	A	H	H	B	H	B	H
lg1B	59	Tag_1266	49.7	1B	5686128	B	A	A	B	A	A	B	H	B	H	H	H	B	A	H	H	-	B	A	B	H	C	-	B	H	B	D	-	H	-	H	B	H	B	-	A	H	A	H	H	B	H	-	H
lg1B	60	Tag_1269	51.9	1B	5934911	B	A	A	H	A	A	B	H	B	H	H	H	B	H	H	H	B	B	D	B	H	H	A	B	H	B	D	B	H	H	H	B	H	B	C	A	H	A	H	H	B	H	B	H
lg1B	61	Tag_1270	52.3	1B	6018820	B	A	A	-	A	A	B	H	B	H	H	H	B	H	H	H	B	C	A	B	C	H	-	-	-	B	A	B	H	H	H	B	H	B	B	A	-	A	H	H	-	H	B	H
lg1B	62	Tag_1277	52.3	1B	6283694	B	A	A	H	A	A	B	H	B	H	H	H	-	H	H	H	B	B	A	B	H	H	A	B	H	B	A	B	H	H	H	B	H	B	H	A	-	-	H	H	B	-	B	H
lg1B	63	Tag_1283	52.3	1B	6423052	B	A	A	H	A	A	B	H	B	H	H	H	B	H	D	H	B	B	A	B	H	H	D	B	H	B	A	B	H	H	H	B	H	B	H	-	H	A	H	H	B	H	B	H
lg1B	64	Tag_1287	52.3	1B	6539415	B	A	A	H	A	A	-	H	B	H	H	H	-	H	H	D	-	-	A	B	H	H	A	B	H	B	H	B	H	H	H	B	H	-	B	A	H	A	H	H	-	H	B	H
lg1B	*66	Tag_1279	52.7	1B	6315658	B	A	A	H	A	A	B	H	B	H	H	H	B	H	H	H	B	B	D	B	-	H	-	B	H	B	D	B	H	D	H	B	H	B	H	A	H	A	H	H	B	H	B	H
lg1B	*66	Tag_1289	52.7	1B	6621944	B	A	A	H	A	A	B	H	B	H	H	H	B	H	D	H	B	B	A	B	H	H	D	B	H	B	A	B	H	H	H	B	H	B	-	A	H	A	H	H	B	H	B	H
lg1B	65	Tag_1290	52.7	1B	6716161	B	A	A	H	A	A	B	H	B	H	H	H	B	H	H	H	B	B	A	B	H	C	A	B	H	B	D	B	H	H	H	B	H	B	C	A	H	A	H	H	B	H	B	H
lg1B	66	Tag_1292	52.7	1B	6788113	B	A	A	H	A	A	B	H	B	H	H	H	B	H	H	H	B	B	A	B	H	H	A	B	H	B	D	B	H	H	H	B	H	B	H	A	H	A	H	H	B	H	B	H
lg1B	67	Tag_1295	53.3	1B	6940550	B	A	A	H	A	A	B	H	B	H	H	H	B	H	H	H	C	B	A	B	H	H	A	B	H	B	A	B	H	H	H	B	H	B	H	A	H	A	H	H	B	H	H	H
lg1B	*68	Tag_1293	53.9	1B	6848048	-	A	A	H	A	A	-	H	B	H	H	H	-	H	D	H	-	B	A	-	H	H	A	-	H	-	A	-	H	H	H	B	H	B	H	A	H	A	H	H	-	H	H	H
lg1B	68	Tag_1296	53.9	1B	6973517	B	A	A	H	A	A	B	H	B	H	H	H	B	H	A	H	B	B	A	B	H	H	A	B	H	B	A	B	H	H	H	B	H	B	H	A	H	D	H	H	B	H	H	H
lg1B	*68	Tag_1297	53.9	1B	6976137	B	A	A	H	A	A	B	H	B	H	H	H	B	H	-	H	-	-	A	B	-	-	A	B	H	B	D	B	-	H	H	B	H	B	H	A	H	A	H	H	B	H	C	H
lg1B	69	Tag_1299	54.6	1B	6993970	B	A	A	H	A	A	B	H	B	H	H	H	-	H	A	H	H	B	A	B	H	H	A	B	H	-	A	-	H	H	H	B	H	-	H	A	H	D	H	H	-	H	H	H
lg1B	70	Tag_1300	54.9	1B	7040598	B	A	A	H	A	A	B	H	B	H	H	H	B	H	A	H	H	B	A	B	H	H	A	B	-	B	A	B	H	-	H	B	H	B	B	-	-	A	H	-	B	-	H	H
lg1B	71	Tag_1301	59.3	1B	7339379	B	A	H	H	A	A	B	H	B	H	H	H	B	H	H	H	C	B	A	B	-	H	-	-	H	B	H	B	H	H	H	B	H	B	B	A	H	A	C	H	B	H	H	C
lg1B	72	Tag_1303	60.1	1B	7354314	B	A	H	H	A	A	B	H	B	H	H	H	B	H	-	H	C	B	-	B	-	B	-	B	H	B	H	-	-	C	H	B	H	B	H	A	H	A	H	H	B	H	H	H
lg1B	73	Tag_1304	61.1	1B	7357534	B	A	H	H	A	A	-	H	B	H	H	H	B	H	H	-	H	B	A	B	H	B	A	B	-	B	A	-	H	H	H	-	C	B	C	A	H	A	H	H	B	H	B	H
lg1B	74	Tag_1308	61.7	1B	7511943	B	A	H	H	A	A	B	H	B	H	H	H	B	H	-	H	-	B	D	B	H	B	-	B	H	B	A	B	-	H	H	B	-	B	H	A	H	A	H	H	B	H	-	H
lg1B	75	Tag_1311	61.7	1B	7625681	B	A	H	H	A	A	B	H	B	H	H	H	B	H	D	H	C	-	D	B	H	B	-	-	H	B	D	B	H	-	H	B	H	B	H	A	H	A	H	H	B	H	H	H
lg1B	76	Tag_1313	61.7	1B	7629055	B	A	H	H	A	A	B	H	B	H	H	H	B	H	H	H	C	B	A	B	H	B	A	B	H	B	D	B	H	H	H	B	H	B	H	A	H	A	H	H	B	H	H	H
lg1B	77	Tag_1314	64.6	1B	7992486	B	A	H	H	A	H	B	H	B	H	H	B	B	H	H	H	C	B	H	C	H	B	A	B	H	B	D	B	H	H	H	B	H	B	H	A	H	A	H	H	B	H	H	H
lg1B	78	Tag_1317	65.1	1B	8114562	B	A	H	H	A	H	B	H	B	H	H	B	B	H	-	-	H	-	H	H	H	B	-	B	H	B	H	B	H	H	H	B	H	B	H	A	-	A	H	H	B	H	H	H
lg1B	79	Tag_1318	66	1B	8156139	B	A	H	H	A	H	B	H	B	H	H	B	B	H	H	H	H	B	H	H	H	B	A	B	H	B	H	B	H	H	H	B	H	B	H	A	H	A	H	H	B	H	H	B
lg1B	80	Tag_1319	66.7	1B	8157173	B	A	H	H	A	H	B	H	B	H	H	B	B	H	D	H	B	B	H	H	H	B	A	B	H	B	H	B	H	H	H	B	H	B	H	A	H	A	H	H	B	H	H	B
lg1B	81	Tag_1320	67.2	1B	8173767	B	A	H	H	A	H	B	H	B	H	H	B	B	H	D	-	B	C	H	H	H	B	A	B	H	B	H	-	H	H	H	B	H	B	H	A	-	A	H	H	B	H	H	B
lg1B	82	Tag_1323	70	1B	8560418	B	A	H	H	A	H	H	H	B	C	H	B	-	H	-	H	C	B	H	H	H	B	A	-	H	B	H	-	H	H	H	-	H	B	H	A	-	H	H	H	B	H	H	B
lg1B	83	Tag_1324	71.1	1B	8646914	B	A	H	H	A	H	-	H	B	H	H	B	B	H	A	H	C	B	H	H	H	B	A	B	H	B	H	B	H	H	H	B	H	B	H	A	H	H	H	H	B	H	H	B
lg1B	84	Tag_1325	71.5	1B	8659551	B	A	H	H	A	H	H	H	B	H	H	B	B	H	H	H	C	B	H	H	H	B	A	B	H	B	H	B	H	H	H	B	H	B	H	A	H	H	H	H	B	H	H	B
lg1B	*84	Tag_1329	71.5	1B	8950239	B	A	-	H	A	H	H	H	B	H	H	B	B	H	D	-	B	B	H	H	H	B	A	B	H	B	H	B	H	H	H	B	H	B	H	A	H	H	H	H	B	H	H	B
lg1B	85	Tag_1330	71.5	1B	9011712	B	A	H	H	A	H	H	H	B	H	H	B	B	H	A	H	H	B	H	H	H	-	A	B	H	-	C	-	H	H	H	-	H	-	H	A	H	H	H	H	B	H	H	B
lg1B	86	Tag_1331	71.9	1B	9073152	B	A	H	H	H	H	H	H	B	H	H	B	B	H	H	H	H	B	H	C	H	B	A	B	H	B	H	B	H	H	H	B	H	B	H	A	H	H	H	H	B	H	H	B
lg1B	87	Tag_1334	71.9	1B	9272939	B	A	H	H	H	H	-	H	B	H	H	B	B	H	A	H	B	B	H	H	H	B	A	B	H	B	H	B	H	H	H	B	H	B	H	A	H	H	H	H	B	H	H	B
lg1B	88	Tag_1337	73	1B	9274537	B	A	H	-	H	H	H	H	B	H	H	B	B	H	A	H	H	C	H	H	H	B	A	B	H	B	H	B	H	H	H	B	H	B	H	A	H	H	H	H	B	H	H	B
lg1B	89	Tag_1338	73	1B	9382232	B	A	H	H	H	H	-	H	B	H	H	B	B	-	D	H	-	-	C	H	H	B	D	-	H	B	C	-	H	H	H	B	H	B	-	A	-	H	H	H	B	-	C	B
lg1B	90	Tag_1339	73	1B	9448920	B	A	H	H	H	H	H	H	B	H	H	B	B	H	D	H	C	B	H	H	H	B	A	B	H	B	H	B	B	H	H	B	H	B	C	A	H	H	H	H	B	H	H	B
lg1B	91	Tag_1341	73	1B	9459920	B	A	H	H	H	H	H	H	B	H	H	B	B	H	-	H	B	B	H	H	H	B	A	B	H	B	H	B	H	H	H	B	H	B	H	A	H	B	H	H	B	H	H	B
lg1B	92	Tag_1342	73	1B	9526603	B	A	H	C	H	H	H	H	B	H	H	B	B	H	-	D	H	B	H	C	H	B	A	B	H	B	H	B	H	H	H	B	B	B	H	A	-	H	H	H	B	H	C	B
lg1B	93	Tag_1344	73.4	1B	9539373	B	A	H	H	H	H	H	H	B	H	H	B	B	H	A	H	H	B	H	H	H	B	A	B	H	B	H	B	H	H	H	B	H	B	H	A	H	H	H	H	B	H	H	B
lg1B	94	Tag_1346	73.4	1B	9576975	B	A	H	H	H	H	H	H	B	H	H	B	B	H	-	H	B	B	H	H	H	B	A	B	H	B	H	B	H	H	H	B	H	B	C	A	H	H	H	H	B	H	H	B
lg1B	*93	Tag_1347	73.4	1B	9631227	B	A	H	H	H	H	H	H	B	H	H	B	B	H	D	-	H	C	H	H	H	B	A	B	H	B	H	B	H	H	H	B	H	B	H	A	-	H	H	H	B	H	H	B
lg1B	*93	Tag_1348	73.4	1B	9655510	B	A	H	H	H	H	C	H	B	H	H	B	-	D	D	H	H	B	H	H	-	B	A	B	H	B	H	-	H	H	H	B	H	B	H	A	-	H	H	H	B	H	H	B
lg1B	95	Tag_1349	73.4	1B	9727806	B	A	H	H	H	H	H	H	B	H	H	B	B	H	-	H	C	B	H	B	-	B	A	B	H	B	H	B	H	H	H	B	H	B	H	A	H	H	H	H	B	H	H	B
lg1B	*93	Tag_1351	73.4	1B	9765160	B	A	H	H	H	H	H	H	B	H	H	B	B	H	-	H	H	B	C	H	H	B	A	B	H	B	H	B	H	H	H	B	H	B	H	A	H	H	C	H	B	H	H	B
lg1B	96	Tag_1350	74.1	1B	9764314	B	A	H	H	H	H	H	H	B	H	H	B	B	H	A	H	C	B	C	C	H	B	-	B	H	B	H	B	B	H	H	B	B	B	B	A	H	B	H	H	B	H	B	B
lg1B	97	Tag_1353	74.1	1B	9779136	B	A	H	H	H	H	C	H	B	H	H	B	B	H	-	-	H	B	H	C	-	B	A	B	H	-	H	-	H	-	-	B	B	B	H	A	-	H	H	H	B	H	H	B
lg1B	98	Tag_1354	75.7	1B	9956996	B	A	H	H	H	H	-	H	B	H	H	B	B	H	H	H	C	B	H	H	H	B	A	B	H	B	H	B	H	H	H	B	H	B	H	A	H	H	H	H	B	H	C	B
lg1B	99	Tag_1355	76.4	1B	10045060	B	A	H	H	H	H	H	H	B	H	H	B	B	H	D	D	C	B	H	H	H	B	A	B	H	B	H	B	H	H	H	B	H	B	H	A	H	H	H	H	B	H	H	B
lg1B	100	Tag_1356	76.4	1B	10323689	B	A	H	H	H	H	C	H	B	H	H	B	B	H	H	-	C	B	H	H	H	B	A	B	H	B	H	B	H	H	H	B	H	B	H	A	H	H	H	H	B	H	H	B
lg1B	101	Tag_1357	76.8	1B	10331363	B	A	H	H	H	H	H	H	B	H	H	B	B	H	A	H	B	B	H	H	H	B	A	B	H	B	H	B	H	H	H	B	H	B	H	A	C	H	H	H	B	H	H	B
lg1B	102	Tag_1358	76.8	1B	10352029	B	A	H	H	H	H	H	H	B	H	H	B	B	H	A	H	B	B	H	H	H	B	A	B	H	B	-	B	H	H	H	B	H	B	H	A	H	-	H	H	B	H	C	B
lg1B	103	Tag_1361	76.9	1B	10764747	B	A	H	H	H	H	C	H	B	B	H	B	B	H	D	D	B	-	-	H	-	B	A	B	-	B	H	B	H	H	H	B	H	B	H	A	-	H	H	H	B	H	H	B
lg1B	104	Tag_1363	77	1B	10782526	B	A	H	C	H	H	H	H	B	H	H	B	B	H	D	H	C	C	H	C	-	B	A	B	H	B	C	B	H	H	H	B	H	B	-	-	H	B	-	H	B	H	C	B
lg1B	105	Tag_1365	77.8	1B	10850922	B	A	H	H	H	H	-	H	B	H	H	B	B	H	A	H	-	B	H	H	H	B	-	B	H	B	H	-	B	H	H	B	H	B	H	A	H	H	H	H	B	H	H	H
lg1B	106	Tag_1367	77.8	1B	11087575	B	A	H	H	H	H	H	H	B	H	H	B	B	H	D	D	C	B	H	C	H	B	A	B	H	B	H	B	H	H	H	B	H	B	H	A	H	H	H	H	B	H	C	H
lg1B	107	Tag_1368	77.8	1B	11096791	B	-	-	H	H	H	H	H	B	H	H	B	B	H	D	-	B	B	H	H	H	B	A	B	H	B	H	-	C	H	H	B	H	B	H	A	H	H	H	H	-	H	C	H
lg1B	108	Tag_1369	78.5	1B	11342824	B	A	H	H	H	H	H	H	H	H	H	B	C	H	H	H	C	B	H	C	H	B	A	B	-	B	H	B	H	H	H	B	H	B	H	A	-	H	H	H	B	H	C	H
lg1B	109	Tag_1371	78.5	1B	11368102	B	A	H	H	H	H	H	H	H	H	H	B	B	H	A	H	B	B	H	H	H	B	A	B	H	B	H	B	H	H	H	B	H	B	H	A	H	H	H	H	B	H	H	H
lg1B	110	Tag_1373	78.5	1B	11438293	B	A	H	H	H	H	H	H	H	H	H	B	B	H	H	A	H	B	H	H	-	B	A	B	H	B	C	B	H	H	H	B	H	B	H	A	-	H	H	H	B	H	H	H
lg1B	111	Tag_1374	78.5	1B	11498570	B	A	H	H	H	H	H	H	H	H	H	B	B	H	H	H	C	B	H	C	H	B	A	B	H	B	H	B	H	H	H	B	C	B	H	A	H	H	C	H	B	H	H	H
lg1B	112	Tag_1376	78.5	1B	11676256	B	A	H	H	H	H	H	H	H	H	H	B	B	H	A	H	C	B	H	C	H	B	A	B	H	B	H	B	H	H	H	B	H	B	H	-	-	H	H	C	B	H	H	H
lg1B	113	Tag_1377	78.5	1B	11741052	B	A	H	H	H	H	H	H	H	H	H	B	B	H	D	A	B	-	H	H	H	B	A	B	H	B	H	-	H	H	H	B	H	-	-	A	H	-	H	H	B	H	C	H
lg1B	*111	Tag_1379	78.5	1B	11882133	B	A	H	H	H	H	H	H	H	H	H	B	B	H	-	H	C	B	H	H	H	B	A	B	-	B	H	B	H	-	H	B	B	B	H	-	H	H	H	-	B	-	C	H
lg1B	114	Tag_1393	81.3	1B	13480665	B	A	H	H	H	B	B	H	B	C	H	B	B	H	H	D	B	B	H	C	H	B	A	B	H	B	H	B	C	-	B	B	H	B	H	A	H	-	H	H	B	H	C	H
lg1B	115	Tag_1396	83.2	1B	13690970	B	A	H	H	H	B	H	H	H	H	H	B	B	H	A	H	H	C	H	H	H	B	A	B	H	B	H	B	H	H	B	B	H	B	H	A	H	H	H	H	B	H	H	H
lg1B	116	Tag_1400	83.7	1B	14129812	B	A	H	-	H	B	H	H	H	H	H	B	B	H	D	H	H	-	H	H	H	B	A	B	H	B	H	B	H	H	B	B	H	B	H	A	H	H	H	H	B	H	B	A
lg1B	117	Tag_1402	83.7	1B	14154220	B	A	H	H	H	B	H	H	H	H	H	B	B	H	H	H	C	B	H	H	H	B	A	B	H	B	H	B	H	H	B	H	H	B	H	A	H	H	H	H	B	H	H	A
lg1B	118	Tag_1411	83.7	1B	15074650	B	A	H	-	-	B	C	H	H	H	H	B	B	H	H	H	B	B	H	H	H	B	A	B	H	B	C	B	H	H	B	B	H	B	H	A	C	H	H	H	B	H	H	A
lg1B	*118	Tag_1505	83.7	1B	47139894	B	A	H	H	H	B	H	H	H	H	H	B	B	H	-	H	-	B	H	H	H	B	A	B	H	B	H	B	C	H	B	B	H	B	-	-	H	C	H	H	B	H	H	A
lg1B	119	Tag_1412	84.1	1B	16205740	B	A	H	H	H	B	H	H	H	H	H	B	B	H	A	H	H	B	H	H	H	B	A	B	H	B	H	B	H	H	B	B	H	B	H	A	H	H	H	H	B	H	H	A
lg1B	120	Tag_1418	84.1	1B	16814473	B	A	H	C	H	B	H	H	H	H	H	B	B	H	H	H	C	B	H	H	H	B	A	B	H	B	H	B	H	H	B	C	H	B	B	A	-	H	H	H	B	H	H	A
lg1B	121	Tag_1421	84.1	1B	16968264	B	A	H	B	H	B	-	H	H	H	H	B	B	H	H	D	B	B	H	H	H	B	A	B	H	B	H	B	H	H	B	B	H	B	H	A	H	H	C	H	B	H	H	A
lg1B	*121	Tag_1422	84.1	1B	17199046	B	A	H	B	H	B	H	H	H	H	H	B	B	H	D	D	C	B	H	H	C	B	A	B	H	B	H	B	H	H	B	B	H	B	H	A	H	H	H	H	B	H	C	A
lg1B	122	Tag_1424	84.1	1B	17321678	B	A	H	H	H	B	H	H	H	H	H	B	B	H	D	H	B	B	H	H	H	B	A	B	H	B	H	B	C	-	B	B	C	B	H	A	H	H	H	H	B	H	H	A
lg1B	123	Tag_1426	84.1	1B	17333635	B	A	H	H	H	B	H	H	-	H	H	B	B	H	H	H	H	B	H	H	B	B	D	B	H	B	H	-	-	H	B	C	H	B	H	H	H	H	H	H	B	H	C	A
lg1B	*119	Tag_1434	84.1	1B	20412594	B	A	H	H	H	B	H	H	H	H	H	B	B	H	D	-	-	B	H	H	H	B	A	B	H	B	H	B	H	H	B	-	H	B	H	A	H	H	H	H	B	H	H	A
lg1B	*119	Tag_1449	84.1	1B	32309142	B	A	H	-	H	B	H	H	-	-	H	B	B	H	A	H	C	B	H	H	C	B	D	B	C	B	H	B	-	-	B	C	H	B	H	A	H	H	H	H	B	H	H	A
lg1B	*119	Tag_1453	84.1	1B	34164396	B	A	H	H	H	B	H	H	H	H	H	B	B	H	D	H	H	B	H	H	H	B	A	B	H	B	H	B	H	H	B	B	H	B	H	A	H	H	H	H	B	H	H	A
lg1B	*121	Tag_1480	84.1	1B	44843823	B	A	H	C	H	B	C	H	H	H	H	B	B	H	H	H	B	B	H	H	H	B	A	B	H	B	H	B	H	H	B	B	H	B	H	A	H	H	H	H	B	H	H	A
lg1B	124	Tag_1431	84.5	1B	18467430	B	A	H	H	H	B	H	H	H	H	H	B	B	H	H	H	B	B	H	H	H	B	A	B	H	B	H	B	H	H	B	B	B	B	H	A	H	H	H	H	B	H	H	A
lg1B	125	Tag_1432	84.5	1B	18799898	B	A	H	H	H	B	H	H	H	H	H	B	B	H	D	H	C	B	H	H	H	B	A	B	H	B	H	B	H	H	B	B	H	B	H	A	H	H	H	H	B	H	H	A
lg1B	126	Tag_1438	85.4	1B	20476339	B	A	H	H	H	B	H	H	H	H	H	B	B	H	D	H	H	C	H	H	H	B	A	B	H	B	H	B	H	H	B	B	H	B	H	A	-	H	H	H	B	H	H	A
lg1B	127	Tag_1443	85.4	1B	25566960	B	A	H	H	H	B	H	H	H	H	H	B	B	H	A	D	C	B	H	H	H	B	A	B	H	B	H	B	H	H	B	C	H	-	H	A	H	H	H	H	B	H	C	A
lg1B	128	Tag_1446	85.4	1B	26071146	B	A	H	H	H	B	H	H	H	-	-	B	B	H	A	-	-	B	H	H	H	B	-	B	-	B	H	-	H	H	B	B	H	-	H	A	-	H	H	H	-	H	C	A
lg1B	129	Tag_1448	85.4	1B	31776743	-	A	A	H	H	B	H	H	H	H	H	B	-	H	H	A	H	-	H	H	H	B	A	-	H	B	H	B	H	D	-	C	H	-	-	A	H	H	D	H	B	H	-	A
lg1B	*133	Tag_1409	85.8	1B	15069956	B	A	H	H	H	B	H	H	H	H	H	B	B	H	H	H	H	-	H	H	H	B	A	B	H	B	H	-	H	-	B	B	H	-	-	-	H	H	C	H	B	H	H	A
lg1B	130	Tag_1450	85.8	1B	33215714	B	A	H	H	H	B	H	H	H	H	H	B	B	H	H	H	B	B	H	H	H	B	A	B	H	B	H	B	H	H	B	H	H	B	H	A	H	H	H	H	B	H	H	A
lg1B	131	Tag_1455	85.8	1B	34955304	B	A	H	C	H	B	H	H	H	C	H	B	B	H	-	H	-	B	H	H	-	-	-	B	H	B	B	-	-	-	B	C	B	B	H	A	H	H	H	H	B	C	-	A
lg1B	132	Tag_1457	85.8	1B	35288112	B	A	H	H	H	B	H	H	H	H	H	B	B	H	A	H	-	-	H	H	-	-	-	B	H	B	H	B	-	D	B	C	H	B	H	A	H	H	-	H	B	H	H	A
lg1B	133	Tag_1459	85.8	1B	35289470	B	A	H	H	H	B	H	H	H	H	H	B	B	H	-	D	C	B	H	H	H	B	A	B	H	B	H	B	H	H	B	B	H	B	H	A	H	H	H	H	B	H	H	A
lg1B	134	Tag_1460	85.8	1B	36185879	B	A	H	H	H	B	H	H	H	H	H	B	B	H	A	H	B	B	H	H	H	B	A	B	H	B	H	B	H	H	B	B	H	B	H	A	H	H	H	H	B	H	H	A
lg1B	135	Tag_1463	85.8	1B	36303413	B	A	H	H	H	B	H	H	H	H	H	B	B	H	H	H	C	C	H	H	H	B	A	B	H	B	H	B	H	H	B	C	H	B	H	A	H	H	H	H	B	H	H	A
lg1B	136	Tag_1465	85.8	1B	39666942	B	A	H	H	H	B	H	H	H	H	H	B	B	H	A	H	H	B	H	H	H	B	A	B	H	B	H	B	H	H	B	B	H	B	H	A	H	H	-	H	B	H	H	A
lg1B	*133	Tag_1477	85.8	1B	44784965	B	A	H	H	H	B	H	H	H	H	H	B	B	H	-	H	H	C	H	H	H	B	A	B	H	B	H	B	H	H	B	B	H	B	D	A	H	H	H	H	B	H	H	A
lg1B	137	Tag_1466	85.9	1B	40214002	B	A	H	H	H	B	H	H	H	H	H	B	B	-	H	H	C	B	H	H	-	B	A	B	H	B	H	B	H	H	B	B	H	B	H	A	H	H	H	H	B	H	H	A
lg1B	138	Tag_1467	85.9	1B	40502382	B	A	H	-	H	B	H	H	H	H	H	B	B	H	-	D	B	B	H	C	H	B	A	B	H	-	H	-	H	H	B	B	H	B	-	A	H	H	H	H	B	H	H	A
lg1B	139	Tag_1468	85.9	1B	40537724	B	A	H	H	H	B	-	H	H	H	H	B	B	H	A	D	B	C	H	H	H	B	A	B	H	B	A	-	H	H	B	-	-	-	H	A	H	H	-	H	B	H	H	A
lg1B	140	Tag_1474	85.9	1B	43401073	B	A	H	H	H	B	H	H	H	H	H	B	B	H	D	H	C	-	H	H	H	B	A	B	H	B	H	B	H	H	B	B	H	B	-	A	H	H	H	H	B	H	-	A
lg1B	141	Tag_1483	86.3	1B	45480481	B	A	H	H	H	B	H	H	H	H	H	B	B	H	A	D	B	B	H	H	H	B	A	B	H	B	H	-	H	-	B	B	H	B	H	A	H	H	H	H	B	H	H	A
lg1B	142	Tag_1485	86.3	1B	45773008	B	A	H	H	H	B	H	H	H	H	H	B	B	-	H	H	H	B	H	H	H	-	-	B	H	B	H	-	D	H	B	C	H	B	H	A	H	H	H	H	B	H	C	A
lg1B	143	Tag_1486	86.3	1B	45875704	B	-	H	C	H	B	H	H	H	H	H	B	-	H	A	D	-	B	H	H	H	B	A	B	-	B	H	B	H	H	B	B	H	-	H	A	-	H	H	H	B	-	H	A
lg1B	144	Tag_1490	86.3	1B	45999161	B	A	H	B	H	B	H	H	H	H	H	B	B	H	D	H	B	-	H	H	H	B	A	B	-	B	H	B	H	H	B	C	H	-	H	A	-	H	H	H	B	H	H	A
lg1B	145	Tag_1493	86.3	1B	46108277	B	A	H	C	H	B	H	H	H	H	H	B	B	H	D	H	C	B	H	H	H	B	A	B	H	B	H	B	H	H	B	C	H	B	H	A	D	H	H	H	B	H	H	A
lg1B	146	Tag_1501	86.3	1B	46762634	B	A	H	H	H	B	-	H	H	H	H	B	B	H	D	D	B	B	H	H	-	B	A	B	H	B	H	B	-	H	B	B	H	B	H	A	H	H	-	H	B	H	C	A
lg1B	*149	Tag_1492	87	1B	46031724	B	A	H	-	H	B	H	H	H	H	H	B	B	H	D	H	H	B	H	H	H	B	A	B	H	B	H	B	H	H	B	C	H	B	H	A	H	H	H	H	B	H	H	A
lg1B	*147	Tag_1500	87	1B	46646167	B	A	H	H	H	B	H	H	H	H	H	B	B	C	-	H	H	-	-	H	-	B	A	B	H	B	H	B	H	H	B	B	H	B	H	A	-	C	H	H	B	H	H	A
lg1B	147	Tag_1502	87	1B	46782641	B	A	H	-	H	B	H	H	H	C	H	B	B	H	-	H	H	B	H	H	H	B	A	B	H	B	H	B	H	H	B	B	H	B	H	A	H	H	H	H	B	H	C	A
lg1B	*149	Tag_1506	87	1B	47150505	B	A	H	H	H	B	H	H	H	H	H	B	B	H	H	H	C	B	H	H	H	B	A	B	H	B	H	B	H	H	B	C	H	B	H	A	C	H	H	H	B	H	H	A
lg1B	148	Tag_1512	87	1B	48061641	B	A	H	H	H	B	H	H	H	H	H	B	B	H	-	H	C	B	H	H	H	B	A	B	H	B	H	B	H	H	B	B	H	B	H	A	B	H	H	H	B	H	C	A
lg1B	149	Tag_1513	87	1B	48062981	B	A	H	H	H	B	H	H	H	H	H	B	B	H	H	D	C	B	H	H	H	B	A	B	H	B	H	B	H	H	B	B	H	B	H	A	H	H	H	H	B	H	H	A
lg1B	*149	Tag_1517	87	1B	48092300	B	A	H	C	H	B	H	H	H	H	H	B	B	H	D	D	H	C	H	H	C	B	D	B	H	B	H	B	C	H	B	B	H	B	H	A	H	H	H	H	B	H	H	A
lg1B	150	Tag_1514	87.2	1B	48064887	B	A	H	H	H	B	H	H	H	H	H	B	B	H	H	H	C	B	H	H	H	B	A	B	H	B	H	B	H	H	B	B	H	B	H	A	H	H	H	H	B	H	H	A
lg1B	151	Tag_1518	87.2	1B	48095910	B	A	-	H	H	B	H	H	H	H	H	B	B	H	-	-	H	B	H	H	H	B	A	B	-	B	H	B	H	H	B	H	H	B	H	A	-	H	H	H	B	H	H	A
lg1B	152	Tag_1523	87.7	1B	48308344	B	A	H	-	H	B	H	H	H	B	H	B	B	H	H	H	H	B	H	H	-	B	A	B	H	B	H	B	C	H	B	B	H	B	H	A	H	H	H	H	B	H	H	A
lg1B	153	Tag_1524	88.1	1B	48367821	B	A	H	H	H	B	H	H	H	H	H	B	B	H	H	D	C	B	H	H	H	B	A	B	H	B	H	B	H	H	B	B	H	-	H	A	H	H	H	H	B	H	H	A
lg1B	154	Tag_1526	88.5	1B	48373635	B	A	H	H	H	B	C	H	H	H	H	H	B	H	H	H	H	B	H	H	H	B	A	B	H	B	H	B	H	H	B	C	H	B	H	A	H	H	H	H	B	H	H	A
lg1B	155	Tag_1527	88.5	1B	48386637	B	A	H	H	H	B	-	H	H	H	H	H	B	H	A	H	H	B	H	H	H	-	A	B	H	B	H	B	H	H	B	C	H	B	H	A	H	H	H	H	B	H	C	A
lg1B	156	Tag_1530	88.5	1B	48498043	B	A	H	H	H	B	H	H	H	-	H	H	B	H	D	H	H	B	H	H	H	B	A	B	H	B	H	B	H	H	B	B	H	B	H	A	H	H	H	H	B	H	H	A
lg1B	*156	Tag_1531	88.5	1B	48502494	B	A	H	C	H	B	H	H	H	H	H	H	B	H	-	D	H	B	H	H	H	-	A	-	H	B	H	-	H	H	B	C	H	B	H	A	H	-	H	H	B	H	H	A
lg1B	157	Tag_1533	88.5	1B	48554064	B	A	H	H	H	B	H	H	H	H	H	H	B	H	H	H	H	B	H	H	H	B	A	B	H	B	H	-	H	H	B	C	H	B	H	A	H	H	H	H	B	H	H	A
lg1B	*156	Tag_1541	88.5	1B	49557754	-	A	H	H	H	B	H	H	H	H	H	H	-	H	H	H	C	-	H	H	H	-	A	-	H	-	H	-	H	H	-	B	H	B	H	A	H	H	H	H	B	H	C	A
lg1B	158	Tag_1538	89.1	1B	48887111	B	A	H	H	H	B	H	H	H	H	H	H	B	H	D	H	B	B	H	H	H	B	A	B	H	B	H	B	H	H	B	C	H	B	H	A	H	H	H	H	B	H	C	A
lg1B	159	Tag_1540	89.5	1B	49098963	B	A	H	H	H	B	H	H	H	B	H	H	B	-	D	H	C	B	H	H	-	B	A	B	H	B	H	B	H	H	B	H	H	B	H	A	-	H	H	H	B	-	H	A
lg1B	160	Tag_1542	89.6	1B	50058624	B	A	H	H	H	B	H	H	H	H	H	D	B	H	-	A	B	-	H	H	H	B	A	B	H	B	H	-	H	-	B	B	H	-	H	A	H	H	H	H	B	H	-	A
lg1B	161	Tag_1547	90.3	1B	51519907	B	A	C	B	B	B	H	H	H	-	H	H	B	H	-	D	-	B	H	B	H	B	-	B	H	B	H	-	H	H	B	B	H	B	H	A	H	H	H	H	B	H	-	A
lg1B	162	Tag_1550	91.4	1B	51622294	B	A	H	H	H	B	H	H	H	H	H	H	B	H	H	H	H	B	H	H	-	B	A	B	H	B	H	B	H	H	B	C	H	B	H	A	H	H	H	H	B	H	H	A
lg1B	163	Tag_1555	91.4	1B	51794585	B	A	H	C	H	B	H	H	H	H	H	H	B	H	A	H	B	B	H	H	H	B	A	B	H	B	H	-	H	H	B	H	H	B	H	A	H	H	H	H	B	H	H	A
lg1B	164	Tag_1557	91.4	1B	52184572	B	A	H	B	C	B	H	H	H	H	H	H	B	H	H	D	H	B	H	H	H	B	A	B	H	B	H	B	H	H	B	H	C	B	H	A	H	H	H	H	B	H	H	A
lg1B	165	Tag_1560	91.4	1B	52503110	B	A	H	H	H	B	H	H	H	H	H	H	-	H	H	A	C	B	H	H	H	B	D	B	H	B	H	B	H	H	B	C	H	B	H	A	H	H	H	H	B	H	H	A
lg1B	166	Tag_1564	91.4	1B	52602971	B	A	H	H	H	B	H	H	H	H	H	H	B	H	D	D	H	B	H	H	H	B	A	B	H	B	H	-	H	H	B	H	H	B	H	A	H	H	H	H	B	H	H	A
lg1B	167	Tag_1566	93.1	1B	52650791	B	A	H	H	H	B	H	H	H	H	H	H	B	H	-	D	B	B	H	H	-	B	-	-	H	B	H	B	C	H	B	B	H	B	H	A	H	H	H	H	B	H	-	A
lg1B	168	Tag_1569	93.1	1B	52824616	B	A	H	-	H	B	H	H	H	H	H	H	B	H	-	H	B	B	H	C	H	-	A	-	H	B	H	-	H	H	B	B	H	B	H	A	H	H	H	H	B	H	B	A
lg1B	169	Tag_1571	93.1	1B	52900131	B	A	H	H	H	B	H	H	H	H	H	H	B	H	A	H	H	B	H	-	H	B	A	B	H	B	H	B	H	H	B	B	H	B	H	A	H	H	H	H	B	H	H	A
lg1B	*169	Tag_1575	93.1	1B	53177529	B	A	H	H	H	B	H	H	H	-	H	H	B	H	A	H	H	B	H	C	C	B	A	B	H	B	H	B	H	H	B	B	H	B	H	A	H	H	H	H	B	H	H	A
lg1B	170	Tag_1577	93.1	1B	53246556	B	A	H	H	H	B	C	H	H	H	H	H	B	H	D	D	B	B	H	B	H	B	A	B	H	B	H	B	H	H	B	B	H	B	H	A	H	H	H	H	B	H	H	A
lg1B	171	Tag_1579	94.4	1B	53744155	B	A	H	C	H	B	H	H	H	H	H	H	B	H	H	H	C	B	H	H	H	B	A	B	H	H	H	B	H	H	B	B	H	B	H	A	H	H	H	H	B	H	H	A
lg1B	172	Tag_1580	95.6	1B	54434593	B	A	H	H	H	B	H	H	H	H	H	H	B	H	A	D	H	B	H	H	H	B	A	B	H	H	H	B	H	H	B	C	H	B	H	A	H	H	H	H	B	H	H	A
lg1B	173	Tag_1581	96.1	1B	54437595	B	A	H	H	H	B	H	H	H	H	H	H	B	H	H	H	C	B	H	H	H	B	A	B	H	H	H	B	H	H	B	C	H	B	H	A	H	H	H	H	B	H	H	A
lg1B	174	Tag_1582	96.1	1B	54445222	B	A	H	H	H	B	H	H	H	H	H	H	B	H	H	A	H	B	H	H	H	B	A	B	-	H	H	B	H	D	B	B	H	B	H	A	C	H	H	A	B	H	H	A
lg1B	175	Tag_1583	97.2	1B	54693473	B	A	H	C	H	B	H	H	H	H	H	H	B	H	A	H	C	B	H	H	H	B	A	B	H	H	H	B	H	H	B	B	C	B	H	A	H	H	H	H	B	H	C	A
lg1B	176	Tag_1584	97.6	1B	54792881	B	A	H	H	H	B	H	H	H	H	H	H	B	H	D	H	H	B	H	H	H	B	A	B	H	H	H	B	H	H	B	B	H	B	H	A	H	H	H	H	B	H	H	A
lg1B	177	Tag_1586	97.6	1B	54799372	B	A	H	H	H	B	H	H	H	H	H	H	B	H	H	H	H	H	H	H	H	B	H	B	H	H	H	B	H	H	B	C	H	-	H	A	H	H	H	H	B	H	H	A
lg1B	178	Tag_1589	97.6	1B	55041353	B	A	H	H	H	B	H	H	H	H	H	H	B	H	-	H	H	B	H	H	B	B	A	B	H	H	H	B	H	H	B	B	C	B	H	A	H	H	H	H	-	H	C	A
lg1B	179	Tag_1591	97.6	1B	55078362	B	A	H	H	H	B	H	H	H	H	H	H	B	H	H	H	H	B	H	H	H	B	A	B	H	H	H	B	H	H	B	C	H	B	H	A	H	H	H	H	B	H	H	A
lg1B	180	Tag_1592	97.6	1B	55746814	B	A	H	B	H	B	H	H	H	H	H	H	-	H	A	H	H	B	H	H	H	B	A	B	H	H	H	B	H	H	C	C	H	B	H	A	B	-	H	H	B	H	H	A
lg1B	181	Tag_1590	99.3	1B	55050235	B	A	H	H	H	B	H	-	H	H	H	H	B	H	H	H	B	-	-	H	-	-	-	B	H	-	-	-	B	-	B	B	H	B	H	-	H	D	C	H	B	H	B	A
lg1B	182	Tag_1596	102.8	1B	56457343	B	A	H	H	H	B	H	H	H	B	A	H	B	H	D	D	H	B	H	H	H	B	A	B	H	H	H	B	H	H	B	B	H	B	C	A	H	H	H	H	B	H	B	A
lg1B	183	Tag_1602	102.8	1B	56699048	B	A	H	H	H	B	H	H	H	B	A	H	B	H	H	H	H	B	H	B	H	B	-	B	H	H	H	B	H	H	B	B	H	B	H	A	H	H	H	H	B	H	B	A
lg1B	*185	Tag_1604	102.8	1B	56713482	B	A	H	H	H	B	H	H	H	B	A	H	B	H	D	H	H	B	H	H	H	B	A	B	H	H	H	B	H	H	B	B	H	B	C	A	H	H	H	H	B	H	B	A
lg1B	184	Tag_1605	102.8	1B	56714298	B	-	H	H	H	B	H	H	H	B	A	H	B	H	H	H	H	B	H	H	H	B	A	B	H	H	H	B	H	H	B	B	H	B	C	A	B	H	C	H	B	H	B	A
lg1B	185	Tag_1606	102.8	1B	56726622	B	A	H	H	H	B	H	H	H	B	A	H	B	H	D	H	H	B	H	H	H	B	A	B	H	H	H	B	H	H	B	C	H	B	H	A	H	H	H	H	B	H	B	A
lg1B	*185	Tag_1607	102.8	1B	56771992	B	A	H	H	H	B	H	H	H	B	A	H	B	H	D	H	H	B	H	C	H	B	A	B	H	H	H	B	H	H	B	B	C	B	H	A	H	H	C	H	B	H	B	A
lg1B	186	Tag_1610	103.2	1B	56809948	B	A	H	H	H	B	H	H	H	B	A	H	B	H	H	H	C	B	H	H	H	B	-	B	H	H	H	B	H	H	B	B	H	B	H	A	H	H	H	H	B	H	B	A
lg1B	187	Tag_1613	103.6	1B	56817020	B	A	H	H	H	B	H	H	H	B	A	H	B	H	A	H	C	B	H	C	A	B	A	B	H	H	H	B	H	D	B	C	H	B	H	A	H	H	H	H	B	H	B	A
lg1B	188	Tag_1614	104.4	1B	56879241	B	A	H	H	H	B	H	H	H	B	A	H	B	H	A	H	C	C	H	H	-	B	A	B	H	H	H	B	H	D	B	B	H	H	H	A	H	H	H	H	B	H	B	A
lg1B	189	Tag_1617	104.4	1B	56921511	B	A	-	H	H	B	H	H	H	B	A	H	B	H	-	-	C	B	H	H	-	B	A	B	H	H	H	-	-	H	B	B	H	H	H	A	-	H	H	H	-	H	B	A
lg1B	190	Tag_1618	104.4	1B	56992202	B	A	H	H	H	B	H	H	H	B	A	H	B	H	D	H	H	B	H	H	H	B	A	B	H	H	H	B	H	H	B	B	H	H	H	A	H	H	H	H	B	H	B	A
lg1B	191	Tag_1621	106.3	1B	57100281	B	A	H	H	H	B	H	H	H	B	A	H	B	H	A	H	H	H	H	H	H	H	A	B	H	H	H	B	H	H	B	B	H	H	H	A	H	H	H	H	B	H	B	A
lg1B	192	Tag_1622	106.7	1B	57121902	B	A	H	H	H	B	H	H	H	B	A	H	-	H	A	D	H	B	H	H	H	H	A	-	H	H	H	-	H	H	-	C	H	H	H	A	H	H	H	H	-	H	-	A
lg1B	193	Tag_1624	107.3	1B	57167866	B	A	H	B	H	B	H	H	H	B	A	H	B	H	-	H	H	B	H	H	H	H	-	B	B	H	H	B	-	B	B	C	B	H	C	A	H	H	H	C	B	H	B	A
lg1B	194	Tag_1626	109.6	1B	57364784	B	A	H	C	H	B	H	H	H	B	A	H	B	H	H	A	C	B	H	H	H	H	A	B	H	H	H	B	H	H	B	C	C	H	C	A	H	H	H	H	B	H	B	A
lg1B	195	Tag_1628	109.6	1B	57422124	B	A	H	H	H	B	H	H	H	B	A	H	B	H	D	H	H	B	H	H	H	H	A	B	H	H	H	B	H	H	B	B	-	H	C	A	H	H	H	H	B	H	B	A
lg1B	196	Tag_1629	110	1B	57441926	B	A	H	H	H	B	H	H	H	B	A	H	B	H	D	H	H	C	H	H	C	H	-	B	-	H	H	B	H	H	B	B	B	H	H	H	-	H	H	H	-	H	B	A
lg1B	197	Tag_1630	111.9	1B	57612079	B	A	H	C	H	B	H	H	H	B	A	-	B	-	H	H	H	B	H	H	H	C	-	B	H	H	H	-	-	B	B	B	H	B	-	H	H	-	-	H	B	H	-	A
lg1B	198	Tag_1632	111.9	1B	57689526	B	A	H	H	H	B	H	H	H	B	A	H	B	H	H	H	H	B	C	H	H	H	A	B	H	H	H	B	H	H	B	B	H	D	H	H	H	H	H	H	B	H	B	A
lg1B	199	Tag_1633	112.3	1B	57706898	B	A	H	H	H	B	H	H	H	B	A	H	B	H	H	H	H	B	H	H	H	H	D	B	H	H	H	B	H	H	B	B	H	H	H	H	H	H	H	H	B	H	B	A
lg1B	200	Tag_1635	112.3	1B	57805832	B	A	H	H	H	B	H	H	H	B	A	H	B	H	-	H	H	B	H	C	H	H	A	B	H	H	H	B	H	H	B	B	C	H	H	H	H	-	C	H	B	H	B	A
lg1B	201	Tag_1642	112.7	1B	57972958	B	A	H	H	H	B	H	H	H	B	A	H	B	H	H	C	H	B	H	H	H	H	A	B	H	H	H	B	H	H	B	B	H	H	H	H	H	H	C	H	B	H	B	A
lg1B	202	Tag_1644	112.7	1B	57993748	B	A	H	H	H	B	H	H	H	B	A	H	B	H	H	H	H	B	H	H	H	H	A	B	H	H	H	B	H	H	B	B	H	H	H	H	H	H	H	H	C	H	B	A
lg1B	*204	Tag_1649	114.6	1B	58261772	B	A	H	H	H	B	H	H	H	B	A	H	B	H	H	H	H	B	H	B	H	H	A	H	H	H	H	B	H	H	B	C	C	H	H	H	H	H	H	H	B	H	B	A
lg1B	203	Tag_1652	114.6	1B	58292442	B	-	H	C	H	B	H	H	H	B	A	D	B	H	-	H	C	B	H	B	H	H	-	H	-	H	H	B	H	H	B	B	H	H	H	H	-	H	H	H	B	H	B	A
lg1B	204	Tag_1653	114.6	1B	58296182	B	A	H	H	H	B	H	H	H	B	A	H	B	H	H	H	C	C	H	B	H	H	A	H	H	H	H	B	H	H	B	B	B	H	H	H	H	H	H	H	B	H	B	A
lg1B	205	Tag_1663	119.2	1B	58865103	B	A	H	B	A	B	H	H	H	B	A	H	B	H	H	H	H	B	B	B	H	H	A	H	H	A	H	B	H	A	B	B	H	H	H	H	H	H	H	H	B	H	B	A
lg1B	206	Tag_1664	119.2	1B	58869483	B	A	H	B	A	B	H	H	H	B	A	H	B	H	H	H	C	B	C	B	H	H	A	H	-	A	H	B	H	A	B	B	H	H	H	H	-	H	H	H	B	H	B	A
lg1B	207	Tag_1665	119.2	1B	58934355	B	A	H	B	A	B	H	H	H	B	A	H	B	H	H	H	H	B	B	B	H	H	A	H	H	A	H	B	H	A	B	C	B	H	H	H	H	H	H	H	B	H	B	A
lg1B	*208	Tag_1668	120.3	1B	59044169	B	A	-	B	A	B	H	H	H	B	A	H	B	H	H	-	H	B	B	B	H	C	A	H	-	-	H	B	H	A	-	C	H	H	H	H	-	H	H	H	-	H	B	A
lg1B	208	Tag_1669	120.3	1B	59044795	B	A	H	B	A	B	H	H	H	B	A	H	B	H	-	H	H	B	-	B	H	H	A	H	H	A	H	B	H	A	B	C	H	H	H	H	H	H	H	H	-	H	B	A
lg1B	209	Tag_1673	120.7	1B	59147133	B	A	H	B	A	B	H	H	H	B	A	H	B	H	H	C	H	B	C	B	H	H	A	H	H	A	H	B	H	A	B	B	H	H	H	H	H	H	H	H	B	H	B	A
lg1B	210	Tag_1674	120.7	1B	59159827	B	A	H	B	A	B	H	H	H	B	A	H	B	H	-	H	H	B	B	B	-	A	A	H	H	A	H	B	H	A	B	B	H	H	-	H	H	H	H	H	B	H	B	A
lg1B	211	Tag_1676	121.1	1B	59224898	B	A	H	B	A	B	H	H	H	B	A	H	B	H	H	C	H	B	B	B	H	H	A	H	H	A	H	B	H	A	B	C	B	H	H	H	H	H	H	H	B	H	B	A
lg1B	212	Tag_1679	121.5	1B	59239697	B	-	H	B	A	B	H	H	H	B	A	H	B	H	-	H	C	B	C	B	H	H	A	H	H	A	H	B	H	A	B	B	B	D	B	H	H	-	C	H	B	H	B	A
lg1B	213	Tag_1685	121.9	1B	59270237	B	A	H	B	A	B	H	H	H	B	A	H	B	D	H	H	H	C	B	B	H	H	A	H	H	A	H	B	H	A	B	C	B	H	B	D	H	H	H	H	B	H	B	A
lg1B	214	Tag_1686	123.3	1B	59430904	B	-	H	B	A	B	H	H	H	B	A	H	B	H	C	H	B	B	B	B	-	-	A	H	B	A	H	B	C	A	B	B	B	H	C	H	C	B	H	H	B	H	B	A
lg1B	215	Tag_1687	123.3	1B	59435231	B	A	H	B	A	B	H	H	H	B	A	H	B	H	H	C	C	B	B	B	-	H	D	H	H	A	H	B	H	A	B	H	B	A	B	H	-	H	H	H	B	H	B	A
lg1B	216	Tag_1689	124.8	1B	59583908	B	A	H	B	A	B	H	H	H	B	A	H	B	H	H	H	H	-	B	B	H	H	A	H	H	A	H	-	H	A	B	C	B	D	-	A	H	H	H	H	B	H	B	A
lg1B	217	Tag_1690	125.6	1B	59662924	B	A	H	B	A	B	H	H	H	B	A	H	B	H	H	H	H	B	B	B	H	H	A	H	H	A	H	B	H	A	B	B	B	H	B	H	H	H	H	H	B	H	B	A
lg1B	218	Tag_1693	126.7	1B	59779073	B	A	H	B	A	B	H	H	H	B	A	H	B	H	H	H	C	C	B	B	C	H	A	H	H	A	H	H	H	A	B	B	B	H	B	H	H	H	B	C	B	H	B	A
lg1B	*219	Tag_1695	126.7	1B	59820855	B	A	H	B	A	B	H	H	H	B	A	H	B	H	H	C	H	B	B	B	-	C	A	H	H	A	H	H	-	A	B	C	-	H	-	H	H	-	H	C	B	H	B	A
lg1B	*219	Tag_1697	126.7	1B	59839569	B	A	H	B	A	B	H	H	H	B	A	H	B	H	-	H	-	-	B	B	H	H	-	H	H	A	-	H	H	-	B	B	B	-	B	H	H	-	H	H	B	H	B	A
lg1B	219	Tag_1698	126.7	1B	59853683	B	A	H	B	A	B	H	H	H	B	A	H	B	H	H	H	H	B	C	B	H	H	A	H	H	A	H	H	H	A	B	B	B	H	B	H	H	H	H	H	B	H	B	A
lg1B	*222	Tag_1701	127.5	1B	59891801	B	A	H	B	A	B	H	H	H	B	A	H	B	H	H	H	H	B	B	B	H	H	A	H	H	A	H	H	H	A	B	B	B	H	B	H	H	H	H	H	B	H	B	A
lg1B	220	Tag_1702	127.5	1B	59913437	B	A	H	B	A	B	H	H	H	-	A	H	B	H	-	C	H	B	B	-	H	H	A	H	H	A	H	H	H	A	B	B	B	H	B	H	H	H	H	H	B	H	B	A
lg1B	221	Tag_1704	127.5	1B	59924241	B	A	H	B	A	B	H	H	H	B	A	H	B	D	H	H	C	B	B	B	H	H	A	H	H	A	-	-	H	A	B	B	B	H	B	H	H	H	H	H	B	H	B	A
lg1B	222	Tag_1706	127.5	1B	59986556	B	A	H	B	A	B	H	H	H	B	A	H	B	H	H	H	H	B	B	B	H	H	A	D	H	A	D	-	H	A	B	B	B	H	B	H	H	H	C	H	B	H	B	A
lg1B	223	Tag_1707	127.9	1B	60134799	B	A	H	B	A	B	H	H	H	B	A	H	B	H	H	-	C	B	B	B	H	H	A	H	-	A	H	H	H	A	B	B	B	H	-	H	-	H	H	H	-	H	B	A
lg1B	224	Tag_1709	128.7	1B	60229890	B	A	H	B	A	B	H	H	H	B	A	H	B	H	H	C	H	B	B	B	H	H	A	H	H	A	H	H	H	A	B	B	B	H	B	H	H	H	H	H	B	H	B	A
lg1B	225	Tag_1712	128.7	1B	60311788	B	A	H	-	A	-	H	H	H	B	A	H	B	H	H	H	H	-	B	B	H	H	A	H	H	A	H	H	H	A	B	H	B	-	-	H	H	H	H	H	-	H	B	A
lg1B	226	Tag_1713	129.4	1B	60471043	B	A	H	B	A	B	A	H	H	B	A	H	B	H	H	H	H	B	B	B	H	H	A	H	H	A	H	H	H	A	B	B	B	H	C	D	H	H	H	H	B	H	B	A
lg1B	227	Tag_1715	129.4	1B	60537582	B	A	H	B	A	B	A	H	H	B	A	H	B	H	H	H	H	B	B	B	H	H	D	H	H	A	H	H	H	A	B	B	B	H	B	H	H	H	B	H	B	H	B	A
lg1B	228	Tag_1716	129.8	1B	60557852	B	A	H	B	A	B	A	H	H	B	A	H	B	H	H	H	H	B	B	B	H	H	A	H	H	A	H	C	H	A	B	B	B	H	B	H	H	H	H	H	B	H	B	A
lg1B	229	Tag_1718	129.8	1B	60583822	B	A	H	B	A	B	A	H	H	-	A	H	B	H	H	H	H	H	B	B	H	H	A	H	H	A	D	H	H	A	B	H	B	H	-	H	H	H	H	H	B	H	B	A
lg1B	*228	Tag_1720	129.8	1B	60623385	B	A	H	B	A	B	-	H	H	B	A	H	B	H	H	H	-	-	B	B	H	H	A	H	H	A	H	H	H	A	B	B	B	H	B	H	H	H	H	H	B	H	B	A
lg1B	230	Tag_1722	129.8	1B	60670433	B	A	H	B	A	B	-	H	H	B	A	H	B	D	H	H	B	B	B	B	H	-	A	H	H	A	D	H	B	A	B	B	B	C	B	H	H	H	H	H	B	H	B	A
lg1B	*228	Tag_1723	129.8	1B	60715951	B	A	H	B	A	B	A	H	H	B	A	H	B	H	H	H	H	B	B	B	H	H	A	H	H	A	H	H	H	A	B	B	B	H	B	H	H	H	H	H	B	H	B	A
lg1B	231	Tag_1727	130.1	1B	60750873	B	A	H	B	A	B	A	H	H	B	A	H	B	H	-	H	H	-	B	B	-	C	-	H	H	-	-	H	-	A	B	B	-	-	B	H	H	H	-	H	B	D	B	A
lg1B	232	Tag_1728	130.1	1B	60766684	B	A	H	B	A	B	A	H	H	B	A	H	B	H	H	H	-	B	B	B	H	H	A	H	H	A	H	H	-	A	B	B	B	H	B	H	H	H	H	B	B	H	B	A
lg1B	233	Tag_1738	131.3	1B	62141045	B	A	H	B	A	B	A	H	H	B	A	H	B	H	H	H	H	B	B	B	H	C	D	H	H	A	H	H	H	A	B	C	B	H	B	H	H	H	H	H	B	H	B	A
lg1B	234	Tag_1741	131.8	1B	62242646	B	A	H	B	A	B	A	H	H	B	A	A	B	H	H	B	H	B	-	B	H	H	H	H	H	A	H	H	H	A	B	B	B	H	B	H	H	H	-	H	B	H	B	A
lg1B	235	Tag_1744	132.2	1B	62328115	B	A	H	B	A	B	A	H	H	B	A	A	B	H	H	-	C	B	B	B	H	H	H	H	-	A	H	H	H	-	B	C	B	H	B	-	-	H	H	-	B	-	B	A
lg1B	236	Tag_1748	133.2	1B	62408929	B	A	H	B	A	B	A	H	H	B	A	A	B	H	H	C	H	B	B	B	H	H	-	H	H	A	H	H	H	A	B	C	B	H	B	D	H	H	H	H	B	H	B	A
lg1B	*237	Tag_1750	134.4	1B	62562454	B	A	H	B	A	H	A	H	H	B	-	A	B	-	-	-	H	B	B	B	H	H	D	H	-	A	H	-	-	-	B	B	B	H	C	-	H	H	H	-	B	-	B	A
lg1B	237	Tag_1752	134.4	1B	62565621	B	A	H	B	A	H	A	H	H	B	A	A	B	H	H	H	H	B	B	B	H	H	H	H	H	A	H	H	H	A	B	B	B	H	B	H	H	H	H	H	B	H	B	A
lg1B	238	Tag_1756	134.6	1B	62677870	B	A	H	B	A	H	-	H	H	B	A	A	B	H	H	H	H	B	B	B	H	B	A	H	H	A	H	H	H	A	B	B	B	H	B	H	H	H	H	H	B	H	B	A
lg1B	239	Tag_1760	135.9	1B	62742266	B	A	H	B	A	H	A	H	H	B	A	A	B	H	H	H	H	B	C	B	H	H	H	D	H	A	H	H	C	A	B	B	B	H	B	H	H	H	H	H	B	D	H	A
lg1B	240	Tag_1764	136.4	1B	62878968	B	A	H	B	A	H	A	H	H	B	A	A	B	A	H	H	B	-	B	B	H	B	A	H	H	A	H	H	H	A	B	C	B	H	C	H	H	H	H	H	B	H	H	A
lg1B	241	Tag_1765	137.1	1B	62880320	B	A	H	B	A	H	A	H	H	B	A	A	B	H	-	H	H	B	B	B	H	H	H	-	H	A	H	H	H	A	B	H	B	H	B	H	H	H	H	H	B	H	H	A
lg1B	242	Tag_1769	137.1	1B	62960922	B	A	H	B	A	H	A	H	H	B	A	A	B	H	H	H	H	B	B	B	H	C	D	H	H	A	H	H	H	A	B	C	B	H	B	H	H	H	H	H	B	H	H	A
lg1B	243	Tag_1770	137.1	1B	62979822	B	A	H	B	A	H	D	H	H	B	A	A	B	H	-	H	-	B	B	B	-	B	-	H	H	-	-	-	-	A	B	B	-	H	B	H	H	H	B	H	B	H	-	A
lg1B	244	Tag_1771	139.1	1B	63042993	B	A	H	B	A	H	A	H	H	B	A	A	B	D	H	H	H	C	B	B	H	H	H	H	H	A	D	H	H	A	B	C	C	H	B	H	H	H	C	H	B	H	H	A
lg1B	245	Tag_1773	139.1	1B	63062130	B	A	H	B	A	H	A	H	H	B	A	A	B	D	H	H	H	B	B	B	H	C	H	H	H	A	H	H	H	A	B	B	B	H	B	H	H	H	H	H	B	H	H	A
lg1B	246	Tag_1768	141.8	1B	62916314	B	A	H	B	A	H	A	H	H	B	A	A	B	D	H	H	B	B	B	B	H	B	H	H	H	A	H	H	H	A	B	C	B	H	B	H	H	H	H	H	B	H	H	A
lg1B	247	Tag_1776	142.2	1B	63245819	B	A	H	B	A	H	A	H	H	B	A	A	B	D	H	B	B	B	B	B	H	C	H	H	H	A	H	H	H	A	B	C	B	H	B	H	H	H	H	H	B	H	H	A
lg1B	*248	Tag_1779	142.6	1B	63338444	B	A	H	B	A	H	A	H	H	B	D	A	B	D	H	H	B	B	B	B	H	C	H	D	H	A	H	H	H	D	B	B	B	H	B	H	H	H	H	H	B	D	H	A
lg1B	248	Tag_1780	142.6	1B	63415151	B	A	H	B	A	H	A	H	H	B	A	A	B	H	H	H	B	B	B	B	H	C	H	H	H	A	H	C	H	A	B	B	B	H	B	H	H	H	H	H	B	H	H	A
lg1B	249	Tag_1782	143	1B	63493930	B	A	H	B	A	H	A	H	H	B	D	A	B	H	-	H	B	B	B	B	H	H	A	H	H	A	H	C	H	A	B	B	H	H	B	D	H	H	H	H	B	H	H	A
lg1B	250	Tag_1783	143.2	1B	63506592	B	A	H	B	A	H	A	H	H	B	A	A	B	D	H	H	B	B	B	B	H	C	D	H	H	A	H	H	H	A	B	B	H	H	B	H	H	H	H	H	B	D	H	A
lg1B	251	Tag_1784	143.4	1B	63521631	B	A	H	B	A	H	A	H	H	B	H	A	B	H	H	H	B	B	B	B	H	C	H	H	H	A	H	H	H	A	B	C	H	H	B	H	H	H	H	H	B	D	H	A
lg1B	252	Tag_1785	144.8	1B	63569261	B	A	H	B	A	H	A	H	H	B	D	A	B	D	H	H	B	B	B	B	B	B	H	H	H	H	H	H	H	A	B	B	H	H	B	H	H	H	H	H	B	H	H	A
lg1B	253	Tag_1786	146.5	1B	63814202	B	A	H	B	A	H	D	H	H	B	A	A	B	A	H	H	B	B	C	B	B	C	A	H	-	-	H	-	H	A	B	B	H	H	B	H	-	H	H	H	-	H	H	D
lg1B	254	Tag_1789	146.9	1B	63851673	B	A	H	B	A	H	A	H	B	B	D	A	B	D	H	H	B	B	B	B	B	C	A	H	H	H	H	H	H	A	B	B	D	H	B	H	H	H	H	H	B	D	H	A
lg1B	255	Tag_1791	147.2	1B	64142239	B	A	H	B	A	H	A	H	B	B	A	A	B	A	H	H	B	B	B	B	B	H	H	H	H	H	H	H	H	A	B	C	H	H	B	H	H	H	H	H	B	H	H	A
lg1B	256	Tag_1792	147.6	1B	64211893	B	A	H	B	A	H	A	H	B	B	A	A	B	A	H	H	B	B	B	B	B	B	H	H	H	H	H	H	H	A	B	B	H	H	B	H	H	H	H	H	B	D	H	A
lg1B	257	Tag_1794	148	1B	64257529	B	A	H	B	A	H	A	H	B	B	A	A	B	D	H	H	B	B	B	B	B	B	H	H	H	H	H	H	H	A	B	H	H	H	B	H	H	H	H	H	B	D	H	A
lg1B	258	Tag_1797	148	1B	64383393	B	A	H	B	A	H	A	H	B	B	H	A	B	D	-	H	-	-	B	B	B	-	H	H	H	H	H	-	H	-	B	H	D	H	-	D	H	-	C	H	B	H	H	A
lg1B	259	Tag_1798	148.9	1B	64384130	B	A	H	B	A	H	A	H	B	B	A	A	B	D	H	H	B	B	B	B	B	H	A	H	A	H	H	H	H	A	B	B	H	H	B	H	A	H	H	H	B	D	H	A
lg1B	260	Tag_1799	148.9	1B	64385526	B	A	H	B	A	H	A	H	B	B	-	A	B	D	H	H	B	B	B	B	B	B	A	H	H	H	H	H	-	A	B	B	H	H	B	H	H	H	-	H	B	H	H	A
lg1B	261	Tag_1804	148.9	1B	65186952	B	A	H	B	A	H	A	H	B	B	A	A	B	H	H	H	B	B	B	B	B	C	D	H	H	H	H	H	H	A	B	B	H	H	B	H	H	H	H	H	B	H	H	A
lg1B	262	Tag_1808	149.6	1B	65215983	B	A	H	B	A	H	A	H	B	B	D	A	B	H	H	H	B	C	B	B	H	B	D	H	H	H	H	H	H	A	B	B	H	H	B	H	H	H	H	H	B	H	H	A
lg1B	263	Tag_1809	151	1B	65417951	B	A	H	B	A	-	A	H	B	B	H	A	B	D	-	H	B	B	B	B	H	B	D	H	H	H	H	C	H	A	B	C	H	H	B	H	H	H	B	H	H	H	H	A
lg1B	264	Tag_1812	151	1B	65517574	B	A	H	B	A	C	A	H	B	B	-	A	B	D	-	C	C	B	C	B	H	B	H	H	B	C	H	C	H	A	B	C	H	H	B	H	H	H	H	H	H	H	H	A
lg1B	265	Tag_1816	151.4	1B	65578378	B	A	H	B	A	H	D	H	B	B	D	A	B	D	-	H	B	B	C	B	H	H	H	H	H	H	H	H	H	A	B	B	H	H	B	H	H	H	H	H	H	H	H	A
lg1B	266	Tag_1819	151.4	1B	65676074	B	A	H	B	A	H	A	H	B	B	H	A	B	H	H	H	B	B	B	B	H	C	H	H	H	H	H	H	H	A	B	B	H	H	B	H	H	H	H	H	H	H	H	A
lg1B	267	Tag_1817	152	1B	65598567	B	A	H	B	A	H	A	H	B	B	D	A	B	H	H	C	B	B	B	B	H	C	H	H	H	H	H	H	H	A	B	C	H	H	B	H	H	H	H	H	H	D	H	A
lg1B	268	Tag_1822	152.6	1B	65696311	B	A	H	B	A	H	A	H	B	B	-	A	B	H	H	H	B	B	B	B	H	H	A	H	H	H	H	H	H	A	B	B	H	H	B	H	H	H	H	H	H	-	H	A
lg1B	269	Tag_1823	152.6	1B	65706988	B	A	H	B	A	H	A	H	B	B	A	A	B	H	H	H	B	B	B	B	H	C	D	H	H	H	H	H	H	A	B	B	H	H	B	H	H	H	C	H	H	H	H	A
lg1B	*269	Tag_1826	152.6	1B	65724659	B	A	H	B	A	H	A	H	B	B	A	A	B	D	H	H	B	B	B	B	H	C	H	H	H	H	H	H	H	A	B	C	H	H	B	H	C	H	H	H	H	D	H	A
lg1B	270	Tag_1830	152.6	1B	65893515	B	A	H	B	A	H	A	H	B	B	A	A	B	H	H	H	-	C	B	B	-	-	-	H	H	H	H	-	H	A	B	B	H	H	C	H	H	A	H	H	H	A	H	A
lg1B	*269	Tag_1832	152.6	1B	65907916	B	A	H	B	A	H	A	H	B	B	A	A	B	H	H	H	B	B	B	B	-	C	D	H	H	H	H	C	H	A	B	B	H	H	B	H	H	H	H	H	H	H	H	A
lg1B	271	Tag_1833	152.6	1B	65944386	B	A	H	B	A	H	A	H	B	B	A	A	B	A	-	H	B	B	B	B	H	-	-	-	H	H	H	H	-	A	B	C	H	H	B	H	H	H	H	H	H	H	-	A
lg1B	*269	Tag_1835	152.6	1B	65980163	B	A	H	B	A	H	A	H	B	B	-	A	B	H	H	H	B	B	B	B	H	H	H	H	H	H	H	-	H	A	B	B	H	H	B	H	H	H	H	H	H	D	H	A
lg1B	272	Tag_1838	152.6	1B	66148058	B	A	H	B	A	H	-	H	B	B	A	A	B	H	H	H	B	B	B	B	H	H	H	H	H	H	H	H	H	A	B	H	H	H	B	H	H	H	H	H	H	H	H	A
lg1B	*269	Tag_1839	152.6	1B	66197547	B	A	H	B	A	H	D	H	B	B	D	A	B	D	C	H	B	B	-	B	H	H	-	H	H	H	H	C	H	A	B	B	-	-	B	H	H	D	H	H	H	D	H	A
lg1B	273	Tag_1841	152.6	1B	66317686	B	A	H	B	A	H	D	H	B	B	A	A	B	H	-	C	B	B	B	B	H	B	-	H	C	H	H	B	H	A	B	B	H	H	-	H	-	-	H	H	H	A	H	A
lg1B	274	Tag_1842	152.6	1B	66363292	B	A	H	B	A	H	A	H	B	B	A	A	B	D	-	H	-	-	B	B	H	C	D	H	H	H	H	H	H	A	B	B	H	H	B	H	H	H	-	H	H	D	-	A
lg1B	275	Tag_1844	153.5	1B	66442830	B	A	H	B	A	H	A	H	B	B	A	A	B	A	H	H	B	B	B	B	H	H	D	H	H	C	H	C	H	A	B	B	H	H	B	H	H	H	H	H	H	D	H	A
lg1B	276	Tag_1846	153.9	1B	66566226	B	A	H	B	A	H	A	H	B	B	A	A	B	D	H	C	B	B	B	B	H	B	H	H	H	H	H	C	H	A	B	B	H	B	B	H	H	H	C	H	H	H	H	A
lg1B	277	Tag_1848	154.7	1B	66586489	B	A	H	B	A	H	A	H	B	B	A	A	B	D	H	H	B	C	B	B	H	H	A	H	H	H	H	H	H	A	B	C	H	H	B	H	H	H	H	H	H	H	H	A
lg1B	278	Tag_1849	155.2	1B	66600277	B	A	H	B	A	H	A	-	B	B	D	A	B	H	-	H	B	B	B	B	H	B	-	C	H	H	H	H	H	A	B	B	H	H	B	H	H	-	H	H	H	A	D	A
lg1B	279	Tag_1852	156.5	1B	66735842	B	A	H	B	A	H	D	H	B	B	A	A	B	A	-	-	B	B	B	B	-	C	-	-	H	-	H	H	H	A	B	C	H	H	-	H	-	H	H	H	H	A	H	A
lg1B	280	Tag_1858	157.3	1B	66958913	B	A	H	B	A	H	A	H	B	B	A	A	B	A	H	H	B	H	B	B	H	C	D	H	H	H	H	C	H	A	B	B	H	H	B	H	H	H	H	H	H	H	H	A
lg1B	281	Tag_1863	158.5	1B	67156133	B	A	H	B	A	H	D	H	B	B	A	A	B	A	H	H	B	B	B	B	H	C	-	H	H	H	H	B	H	A	-	C	H	H	B	H	H	H	H	H	H	H	H	A
lg1B	*282	Tag_1864	158.5	1B	67188786	B	A	H	B	A	H	D	H	B	B	A	A	B	D	H	H	B	B	C	B	H	B	H	H	H	H	H	-	H	A	B	C	H	H	B	H	H	H	H	H	H	H	H	A
lg1B	*281	Tag_1866	158.5	1B	67193197	B	A	H	B	A	H	A	H	B	B	A	A	B	A	H	H	B	B	B	B	H	B	H	H	H	H	H	-	H	A	B	C	H	H	B	H	H	H	H	H	H	H	H	A
lg1B	*282	Tag_1867	158.5	1B	67214433	B	A	H	B	A	H	A	H	B	B	A	A	B	A	H	H	B	C	B	B	H	C	D	H	H	H	H	H	H	A	B	C	H	H	B	H	H	H	H	H	H	H	H	A
lg1B	282	Tag_1870	158.5	1B	67254338	B	A	H	B	A	H	A	H	B	B	A	A	B	A	H	H	B	B	B	B	H	C	D	H	H	H	H	H	H	A	B	C	H	C	B	H	H	H	H	H	H	H	H	A
lg1B	283	Tag_1872	159.1	1B	67320185	B	A	H	B	A	H	A	H	B	B	A	A	B	A	H	H	B	B	B	B	H	C	H	H	H	H	H	H	H	A	B	C	H	H	B	H	H	H	H	H	H	H	H	A
lg1B	284	Tag_1875	159.5	1B	67326172	B	A	H	B	A	H	A	H	B	B	A	A	B	A	H	H	B	B	B	B	H	B	H	H	H	H	H	H	H	A	B	B	H	H	B	H	H	H	H	H	H	H	H	A
lg1B	285	Tag_1876	159.5	1B	67368447	B	A	H	B	A	H	A	H	B	B	A	A	B	D	H	H	B	B	B	B	H	C	H	H	H	H	H	H	H	A	B	B	H	H	B	H	H	H	H	H	H	D	H	A
lg1B	286	Tag_1878	159.9	1B	67443279	B	A	H	B	A	H	A	H	B	B	A	A	B	A	H	H	B	B	B	B	H	H	H	H	H	B	H	B	H	A	B	C	H	H	B	H	H	H	H	H	-	H	H	A
lg1B	287	Tag_1882	161	1B	67515443	B	A	H	B	A	H	A	H	B	B	A	A	B	H	H	H	B	B	B	B	H	B	D	H	H	H	H	H	H	A	B	B	H	H	B	H	H	H	H	H	H	D	H	A
lg1B	288	Tag_1887	161.8	1B	67636910	B	A	H	B	A	H	A	H	B	B	A	A	B	D	H	H	B	B	C	B	H	B	D	H	H	H	H	H	H	A	B	C	H	H	B	H	H	H	H	H	H	H	H	A
lg1B	289	Tag_1892	162.7	1B	67703787	B	A	H	B	A	H	H	H	B	B	A	A	B	D	H	H	B	B	B	B	H	H	H	H	H	H	H	C	H	A	B	B	H	H	B	H	H	H	H	H	H	H	H	A
lg1B	290	Tag_1895	163.1	1B	67757299	B	A	H	B	A	H	H	H	B	B	A	A	B	D	H	C	B	B	B	B	H	B	A	H	H	H	H	H	H	A	B	H	H	H	B	H	H	H	C	H	H	D	H	A
lg1B	*291	Tag_1888	163.6	1B	67645356	B	A	H	B	A	H	H	H	B	B	A	A	B	D	H	C	B	B	B	B	H	C	H	H	H	H	H	C	H	A	B	B	H	H	B	H	H	H	C	H	H	D	H	A
lg1B	*291	Tag_1897	163.6	1B	67768004	B	A	H	B	A	H	H	H	B	B	A	A	B	D	H	H	B	B	B	B	H	H	H	H	H	H	H	H	H	A	B	B	H	H	B	H	H	H	C	H	H	H	H	A
lg1B	291	Tag_1898	163.6	1B	67801216	B	A	H	B	A	H	H	H	B	B	A	A	B	D	H	H	B	B	B	B	H	C	D	H	H	H	H	H	H	A	B	C	H	H	B	H	H	H	H	H	H	H	H	A
lg1B	292	Tag_1901	163.6	1B	67862894	B	A	H	B	A	H	H	H	B	B	A	A	B	D	H	H	C	B	B	B	H	H	D	H	H	C	H	B	H	A	B	B	H	H	B	H	H	H	H	H	H	H	H	A
lg1B	*293	Tag_1903	163.6	1B	67901981	B	A	H	B	A	H	H	H	B	C	A	A	B	D	H	-	B	-	-	B	H	B	-	H	H	-	H	-	-	A	B	C	H	-	C	-	H	H	H	H	H	D	H	-
lg1B	293	Tag_1905	163.6	1B	67915557	B	A	H	B	A	H	H	H	B	B	A	A	B	D	H	H	B	B	B	B	H	C	D	H	H	H	H	H	H	A	B	C	H	H	B	H	H	H	H	H	H	H	H	A
lg1B	294	Tag_1907	163.6	1B	67921389	B	A	H	B	A	H	H	H	B	B	A	A	B	H	H	H	B	B	C	B	H	B	A	H	H	H	H	H	H	A	B	C	H	H	B	H	-	H	H	H	H	H	H	A
lg1B	*291	Tag_1915	163.6	1B	68117105	B	A	H	B	A	H	H	H	B	B	A	A	B	A	H	H	B	B	B	B	H	B	D	H	H	H	H	C	H	A	B	C	H	H	B	H	H	H	H	H	H	D	H	A
lg1B	*291	Tag_1924	163.6	1B	68252949	B	A	H	B	A	H	H	H	B	B	A	A	B	D	H	H	B	B	B	B	H	B	H	H	H	H	H	H	H	A	B	B	H	H	B	H	H	H	H	H	H	H	H	A
lg1B	*291	Tag_1925	163.6	1B	68286132	B	A	H	B	A	H	H	H	B	B	A	A	B	A	H	C	B	B	-	B	D	C	D	H	H	C	H	-	H	-	B	B	H	H	B	-	H	H	H	H	H	D	H	A
lg1B	*295	Tag_1896	164.1	1B	67764779	B	A	H	B	A	H	H	H	B	B	A	A	B	D	H	C	B	C	C	B	-	-	-	H	H	D	H	H	H	-	B	B	H	C	B	-	H	H	H	H	H	H	-	A
lg1B	295	Tag_1908	164.1	1B	68067524	B	A	H	B	A	H	H	H	B	B	A	A	B	D	H	B	B	C	B	B	H	C	H	H	H	H	H	-	H	A	B	-	C	-	-	H	C	H	H	H	-	H	H	A
lg1B	296	Tag_1909	164.5	1B	68088038	B	A	H	B	A	H	H	H	B	B	A	A	B	A	H	H	B	B	C	B	-	H	H	H	H	H	A	H	-	A	B	B	H	H	B	D	H	-	H	H	H	H	H	A
lg1B	297	Tag_1910	165.2	1B	68092502	B	A	H	B	A	H	H	H	B	B	A	A	B	H	-	H	B	B	B	B	H	H	A	H	H	H	C	C	H	A	B	H	H	H	B	H	H	H	H	H	H	A	A	A
lg1B	298	Tag_1911	165.2	1B	68100529	B	A	H	B	A	H	H	H	B	B	A	A	B	-	H	H	B	B	B	B	H	H	-	H	-	H	H	H	H	A	B	B	H	H	B	H	H	H	H	H	H	A	H	A
lg1B	299	Tag_1914	165.2	1B	68116277	B	A	H	B	A	H	H	H	B	B	A	A	B	A	-	H	B	B	H	B	H	C	D	H	H	H	H	-	H	A	B	B	H	H	B	H	H	H	H	H	H	D	H	A
lg1B	300	Tag_1921	165.2	1B	68192040	B	A	H	B	A	H	H	H	B	B	A	A	B	A	H	H	B	B	B	B	H	C	D	H	H	H	H	H	H	A	B	C	H	H	B	H	H	H	H	H	H	A	H	A
lg1B	301	Tag_1926	165.6	1B	68306653	B	A	H	B	A	H	H	H	B	-	A	A	B	D	H	H	B	B	B	B	-	C	D	H	H	H	H	H	C	A	B	H	H	-	B	H	H	H	H	H	H	D	H	A
lg1B	302	Tag_1928	165.6	1B	68359400	B	A	H	B	A	H	H	H	B	B	A	A	B	D	H	H	B	B	B	B	H	C	A	H	H	H	H	H	H	A	B	B	H	H	B	H	H	H	H	H	H	D	H	A
lg1B	303	Tag_1932	167.9	1B	68543276	B	A	H	B	A	H	H	H	B	C	A	A	-	A	-	-	B	C	B	B	H	C	-	H	C	H	H	B	H	A	B	B	H	-	B	D	-	H	H	H	H	H	H	D
lg1B	*304	Tag_1930	168.8	1B	68494986	B	A	H	B	A	H	H	H	B	B	A	A	B	A	H	H	B	B	B	B	H	C	A	H	H	H	H	H	D	A	B	C	H	H	B	H	H	H	H	H	H	H	H	H
lg1B	304	Tag_1933	168.8	1B	68585234	B	A	H	B	A	H	H	H	B	B	-	A	B	A	H	H	B	B	B	B	H	C	A	H	H	H	H	H	H	A	B	C	H	H	B	H	H	H	H	H	H	H	H	H
lg1B	305	Tag_1936	168.8	1B	68734151	B	A	H	B	A	H	H	H	B	B	A	A	B	A	H	H	B	C	B	B	H	C	A	H	H	H	H	H	H	A	B	B	H	H	B	H	H	H	H	H	H	H	H	A
lg1B	306	Tag_1942	169.6	1B	68831987	B	A	H	B	A	H	H	H	B	B	A	A	B	A	H	H	B	B	B	B	H	H	A	H	H	H	H	H	H	A	B	C	H	H	B	H	H	H	H	H	H	D	H	A
lg1B	307	Tag_1946	170.4	1B	68952117	B	A	H	B	A	H	H	H	B	B	A	A	B	A	H	H	B	B	B	B	H	H	A	H	H	H	H	H	H	A	B	C	H	H	B	H	H	A	H	H	H	H	H	D
lg1B	308	Tag_1944	171.3	1B	68912362	B	A	H	B	A	H	H	H	B	B	A	A	B	A	H	H	B	B	B	B	H	B	-	H	H	H	-	-	-	-	B	C	H	-	B	H	H	A	H	H	H	A	-	A
lg1B	309	Tag_1945	172.2	1B	68929755	B	A	H	-	A	H	H	H	B	B	A	A	B	A	H	H	B	C	B	-	H	B	-	H	H	H	H	H	H	-	B	H	H	H	B	H	H	A	H	H	H	H	D	D
lg1B	310	Tag_1948	172.2	1B	69004143	B	A	-	B	A	C	H	H	B	B	A	A	B	A	H	H	B	B	B	B	-	C	A	H	H	H	H	H	H	A	B	H	H	H	B	H	A	D	H	H	H	H	-	D
lg1B	*311	Tag_1941	173.4	1B	68830848	-	A	H	B	A	H	H	H	B	-	A	A	-	A	-	H	B	-	B	-	H	B	A	H	H	H	H	H	H	A	B	B	H	H	-	H	H	D	H	H	H	H	H	D
lg1B	311	Tag_1950	173.4	1B	69025854	B	A	H	B	A	H	H	H	B	B	A	A	B	A	H	H	B	B	B	B	H	C	A	H	H	H	H	H	H	A	B	B	H	H	B	H	H	A	H	H	H	D	H	H
lg1B	312	Tag_1951	173.4	1B	69026694	B	A	H	B	A	H	H	H	B	B	A	A	B	A	H	H	B	B	B	B	H	C	A	H	H	H	H	H	H	A	B	C	H	H	B	H	H	A	H	H	H	H	H	D
lg1B	313	Tag_1953	173.4	1B	69113248	B	A	H	B	A	H	H	H	B	B	A	A	B	A	H	H	-	B	B	B	H	B	-	H	H	D	C	-	-	A	B	C	H	H	B	H	H	A	H	H	H	D	H	D
lg1B	*312	Tag_1954	173.4	1B	69171405	B	A	H	B	A	H	H	H	B	B	A	A	B	A	H	H	B	B	B	B	H	C	A	H	H	H	H	H	H	A	B	C	H	H	B	H	H	A	H	H	H	H	H	D
lg1B	314	Tag_1958	174.4	1B	69280238	B	A	H	B	A	H	H	H	B	B	A	A	B	A	H	H	B	B	B	B	H	C	A	H	H	H	H	H	H	A	B	B	H	H	B	H	H	A	H	H	B	H	H	H
lg1B	315	Tag_1960	174.4	1B	69281665	B	A	H	B	A	H	H	H	B	B	A	A	B	A	H	C	B	C	B	B	-	C	A	H	H	H	H	H	H	A	B	H	H	H	B	H	H	A	H	H	B	H	H	D
lg1B	316	Tag_1963	174.4	1B	69336901	B	A	H	B	A	H	H	H	B	B	A	A	B	A	-	H	B	B	B	B	-	B	-	H	H	H	H	H	-	A	B	B	H	H	B	H	H	-	C	H	B	H	H	D
lg1B	317	Tag_1964	174.4	1B	69423721	B	A	H	B	A	H	H	H	B	B	A	A	B	A	B	H	B	B	B	B	H	C	A	H	H	H	H	H	H	A	B	B	H	H	B	H	H	A	H	H	B	H	H	A
lg1B	318	Tag_1966	175	1B	69509459	B	-	H	B	A	H	H	H	B	B	A	A	B	-	H	H	B	B	B	B	H	B	A	H	H	H	H	H	H	A	B	B	H	H	B	H	H	A	H	H	B	H	H	H
lg1B	319	Tag_1967	175	1B	69531038	B	A	H	B	A	H	H	H	B	B	A	A	B	A	H	H	B	B	B	B	H	B	-	H	H	H	H	H	H	A	B	B	H	H	B	H	H	A	H	H	B	A	H	H
lg1B	320	Tag_1968	175.9	1B	69536985	B	A	H	B	A	H	H	H	B	B	A	A	B	A	H	H	B	B	B	B	H	C	A	H	H	H	H	H	H	A	B	B	H	H	B	H	H	A	H	H	B	H	H	D
lg1B	321	Tag_1970	176.4	1B	69730818	B	A	H	B	A	H	H	H	B	B	A	A	B	A	H	H	B	B	B	B	H	C	A	H	H	H	H	H	H	A	B	C	H	H	B	H	H	A	C	H	B	D	H	A
lg1B	*321	Tag_1972	176.4	1B	69750799	B	A	H	B	A	H	H	H	B	B	A	A	B	A	H	H	B	B	B	B	H	C	A	H	H	H	H	H	H	A	B	B	H	H	B	H	H	D	H	H	B	H	H	D
lg1B	322	Tag_1971	176.9	1B	69749597	B	A	H	B	A	H	H	H	B	B	A	A	B	A	H	H	-	B	B	B	-	H	-	H	H	H	H	C	-	A	B	C	H	H	B	H	H	A	H	H	B	H	H	D
lg1B	323	Tag_1975	176.9	1B	69777332	B	A	H	B	A	H	-	H	B	B	A	A	B	A	H	H	B	C	B	B	H	C	A	H	H	H	H	H	H	A	B	C	H	H	B	H	H	D	H	H	B	D	H	H
lg1B	324	Tag_1978	177.4	1B	69931442	B	A	H	B	A	H	H	H	B	B	A	A	B	A	H	C	B	C	B	B	H	H	A	H	H	H	H	H	H	A	B	B	C	H	B	H	H	D	H	H	B	H	H	H
lg1B	325	Tag_1980	177.5	1B	69986128	B	A	H	B	A	H	H	H	B	B	A	A	B	A	C	H	B	B	B	B	H	C	A	H	H	H	H	H	H	A	B	C	H	H	B	H	H	A	H	H	B	H	H	H
lg1B	*331	Tag_1976	177.8	1B	69791773	B	A	H	B	A	H	H	H	B	B	A	A	B	A	H	H	B	B	B	B	H	B	D	H	H	H	H	H	H	A	B	C	H	H	B	H	H	A	H	H	B	H	H	D
lg1B	326	Tag_1981	177.8	1B	69989018	B	A	H	B	A	H	H	H	B	B	A	A	B	A	H	H	B	B	B	B	D	C	A	H	H	H	H	H	H	A	B	C	H	C	B	H	H	A	H	H	B	H	H	A
lg1B	327	Tag_1983	177.8	1B	69990974	B	A	H	B	A	H	H	H	B	B	A	A	B	A	-	H	B	B	B	B	H	B	A	H	H	H	H	H	H	A	B	B	H	H	B	H	H	A	B	H	B	H	H	H
lg1B	328	Tag_1985	177.8	1B	70015620	B	A	H	B	A	H	H	H	B	B	A	A	B	A	H	H	B	B	B	B	-	B	A	H	H	H	H	-	H	-	B	B	H	H	B	-	H	-	H	H	B	H	H	A
lg1B	329	Tag_1986	177.8	1B	70056052	B	A	H	B	A	H	H	H	B	B	A	A	B	A	-	H	B	B	B	B	H	C	A	H	H	H	H	H	H	A	B	B	H	H	B	H	H	D	H	H	B	H	H	H
lg1B	*332	Tag_1990	177.8	1B	70082938	B	-	H	B	A	H	H	H	B	-	A	A	B	A	-	H	B	B	B	-	H	C	D	H	H	H	H	H	H	A	B	B	H	H	B	H	H	A	H	H	B	H	H	D
lg1B	*332	Tag_1995	177.8	1B	70173941	B	A	H	B	A	H	H	H	B	B	A	A	B	A	H	H	B	B	B	B	H	C	A	H	H	H	H	H	H	A	B	C	H	H	B	H	H	A	H	H	B	H	H	D
lg1B	330	Tag_1996	177.8	1B	70226992	B	A	H	B	A	-	H	H	B	B	A	A	B	A	H	H	-	B	B	B	H	B	A	H	H	H	H	H	-	A	B	B	H	C	B	H	H	A	H	H	B	H	H	H
lg1B	331	Tag_1997	177.8	1B	70243542	B	A	H	B	A	H	H	H	B	B	A	A	B	A	H	H	B	B	B	B	H	B	D	H	H	H	H	H	H	A	B	C	H	H	B	H	H	D	H	H	B	H	H	D
lg1B	*332	Tag_1998	177.8	1B	70251055	B	A	H	B	A	H	H	H	B	B	A	A	B	A	H	H	B	B	B	B	H	C	A	H	H	H	H	H	H	A	B	B	H	H	B	H	H	A	H	H	B	D	H	D
lg1B	332	Tag_2001	177.8	1B	70288107	B	A	H	B	A	H	H	H	B	B	A	A	B	A	H	H	B	B	B	B	H	H	A	H	H	H	H	H	H	A	B	B	H	H	B	H	H	A	H	H	B	H	H	H
lg1B	333	Tag_2002	178.2	1B	70320063	B	A	H	B	A	H	H	H	B	B	A	A	B	A	H	H	B	C	B	B	A	-	-	H	H	H	H	H	-	A	B	C	H	C	B	H	H	D	B	H	B	H	H	D
lg1B	334	Tag_2005	178.4	1B	70345289	B	A	H	B	A	H	H	H	B	B	A	A	-	A	-	C	B	B	B	B	-	B	A	H	H	H	H	H	-	A	B	B	H	H	B	H	H	A	H	H	B	A	H	H
lg1B	335	Tag_2006	178.4	1B	70362658	B	-	H	B	A	H	H	H	B	B	A	A	B	A	-	H	B	-	B	B	H	-	-	-	H	A	H	H	H	A	B	B	H	H	B	D	H	A	H	D	B	D	A	A
lg1B	336	Tag_2007	179	1B	70364054	B	A	H	B	A	H	H	H	B	B	A	A	B	A	H	H	B	B	B	B	H	C	A	H	H	H	H	H	H	A	B	B	H	H	B	H	H	A	H	H	B	H	H	H
lg1B	337	Tag_2011	179	1B	70427398	B	A	H	B	A	H	H	H	B	B	A	A	-	A	-	-	B	B	B	B	H	H	A	H	-	H	H	-	A	A	B	B	H	-	-	H	H	A	H	H	B	H	H	D
lg1B	338	Tag_2016	179.5	1B	70731974	B	A	C	B	A	H	H	H	B	B	A	A	B	A	H	C	B	B	B	B	C	B	A	C	H	C	H	-	H	A	B	B	C	H	B	H	B	D	B	H	B	H	H	H
lg1B	*340	Tag_2018	179.5	1B	70749027	B	A	H	B	A	H	H	H	B	B	A	A	B	A	H	H	B	B	B	B	H	-	A	H	H	H	H	H	-	A	B	C	H	H	B	H	H	A	H	H	B	H	H	A
lg1B	339	Tag_2020	179.5	1B	70764233	B	A	H	B	A	H	H	H	B	B	A	A	B	A	H	H	B	B	B	B	H	C	A	H	H	H	B	H	H	A	B	B	H	H	B	H	H	A	H	H	B	H	H	D
lg1B	340	Tag_2022	179.5	1B	70842489	B	A	H	B	A	H	H	H	B	B	A	A	B	A	-	H	B	B	B	B	H	C	A	H	H	H	H	H	H	A	B	B	H	H	B	H	H	A	C	H	B	H	H	D
lg1B	341	Tag_2026	179.5	1B	70857354	B	A	H	B	A	H	H	H	B	B	A	A	B	A	H	H	B	C	B	B	H	H	A	H	H	H	H	H	H	A	B	B	H	H	B	H	H	A	H	H	B	H	H	D
lg1B	*340	Tag_2027	179.5	1B	70876425	B	A	H	B	A	H	H	H	B	B	A	A	B	D	H	H	B	B	B	B	H	C	-	-	H	H	H	-	H	A	-	B	H	H	-	H	-	D	-	H	B	D	H	H
lg1B	342	Tag_2028	179.5	1B	70901766	B	A	H	B	A	H	H	H	B	B	A	A	B	A	H	H	B	B	B	B	H	C	A	H	H	H	H	H	H	A	B	B	H	H	B	H	H	A	H	H	B	H	H	H
lg1B	343	Tag_2029	179.7	1B	70905688	B	A	H	B	A	H	H	H	B	B	A	A	B	A	-	H	B	B	B	B	H	H	-	H	H	H	H	H	H	A	B	B	H	H	B	H	H	A	H	H	B	H	H	A
lg1B	344	Tag_2031	179.7	1B	70907701	B	A	H	B	A	H	H	H	B	B	A	A	B	A	H	H	-	B	B	B	H	H	A	H	H	H	H	H	H	A	B	C	H	H	B	H	H	A	H	H	B	A	H	H
lg1B	345	Tag_2032	179.9	1B	71017668	B	A	H	B	A	H	H	H	B	B	A	A	B	A	H	B	B	B	B	B	H	H	A	H	H	-	H	H	H	A	B	B	-	H	-	H	H	A	H	H	B	H	H	H
lg1B	346	Tag_2033	180.1	1B	71030084	B	A	H	B	A	H	H	H	B	B	A	A	B	A	H	H	B	B	-	B	H	H	A	H	H	H	H	H	H	A	B	B	H	H	B	H	H	A	H	H	B	H	H	D
lg1B	*346	Tag_2035	180.1	1B	71047717	B	A	H	B	A	H	H	H	B	B	A	A	B	A	H	H	B	C	H	B	-	C	A	H	H	H	H	-	H	A	B	C	H	H	B	-	H	D	H	H	B	H	H	H
lg1B	347	Tag_2036	180.3	1B	71066013	B	A	B	B	A	H	H	H	B	B	A	A	B	A	-	H	B	B	H	B	H	B	A	H	-	H	H	H	H	A	B	H	H	H	B	H	H	A	C	H	B	H	H	H
lg1B	348	Tag_2038	180.3	1B	71070099	B	A	H	B	A	H	H	H	B	B	A	A	B	A	H	H	B	B	H	B	H	C	A	H	H	H	H	H	H	A	B	C	H	H	B	H	H	D	H	H	B	H	H	H
lg1B	*348	Tag_2039	180.3	1B	71114018	B	A	H	B	A	H	H	H	B	B	A	A	B	A	-	H	B	B	D	B	H	B	A	H	H	H	H	H	H	A	B	C	H	H	B	H	H	D	H	H	B	H	-	D
lg1B	349	Tag_2040	181.2	1B	71157917	B	A	H	B	A	H	H	H	B	B	A	A	B	A	-	H	B	H	H	B	H	H	D	H	H	H	H	-	-	A	B	B	C	H	B	H	H	A	B	H	B	D	C	D
lg1B	350	Tag_2042	181.2	1B	71162369	B	A	H	B	A	H	H	H	B	B	A	A	B	A	H	H	B	H	H	B	H	H	A	H	H	H	H	H	H	A	B	C	H	H	B	H	H	A	H	H	B	H	H	D
lg1B	351	Tag_2043	181.8	1B	71273498	B	A	H	B	A	H	H	H	B	B	A	A	B	A	H	C	B	H	H	B	H	C	A	H	H	H	H	H	B	A	B	H	H	H	B	H	C	A	H	H	B	H	H	H
lg1B	*351	Tag_2051	181.8	1B	71504866	B	A	H	B	A	H	H	H	B	B	A	A	B	A	H	H	B	H	H	B	H	C	A	H	D	H	H	H	B	A	B	C	H	H	B	H	B	A	H	H	B	H	H	D
lg1B	352	Tag_2044	182.3	1B	71297451	B	A	H	B	A	H	H	H	B	B	A	A	B	A	H	-	B	-	-	B	H	C	-	H	D	H	H	H	B	-	B	B	H	H	-	H	-	A	H	H	B	H	H	H
lg1B	353	Tag_2047	183.3	1B	71439630	B	A	H	B	A	H	H	H	B	B	A	A	B	A	H	H	B	H	-	B	-	H	A	H	H	-	H	H	B	A	B	H	H	-	B	H	H	A	H	H	B	-	-	A
lg1B	*354	Tag_2050	183.3	1B	71453093	B	A	H	B	A	H	H	H	B	-	A	A	B	A	H	H	-	H	H	B	H	H	A	H	H	H	H	H	B	A	B	H	H	H	B	H	H	A	H	H	B	H	H	H
lg1B	354	Tag_2052	183.3	1B	71534237	B	A	H	B	A	H	H	H	B	B	A	A	B	A	H	H	B	H	H	B	H	H	A	H	H	H	H	H	B	A	B	C	H	H	B	H	H	A	H	H	B	D	H	H
lg1B	355	Tag_2053	183.3	1B	71635978	B	A	H	B	A	H	H	H	B	B	A	A	B	A	H	H	B	H	H	B	H	H	A	H	H	H	H	H	B	A	B	B	H	H	B	H	H	A	H	H	B	H	H	A
lg1B	356	Tag_2057	183.3	1B	71697430	B	A	H	B	A	H	H	H	B	B	A	A	B	A	D	H	-	A	H	B	A	H	A	H	H	H	H	H	-	A	B	H	H	H	B	H	H	A	-	H	B	D	H	A
lg1B	357	Tag_2059	184.8	1B	71802083	B	A	H	B	A	H	H	H	H	B	A	A	B	A	H	C	B	H	H	B	H	C	A	H	H	H	H	H	B	A	B	C	C	H	B	H	H	A	H	H	B	H	H	H
lg1B	358	Tag_2062	185.2	1B	71935921	B	A	H	B	A	H	H	H	H	B	A	A	B	A	H	H	B	H	H	B	H	H	A	H	H	H	H	H	B	A	B	C	H	H	B	H	H	A	H	H	B	H	H	H
lg1B	359	Tag_2066	185.2	1B	72018169	B	A	H	B	A	-	H	H	H	B	A	A	B	A	H	H	B	H	H	B	H	H	A	H	H	H	H	H	-	A	B	C	H	H	B	H	H	A	H	H	-	H	H	A
lg1B	*358	Tag_2067	185.2	1B	72036496	B	A	H	B	A	H	H	H	H	B	A	A	B	A	-	H	B	H	H	B	H	C	A	H	H	H	H	H	B	A	B	B	H	H	B	H	H	A	H	H	B	H	H	D
lg1B	360	Tag_2070	185.2	1B	72042600	B	A	H	B	A	H	H	H	H	B	A	A	B	A	H	H	B	H	D	B	H	H	A	H	D	H	H	H	B	A	B	B	H	H	B	H	H	D	H	H	B	A	H	H
lg1B	*358	Tag_2075	185.2	1B	72106485	B	A	H	B	A	H	H	H	H	B	A	A	-	A	H	H	B	H	H	B	-	C	A	H	H	-	H	H	-	-	B	B	-	H	B	H	H	A	H	H	B	H	H	H
lg1B	*361	Tag_2069	185.8	1B	72040365	B	A	H	B	A	H	H	H	H	B	A	A	B	A	H	H	B	H	H	B	H	C	A	H	H	H	H	H	B	A	B	C	H	H	B	H	H	D	H	H	B	H	H	H
lg1B	361	Tag_2072	185.8	1B	72045278	B	A	H	B	A	H	H	H	H	B	A	A	B	A	H	C	B	H	H	B	H	C	A	H	H	H	H	H	B	A	B	B	H	H	B	H	H	A	C	H	B	D	H	D
lg1B	362	Tag_2073	185.8	1B	72099321	B	A	H	B	A	H	H	H	H	B	A	A	B	A	-	-	B	H	H	B	H	H	A	H	H	H	H	-	-	A	B	B	H	-	B	H	-	A	H	H	B	H	H	D
lg1B	363	Tag_2078	186.4	1B	72222741	B	A	H	B	A	H	H	H	H	B	A	A	B	A	H	H	B	H	H	B	H	H	D	H	H	H	H	H	B	A	B	B	H	H	B	H	H	D	H	H	B	H	H	H
lg1B	364	Tag_2082	186.4	1B	72227105	B	A	H	B	A	H	H	H	H	B	A	-	B	-	H	H	B	H	H	B	H	H	-	H	H	H	H	-	-	A	B	B	C	H	B	H	H	-	H	H	B	H	H	H
lg1B	366	Tag_2080	186.8	1B	72225428	B	A	H	B	A	H	H	H	H	B	A	A	B	A	H	C	B	H	H	B	H	C	A	H	H	H	H	H	B	A	B	B	H	H	B	H	H	A	H	H	B	H	H	D
lg1B	365	Tag_2084	186.8	1B	72302971	B	A	H	B	A	H	H	H	H	B	A	A	B	A	-	H	B	H	H	B	-	H	A	H	H	H	H	H	B	A	B	B	H	-	B	H	H	A	H	H	B	H	H	A
lg1B	367	Tag_2083	189.5	1B	72278647	B	A	H	B	A	H	H	H	H	B	A	A	-	A	H	H	B	H	H	B	C	H	A	H	H	H	H	H	-	A	B	H	-	H	B	C	-	A	H	H	B	A	-	H
lg2A	1	Tag_2094	0	2A	237120	B	A	H	H	A	B	B	H	H	H	A	B	B	A	H	H	H	B	H	B	H	B	H	B	H	B	H	H	A	A	H	B	H	B	B	A	-	H	B	H	B	A	B	H
lg2A	2	Tag_2100	1.8	2A	512853	B	A	H	H	-	B	B	H	H	H	-	B	B	-	D	A	H	B	H	B	H	H	H	B	H	B	H	H	A	A	H	B	H	B	B	A	A	H	B	H	B	A	B	H
lg2A	3	Tag_2111	2.2	2A	738379	B	A	H	H	A	B	B	H	H	H	A	B	B	A	D	D	H	B	H	B	H	H	H	B	H	B	H	H	A	A	H	B	H	B	B	A	A	H	B	H	B	A	B	H
lg2A	4	Tag_2112	2.6	2A	772211	B	A	H	H	A	B	B	A	H	H	A	B	B	A	D	D	H	B	H	B	H	H	H	B	H	B	H	H	A	A	H	B	H	-	B	A	A	H	B	H	B	H	B	H
lg2A	*4	Tag_2113	2.6	2A	776105	B	A	H	H	A	B	B	A	H	C	A	B	B	A	D	D	H	B	C	B	H	C	H	B	H	B	H	H	A	A	H	B	H	B	B	A	A	H	B	H	B	H	B	H
lg2A	5	Tag_2116	3.2	2A	861010	B	A	H	H	A	B	B	H	H	H	A	B	B	A	D	A	H	B	H	B	H	H	H	B	H	B	H	D	A	A	H	B	H	B	B	A	A	H	B	H	B	H	B	H
lg2A	*5	Tag_2117	3.2	2A	875521	B	A	H	H	A	B	B	H	H	H	A	B	B	A	D	A	H	B	H	B	H	C	H	B	H	B	H	H	A	A	H	B	H	B	B	A	A	H	B	H	B	H	B	H
lg2A	*5	Tag_2119	3.2	2A	1017212	B	A	H	H	A	B	B	H	H	C	A	B	B	A	H	A	C	B	H	B	H	H	H	B	H	B	H	H	A	A	H	B	H	B	B	A	A	H	B	H	B	H	B	H
lg2A	*5	Tag_2120	3.2	2A	1050741	B	-	H	H	A	B	B	H	H	H	A	B	B	A	A	A	H	-	H	B	H	H	D	B	H	B	H	H	A	A	H	B	H	B	B	A	A	H	B	H	B	H	B	H
lg2A	*5	Tag_2123	3.2	2A	1159304	B	-	H	H	A	B	B	H	H	C	A	B	B	A	D	D	H	B	H	B	H	H	H	B	H	B	H	H	A	A	H	B	H	B	B	A	A	H	B	H	B	H	C	H
lg2A	6	Tag_2125	3.8	2A	1252782	B	A	H	H	A	B	B	H	H	H	A	B	B	A	A	A	H	-	H	B	-	H	D	B	H	-	H	H	A	A	H	B	-	B	B	A	A	H	B	D	B	D	-	H
lg2A	7	Tag_2126	3.8	2A	1313710	B	A	H	H	A	B	B	H	H	H	A	B	B	A	D	D	H	B	H	B	H	H	H	B	H	B	H	H	A	A	H	B	H	B	B	A	A	H	B	H	B	H	B	H
lg2A	8	Tag_2127	4.2	2A	1382107	B	A	H	H	A	B	B	H	H	H	A	B	B	A	-	A	H	B	H	B	H	H	H	B	H	B	H	H	A	A	H	C	D	B	B	A	A	H	B	H	B	H	B	H
lg2A	9	Tag_2132	4.2	2A	1446211	B	A	H	H	A	B	B	H	H	H	A	B	B	A	A	A	H	B	H	B	H	H	H	B	H	B	H	H	A	A	H	B	H	B	B	A	A	H	B	H	B	H	B	H
lg2A	10	Tag_2140	6.1	2A	1747268	B	A	H	H	A	B	B	H	H	C	A	B	B	A	A	A	A	B	H	B	H	H	H	B	H	B	H	H	A	A	H	B	H	B	B	A	A	H	B	H	B	H	B	H
lg2A	11	Tag_2142	6.4	2A	1769663	B	A	H	H	A	B	B	H	H	H	A	B	B	A	-	H	A	B	H	B	H	B	H	B	H	B	H	H	A	A	H	B	H	B	B	A	A	H	B	H	B	H	B	H
lg2A	12	Tag_2144	6.4	2A	1800510	B	A	H	H	A	B	B	H	H	C	A	B	B	D	-	A	A	B	H	B	C	C	H	B	H	C	-	H	A	-	H	B	H	B	C	A	A	-	B	H	B	H	-	H
lg2A	13	Tag_2146	6.8	2A	1831790	B	A	H	H	A	B	B	H	H	H	A	B	B	A	A	A	A	B	H	B	H	H	H	B	H	B	H	H	A	A	H	B	H	B	B	A	A	H	B	H	B	H	B	H
lg2A	14	Tag_2150	7.4	2A	2057261	B	A	H	H	A	B	B	H	H	H	A	B	B	A	D	D	A	C	H	B	C	H	H	B	H	B	H	H	A	A	H	B	H	C	B	A	A	H	B	H	B	H	C	H
lg2A	15	Tag_2159	7.4	2A	2226970	B	A	H	H	A	B	B	H	H	B	A	B	B	A	D	A	A	B	H	B	H	H	H	B	H	B	H	H	A	A	H	B	H	B	B	A	A	H	B	H	B	H	B	H
lg2A	16	Tag_2161	7.4	2A	2267004	B	A	H	H	A	B	B	H	H	H	A	B	B	A	-	-	A	B	-	B	H	H	H	B	-	B	H	H	A	A	H	B	H	-	B	A	A	H	B	H	-	H	B	H
lg2A	17	Tag_2163	8.5	2A	2293140	B	A	H	H	A	B	B	H	H	-	A	B	B	A	H	A	A	B	H	B	H	H	H	B	H	B	H	H	A	A	H	B	H	B	B	A	A	H	B	H	B	H	B	H
lg2A	18	Tag_2166	8.5	2A	2316664	B	A	H	H	A	B	B	H	H	-	A	B	B	A	-	A	A	B	H	B	H	H	H	B	H	B	H	H	A	A	H	B	H	B	B	A	A	H	B	H	B	H	B	H
lg2A	19	Tag_2170	8.5	2A	2374124	B	A	H	H	A	B	B	H	H	H	A	B	B	A	A	D	D	B	H	B	H	H	H	B	H	B	H	H	A	A	H	B	H	B	B	A	A	H	B	H	B	A	B	H
lg2A	20	Tag_2171	9.4	2A	2377105	B	A	H	H	A	B	B	H	H	H	A	B	B	A	H	D	A	H	H	B	H	B	H	B	H	B	H	H	A	A	H	B	H	B	B	A	A	H	B	H	B	D	B	H
lg2A	21	Tag_2174	9.9	2A	2486523	B	A	H	H	A	B	B	H	H	C	A	B	B	A	D	A	A	H	H	B	A	C	H	B	H	B	H	H	A	A	H	B	H	B	B	A	A	H	B	H	B	H	B	H
lg2A	22	Tag_2175	10.3	2A	2556372	B	A	H	H	A	B	B	H	A	H	A	B	B	A	H	A	A	H	H	B	A	H	H	B	H	B	H	H	A	A	H	B	H	B	B	A	A	H	B	H	B	H	B	H
lg2A	23	Tag_2181	12.3	2A	2708847	B	A	H	H	A	B	B	H	A	H	A	B	B	A	A	A	A	H	H	B	A	H	H	B	H	B	H	H	A	A	H	B	H	B	B	A	A	H	B	H	B	H	B	H
lg2A	24	Tag_2183	13.2	2A	2749937	B	A	H	H	A	B	B	H	A	H	A	B	B	A	-	A	A	H	-	B	A	C	H	B	H	B	H	H	A	A	H	B	H	B	B	A	A	H	B	H	B	H	B	B
lg2A	25	Tag_2184	13.2	2A	2758201	B	A	H	C	A	B	B	H	A	H	A	B	B	A	A	-	A	H	H	B	A	B	H	B	H	B	H	H	A	A	H	B	H	B	B	A	-	H	B	H	B	H	B	B
lg2A	26	Tag_2188	14	2A	2788832	B	A	H	H	A	B	B	H	A	-	A	B	B	A	-	A	A	H	H	B	A	B	H	B	H	B	H	H	-	A	H	B	H	B	B	A	A	-	H	H	B	H	B	B
lg2A	27	Tag_2192	15	2A	2960391	B	A	H	H	A	B	B	H	A	H	A	B	B	A	D	A	A	H	H	B	A	H	H	B	H	B	H	H	A	A	H	B	H	B	H	A	A	H	D	H	B	H	B	B
lg2A	28	Tag_2194	15	2A	3069030	B	A	H	H	A	B	B	H	A	-	A	B	B	A	-	D	A	H	H	-	A	B	H	B	H	B	C	-	A	A	H	B	H	B	-	A	A	H	H	H	B	H	-	-
lg2A	29	Tag_2197	16.7	2A	3185873	B	A	H	H	A	B	B	H	A	B	A	B	B	A	A	A	A	H	H	B	A	C	H	B	H	B	H	H	A	A	H	B	H	B	H	A	A	H	H	H	B	H	B	B
lg2A	*32	Tag_2198	17.1	2A	3221789	B	A	H	H	A	B	B	H	H	C	A	B	B	A	A	A	A	H	H	B	A	C	-	B	H	B	H	-	-	A	H	B	H	B	-	-	A	H	H	H	B	H	B	B
lg2A	30	Tag_2199	17.1	2A	3234032	B	A	H	H	A	B	B	H	H	H	A	B	B	A	-	A	A	H	H	B	A	-	-	B	H	B	H	H	A	A	H	B	H	B	H	A	A	H	-	H	B	H	B	B
lg2A	*32	Tag_2200	17.1	2A	3243755	B	A	H	H	A	B	B	H	H	H	A	B	B	A	D	D	A	H	C	B	A	C	H	B	H	B	H	H	A	A	H	B	H	B	H	A	A	H	H	H	B	H	B	B
lg2A	31	Tag_2202	17.1	2A	3259854	B	A	H	H	A	B	B	H	H	B	A	B	B	A	D	A	A	H	H	B	A	C	H	B	H	B	C	H	D	A	H	B	H	B	H	A	A	H	H	H	B	H	B	B
lg2A	32	Tag_2205	17.1	2A	3299345	B	A	H	H	A	B	B	H	H	H	A	B	B	A	A	A	A	H	H	B	A	H	H	B	H	B	H	H	A	A	H	B	H	B	H	A	A	H	H	H	B	H	B	B
lg2A	33	Tag_2211	18	2A	3434253	B	A	H	H	A	B	B	H	H	B	A	B	B	A	D	A	A	H	H	B	A	H	H	B	H	B	H	H	A	A	H	B	H	H	H	A	A	H	H	H	B	H	B	B
lg2A	34	Tag_2212	18	2A	3471664	B	A	H	H	A	B	B	H	H	B	A	B	B	A	A	D	A	H	H	B	A	B	H	B	H	B	H	H	A	A	H	B	H	H	H	A	A	H	H	H	B	H	B	B
lg2A	35	Tag_2214	18.4	2A	3514576	B	A	H	H	A	B	B	H	H	B	A	B	B	A	-	A	A	H	H	B	A	C	H	B	H	B	H	H	A	A	H	B	H	H	H	A	A	H	H	H	B	H	B	B
lg2A	36	Tag_2218	18.4	2A	3618535	B	A	H	H	A	B	B	H	H	H	A	B	-	A	D	A	A	A	H	B	A	H	H	-	H	B	H	D	A	A	H	B	H	-	-	A	A	H	D	H	-	H	B	-
lg2A	*35	Tag_2219	18.4	2A	3620289	B	A	H	H	A	B	B	H	H	B	A	B	B	A	A	D	A	H	H	B	A	H	H	B	H	B	H	H	A	A	H	B	H	H	H	A	A	H	H	H	B	H	B	B
lg2A	*35	Tag_2221	18.4	2A	3621722	B	A	H	H	A	B	B	H	H	-	A	B	B	A	A	A	A	H	H	B	A	C	H	B	H	B	H	H	A	A	H	B	H	H	H	A	A	H	H	H	B	H	B	B
lg2A	37	Tag_2222	18.8	2A	3680881	B	A	H	H	A	B	B	H	H	B	A	B	B	A	A	A	A	H	H	B	A	H	-	B	H	B	H	H	-	A	H	B	H	H	H	A	H	H	H	H	B	H	B	B
lg2A	38	Tag_2223	18.8	2A	3724200	B	A	H	H	A	B	B	H	H	B	A	B	B	A	H	A	A	H	H	B	A	H	H	B	H	B	H	H	A	A	H	B	H	H	H	A	H	H	H	H	B	H	H	B
lg2A	39	Tag_2224	20	2A	3766129	B	A	H	H	A	B	B	H	H	B	A	B	B	A	A	D	A	D	H	B	A	H	H	B	H	B	B	H	A	A	H	B	H	H	H	A	H	H	H	H	B	H	B	B
lg2A	40	Tag_2228	20.5	2A	4032133	B	A	H	H	A	B	B	H	H	B	A	B	B	A	D	A	A	H	C	B	A	H	H	B	H	B	H	-	A	A	H	B	H	H	H	A	H	H	H	H	B	D	B	B
lg2A	41	Tag_2232	21	2A	4073283	B	A	B	H	A	B	B	H	H	B	A	B	-	A	D	A	A	H	H	B	A	H	H	B	H	B	H	H	A	A	H	-	H	H	H	A	H	H	H	H	B	H	B	B
lg2A	*42	Tag_2233	21	2A	4100618	B	A	B	H	A	B	B	H	H	B	A	B	B	A	D	A	A	H	H	B	A	H	H	B	H	B	H	H	A	A	H	B	H	H	H	A	H	H	H	H	B	H	B	B
lg2A	*42	Tag_2236	21	2A	4134539	B	A	B	H	A	B	B	H	H	B	A	B	B	A	A	A	A	H	H	B	A	C	H	B	H	B	H	H	A	A	H	B	H	H	H	A	H	H	H	H	B	H	B	B
lg2A	42	Tag_2237	21	2A	4182106	B	A	B	H	A	B	B	H	H	B	A	B	B	A	D	A	A	H	H	B	A	H	H	B	H	B	H	H	A	A	H	B	H	H	H	A	H	H	H	H	B	H	B	B
lg2A	*42	Tag_2246	21	2A	4400319	B	A	B	H	A	B	B	H	H	B	A	B	B	A	D	A	-	H	H	B	A	H	H	B	H	B	H	-	A	A	H	B	H	H	-	A	H	H	H	H	B	H	B	B
lg2A	*42	Tag_2250	21	2A	4445470	B	A	B	H	A	B	B	H	H	B	A	B	B	A	D	A	A	H	H	B	A	H	D	B	H	B	H	H	A	A	H	B	H	H	H	A	H	H	H	H	B	H	B	B
lg2A	43	Tag_2239	23.4	2A	4206322	B	A	B	H	A	B	B	H	H	-	A	B	B	A	-	A	A	H	H	B	A	H	H	B	H	C	H	-	A	-	H	B	-	H	H	A	H	-	H	H	B	H	B	B
lg2A	44	Tag_2240	23.4	2A	4213017	B	A	B	H	A	B	B	H	H	B	A	B	B	A	D	D	A	H	H	B	A	C	H	B	H	B	H	H	A	A	H	B	D	H	H	A	H	H	H	H	B	H	B	B
lg2A	*44	Tag_2244	23.4	2A	4368172	B	A	B	H	A	B	B	H	H	B	A	B	B	A	A	A	A	H	H	B	A	H	H	B	H	C	H	H	A	A	H	B	H	H	H	A	H	H	H	H	B	H	B	B
lg2A	45	Tag_2241	25.3	2A	4274136	B	A	B	H	A	B	B	H	H	B	A	B	B	A	A	-	A	H	H	B	A	H	D	B	-	B	H	H	A	A	H	B	H	A	H	A	-	H	H	H	B	H	B	B
lg2A	46	Tag_2245	25.3	2A	4395387	B	A	B	H	A	B	B	H	H	B	A	B	B	A	A	A	A	H	H	B	A	H	H	B	H	B	H	H	A	A	H	B	H	H	H	A	H	D	H	H	B	H	B	B
lg2A	47	Tag_2249	25.3	2A	4429196	B	A	B	H	A	B	B	H	H	C	A	B	B	A	A	A	A	A	H	B	A	H	H	B	H	C	H	C	A	A	H	B	H	H	H	A	H	D	H	H	B	-	B	-
lg2A	48	Tag_2255	27.2	2A	4760773	B	A	B	H	A	B	B	H	H	B	A	B	B	A	A	A	A	H	H	B	A	H	H	B	H	B	H	H	A	A	H	B	H	H	H	A	H	H	H	H	B	H	B	B
lg2A	*48	Tag_2256	27.2	2A	4809987	B	A	-	H	A	B	B	H	H	B	A	B	B	A	D	A	A	H	H	B	A	H	H	B	H	B	H	H	A	A	H	B	H	H	H	A	H	H	H	H	-	H	B	B
lg2A	49	Tag_2257	27.2	2A	4820315	B	A	B	H	A	B	B	H	H	B	A	B	B	A	A	A	A	H	H	B	A	H	H	B	H	B	H	H	A	A	H	B	H	H	H	A	H	H	D	H	B	H	B	B
lg2A	*48	Tag_2258	27.2	2A	4855641	B	A	B	H	A	B	B	H	H	B	A	B	-	A	A	-	A	H	H	B	A	H	-	B	H	-	D	-	A	A	C	B	H	H	-	A	H	H	H	H	B	H	B	B
lg2A	50	Tag_2260	27.8	2A	4918743	B	A	B	H	A	B	B	H	H	B	A	B	B	A	-	D	A	H	C	B	A	C	H	B	H	B	D	H	A	A	H	B	H	H	H	A	H	H	H	H	B	H	B	B
lg2A	51	Tag_2261	28.2	2A	4923751	B	A	B	H	A	B	B	H	H	B	A	B	B	A	D	A	A	H	H	B	A	H	H	B	H	B	D	H	A	A	C	B	H	H	H	A	D	H	H	H	B	H	B	B
lg2A	52	Tag_2264	28.7	2A	5049469	B	A	B	H	A	H	B	H	H	-	A	B	B	A	A	D	A	H	H	B	-	-	-	B	H	B	A	H	-	A	C	B	H	H	H	A	H	H	H	H	B	H	-	B
lg2A	53	Tag_2266	28.7	2A	5098380	B	A	-	H	A	-	-	H	H	B	A	-	B	A	A	H	A	H	H	-	-	H	H	B	H	B	D	H	A	A	H	B	H	H	H	A	H	H	H	H	B	H	B	-
lg2A	54	Tag_2272	30.2	2A	5354397	B	A	B	H	A	H	B	H	H	C	A	B	B	A	D	A	A	-	H	B	A	-	H	B	H	B	A	H	A	A	B	B	H	D	H	A	H	H	A	H	B	H	B	B
lg2A	55	Tag_2273	30.2	2A	5362952	B	A	B	H	A	H	B	H	H	B	A	B	B	A	-	-	A	-	H	B	-	H	H	B	-	B	A	H	A	A	C	B	H	-	H	D	-	H	H	C	B	H	B	B
lg2A	56	Tag_2277	30.2	2A	5501850	-	A	B	H	A	H	-	H	H	B	A	B	-	A	H	D	A	H	H	-	A	B	H	-	H	-	A	H	A	A	H	B	H	H	H	A	H	H	H	H	-	H	B	-
lg2A	*58	Tag_2269	30.6	2A	5334900	B	A	B	H	A	H	B	H	H	B	-	B	B	A	A	A	A	H	H	B	A	C	H	B	-	B	A	H	A	A	H	B	H	H	H	A	H	H	H	H	B	H	B	B
lg2A	57	Tag_2274	30.6	2A	5447391	B	A	B	H	A	H	B	H	H	B	A	B	B	A	-	-	A	H	C	B	A	H	H	B	H	B	D	H	A	A	H	B	H	-	H	A	-	H	H	H	B	H	B	B
lg2A	*58	Tag_2275	30.6	2A	5450855	B	A	B	H	A	H	-	H	H	B	A	B	B	A	D	A	A	H	H	C	A	H	H	B	-	-	A	H	A	A	H	B	H	H	H	A	-	H	H	H	B	H	B	B
lg2A	58	Tag_2276	30.6	2A	5458593	B	A	B	H	A	H	B	H	H	B	A	B	B	A	-	A	A	H	H	B	A	H	H	B	H	B	A	H	A	A	H	B	H	H	H	A	H	H	H	H	B	H	B	B
lg2A	*58	Tag_2278	30.6	2A	5584363	B	A	B	H	A	H	B	H	H	B	A	B	B	A	A	D	A	-	H	B	A	-	-	B	H	B	A	D	A	A	H	B	H	H	H	A	H	H	-	H	B	H	B	B
lg2A	59	Tag_2280	32.4	2A	5705054	B	A	B	H	A	H	B	H	H	B	A	B	B	A	-	D	A	-	B	B	A	H	H	B	H	B	A	H	A	A	H	B	-	H	H	A	H	H	H	H	B	H	B	B
lg2A	60	Tag_2283	33.6	2A	5817971	B	A	B	H	A	H	B	H	H	B	A	B	B	A	-	D	A	D	H	B	A	-	H	B	H	B	A	H	A	A	C	B	H	H	H	A	H	H	H	H	B	H	B	B
lg2A	*60	Tag_2284	33.6	2A	5823665	B	A	B	H	A	H	B	H	H	B	A	B	-	A	-	A	A	H	H	B	-	H	-	B	H	B	A	H	A	A	H	B	H	-	H	A	H	H	H	H	B	H	-	B
lg2A	61	Tag_2287	33.6	2A	5844825	B	A	B	H	A	H	B	H	H	B	A	B	B	A	H	D	A	H	H	B	A	H	H	B	H	B	D	H	A	A	H	B	C	H	H	A	H	H	H	H	B	H	B	B
lg2A	62	Tag_2291	36	2A	6047186	B	A	B	H	A	H	H	H	H	B	A	B	B	A	D	A	A	D	A	B	-	H	H	B	H	B	A	H	A	A	H	B	H	H	A	A	H	H	H	H	B	H	B	C
lg2A	63	Tag_2304	38	2A	6399938	B	A	B	H	A	H	H	H	H	H	A	B	B	A	A	A	A	D	A	B	A	H	H	B	A	H	A	-	A	D	C	B	H	H	-	A	H	H	H	H	B	H	B	B
lg2A	64	Tag_2306	38.4	2A	6455063	B	A	B	H	A	H	H	H	H	B	A	B	B	A	D	D	A	H	A	B	A	H	H	B	A	H	A	H	A	H	H	B	H	H	A	A	H	H	H	H	B	H	B	B
lg2A	65	Tag_2307	38.7	2A	6492689	B	A	B	H	A	H	H	H	H	B	A	B	B	-	H	A	A	H	A	B	A	H	-	B	A	H	D	-	A	H	C	B	A	H	-	A	H	D	H	H	B	D	-	B
lg2A	66	Tag_2308	38.7	2A	6559615	-	A	B	H	A	H	H	H	H	C	A	B	-	A	A	D	A	H	A	-	A	H	H	B	A	H	A	H	A	H	H	-	H	H	A	A	H	H	H	H	-	H	B	-
lg2A	67	Tag_2310	38.7	2A	6577200	B	A	B	H	A	H	H	H	H	B	A	B	B	A	A	H	A	H	A	B	-	H	H	B	A	H	A	H	A	H	H	B	H	H	A	A	H	H	D	H	B	H	B	B
lg2A	68	Tag_2315	39.7	2A	6689428	B	A	B	H	A	H	H	H	H	B	A	B	B	A	H	A	A	A	A	B	A	H	H	B	A	H	D	H	A	H	B	B	H	H	A	A	H	H	H	H	B	H	B	B
lg2A	69	Tag_2316	40.2	2A	6711260	B	A	B	H	A	H	H	H	-	B	A	B	B	A	-	D	-	A	A	B	A	H	H	-	A	D	A	A	A	D	C	B	H	H	A	A	H	H	H	H	B	H	-	B
lg2A	70	Tag_2320	41.1	2A	6787064	B	A	B	H	A	H	H	H	H	B	A	B	B	A	-	D	A	A	A	B	-	H	H	-	A	A	A	-	A	H	B	B	H	H	A	-	-	D	A	H	B	H	B	B
lg2A	71	Tag_2321	42.6	2A	6811503	B	A	B	H	A	H	H	H	H	B	A	B	B	A	-	A	A	H	A	B	A	H	-	B	A	H	A	H	-	H	C	B	H	H	A	A	H	H	H	H	B	H	-	B
lg2A	72	Tag_2328	43.8	2A	6971194	B	A	B	H	A	H	H	H	H	B	A	B	B	A	D	A	A	H	A	B	A	H	H	B	A	H	A	H	A	H	H	B	H	H	A	A	H	H	H	H	B	H	B	B
lg2A	73	Tag_2330	43.8	2A	6995831	B	A	B	H	A	H	H	H	H	B	A	B	B	A	-	D	A	H	A	B	-	H	-	B	A	H	H	H	A	-	H	B	H	H	H	A	H	H	H	B	B	-	B	B
lg2A	*72	Tag_2331	43.8	2A	7017531	B	A	B	H	A	H	H	H	H	B	A	B	B	A	-	D	A	H	A	B	A	H	H	B	A	H	D	H	A	H	H	B	H	H	A	A	H	H	H	H	B	H	B	B
lg2A	74	Tag_2333	43.8	2A	7020823	B	A	B	H	A	H	H	H	H	H	A	B	B	A	A	D	A	-	H	B	A	H	H	B	A	H	D	H	A	H	C	B	H	H	A	A	H	H	H	H	B	D	B	B
lg2A	75	Tag_2338	45.1	2A	7133911	B	A	B	H	A	H	H	H	H	B	A	B	B	A	H	D	A	H	A	B	A	H	H	B	A	H	A	H	A	H	H	B	H	H	A	A	H	H	H	H	B	H	B	B
lg2A	76	Tag_2340	45.1	2A	7142511	B	A	B	H	A	H	H	H	H	-	A	B	B	A	D	D	A	H	A	B	A	H	H	B	A	H	A	H	A	H	C	B	H	H	A	A	H	H	H	H	B	H	B	B
lg2A	77	Tag_2343	46.7	2A	7453900	B	A	B	H	A	H	H	H	H	B	A	B	H	A	D	D	A	H	A	B	A	H	H	B	A	H	A	H	A	H	B	B	H	H	A	A	H	H	H	H	B	H	B	B
lg2A	78	Tag_2344	47.9	2A	7458010	B	A	B	H	A	H	H	H	H	B	A	B	H	A	D	A	A	D	A	B	A	H	H	B	A	H	D	-	A	H	C	B	H	H	A	A	H	H	H	H	B	H	B	B
lg2A	79	Tag_2345	47.9	2A	7461420	B	A	B	H	A	H	H	H	H	B	A	B	H	A	H	A	A	H	A	B	A	-	-	B	A	H	A	H	A	C	H	B	H	H	A	A	H	H	H	H	B	H	B	B
lg2A	80	Tag_2350	48.9	2A	7645995	B	A	B	H	A	H	H	B	A	B	A	B	H	H	-	D	-	H	A	B	A	-	H	B	A	H	-	H	A	A	H	B	H	D	A	A	H	H	H	H	B	D	-	B
lg2A	81	Tag_2351	49.3	2A	7676641	B	A	B	H	A	H	H	H	A	-	-	B	H	-	-	A	A	H	A	B	A	H	H	B	A	H	A	H	A	H	-	B	H	H	A	A	H	H	H	H	-	H	B	B
lg2A	82	Tag_2356	49.3	2A	7780008	B	A	B	H	A	H	H	H	A	B	A	B	H	H	H	A	A	H	A	B	A	H	H	B	A	H	D	H	A	H	C	B	H	H	A	A	H	H	H	H	B	H	B	B
lg2A	83	Tag_2357	50.2	2A	7881894	B	A	B	H	A	H	H	H	A	B	A	B	H	H	-	D	A	D	A	B	A	H	H	B	A	H	D	H	A	H	C	B	H	H	A	A	H	H	H	H	B	H	B	B
lg2A	84	Tag_2358	52.1	2A	7888248	B	A	B	H	A	H	H	H	A	B	A	B	H	H	D	A	A	D	A	B	-	C	H	B	A	H	A	H	A	H	B	B	H	H	A	A	H	H	H	H	B	H	B	B
lg2A	85	Tag_2359	53.9	2A	7938026	B	-	B	H	A	H	H	H	A	B	A	B	H	H	-	D	A	H	A	B	A	C	H	B	A	H	D	H	A	H	C	B	H	H	A	A	H	H	H	C	B	H	B	B
lg2A	86	Tag_2361	53.9	2A	7987065	B	A	B	H	A	H	H	H	A	B	A	B	H	H	A	D	A	H	A	B	A	H	H	B	A	H	A	H	A	H	H	B	H	H	A	A	H	H	H	H	B	H	B	B
lg2A	87	Tag_2362	54.7	2A	8094083	B	A	B	H	A	H	H	H	A	B	A	B	H	H	A	A	A	H	A	B	A	H	H	B	A	H	A	H	A	H	H	B	H	H	A	A	H	H	H	H	B	H	B	B
lg2A	88	Tag_2366	55.3	2A	8236052	B	A	B	H	A	H	H	H	A	B	A	B	H	H	D	D	A	H	A	B	A	C	H	B	A	H	A	H	A	H	C	H	H	H	A	A	H	H	H	H	B	H	B	B
lg2A	*88	Tag_2368	55.3	2A	8292381	B	A	B	H	-	H	H	H	A	B	-	B	H	-	A	A	A	H	A	B	A	H	H	B	A	H	A	H	A	H	H	H	H	H	A	A	H	H	H	H	B	H	B	B
lg2A	*88	Tag_2369	55.3	2A	8296573	B	A	B	H	A	H	H	H	A	B	A	B	H	H	D	A	A	D	A	B	A	H	H	B	A	H	A	H	A	H	H	H	H	H	A	A	H	H	H	H	B	H	B	B
lg2A	*88	Tag_2375	55.3	2A	8417733	B	A	B	H	A	H	H	H	A	B	A	B	H	H	D	A	-	H	A	B	A	-	H	B	A	H	D	-	A	-	H	H	-	H	-	A	H	H	H	H	B	H	-	B
lg2A	89	Tag_2376	55.9	2A	8427454	B	A	B	H	A	H	H	H	A	B	A	B	H	H	H	D	A	D	A	B	A	H	H	B	A	H	D	H	A	H	H	D	H	H	A	A	H	H	H	H	B	H	B	B
lg2A	90	Tag_2377	55.9	2A	8429138	B	A	B	H	A	H	H	H	A	B	A	B	H	H	H	A	A	D	A	B	A	H	H	B	A	A	A	H	A	H	C	H	H	H	A	A	H	H	H	H	B	H	B	B
lg2A	91	Tag_2378	56.1	2A	8478172	B	A	B	H	A	H	H	H	A	B	A	B	H	H	H	H	A	H	A	B	-	H	H	B	A	H	A	H	A	H	H	H	H	H	A	A	H	H	H	H	B	H	B	B
lg2A	92	Tag_2381	56.1	2A	8591397	B	A	B	H	A	H	H	H	A	B	A	B	H	H	-	H	A	H	A	B	A	H	H	B	-	H	A	H	A	H	H	H	H	H	A	A	-	H	H	H	B	H	B	B
lg2A	*93	Tag_2372	56.6	2A	8351598	B	A	B	H	A	H	H	H	A	B	A	B	H	H	D	A	A	H	A	B	A	H	H	B	A	H	D	H	A	H	H	-	H	H	A	A	H	H	H	H	B	H	B	B
lg2A	*93	Tag_2373	56.6	2A	8362759	B	A	B	H	A	H	-	H	A	B	A	B	-	H	-	A	A	A	A	B	A	H	-	B	A	H	A	H	A	H	H	-	H	-	A	A	H	-	H	H	B	-	B	B
lg2A	*93	Tag_2379	56.6	2A	8487201	B	A	B	H	A	H	H	H	A	B	A	B	H	H	A	A	A	H	A	B	A	H	H	B	A	H	D	H	A	H	C	H	H	H	A	A	H	H	H	H	B	H	B	B
lg2A	93	Tag_2382	56.6	2A	8636653	B	A	B	H	A	H	H	H	A	B	A	B	H	H	D	D	A	D	A	B	A	H	H	B	A	H	A	H	A	H	H	H	H	H	A	A	H	H	H	H	B	H	B	B
lg2A	*93	Tag_2384	56.6	2A	8736346	B	A	B	H	A	H	H	H	A	B	A	B	H	H	D	H	A	H	A	B	A	H	H	B	A	H	D	H	A	H	H	H	H	H	A	A	H	H	H	H	B	H	B	B
lg2A	*93	Tag_2385	56.6	2A	8762997	B	A	B	H	A	H	H	H	A	B	A	B	C	H	H	D	A	H	A	B	A	H	H	B	A	H	A	H	A	H	H	H	H	H	A	A	H	H	H	H	B	H	B	B
lg2A	*93	Tag_2392	56.6	2A	8876510	B	A	B	H	A	H	H	H	A	B	A	B	-	H	H	A	A	H	A	B	A	H	H	B	A	H	D	H	A	H	C	H	H	H	A	A	H	H	H	H	B	H	B	B
lg2A	94	Tag_2388	57	2A	8769522	C	A	B	H	A	H	H	H	A	B	A	B	H	H	D	A	A	A	A	B	A	H	H	B	A	H	A	H	A	H	H	H	H	H	A	A	H	H	H	H	B	H	B	B
lg2A	95	Tag_2389	57	2A	8818666	B	A	B	H	A	H	H	H	A	B	A	B	H	H	A	A	A	A	A	B	A	H	D	B	A	H	A	H	A	-	H	H	H	H	A	A	H	H	D	H	B	H	B	B
lg2A	96	Tag_2396	58.1	2A	8931396	B	A	B	H	A	H	H	H	A	B	A	B	H	H	-	A	A	H	A	B	A	H	D	B	A	H	A	H	A	H	H	H	H	H	A	A	H	H	H	H	B	H	B	B
lg2A	97	Tag_2403	58.9	2A	9203760	B	A	B	H	A	H	H	H	A	B	A	B	H	H	D	D	A	D	A	B	A	H	H	B	A	H	A	C	A	H	H	H	H	H	A	A	H	H	H	H	B	A	B	B
lg2A	98	Tag_2397	62.1	2A	8981308	B	A	B	H	A	H	H	H	A	B	A	B	H	D	D	D	A	D	A	B	A	H	H	B	A	H	A	H	A	H	C	H	H	H	A	A	H	H	H	H	B	A	B	B
lg2A	*98	Tag_2400	62.1	2A	9200725	B	A	B	H	A	H	H	H	A	B	A	B	H	H	-	A	A	D	A	-	A	H	H	-	A	H	D	H	A	H	C	H	H	H	A	A	H	H	H	H	-	A	-	B
lg2A	99	Tag_2408	62.5	2A	9470432	B	A	B	H	A	H	H	H	A	B	A	B	H	H	A	D	A	H	A	B	A	H	H	B	A	H	A	H	A	H	C	H	H	H	A	A	B	H	H	H	B	A	B	B
lg2A	100	Tag_2411	64	2A	9510227	B	A	H	H	A	H	H	H	A	B	A	B	H	H	D	A	H	H	A	B	A	H	H	B	A	H	A	H	H	H	H	H	H	H	A	A	H	H	H	H	B	A	B	B
lg2A	101	Tag_2413	65.5	2A	9599661	B	A	H	H	A	H	H	H	A	B	A	B	H	H	H	A	H	D	A	B	A	H	H	B	A	D	D	H	H	H	H	D	H	H	A	A	H	H	H	A	B	A	B	H
lg2A	102	Tag_2416	65.5	2A	9625199	B	A	H	H	A	H	H	H	A	B	A	B	-	H	A	A	-	H	A	B	A	-	-	-	A	H	H	-	-	H	C	H	-	H	A	A	H	H	H	A	B	A	B	H
lg2A	103	Tag_2417	66	2A	9638684	B	A	H	H	A	H	H	H	A	B	A	B	H	H	D	D	H	H	A	B	A	H	H	B	A	H	A	H	H	H	H	H	H	H	A	A	H	H	H	A	B	A	B	H
lg2A	104	Tag_2418	66.5	2A	9665510	B	A	H	H	A	H	H	H	A	B	A	B	H	H	D	A	H	H	A	B	A	H	H	B	A	H	A	H	H	H	H	H	H	H	A	A	H	H	H	A	B	A	B	H
lg2A	105	Tag_2420	67.6	2A	9742046	B	A	-	-	A	H	D	H	A	B	A	B	A	H	-	A	H	A	A	B	A	H	-	B	A	H	A	H	H	H	H	H	H	A	A	A	H	H	H	A	B	A	B	H
lg2A	106	Tag_2422	68.7	2A	9815591	B	A	H	H	A	H	H	H	A	B	A	B	H	H	D	H	H	D	A	B	A	-	D	B	A	H	A	H	-	H	H	H	H	H	A	A	H	H	H	A	B	A	B	H
lg2A	107	Tag_2421	69.4	2A	9792053	B	A	H	H	A	H	H	H	A	B	A	B	H	H	D	H	H	H	A	B	A	-	-	B	A	C	H	-	H	H	C	H	-	H	-	A	H	-	H	A	B	A	-	H
lg2A	108	Tag_2423	69.4	2A	9982590	B	A	H	H	A	H	H	H	A	B	A	B	H	H	-	H	H	D	-	B	A	H	H	B	A	H	H	H	H	H	H	D	-	H	-	A	H	H	H	A	B	A	B	H
lg2A	109	Tag_2425	70.8	2A	10113268	B	A	H	H	A	H	H	H	A	B	A	B	H	H	H	H	H	H	A	B	A	B	H	B	A	H	H	H	H	C	H	H	B	H	A	A	H	H	H	A	B	A	B	H
lg2A	110	Tag_2426	70.8	2A	10126713	B	A	H	H	A	H	H	H	A	B	A	B	H	H	-	H	H	-	A	B	A	H	-	B	A	H	H	H	B	H	H	-	-	-	A	A	H	-	-	A	B	A	B	H
lg2A	111	Tag_2428	70.8	2A	10298513	B	A	H	H	A	H	H	H	A	B	A	B	H	H	D	H	H	H	A	B	A	H	H	B	A	H	H	H	C	H	H	H	C	H	A	A	H	H	H	A	B	A	B	H
lg2A	112	Tag_2431	71.5	2A	10337951	B	A	H	H	A	H	H	H	A	B	A	B	H	H	H	H	H	H	A	B	A	H	H	B	A	H	H	H	H	H	H	H	H	H	A	A	H	H	H	A	B	A	B	H
lg2A	113	Tag_2434	72.1	2A	10483325	B	A	H	H	A	H	H	H	A	B	A	B	H	H	H	H	H	H	A	B	A	H	-	B	A	H	H	H	H	H	H	H	H	D	D	A	H	-	H	A	B	A	H	H
lg2A	114	Tag_2432	72.7	2A	10399056	B	A	H	H	A	H	H	H	A	B	A	B	H	H	H	H	H	H	A	B	A	H	A	B	A	H	H	H	H	H	H	D	H	D	A	H	H	B	H	A	B	A	H	H
lg2A	115	Tag_2433	72.7	2A	10418713	B	A	H	H	A	H	H	H	A	B	A	B	H	H	A	H	H	H	A	B	A	H	D	B	A	H	H	H	H	H	H	H	H	H	A	H	H	B	H	A	B	A	H	H
lg2A	116	Tag_2437	72.7	2A	10648911	B	A	H	H	A	H	H	H	A	B	A	B	H	H	H	H	H	H	A	B	A	C	H	B	A	H	H	H	H	H	H	H	H	H	A	H	H	B	H	A	B	A	H	H
lg2A	117	Tag_2442	73.1	2A	10875052	B	A	H	H	A	H	H	H	A	B	A	B	H	H	D	H	H	H	A	B	A	H	D	B	A	H	H	H	C	H	H	D	H	H	A	H	H	B	H	A	B	A	H	H
lg2A	*117	Tag_2446	73.1	2A	10991931	B	A	H	H	A	H	H	H	A	B	A	B	H	H	D	H	H	H	A	B	A	H	H	B	A	H	H	H	H	H	H	H	H	H	A	H	H	B	H	A	B	A	H	H
lg2A	118	Tag_2443	73.9	2A	10885910	B	A	-	-	A	H	H	H	A	B	A	B	H	H	H	A	H	H	A	B	A	H	H	B	A	H	H	H	H	H	H	H	H	H	A	A	-	B	H	A	B	A	H	H
lg2A	119	Tag_2444	74.9	2A	10887564	B	A	H	H	A	H	H	H	A	B	A	B	H	H	-	D	D	-	A	B	-	H	H	B	A	H	H	H	H	H	H	D	H	H	A	H	-	B	H	A	-	A	H	H
lg2A	120	Tag_2448	76	2A	11023706	B	A	H	H	A	H	H	H	A	B	A	B	H	H	A	H	H	H	A	B	A	H	H	B	A	H	H	H	H	H	H	H	H	H	A	H	H	B	H	A	B	A	H	H
lg2A	121	Tag_2451	77.9	2A	11333772	B	A	H	H	A	H	A	H	A	B	A	B	H	H	D	H	H	H	A	B	A	H	H	B	A	H	H	H	H	H	C	H	H	H	A	H	H	B	H	A	B	A	H	H
lg2A	122	Tag_2453	78.3	2A	11495495	B	A	H	H	A	H	A	A	A	B	A	B	H	H	H	H	H	H	A	B	A	H	H	B	A	H	H	H	H	H	H	D	H	H	A	H	-	B	H	A	B	A	H	H
lg2A	123	Tag_2454	78.3	2A	11499960	B	A	H	H	A	H	A	A	A	B	A	B	H	H	-	D	H	-	A	B	A	H	H	-	A	H	H	-	H	C	H	D	A	H	-	H	H	B	H	A	B	A	H	H
lg2A	124	Tag_2455	78.3	2A	11650586	B	A	H	H	A	H	A	A	A	B	A	B	H	H	D	H	H	H	A	B	A	H	H	B	A	H	H	A	H	H	H	H	H	H	A	H	H	B	H	A	B	A	H	H
lg2A	*122	Tag_2457	78.3	2A	11685158	B	A	H	H	A	H	A	A	A	B	A	B	H	H	H	D	H	H	A	B	A	H	D	B	A	H	H	H	H	H	H	A	H	H	A	H	H	B	H	A	B	A	H	H
lg2A	125	Tag_2458	78.3	2A	11723946	B	A	H	H	A	H	A	A	A	B	A	B	H	H	-	H	H	H	A	B	A	H	H	B	A	H	H	H	H	H	H	H	H	H	A	H	H	B	H	A	B	A	H	H
lg2A	126	Tag_2460	78.7	2A	11853313	B	A	H	H	A	H	A	A	A	B	A	B	H	H	-	H	H	H	A	B	A	C	H	B	A	H	H	H	A	H	C	H	H	H	A	H	H	B	H	A	B	A	H	H
lg2A	127	Tag_2471	79.9	2A	12028566	B	A	H	B	A	H	A	A	A	B	A	B	H	H	H	D	H	H	A	B	A	H	H	B	A	H	H	H	A	H	H	H	H	H	A	H	H	B	H	A	B	A	H	H
lg2A	128	Tag_2472	79.9	2A	12035902	B	A	H	B	A	H	A	A	A	B	A	B	H	H	-	D	H	H	A	B	A	-	-	B	A	H	H	-	A	-	H	H	H	H	A	H	H	B	H	A	B	A	-	H
lg2A	*127	Tag_2473	79.9	2A	12052709	B	A	H	B	A	H	A	A	A	B	A	B	H	H	H	H	H	H	A	B	A	H	H	B	A	H	H	H	A	H	C	H	H	H	A	H	H	B	H	A	B	A	H	H
lg2A	129	Tag_2475	82.8	2A	12054281	B	A	H	B	A	H	A	A	A	B	A	B	C	H	A	H	H	H	A	B	A	H	H	B	A	H	H	H	A	H	H	A	H	H	A	H	H	B	H	A	B	A	H	H
lg2A	130	Tag_2478	83	2A	12094388	B	A	H	B	A	H	A	A	A	B	A	B	H	H	H	H	C	H	A	B	A	H	H	B	A	A	H	H	A	H	H	H	H	H	A	H	H	B	H	A	B	A	H	H
lg2A	131	Tag_2479	83.8	2A	12127357	B	A	H	B	A	H	A	A	A	B	A	H	H	H	H	H	H	H	A	B	A	H	H	B	A	H	H	D	A	H	H	H	H	H	A	H	H	B	H	A	B	A	H	H
lg2A	132	Tag_2485	84.7	2A	12367585	B	A	H	B	A	H	A	A	A	-	A	H	H	H	H	-	H	H	A	B	A	H	H	B	A	H	H	H	A	H	H	H	H	A	-	H	-	-	H	A	-	A	H	D
lg2A	133	Tag_2498	89.1	2A	13437476	B	A	H	B	A	H	A	A	A	B	H	H	H	H	H	H	H	B	A	B	A	D	H	B	A	H	D	H	A	H	H	H	H	H	A	H	H	B	H	A	B	A	H	H
lg2A	134	Tag_2499	89.6	2A	13446492	B	A	H	B	A	H	A	A	A	B	H	H	H	H	D	H	H	H	A	B	A	H	H	B	A	H	D	H	A	H	H	H	H	H	A	H	H	B	H	A	B	A	H	H
lg2A	135	Tag_2500r	89.6	2A	13446668	B	A	H	B	A	H	A	A	A	B	H	H	H	H	H	H	H	H	D	B	D	H	B	B	D	H	H	H	H	H	H	H	H	H	H	H	H	B	H	D	B	A	H	H
lg2A	137	Tag_2493	91.6	2A	13272892	B	A	H	B	A	H	A	A	A	B	H	H	H	H	-	H	H	H	A	B	-	H	H	B	A	H	H	-	A	H	H	H	H	H	A	H	H	B	H	A	B	A	H	H
lg2A	136	Tag_2496	91.6	2A	13398050	B	A	H	B	A	H	A	A	A	B	H	H	H	H	H	H	H	H	A	B	A	H	-	B	A	H	D	H	A	H	H	H	H	H	A	H	H	B	H	A	B	A	H	H
lg2A	138	Tag_2504	93.7	2A	13643359	B	A	H	B	A	H	A	A	A	B	H	H	-	H	-	-	H	H	-	B	-	H	H	B	A	H	D	H	A	H	H	H	H	H	H	H	-	B	-	A	B	A	H	H
lg2A	139	Tag_2506	95.3	2A	13898824	B	A	H	B	A	H	A	A	A	B	-	H	H	H	H	H	H	H	A	B	A	H	H	B	A	H	H	H	A	H	H	H	H	H	H	H	-	B	H	A	B	A	H	H
lg2A	140	Tag_2508	95.3	2A	13948639	B	A	H	B	A	H	A	A	A	B	H	H	H	H	D	H	H	H	A	B	A	H	H	B	A	H	A	H	A	H	H	H	H	H	H	H	H	B	H	A	B	A	H	H
lg2A	141	Tag_2510	95.3	2A	14032281	B	A	H	B	A	H	A	A	A	B	H	H	D	-	-	H	-	H	A	B	A	-	A	-	A	H	H	H	-	H	C	D	H	H	H	H	H	-	H	A	B	A	-	H
lg2A	*152	Tag_2515	96.5	2A	14420291	B	A	H	B	A	B	A	A	A	B	H	H	H	H	D	H	H	H	A	B	A	H	D	B	A	H	H	H	A	H	H	H	H	H	H	H	H	B	H	A	B	A	H	H
lg2A	142	Tag_2516	96.5	2A	14437090	B	A	H	B	A	B	A	A	A	B	H	H	-	H	-	D	B	H	A	B	-	H	A	B	A	H	H	-	A	-	H	D	H	D	H	H	H	B	H	A	B	A	H	H
lg2A	*152	Tag_2517	96.5	2A	14548819	B	A	H	B	A	B	A	A	A	B	H	H	H	H	D	H	H	H	A	B	A	H	H	B	A	H	H	H	A	H	C	H	H	H	H	H	H	B	H	A	B	A	H	H
lg2A	*143	Tag_2518	96.5	2A	14603454	B	A	H	B	A	B	A	A	A	B	H	H	H	H	H	H	H	H	A	B	A	H	H	B	A	H	H	H	A	H	H	H	H	H	H	H	H	B	H	A	B	A	H	H
lg2A	143	Tag_2522	96.5	2A	14748559	B	A	H	B	A	B	A	A	A	B	H	H	H	H	H	H	H	H	A	B	A	H	H	B	A	H	H	H	A	H	H	H	H	H	H	H	H	B	H	A	B	A	H	H
lg2A	*148	Tag_2524	96.5	2A	14856039	B	A	H	B	A	B	A	A	A	-	D	H	H	H	-	H	H	D	A	B	-	H	H	B	A	-	-	H	A	H	H	H	C	H	H	H	-	B	-	A	B	A	H	H
lg2A	144	Tag_2526	96.5	2A	14919423	B	A	H	B	A	B	A	A	A	B	H	H	H	H	H	H	H	H	A	B	A	B	-	B	A	H	H	H	A	H	H	D	H	H	H	H	B	B	H	A	B	A	H	H
lg2A	*152	Tag_2527	96.5	2A	14924384	B	A	H	B	A	B	A	A	A	B	H	H	H	H	D	H	H	H	A	B	A	H	H	B	A	H	H	H	A	H	H	D	H	H	H	H	H	B	H	A	B	A	H	H
lg2A	145	Tag_2529	96.5	2A	14926930	B	A	H	B	A	B	A	A	A	B	H	H	H	H	D	-	H	H	-	B	A	H	H	B	A	H	H	D	A	H	C	H	H	-	H	H	-	B	H	A	B	A	H	H
lg2A	146	Tag_2532	96.5	2A	14980884	B	A	B	B	A	B	-	A	A	B	H	H	H	H	H	H	H	C	A	B	A	H	H	B	A	H	H	H	-	H	C	H	B	H	B	H	H	B	H	-	B	A	C	H
lg2A	147	Tag_2534	96.5	2A	15061294	B	A	H	B	A	B	A	A	A	B	H	H	H	H	D	H	H	H	A	B	A	H	H	B	A	H	D	H	A	H	H	H	H	H	H	H	H	B	H	A	B	A	C	H
lg2A	*143	Tag_2535	96.5	2A	15137321	B	A	H	B	A	B	A	A	A	B	H	H	H	H	H	H	H	H	A	B	A	H	H	B	A	H	H	H	A	H	H	H	H	H	H	H	H	B	H	A	B	A	H	H
lg2A	148	Tag_2536	96.5	2A	15171522	B	A	H	B	A	B	A	A	A	B	H	H	D	H	D	H	H	D	A	B	A	H	D	B	A	D	H	H	A	H	H	H	H	D	H	H	H	B	H	A	B	A	H	H
lg2A	149	Tag_2538	96.5	2A	15177333	B	A	H	B	A	B	A	A	A	B	H	H	-	H	H	H	H	H	A	B	A	H	H	B	A	H	H	H	A	H	C	H	H	H	H	H	-	B	H	A	B	A	H	H
lg2A	150	Tag_2543	96.5	2A	15639296	B	A	H	B	A	B	-	A	A	B	H	H	H	H	H	H	H	H	A	B	A	H	H	B	-	H	H	H	A	H	C	H	H	H	H	H	-	B	H	A	B	A	H	H
lg2A	*152	Tag_2545	96.5	2A	15738161	B	A	H	B	A	B	A	A	A	B	H	H	H	H	-	H	H	H	A	B	A	H	H	B	A	H	H	H	A	H	H	H	H	H	C	H	H	B	H	A	B	A	H	H
lg2A	151	Tag_2549	96.5	2A	15776355	B	A	H	B	A	B	A	A	A	B	H	H	H	H	H	H	H	H	A	B	A	H	H	B	A	H	H	H	A	H	H	H	H	H	H	H	H	B	H	A	B	A	H	H
lg2A	152	Tag_2551	96.5	2A	15785197	B	A	H	B	A	B	A	A	A	B	H	H	H	H	A	H	H	H	A	B	A	H	H	B	A	H	H	H	A	H	H	H	H	H	H	H	H	B	H	A	B	D	H	H
lg2A	*143	Tag_2558	96.5	2A	16149671	B	A	H	B	A	B	A	A	A	B	H	H	H	H	H	H	H	H	A	B	A	H	H	B	A	H	H	H	A	H	H	H	H	-	C	H	-	-	H	A	B	A	H	H
lg2A	153	Tag_2559	96.5	2A	16167988	B	A	H	B	A	B	A	A	A	B	H	H	H	H	H	H	H	H	A	B	A	H	D	B	A	H	H	H	A	H	H	H	H	H	H	H	H	B	H	A	B	A	H	H
lg2A	154	Tag_2561	96.9	2A	16319933	B	A	H	B	A	B	A	A	A	B	H	H	H	H	-	H	H	H	D	B	A	H	-	B	A	H	H	-	A	H	H	H	H	H	H	H	H	B	-	A	B	A	H	H
lg2A	155	Tag_2562	97.3	2A	16350130	B	A	H	B	A	B	A	A	A	B	H	H	H	H	H	H	B	H	A	B	A	H	H	B	A	H	D	H	A	H	H	H	H	H	H	H	H	B	H	A	B	A	H	H
lg2A	156	Tag_2564	98.4	2A	16604460	B	A	H	B	A	B	A	A	A	B	H	H	H	H	H	H	B	H	A	B	A	H	D	B	A	H	H	H	A	H	H	H	B	H	H	H	A	B	H	A	B	A	H	H
lg2A	157	Tag_2565	100.5	2A	16677559	B	A	H	B	A	B	A	A	A	B	H	A	H	H	B	D	-	H	A	B	-	H	H	B	A	H	D	-	A	H	C	H	-	C	H	C	A	B	A	A	B	A	-	H
lg2A	158	Tag_2566	100.5	2A	16683585	B	A	H	B	A	B	A	A	A	B	H	A	H	H	H	H	B	H	A	B	A	H	H	B	A	H	H	H	A	H	H	H	B	H	H	H	A	B	H	A	B	A	H	H
lg2A	159	Tag_2568	101.3	2A	16726271	B	A	H	B	A	B	A	A	A	B	H	A	H	H	A	H	B	H	A	B	A	H	H	H	A	H	H	H	A	H	H	H	B	H	H	H	A	B	H	A	B	A	H	H
lg2A	160	Tag_2569	102.3	2A	16779366	B	A	H	B	A	B	A	A	A	B	H	A	H	H	H	H	B	H	D	B	A	H	H	H	A	H	H	H	A	H	C	H	B	H	H	H	A	B	H	A	B	A	H	H
lg2A	*161	Tag_2570	102.3	2A	17259807	B	A	H	B	A	B	A	A	A	B	H	A	H	H	D	H	B	H	A	B	A	H	-	H	A	H	H	H	A	H	H	H	B	H	H	H	A	B	H	A	B	A	H	H
lg2A	*160	Tag_2577	102.3	2A	17394791	B	A	H	B	A	B	A	A	A	B	H	A	H	H	H	H	B	H	D	B	A	H	H	H	A	H	H	H	A	H	H	H	B	-	H	H	A	B	H	A	B	A	H	H
lg2A	161	Tag_2580	102.3	2A	17406003	B	A	H	B	A	B	A	A	A	B	H	A	H	H	-	H	B	H	D	B	A	H	D	H	A	H	H	H	A	H	H	H	B	H	H	H	A	B	H	A	B	A	H	H
lg2A	162	Tag_2584	103.1	2A	17868940	B	A	H	B	A	H	A	A	A	B	H	A	H	H	D	H	B	H	A	B	A	H	H	H	A	H	H	H	A	H	H	H	B	D	H	H	A	B	H	A	B	A	H	H
lg2A	*167	Tag_2587	103.1	2A	17891641	B	A	H	B	A	H	A	A	A	B	H	A	H	H	H	D	B	H	A	B	A	H	H	H	A	H	H	H	A	H	H	H	B	H	H	H	A	B	H	A	B	A	H	H
lg2A	*167	Tag_2592	103.1	2A	18171431	B	A	H	B	A	H	A	A	A	B	H	A	H	H	H	H	B	H	A	B	A	H	D	H	A	H	H	H	A	H	H	H	B	H	H	H	A	B	H	A	B	A	H	H
lg2A	163	Tag_2596	103.1	2A	18373748	B	A	H	B	A	H	A	A	A	B	H	A	H	H	A	H	B	H	A	B	A	H	H	D	A	H	H	H	A	-	H	H	B	H	H	H	A	B	H	A	B	A	H	H
lg2A	164	Tag_2599	103.1	2A	18410076	B	A	H	B	A	H	A	A	A	B	H	A	H	H	D	H	-	-	A	B	A	H	-	H	A	H	H	-	A	-	H	H	H	H	H	H	A	-	-	A	B	A	H	H
lg2A	165	Tag_2600	103.1	2A	18411847	B	A	H	B	A	H	A	A	A	B	H	A	H	H	-	H	B	H	A	B	A	H	D	H	A	H	H	H	A	H	H	D	-	H	H	H	A	B	H	A	B	A	H	H
lg2A	*172	Tag_2602	103.1	2A	18635765	B	A	H	B	A	H	A	A	A	B	H	A	H	H	A	H	B	H	A	B	A	H	H	H	A	H	H	H	A	H	H	H	B	H	H	H	A	B	H	A	B	A	H	H
lg2A	*167	Tag_2606	103.1	2A	19122487	B	A	H	B	A	H	A	A	A	B	H	A	H	H	H	H	B	H	A	B	A	H	H	D	A	H	H	H	A	H	H	H	B	H	H	H	A	B	H	A	B	A	H	H
lg2A	166	Tag_2608	103.1	2A	19322399	B	A	H	B	A	H	A	A	A	B	H	A	D	H	H	A	-	H	D	B	A	H	H	D	A	H	H	H	A	H	H	H	B	A	H	H	A	B	H	A	B	A	H	H
lg2A	167	Tag_2610	103.1	2A	19797169	B	A	H	B	A	H	A	A	A	B	H	A	H	H	H	H	B	H	A	B	A	H	H	H	A	H	H	H	A	H	H	H	B	H	H	H	A	B	H	A	B	A	H	H
lg2A	*167	Tag_2612	103.1	2A	20373020	B	A	H	B	A	H	A	A	A	B	H	A	H	H	H	D	B	H	A	B	A	H	H	H	A	H	H	H	A	H	H	H	B	H	H	H	A	B	H	A	B	A	H	H
lg2A	*167	Tag_2616	103.1	2A	20551122	B	A	H	B	A	H	A	A	A	B	H	A	H	H	H	H	B	H	D	B	A	H	H	H	A	H	H	H	A	H	H	H	B	H	H	H	A	B	H	A	B	A	H	H
lg2A	168	Tag_2617	103.1	2A	20684349	B	A	H	B	A	H	A	A	A	B	A	A	H	H	H	A	B	-	A	B	-	H	D	H	A	H	-	-	-	H	H	H	B	H	-	H	A	B	H	-	B	-	H	D
lg2A	*167	Tag_2619	103.1	2A	21373391	B	A	H	B	A	H	A	A	A	-	H	A	H	H	H	H	-	H	A	-	-	H	H	H	A	H	D	H	A	H	H	H	B	H	H	H	A	B	H	A	B	A	H	H
lg2A	*167	Tag_2621	103.1	2A	21457169	B	A	H	B	A	H	A	A	A	B	H	A	H	H	D	H	B	H	A	B	A	H	H	H	A	H	H	H	A	H	H	H	B	H	H	H	A	B	H	A	B	A	H	H
lg2A	*167	Tag_2623	103.1	2A	21755694	B	A	H	B	A	H	A	A	A	B	H	A	H	H	H	H	B	H	A	B	A	H	H	H	A	H	H	H	A	H	H	H	B	H	C	H	A	B	H	A	B	A	H	H
lg2A	*175	Tag_2627	103.1	2A	21952246	B	A	H	B	A	H	A	A	A	B	H	A	H	H	H	D	B	H	A	B	A	H	-	H	A	H	D	-	-	-	C	C	-	H	H	-	A	-	H	A	B	A	H	H
lg2A	169	Tag_2629	103.1	2A	22218612	B	A	H	B	A	H	A	A	A	B	H	A	H	H	H	H	B	H	A	B	A	H	H	H	A	H	H	H	A	H	H	H	B	H	H	H	A	B	H	A	B	A	H	H
lg2A	*163	Tag_2631	103.1	2A	22774369	B	A	H	B	A	H	A	A	A	B	H	A	-	H	-	H	B	H	D	B	A	C	H	D	A	H	H	H	A	A	H	H	B	H	H	H	A	B	H	A	B	A	H	H
lg2A	170	Tag_2632	103.1	2A	22794587	B	A	H	B	A	H	A	A	A	B	H	A	H	H	H	H	B	H	D	B	A	H	H	H	A	D	H	H	A	H	H	H	-	H	H	H	A	B	H	A	B	A	H	D
lg2A	*172	Tag_2634	103.1	2A	23006882	B	A	H	B	A	H	A	A	A	B	H	A	H	H	A	H	B	H	A	B	A	H	H	H	A	H	H	H	A	H	H	H	B	H	H	H	A	B	H	A	B	A	H	H
lg2A	171	Tag_2635	103.1	2A	23017896	B	A	H	B	A	H	A	A	A	B	H	A	H	H	H	D	B	H	A	B	A	H	-	H	A	H	H	H	A	H	H	H	B	H	H	-	A	B	H	A	-	A	H	H
lg2A	172	Tag_2636	103.1	2A	23071400	B	A	H	B	A	H	A	A	A	B	H	A	H	H	A	H	B	H	A	B	A	H	H	H	A	H	H	H	A	H	H	H	B	H	H	H	A	B	H	A	B	A	H	H
lg2A	*167	Tag_2637	103.1	2A	23386008	B	A	H	B	A	H	A	A	A	B	H	A	H	H	H	H	B	H	A	B	A	H	H	H	A	H	D	H	A	H	H	H	B	H	H	H	A	B	H	A	B	A	H	H
lg2A	*172	Tag_2639	103.1	2A	23411385	B	A	H	B	A	H	A	A	A	B	H	A	H	H	A	H	B	H	D	B	A	H	H	H	A	H	H	H	A	H	H	H	B	H	H	H	-	B	H	A	B	A	H	H
lg2A	173	Tag_2640	103.1	2A	23967741	B	A	H	B	A	H	A	A	A	B	H	A	H	H	-	H	B	H	H	B	A	H	H	H	A	H	H	H	A	H	H	H	B	H	C	H	-	B	H	A	B	A	H	H
lg2A	174	Tag_2644	103.1	2A	26208625	B	A	H	B	A	H	A	A	A	B	H	A	H	A	-	H	B	H	A	B	A	H	H	H	A	H	H	H	A	H	H	H	B	H	D	H	A	B	H	A	B	A	H	H
lg2A	*167	Tag_2645	103.1	2A	26914779	B	A	H	B	A	H	A	A	A	B	H	A	H	H	D	H	B	H	A	B	A	H	H	H	A	H	H	H	A	H	H	H	B	H	H	H	A	B	H	A	B	A	H	H
lg2A	175	Tag_2647	103.1	2A	27852750	B	A	H	B	A	H	A	A	D	B	H	A	H	H	H	H	B	H	A	B	A	H	H	H	-	H	H	H	A	H	C	H	B	H	H	H	-	B	H	A	B	A	H	H
lg2A	*167	Tag_2648	103.1	2A	28198994	B	A	H	B	A	H	A	A	A	B	H	A	H	H	D	H	B	H	A	B	A	H	H	H	A	H	H	H	A	H	H	H	B	H	H	H	A	B	H	A	B	A	H	H
lg2A	*167	Tag_2650	103.1	2A	28515681	B	A	H	B	A	H	A	A	A	B	H	A	H	H	D	H	B	H	D	B	A	H	H	H	A	H	H	H	A	H	H	H	B	H	C	H	A	B	D	A	B	A	H	H
lg2A	*167	Tag_2655	103.1	2A	29653197	B	A	H	B	A	H	A	A	A	B	H	A	D	H	H	H	B	H	A	B	A	H	H	H	A	H	D	H	A	H	H	H	B	H	H	H	A	B	H	A	B	A	H	H
lg2A	*167	Tag_2656	103.1	2A	29667765	B	-	H	B	A	H	A	A	A	B	H	A	H	H	H	D	B	H	A	B	A	H	H	D	A	H	H	H	A	H	C	H	B	H	H	H	-	B	H	A	B	A	H	H
lg2A	*167	Tag_2658	103.1	2A	30458453	B	A	H	B	A	H	A	A	A	B	H	A	H	H	H	H	B	H	A	B	A	H	H	H	A	H	H	H	A	H	H	H	B	H	H	H	A	B	H	A	B	A	H	H
lg2A	*167	Tag_2660	103.1	2A	31054042	B	A	H	B	A	H	A	A	A	B	H	A	H	H	H	H	B	H	A	B	A	H	H	D	A	H	H	C	A	H	H	H	B	H	H	H	A	B	H	A	B	A	H	H
lg2A	*167	Tag_2667	103.1	2A	31469610	B	A	H	B	A	H	A	A	A	B	H	A	H	H	H	H	B	H	-	B	-	H	H	-	A	-	H	-	A	H	H	H	B	H	-	H	-	B	H	A	B	A	H	H
lg2A	*167	Tag_2669	103.1	2A	31728312	B	A	H	B	A	H	A	A	A	B	H	A	H	H	H	H	B	-	A	B	-	H	H	H	A	H	H	H	A	H	H	H	B	H	H	H	A	B	H	A	B	A	H	H
lg2A	*167	Tag_2673	103.1	2A	31776402	B	A	H	B	A	H	A	A	A	B	H	A	H	H	-	H	B	H	A	B	-	H	H	H	A	H	H	H	A	H	H	H	B	H	H	H	A	-	H	A	B	A	H	H
lg2A	*172	Tag_2675	103.1	2A	31800167	B	A	H	B	A	H	A	A	A	B	H	A	H	H	A	H	B	H	A	B	A	H	H	D	A	H	H	H	A	H	H	H	B	H	H	H	A	B	H	A	B	A	H	H
lg2A	*167	Tag_2680	103.1	2A	32033952	B	A	H	B	A	H	A	A	A	B	H	A	H	H	D	H	B	H	A	B	A	H	H	H	A	H	D	H	A	H	C	H	B	H	H	H	A	B	H	A	B	A	H	H
lg2A	*173	Tag_2689	103.1	2A	33603394	B	A	H	B	A	H	A	A	A	B	H	A	H	H	-	H	B	H	H	B	A	H	H	H	A	H	-	-	A	H	H	H	-	H	H	H	A	B	H	A	B	A	H	H
lg2A	*167	Tag_2691	103.1	2A	33643710	B	A	H	B	A	H	-	A	A	B	H	A	H	H	H	H	B	H	A	B	A	H	H	H	A	H	H	H	A	H	H	H	B	H	H	H	A	B	H	A	B	A	H	H
lg2A	*167	Tag_2694	103.1	2A	33877957	-	A	H	B	A	H	A	A	A	B	H	A	H	H	H	H	B	H	A	B	A	H	H	H	A	H	H	H	A	H	H	H	-	H	H	H	A	-	H	A	B	A	H	H
lg2A	*167	Tag_2697	103.1	2A	33974114	B	A	H	B	A	H	A	A	-	B	H	A	H	H	D	H	B	H	A	B	A	H	H	H	A	H	H	H	A	H	C	H	B	H	C	H	A	B	H	A	B	A	H	H
lg2A	*167	Tag_2704	103.1	2A	35236744	B	A	H	B	A	H	A	A	A	B	H	A	H	H	H	H	B	H	A	B	A	H	H	H	A	H	H	H	A	H	H	H	B	H	H	H	A	B	H	A	B	A	H	H
lg2A	*167	Tag_2706	103.1	2A	35461208	B	A	H	B	A	H	A	A	A	B	H	A	H	H	D	H	B	H	A	B	A	H	H	H	A	H	D	H	A	H	H	H	B	H	H	H	-	B	H	A	B	A	H	H
lg2A	*167	Tag_2708	103.1	2A	35748399	B	A	H	B	A	H	A	A	A	B	H	A	H	H	-	H	B	H	D	B	-	H	H	D	A	H	H	H	A	H	H	H	B	H	H	H	A	B	H	A	B	A	H	H
lg2A	*167	Tag_2722	103.1	2A	36888126	B	A	H	B	A	H	A	A	A	B	H	A	H	H	D	H	B	H	A	B	A	H	D	H	A	H	H	H	A	H	H	H	B	H	H	H	A	B	H	A	B	A	H	H
lg2A	*167	Tag_2725	103.1	2A	36953066	B	A	H	B	A	H	A	A	A	B	H	A	H	H	-	H	B	H	D	B	-	H	D	H	A	H	H	H	A	H	H	H	B	H	-	H	A	B	H	A	B	A	H	H
lg2A	*167	Tag_2727	103.1	2A	36998426	B	A	H	B	A	H	A	A	A	B	H	A	H	H	H	H	B	H	A	B	A	H	H	H	A	H	H	H	A	D	H	H	B	H	-	H	A	B	H	A	B	A	H	H
lg2A	*167	Tag_2728	103.1	2A	37091567	B	A	H	B	A	H	A	A	A	B	H	A	H	H	H	H	B	H	A	B	-	H	H	H	A	H	H	-	A	H	H	H	B	H	H	C	A	B	H	A	B	A	H	H
lg2A	*172	Tag_2733	103.1	2A	37531832	B	A	H	B	A	H	A	A	A	B	H	A	H	H	-	H	B	H	D	B	A	H	H	H	A	H	D	H	A	H	H	H	B	H	H	H	A	B	H	A	B	D	H	H
lg2A	*167	Tag_2737	103.1	2A	37789677	B	A	H	B	A	H	A	A	A	B	H	A	H	-	H	H	B	H	A	B	A	H	H	H	A	H	H	H	A	H	H	H	B	H	H	H	A	B	H	A	B	A	H	H
lg2A	*167	Tag_2739	103.1	2A	37977612	B	A	H	B	A	H	A	A	A	B	H	A	H	H	-	H	B	H	A	B	A	H	H	H	A	H	H	H	A	H	H	H	B	H	H	-	A	B	H	A	B	A	H	H
lg2A	*167	Tag_2742	103.1	2A	38478072	B	A	H	-	A	H	A	A	A	B	H	A	H	H	H	H	-	H	A	-	A	H	H	H	A	D	H	H	A	H	H	H	B	H	H	H	A	-	H	A	B	A	H	H
lg2A	*167	Tag_2746	103.1	2A	38704678	B	A	H	B	A	H	A	A	A	B	H	A	H	H	H	H	B	H	A	B	A	H	H	H	A	H	H	H	A	H	H	H	B	H	H	H	A	B	H	A	B	D	H	H
lg2A	176	Tag_2664	103.5	2A	31240885	B	A	H	B	A	H	A	A	A	B	H	A	H	H	H	H	B	H	H	B	A	H	-	H	A	-	H	H	A	-	H	H	B	H	H	-	A	B	H	A	B	A	H	H
lg2A	177	Tag_2671	103.5	2A	31731452	B	A	H	B	A	H	A	A	A	B	H	A	H	H	H	H	-	H	H	B	-	H	H	H	A	H	H	H	-	H	C	H	B	H	C	H	A	B	H	A	B	A	H	H
lg2A	178	Tag_2677	103.5	2A	31884488	B	A	H	B	A	H	A	A	A	B	H	A	H	H	H	H	B	H	D	B	-	H	H	H	A	H	-	H	A	H	H	H	B	H	H	H	A	B	H	A	B	A	C	H
lg2A	179	Tag_2678	103.5	2A	31920951	B	A	H	B	A	H	A	A	A	B	H	A	D	H	H	H	B	H	-	B	A	H	H	H	A	H	H	H	A	H	H	H	B	H	H	H	A	B	H	A	B	D	H	H
lg2A	180	Tag_2681	103.5	2A	32280890	B	A	H	B	A	H	A	A	A	B	H	A	H	H	H	D	B	H	D	B	A	H	H	H	A	H	D	H	A	H	H	H	B	H	H	H	A	B	H	A	B	H	H	H
lg2A	181	Tag_2684	103.5	2A	32369811	B	A	H	B	A	H	H	-	-	B	H	-	H	H	H	H	B	H	H	B	H	H	H	H	A	H	H	H	H	H	H	H	B	H	H	H	A	B	H	A	B	A	H	H
lg2A	184	Tag_2661	104	2A	31162703	B	A	H	B	A	H	A	A	A	B	H	A	H	H	H	H	B	H	A	B	A	H	H	H	A	C	D	H	A	H	C	H	B	H	C	H	A	B	H	A	B	A	H	H
lg2A	182	Tag_2692	104	2A	33802345	B	A	H	B	A	H	A	A	A	B	H	A	H	D	H	H	B	-	A	B	A	H	-	H	A	H	H	H	A	H	H	H	B	-	-	-	A	B	-	A	B	A	H	D
lg2A	183	Tag_2695	104	2A	33892249	B	A	H	B	A	H	A	A	A	B	H	A	-	-	H	H	-	H	A	B	-	-	H	-	A	H	D	H	A	-	H	H	B	H	C	H	A	B	H	A	B	A	-	H
lg2A	*185	Tag_2615	104.4	2A	20394861	B	A	H	B	A	H	A	A	A	B	H	A	H	H	D	D	B	H	A	B	A	H	H	H	A	H	D	H	A	H	H	H	B	H	H	H	A	B	H	A	B	A	H	H
lg2A	185	Tag_2666	104.4	2A	31301086	B	A	H	B	A	H	A	A	A	B	H	A	H	H	A	H	C	H	A	B	A	H	H	H	A	H	H	H	A	H	H	H	B	H	H	H	A	B	H	A	B	A	H	H
lg2A	*185	Tag_2712	104.4	2A	36711806	B	A	H	B	A	H	A	A	A	B	H	A	H	H	D	H	B	H	A	B	A	H	H	H	A	H	H	H	A	H	H	H	B	H	H	H	A	B	H	A	B	A	H	H
lg2A	*185	Tag_2732	104.4	2A	37351983	B	A	H	B	A	H	A	A	A	B	H	A	H	H	D	H	B	D	A	B	A	H	-	H	A	H	D	H	A	H	C	H	B	H	H	H	A	B	H	A	B	A	-	H
lg2A	186	Tag_2690	104.5	2A	33614843	B	A	H	B	A	H	A	A	A	B	H	A	H	H	-	H	-	H	D	B	A	H	H	-	A	-	D	-	-	H	H	H	-	H	-	H	A	-	H	A	B	A	H	H
lg2A	*189	Tag_2597	104.6	2A	18374880	B	A	H	B	A	H	A	A	A	B	H	A	H	H	-	H	B	H	A	B	-	-	H	H	A	H	H	-	A	H	H	H	B	D	H	H	A	B	H	A	B	A	-	H
lg2A	*189	Tag_2682	104.6	2A	32303247	B	A	H	B	A	H	A	A	A	-	H	A	H	H	H	H	-	H	A	B	A	H	H	H	A	H	D	H	-	H	C	H	B	H	H	H	-	-	H	A	-	A	H	H
lg2A	187	Tag_2698	104.6	2A	34646040	B	A	H	B	A	H	A	A	A	B	H	A	H	H	A	A	B	H	A	B	A	H	H	H	A	H	H	H	A	H	H	H	B	H	H	H	-	B	-	A	B	A	H	H
lg2A	188	Tag_2700	104.6	2A	34963240	B	A	H	B	A	H	A	A	A	B	H	A	H	H	-	H	B	H	A	B	-	H	-	H	A	H	D	-	A	H	H	H	-	H	H	H	A	B	H	A	B	A	H	H
lg2A	189	Tag_2702	104.6	2A	34968449	B	A	H	B	A	H	A	A	A	B	H	A	H	H	-	H	B	H	A	B	A	H	H	H	A	H	H	H	A	H	H	H	B	H	H	H	A	B	H	A	B	A	H	H
lg2A	190	Tag_2703	104.6	2A	35235050	B	A	H	B	A	H	A	A	A	B	B	A	H	C	-	H	B	H	-	B	-	H	H	H	A	H	D	-	A	H	H	H	-	A	H	H	-	B	H	A	B	A	C	H
lg2A	191	Tag_2710	104.6	2A	36358290	B	A	H	B	A	H	A	A	A	B	H	A	H	H	A	H	B	H	A	B	A	H	H	H	A	H	H	H	A	B	H	H	B	H	H	B	A	B	H	A	B	A	H	H
lg2A	*189	Tag_2713	104.6	2A	36716896	B	A	H	B	A	H	A	A	A	B	H	A	H	H	H	H	B	-	A	B	-	H	H	H	A	H	H	-	-	H	H	H	B	H	H	H	A	B	-	A	B	D	-	H
lg2A	192	Tag_2748	106.1	2A	38862517	B	-	H	B	A	H	A	A	A	B	H	A	H	A	-	H	B	H	D	B	A	H	H	H	-	H	H	H	A	H	H	H	H	H	H	H	A	B	H	A	B	A	H	H
lg2A	193	Tag_2750	106.1	2A	38868533	B	A	H	B	A	H	A	A	A	B	H	A	-	-	H	D	B	C	A	B	-	C	-	H	A	C	-	C	-	C	H	H	H	H	H	C	A	B	C	A	B	A	H	H
lg2A	194	Tag_2751	106.1	2A	38908958	B	A	H	B	A	H	A	A	A	B	H	A	H	A	D	H	B	H	A	B	A	H	H	H	A	H	H	H	A	H	H	H	H	H	H	H	A	B	H	A	B	A	H	H
lg2A	195	Tag_2752	106.1	2A	38932930	B	A	H	B	A	H	A	A	A	B	-	A	H	A	A	A	B	H	A	B	A	H	H	H	A	H	A	H	A	H	H	H	H	H	H	H	A	B	H	A	B	A	H	H
lg2A	196	Tag_2758	106.1	2A	39421148	B	A	H	B	A	H	A	A	D	B	H	A	H	A	H	H	B	H	A	B	A	H	H	H	A	H	H	H	A	H	H	H	H	H	H	H	A	B	H	A	B	A	H	H
lg2A	197	Tag_2759	106.1	2A	39437897	B	A	H	B	A	H	A	A	A	-	H	A	H	A	-	-	B	H	A	B	A	H	H	H	A	H	H	H	A	H	C	H	H	H	H	H	-	B	-	A	-	A	C	H
lg2A	198	Tag_2761	106.9	2A	39513180	B	A	H	B	A	H	A	A	A	B	H	A	H	A	H	D	B	H	D	B	A	H	H	H	A	H	H	-	A	H	C	H	H	B	H	H	A	B	H	A	B	A	H	H
lg2A	199	Tag_2763	108.5	2A	40152856	B	A	H	B	A	H	A	A	A	B	H	A	H	A	H	H	B	H	A	B	A	H	H	D	H	H	D	H	A	H	H	H	H	B	H	H	A	B	H	A	B	A	H	H
lg2A	*199	Tag_2764	108.5	2A	40177560	B	A	H	B	A	H	A	A	A	-	H	A	H	A	-	-	-	H	A	B	A	H	H	H	-	-	H	H	A	H	H	H	H	-	H	H	-	B	H	A	-	A	H	H
lg2A	200	Tag_2766	109.1	2A	40261247	B	A	H	B	A	H	A	A	A	B	H	A	H	A	D	H	B	H	A	B	A	D	H	H	H	C	H	H	A	H	H	H	H	B	H	H	A	B	C	A	B	A	H	H
lg2A	201	Tag_2767	109.6	2A	40505411	B	A	H	B	A	H	A	A	H	B	H	A	H	A	H	H	B	H	A	B	A	H	H	H	H	H	H	H	A	-	H	H	H	B	H	H	H	B	H	A	B	A	H	H
lg2A	202	Tag_2769	109.6	2A	40630343	B	A	H	B	A	H	A	A	A	B	H	A	H	A	H	H	B	H	A	B	A	H	H	-	H	H	-	H	A	H	H	H	H	B	H	H	-	B	H	A	B	A	H	H
lg2A	203	Tag_2772	109.8	2A	40769878	B	A	H	B	A	H	A	A	A	B	H	A	H	A	-	H	B	D	-	B	A	H	H	H	H	H	H	-	-	-	H	H	H	B	H	-	H	B	D	A	B	A	H	H
lg2A	204	Tag_2773	109.8	2A	41273811	B	A	H	B	A	H	A	A	A	B	-	A	H	A	D	-	B	-	A	B	A	H	H	-	H	-	A	H	A	-	H	-	H	B	H	H	H	B	H	A	B	A	H	-
lg2A	205	Tag_2774	109.8	2A	41275683	B	A	H	B	A	H	A	A	A	B	H	A	H	A	A	H	B	H	A	B	A	H	H	H	H	H	H	-	A	H	H	H	H	B	H	H	H	B	H	A	B	A	H	H
lg2A	206	Tag_2775	109.8	2A	41425892	B	A	H	B	A	H	A	A	-	B	H	A	H	A	-	H	B	A	A	B	A	-	H	H	H	H	H	-	A	-	C	H	-	B	H	H	C	-	H	A	B	A	H	H
lg2A	*207	Tag_2776	109.8	2A	41429659	B	A	H	B	A	H	D	A	A	B	H	A	H	A	H	H	B	H	A	B	A	H	H	H	H	H	H	H	A	H	H	H	H	B	H	H	H	B	H	A	B	A	H	H
lg2A	207	Tag_2779	109.8	2A	41603813	B	A	H	B	A	H	A	A	A	B	H	A	H	A	D	H	B	H	A	B	A	H	H	H	H	H	H	H	A	D	H	H	H	B	H	H	H	B	H	A	B	A	H	H
lg2A	208	Tag_2781	109.8	2A	41606196	B	A	H	B	A	H	-	A	A	B	H	A	H	A	D	D	B	H	A	B	A	H	H	H	H	H	H	H	A	H	C	H	H	B	H	H	H	B	H	A	B	A	H	H
lg2A	209	Tag_2782	110.2	2A	41960107	B	A	H	B	A	H	D	A	-	B	H	A	H	A	H	H	B	H	A	B	A	H	H	H	D	H	H	H	A	H	H	H	H	B	C	H	H	B	H	A	B	A	H	H
lg2A	210	Tag_2784	110.2	2A	42000674	B	A	H	B	A	H	A	A	A	B	H	A	H	A	H	H	B	H	A	B	A	H	H	H	H	H	H	H	A	H	H	H	H	B	H	H	H	C	H	A	B	A	H	H
lg2A	211	Tag_2785	110.6	2A	42206618	B	A	H	B	A	H	A	A	A	B	H	A	H	A	H	H	B	H	A	B	A	H	H	H	H	H	B	C	A	H	H	H	H	B	H	H	H	B	H	A	B	A	H	H
lg2A	212	Tag_2787	110.6	2A	42389745	B	A	H	B	A	H	A	A	A	B	H	A	H	A	H	A	B	H	A	B	D	H	H	H	H	H	B	H	A	H	H	H	H	B	H	H	H	B	H	A	B	A	H	H
lg2A	213	Tag_2790	111	2A	42726722	B	A	H	B	A	H	A	A	-	B	H	A	H	A	A	H	B	H	A	B	A	H	H	H	H	H	B	H	A	H	H	H	H	B	H	H	H	B	H	A	B	A	H	H
lg2A	214	Tag_2792	111	2A	42734300	B	A	H	B	A	H	D	A	A	B	H	A	H	A	H	-	-	H	-	B	D	H	H	H	H	H	B	H	A	-	H	H	H	B	H	H	H	B	H	A	B	A	H	H
lg2A	*217	Tag_2796	111.7	2A	42987706	B	A	H	B	A	H	-	A	H	B	H	A	H	A	-	H	B	H	A	B	-	H	H	H	H	H	B	H	A	D	H	H	-	B	H	H	-	B	H	A	B	A	H	H
lg2A	215	Tag_2798	111.7	2A	42992883	B	A	H	B	A	H	A	A	H	B	B	A	H	A	H	H	B	H	A	B	A	H	H	H	H	H	B	H	A	H	H	H	H	B	H	H	H	B	H	A	B	A	H	H
lg2A	216	Tag_2800	111.7	2A	43098350	B	A	H	B	A	H	A	A	H	B	H	A	H	A	-	H	B	-	A	B	A	-	-	D	H	H	-	C	-	H	H	H	H	B	H	H	H	B	H	A	B	A	-	H
lg2A	217	Tag_2802	111.7	2A	43123314	B	A	H	B	A	H	A	A	H	B	H	A	H	A	H	H	B	H	A	B	A	H	H	H	H	H	B	H	A	H	H	H	H	B	H	H	H	B	H	A	B	A	H	H
lg2A	218	Tag_2805	114.3	2A	43536009	B	A	H	B	A	B	H	A	H	B	H	A	H	A	-	H	B	-	A	B	A	H	H	-	H	H	B	-	-	H	H	H	H	B	H	H	H	-	H	A	B	A	-	H
lg2A	219	Tag_2806	114.3	2A	43543089	B	A	H	B	A	B	H	A	H	B	H	A	H	A	H	H	B	H	-	B	A	H	H	H	H	H	B	C	-	H	H	H	C	B	H	H	H	B	C	A	B	A	H	H
lg2A	*218	Tag_2807	114.3	2A	43592299	B	A	H	B	A	B	C	A	H	-	H	-	H	A	D	-	B	H	A	B	-	C	-	H	-	H	B	H	A	H	H	H	-	B	-	H	-	B	H	A	-	A	H	H
lg2A	220	Tag_2809	115.2	2A	43670681	B	A	H	B	A	B	H	A	H	B	H	A	H	A	D	H	B	H	D	B	-	H	H	H	H	A	B	-	A	-	H	H	H	B	H	D	H	B	H	A	B	A	H	H
lg2A	221	Tag_2810	115.6	2A	43726013	B	A	H	B	D	B	H	A	H	B	H	A	H	A	-	-	-	H	A	B	A	H	H	H	H	A	B	-	A	H	H	H	H	B	H	H	-	B	H	A	-	A	H	H
lg2A	222	Tag_2821	116	2A	44073977	B	A	H	B	A	B	H	A	H	B	H	A	H	A	D	H	B	H	A	B	A	H	H	H	H	A	B	H	A	H	H	H	H	B	H	H	H	B	H	A	B	A	H	H
lg2A	223	Tag_2822	116	2A	44147871	B	-	H	B	A	B	H	A	H	B	H	A	H	A	-	H	B	-	A	B	A	B	H	H	H	A	B	-	-	H	H	H	H	B	-	C	H	B	H	A	B	A	H	H
lg2A	224	Tag_2824	116	2A	44297611	B	A	H	B	A	B	H	A	H	B	H	A	H	A	D	H	B	H	A	B	A	H	H	H	H	A	B	H	A	H	H	H	H	B	H	H	H	B	H	A	B	A	H	H
lg2A	225	Tag_2825	116	2A	44323652	B	A	H	B	A	B	H	A	H	B	H	A	H	A	H	H	B	H	A	B	A	H	H	H	H	A	B	B	A	H	H	H	H	B	H	H	H	B	H	A	B	A	H	H
lg2A	226	Tag_2832	117.2	2A	44562991	B	A	H	B	A	B	H	A	H	B	H	A	H	A	B	H	B	H	A	B	A	H	H	H	H	D	B	C	A	D	H	H	H	B	H	H	H	B	H	A	B	A	-	H
lg2A	227	Tag_2836	117.6	2A	44584283	B	A	H	B	A	B	H	A	H	B	H	A	H	A	-	H	B	H	A	B	A	H	H	H	H	A	B	H	A	H	H	H	H	B	H	H	C	B	H	A	B	A	H	H
lg2A	228	Tag_2837	117.6	2A	44598295	B	A	H	B	A	B	-	A	H	B	H	A	H	A	-	H	B	H	A	B	A	H	H	H	H	A	B	H	A	H	H	H	H	B	H	H	H	-	H	A	B	A	-	H
lg2A	*229	Tag_2840	117.6	2A	44627909	B	A	H	B	A	B	H	A	H	B	H	A	H	A	H	H	B	H	A	B	A	H	H	H	D	A	B	H	A	H	H	H	H	B	H	H	H	B	H	A	B	A	H	H
lg2A	229	Tag_2844	117.6	2A	44767564	B	A	H	B	A	B	H	A	H	B	H	A	H	A	H	H	B	H	A	B	D	H	H	H	H	A	B	H	A	H	H	H	H	B	H	H	H	B	H	A	B	A	H	H
lg2A	*229	Tag_2846	117.6	2A	44793253	B	A	H	B	A	B	H	A	H	B	H	A	H	A	H	H	B	H	A	B	A	H	H	H	H	A	B	H	A	H	H	H	H	B	H	H	H	B	H	A	B	A	H	H
lg2A	230	Tag_2852	118.4	2A	44957225	B	A	H	B	A	B	H	A	H	B	H	A	H	A	H	H	B	H	A	B	A	H	H	H	H	A	B	H	A	H	H	H	H	B	H	H	H	B	H	A	H	A	H	H
lg2A	231	Tag_2856	119.7	2A	45026488	B	A	H	B	A	B	H	A	H	B	H	A	H	A	C	H	B	H	A	B	A	H	H	H	H	H	B	H	A	H	H	H	H	B	H	H	H	B	H	A	H	A	H	H
lg2A	232	Tag_2862	122.3	2A	45189457	B	A	H	B	A	B	H	A	H	B	H	A	B	A	H	H	B	H	A	B	A	H	A	H	H	H	B	H	A	H	H	B	H	B	H	H	B	B	H	A	H	A	H	H
lg2A	*233	Tag_2861	122.7	2A	45182104	B	A	H	B	A	B	H	A	H	B	H	A	B	A	H	H	B	H	A	B	A	H	A	H	H	H	B	H	A	H	H	B	H	B	H	H	H	B	H	A	H	A	C	H
lg2A	233	Tag_2864	122.7	2A	45374526	B	A	H	B	A	B	H	A	H	B	H	A	B	A	H	H	B	H	A	B	A	H	A	H	H	H	B	H	A	H	H	B	H	B	H	H	H	B	H	A	H	A	H	H
lg2A	234	Tag_2867	123.1	2A	45649243	B	A	H	B	A	B	H	A	H	B	H	A	B	A	C	H	B	H	H	B	-	-	A	H	H	H	B	H	A	-	H	B	H	B	D	H	H	B	H	A	H	A	H	H
lg2A	235	Tag_2868	123.1	2A	45661560	-	A	H	B	A	B	H	A	H	B	H	A	B	A	C	H	B	H	A	B	A	H	A	H	H	H	-	H	A	H	H	B	H	-	H	H	H	B	H	A	H	A	H	H
lg2A	236	Tag_2871	123.1	2A	45691445	B	A	H	B	A	B	H	A	H	B	H	A	B	A	H	H	B	H	A	B	A	H	A	H	H	H	B	H	A	H	H	B	H	B	H	H	H	B	H	A	H	A	H	H
lg2A	237	Tag_2874	123.1	2A	45770571	B	A	H	B	A	B	H	A	H	B	H	A	B	A	H	H	B	H	A	B	A	H	A	H	H	H	B	H	A	H	H	B	H	B	H	H	H	B	H	A	H	A	H	H
lg2A	*236	Tag_2875	123.1	2A	45867304	B	A	H	B	A	B	H	A	H	B	H	A	B	A	H	C	B	H	A	B	A	H	A	H	H	H	B	H	A	H	H	B	H	B	H	H	H	B	H	A	H	A	H	H
lg2A	238	Tag_2876	123.1	2A	45951850	B	A	H	B	A	B	H	A	H	B	B	A	B	A	-	C	B	-	A	B	A	H	A	H	H	H	B	H	A	H	H	B	H	-	H	H	H	B	H	A	H	A	H	H
lg2A	*236	Tag_2877	123.1	2A	45975408	B	A	H	B	A	B	H	A	H	B	H	A	B	A	H	H	B	H	A	B	A	H	A	H	H	H	B	H	A	H	H	B	H	B	H	H	H	B	H	A	H	A	H	H
lg2A	239	Tag_2880	124.4	2A	46083342	B	A	H	B	A	B	H	A	H	B	H	A	B	A	-	H	B	H	D	B	A	H	A	H	H	H	B	H	A	H	H	B	H	B	H	H	H	H	H	A	H	A	H	H
lg2A	240	Tag_2882	125.5	2A	46120120	B	A	H	B	A	B	H	A	H	B	H	A	B	A	C	H	B	H	A	B	A	H	D	H	H	B	B	H	A	H	H	B	H	B	H	H	H	H	H	A	H	A	H	H
lg2A	241	Tag_2886	125.9	2A	46369009	B	A	H	B	A	B	H	A	H	B	H	A	B	A	H	H	B	H	A	B	A	H	A	-	H	B	B	B	A	H	H	B	H	B	H	H	H	H	H	A	H	A	H	H
lg2A	242	Tag_2887	126.7	2A	46568198	B	A	H	B	A	B	H	A	H	B	H	A	B	A	B	H	B	D	A	B	A	H	A	H	H	B	B	B	A	H	H	B	H	B	A	H	C	H	H	A	H	A	H	H
lg2A	243	Tag_2889	126.7	2A	46591983	B	A	H	B	A	B	H	A	H	B	H	A	B	A	H	H	B	H	A	B	A	H	A	H	H	B	B	B	A	H	H	B	H	B	A	H	H	H	H	A	H	A	H	H
lg2A	*242	Tag_2891	126.7	2A	46796268	B	A	H	B	A	B	H	A	H	B	H	A	-	A	-	H	B	H	A	B	A	H	A	-	H	B	B	-	A	H	H	B	H	B	A	H	H	H	H	A	H	A	H	H
lg2A	244	Tag_2893	127.1	2A	46807009	B	A	H	B	A	B	H	A	H	B	H	A	B	A	C	H	B	H	A	B	A	H	A	H	H	B	B	B	A	H	H	B	H	B	A	H	H	H	H	A	H	A	H	H
lg2A	245	Tag_2894	127.1	2A	46890398	B	A	H	B	A	B	H	A	H	B	H	A	-	A	H	-	B	H	-	B	A	H	D	H	-	B	B	B	A	H	H	B	H	B	A	H	-	H	H	A	H	A	H	H
lg2A	246	Tag_2895	127.8	2A	47009927	B	A	H	B	A	B	H	A	H	B	H	A	B	A	B	-	B	H	A	B	A	H	A	H	D	B	B	B	A	H	H	B	H	B	A	H	H	H	H	A	-	A	H	H
lg2A	247	Tag_2896	127.8	2A	47012523	B	A	H	B	A	B	H	A	H	B	H	A	B	A	H	H	B	H	A	B	A	H	A	H	H	B	B	B	A	H	H	B	H	B	A	H	H	H	H	A	H	A	H	H
lg2A	248	Tag_2899	128.2	2A	47231519	B	A	-	B	A	B	H	A	H	B	H	A	B	A	H	H	B	H	A	B	A	H	A	H	H	B	B	B	A	H	H	B	H	-	A	H	H	H	H	A	H	A	H	H
lg2A	249	Tag_2900	129.4	2A	47300987	B	A	H	B	A	B	H	A	H	B	C	A	B	A	-	H	B	H	-	B	-	H	A	H	H	B	-	B	A	D	H	B	H	B	-	H	H	H	B	A	B	A	H	H
lg2A	250	Tag_2901	129.4	2A	47368099	B	A	H	B	A	B	H	A	H	B	-	A	B	A	H	H	B	H	A	B	A	H	-	H	H	B	C	B	A	H	H	B	B	B	A	H	H	H	B	A	B	A	H	H
lg2A	251	Tag_2903	129.8	2A	47608349	B	A	H	B	A	B	H	A	H	B	H	A	B	A	H	H	B	H	A	B	A	H	A	H	H	B	B	B	A	H	H	B	H	B	A	H	H	H	B	A	B	A	H	H
lg2A	252	Tag_2904	129.8	2A	47619501	B	A	H	B	A	B	H	A	-	B	H	A	B	A	C	H	B	H	A	B	A	-	-	H	H	B	B	-	A	D	H	B	H	B	A	H	H	H	B	A	B	A	-	H
lg2A	253	Tag_2906	131.3	2A	47707471	B	A	A	B	A	B	H	A	H	B	H	A	B	A	C	H	B	H	A	B	A	H	A	H	H	B	B	-	-	H	H	B	H	B	A	H	H	H	B	A	B	A	-	C
lg2A	254	Tag_2907	131.8	2A	47738376	B	A	A	B	A	B	H	A	H	B	-	A	B	A	H	H	B	H	A	B	A	H	A	H	H	B	B	B	A	H	H	B	B	B	-	H	H	-	B	A	B	A	-	H
lg2A	255	Tag_2910	134.4	2A	47781562	B	A	A	B	A	B	H	A	H	B	H	A	-	A	B	-	-	H	A	B	A	H	A	H	-	-	B	B	A	H	H	B	H	B	-	H	-	H	B	A	B	A	H	H
lg2A	256	Tag_2913	134.8	2A	47837571	B	-	A	B	A	B	H	A	H	B	H	A	B	A	-	H	B	H	A	B	A	A	A	H	-	B	B	B	A	H	H	B	H	B	A	H	-	H	B	A	B	A	C	H
lg2A	257	Tag_2914	134.8	2A	47884504	B	A	A	B	A	B	H	A	H	B	H	A	B	A	B	H	B	H	A	B	A	A	A	H	H	B	B	B	A	H	H	B	H	B	A	H	H	H	B	A	B	A	H	H
lg2A	258	Tag_2915	135.6	2A	47901756	B	A	A	B	A	B	H	A	H	B	H	A	B	A	H	H	B	H	A	B	A	A	A	D	H	B	B	B	A	H	H	B	H	B	A	H	H	H	B	A	B	A	H	H
lg2A	259	Tag_2916	135.6	2A	47903605	B	A	A	B	A	B	H	A	H	B	-	A	B	A	-	H	B	D	A	B	A	A	-	-	H	-	B	B	A	-	H	B	H	B	A	H	H	-	B	A	B	A	-	H
lg2A	260	Tag_2917	136	2A	47920944	B	A	A	B	A	B	H	A	H	B	H	A	B	A	H	H	B	H	A	B	A	A	A	H	H	B	B	B	A	H	H	C	H	B	A	H	H	H	B	A	B	A	H	H
lg2A	261	Tag_2919	136	2A	47975229	B	A	-	B	A	B	H	A	H	B	H	A	B	A	H	H	B	B	A	B	A	A	A	H	H	B	B	B	A	H	H	B	H	B	A	H	-	H	B	A	B	D	B	H
lg2A	*260	Tag_2921	136	2A	47995774	B	A	A	B	A	B	H	A	H	B	H	A	B	A	H	H	B	H	A	B	A	D	A	H	H	B	B	B	A	H	H	B	H	B	A	H	H	H	B	A	B	A	H	H
lg2A	*262	Tag_2922	137.6	2A	48117821	B	A	A	B	A	B	H	A	H	B	H	A	-	A	H	H	B	D	A	-	A	A	A	H	H	-	B	-	A	H	H	B	H	-	A	H	H	H	-	A	B	A	-	H
lg2A	262	Tag_2923	137.6	2A	48136902	B	A	A	B	A	B	H	A	H	B	H	A	B	A	H	H	B	H	A	B	A	A	A	H	H	B	B	B	A	H	H	B	H	B	A	H	H	H	B	A	B	A	H	D
lg2A	263	Tag_2927	138.9	2A	48237904	B	A	A	B	A	B	H	A	H	B	H	A	B	A	H	D	H	H	A	B	A	A	A	H	H	B	B	B	A	H	H	B	H	B	A	H	H	H	B	A	B	A	H	H
lg2A	264	Tag_2929	140.3	2A	48360565	B	A	A	B	A	B	H	A	H	B	H	A	B	A	H	H	H	H	A	B	A	A	A	H	H	B	B	B	A	H	H	B	H	B	A	H	H	H	B	H	B	A	H	H
lg2A	265	Tag_2930	140.8	2A	48472011	B	A	A	B	A	B	H	A	H	B	H	A	B	A	H	H	B	H	A	B	A	A	A	A	H	B	B	B	A	H	H	B	H	B	A	H	H	H	B	H	B	A	H	H
lg2A	266	Tag_2931	140.8	2A	48479426	B	A	A	B	A	B	H	A	H	B	H	A	B	A	H	H	H	H	A	B	A	A	A	H	H	B	B	B	A	H	H	B	H	B	A	H	H	H	B	H	B	A	H	H
lg2A	267	Tag_2932	140.8	2A	48503124	B	A	A	B	A	B	H	A	H	B	H	A	B	A	-	H	H	H	A	B	A	A	-	D	H	B	B	-	A	H	H	B	C	B	A	H	H	-	B	H	B	A	-	H
lg2A	*266	Tag_2934	140.8	2A	48516140	B	A	A	B	A	B	H	A	H	B	H	A	B	A	H	H	H	H	A	B	A	-	A	H	H	B	B	B	A	H	H	B	C	B	A	H	H	H	B	H	B	A	H	H
lg2A	268	Tag_2935	140.8	2A	48538285	B	A	A	B	A	B	H	A	H	B	H	A	B	A	H	H	H	H	A	B	A	D	A	H	H	B	B	B	A	H	H	B	H	B	A	H	H	H	B	H	B	A	H	H
lg2A	269	Tag_2936	140.8	2A	48551876	B	A	A	B	A	B	H	A	H	B	H	A	B	A	H	H	C	H	A	B	A	A	A	H	H	B	B	B	A	H	H	B	H	B	-	H	H	H	B	H	B	A	H	H
lg2A	*270	Tag_2937	141.6	2A	48613047	B	A	A	B	A	B	H	A	H	B	H	A	B	A	H	H	H	H	A	B	A	A	D	B	H	B	B	B	A	H	H	B	H	B	A	H	H	H	B	H	B	A	H	H
lg2A	270	Tag_2939	141.6	2A	48641653	B	A	A	B	A	B	H	A	H	B	H	A	B	A	H	H	H	H	A	B	A	A	A	B	H	B	B	B	A	H	H	C	H	B	A	H	C	H	B	H	B	A	H	H
lg2A	271	Tag_2943	142	2A	48860569	B	A	A	B	A	B	H	A	H	B	H	A	B	A	H	H	H	H	A	B	A	A	A	B	H	B	B	B	A	H	H	B	H	B	A	H	-	H	B	H	B	A	H	H
lg2A	*271	Tag_2944	142	2A	48910723	B	A	A	B	A	B	H	A	H	B	H	A	B	A	-	H	H	H	A	B	A	A	A	B	H	B	B	B	A	H	H	B	H	B	A	H	H	H	B	H	B	A	H	H
lg2A	*271	Tag_2945	142	2A	48913700	B	A	A	B	A	B	H	A	H	B	H	A	B	A	H	H	H	H	A	B	A	A	A	-	H	B	B	B	A	H	H	B	H	B	-	H	H	H	-	H	-	A	H	H
lg2A	272	Tag_2946	142	2A	48937623	B	-	A	B	A	B	H	A	H	B	C	A	B	A	-	C	H	-	A	B	-	-	-	-	H	B	B	-	-	-	B	B	B	B	-	H	H	H	B	H	B	A	C	H
lg2A	*271	Tag_2948	142	2A	49045553	B	A	A	B	A	B	H	A	H	B	H	A	B	A	H	H	H	H	A	B	A	A	A	B	H	B	B	B	A	H	H	C	H	B	A	H	H	H	B	H	B	A	H	H
lg2A	*271	Tag_2949	142	2A	49128453	B	A	A	B	A	B	H	A	H	B	H	A	B	A	H	H	H	H	A	B	A	A	A	B	H	B	B	B	A	H	H	B	H	B	A	H	H	H	B	H	B	A	H	H
lg2A	273	Tag_2950	142	2A	49141639	B	A	A	B	A	B	H	A	H	B	H	A	-	A	H	H	H	H	A	B	A	A	H	-	H	-	-	-	A	H	C	B	H	B	A	H	H	H	-	H	B	A	H	H
lg2A	274	Tag_2954	142.8	2A	49249045	B	A	A	B	A	B	H	A	H	B	H	A	B	A	H	H	H	H	A	B	A	A	D	B	H	B	C	B	A	H	H	B	H	B	A	H	H	H	B	H	B	A	C	H
lg2A	275	Tag_2955	142.8	2A	49278374	B	-	-	B	A	B	H	A	H	B	H	A	B	A	-	H	H	H	A	B	A	A	A	B	-	B	C	B	A	H	H	C	H	B	A	H	-	H	B	H	B	D	H	H
lg2A	276	Tag_2956	142.8	2A	49322120	B	A	A	B	A	B	H	A	H	B	H	A	B	A	H	H	H	H	A	B	A	A	A	B	H	B	B	B	A	H	H	B	H	B	A	H	H	H	B	H	B	A	H	H
lg2A	277	Tag_2960	142.8	2A	49466211	B	A	A	B	A	B	H	A	H	B	H	A	B	A	H	H	H	H	A	B	A	D	H	B	H	B	B	B	A	H	H	C	H	B	A	H	H	H	B	H	B	A	H	H
lg2A	278	Tag_2963	142.8	2A	49488756	B	A	A	B	A	B	H	A	H	B	H	A	B	A	H	H	H	H	A	B	A	A	A	B	H	B	B	-	-	H	H	B	B	B	-	H	H	H	B	H	B	A	H	H
lg2A	279	Tag_2966	143.6	2A	49549181	B	A	A	B	A	B	H	A	H	B	H	A	B	A	-	H	H	-	A	B	A	A	A	-	H	B	-	-	A	H	H	B	H	B	A	H	H	-	-	H	B	A	H	H
lg2A	280	Tag_2968	143.6	2A	49619782	B	A	A	B	A	B	H	A	H	B	H	A	B	A	H	H	H	H	A	B	A	A	-	B	H	B	B	-	A	H	H	B	H	B	A	B	H	H	-	H	B	A	H	H
lg2A	281	Tag_2970	144	2A	49642522	B	A	A	B	A	B	H	A	H	B	H	A	B	A	H	H	H	H	A	B	A	A	A	B	H	B	B	B	A	H	H	B	H	B	A	H	H	H	B	H	B	A	H	H
lg2A	282	Tag_2972	144.4	2A	49697044	B	A	A	B	A	B	H	A	H	B	H	A	B	A	H	H	H	H	A	B	A	A	A	B	H	B	-	B	A	H	C	B	B	B	A	H	H	-	B	H	B	A	-	H
lg2A	283	Tag_2973	145.2	2A	49725678	B	A	A	B	A	B	H	A	H	B	H	A	B	A	H	H	H	H	A	H	A	A	A	B	H	B	B	B	H	H	H	B	H	B	A	H	H	H	B	H	B	A	H	H
lg2A	*283	Tag_2974	145.2	2A	49765339	B	A	A	B	A	B	H	A	H	B	H	A	B	A	H	H	H	H	A	H	A	A	A	B	H	B	B	B	H	H	C	B	H	B	A	H	H	H	B	H	B	A	H	H
lg2A	284	Tag_2975	145.6	2A	49885244	B	A	A	B	A	B	H	A	H	B	H	A	B	A	H	H	H	H	A	H	A	A	A	B	H	B	B	B	H	H	H	B	B	B	A	H	H	H	B	H	B	A	H	H
lg2A	285	Tag_2976	145.6	2A	49897391	B	A	A	B	A	B	H	A	H	B	B	A	B	A	H	H	H	H	A	H	A	A	A	B	H	B	C	B	H	H	H	B	H	B	A	H	H	H	B	H	B	A	H	H
lg2A	286	Tag_2981	145.6	2A	50014008	B	A	A	B	A	B	H	A	H	B	H	A	B	A	H	D	H	H	A	H	A	A	A	B	H	B	C	B	H	H	H	B	H	B	A	H	H	H	B	H	B	A	H	H
lg2A	*287	Tag_2982	146	2A	50019976	B	A	A	B	A	B	H	A	H	B	H	A	B	A	H	H	H	H	A	H	A	A	A	B	H	B	B	B	H	H	H	B	H	B	A	H	H	H	B	H	B	A	H	H
lg2A	*288	Tag_2984	146	2A	50031580	B	A	A	B	A	B	H	A	H	B	H	A	B	A	H	H	H	H	A	H	A	A	A	B	H	B	C	B	H	H	H	B	H	B	A	H	H	H	B	H	B	A	H	H
lg2A	287	Tag_2987	146	2A	50055776	B	A	A	B	A	B	H	A	H	B	H	A	B	A	H	H	H	H	A	H	A	A	A	B	H	B	B	B	H	H	H	C	H	B	A	H	H	H	B	H	B	A	H	H
lg2A	288	Tag_2988	146	2A	50093900	B	A	A	B	A	B	H	A	H	B	H	A	B	A	-	H	H	H	A	H	A	A	A	B	H	B	B	B	H	H	H	B	H	B	A	H	H	H	B	H	B	A	H	H
lg2A	*287	Tag_2990	146	2A	50162827	B	A	A	B	A	B	H	A	H	B	H	A	B	A	H	H	H	H	A	H	A	A	A	B	H	B	B	B	H	H	H	B	H	B	A	H	H	H	B	H	B	A	H	H
lg2A	*287	Tag_2991	146	2A	50166740	B	A	A	B	A	B	H	A	H	B	H	A	B	A	-	-	H	H	A	H	A	A	D	B	H	B	B	-	H	H	H	C	H	-	A	H	-	H	B	H	-	A	H	H
lg2A	289	Tag_2993	146	2A	50234970	B	A	A	B	A	B	H	A	H	B	H	A	B	A	H	H	H	H	A	H	A	A	A	B	H	B	B	B	H	H	H	B	H	B	A	H	H	H	B	H	B	A	H	H
lg2A	*290	Tag_2994	146.4	2A	50275141	B	A	A	B	A	H	H	A	H	B	H	A	B	A	-	H	H	H	A	H	A	A	D	B	H	B	B	B	H	H	H	B	H	B	A	H	H	H	B	H	B	A	H	H
lg2A	290	Tag_2996	146.4	2A	50287910	B	A	A	B	A	H	H	A	H	B	H	A	B	A	H	D	H	H	A	H	A	A	A	B	H	B	B	B	H	H	H	B	H	B	A	H	H	H	B	H	B	A	C	H
lg2A	*290	Tag_3000	146.4	2A	50348185	B	A	A	B	A	H	H	A	H	B	H	A	B	A	-	-	H	H	A	H	A	A	A	B	-	B	B	B	H	-	H	B	H	B	A	-	H	H	B	-	B	-	H	H
lg2A	291	Tag_3004	147.2	2A	50395212	B	A	A	B	A	H	H	A	H	B	H	A	B	A	H	H	H	H	A	H	A	A	A	B	H	B	B	B	H	A	H	B	H	B	A	H	H	H	B	H	B	A	H	H
lg2A	*291	Tag_3009	147.2	2A	50421470	B	A	A	B	A	H	H	A	H	B	H	A	B	A	H	H	H	H	A	H	A	A	A	B	H	B	B	B	-	A	H	B	H	B	A	H	H	H	B	H	B	A	H	H
lg2A	292	Tag_3010	147.2	2A	50434780	B	A	A	B	A	H	H	A	H	B	H	A	B	A	H	H	H	H	A	H	A	A	A	B	H	B	B	B	H	A	H	B	H	B	A	H	H	H	B	H	B	A	H	H
lg2A	293	Tag_3011	147.2	2A	50552315	B	A	A	B	A	H	H	A	H	B	H	A	B	H	-	H	H	H	A	H	-	A	A	B	H	B	B	B	H	A	C	B	H	B	A	H	H	H	B	H	B	A	C	H
lg2A	294	Tag_3012	148	2A	50590820	B	A	A	B	A	H	H	A	H	B	B	H	B	A	H	H	H	H	A	H	A	A	A	B	H	B	B	B	H	A	H	B	H	B	A	H	H	H	B	H	B	A	H	H
lg2A	295	Tag_3014	148	2A	50599699	B	A	A	B	A	H	H	A	H	B	H	H	B	A	H	H	H	H	D	H	D	A	A	B	H	B	B	B	-	A	H	C	H	-	-	H	H	-	B	H	B	D	H	H
lg2A	296	Tag_3017	148.1	2A	50727134	B	A	A	B	A	H	H	A	-	B	H	H	-	A	H	H	H	H	A	H	A	A	A	B	H	B	B	B	C	A	H	C	H	B	A	H	H	H	B	H	B	A	H	H
lg2A	297	Tag_3019	148.7	2A	50790232	B	A	A	B	A	H	H	A	B	B	H	H	-	A	H	H	H	H	A	H	A	A	A	-	H	B	-	-	H	A	H	C	H	-	A	H	B	H	-	H	B	A	H	H
lg2A	298	Tag_3020	148.7	2A	50817271	B	A	A	B	A	H	H	A	B	B	H	H	B	A	H	H	H	-	A	H	A	A	A	B	H	B	C	B	H	A	H	B	H	B	A	H	H	H	B	H	B	A	H	H
lg2A	299	Tag_3024	149.3	2A	51016003	B	A	A	-	A	-	H	A	B	B	H	H	B	A	H	H	H	H	A	H	A	A	A	-	H	B	-	-	H	A	H	B	H	B	A	H	H	H	B	H	-	A	-	H
lg2A	300	Tag_3025	149.4	2A	51045719	B	A	A	B	A	H	H	A	B	B	H	H	B	A	H	H	H	H	A	H	A	A	A	B	H	B	B	B	H	A	H	H	H	B	A	H	H	H	B	H	B	A	H	H
lg2A	*303	Tag_3049	163.8	2A	51553013	B	A	A	B	H	A	H	A	-	B	H	H	B	H	D	D	H	C	A	H	A	H	-	-	H	B	B	-	H	H	H	C	H	C	A	H	H	H	B	A	B	A	H	H
lg2A	*303	Tag_3056	163.8	2A	51689802	C	A	A	B	H	A	H	A	-	B	H	H	B	H	H	H	H	H	D	H	A	D	A	B	H	B	B	-	-	H	H	B	H	C	A	H	H	H	B	A	B	A	H	H
lg2A	301	Tag_3058	163.8	2A	51725118	B	A	A	B	H	A	H	A	-	B	H	H	-	H	D	H	H	H	A	H	A	H	A	B	H	C	B	B	H	H	H	B	H	C	A	H	H	H	B	A	B	A	H	H
lg2A	302	Tag_3059	163.8	2A	51759662	B	A	A	B	H	A	H	A	-	B	H	H	-	H	-	D	H	H	D	H	A	H	-	B	H	B	B	-	H	H	H	B	H	C	D	H	H	H	B	A	B	A	C	H
lg2A	303	Tag_3060	163.8	2A	51877240	B	A	A	B	H	A	H	A	-	B	H	H	B	H	D	H	H	H	A	H	A	H	A	-	H	B	B	B	H	D	H	B	H	H	A	H	H	H	B	A	B	A	H	H
lg2A	304	Tag_3064	167.3	2A	52216873	B	A	A	B	H	A	H	A	-	B	H	H	B	H	H	H	H	H	A	H	-	H	A	B	H	B	B	B	H	H	H	C	H	H	A	H	H	H	B	A	B	A	H	H
lg2A	305	Tag_3066	167.3	2A	52365287	B	A	A	B	H	A	H	A	-	B	H	H	B	H	-	H	H	H	A	H	A	H	A	-	H	B	B	B	H	H	H	H	H	H	D	H	D	H	B	A	B	A	B	H
lg2A	306	Tag_3071	167.3	2A	52383181	B	A	A	B	H	A	H	A	-	C	H	-	-	H	-	H	H	H	A	H	-	H	A	B	H	-	C	B	H	H	H	H	H	H	A	H	H	H	B	A	B	A	H	H
lg2A	*304	Tag_3083	167.3	2A	52732638	B	A	A	B	H	A	H	A	-	B	H	H	-	H	H	-	H	H	A	H	A	H	A	B	H	B	B	B	H	H	H	H	C	H	A	H	-	H	B	A	B	A	H	C
lg2A	*307	Tag_3076	167.7	2A	52533827	B	A	A	B	H	A	H	A	-	B	H	H	B	H	H	H	H	H	A	H	-	H	A	B	H	B	B	B	H	H	H	C	H	H	A	D	H	D	B	A	B	A	H	H
lg2A	*307	Tag_3077	167.7	2A	52596041	B	A	A	B	H	A	H	A	-	B	H	H	B	H	-	H	H	H	A	H	-	H	A	B	H	-	C	B	H	H	H	C	H	H	-	H	H	H	B	A	B	A	C	H
lg2A	307	Tag_3078	167.7	2A	52632944	B	A	A	B	H	A	H	A	-	B	H	H	B	H	H	H	C	H	A	H	A	H	A	B	H	B	B	B	H	H	C	B	H	H	A	H	H	H	B	A	B	A	H	H
lg2A	*307	Tag_3079	167.7	2A	52692108	B	A	A	B	H	A	H	A	-	B	H	H	B	H	H	D	H	H	A	H	-	H	A	B	H	B	B	B	H	H	H	C	C	H	A	H	H	H	B	A	B	A	H	H
lg2A	308	Tag_3081	167.7	2A	52693740	B	A	A	B	H	A	H	A	-	B	H	H	B	H	-	A	H	H	A	H	-	H	A	-	H	-	B	B	H	H	H	C	H	H	A	H	-	H	B	A	B	A	H	H
lg2A	*307	Tag_3082	167.7	2A	52724130	B	A	A	B	H	A	H	A	-	B	H	H	B	H	D	H	H	H	A	C	-	H	A	B	H	B	C	B	H	H	H	C	H	H	A	H	H	H	B	A	B	A	H	H
lg2A	309	Tag_3085	167.7	2A	52826637	B	A	A	B	H	A	H	A	-	B	H	H	B	H	D	D	B	H	A	H	-	H	-	-	H	B	B	-	H	H	H	C	B	H	A	H	H	-	B	A	B	A	C	H
lg2A	*307	Tag_3087	167.7	2A	52846744	B	A	A	B	H	A	H	A	-	B	H	H	B	H	D	D	H	H	A	H	A	H	A	B	H	-	B	B	H	H	H	B	H	H	A	H	H	D	B	A	B	A	H	H
lg2A	*307	Tag_3089	167.7	2A	53000216	B	A	A	B	H	A	H	A	-	B	H	H	B	H	H	H	H	H	A	H	-	H	A	B	H	B	B	C	H	H	H	B	H	H	A	H	H	H	B	A	B	A	H	H
lg2A	310	Tag_3090	167.7	2A	53027788	B	A	A	B	H	A	H	A	-	B	B	H	B	H	H	D	C	C	A	H	A	H	A	B	H	B	B	B	D	H	H	C	H	H	A	H	H	H	B	A	B	A	B	H
lg2A	311	Tag_3092	167.7	2A	53031574	B	A	A	B	H	A	H	A	-	B	H	H	B	H	H	H	H	H	H	H	-	H	A	B	H	-	B	-	-	A	H	B	H	H	A	H	H	H	B	A	B	A	H	H
lg2A	312	Tag_3094	167.7	2A	53130659	B	A	A	B	H	A	H	A	-	B	H	H	B	H	H	H	H	H	A	H	A	H	A	B	H	B	B	B	H	H	H	B	H	H	A	H	H	H	B	A	B	A	H	H
lg2A	*307	Tag_3096	167.7	2A	53175733	B	A	A	B	H	A	H	A	-	B	H	H	-	H	-	H	H	H	D	H	A	H	-	B	H	B	B	B	H	H	H	B	H	H	D	H	H	H	B	A	B	A	H	H
lg2A	*307	Tag_3097	167.7	2A	53223033	B	A	A	B	H	A	H	A	-	B	H	H	B	H	H	H	H	H	A	H	A	H	A	B	H	B	B	B	H	H	H	B	H	H	A	H	H	H	B	A	B	A	H	C
lg2A	313	Tag_3098	168.4	2A	53230517	B	A	A	B	H	A	H	A	-	B	H	-	B	H	-	D	H	H	A	H	D	H	A	B	H	B	B	B	H	H	H	C	H	H	A	H	C	H	B	A	B	A	H	C
lg2A	*317	Tag_3101	168.4	2A	53264749	B	A	A	B	H	A	H	A	-	B	H	H	B	H	H	H	H	H	A	C	-	H	A	B	H	C	B	B	H	H	H	B	H	H	A	H	H	H	B	A	B	A	H	H
lg2A	*317	Tag_3102	168.4	2A	53269210	B	A	A	B	H	A	H	A	-	B	H	H	B	H	-	H	H	H	A	H	-	H	A	B	H	-	B	B	H	H	H	C	H	H	A	H	H	H	B	A	B	A	H	H
lg2A	314	Tag_3103	168.4	2A	53321206	B	A	A	B	H	A	H	A	-	B	H	H	-	H	D	H	H	H	A	H	-	H	A	B	H	-	B	B	H	A	H	B	H	H	A	H	H	H	B	A	B	A	H	H
lg2A	*315	Tag_3105	168.4	2A	53363355	B	A	A	B	H	A	H	A	-	B	H	H	B	H	-	D	H	C	A	H	-	H	A	B	H	B	B	B	H	D	H	B	H	D	A	H	H	D	B	A	B	A	H	H
lg2A	315	Tag_3107	168.4	2A	53445745	B	A	A	B	H	A	H	A	-	B	H	H	B	H	H	H	H	H	A	H	A	H	A	B	H	B	B	B	H	D	H	B	H	H	A	H	H	A	B	A	B	A	H	C
lg2A	*317	Tag_3108	168.4	2A	53458505	B	A	A	B	H	A	H	A	-	B	H	H	B	H	H	H	C	H	A	H	-	H	A	B	H	B	B	B	H	H	H	B	H	H	A	H	H	H	B	A	B	A	H	H
lg2A	316	Tag_3110	168.4	2A	53466238	B	A	A	B	H	A	H	A	-	B	H	H	B	H	-	H	H	H	A	H	-	H	A	B	H	B	B	B	H	H	H	B	H	H	A	H	H	D	B	A	B	A	C	C
lg2A	317	Tag_3111	168.4	2A	53620569	B	A	A	B	H	A	H	A	-	B	H	H	B	H	H	H	H	H	A	H	-	H	A	B	H	B	B	B	H	H	H	C	H	H	A	H	H	H	B	A	B	A	H	H
lg2A	*317	Tag_3112	168.4	2A	53657306	B	A	A	B	H	A	H	A	-	B	H	H	-	H	H	D	H	H	A	H	-	D	A	B	H	B	B	B	H	H	H	B	H	H	A	H	H	H	B	A	B	A	H	H
lg2A	318	Tag_3120	171.1	2A	54203243	B	A	A	B	H	A	H	A	-	B	H	H	-	H	H	H	H	H	A	H	-	D	A	B	H	B	B	B	H	H	H	H	H	H	A	H	H	H	B	A	B	A	H	H
lg2A	319	Tag_3123	171.5	2A	54524885	B	-	A	B	H	A	H	A	-	B	H	H	B	H	-	H	H	H	A	C	-	H	A	B	H	B	B	B	H	H	H	H	H	H	A	H	H	H	B	A	B	A	H	H
lg2A	*319	Tag_3124	171.5	2A	54557001	B	A	A	B	H	A	H	A	-	B	H	H	B	H	-	D	H	H	D	H	-	H	A	B	H	B	B	B	H	H	H	C	C	H	A	H	H	H	B	A	B	A	C	H
lg2A	320	Tag_3131	171.5	2A	54910895	B	A	A	B	H	A	H	A	-	B	H	H	-	H	H	H	H	H	A	H	-	H	A	B	H	B	B	B	H	H	H	H	H	H	A	H	H	H	B	A	B	A	C	H
lg2A	322	Tag_3117	174	2A	53959197	B	A	A	B	H	A	H	A	-	B	H	H	B	H	A	D	C	H	A	H	A	H	A	B	H	B	B	B	H	H	H	H	H	H	A	H	H	H	B	A	B	A	H	H
lg2A	321	Tag_3118	174	2A	54054898	B	A	A	B	H	A	H	A	-	B	H	H	B	H	H	H	H	H	A	H	-	H	A	B	H	B	B	B	H	H	H	H	H	H	D	H	H	H	B	A	B	A	H	H
lg2A	323	Tag_3127	175.4	2A	54737681	B	A	A	B	-	A	H	A	-	B	H	H	B	H	H	H	H	H	A	H	A	H	A	B	H	B	-	B	-	H	H	H	C	H	A	-	H	H	B	A	B	A	C	H
lg2A	324	Tag_3128	178.2	2A	54743659	B	A	A	B	H	A	-	A	-	B	H	H	B	H	-	H	H	H	A	H	-	H	A	B	H	-	B	B	H	H	H	H	H	H	A	H	H	H	B	A	B	A	H	H
lg2A	*326	Tag_3133	179.1	2A	55103183	B	A	A	B	H	A	B	A	-	B	H	H	-	H	H	H	C	H	D	H	-	H	H	B	H	B	B	B	H	D	H	H	H	H	A	D	H	H	B	A	-	A	H	H
lg2A	325	Tag_3135	179.1	2A	55161422	B	A	A	B	H	A	B	A	-	B	H	-	B	H	H	H	H	H	A	H	-	H	H	B	H	B	B	B	H	H	H	H	H	H	A	H	H	H	B	A	B	A	H	H
lg2A	326	Tag_3136	179.1	2A	55162688	B	A	A	B	H	A	B	A	-	B	H	H	B	H	H	H	B	C	A	H	-	H	H	B	H	B	B	B	H	H	H	H	H	H	A	H	H	H	B	A	B	A	H	H
lg2A	327	Tag_3142	181.4	2A	55396936	B	A	A	B	H	A	B	A	-	H	H	H	B	H	H	H	H	H	D	H	A	H	H	B	H	B	B	B	H	H	H	H	C	H	A	H	H	H	B	A	B	A	H	H
lg2A	*327	Tag_3144	181.4	2A	55480568	B	A	A	B	H	A	B	A	-	H	H	H	-	H	-	H	H	H	A	H	-	H	H	B	H	-	B	B	H	H	H	H	H	H	A	H	-	H	-	A	B	A	H	H
lg2A	328	Tag_3147	181.4	2A	55534241	B	A	A	B	H	A	B	A	-	H	H	H	B	H	H	H	H	H	A	H	-	D	H	B	H	B	B	B	H	H	H	H	H	H	A	H	A	D	B	A	B	A	H	H
lg2A	*327	Tag_3149	181.4	2A	55551010	B	A	A	B	H	A	B	A	-	H	H	H	B	H	H	H	C	H	A	H	-	D	H	-	H	B	B	-	H	D	H	H	H	H	A	H	H	-	B	A	B	A	H	H
lg2A	329	Tag_3150	181.4	2A	55594445	B	A	A	B	H	A	B	A	-	H	H	H	B	H	H	H	H	H	A	H	-	H	H	B	H	B	B	B	H	H	H	H	H	H	A	H	H	H	B	A	B	A	H	H
lg2A	*330	Tag_3151	184.5	2A	55670618	B	A	A	H	H	A	B	A	-	H	H	H	B	H	H	H	C	C	D	H	-	H	H	B	H	B	B	B	H	H	H	H	H	H	A	H	H	H	B	A	B	A	H	H
lg2A	330	Tag_3153	184.5	2A	55771287	B	A	A	H	H	A	B	A	-	H	H	H	B	H	H	H	C	H	A	H	A	H	H	B	H	B	B	B	D	H	H	C	H	H	A	H	H	H	B	A	B	A	H	H
lg2A	*330	Tag_3154	184.5	2A	55831117	B	A	A	H	H	A	-	A	-	H	H	H	B	H	H	H	H	H	A	H	-	H	H	-	H	B	C	B	H	H	H	H	H	H	A	H	H	H	B	A	C	A	H	H
lg2A	*330	Tag_3156	184.5	2A	55983447	B	-	A	H	H	A	B	-	-	H	H	H	B	H	H	H	H	H	A	H	A	H	H	B	H	B	B	B	H	H	H	H	H	H	A	H	H	H	B	-	B	A	H	H
lg2A	331	Tag_3159	184.5	2A	56121447	B	A	A	H	H	A	B	A	-	H	H	H	-	H	C	H	C	H	D	H	-	H	H	-	H	B	B	B	-	H	H	C	H	H	A	H	H	D	B	A	B	D	H	H
lg2A	332	Tag_3160	184.5	2A	56185080	B	-	A	H	H	A	B	A	-	H	H	H	B	H	H	H	H	H	A	H	-	H	H	B	H	B	B	B	H	H	H	H	C	D	A	H	H	H	B	A	B	A	H	H
lg2A	*330	Tag_3167	184.5	2A	56303689	B	A	A	H	H	A	B	A	-	H	H	H	B	H	-	H	H	H	A	H	-	H	H	-	H	B	B	B	H	H	H	H	H	H	A	H	H	H	B	A	B	D	H	H
lg2A	333	Tag_3162	184.6	2A	56190699	B	A	A	H	H	A	-	A	-	H	H	H	B	H	H	H	H	H	A	H	-	H	H	B	H	C	B	B	-	D	H	H	H	H	A	H	A	H	B	A	B	A	H	H
lg2A	334	Tag_3163	184.7	2A	56191545	B	A	A	H	H	A	B	A	-	H	H	H	B	H	H	H	H	H	A	H	A	H	H	B	H	B	B	B	B	H	H	H	H	H	A	H	H	H	B	A	B	A	H	H
lg2A	335	Tag_3165	184.7	2A	56241540	B	-	A	H	H	A	B	A	-	-	H	H	-	H	-	H	H	H	A	-	-	H	H	-	H	B	B	B	-	H	H	H	H	H	A	H	H	H	B	A	B	A	H	H
lg2A	336	Tag_3166	184.7	2A	56294165	B	A	A	H	H	A	B	A	-	H	H	H	B	H	-	H	C	H	A	H	-	H	H	B	H	B	C	B	-	A	H	H	H	H	A	H	H	D	B	A	B	A	H	H
lg2A	337	Tag_3170	187.4	2A	56432191	B	A	A	C	H	A	B	A	-	H	H	H	B	H	H	H	C	H	D	C	-	H	H	B	C	B	B	B	-	H	H	C	H	C	A	B	H	H	B	-	B	A	H	C
lg2A	338	Tag_3211	205.8	2A	58075243	B	A	A	H	H	H	B	A	B	H	H	H	B	A	H	A	H	H	A	H	H	H	H	B	H	B	B	B	B	A	H	H	H	H	H	H	A	H	B	A	B	A	A	A
lg2A	339	Tag_3221	206.8	2A	58230374	B	A	A	H	H	H	B	A	B	H	H	H	B	A	H	A	H	H	A	H	H	H	H	B	H	B	B	B	B	A	H	H	H	H	H	H	A	H	B	A	B	A	A	A
lg2A	340	Tag_3222	206.8	2A	58306048	B	A	A	H	H	H	B	A	B	H	H	H	-	-	-	-	H	H	A	C	H	H	H	B	H	C	B	B	B	A	C	-	H	H	H	H	-	H	B	A	B	D	A	A
lg2A	341	Tag_3223	206.8	2A	58312528	B	A	A	H	H	H	B	A	B	H	H	H	B	A	D	A	C	H	A	H	H	H	H	B	H	B	B	B	B	A	H	H	H	H	H	H	A	H	B	A	B	A	A	A
lg2A	*339	Tag_3228	206.8	2A	58482815	B	A	A	H	H	H	B	A	B	H	H	H	B	A	D	A	H	H	A	H	H	H	H	B	H	B	B	B	B	A	H	H	H	H	H	H	A	H	B	A	B	A	A	A
lg2A	*339	Tag_3233	206.8	2A	58686549	B	A	A	H	H	H	B	A	B	H	-	H	B	A	-	-	H	H	A	H	H	H	H	B	-	B	B	B	B	-	H	H	H	H	H	-	A	H	B	-	B	-	A	-
lg2A	342	Tag_3235	207.2	2A	58688007	B	A	A	H	H	H	B	A	B	H	A	H	B	A	H	A	H	H	A	H	H	H	H	B	H	B	B	B	B	A	H	H	H	H	H	H	A	D	B	A	B	A	A	-
lg2A	*342	Tag_3236	207.2	2A	58690783	-	A	A	H	H	H	B	A	-	H	A	H	B	A	H	A	H	H	A	H	H	H	-	B	-	B	-	-	-	A	H	H	H	H	H	H	A	H	-	A	B	A	A	-
lg2A	343	Tag_3237	208.3	2A	58781127	B	A	H	H	H	H	B	A	B	H	A	H	B	A	-	A	H	H	A	H	H	H	H	B	H	B	B	B	B	A	H	H	H	H	H	H	A	H	B	A	B	A	A	A
lg2A	344	Tag_3238	208.5	2A	58786586	B	A	H	H	H	H	-	A	B	H	A	H	B	A	-	-	H	-	A	H	H	H	H	B	H	B	B	B	B	A	H	H	H	H	-	H	-	H	B	A	-	A	A	A
lg2A	345	Tag_3241	208.5	2A	58818427	B	A	H	H	H	H	B	A	B	H	A	H	B	A	H	A	H	H	A	H	H	H	H	B	H	B	B	B	B	A	H	H	H	H	H	H	A	H	B	A	B	A	A	A
lg2A	346	Tag_3242	208.5	2A	58820738	B	A	H	H	H	H	B	A	B	H	A	H	B	A	A	A	C	H	A	H	H	H	C	B	H	B	B	B	B	A	H	H	H	H	C	H	A	H	B	A	B	A	A	A
lg2A	347	Tag_3244	208.9	2A	58858496	B	A	H	H	H	H	B	A	B	H	A	H	B	A	H	A	H	H	A	H	H	H	H	B	H	B	B	B	B	A	H	H	H	H	H	H	A	H	B	A	B	A	A	A
lg2A	348	Tag_3247	209.9	2A	59178028	B	A	H	H	H	H	B	A	B	H	A	H	B	A	H	A	H	H	A	H	H	H	-	B	H	B	B	B	B	A	H	H	H	H	H	H	A	H	B	A	B	A	A	A
lg2A	349	Tag_3249	209.9	2A	59239112	B	A	H	H	H	H	B	A	B	H	A	H	B	A	D	A	H	H	A	H	H	H	H	B	H	B	B	B	B	A	H	H	H	H	H	H	A	H	B	A	B	A	A	A
lg2A	*350	Tag_3250	210.3	2A	59295951	B	A	H	H	H	H	B	A	B	H	A	H	B	-	H	A	H	H	A	H	H	H	H	B	H	B	H	B	B	A	H	H	H	H	H	H	A	H	B	A	B	A	-	-
lg2A	350	Tag_3251	210.3	2A	59316897	B	A	H	H	H	H	B	A	B	H	A	H	B	A	D	A	H	H	A	H	H	H	H	B	H	B	H	B	B	A	H	H	H	H	H	H	A	H	B	A	B	A	A	A
lg2A	*350	Tag_3254	210.3	2A	59431234	B	A	H	H	H	H	B	A	-	H	A	H	B	A	A	A	H	H	A	H	H	H	H	B	H	B	H	-	B	A	H	H	H	H	H	H	A	H	B	A	B	A	A	A
lg2A	*352	Tag_3256	213.7	2A	59498705	B	A	H	H	H	H	B	A	B	H	A	H	B	A	H	-	H	H	A	H	H	H	H	-	-	B	H	-	H	A	H	H	H	C	-	H	-	H	B	A	B	A	A	-
lg2A	*353	Tag_3258	213.7	2A	59538887	B	A	H	H	D	H	B	A	-	H	A	H	B	A	A	A	H	H	A	H	H	H	H	B	H	B	H	B	H	A	H	H	H	H	-	H	-	H	B	A	B	A	A	A
lg2A	*353	Tag_3259	213.7	2A	59546458	B	A	H	H	H	H	B	A	B	H	A	H	B	A	D	A	H	H	A	H	H	H	-	B	H	B	H	B	-	A	H	H	H	H	C	H	-	H	B	A	B	A	A	A
lg2A	351	Tag_3260	213.7	2A	59549865	B	A	H	-	H	-	B	A	B	H	A	H	B	A	A	A	H	B	H	H	H	-	H	B	H	B	H	B	-	A	H	H	H	H	B	H	A	C	B	A	B	A	-	A
lg2A	*352	Tag_3265	213.7	2A	59659876	B	A	H	H	H	H	B	A	B	H	A	H	B	A	H	A	C	H	A	H	H	H	H	B	H	B	H	B	H	A	H	H	H	H	C	H	A	H	B	A	B	A	A	D
lg2A	352	Tag_3266	213.7	2A	59661688	B	A	H	H	H	H	B	A	B	H	A	H	B	A	D	A	H	H	A	H	H	H	H	B	H	B	H	B	H	A	H	H	H	H	B	H	A	H	B	A	B	A	A	A
lg2A	353	Tag_3267	213.7	2A	59681573	B	A	H	H	H	H	B	A	B	H	A	H	B	A	A	A	H	H	A	H	H	H	H	B	H	B	H	B	H	A	H	H	H	H	B	H	A	H	B	A	B	A	A	A
lg2A	354	Tag_3268	214.3	2A	59734532	B	A	H	H	H	H	B	A	B	H	A	H	-	A	-	A	H	H	A	H	H	H	H	B	H	B	H	B	H	A	H	H	H	H	C	H	A	A	B	A	B	A	A	A
lg2A	355	Tag_3271	215.5	2A	59815129	B	A	H	H	H	H	B	A	B	H	A	H	B	A	H	A	C	H	A	H	H	H	H	B	H	B	H	B	C	A	H	H	H	H	C	A	A	H	B	A	B	A	A	A
lg2A	356	Tag_3277	216.8	2A	59921740	B	A	H	H	H	H	B	D	B	H	A	H	-	D	H	A	H	H	D	H	-	H	H	B	H	B	H	-	H	D	H	H	H	H	B	A	A	H	-	A	B	A	A	A
lg2A	357	Tag_3279	216.8	2A	60010421	B	A	H	H	H	H	B	A	B	H	A	H	B	A	H	A	H	H	A	H	D	-	-	B	H	B	B	-	C	A	C	H	H	H	B	A	A	-	B	A	B	A	-	A
lg2A	358	Tag_3280	217.2	2A	60029658	B	A	H	H	H	H	B	A	B	H	A	H	B	A	H	A	H	H	A	H	H	H	H	B	H	B	H	B	H	A	H	H	H	H	B	A	A	H	B	A	B	A	A	H
lg2A	*358	Tag_3290	217.2	2A	60179005	B	A	H	H	H	H	B	A	B	H	A	H	B	A	H	A	H	H	A	H	H	H	H	B	H	B	H	B	H	A	H	H	H	H	B	A	A	H	B	A	B	A	A	-
lg2A	359	Tag_3282	217.6	2A	60056993	B	A	H	H	H	H	B	A	B	H	A	H	B	-	H	A	H	H	A	H	H	H	H	B	H	B	H	B	C	A	H	H	H	-	-	A	A	H	B	A	B	A	-	A
lg2A	*360	Tag_3283	217.6	2A	60062255	B	A	H	H	H	H	B	A	B	H	A	H	B	A	D	A	H	H	A	H	H	H	H	B	H	B	H	B	H	A	H	H	H	H	C	A	A	H	B	A	B	A	A	A
lg2A	360	Tag_3284	217.6	2A	60078402	B	A	H	H	H	H	B	A	B	H	A	H	B	A	D	A	H	H	A	H	H	H	H	B	H	B	H	B	H	A	H	H	H	H	B	A	A	H	B	A	B	A	A	A
lg2A	361	Tag_3291	217.6	2A	60182240	B	A	H	H	H	H	B	A	B	H	A	H	B	A	H	A	H	H	A	H	H	H	H	B	H	B	H	B	H	A	H	H	H	H	B	A	A	H	B	A	B	A	A	A
lg2A	*361	Tag_3293	217.6	2A	60183310	B	A	H	H	H	H	B	A	B	H	A	H	B	A	H	A	H	H	A	H	H	H	H	B	H	B	H	B	H	A	H	H	H	H	B	A	A	H	B	A	B	A	A	A
lg2A	*360	Tag_3294	217.6	2A	60243889	B	A	H	H	H	H	B	A	B	H	A	H	B	A	H	A	H	H	A	H	H	H	-	B	H	B	H	B	H	A	H	C	H	H	B	A	A	H	B	A	B	A	A	A
lg2A	362	Tag_3297	217.6	2A	60265451	B	A	H	H	H	H	B	A	B	-	A	-	B	A	H	A	C	H	A	H	H	H	H	B	H	B	H	B	H	A	H	H	H	H	B	A	A	H	B	A	B	A	A	A
lg2A	363	Tag_3300	220	2A	60271287	B	A	H	H	H	H	B	A	B	H	A	H	B	A	A	A	C	H	A	H	H	H	H	B	H	B	H	B	H	A	H	H	H	H	B	A	A	H	B	A	B	A	A	A
lg2A	364	Tag_3301	221.2	2A	60413856	B	A	H	H	H	H	B	A	C	H	A	H	B	A	D	A	H	H	A	H	H	H	H	B	-	C	H	C	H	A	H	H	H	H	B	A	-	H	B	A	B	A	A	A
lg2A	*365	Tag_3302	223.6	2A	60471483	B	A	H	H	H	H	B	A	B	H	A	H	B	A	D	A	H	H	A	H	H	H	H	B	H	B	H	B	H	A	H	H	H	H	B	H	A	H	B	A	B	A	A	A
lg2A	365	Tag_3303	223.6	2A	60472798	B	A	H	H	H	H	B	A	B	H	A	H	B	A	H	A	H	H	A	H	H	H	H	B	H	B	H	B	H	A	H	H	H	H	B	H	A	H	B	A	B	A	A	A
lg2A	366	Tag_3304	224.5	2A	60478614	B	A	H	H	H	H	B	A	B	H	A	H	B	A	-	A	H	H	H	H	H	H	H	B	H	-	H	-	H	A	H	H	H	H	-	H	A	H	B	A	B	A	A	-
lg2A	367	Tag_3308	224.5	2A	60541356	B	A	H	H	H	H	B	A	B	H	A	H	B	A	-	A	H	H	H	H	-	H	-	B	H	B	H	-	H	-	H	C	H	H	C	H	A	H	B	A	B	A	-	A
lg2A	368	Tag_3309	224.5	2A	60565584	B	A	H	H	H	H	B	A	B	H	A	H	B	A	H	A	C	H	H	H	H	H	H	B	H	B	H	B	B	A	H	H	H	H	B	H	A	H	B	A	B	A	A	A
lg2A	369	Tag_3311	225.3	2A	60599524	B	A	H	H	H	H	B	A	B	H	A	H	B	A	D	A	H	H	H	H	H	H	H	B	H	B	H	B	H	A	H	H	H	H	B	H	A	H	B	A	B	A	A	D
lg2A	370	Tag_3316	226.1	2A	60774525	B	A	H	H	H	H	B	A	B	H	A	H	B	A	D	A	H	H	H	H	H	H	H	B	H	B	H	B	H	A	H	H	H	H	B	H	A	H	B	A	B	A	A	A
lg2A	*370	Tag_3321	226.1	2A	60907403	B	A	H	H	H	H	B	A	B	H	A	H	B	A	H	A	H	H	H	H	H	H	H	B	H	B	H	B	H	A	H	H	H	H	B	H	A	H	B	A	B	A	A	A
lg2A	*370	Tag_3323	226.1	2A	60984343	B	A	H	H	H	H	B	A	B	H	A	H	B	D	H	A	C	H	H	H	H	H	H	B	H	B	H	-	H	A	H	H	H	C	-	H	A	H	-	A	-	A	A	A
lg2A	*370	Tag_3327	226.1	2A	61019694	B	A	H	H	H	H	B	A	B	H	A	H	B	A	A	A	H	H	H	H	H	H	H	B	H	B	H	B	H	A	H	H	H	H	B	H	-	H	B	A	B	A	A	A
lg2A	*370	Tag_3330	226.1	2A	61057888	B	A	H	H	H	H	B	A	B	H	A	H	B	A	H	A	H	H	H	H	H	H	-	B	H	B	H	-	H	A	H	H	H	H	B	H	A	H	B	A	B	A	A	-
lg2A	371	Tag_3333	226.1	2A	61167207	B	A	H	H	H	H	B	A	B	H	A	H	B	A	H	A	H	H	H	H	H	H	H	B	H	B	H	B	H	A	H	H	C	H	B	H	A	H	B	A	B	A	A	A
lg2A	*372	Tag_3318	226.5	2A	60842891	B	A	H	H	H	H	B	A	B	H	A	H	B	A	H	A	C	H	H	H	H	H	H	B	H	B	H	B	H	A	H	H	H	H	B	H	A	H	B	A	B	A	A	-
lg2A	372	Tag_3328	226.5	2A	61021753	B	A	H	H	H	H	B	A	B	H	A	H	B	A	H	A	H	H	H	H	H	H	H	B	H	B	H	B	H	A	H	H	H	H	B	H	A	H	B	A	B	A	A	A
lg2B	1	Tag_3334	0	2B	165145	B	A	H	B	A	H	C	H	B	B	A	A	H	D	H	H	B	B	B	B	H	B	D	H	H	H	H	H	H	A	B	B	H	-	B	H	H	H	H	H	H	H	H	A
lg2B	2	Tag_3337	1.2	2B	323904	B	A	H	B	A	H	H	H	B	B	A	A	H	D	H	H	B	B	B	H	H	B	A	H	H	H	H	H	H	A	B	B	H	H	B	H	H	H	H	H	H	H	H	A
lg2B	4	Tag_3336	1.8	2B	235527	B	A	H	B	A	H	H	H	B	B	A	A	H	D	-	H	B	-	B	H	H	B	D	H	H	H	H	C	H	A	B	C	H	H	B	H	H	H	H	H	H	D	H	A
lg2B	3	Tag_3339	1.8	2B	338721	B	A	H	-	A	H	H	H	B	B	A	A	H	A	H	H	B	-	-	H	H	-	A	H	H	H	H	H	H	A	B	H	H	H	-	H	H	H	H	H	H	H	H	A
lg2B	5	Tag_3342	2.9	2B	414983	B	-	H	B	A	H	-	H	B	B	A	A	B	H	H	-	B	B	B	C	H	B	H	H	C	H	H	H	H	A	B	C	H	C	B	H	-	H	C	H	H	-	H	A
lg2B	6	Tag_3344	3.7	2B	522967	B	A	H	B	A	H	H	H	B	B	A	A	B	A	H	H	B	B	B	H	A	B	H	-	H	H	H	H	H	-	B	C	H	H	B	H	H	H	H	B	H	H	A	A
lg2B	7	Tag_3348	3.9	2B	579599	B	A	H	B	A	H	H	H	B	B	A	A	C	A	H	H	B	H	B	H	H	-	D	B	H	H	H	H	H	A	B	B	H	H	B	H	H	H	B	H	H	H	H	A
lg2B	8	Tag_3356	3.9	2B	859149	B	A	H	B	A	H	H	H	B	B	A	A	C	D	-	-	B	B	B	H	H	B	H	C	-	H	H	H	H	H	B	B	H	H	B	-	H	C	H	-	H	-	H	A
lg2B	*9	Tag_3338	4.1	2B	328993	B	A	H	B	A	H	H	H	B	B	A	A	C	D	-	H	B	B	B	H	H	B	D	H	H	H	H	H	H	A	B	C	H	H	B	H	H	H	C	H	H	H	H	A
lg2B	*9	Tag_3343	4.1	2B	486687	B	A	H	B	A	H	H	H	B	B	A	A	H	A	H	H	B	B	B	C	H	B	D	H	H	H	H	H	H	A	B	C	H	H	B	H	H	H	C	H	H	D	H	A
lg2B	*9	Tag_3347	4.1	2B	525775	B	A	H	B	A	H	H	H	B	B	A	A	C	D	H	H	B	B	B	C	D	B	D	H	H	H	H	C	H	A	B	B	H	H	B	H	H	H	H	H	H	H	H	A
lg2B	9	Tag_3358	4.1	2B	873493	B	A	H	B	A	H	H	H	B	B	A	A	H	D	H	H	B	B	B	C	H	B	H	C	H	H	H	H	H	A	B	B	H	H	B	H	H	H	H	H	H	D	H	A
lg2B	*9	Tag_3360	4.1	2B	961205	B	A	H	B	A	H	H	H	B	B	A	A	H	A	C	H	B	B	-	B	H	B	H	C	H	H	H	H	H	A	B	C	H	H	B	H	-	H	H	H	H	A	H	A
lg2B	*9	Tag_3361	4.1	2B	984477	B	A	H	B	A	H	H	H	B	B	A	A	H	D	H	H	B	B	C	H	H	B	H	-	H	H	H	H	H	A	B	B	H	H	B	H	D	H	H	H	H	D	H	A
lg2B	10	Tag_3362	4.8	2B	992069	B	A	H	B	A	H	H	H	B	B	A	A	C	A	H	H	B	B	B	H	-	B	H	B	H	C	H	H	H	A	B	C	-	H	B	A	H	-	C	H	H	H	-	A
lg2B	11	Tag_3364	5.3	2B	1036579	B	A	H	B	A	H	H	H	B	B	A	-	H	A	-	H	-	-	B	H	H	-	H	H	H	H	D	H	H	A	B	C	H	H	-	H	D	H	B	H	H	H	-	A
lg2B	12	Tag_3366	5.3	2B	1059684	B	A	H	B	A	H	H	H	B	B	A	A	H	A	C	H	B	B	B	C	H	B	D	H	H	H	H	C	H	A	B	C	H	H	B	H	H	H	H	H	H	A	-	A
lg2B	13	Tag_3370	5.7	2B	1307548	B	A	H	B	A	H	H	H	B	B	A	A	H	A	H	H	B	B	C	H	H	B	H	H	H	H	H	H	H	A	B	B	H	H	B	H	-	H	H	H	H	H	H	A
lg2B	14	Tag_3371	5.7	2B	1372948	B	A	H	B	A	H	H	H	B	B	A	A	C	A	H	H	-	B	B	H	H	B	D	H	H	H	H	H	H	A	B	C	A	H	B	H	A	H	B	H	H	H	H	A
lg2B	15	Tag_3379	6	2B	1577317	B	A	H	B	A	H	H	H	B	B	A	A	C	A	-	H	B	B	B	H	-	-	-	-	H	H	H	H	H	-	B	B	C	H	B	H	H	-	-	H	H	H	H	A
lg2B	*19	Tag_3377	6.2	2B	1455927	B	A	H	B	A	H	H	H	B	B	A	A	C	H	-	H	B	B	B	B	H	B	D	H	H	H	H	H	H	A	B	B	H	H	B	H	H	H	H	H	H	D	H	A
lg2B	16	Tag_3382	6.2	2B	1584046	B	A	H	B	A	H	C	H	B	B	A	A	H	A	H	H	-	B	B	H	H	B	-	H	H	-	-	B	H	A	B	C	-	H	-	A	H	-	C	H	H	D	-	A
lg2B	*19	Tag_3383	6.2	2B	1702010	B	A	H	B	A	H	H	H	B	B	A	A	C	D	H	H	B	B	B	C	H	B	A	H	H	H	H	H	H	A	B	B	H	H	B	H	H	H	H	H	H	D	H	A
lg2B	17	Tag_3384	6.2	2B	1716658	B	A	H	B	A	H	H	H	B	B	A	A	C	D	C	H	B	B	B	H	H	B	H	H	H	H	H	H	H	A	B	C	H	H	B	H	H	B	C	H	H	H	H	A
lg2B	*19	Tag_3386	6.2	2B	1723653	B	A	H	B	A	H	H	H	B	B	A	A	H	A	H	H	B	C	B	C	H	B	A	H	H	H	H	H	H	A	B	B	H	H	B	H	H	H	H	H	H	D	H	A
lg2B	18	Tag_3387	6.2	2B	1732675	B	A	H	B	A	H	H	H	B	B	A	A	C	D	H	H	B	B	B	C	H	B	D	H	H	H	H	H	H	A	B	C	H	H	B	H	H	H	H	H	H	A	H	A
lg2B	19	Tag_3389	6.2	2B	2002170	B	A	H	B	A	H	H	H	B	B	A	A	C	D	H	H	B	B	C	C	H	B	D	H	H	H	H	H	H	A	B	B	H	H	B	H	H	H	H	H	H	H	H	A
lg2B	20	Tag_3390	6.9	2B	2061570	B	A	H	B	A	H	H	H	B	B	A	A	H	D	H	H	B	B	B	H	H	B	A	H	H	H	H	H	H	A	B	B	H	H	B	H	H	H	H	H	H	D	H	A
lg2B	21	Tag_3391	6.9	2B	2080076	B	A	H	B	A	H	H	H	B	B	A	A	C	H	-	H	B	B	B	H	-	B	A	H	H	D	H	H	H	A	B	B	C	H	B	H	H	H	H	H	H	A	H	A
lg2B	*20	Tag_3421	6.9	2B	3178206	B	A	H	B	A	H	H	H	B	B	A	A	H	A	H	H	B	B	B	H	H	B	A	H	H	H	H	H	H	A	B	C	H	H	B	H	H	H	H	H	H	D	H	A
lg2B	22	Tag_3392	7.1	2B	2085943	B	A	H	B	A	H	H	H	B	B	A	A	B	A	H	H	B	B	B	C	H	B	H	H	H	H	H	H	H	A	B	C	H	H	B	H	H	H	C	H	H	D	H	A
lg2B	23	Tag_3396	8	2B	2153917	B	A	H	B	A	H	H	H	B	B	A	A	H	A	H	H	B	B	B	B	H	B	D	C	H	H	H	C	H	A	B	H	C	H	B	H	H	H	B	H	H	H	H	A
lg2B	24	Tag_3398	8	2B	2158984	B	A	H	B	A	H	H	H	B	B	A	A	H	A	H	H	B	B	B	H	H	B	D	H	H	H	H	H	H	A	B	B	H	H	B	H	H	H	B	H	H	H	H	A
lg2B	25	Tag_3400	8.3	2B	2213096	B	A	H	B	A	H	H	H	B	B	A	A	H	D	H	H	B	B	B	H	H	B	D	H	H	H	H	H	H	A	B	C	H	H	B	H	H	H	H	H	H	A	H	A
lg2B	26	Tag_3401	8.3	2B	2397165	B	A	H	B	A	H	H	H	B	B	A	A	B	D	H	H	B	B	B	H	H	B	D	H	H	H	H	H	H	A	B	B	H	H	B	H	H	H	H	H	H	H	H	A
lg2B	*25	Tag_3410	8.3	2B	2708194	B	A	H	B	A	H	H	H	B	B	A	A	-	A	-	H	C	B	B	C	H	C	D	-	H	H	H	-	-	-	B	C	H	H	B	D	H	-	-	H	H	A	-	A
lg2B	27	Tag_3402	9.4	2B	2443999	B	A	H	B	A	H	H	H	B	B	A	A	C	D	H	H	B	C	B	C	H	B	A	H	H	H	H	H	H	A	B	B	H	H	B	H	H	H	H	H	H	H	H	A
lg2B	28	Tag_3406	10	2B	2570657	B	A	H	B	A	H	H	H	B	B	A	A	C	D	H	H	B	B	B	B	H	B	D	H	H	H	H	H	H	A	B	B	H	H	B	H	H	H	H	H	H	D	H	A
lg2B	29	Tag_3407	10	2B	2598325	B	A	H	B	A	H	H	H	B	B	A	A	H	A	H	H	B	C	B	H	H	B	D	H	H	H	H	H	H	A	B	H	H	H	B	H	H	H	H	H	H	H	H	A
lg2B	30	Tag_3409	10	2B	2612460	B	A	H	B	A	H	C	H	B	B	A	A	H	-	H	H	B	B	B	H	H	-	H	H	H	H	H	C	H	-	B	B	-	H	B	H	H	H	H	H	H	H	-	A
lg2B	31	Tag_3413	10	2B	2770760	B	A	H	B	A	H	H	H	B	B	A	A	B	H	H	H	B	B	B	H	H	B	D	H	H	H	H	H	H	A	B	B	H	H	B	H	H	H	H	H	H	H	H	A
lg2B	32	Tag_3416	10	2B	2874611	B	-	H	B	A	H	H	H	B	B	A	A	-	D	-	C	-	B	B	H	H	B	-	-	H	H	H	C	H	A	B	H	H	H	-	D	H	H	B	H	H	D	-	A
lg2B	33	Tag_3419	10	2B	3128595	B	A	H	B	A	H	H	H	B	B	A	A	H	D	H	H	B	B	B	H	H	B	H	H	H	H	H	H	H	A	B	B	H	H	B	H	H	H	H	H	H	D	H	A
lg2B	34	Tag_3420	10.8	2B	3138392	B	A	H	B	A	H	H	H	B	B	A	A	H	A	H	H	B	B	B	H	H	B	A	H	H	H	H	H	D	A	B	B	H	H	B	H	-	H	H	H	H	A	H	A
lg2B	35	Tag_3424	11.3	2B	3191272	B	A	H	B	A	H	-	H	B	B	A	A	B	H	H	H	B	-	C	B	H	B	D	B	H	H	H	C	-	-	B	C	H	H	B	H	H	-	H	D	H	D	H	A
lg2B	36	Tag_3425	11.3	2B	3251317	B	A	H	B	A	H	H	H	B	B	A	A	C	A	-	H	B	B	B	C	H	-	H	H	H	H	H	H	H	-	B	B	H	H	B	D	H	-	C	H	H	D	H	A
lg2B	37	Tag_3429	11.3	2B	3271253	B	A	H	B	A	H	H	H	B	B	A	A	H	A	H	H	B	B	B	C	H	B	H	H	H	H	H	H	A	A	B	B	H	H	B	H	H	H	H	H	H	A	H	A
lg2B	38	Tag_3431	12.9	2B	3282131	B	A	H	B	A	H	H	H	B	B	A	A	B	H	-	H	B	C	-	B	H	B	A	H	H	H	H	H	H	A	B	C	H	H	B	H	H	H	H	H	H	H	A	A
lg2B	39	Tag_3432	15.9	2B	3419133	B	A	H	-	A	H	H	H	B	B	A	A	B	A	-	-	-	B	B	C	D	C	A	-	H	H	H	H	D	-	B	C	H	H	B	H	D	-	C	H	H	A	H	A
lg2B	40	Tag_3434	16.9	2B	3440231	B	A	H	B	A	H	H	H	B	B	A	A	C	A	H	H	B	B	B	H	H	B	A	H	H	H	D	H	H	A	B	B	H	H	B	H	H	H	H	H	H	D	H	A
lg2B	41	Tag_3438	17.8	2B	3501232	B	A	H	B	A	H	H	H	B	B	A	A	H	D	H	H	B	B	C	C	H	B	H	-	H	H	H	H	H	A	B	B	H	H	B	H	H	H	H	H	H	H	H	A
lg2B	42	Tag_3441	17.8	2B	3610814	B	A	H	B	A	H	H	H	B	B	A	A	H	D	H	H	B	B	B	H	H	B	D	H	H	H	H	H	H	A	B	C	H	H	B	H	H	H	H	H	H	D	H	A
lg2B	43	Tag_3444	17.8	2B	3681419	B	A	H	B	A	H	H	H	B	B	A	A	C	D	H	-	B	B	B	B	H	B	D	C	H	H	H	C	H	A	B	B	H	-	B	H	-	H	H	H	-	A	H	A
lg2B	44	Tag_3442	18.5	2B	3664457	B	A	H	B	A	H	H	H	B	B	A	A	H	H	H	H	B	B	B	H	H	B	H	H	H	H	H	-	H	A	B	C	H	H	B	H	H	H	H	H	H	H	H	-
lg2B	45	Tag_3448	22.4	2B	3918955	B	A	H	B	A	H	H	H	B	B	A	H	H	A	H	H	B	C	B	B	H	B	A	H	H	H	H	H	H	A	B	B	H	H	B	H	H	H	C	H	H	D	H	H
lg2B	*45	Tag_3449	22.4	2B	3972856	B	A	H	B	A	H	H	H	B	B	A	H	C	A	H	H	-	B	C	C	H	B	A	H	H	H	H	H	H	A	-	C	H	H	B	H	H	H	H	H	H	D	H	D
lg2B	46	Tag_3450	22.4	2B	3977167	B	A	H	B	A	H	H	H	B	B	A	H	H	A	H	H	-	-	B	H	H	-	A	C	H	H	H	-	-	A	B	C	-	H	-	H	H	H	H	H	H	H	H	H
lg2B	47	Tag_3458	22.6	2B	4369230	B	A	H	B	A	H	H	H	B	B	A	H	H	A	H	H	B	B	B	H	H	B	-	-	H	H	H	H	H	A	B	B	H	H	B	H	H	H	B	H	H	H	H	D
lg2B	48	Tag_3462	22.6	2B	4396527	B	A	H	B	A	H	H	-	B	B	A	H	C	A	-	C	B	C	B	H	B	-	H	H	H	D	H	H	H	A	B	H	H	H	B	D	H	-	B	H	H	D	-	H
lg2B	49	Tag_3466	23.2	2B	4537320	B	A	C	B	A	H	C	C	B	B	A	H	C	A	C	H	B	B	B	B	H	B	-	H	H	H	H	B	D	A	B	B	H	H	B	H	H	H	C	H	H	H	H	H
lg2B	*50	Tag_3467	23.2	2B	4552234	B	A	H	B	A	H	H	H	B	B	A	H	C	A	H	C	B	B	B	C	-	-	A	H	H	H	H	H	H	A	B	B	H	H	B	H	H	H	H	H	H	H	-	H
lg2B	50	Tag_3470	23.2	2B	4667565	B	A	H	B	A	H	H	H	B	B	A	H	C	A	H	H	B	B	B	H	H	B	A	H	H	H	H	C	H	A	B	B	H	H	B	H	H	H	C	H	H	D	H	H
lg2B	51	Tag_3474	23.2	2B	4745617	B	A	H	B	A	H	H	H	B	-	A	H	H	A	H	H	B	B	B	H	H	B	A	H	-	H	H	-	H	A	B	B	H	H	B	H	-	H	H	H	H	D	H	A
lg2B	52	Tag_3475	23.5	2B	4753698	B	A	H	B	A	H	H	H	B	B	A	H	B	A	H	C	B	B	B	C	-	B	-	H	H	H	H	H	H	A	B	B	H	H	B	H	-	C	H	H	H	D	H	H
lg2B	53	Tag_3479	23.6	2B	4820401	B	A	H	B	A	H	H	H	B	B	A	H	H	A	-	H	B	B	C	B	H	-	-	H	H	H	H	H	H	A	B	B	H	-	B	H	H	H	C	H	H	H	H	H
lg2B	54	Tag_3481	23.6	2B	5110944	B	A	H	B	A	H	H	H	B	B	A	H	H	A	H	H	B	B	B	B	-	B	A	H	H	H	H	H	H	A	B	B	H	H	B	H	H	H	C	H	H	H	H	H
lg2B	55	Tag_3488	23.6	2B	5274056	B	A	H	B	A	H	H	H	B	B	A	H	H	A	H	H	B	B	C	B	H	B	A	C	H	H	H	H	D	A	B	C	H	H	B	H	H	H	H	H	H	D	H	H
lg2B	56	Tag_3491	24	2B	5349436	B	A	H	B	A	H	C	H	B	B	A	H	H	A	H	H	B	B	B	H	H	B	A	H	H	H	H	H	H	A	B	B	H	H	B	H	-	H	H	H	H	H	H	D
lg2B	57	Tag_3486	25.1	2B	5194017	B	A	H	B	A	H	H	H	B	B	A	H	C	A	H	H	B	B	B	C	-	B	A	-	H	H	H	-	H	-	B	B	H	H	C	H	H	H	H	H	H	H	-	D
lg2B	58	Tag_3487	25.1	2B	5200629	B	A	H	B	A	H	H	H	B	B	A	H	C	A	H	-	B	C	-	H	H	B	A	H	H	H	H	H	H	A	B	B	H	H	B	H	-	B	H	H	H	D	H	A
lg2B	59	Tag_3494	25.1	2B	5397370	B	A	H	B	A	H	H	H	B	B	A	H	H	A	-	H	B	B	B	H	H	B	A	H	H	H	H	H	H	A	B	B	H	B	B	H	H	C	H	H	H	H	H	H
lg2B	60	Tag_3497	26.2	2B	5481866	B	A	H	B	A	-	-	H	B	B	A	-	B	D	H	H	B	C	B	C	H	B	A	H	H	H	H	C	H	A	B	B	C	H	B	H	H	C	H	H	H	H	H	D
lg2B	61	Tag_3500	26.2	2B	5654203	B	A	H	B	A	H	H	H	B	B	A	H	C	A	H	H	B	B	B	H	H	-	-	-	H	H	H	-	-	-	B	C	H	H	B	H	H	-	H	H	H	H	-	H
lg2B	62	Tag_3501	26.2	2B	5693649	B	A	H	B	A	H	H	H	B	B	A	H	H	A	H	H	B	B	B	H	H	B	A	H	H	H	H	-	H	A	B	B	H	H	B	H	H	H	H	H	H	H	H	H
lg2B	63	Tag_3503	26.6	2B	5871761	B	A	H	B	A	H	H	H	B	B	A	H	H	-	B	H	B	B	B	H	H	B	-	C	H	H	D	C	D	A	B	B	H	H	B	H	H	B	H	H	H	H	C	H
lg2B	64	Tag_3498	27.6	2B	5637737	B	A	H	B	A	H	-	H	B	B	A	H	H	A	H	H	-	B	H	H	H	B	A	H	-	H	H	-	A	A	-	H	H	H	B	H	H	H	H	H	H	D	H	D
lg2B	65	Tag_3504	27.6	2B	5978965	B	A	H	B	A	H	H	H	B	B	A	H	C	A	H	H	B	B	B	H	H	B	A	H	H	H	H	H	H	A	B	B	H	H	B	H	H	C	H	H	H	H	H	H
lg2B	66	Tag_3506	27.6	2B	6093229	B	A	H	B	A	H	H	H	B	B	A	H	H	A	H	H	B	B	B	C	D	B	A	H	H	H	H	H	H	A	B	C	H	H	B	H	H	H	H	H	H	H	H	H
lg2B	67	Tag_3509	28.1	2B	6161956	B	A	H	B	A	H	H	H	B	B	A	H	C	A	H	H	B	B	B	B	A	B	A	B	H	H	H	H	D	A	B	C	H	H	B	H	H	H	H	H	H	H	C	D
lg2B	68	Tag_3515	28.1	2B	6269092	B	A	H	B	A	H	H	H	B	-	A	H	H	A	H	C	B	B	-	C	H	B	A	H	H	D	H	-	H	A	-	H	H	-	-	H	H	H	H	A	H	H	H	H
lg2B	69	Tag_3516	28.1	2B	6290484	B	A	H	B	A	H	-	H	B	B	A	H	H	A	H	H	B	B	B	H	H	B	A	H	H	H	H	H	H	A	B	H	H	H	B	H	H	H	H	H	H	H	H	H
lg2B	70	Tag_3518	29	2B	6380760	B	A	H	B	A	H	H	H	B	B	A	H	H	A	H	H	B	B	B	H	H	B	A	H	H	H	H	H	H	A	B	B	H	H	B	H	H	H	H	H	H	D	H	H
lg2B	71	Tag_3522	29.5	2B	6558045	B	A	H	B	A	H	-	H	B	B	A	H	H	A	H	H	B	B	B	C	H	B	A	H	H	H	H	H	H	A	B	C	H	H	B	H	H	C	H	H	H	D	H	H
lg2B	72	Tag_3523	29.7	2B	6597114	B	A	H	B	A	H	B	H	B	B	A	H	H	A	C	H	B	B	B	C	H	B	-	H	H	H	H	H	H	A	B	B	H	H	B	H	H	H	H	H	H	H	H	H
lg2B	*74	Tag_3525	29.7	2B	6611065	B	A	H	B	A	H	H	H	B	B	A	H	B	A	-	H	B	B	B	C	H	B	A	H	H	H	H	H	H	A	B	C	H	H	B	H	H	H	H	H	H	H	H	H
lg2B	73	Tag_3527	29.7	2B	6650456	B	A	H	B	A	H	H	H	B	B	A	H	H	A	H	H	B	B	B	H	H	B	A	H	H	H	H	H	H	A	B	H	C	H	B	H	H	C	H	H	H	H	H	H
lg2B	74	Tag_3529	29.7	2B	6675993	B	A	H	B	A	H	H	H	B	B	A	H	C	A	H	H	B	B	B	H	H	B	A	H	C	H	H	H	H	A	B	B	H	H	B	H	H	H	H	H	H	H	H	H
lg2B	75	Tag_3533	29.7	2B	6702517	B	A	H	B	A	H	H	H	B	B	A	H	H	A	H	C	B	B	B	C	H	B	A	H	H	H	H	C	H	A	B	B	H	H	B	H	H	H	H	H	H	D	H	H
lg2B	*74	Tag_3538	29.7	2B	6875883	B	A	H	B	A	H	H	H	B	B	A	H	C	A	-	H	B	B	B	H	H	-	A	H	H	-	H	H	H	-	B	B	H	H	B	H	H	-	H	H	H	H	H	D
lg2B	76	Tag_3536	30.1	2B	6750620	B	A	H	B	A	H	H	H	B	B	A	H	C	A	H	C	B	B	B	H	H	B	A	H	H	H	H	H	H	A	B	B	H	H	B	H	H	H	H	H	H	H	H	H
lg2B	77	Tag_3537	30.1	2B	6755779	B	A	H	B	A	H	H	C	B	B	A	H	C	A	-	H	B	B	B	H	H	B	-	D	H	H	H	-	H	A	B	B	H	H	B	D	H	H	H	H	H	H	H	A
lg2B	78	Tag_3540	30.8	2B	6891397	B	A	H	B	A	H	H	H	B	B	A	H	H	A	H	H	B	B	B	C	H	B	A	H	H	H	H	H	H	A	B	B	H	H	B	H	H	H	H	H	H	H	H	H
lg2B	79	Tag_3545	32.7	2B	6980775	B	A	H	B	A	H	H	H	B	B	A	H	C	A	C	C	B	B	B	C	H	B	A	H	B	H	H	H	H	A	B	C	H	B	B	H	H	C	H	H	H	H	C	D
lg2B	80	Tag_3546	34.2	2B	7149708	B	A	H	B	A	H	H	-	B	B	A	H	H	A	-	C	B	B	B	B	H	B	A	H	B	-	H	B	H	-	B	B	H	B	-	-	H	H	C	H	H	H	H	H
lg2B	81	Tag_3547	35.1	2B	7208213	B	A	H	B	A	H	H	H	B	B	A	H	C	A	H	H	B	C	B	H	H	B	A	H	H	H	H	H	H	A	B	B	H	B	B	H	H	H	H	H	H	H	H	H
lg2B	82	Tag_3549	35.4	2B	7223588	B	A	H	B	A	H	H	H	B	B	A	H	H	A	H	H	-	B	H	H	H	B	A	H	H	D	A	H	H	A	B	B	H	B	-	D	H	-	H	H	H	H	-	A
lg2B	83	Tag_3550	35.5	2B	7325751	B	A	H	B	A	H	C	H	B	B	A	H	C	A	H	H	B	B	B	H	H	B	A	H	H	H	H	C	H	A	B	C	C	B	H	H	H	H	H	H	H	H	H	H
lg2B	*83	Tag_3555	35.5	2B	7440077	B	A	H	B	A	H	H	H	B	B	A	H	B	A	-	H	B	B	B	H	H	B	A	H	H	H	H	C	H	A	B	B	H	B	H	H	H	H	C	H	-	-	H	H
lg2B	84	Tag_3558	35.5	2B	7604655	B	A	H	B	A	H	H	H	B	B	A	H	H	A	H	H	B	B	B	H	H	B	A	H	H	H	H	H	H	A	B	C	H	B	C	H	-	H	H	H	H	D	H	H
lg2B	85	Tag_3559	36.2	2B	7626729	B	A	H	B	A	H	H	H	B	B	A	H	H	A	H	H	B	B	B	H	H	B	A	H	H	H	A	H	H	A	B	B	H	B	H	H	H	C	H	H	H	A	H	H
lg2B	86	Tag_3560	36.2	2B	7630789	B	A	H	B	A	H	H	H	B	B	A	-	C	A	B	H	B	-	C	H	H	B	A	H	H	H	H	-	A	A	B	C	H	B	H	H	H	D	H	H	H	A	H	H
lg2B	87	Tag_3561	36.4	2B	7637893	B	A	H	B	A	H	H	H	B	B	A	H	B	A	H	-	B	B	B	H	-	B	A	H	H	H	H	-	H	A	B	B	H	-	B	H	-	H	H	H	H	A	H	D
lg2B	*88	Tag_3564	36.4	2B	7647833	B	A	H	B	A	H	-	H	B	B	A	H	C	A	-	H	B	B	B	C	-	B	-	C	H	H	H	H	H	A	B	B	H	B	H	H	H	H	H	H	H	A	H	H
lg2B	88	Tag_3565	36.4	2B	7649652	B	A	H	B	A	H	H	H	B	B	A	H	H	A	H	H	B	B	B	B	H	B	A	H	H	H	H	-	H	A	B	B	H	B	H	H	H	H	H	H	H	A	H	H
lg2B	*88	Tag_3567	36.4	2B	7669661	B	A	H	B	A	H	H	H	B	B	A	H	H	A	H	H	B	B	B	C	H	B	A	H	H	H	H	H	H	A	B	B	H	B	H	H	H	H	H	H	H	A	H	H
lg2B	89	Tag_3568	36.4	2B	7777803	B	A	H	B	A	H	C	H	B	B	A	H	H	A	C	H	B	B	B	H	H	B	A	H	H	H	H	H	H	A	B	B	H	B	H	H	H	H	H	H	H	A	H	D
lg2B	90	Tag_3571	36.4	2B	7931388	-	A	H	B	A	H	H	H	B	B	A	H	B	A	H	H	-	-	B	C	H	B	A	H	H	H	H	H	H	A	B	B	H	-	H	H	H	H	H	H	H	A	H	D
lg2B	91	Tag_3573	36.4	2B	7948854	B	A	H	B	A	H	B	C	B	B	A	H	H	A	H	H	B	B	-	C	H	B	A	H	H	H	H	-	H	A	B	C	H	B	-	H	H	H	B	H	H	A	H	H
lg2B	*92	Tag_3575	36.4	2B	7985878	B	A	H	B	A	H	H	H	B	B	A	H	H	A	H	H	B	B	B	C	H	B	A	H	H	H	H	H	H	A	B	C	H	B	H	H	H	H	H	H	H	A	H	H
lg2B	92	Tag_3576	36.4	2B	7995996	B	A	H	B	A	H	H	H	B	B	A	H	H	A	H	C	B	B	B	H	H	B	D	H	H	H	H	H	H	A	B	H	H	B	H	H	H	H	H	H	H	A	H	H
lg2B	*92	Tag_3578	36.4	2B	7997584	B	A	H	B	A	H	H	H	B	B	A	H	C	A	H	H	B	B	B	C	H	B	A	H	H	H	H	H	H	A	B	C	H	B	H	H	H	H	H	H	H	A	H	H
lg2B	*89	Tag_3579	36.4	2B	8007900	B	A	H	B	A	H	H	H	B	B	A	H	H	A	-	H	B	B	B	H	H	-	A	H	H	H	H	C	H	A	B	B	H	B	H	H	H	H	C	H	H	A	H	A
lg2B	93	Tag_3580	36.4	2B	8071163	-	A	H	B	A	H	H	H	B	-	A	H	H	A	-	H	-	-	-	C	H	B	A	H	H	H	H	H	H	A	B	C	H	B	H	H	H	H	H	H	H	A	H	H
lg2B	*88	Tag_3581	36.4	2B	8199744	B	A	H	B	A	H	C	H	B	B	A	H	H	A	-	H	B	B	-	C	H	B	A	H	C	-	H	-	H	A	B	B	H	-	H	H	H	H	-	H	H	A	H	H
lg2B	94	Tag_3583	36.8	2B	8262515	B	A	H	B	A	H	H	H	H	B	A	H	C	A	H	H	B	B	B	H	H	B	A	H	H	H	H	H	H	A	B	C	H	B	H	H	H	H	H	H	H	A	H	H
lg2B	*94	Tag_3585	36.8	2B	8337130	B	A	H	B	A	H	H	H	H	B	A	H	H	A	H	H	B	B	B	H	H	B	A	H	H	H	H	C	H	A	B	B	H	B	H	H	H	H	H	H	H	A	H	H
lg2B	95	Tag_3587	38.7	2B	8461483	B	A	H	B	A	H	H	H	H	B	A	H	H	A	H	C	B	B	B	C	H	B	A	H	H	H	H	C	H	A	B	B	H	B	C	H	H	H	B	H	H	A	B	D
lg2B	96	Tag_3590	39.2	2B	8589658	B	A	H	B	A	H	H	H	H	B	A	H	H	A	H	H	B	B	B	H	H	B	D	H	C	H	H	H	H	A	B	B	H	B	H	H	H	H	B	H	H	A	B	H
lg2B	97	Tag_3593	39.7	2B	8785750	B	A	H	B	A	H	H	H	H	B	A	H	H	A	H	H	B	B	B	H	H	B	-	H	H	A	H	H	H	A	B	B	C	B	H	H	H	-	B	C	H	A	-	H
lg2B	98	Tag_3595	40.5	2B	8875206	B	A	H	B	A	H	H	H	H	B	A	H	H	A	-	H	B	-	B	H	H	B	H	H	H	H	H	C	-	A	B	B	H	B	H	H	H	C	B	H	H	A	B	H
lg2B	99	Tag_3598	41	2B	9000271	B	A	H	B	A	H	H	H	H	-	A	C	C	A	H	-	B	H	B	H	-	B	-	-	-	D	H	B	H	A	B	B	H	B	B	H	-	H	B	B	-	A	B	H
lg2B	100	Tag_3601	41	2B	9037615	B	A	H	B	A	H	H	H	H	B	A	H	H	A	D	H	B	B	B	H	H	-	H	-	H	H	H	H	-	A	B	B	H	B	H	H	H	H	B	C	H	A	B	H
lg2B	101	Tag_3604	41	2B	9129197	B	A	H	B	A	H	H	H	H	B	A	H	H	A	H	H	B	B	C	H	H	B	H	H	H	H	H	H	H	A	B	B	H	B	H	H	H	H	B	H	H	A	B	H
lg2B	102	Tag_3609	41.4	2B	9216439	B	A	H	B	A	H	H	H	H	B	A	H	H	A	H	H	B	B	B	H	H	B	D	H	H	H	H	H	H	A	B	B	H	B	H	H	H	H	B	H	H	A	B	C
lg2B	103	Tag_3611	42.2	2B	9233296	B	A	H	B	A	H	H	H	H	-	A	H	H	A	H	-	-	-	H	H	H	B	H	H	H	H	H	H	H	A	B	B	H	B	H	H	H	H	-	H	H	A	B	H
lg2B	104	Tag_3612	42.6	2B	9270898	B	A	H	B	A	H	H	H	H	B	A	H	H	A	H	H	B	B	H	H	H	B	H	H	H	H	H	H	H	A	B	B	H	B	H	H	-	H	B	H	H	A	B	H
lg2B	105	Tag_3614	42.6	2B	9290675	B	A	H	B	A	H	H	H	H	B	A	H	H	A	H	H	B	B	H	C	H	B	D	H	H	H	H	H	H	A	B	B	H	B	H	H	H	H	B	H	H	A	B	H
lg2B	106	Tag_3619	43.6	2B	9433464	B	A	H	B	A	H	H	H	H	B	A	H	H	A	H	H	-	B	H	H	H	B	H	H	H	H	H	B	H	A	B	B	H	B	H	H	H	H	B	H	H	A	B	H
lg2B	107	Tag_3620	43.6	2B	9437120	B	A	H	B	A	H	H	H	H	B	A	H	C	A	H	-	B	B	H	H	H	B	H	H	-	H	H	H	H	-	B	B	H	B	H	-	H	C	B	-	H	-	B	H
lg2B	*106	Tag_3622	43.6	2B	9489010	B	A	H	B	A	H	H	H	H	B	A	H	H	A	H	H	B	B	H	H	H	B	H	H	H	H	H	B	H	A	B	B	H	B	H	H	H	H	B	H	H	A	B	H
lg2B	108	Tag_3623	43.6	2B	9519829	B	A	H	B	A	H	H	H	H	B	A	H	H	A	H	H	B	-	H	H	H	B	H	B	H	H	H	H	H	A	B	B	H	B	H	H	H	B	B	H	H	A	B	H
lg2B	109	Tag_3624	43.6	2B	9550096	-	A	H	B	A	H	H	H	H	B	A	H	H	A	H	H	-	-	H	H	H	-	H	H	H	H	H	H	A	A	B	B	H	-	H	H	H	H	B	H	H	A	B	H
lg2B	110	Tag_3617	44.3	2B	9407470	B	A	H	B	A	H	H	H	H	B	A	H	B	H	-	C	B	-	H	H	C	-	-	C	H	-	H	-	-	-	B	B	-	B	-	H	H	H	B	H	H	A	-	H
lg2B	111	Tag_3626	44.3	2B	9610080	B	A	H	B	-	H	H	H	H	B	-	H	B	A	H	-	B	B	H	H	H	B	H	C	-	H	H	H	H	A	B	B	H	B	H	H	-	H	B	H	-	A	B	H
lg2B	112	Tag_3632	45.3	2B	9890258	B	A	H	B	A	-	H	H	H	B	A	H	B	A	-	H	B	B	H	B	H	B	H	H	H	H	H	H	H	A	B	B	H	B	H	H	H	H	B	H	H	A	B	C
lg2B	113	Tag_3635	45.3	2B	9909449	B	A	H	B	A	H	H	H	H	B	A	H	B	A	H	H	B	B	H	H	H	B	H	H	H	H	H	H	H	A	B	B	H	B	H	H	H	H	B	H	H	A	B	H
lg2B	114	Tag_3636	45.3	2B	9936617	B	A	H	B	A	H	H	H	H	B	A	H	B	A	C	H	B	B	H	H	-	B	D	H	H	H	H	-	H	-	B	B	H	B	H	D	H	H	B	H	H	A	B	H
lg2B	*113	Tag_3638	45.3	2B	9955546	B	A	H	B	A	H	H	H	H	B	A	H	B	A	H	H	B	B	H	H	H	B	H	H	H	H	H	H	H	A	B	B	H	B	H	H	H	H	B	H	H	A	B	H
lg2B	115	Tag_3644	47.6	2B	10172212	B	A	H	B	A	H	H	H	H	B	A	H	B	A	-	H	B	B	H	H	H	H	H	H	H	H	H	H	H	A	H	B	H	B	H	H	-	H	B	A	H	A	B	H
lg2B	116	Tag_3645	47.6	2B	10174539	B	A	H	B	A	H	H	H	H	B	A	H	B	A	H	H	B	B	H	-	-	H	H	H	H	H	H	H	H	A	H	B	H	B	H	H	H	H	B	A	H	A	B	H
lg2B	117	Tag_3648	48	2B	10352932	B	A	H	B	A	H	H	H	H	B	A	H	B	A	H	H	B	B	H	H	H	H	H	H	H	H	H	H	H	A	H	B	H	B	C	H	H	H	B	A	H	A	B	H
lg2B	*118	Tag_3655	52.2	2B	10602652	B	A	H	B	A	H	C	A	H	B	A	H	B	A	H	H	B	C	H	B	H	C	H	H	H	H	H	H	B	A	H	B	H	B	H	H	H	H	B	A	H	A	H	H
lg2B	118	Tag_3657	52.2	2B	10606604	B	A	H	B	A	H	H	A	H	B	A	H	B	A	H	H	B	-	H	B	H	H	H	H	H	H	H	C	B	A	H	B	H	B	H	H	H	H	B	A	H	A	H	H
lg2B	*118	Tag_3658	52.2	2B	10622316	B	A	H	B	A	H	-	A	H	B	A	H	B	A	H	H	B	B	H	B	H	C	H	H	H	H	H	-	B	A	H	B	H	B	-	H	H	H	B	A	H	A	H	H
lg2B	119	Tag_3661	52.2	2B	10851643	B	A	H	B	A	H	H	A	H	B	A	H	B	A	-	H	B	-	H	B	-	-	-	-	H	H	H	-	-	-	H	B	-	B	C	H	H	-	B	A	H	A	H	H
lg2B	120	Tag_3662	52.6	2B	10873942	B	A	H	B	A	H	C	A	H	B	A	H	B	A	-	C	B	B	H	B	H	-	-	C	C	-	H	-	B	A	H	B	H	B	B	D	H	-	B	A	H	A	-	H
lg2B	121	Tag_3664	53.8	2B	11388488	B	-	A	B	A	H	H	A	-	B	-	H	B	A	H	H	-	C	-	B	-	H	H	H	H	H	H	-	B	A	H	B	H	-	H	H	-	H	B	A	H	A	H	H
lg2B	*122	Tag_3667	53.8	2B	11477055	B	A	A	B	A	H	H	A	H	B	A	H	B	A	H	H	B	B	H	B	-	H	H	H	H	H	H	C	C	A	H	B	H	B	H	H	H	H	B	A	H	A	H	H
lg2B	122	Tag_3668	53.8	2B	11496458	B	A	A	B	A	H	H	A	H	B	A	H	B	A	H	H	B	B	H	B	H	C	H	H	C	H	H	H	B	A	H	B	H	B	H	H	H	H	B	A	H	A	H	H
lg2B	123	Tag_3669	54.5	2B	11561947	B	A	A	B	A	H	H	A	H	B	A	H	B	A	C	H	B	B	H	B	H	H	H	H	H	H	H	C	B	A	H	B	H	B	H	H	H	H	B	A	H	A	H	H
lg2B	124	Tag_3670	54.8	2B	11633846	B	A	A	B	A	H	H	A	H	B	A	H	B	A	H	H	B	B	H	B	H	H	H	H	H	H	H	H	B	A	H	B	H	B	H	H	H	H	B	A	H	A	H	H
lg2B	125	Tag_3686	64.5	2B	13025897	B	A	A	H	A	H	B	A	H	B	A	H	B	A	H	H	H	B	H	B	H	H	H	H	H	B	H	B	B	A	H	B	H	B	C	A	H	B	B	A	H	A	H	B
lg2B	126	Tag_3687	65	2B	13036880	B	A	A	H	A	H	B	A	H	B	A	H	B	A	-	H	-	B	C	B	B	C	H	-	C	B	H	B	B	-	C	B	H	-	H	A	C	B	B	A	C	D	-	B
lg2B	127	Tag_3691	65.7	2B	13127426	B	A	A	H	A	H	B	H	H	B	A	H	B	A	H	H	H	B	H	B	H	C	H	H	C	B	H	B	B	A	H	B	H	B	C	A	H	B	B	A	H	A	H	B
lg2B	128	Tag_3692	66.6	2B	13223673	B	A	A	H	A	H	B	H	H	B	A	H	B	A	H	H	H	B	H	B	H	H	H	H	H	B	C	B	B	A	H	B	H	B	H	A	H	B	B	A	H	A	H	B
lg2B	129	Tag_3698	67.9	2B	13775724	B	A	A	H	A	H	B	H	H	B	A	H	B	A	H	H	H	B	-	B	-	A	-	C	C	B	H	-	-	-	A	B	H	-	-	-	H	B	-	A	H	A	H	B
lg2B	130	Tag_3695	68.2	2B	13608681	B	A	A	H	A	H	B	H	H	B	A	H	B	A	H	H	H	B	H	B	C	A	H	H	H	B	H	B	B	A	A	B	H	B	H	A	H	B	B	A	H	A	H	B
lg2B	131	Tag_3697	68.2	2B	13771241	B	-	A	H	A	H	B	H	H	B	A	H	B	A	H	H	H	B	H	B	H	A	H	C	B	B	H	B	B	A	A	B	H	B	C	A	H	B	B	A	H	A	H	B
lg2B	*130	Tag_3699	68.2	2B	13856400	B	A	A	H	A	H	B	H	H	B	A	H	B	A	-	H	D	B	H	B	H	A	-	H	H	B	H	B	-	-	A	B	-	B	H	A	H	B	B	A	H	A	-	B
lg2B	132	Tag_3701	68.6	2B	14155053	B	A	A	H	A	H	B	H	H	B	A	H	B	A	H	H	H	B	B	B	H	A	-	H	-	B	H	B	B	A	A	B	H	B	H	A	-	B	B	A	H	D	H	B
lg2B	133	Tag_3704	68.6	2B	14175413	B	A	A	H	A	H	B	H	H	B	A	H	B	A	-	H	H	B	H	B	C	A	H	H	H	B	H	B	C	A	A	B	H	B	H	A	H	-	B	A	H	A	H	B
lg2B	*135	Tag_3700	69	2B	14050678	B	A	A	H	A	H	B	H	H	B	A	H	B	A	H	H	H	B	H	B	H	A	H	H	C	B	H	B	B	A	A	B	H	B	H	A	H	B	B	A	H	A	H	B
lg2B	134	Tag_3705	69	2B	14181145	B	A	A	-	A	H	B	H	H	B	A	H	B	A	H	H	-	B	H	B	H	A	H	H	H	B	H	B	B	A	A	B	-	B	H	A	H	B	B	A	H	A	H	B
lg2B	*134	Tag_3707	69	2B	14181747	B	A	-	H	-	H	B	H	H	-	A	H	-	A	H	-	D	B	H	B	H	A	H	H	H	B	H	B	B	A	A	B	H	B	H	A	-	B	B	A	-	A	H	B
lg2B	135	Tag_3709	69	2B	14219218	B	A	A	H	A	H	B	H	H	B	A	H	B	A	H	H	H	B	H	B	H	A	H	H	H	B	H	B	C	A	A	B	H	B	H	A	H	B	B	A	H	A	H	B
lg2B	136	Tag_3711	69	2B	14280850	B	A	A	H	A	H	B	H	H	B	A	H	B	A	H	H	H	B	H	B	H	A	H	H	H	B	H	-	B	A	A	B	H	B	H	A	H	B	B	A	H	A	H	B
lg2B	137	Tag_3713	69	2B	14287283	B	A	A	H	A	H	B	H	H	B	A	H	-	A	-	H	H	B	H	B	-	A	H	H	H	B	C	-	B	A	A	B	-	B	B	A	H	B	B	A	H	A	-	B
lg2B	138	Tag_3718	69.4	2B	14434801	B	A	A	H	A	H	B	H	H	B	A	H	B	A	H	H	H	B	H	B	H	D	H	H	H	B	H	B	B	A	A	B	H	B	C	A	H	B	B	A	H	A	H	B
lg2B	139	Tag_3724	69.8	2B	14720065	B	A	A	H	A	H	B	H	H	B	A	H	B	A	H	H	H	B	H	B	H	A	H	H	H	B	H	B	B	A	A	B	H	B	H	A	H	B	B	A	H	A	H	B
lg2B	140	Tag_3726	70.6	2B	14810761	B	A	A	H	A	H	B	H	H	B	A	B	B	A	H	H	H	B	H	B	H	A	H	H	H	B	H	B	B	A	A	B	H	B	H	A	H	B	B	A	H	A	H	B
lg2B	*140	Tag_3733	70.6	2B	15891666	B	A	A	H	A	H	B	H	H	B	A	B	B	A	-	H	H	B	H	B	H	A	H	-	H	B	H	-	B	A	A	B	-	B	C	A	-	-	-	A	H	A	H	B
lg2B	141	Tag_3728	71.4	2B	14850536	B	A	A	H	A	H	B	H	H	B	A	B	B	A	H	H	D	C	C	B	H	A	H	H	H	B	H	B	-	A	A	B	H	B	H	A	H	H	B	A	H	A	H	B
lg2B	142	Tag_3730	71.4	2B	15842296	B	A	A	H	A	H	B	H	H	B	A	B	B	A	H	H	D	B	H	B	H	-	H	H	H	B	H	B	B	A	A	B	H	B	H	D	C	H	B	A	H	A	H	B
lg2B	143	Tag_3732	71.4	2B	15885196	B	A	A	H	A	H	B	H	H	B	A	B	B	A	H	H	H	B	H	B	H	A	H	H	H	B	H	B	B	A	A	B	H	B	H	A	H	H	B	A	H	A	H	B
lg2B	144	Tag_3736	71.4	2B	16099266	B	A	-	H	A	H	B	H	H	B	A	B	B	A	H	H	H	B	H	B	H	-	H	H	H	B	H	B	B	A	-	B	H	B	C	A	H	H	B	A	H	A	H	B
lg2B	*143	Tag_3737	71.4	2B	16125170	B	A	A	H	A	H	B	H	H	B	A	B	B	A	H	H	H	C	H	B	H	A	H	H	H	B	H	B	B	A	A	B	H	B	H	A	H	H	B	A	H	A	H	B
lg2B	145	Tag_3742	72.1	2B	16641174	B	A	A	H	A	H	H	H	H	B	A	B	B	A	H	H	A	B	H	B	H	A	H	H	H	B	H	B	B	A	A	B	H	B	H	A	A	H	B	A	H	A	H	B
lg2B	146	Tag_3752	72.1	2B	17687495	B	A	A	H	A	H	H	H	H	B	A	B	B	A	C	H	H	B	H	B	H	A	H	H	B	B	H	B	B	A	A	B	C	B	H	A	B	H	B	A	H	A	H	B
lg2B	147	Tag_3760	72.1	2B	18704108	B	A	A	H	A	H	H	H	H	B	A	B	B	A	-	H	H	B	H	B	C	A	H	B	H	B	C	B	B	A	-	B	C	B	B	A	-	H	B	A	H	A	-	B
lg2B	148	Tag_3761	72.1	2B	18768328	B	A	A	H	A	H	H	H	H	B	A	B	B	A	H	H	H	B	H	B	H	A	H	H	H	B	H	-	C	A	A	B	H	H	H	A	-	H	B	A	H	A	H	B
lg2B	149	Tag_3763	72.1	2B	19019294	B	A	A	H	A	H	H	H	H	B	A	B	B	A	H	H	D	B	H	B	H	A	H	H	H	B	H	B	B	A	A	B	H	B	H	A	H	H	B	A	H	A	H	B
lg2B	150	Tag_3765	72.1	2B	19575857	B	A	A	H	A	H	H	H	H	B	A	B	B	A	H	H	-	B	H	B	-	-	C	H	B	B	H	-	B	-	A	B	H	B	B	A	B	H	B	A	C	-	H	B
lg2B	151	Tag_3766	72.1	2B	19774443	B	A	A	H	A	H	H	H	-	B	A	B	-	A	-	H	H	-	H	B	C	A	H	-	H	-	C	-	B	A	A	B	H	-	-	A	H	H	B	A	H	A	-	B
lg2B	152	Tag_3773	72.1	2B	21802647	B	A	A	H	A	H	H	H	H	B	A	B	B	A	-	H	H	B	H	B	H	A	H	H	H	B	H	B	B	A	A	B	H	B	H	A	H	H	B	A	H	A	H	B
lg2B	*152	Tag_3775	72.1	2B	24368214	B	A	A	H	A	H	H	H	H	B	A	B	B	A	H	H	H	-	H	B	H	A	C	H	H	B	H	-	B	A	A	B	H	B	H	A	H	H	-	A	H	A	H	B
lg2B	*152	Tag_3783	72.1	2B	25834215	B	A	A	H	A	H	D	H	-	B	A	B	B	A	H	H	H	B	H	B	C	A	H	-	-	B	H	B	B	A	A	B	H	-	H	A	-	H	B	A	H	A	H	B
lg2B	153	Tag_3774	72.8	2B	22618531	B	A	A	H	A	H	H	H	H	B	A	B	-	A	H	H	H	B	H	B	-	A	H	H	H	B	H	B	B	A	A	B	H	B	H	A	H	H	B	A	H	A	H	B
lg2B	154	Tag_3777	73.5	2B	24625767	B	A	A	H	A	H	D	H	H	B	A	B	B	A	A	-	H	B	H	B	H	A	H	H	H	-	H	B	B	A	A	B	H	B	-	A	-	D	B	A	D	A	H	B
lg2B	155	Tag_3781	73.5	2B	25730509	B	A	A	-	A	H	H	H	H	B	A	B	B	A	-	H	H	B	H	B	-	-	-	H	H	B	H	-	B	A	D	B	H	B	H	A	H	H	B	A	H	A	C	B
lg2B	156	Tag_3785	74	2B	26536035	B	A	A	H	A	H	H	H	H	B	A	B	B	A	-	H	-	C	H	B	C	-	H	-	H	B	H	B	B	A	A	B	H	B	-	A	-	-	B	A	H	A	H	B
lg2B	157	Tag_3794	74	2B	30833613	B	A	A	-	A	H	H	H	H	B	A	B	-	A	D	H	A	-	H	B	H	A	H	H	D	B	H	B	B	A	A	B	H	B	H	A	D	H	B	A	H	A	D	B
lg2B	158	Tag_3798	74	2B	31148518	B	A	A	H	A	H	H	H	H	B	A	B	B	A	H	H	-	B	H	B	H	-	H	-	H	B	H	B	B	A	A	B	H	B	H	A	H	H	B	A	H	A	A	B
lg2B	159	Tag_3807	76.1	2B	33746487	B	A	A	H	A	H	H	H	H	B	A	B	B	A	H	H	H	B	H	B	C	A	H	H	H	B	H	B	B	A	A	B	H	B	H	A	H	H	B	A	H	A	H	B
lg2B	160	Tag_3809	76.1	2B	34332610	B	A	A	H	A	H	H	H	H	B	A	B	B	A	H	H	H	B	H	B	H	A	-	H	H	B	H	B	B	A	A	B	H	B	H	A	H	H	B	A	H	A	H	B
lg2B	*162	Tag_3738	76.5	2B	16205952	B	A	A	H	A	H	H	H	H	B	A	B	B	A	H	H	C	B	H	B	H	A	H	H	H	B	H	-	-	A	A	B	H	B	H	A	-	H	B	A	H	A	H	B
lg2B	*162	Tag_3740	76.5	2B	16207939	B	A	A	H	A	H	H	H	H	B	A	B	B	A	H	H	H	B	H	B	H	A	H	H	H	B	H	B	B	A	A	B	H	B	H	A	H	H	B	A	H	A	H	B
lg2B	*162	Tag_3743	76.5	2B	16995329	B	A	A	H	A	H	H	H	H	B	A	B	B	A	H	H	H	B	H	B	H	A	H	H	H	B	H	-	B	A	A	B	H	B	H	A	C	H	B	A	H	A	H	B
lg2B	*162	Tag_3748	76.5	2B	17592545	B	A	A	H	A	H	H	H	H	B	A	B	B	A	-	H	H	B	H	B	H	A	-	H	H	B	H	B	B	A	A	B	-	B	H	A	H	H	B	A	H	A	-	B
lg2B	*162	Tag_3758	76.5	2B	18551976	B	A	A	H	A	H	H	H	H	B	A	B	-	A	H	H	H	-	H	B	C	A	H	C	H	-	C	B	B	A	A	B	H	B	-	A	H	H	B	A	H	A	H	B
lg2B	*162	Tag_3788	76.5	2B	28794658	B	A	A	H	A	H	H	H	H	B	A	B	B	A	H	H	D	B	H	B	-	-	H	H	H	B	H	-	B	A	A	B	H	B	H	A	H	H	B	A	H	A	H	B
lg2B	*162	Tag_3793	76.5	2B	30774929	B	A	A	H	A	H	H	H	H	B	A	B	B	A	-	-	H	B	H	B	H	A	-	H	H	B	H	B	B	A	A	B	H	B	H	A	-	H	B	A	H	A	H	B
lg2B	*162	Tag_3797	76.5	2B	31010644	B	A	A	H	A	H	H	H	H	B	A	B	B	A	H	H	H	C	H	B	H	A	H	H	H	B	H	B	B	A	A	B	H	B	H	A	H	H	B	A	H	A	H	B
lg2B	*162	Tag_3812	76.5	2B	34783793	-	A	A	H	A	H	H	H	H	B	A	-	-	A	H	H	H	-	H	-	H	A	H	H	H	B	H	-	B	A	A	B	H	B	H	A	H	H	-	A	H	A	H	-
lg2B	*162	Tag_3814	76.5	2B	34794920	B	A	A	H	A	H	H	H	H	B	A	B	B	A	H	H	H	B	H	B	H	A	H	H	H	-	H	B	B	A	A	B	H	B	H	A	H	H	B	A	H	A	H	B
lg2B	161	Tag_3817	76.5	2B	37542940	B	A	A	H	A	H	H	H	H	B	A	B	B	A	H	H	H	B	H	B	H	A	H	H	H	B	H	B	C	A	A	B	H	B	H	A	-	H	B	A	H	A	H	B
lg2B	*162	Tag_3819	76.5	2B	38591362	B	A	A	H	A	H	H	H	H	B	A	B	B	A	H	H	H	B	H	B	C	A	H	H	H	B	H	B	B	A	A	B	H	B	H	A	H	H	B	A	H	A	H	B
lg2B	*162	Tag_3821	76.5	2B	39248802	B	A	A	H	A	H	H	H	H	B	A	B	B	A	H	H	H	B	H	B	H	A	H	H	H	B	H	B	B	A	A	B	H	B	H	A	H	H	B	A	H	A	H	B
lg2B	162	Tag_3823	76.5	2B	40372727	B	A	A	H	A	H	H	H	H	B	A	B	B	A	H	H	H	B	H	B	H	A	H	H	H	B	H	B	B	A	A	B	H	B	H	A	H	H	B	A	H	A	H	B
lg2B	*162	Tag_3824	76.5	2B	40824984	B	A	A	H	A	H	H	H	H	B	A	B	B	A	D	H	H	B	H	B	H	A	H	H	H	B	H	B	B	A	A	B	H	B	H	A	-	H	B	A	H	A	H	B
lg2B	163	Tag_3825	76.5	2B	40937222	B	A	A	H	A	H	H	H	H	B	A	B	B	A	H	H	H	B	H	B	H	A	H	H	H	-	H	B	-	A	A	B	H	B	H	A	-	H	B	A	H	A	H	B
lg2B	164	Tag_3828	76.9	2B	41508483	B	A	A	H	A	H	H	H	H	B	A	B	B	A	H	-	H	B	H	B	C	A	-	H	-	B	H	B	B	-	A	B	H	B	B	-	H	H	B	-	H	A	H	B
lg2B	165	Tag_3829	76.9	2B	41569681	B	A	A	H	A	H	H	H	H	B	A	B	B	A	-	H	H	B	H	B	-	-	H	H	H	B	H	B	C	A	A	B	H	B	H	A	H	H	B	A	H	A	H	B
lg2B	*167	Tag_3830	76.9	2B	41756135	B	A	A	H	A	H	H	H	H	B	A	B	B	A	-	H	H	C	H	B	H	A	H	H	H	B	H	-	B	A	A	B	C	-	H	A	-	H	B	A	H	A	H	B
lg2B	166	Tag_3832	76.9	2B	41794271	B	A	-	H	A	H	H	H	H	B	D	B	B	A	H	H	H	B	H	B	-	A	H	H	-	B	H	-	B	A	A	B	H	B	H	A	-	H	B	A	H	A	H	-
lg2B	167	Tag_3833	76.9	2B	41800967	B	A	A	H	A	H	H	H	H	B	A	B	B	A	H	H	H	B	H	B	H	A	H	H	H	B	H	B	B	A	A	B	H	B	H	A	H	H	B	A	H	A	H	B
lg2B	*167	Tag_3842	76.9	2B	42267892	B	A	A	H	A	H	H	H	H	B	A	B	B	A	H	H	H	B	H	B	H	D	H	H	H	B	H	B	B	A	A	B	H	B	H	A	-	H	B	A	H	A	H	B
lg2B	168	Tag_3835	77.5	2B	41879143	B	A	A	H	A	H	H	H	H	B	A	B	B	A	H	H	H	B	H	B	H	H	B	H	H	B	H	B	B	A	A	B	H	B	H	A	H	H	B	A	H	A	H	B
lg2B	169	Tag_3836	77.5	2B	41892613	B	A	A	H	A	H	H	H	-	B	A	B	B	A	H	-	H	B	H	B	H	H	H	H	H	B	H	B	B	A	A	B	H	B	H	A	-	H	B	A	H	A	H	B
lg2B	170	Tag_3837	77.5	2B	41929038	B	A	A	H	A	H	H	H	H	B	A	B	B	A	H	H	H	B	C	B	-	-	B	-	H	B	H	-	B	A	A	B	H	-	H	A	H	H	B	A	H	A	-	B
lg2B	171	Tag_3838	77.5	2B	41989870	B	A	A	H	A	H	H	H	H	B	A	B	B	A	H	H	H	B	H	B	H	H	H	H	H	B	H	B	B	A	A	B	H	B	H	A	-	H	B	A	H	A	H	B
lg2B	*173	Tag_3846	78.2	2B	42798321	B	A	A	H	A	H	H	H	H	B	A	B	B	A	H	H	H	B	H	B	H	H	H	H	H	B	H	B	B	A	A	B	H	B	H	A	H	H	B	A	H	A	H	B
lg2B	172	Tag_3847	78.2	2B	43931096	B	A	A	H	A	H	H	H	H	B	A	B	B	A	-	H	H	B	H	B	B	-	B	H	H	B	H	B	B	A	A	B	H	B	H	A	C	H	B	A	H	A	H	B
lg2B	173	Tag_3849	78.2	2B	44116746	B	A	A	H	A	H	H	H	H	B	A	B	B	A	H	H	H	B	H	B	H	H	H	H	H	B	H	B	B	A	A	B	H	B	H	A	H	H	B	A	H	A	H	B
lg2B	*173	Tag_3851	78.2	2B	44195083	B	A	A	H	A	H	H	H	H	B	A	B	B	A	H	H	-	B	H	B	H	H	H	H	H	B	C	B	B	A	A	B	H	B	H	A	H	H	B	A	H	A	H	B
lg2B	174	Tag_3852	78.2	2B	45175590	B	A	A	H	A	H	H	H	H	B	A	B	B	A	-	H	H	H	H	B	-	-	H	H	H	B	H	-	-	A	A	B	H	B	H	A	H	H	B	A	H	A	-	B
lg2B	*173	Tag_3854	78.2	2B	46125684	B	A	A	H	A	H	H	H	H	B	A	B	B	A	H	H	H	B	H	B	H	H	H	H	H	B	H	B	B	A	A	B	H	B	H	A	H	H	B	A	H	A	H	B
lg2B	175	Tag_3858	78.2	2B	46365177	B	A	A	H	A	H	H	H	H	B	A	B	B	A	-	H	H	B	-	B	-	A	H	H	H	B	C	-	B	A	A	B	H	B	C	-	H	H	B	A	H	A	H	B
lg2B	176	Tag_3861	78.2	2B	46600373	B	A	A	H	A	H	H	H	-	B	A	B	B	A	H	H	H	B	H	B	C	H	H	H	-	B	H	B	C	A	A	B	H	B	H	A	-	C	B	A	H	A	H	B
lg2B	177	Tag_3865	78.2	2B	46756122	B	A	A	H	A	H	H	H	H	B	A	B	B	A	H	H	H	B	H	B	C	H	H	H	H	B	H	B	B	A	A	B	C	B	H	A	H	H	B	A	H	A	H	B
lg2B	*172	Tag_3866	78.2	2B	47567294	-	A	A	H	A	H	H	H	H	B	A	B	B	A	-	H	H	-	H	B	-	H	-	H	H	B	H	-	B	A	A	-	H	B	H	A	H	H	-	A	H	A	H	B
lg2B	*173	Tag_3869	78.2	2B	47837847	B	A	A	H	A	H	H	H	H	B	A	B	B	A	H	H	H	B	H	B	H	H	C	H	H	B	H	B	B	A	A	B	H	B	H	A	H	H	B	A	H	A	H	B
lg2B	*173	Tag_3871	78.2	2B	48254502	B	A	A	H	A	H	H	H	H	B	A	B	B	A	H	H	H	C	H	B	H	H	H	H	-	B	H	-	B	A	A	B	H	B	H	A	-	H	B	A	H	A	H	B
lg2B	*173	Tag_3888	78.2	2B	49059692	B	A	A	H	A	H	H	H	H	B	A	B	B	A	H	H	H	B	H	B	H	H	H	H	H	B	H	B	B	A	A	B	H	B	H	A	H	H	B	A	H	A	H	B
lg2B	*173	Tag_3891	78.2	2B	49310229	B	A	A	H	A	H	H	H	H	B	A	B	B	A	H	H	H	B	H	B	H	H	H	H	H	B	H	B	C	A	A	B	H	B	H	A	H	H	B	A	H	A	H	B
lg2B	*173	Tag_3901	78.2	2B	49995992	B	A	A	H	A	H	H	H	H	B	A	B	B	A	H	H	H	B	C	B	H	H	H	H	H	B	H	B	B	A	A	B	H	B	H	A	H	H	B	A	H	A	H	B
lg2B	*173	Tag_3904	78.2	2B	50460253	B	A	A	H	A	H	H	H	H	B	A	B	B	A	C	H	H	B	H	B	H	H	H	H	C	B	H	B	B	A	A	B	H	B	H	-	H	H	B	A	H	A	H	B
lg2B	*173	Tag_3906	78.2	2B	50615086	B	A	A	H	A	H	H	H	H	B	A	B	B	A	H	H	H	B	H	B	H	H	H	H	C	B	H	B	B	A	A	B	H	B	H	A	H	H	B	A	H	A	H	B
lg2B	178	Tag_3867	78.9	2B	47815034	B	A	A	H	A	H	H	H	H	B	A	B	B	A	-	H	H	B	H	B	H	-	H	H	H	-	H	-	-	A	A	B	H	B	H	A	H	-	B	A	H	A	-	B
lg2B	179	Tag_3881	79	2B	48393823	B	A	A	H	A	H	H	H	H	B	A	B	B	A	-	A	H	B	H	B	H	A	-	H	H	-	H	-	B	A	A	B	H	-	-	A	H	H	B	A	H	A	H	B
lg2B	180	Tag_3882	79.3	2B	48500421	B	A	A	H	A	H	H	H	H	B	A	B	-	A	H	D	H	B	H	B	H	A	-	H	A	B	H	B	C	A	A	B	H	-	-	A	H	-	B	A	H	A	H	B
lg2B	181	Tag_3884	79.4	2B	48652334	B	A	A	H	A	H	H	H	H	B	A	B	-	A	H	H	H	B	H	B	B	-	H	C	H	B	H	-	-	A	A	B	H	-	H	A	H	C	B	A	H	A	H	-
lg2B	182	Tag_3887	79.4	2B	48949903	B	A	A	H	A	H	H	H	H	B	A	B	B	A	H	D	H	B	H	B	H	H	-	H	H	-	H	-	-	A	A	B	C	-	-	A	-	H	-	A	H	A	H	B
lg2B	183	Tag_3890	79.5	2B	49252991	B	A	A	H	A	-	H	H	H	B	A	B	B	A	D	H	D	B	H	B	H	A	H	D	H	B	H	B	B	A	A	B	H	B	H	A	H	H	B	A	H	A	H	B
lg2B	*187	Tag_3845	80.8	2B	42628279	B	A	A	H	A	H	H	H	H	B	A	B	B	A	H	H	H	B	H	B	H	H	H	C	H	B	H	-	B	-	A	B	H	B	H	A	H	H	B	A	H	A	H	B
lg2B	*184	Tag_3874	80.8	2B	48286520	B	A	A	H	A	H	H	H	H	B	A	B	B	A	-	H	H	-	H	B	H	H	H	H	H	B	H	-	B	A	A	B	C	B	H	A	-	H	B	A	H	A	H	B
lg2B	*187	Tag_3886	80.8	2B	48827404	B	A	A	H	A	H	H	H	H	B	A	B	B	A	H	H	H	B	H	B	-	-	H	H	H	B	H	B	C	A	A	B	H	B	H	A	H	H	B	A	H	A	H	B
lg2B	184	Tag_3892	80.8	2B	49483568	B	A	A	H	A	H	H	H	H	B	A	B	B	A	H	H	D	B	H	B	H	H	C	H	H	B	H	B	B	A	A	B	H	B	H	A	H	-	B	A	H	A	H	B
lg2B	185	Tag_3894	80.8	2B	49762115	B	A	A	H	A	-	-	-	-	B	A	B	B	A	C	C	H	B	C	B	H	H	H	H	B	B	H	B	B	A	A	B	H	B	H	A	B	H	B	A	B	A	H	B
lg2B	186	Tag_3896	80.8	2B	49809862	B	A	A	H	A	H	H	H	H	B	A	B	B	A	H	H	H	B	C	B	H	H	H	H	H	B	H	B	H	A	A	B	H	B	H	A	H	H	B	A	H	A	H	B
lg2B	187	Tag_3897	80.8	2B	49854940	B	A	A	H	A	H	H	H	H	B	A	B	B	A	H	H	D	B	H	B	H	H	H	H	H	B	H	B	B	A	A	B	H	B	H	A	H	H	B	A	H	A	H	B
lg2B	188	Tag_3898	80.8	2B	49858699	B	A	A	H	A	H	H	H	H	B	A	B	B	A	H	H	H	B	C	B	H	H	H	-	H	B	H	B	B	-	A	B	H	B	H	A	H	H	B	A	H	A	H	B
lg2B	189	Tag_3902	80.8	2B	50100660	B	A	A	H	A	H	D	H	H	-	A	B	B	A	H	H	H	B	H	B	H	H	H	H	H	B	H	-	B	A	A	B	C	B	H	A	-	H	B	A	H	A	H	B
lg2B	190	Tag_3911	82.3	2B	50790969	B	A	A	H	A	H	H	H	H	B	A	B	B	A	H	-	H	C	H	-	H	A	C	H	H	B	H	B	B	A	A	B	B	-	-	A	-	H	B	A	H	A	H	B
lg2B	191	Tag_3912	82.3	2B	50989278	B	A	A	H	A	H	H	H	H	B	A	B	B	A	H	H	H	B	H	B	H	H	H	H	H	B	H	B	B	A	A	B	H	B	H	A	H	H	B	A	H	A	H	B
lg2B	*191	Tag_3913	82.3	2B	50990062	B	A	A	H	A	H	H	H	H	B	A	B	B	A	H	H	H	B	H	B	H	D	H	H	H	B	H	B	B	A	A	B	H	B	H	A	H	H	B	A	H	A	H	B
lg2B	192	Tag_3916	82.9	2B	51582417	B	A	A	H	A	H	H	H	H	B	A	B	B	A	H	H	H	B	H	B	A	H	H	H	C	B	H	B	B	A	A	B	H	B	H	A	H	H	B	A	H	A	H	B
lg2B	193	Tag_3918	83.3	2B	51628574	B	A	A	H	A	H	H	H	H	B	A	B	B	A	H	H	H	B	H	B	A	H	H	H	H	B	H	B	B	A	A	B	H	B	H	A	H	H	B	A	H	A	H	B
lg2B	*194	Tag_3920	83.3	2B	51981403	B	A	A	H	A	H	H	H	H	B	A	B	B	A	H	H	H	B	H	B	A	H	-	H	H	B	H	B	B	A	A	B	H	B	H	A	H	H	B	A	H	A	H	B
lg2B	194	Tag_3921	83.3	2B	51985209	B	A	A	H	A	H	H	H	H	B	A	B	B	A	H	H	H	B	H	B	A	H	H	H	H	B	H	B	B	A	A	B	H	B	C	A	H	H	B	A	H	A	H	B
lg2B	195	Tag_3923	83.3	2B	52043619	B	A	A	H	A	H	H	H	H	B	A	B	B	A	H	H	H	B	H	B	A	H	H	H	H	B	H	B	B	A	A	B	H	B	H	A	H	H	B	A	H	A	H	B
lg2B	196	Tag_3924	83.3	2B	52044704	B	A	A	H	A	H	H	H	H	B	A	B	B	D	H	-	H	B	H	B	A	H	C	H	H	B	H	B	B	A	A	B	H	B	H	A	-	H	B	A	H	A	H	B
lg2B	*193	Tag_3926	83.3	2B	52074920	B	A	A	H	A	H	H	H	H	B	A	B	B	A	-	H	H	B	H	B	A	H	H	H	H	B	H	B	C	A	A	B	H	B	H	A	H	H	B	A	H	A	H	B
lg2B	197	Tag_3928	84.4	2B	52190325	B	A	A	H	A	H	H	H	H	B	A	B	B	A	H	H	H	B	H	B	A	H	H	H	H	H	H	B	B	A	A	B	H	B	H	A	H	H	B	A	H	A	B	B
lg2B	*197	Tag_3933	84.4	2B	52668497	B	A	A	H	A	H	H	H	H	B	A	B	B	A	H	H	H	B	C	B	-	H	H	-	H	H	H	B	C	-	A	B	H	B	H	A	H	H	B	A	H	A	B	B
lg2B	198	Tag_3930	84.7	2B	52466123	B	A	A	H	A	H	H	H	H	B	A	B	B	D	B	H	-	B	B	B	-	-	-	-	H	H	H	B	B	-	A	B	H	B	-	A	H	C	B	A	H	A	B	B
lg2B	199	Tag_3934	87.1	2B	52788938	B	A	A	H	A	H	H	H	H	B	A	B	B	A	H	H	A	B	H	B	A	D	H	H	H	H	H	B	B	A	A	B	H	B	H	A	H	H	B	A	H	A	B	B
lg2B	200	Tag_3935	87.7	2B	52882523	B	-	A	H	A	H	H	H	H	B	A	B	B	A	H	H	H	B	H	B	A	D	-	H	H	-	C	B	-	-	A	B	H	B	H	A	H	H	B	A	H	A	B	B
lg2B	201	Tag_3940	88.5	2B	53274583	B	A	A	H	A	H	H	H	H	B	A	B	B	A	H	H	H	B	H	B	A	H	H	H	H	D	H	B	B	A	A	B	B	B	C	A	H	H	B	A	B	A	B	B
lg2B	202	Tag_3942	89.3	2B	53421973	B	A	A	H	A	H	H	H	H	B	A	B	B	A	H	H	H	B	H	B	A	H	H	H	H	D	H	B	C	A	A	B	B	B	H	A	H	H	B	A	B	A	B	B
lg2B	*202	Tag_3945	89.3	2B	53431037	B	A	A	H	A	H	H	H	H	B	A	B	B	A	H	H	H	B	H	B	A	H	C	H	H	H	H	B	B	A	A	B	B	B	H	A	H	H	B	A	B	A	B	B
lg2B	*202	Tag_3948	89.3	2B	53480143	B	A	A	H	A	H	H	H	H	B	A	B	B	A	H	H	H	B	H	B	A	H	H	H	H	H	H	B	B	A	A	B	B	B	H	A	H	H	B	A	B	A	B	B
lg2B	203	Tag_3946	89.7	2B	53435398	B	A	A	H	A	H	H	H	H	B	A	B	B	A	H	H	H	B	H	B	A	H	H	H	H	H	H	B	B	A	A	B	B	B	H	A	H	H	B	A	B	A	B	B
lg2B	204	Tag_3953	92	2B	54012804	B	A	A	H	A	A	H	H	H	B	A	B	B	H	H	H	D	B	D	B	A	H	H	H	H	H	H	B	B	A	A	B	C	B	H	A	H	H	B	A	B	A	B	B
lg2B	205	Tag_3955	93	2B	54136831	B	A	A	H	A	A	H	H	H	-	A	-	B	H	H	H	H	B	A	B	A	H	-	H	H	H	H	B	H	A	A	B	B	B	H	A	H	H	B	A	B	A	B	B
lg2B	206	Tag_3956	93	2B	54201969	B	A	A	H	A	A	H	H	H	B	A	B	B	H	-	H	H	C	-	B	-	H	-	H	H	H	H	B	-	A	A	B	-	B	H	A	H	-	B	A	B	A	B	B
lg2B	207	Tag_3957	93	2B	54204212	B	A	A	H	A	A	H	H	H	B	A	B	B	H	H	H	H	B	A	B	A	H	B	H	H	H	H	B	B	A	A	B	B	B	H	A	H	C	B	A	B	A	B	B
lg2B	208	Tag_3959	93.9	2B	54395438	B	A	A	H	A	A	-	A	H	B	A	B	B	H	-	H	-	-	A	B	A	-	-	H	H	-	H	-	B	A	A	B	B	B	H	A	H	H	B	A	B	A	B	B
lg2B	209	Tag_3961	93.9	2B	54427891	B	A	A	H	A	A	H	A	H	B	A	B	B	H	-	H	H	B	-	B	-	D	-	C	H	H	C	-	B	A	A	B	B	-	H	A	H	C	B	A	B	A	B	B
lg2B	210	Tag_3964	99.6	2B	54688173	B	A	A	H	A	A	H	A	A	B	H	B	H	H	H	H	H	B	D	B	A	H	A	H	H	H	H	B	H	A	A	B	B	B	H	A	H	C	B	A	B	A	B	B
lg2B	211	Tag_3969	100.8	2B	55006415	B	A	A	H	A	A	H	A	A	B	H	B	H	H	H	H	B	B	D	B	A	H	A	H	H	H	H	B	H	A	A	B	B	B	H	A	A	H	B	A	B	A	B	B
lg2B	212	Tag_3971	102.1	2B	55166700	B	A	A	H	A	A	H	A	-	B	H	B	H	H	H	H	B	B	D	B	A	H	A	H	H	H	H	B	H	A	A	B	B	B	H	A	H	C	B	A	B	A	B	B
lg2B	213	Tag_3972	102.5	2B	55170434	B	A	A	H	A	A	H	A	A	B	H	B	H	H	H	H	B	B	A	B	A	H	A	H	H	H	H	B	H	A	A	B	B	B	H	A	H	A	B	A	B	A	B	B
lg2B	214	Tag_3974	102.9	2B	55193799	B	A	A	H	A	A	H	A	A	B	H	B	H	H	-	H	B	B	A	B	A	H	A	H	H	D	C	-	H	-	A	B	B	B	A	D	H	A	B	A	B	A	-	B
lg2B	215	Tag_3975	103.7	2B	55276742	B	A	A	H	A	A	H	A	A	B	H	B	H	H	H	H	B	C	A	B	A	H	A	H	H	H	H	B	H	A	A	B	B	B	A	A	H	A	B	A	B	A	B	B
lg2B	216	Tag_3976	103.7	2B	55298711	B	A	A	H	A	A	H	A	A	B	H	B	H	H	H	H	B	B	A	B	A	H	A	H	H	H	H	B	H	A	A	B	B	B	A	A	H	H	B	A	B	A	B	B
lg2B	217	Tag_3978	103.7	2B	55464716	B	A	A	H	A	A	H	A	A	B	H	B	H	H	H	H	B	B	A	B	A	H	A	H	H	H	H	B	H	A	A	B	B	B	A	A	H	A	B	A	B	A	B	B
lg2B	218	Tag_3979	104.8	2B	55545060	B	A	A	H	A	A	H	A	A	B	H	B	H	H	H	D	B	B	A	B	-	H	A	H	H	H	H	B	H	H	A	B	B	B	-	A	H	A	B	A	B	A	B	B
lg2B	219	Tag_3983	104.8	2B	55749569	B	A	A	H	A	A	H	A	A	B	H	B	H	H	H	-	B	B	A	B	A	H	A	H	H	H	H	B	H	H	A	B	B	B	A	A	-	A	B	A	B	A	B	B
lg2B	220	Tag_3987	107	2B	55868747	B	A	A	H	A	A	-	A	A	B	H	B	H	H	-	D	B	B	A	B	A	H	A	H	H	H	H	B	-	H	A	B	B	B	A	A	H	A	B	A	B	A	B	B
lg2B	221	Tag_3989	107.4	2B	55961990	B	A	A	H	A	A	H	A	A	B	H	D	H	H	D	D	B	B	A	B	A	H	A	H	H	H	H	B	B	H	A	B	B	B	A	A	H	A	B	A	B	A	B	B
lg2B	222	Tag_3991	107.4	2B	55967034	B	A	A	H	A	A	H	A	A	B	H	H	H	H	A	D	B	B	A	B	A	D	A	H	H	H	H	B	H	H	A	B	B	B	A	A	H	D	B	A	B	A	B	B
lg2B	223	Tag_3993	108.2	2B	56005731	B	A	A	H	A	A	H	A	A	B	H	H	H	C	A	H	B	B	D	B	A	H	A	H	C	H	H	B	H	H	A	B	B	B	A	A	C	D	B	A	B	A	B	B
lg2B	224	Tag_3994	108.5	2B	56015585	B	A	A	H	A	A	H	A	A	B	H	H	H	H	H	A	B	B	A	B	A	H	A	H	-	H	H	B	H	H	A	B	B	B	A	A	-	D	B	A	B	A	B	B
lg2B	225	Tag_3995	108.5	2B	56035796	B	A	A	H	A	A	H	A	A	B	H	-	H	H	D	D	B	B	A	B	A	H	A	H	H	H	H	B	H	H	A	B	B	B	A	A	H	A	B	A	B	A	B	B
lg2B	*226	Tag_3998	110	2B	56110348	B	A	D	H	A	A	D	A	A	B	H	H	H	H	H	H	B	B	A	B	A	H	A	H	H	H	H	B	H	H	H	B	B	B	A	A	H	A	B	A	B	A	B	B
lg2B	226	Tag_4002	110	2B	56146077	B	A	A	H	A	A	H	A	A	B	H	H	H	H	D	D	B	B	A	B	A	H	A	H	H	H	H	B	H	H	H	B	B	B	A	A	H	A	B	A	B	A	B	B
lg2B	227	Tag_4003	110	2B	56147168	B	A	A	H	A	A	H	A	A	B	H	H	H	H	H	D	B	B	A	B	A	H	-	H	H	H	H	B	H	H	H	B	B	B	A	A	H	H	B	A	B	A	B	B
lg2B	*226	Tag_4005	110	2B	56235783	B	A	A	H	A	A	H	A	A	B	H	H	H	H	D	D	B	B	A	B	A	H	A	H	H	H	H	B	H	H	H	B	B	B	A	A	H	A	B	A	B	A	B	B
lg2B	228	Tag_4006	111.4	2B	56362891	B	A	A	H	A	A	H	A	A	B	H	H	H	H	A	H	B	B	A	B	A	H	A	H	H	H	H	B	H	H	H	B	B	B	A	A	H	A	B	A	B	A	B	B
lg2B	229	Tag_4007	111.4	2B	56375333	B	A	A	H	A	A	H	A	A	B	H	-	H	H	-	A	B	B	A	-	A	H	A	H	H	H	H	B	-	H	H	B	-	B	A	A	H	A	-	A	B	A	B	B
lg2B	230	Tag_4009	111.4	2B	56380453	B	A	A	H	A	A	H	A	A	B	H	H	H	-	H	D	B	B	A	B	A	H	A	H	H	H	H	B	H	H	H	B	B	B	A	A	H	A	B	A	B	A	B	B
lg2B	231	Tag_4012	112.1	2B	56405202	B	A	A	H	A	A	H	A	A	B	H	H	H	H	A	H	B	-	H	B	A	-	-	-	H	H	H	B	H	-	H	B	B	B	A	A	H	-	B	D	B	A	-	B
lg2B	232	Tag_4013	112.1	2B	56426965	B	A	A	H	A	A	H	A	A	B	H	H	H	H	-	D	B	B	D	B	-	H	A	H	H	H	H	B	H	H	H	B	B	B	A	A	H	D	B	A	B	A	B	B
lg2B	233	Tag_4014	112.7	2B	56467856	B	A	A	H	A	A	H	A	A	B	H	A	H	C	A	D	B	B	A	B	A	H	A	H	H	H	H	B	H	H	H	B	B	B	A	A	H	H	B	A	B	A	B	B
lg2B	234	Tag_4015	112.7	2B	56503468	B	A	A	H	A	A	D	A	A	B	H	D	H	H	A	H	B	B	-	B	A	H	A	-	H	H	H	-	H	H	H	B	B	B	A	A	H	H	B	A	B	A	B	B
lg2B	235	Tag_4017	113.1	2B	56506613	B	A	A	H	A	A	H	A	A	B	H	H	H	H	A	D	B	B	D	B	A	H	A	H	H	H	H	B	H	H	C	B	B	B	A	A	H	H	B	A	B	A	B	B
lg2B	*235	Tag_4019	113.1	2B	56508296	B	A	A	H	A	A	H	A	A	B	H	H	H	H	A	H	B	-	D	B	A	-	A	C	H	H	H	-	-	H	H	B	B	B	A	A	H	H	B	A	B	A	B	B
lg2B	236	Tag_4020	113.1	2B	56533433	B	A	A	H	A	A	H	A	A	B	H	D	H	C	D	D	B	B	A	B	A	H	A	H	H	H	H	B	H	H	H	B	B	B	A	A	H	H	B	A	B	A	B	B
lg2B	*235	Tag_4022	113.1	2B	56621519	B	A	A	H	A	A	H	A	A	B	H	-	H	H	D	A	B	-	-	B	A	H	A	H	H	H	H	B	-	-	H	B	B	B	-	-	H	H	B	A	B	A	B	B
lg2B	237	Tag_4023	113.1	2B	56635241	B	A	A	H	A	A	H	A	A	B	H	H	H	H	A	D	B	B	A	B	A	H	A	H	H	H	H	B	H	H	H	B	B	B	A	A	H	H	B	A	B	A	B	B
lg2B	238	Tag_4024	113.8	2B	56655013	B	A	A	H	A	A	H	A	A	B	H	H	H	H	-	D	B	C	A	B	A	-	-	H	H	H	H	-	H	D	H	B	B	B	A	-	H	-	B	A	B	A	B	B
lg2B	239	Tag_4025	114.5	2B	56657639	B	A	A	H	A	A	H	A	A	B	H	A	H	H	A	H	B	B	A	B	-	H	A	H	H	H	H	-	D	H	H	B	B	B	A	H	H	H	B	A	B	A	C	B
lg2B	240	Tag_4026	114.9	2B	56703259	B	A	A	H	H	A	D	A	A	B	H	A	H	H	A	A	C	B	A	B	-	H	A	H	H	H	H	B	H	H	H	B	B	B	A	H	-	H	B	A	B	A	B	B
lg2B	241	Tag_4028	115.1	2B	56723935	B	A	A	H	H	A	H	A	A	B	H	H	H	H	A	H	B	-	A	B	A	H	A	H	H	-	H	B	-	-	H	B	B	B	A	H	H	-	B	A	B	A	B	B
lg2B	242	Tag_4071	115.5	2B	58550314	B	A	A	H	H	A	H	A	A	-	H	H	-	H	H	H	B	B	A	B	A	H	-	H	-	H	H	B	H	H	C	B	B	B	A	H	-	H	B	A	B	A	B	B
lg2B	243	Tag_4030	116.2	2B	56807626	B	A	A	H	H	A	H	A	A	B	H	A	H	H	H	A	B	B	A	B	A	H	A	H	H	H	H	B	H	H	H	B	B	C	A	H	H	H	B	A	H	A	C	B
lg2B	244	Tag_4032	116.6	2B	56912998	B	A	A	H	H	A	H	A	A	B	H	H	H	H	H	D	B	B	A	B	A	H	A	H	H	H	H	B	H	H	H	B	B	B	A	H	H	H	B	A	H	A	B	B
lg2B	*244	Tag_4077	116.6	2B	58695133	B	A	A	H	H	A	H	A	A	B	H	H	H	H	D	A	B	B	A	B	A	H	A	H	H	H	H	B	D	H	H	B	B	B	A	H	H	H	B	A	H	A	C	C
lg2B	*244	Tag_4094	116.6	2B	59524460	B	A	A	H	H	A	H	A	A	B	H	H	H	H	D	D	B	B	A	B	A	H	A	H	H	H	H	B	H	H	H	B	B	B	A	H	-	H	B	A	H	A	B	B
lg2B	*244	Tag_4142	116.6	2B	60800968	B	A	A	H	H	A	D	A	A	B	H	D	H	H	-	A	B	B	-	B	A	H	A	H	H	H	H	-	H	-	H	B	B	B	A	H	H	H	B	A	H	A	B	B
lg2B	*244	Tag_4146	116.6	2B	61030559	B	A	A	H	H	A	H	A	A	B	H	-	H	H	D	A	B	-	A	B	A	H	A	H	H	H	H	-	H	H	H	B	B	-	A	H	H	H	B	A	H	A	B	B
lg2B	*244	Tag_4152	116.6	2B	61162233	B	A	A	H	H	A	H	A	A	B	H	H	H	H	H	D	B	-	A	B	A	D	A	H	H	H	H	B	H	H	H	B	B	B	A	H	H	-	B	A	H	D	B	B
lg2B	245	Tag_4033	117	2B	56914860	B	A	A	H	H	A	H	A	A	B	H	A	H	H	A	H	-	-	A	B	A	H	A	H	H	H	H	-	H	H	H	B	B	B	A	D	H	H	-	A	H	A	-	B
lg2B	246	Tag_4034	117	2B	57002212	B	A	A	H	H	A	H	A	A	B	H	H	H	H	-	A	B	B	A	B	A	H	A	H	H	-	H	B	D	H	H	B	B	B	-	H	H	H	B	A	H	A	B	B
lg2B	247	Tag_4041	117.7	2B	57406890	B	A	A	H	H	A	H	A	A	B	H	H	H	H	H	A	B	B	D	B	A	-	-	H	H	H	H	B	H	D	H	B	B	B	A	H	H	A	B	A	H	A	B	B
lg2B	248	Tag_4042	118.5	2B	57495903	B	A	A	H	H	A	H	A	A	B	H	A	H	H	A	H	-	B	A	B	A	H	A	H	H	H	H	B	H	H	H	B	B	-	A	H	H	H	B	A	H	A	C	B
lg2B	249	Tag_4051	118.5	2B	57966223	B	A	A	H	H	A	H	A	A	B	H	A	H	H	A	A	B	B	A	B	A	H	A	H	H	H	H	B	H	H	H	B	B	B	A	H	H	H	B	A	H	A	B	B
lg2B	250	Tag_4061	119.2	2B	58213203	B	A	A	H	H	A	H	A	A	B	H	H	H	C	-	H	B	B	A	B	A	D	A	H	H	H	C	B	H	H	H	B	B	B	A	H	H	H	B	A	H	A	B	B
lg2B	251	Tag_4062	119.2	2B	58233126	B	A	A	H	H	A	D	A	H	B	H	D	H	H	-	D	B	H	A	B	A	H	A	-	H	H	H	-	H	H	H	B	B	B	A	H	H	H	B	A	H	A	B	B
lg2B	*252	Tag_4038	119.4	2B	57085906	B	A	A	H	H	A	H	A	A	B	H	H	H	H	A	H	B	B	A	B	A	H	A	H	H	H	H	B	H	H	H	B	B	B	A	H	H	D	B	A	H	A	B	B
lg2B	252	Tag_4072	119.4	2B	58615513	B	A	A	H	H	A	H	A	A	B	H	H	H	H	A	D	B	B	A	B	A	H	A	H	H	H	H	B	H	H	H	B	B	B	A	H	H	H	B	A	H	A	B	B
lg2B	253	Tag_4079	120.1	2B	58822068	B	A	A	H	H	A	H	A	A	B	H	D	H	H	D	D	B	B	A	B	A	H	A	H	H	H	H	B	H	H	H	B	B	B	A	H	H	H	B	A	H	A	B	B
lg2B	254	Tag_4080	120.1	2B	58858568	B	A	A	H	H	A	H	A	A	B	H	H	H	H	-	D	-	B	A	B	-	-	-	H	H	H	H	B	-	-	H	B	-	B	A	H	H	-	B	A	H	A	-	B
lg2B	255	Tag_4084	121.1	2B	59040462	B	A	A	H	H	A	H	A	A	B	H	H	H	H	D	H	B	B	D	B	A	H	A	H	H	H	H	B	H	H	H	B	B	B	D	H	H	H	B	A	H	A	B	B
lg2B	256	Tag_4092	121.1	2B	59359783	B	A	A	H	H	A	H	A	A	B	H	H	H	H	A	H	B	B	A	B	A	H	A	H	H	H	H	B	H	H	H	B	B	B	H	H	H	H	B	A	H	A	B	B
lg2B	257	Tag_4093	121.1	2B	59480450	B	A	A	H	H	A	H	A	A	B	H	H	H	H	H	H	B	B	A	B	A	H	A	H	H	H	H	B	H	D	H	B	B	B	A	H	H	H	B	A	H	A	B	B
lg2B	*255	Tag_4109	121.1	2B	59884616	B	A	A	H	H	A	H	A	A	B	H	H	H	H	H	H	B	B	A	B	A	-	A	H	H	H	H	B	H	H	H	B	B	B	A	H	H	D	B	A	H	A	B	B
lg2B	258	Tag_4106	121.6	2B	59836860	B	A	A	H	H	A	H	A	A	B	H	D	H	H	H	D	B	B	A	B	A	H	A	-	H	D	H	B	H	H	B	B	B	B	A	H	-	H	C	A	H	A	B	-
lg2B	259	Tag_4114	121.6	2B	60011152	B	A	A	H	H	A	H	A	A	-	H	H	H	H	A	D	H	B	-	C	D	H	-	H	H	H	H	-	H	H	H	C	C	B	A	H	C	H	B	A	H	A	C	B
lg2B	260	Tag_4115	121.6	2B	60016967	B	A	A	H	H	A	H	A	A	B	H	H	H	B	A	H	B	B	A	B	A	H	A	H	H	H	H	B	H	H	H	B	B	-	A	H	H	H	B	A	H	A	B	B
lg2B	*267	Tag_4029	121.8	2B	56749862	B	A	A	H	H	A	D	A	A	B	H	H	H	H	D	D	B	B	A	B	A	H	A	H	H	H	H	B	H	H	H	B	B	B	A	H	H	H	B	A	H	A	B	B
lg2B	*264	Tag_4044	121.8	2B	57595408	B	A	A	H	H	A	H	A	A	B	H	H	H	H	H	-	B	B	A	B	A	H	A	H	H	H	H	B	H	H	H	B	B	B	A	H	H	H	B	A	H	A	B	B
lg2B	*263	Tag_4045	121.8	2B	57718127	B	A	A	H	H	A	H	A	A	B	H	H	H	H	-	H	B	B	H	B	A	H	A	H	H	H	H	B	H	H	H	B	B	B	A	H	-	H	B	A	H	A	B	B
lg2B	*267	Tag_4046	121.8	2B	57806461	B	A	A	H	H	A	H	A	A	B	H	H	H	H	A	-	B	B	A	B	A	H	A	H	H	H	H	B	H	H	H	B	B	B	A	H	H	H	B	A	H	A	B	B
lg2B	*264	Tag_4050	121.8	2B	57944408	B	A	A	H	H	A	H	A	A	B	H	D	H	H	H	D	B	B	A	B	A	H	A	H	H	H	H	B	H	H	H	B	B	B	A	H	H	H	B	A	H	A	B	B
lg2B	*264	Tag_4063	121.8	2B	58248189	B	A	A	H	H	A	H	A	A	B	H	H	H	H	H	H	B	B	A	B	A	H	A	H	H	H	H	B	H	H	H	B	B	B	A	H	H	D	B	A	H	A	B	B
lg2B	*264	Tag_4066	121.8	2B	58515999	B	A	A	H	H	A	H	A	A	B	H	H	H	H	D	D	B	B	A	B	A	H	A	H	H	H	H	B	H	H	H	B	B	B	A	H	H	H	B	A	H	A	B	B
lg2B	*264	Tag_4070	121.8	2B	58547632	B	A	A	H	H	A	H	A	A	B	H	D	H	H	H	H	B	B	A	B	-	H	A	H	H	H	H	B	H	H	H	B	B	B	A	H	H	H	B	A	H	A	C	B
lg2B	*264	Tag_4078	121.8	2B	58784285	B	A	A	H	H	A	H	A	A	B	H	H	H	H	H	H	B	B	A	B	A	H	A	H	H	H	H	B	H	H	H	B	B	B	A	H	H	H	B	A	H	A	B	B
lg2B	*264	Tag_4081	121.8	2B	58876537	B	A	A	H	H	A	H	A	A	B	H	H	H	H	H	D	B	B	A	B	A	H	A	H	H	H	H	B	H	H	H	B	B	B	A	H	H	D	B	A	H	A	B	B
lg2B	*264	Tag_4083	121.8	2B	59023347	B	A	A	H	H	A	H	A	A	B	H	H	H	H	H	D	B	B	A	B	-	H	A	H	H	H	H	B	-	D	H	B	B	B	A	H	H	H	B	A	H	A	B	B
lg2B	*267	Tag_4090	121.8	2B	59308271	B	A	A	H	H	A	H	A	A	B	H	A	H	-	A	D	-	B	A	B	A	D	-	-	H	H	H	B	H	H	H	B	B	B	A	H	H	H	B	A	H	A	B	B
lg2B	*264	Tag_4101	121.8	2B	59633028	B	A	A	H	H	A	H	A	A	B	H	H	H	H	H	D	B	C	A	B	A	H	A	H	H	H	H	B	H	H	H	B	B	B	A	H	H	D	B	A	H	A	B	B
lg2B	*264	Tag_4108	121.8	2B	59850866	B	A	A	H	H	A	H	A	A	B	H	-	H	H	H	H	B	B	-	B	-	H	-	H	H	H	H	-	H	H	H	B	B	B	A	-	H	H	B	A	H	A	B	B
lg2B	*264	Tag_4116	121.8	2B	60122578	B	A	A	H	H	A	H	A	A	B	H	H	H	H	H	D	B	B	A	B	A	H	A	H	H	H	H	B	H	H	H	B	B	B	A	H	H	H	B	A	H	A	B	B
lg2B	*264	Tag_4122	121.8	2B	60266471	B	A	A	H	H	A	D	A	A	B	H	H	H	H	H	H	B	B	A	B	A	H	A	H	H	H	H	B	H	H	H	B	B	B	A	H	H	H	B	A	H	A	B	B
lg2B	261	Tag_4127	121.8	2B	60350680	B	-	A	H	H	A	H	A	A	B	H	H	H	H	-	D	B	B	A	B	A	H	A	H	H	H	H	B	H	H	H	B	B	B	D	H	H	H	B	D	H	A	B	B
lg2B	262	Tag_4130	121.8	2B	60452726	B	A	A	H	H	A	H	A	-	B	H	H	H	H	-	D	-	B	A	B	-	-	A	-	H	C	H	B	-	-	H	B	B	B	A	H	H	H	B	A	H	A	B	B
lg2B	263	Tag_4133	121.8	2B	60518326	B	A	A	H	H	A	H	A	A	B	H	D	H	H	D	H	B	B	H	B	A	H	A	H	H	H	H	B	H	H	H	B	B	B	A	H	H	H	B	A	H	A	B	B
lg2B	264	Tag_4134	121.8	2B	60530785	B	A	A	H	H	A	H	A	A	B	H	H	H	H	H	H	B	B	A	B	A	H	A	H	H	H	H	B	H	H	H	B	B	B	A	H	H	H	B	A	H	A	B	B
lg2B	265	Tag_4135	121.8	2B	60583986	B	A	A	H	H	A	H	A	A	B	H	H	H	H	A	H	B	C	A	B	A	-	A	H	H	H	B	B	H	H	H	B	C	B	A	H	H	A	B	A	H	A	B	B
lg2B	266	Tag_4136	121.8	2B	60642881	B	A	A	H	H	A	-	A	A	B	H	H	C	B	-	-	B	B	A	B	A	H	A	B	H	H	H	B	H	H	C	B	B	B	A	C	H	H	B	A	H	A	B	B
lg2B	267	Tag_4143	121.8	2B	61006763	B	A	A	H	H	A	H	A	A	B	H	D	H	-	A	D	B	B	A	B	A	H	A	H	H	H	H	B	H	H	H	B	B	B	A	H	H	H	B	A	H	A	B	B
lg2B	*264	Tag_4145	121.8	2B	61011347	B	A	A	H	H	A	H	A	A	B	H	H	H	H	H	-	B	B	A	B	-	H	A	H	H	H	H	B	H	H	H	B	B	B	A	H	H	H	B	A	H	A	B	B
lg2B	*264	Tag_4148	121.8	2B	61042926	-	A	A	H	H	-	H	A	A	-	H	-	H	H	H	H	B	B	A	-	A	H	A	H	H	H	H	B	H	H	H	B	B	-	A	H	H	H	-	A	H	A	B	B
lg2B	*264	Tag_4155	121.8	2B	61337333	B	A	A	H	H	A	H	A	A	B	-	H	H	H	H	H	B	B	A	B	A	H	A	H	H	H	H	B	H	H	H	B	B	B	A	H	H	H	B	A	H	A	C	B
lg2B	*264	Tag_4163	121.8	2B	61555362	B	A	A	H	H	A	H	A	A	B	H	H	H	H	H	H	B	B	A	B	A	H	A	H	H	H	H	B	H	H	H	B	B	B	A	H	H	H	B	A	H	A	B	B
lg2B	268	Tag_4165	121.8	2B	61629322	B	A	A	H	H	A	H	A	A	B	H	H	H	H	-	D	-	B	A	B	-	-	A	B	H	H	H	-	-	-	H	B	-	B	-	H	H	-	B	A	H	A	-	B
lg2B	269	Tag_4141	122.4	2B	60767891	B	-	A	H	H	A	H	A	A	B	H	D	H	H	-	D	-	-	A	B	A	-	A	-	H	H	H	-	H	H	H	B	B	B	A	H	H	-	B	A	H	A	-	B
lg2B	270	Tag_4188	135.1	2B	62490703	B	A	A	H	A	D	H	A	H	B	-	H	H	A	H	A	-	-	A	B	H	A	A	H	H	H	H	B	H	A	H	C	B	B	A	H	D	H	B	D	H	A	H	C
lg2B	*271	Tag_4183	138.7	2B	62437550	B	A	A	-	A	H	H	A	H	B	H	H	H	A	H	H	-	B	A	B	H	-	A	C	H	H	H	B	H	A	B	B	B	B	A	H	H	-	B	H	H	A	B	B
lg2B	*271	Tag_4184	138.7	2B	62465164	B	A	A	H	A	H	H	A	H	B	H	H	H	A	H	H	B	C	A	B	H	A	A	H	H	H	H	-	H	A	B	B	B	B	A	H	H	H	B	H	H	A	B	B
lg2B	271	Tag_4185	138.7	2B	62480993	B	A	A	H	A	H	H	A	H	B	H	H	H	A	H	H	B	B	A	B	H	A	A	H	H	H	H	B	H	A	B	B	B	B	A	H	H	H	B	H	H	A	B	B
lg2B	272	Tag_4189	139.1	2B	62618575	B	A	A	H	A	H	H	A	H	B	H	H	H	A	H	H	B	C	A	B	H	A	A	H	H	H	H	B	H	A	B	B	B	B	A	H	H	H	B	H	H	A	B	B
lg2B	*272	Tag_4191	139.1	2B	62638375	B	A	A	H	A	H	H	A	H	B	H	H	H	D	H	H	B	-	A	B	H	A	D	C	H	C	H	B	H	A	B	B	B	B	A	H	-	H	B	H	H	A	B	B
lg2B	*272	Tag_4193	139.1	2B	62693169	B	A	A	H	A	H	-	A	H	B	H	H	H	A	-	-	B	B	A	B	H	A	A	H	H	H	H	B	H	A	B	B	B	B	A	H	H	H	B	H	C	A	B	B
lg2B	*274	Tag_4195	139.5	2B	62789711	B	A	A	H	A	H	H	A	H	B	H	H	H	A	H	H	B	B	A	B	H	A	A	H	H	H	H	B	H	A	B	B	B	B	A	H	H	H	B	H	H	A	C	B
lg2B	273	Tag_4199	139.5	2B	63018161	B	A	A	H	A	H	H	A	H	B	H	H	H	A	H	H	B	H	A	B	H	A	A	H	H	H	H	B	H	A	B	B	B	B	A	H	H	H	B	H	H	A	C	B
lg2B	274	Tag_4200	139.5	2B	63028324	B	A	A	H	A	H	H	A	H	B	H	H	H	A	H	H	B	B	A	B	H	A	A	H	H	H	H	B	H	A	B	B	B	B	A	H	H	H	B	H	H	A	B	B
lg2B	275	Tag_4202	139.5	2B	63029242	B	A	A	H	A	H	H	A	H	B	H	H	H	A	H	H	B	-	A	B	H	A	A	H	H	H	C	B	H	-	B	B	B	B	A	H	H	H	B	H	H	A	B	B
lg2B	276	Tag_4203	139.5	2B	63069642	B	-	A	H	A	H	H	A	H	B	H	H	H	-	D	H	B	B	A	B	H	-	-	H	H	H	H	-	D	-	B	B	B	B	A	H	H	H	B	H	H	A	-	B
lg2B	*274	Tag_4204	139.5	2B	63119774	B	A	A	C	A	H	H	A	H	C	H	H	C	-	H	H	B	B	A	B	H	A	A	H	-	H	H	B	H	A	B	B	-	B	A	H	-	H	B	H	H	A	B	B
lg2B	277	Tag_4206	139.9	2B	63214857	B	A	A	H	A	H	H	A	H	B	H	H	H	A	H	H	B	B	A	B	H	A	A	H	H	H	H	B	H	A	B	B	B	B	A	H	H	H	B	H	H	A	B	B
lg2B	*277	Tag_4207	139.9	2B	63267107	B	A	A	H	A	H	H	A	H	B	H	H	H	A	H	H	B	B	A	B	H	D	A	H	H	H	H	B	H	-	B	B	B	B	A	H	H	H	B	H	H	A	B	B
lg2B	278	Tag_4208	139.9	2B	63272140	B	A	A	H	A	H	H	A	H	B	H	H	H	A	A	H	B	B	A	-	H	A	A	H	H	H	H	B	H	A	B	B	B	B	A	H	H	H	B	H	H	A	B	B
lg2B	*277	Tag_4210	139.9	2B	63321329	B	A	A	H	A	H	H	A	H	B	H	H	H	A	H	H	B	B	A	B	H	A	A	H	H	H	H	B	H	A	B	-	B	-	A	H	H	H	-	H	H	A	B	B
lg2B	*277	Tag_4211	139.9	2B	63324357	B	A	-	H	A	H	H	A	H	B	H	H	H	A	H	H	C	-	A	B	H	A	A	H	H	H	H	B	H	A	B	B	B	B	A	H	H	H	B	H	H	A	B	B
lg2B	*277	Tag_4212	139.9	2B	63396902	B	A	A	H	A	H	H	A	H	B	H	H	C	A	H	D	B	B	A	B	H	-	A	H	H	H	H	B	H	-	B	B	B	B	A	H	-	H	B	H	H	A	B	B
lg2B	279	Tag_4216	140.7	2B	63547607	B	A	A	H	A	H	H	A	H	B	H	H	H	-	H	H	B	B	A	B	H	A	A	H	H	H	H	B	H	A	B	B	B	B	A	H	H	D	B	H	H	A	B	B
lg2B	*280	Tag_4214	140.8	2B	63505556	B	A	A	H	A	H	H	A	H	B	H	H	H	A	H	H	B	B	A	B	H	A	A	H	H	H	H	B	H	A	B	B	B	B	A	H	H	H	B	H	H	A	C	B
lg2B	280	Tag_4218	140.8	2B	63551243	B	A	A	H	A	H	H	A	H	B	H	H	H	A	H	H	B	C	A	B	H	A	A	H	H	H	H	B	H	A	B	B	B	B	A	H	H	D	B	H	H	A	B	B
lg2B	281	Tag_4220	140.8	2B	63552763	B	A	A	H	A	H	H	A	H	B	H	H	H	A	H	H	B	-	A	B	H	A	A	H	H	H	H	B	H	A	B	B	B	B	A	H	H	H	B	H	H	A	B	B
lg2B	*280	Tag_4221	140.8	2B	63595556	B	A	A	H	A	H	H	A	H	B	H	H	H	A	H	H	B	B	A	B	H	A	A	H	H	H	H	B	H	A	B	B	B	B	A	H	H	H	B	H	H	A	B	B
lg2B	*280	Tag_4228	140.8	2B	63799736	B	A	A	H	A	H	H	A	H	B	H	H	H	A	-	H	B	B	A	B	H	A	A	H	H	H	C	B	H	A	B	B	B	B	A	H	H	H	B	H	H	A	B	B
lg2B	*282	Tag_4222	141.3	2B	63608561	B	A	A	H	A	H	H	A	H	B	H	H	H	A	H	H	-	C	A	B	H	A	A	H	H	H	H	B	H	A	B	B	B	B	A	H	H	H	B	H	H	A	B	B
lg2B	282	Tag_4232	141.3	2B	63830709	B	A	A	C	A	H	H	A	H	B	H	H	H	A	H	H	B	B	A	B	D	D	A	H	H	H	C	B	H	A	B	B	B	B	A	H	H	H	B	H	H	A	B	B
lg2B	283	Tag_4236	141.7	2B	63920476	B	A	A	H	A	H	H	A	H	B	H	H	C	A	H	H	B	B	A	B	H	A	A	H	H	H	H	B	H	A	H	B	B	B	A	H	H	H	B	D	H	A	B	B
lg2B	284	Tag_4237	141.7	2B	63936163	B	A	A	H	A	H	H	A	H	B	H	H	H	-	H	H	B	-	A	B	H	-	-	H	H	H	H	-	H	A	H	B	B	B	A	H	H	-	B	H	H	A	B	B
lg2B	285	Tag_4238	141.7	2B	63982863	B	A	A	H	A	H	H	A	H	B	H	H	H	A	H	H	B	H	A	B	H	A	A	H	H	H	H	B	H	A	H	B	B	B	A	H	H	H	B	H	H	A	B	B
lg2B	*286	Tag_4239	141.7	2B	64000603	B	A	A	H	A	H	H	A	H	B	H	H	C	A	H	H	B	B	A	B	H	A	A	H	H	H	C	B	H	-	H	B	B	B	A	H	H	H	B	H	H	A	B	B
lg2B	286	Tag_4243	141.7	2B	64129922	B	A	A	H	A	H	H	A	H	B	H	H	H	A	H	H	B	B	A	B	H	A	A	H	H	H	H	B	H	A	H	B	B	B	A	H	H	H	B	H	H	A	B	B
lg2B	287	Tag_4245	141.7	2B	64173222	B	A	A	H	A	H	H	A	H	B	H	H	H	-	H	H	-	B	A	B	H	A	D	H	H	H	B	B	H	A	H	B	B	B	A	H	H	H	B	H	H	A	-	B
lg2B	*285	Tag_4248	141.7	2B	64230322	B	A	A	H	A	H	H	A	H	B	H	H	H	A	H	H	-	C	A	B	H	A	A	C	H	H	C	-	H	A	H	B	B	-	A	H	H	H	-	H	H	A	B	B
lg2B	*285	Tag_4249	141.7	2B	64313039	B	A	A	H	A	H	H	A	H	B	H	H	H	-	H	H	B	-	A	B	H	A	A	H	H	H	H	B	H	A	H	B	B	B	A	H	H	H	B	H	H	A	B	B
lg2B	*286	Tag_4253	141.7	2B	64421478	B	A	A	H	A	H	H	A	H	B	H	H	H	A	H	H	B	B	A	B	H	A	A	H	H	H	C	B	H	A	H	B	B	B	A	H	H	H	B	H	H	A	B	B
lg2B	*289	Tag_4255	142.5	2B	64458831	B	A	A	H	A	H	H	A	H	B	H	H	H	A	D	H	B	B	A	B	H	A	A	H	H	C	C	B	H	-	H	B	B	B	A	H	H	H	B	D	H	A	B	A
lg2B	288	Tag_4256	142.5	2B	64478552	B	A	A	H	A	H	H	A	H	B	H	H	H	A	H	H	B	B	A	B	H	A	A	H	H	H	H	B	H	A	H	B	B	B	A	H	H	H	B	H	H	A	B	A
lg2B	289	Tag_4264	142.5	2B	64537476	B	A	A	H	A	H	H	A	H	B	H	H	H	A	H	D	B	B	A	B	H	A	A	H	H	H	C	B	H	A	H	B	B	B	A	H	H	H	B	H	H	A	B	A
lg2B	290	Tag_4265	142.5	2B	64543884	B	A	A	H	A	H	H	A	H	B	H	H	H	A	H	D	B	B	A	B	H	A	A	H	H	H	C	B	H	A	H	B	B	B	A	H	D	H	B	H	C	A	B	A
lg2B	*288	Tag_4266	142.5	2B	64698499	B	A	A	H	A	H	H	A	H	B	H	H	H	D	H	H	B	-	A	B	H	A	A	H	H	H	H	B	H	-	H	B	B	B	A	H	H	H	B	H	H	A	B	A
lg2B	291	Tag_4267	142.6	2B	64750908	B	A	A	H	A	H	H	A	H	B	H	H	H	A	H	H	B	B	A	B	H	A	A	H	H	H	H	B	H	A	H	B	B	B	A	H	H	H	B	H	H	A	C	A
lg2B	292	Tag_4268	142.6	2B	64850860	B	A	A	H	A	H	H	A	H	B	H	H	B	A	H	H	-	-	A	B	H	-	-	C	H	H	C	B	H	-	C	B	B	-	-	H	H	H	B	H	H	A	-	A
lg2B	293	Tag_4269	142.6	2B	64856739	B	A	A	H	A	H	H	A	H	B	H	H	H	A	H	H	-	-	A	B	H	A	A	H	H	H	C	B	H	A	H	B	-	B	A	H	H	H	B	D	C	A	B	A
lg2B	*295	Tag_4272	143.1	2B	65175630	B	A	A	H	A	H	H	A	H	B	H	H	H	A	H	H	B	B	A	B	H	A	A	H	H	H	H	B	H	A	H	B	B	B	A	H	C	H	B	H	H	A	B	A
lg2B	294	Tag_4273	143.1	2B	65224648	B	A	A	H	A	H	H	A	H	B	H	H	H	A	H	H	B	B	A	B	H	A	A	H	H	H	H	B	H	A	H	B	B	B	A	H	H	H	B	H	H	A	B	A
lg2B	*294	Tag_4274	143.1	2B	65228518	B	A	A	H	A	H	H	A	H	B	H	H	H	A	H	H	B	B	A	B	H	A	A	H	H	H	C	B	H	A	H	B	B	B	A	H	H	H	B	H	H	A	B	A
lg2B	295	Tag_4278	143.1	2B	65376293	B	A	A	H	A	H	H	A	H	B	H	H	H	A	H	D	B	B	A	B	H	A	A	H	H	H	H	B	H	A	H	B	B	B	A	H	-	H	B	H	H	A	B	A
lg2B	296	Tag_4280	143.1	2B	65414702	B	A	A	H	A	H	H	A	H	B	H	H	H	-	H	H	B	B	A	B	H	A	A	H	H	H	H	B	H	A	H	B	B	B	A	H	H	H	B	H	H	A	B	A
lg2B	*294	Tag_4282	143.1	2B	65561455	B	A	A	H	A	H	H	A	H	B	H	H	H	A	H	H	-	B	D	B	H	D	A	H	H	H	H	B	H	A	H	B	B	B	A	H	H	H	B	H	H	A	B	A
lg2B	*294	Tag_4284	143.1	2B	65608921	B	A	A	H	A	H	H	A	H	B	H	H	H	-	H	H	B	-	A	B	H	A	A	C	H	H	C	B	-	-	H	B	B	B	A	H	H	H	B	H	H	A	B	A
lg2B	297	Tag_4283	143.5	2B	65589136	B	A	A	H	A	H	H	A	H	B	H	H	-	-	-	H	B	-	A	B	H	-	A	B	H	H	H	B	H	-	H	B	B	B	A	H	H	H	B	H	H	A	-	A
lg2B	298	Tag_4287	143.9	2B	65635905	B	A	A	H	A	H	H	A	H	B	H	H	H	A	-	H	-	C	A	B	H	A	A	H	H	H	H	B	H	A	H	-	B	-	A	H	H	H	B	H	H	A	A	A
lg2B	299	Tag_4288	143.9	2B	65648686	B	A	A	H	A	H	H	A	H	B	H	H	H	A	H	H	B	B	A	B	H	A	A	H	H	H	C	B	H	A	H	B	B	B	A	H	H	H	B	H	H	A	A	A
lg2B	*298	Tag_4289	143.9	2B	65698977	B	A	A	H	A	H	H	A	H	B	H	H	H	-	B	H	B	B	A	B	H	-	A	H	H	H	H	B	H	-	H	B	B	B	A	H	H	H	B	H	H	A	A	A
lg2B	300	Tag_4292	144.3	2B	65882981	B	A	A	H	A	H	H	A	H	B	H	H	H	A	H	H	B	H	A	B	H	A	A	H	H	H	H	B	H	A	H	B	B	B	A	H	-	H	B	A	H	A	-	-
lg2B	301	Tag_4293	144.9	2B	65934164	B	A	A	H	A	H	H	A	H	B	H	H	H	-	H	H	-	-	A	B	H	A	H	H	H	H	C	C	H	A	H	-	B	-	-	H	-	H	B	A	H	A	A	A
lg2B	302	Tag_4294	145.3	2B	66004951	B	A	A	H	A	H	H	A	H	B	H	H	H	A	-	H	B	-	A	B	H	-	-	H	H	H	H	B	H	-	H	B	-	B	A	H	H	H	B	A	H	A	-	A
lg2B	303	Tag_4295	145.5	2B	66023735	B	A	A	H	A	H	H	A	H	B	H	H	H	A	H	H	B	B	A	B	H	A	H	H	H	H	H	B	H	A	H	B	B	B	A	H	H	H	B	A	H	A	A	A
lg2B	*303	Tag_4298	145.5	2B	66095349	B	A	A	H	A	H	H	A	H	B	H	H	H	A	H	H	B	-	A	B	H	A	H	H	H	H	H	B	H	A	H	B	B	B	A	H	H	H	B	A	H	A	A	A
lg2B	304	Tag_4299	145.5	2B	66139926	B	A	A	H	A	H	H	A	H	B	H	H	H	-	H	H	-	-	A	B	D	-	C	C	H	H	H	B	H	A	H	B	B	B	A	H	H	H	B	A	H	A	A	A
lg2B	305	Tag_4301	145.5	2B	66166775	B	A	A	H	A	H	H	A	H	B	H	H	H	A	H	H	B	H	A	B	H	A	H	H	H	H	H	B	H	A	H	B	B	B	A	H	H	H	B	A	H	A	A	A
lg2B	*303	Tag_4305	145.5	2B	66336031	B	A	A	H	A	H	H	A	H	B	H	H	H	A	H	H	B	-	A	B	H	A	H	H	H	H	H	B	H	-	H	B	B	-	A	H	H	H	B	A	H	A	A	A
lg2B	*303	Tag_4310	145.5	2B	66772496	B	A	A	H	A	H	H	A	H	B	H	H	H	-	H	H	B	B	A	B	H	A	H	H	H	H	C	B	H	A	H	B	B	B	A	C	H	H	B	A	C	A	A	A
lg2B	*303	Tag_4312	145.5	2B	66827210	B	A	A	H	A	H	H	A	H	B	H	H	H	A	H	H	B	B	A	B	H	A	H	H	H	H	H	B	H	A	H	B	B	B	A	H	H	H	B	A	H	A	A	A
lg2B	*303	Tag_4313	145.5	2B	66829188	B	A	A	H	A	H	H	A	H	B	H	H	H	D	H	H	B	C	A	B	H	A	H	H	H	H	H	B	H	A	H	B	B	B	A	H	H	H	B	A	H	A	A	A
lg2B	*303	Tag_4316	145.5	2B	66882687	B	A	A	H	A	H	H	A	H	B	H	H	H	A	H	H	B	B	A	B	H	A	H	H	H	H	H	B	H	D	H	B	B	B	A	H	H	H	B	A	H	A	A	D
lg2B	*303	Tag_4317	145.5	2B	66918839	B	A	A	H	A	H	H	A	H	B	H	H	H	A	D	H	B	C	A	B	H	A	H	H	H	H	C	B	H	A	H	B	B	B	A	H	H	H	B	A	H	A	A	A
lg2B	*303	Tag_4321	145.5	2B	67016905	B	A	A	H	A	H	H	A	H	B	H	H	H	D	-	H	B	B	A	B	H	D	H	H	H	H	H	B	H	A	H	B	B	B	A	H	H	H	B	A	H	A	A	A
lg2B	*303	Tag_4323	145.5	2B	67038669	B	A	A	H	A	H	H	A	H	B	H	H	H	A	H	H	B	B	A	B	H	A	H	H	H	H	C	B	H	-	H	B	B	B	A	H	H	H	B	A	H	A	A	A
lg2B	306	Tag_4322	145.8	2B	67030988	B	A	A	H	A	H	H	A	H	B	H	H	H	A	H	H	B	B	A	B	H	A	H	H	H	H	H	B	H	A	H	B	B	B	A	H	H	H	B	A	H	A	A	A
lg2B	307	Tag_4352	163.7	2B	68085555	B	A	A	H	H	H	H	H	H	B	H	A	H	H	-	H	H	B	A	B	H	H	H	H	H	H	C	-	-	H	H	B	B	-	A	-	H	H	B	A	H	A	A	H
lg2B	308	Tag_4353	163.7	2B	68086287	B	A	A	H	H	H	H	H	H	-	H	A	H	H	H	H	H	B	A	B	H	H	H	H	H	H	H	B	H	H	H	B	B	-	A	H	H	H	B	A	H	A	A	H
lg2B	309	Tag_4356	164.5	2B	68370032	B	A	A	H	H	H	C	H	H	B	H	A	H	H	-	H	-	B	-	B	-	H	H	H	-	C	B	B	H	-	H	B	B	-	A	H	-	H	B	A	H	A	A	H
lg2B	310	Tag_4357	164.5	2B	68380236	B	A	A	H	H	H	H	H	H	B	-	A	H	H	H	H	H	B	A	B	H	H	H	H	H	H	H	B	H	D	H	B	B	B	A	H	H	D	B	A	H	A	A	H
lg2B	311	Tag_4363	167.3	2B	68611957	B	A	A	H	H	H	H	H	H	B	H	A	H	H	H	H	A	B	A	B	H	H	H	H	H	H	H	H	H	H	H	B	H	B	A	A	H	H	B	A	H	A	A	H
lg2B	312	Tag_4364	167.7	2B	68651460	B	A	A	H	H	H	H	H	H	B	H	A	H	H	C	H	A	B	D	B	H	H	H	H	H	H	H	H	H	H	H	B	H	B	A	A	H	H	B	A	H	A	A	H
lg2B	*312	Tag_4365	167.7	2B	68675113	B	A	A	H	H	H	H	H	H	B	H	A	H	H	H	H	A	B	A	B	H	H	H	H	H	H	H	H	H	H	H	B	H	B	A	A	H	H	B	A	H	A	A	H
lg2B	313	Tag_4368	168.9	2B	68729382	B	A	A	H	H	H	H	H	H	B	H	A	H	H	-	H	A	B	A	B	H	H	H	H	H	H	H	H	A	H	H	B	H	-	A	A	H	H	B	A	H	A	A	H
lg2B	314	Tag_4369	169.8	2B	68732543	B	A	A	H	H	H	H	H	H	B	H	A	H	H	-	H	A	B	A	B	H	H	H	H	H	H	H	H	-	H	H	B	H	-	A	A	H	H	B	A	H	A	A	H
lg2B	315	Tag_4370	170.8	2B	68802001	B	A	A	H	H	B	H	-	H	B	-	A	H	H	D	H	-	-	A	B	-	-	-	H	H	H	H	-	-	H	H	B	C	B	A	A	H	A	-	A	H	A	A	H
lg2B	316	Tag_4371	172	2B	68850782	B	A	A	H	H	B	H	H	H	B	H	A	H	C	H	H	A	B	A	B	H	H	H	H	H	H	H	H	A	H	H	B	H	-	A	A	-	H	B	A	H	A	A	H
lg2B	317	Tag_4373	172	2B	68855971	B	A	A	H	H	B	H	H	H	B	H	A	H	H	A	H	-	B	A	B	-	-	H	H	H	H	H	-	A	H	H	B	H	B	A	A	H	H	B	A	H	A	-	H
lg2B	318	Tag_4375	172.4	2B	68964906	B	A	A	H	H	B	H	H	H	-	H	A	H	H	H	H	A	B	A	B	H	H	H	-	H	H	H	H	A	-	H	B	H	-	A	A	H	H	B	A	H	A	A	H
lg2B	319	Tag_4378	173.2	2B	68990396	B	A	A	H	H	B	H	H	H	B	H	A	H	H	H	H	A	B	D	B	H	H	H	H	H	H	H	H	A	H	H	B	H	B	A	A	H	H	B	A	H	A	A	H
lg2B	320	Tag_4379	173.8	2B	69051289	B	A	A	H	H	B	H	H	H	B	H	A	H	-	H	H	-	-	A	B	-	D	H	H	H	-	B	-	A	-	-	B	H	B	A	A	H	H	B	A	H	A	A	D
lg2B	*322	Tag_4382	173.8	2B	69112271	B	A	A	H	H	B	H	H	H	B	H	A	D	H	H	H	A	C	A	B	H	H	H	H	H	H	H	D	A	H	H	B	H	C	A	A	-	H	B	A	H	A	A	H
lg2B	321	Tag_4383	173.8	2B	69115266	B	A	A	H	H	B	H	H	H	B	H	A	H	H	H	H	A	B	D	B	H	H	H	H	H	H	H	H	A	H	H	B	H	B	A	A	H	H	B	A	H	A	A	H
lg2B	322	Tag_4384	173.8	2B	69134984	B	A	A	H	H	B	H	H	H	B	H	A	H	H	H	H	A	B	A	B	H	H	H	H	H	H	H	H	A	H	H	B	H	-	A	A	H	H	B	A	H	A	A	H
lg2B	*323	Tag_4387	175.9	2B	69181734	B	A	A	H	H	B	H	H	H	B	H	A	H	H	-	H	A	B	D	B	-	-	-	H	H	H	H	H	A	H	H	B	H	B	A	A	H	H	B	A	H	A	A	H
lg2B	323	Tag_4389	175.9	2B	69198452	B	A	A	H	H	B	H	H	H	B	H	A	H	H	H	H	A	B	A	B	H	H	H	H	H	H	H	H	A	H	H	B	H	-	A	A	H	H	-	A	H	A	A	H
lg2B	324	Tag_4390	177.1	2B	69240928	B	A	A	H	H	B	H	H	H	B	H	A	H	H	H	H	A	B	A	B	H	H	H	H	H	H	H	H	A	H	H	B	H	B	A	A	H	H	B	A	H	A	A	H
lg2B	325	Tag_4393	177.1	2B	69279059	B	A	A	H	D	B	H	H	H	B	H	A	H	H	H	H	A	B	A	B	-	H	C	-	H	D	H	H	A	-	H	B	H	-	A	A	H	H	B	A	D	A	-	H
lg2B	*324	Tag_4432	177.1	2B	69880190	B	A	A	H	H	B	H	H	H	B	H	A	H	C	H	H	A	B	A	B	-	-	H	H	H	H	H	H	A	H	D	B	H	-	A	A	H	H	B	A	H	A	A	H
lg2B	326	Tag_4398	177.8	2B	69359233	B	A	A	H	H	B	H	H	H	B	H	A	H	H	H	H	A	B	A	B	H	H	H	H	H	H	C	H	A	H	H	B	H	B	A	A	H	H	B	A	H	A	A	H
lg2B	327	Tag_4399	177.8	2B	69371382	B	A	A	H	H	B	H	H	H	B	B	A	H	B	H	H	A	B	D	B	H	H	H	H	H	H	H	H	A	H	B	B	H	B	A	A	H	H	B	A	A	A	A	H
lg2B	328	Tag_4401	177.8	2B	69374811	B	A	A	H	H	B	H	H	H	C	H	A	-	C	H	H	-	-	H	B	-	H	H	H	H	-	H	D	-	-	H	B	-	-	-	A	H	-	B	A	H	A	-	H
lg2B	329	Tag_4402	177.8	2B	69380819	B	A	A	H	-	-	H	H	H	B	-	A	-	H	-	H	A	B	A	B	H	-	H	-	H	H	H	H	A	H	-	B	H	-	A	A	-	-	B	A	H	A	A	H
lg2B	330	Tag_4404	179.6	2B	69433671	B	A	A	H	H	B	H	H	H	B	H	A	H	H	H	H	A	B	D	B	H	H	H	H	H	H	H	H	A	H	H	B	H	B	A	A	H	H	B	A	H	A	A	H
lg2B	331	Tag_4410	179.6	2B	69468086	B	A	A	H	H	B	H	H	H	B	H	A	H	H	H	H	A	B	A	B	H	H	H	H	H	H	H	H	A	H	H	B	H	B	A	A	H	H	B	A	H	A	A	H
lg2B	332	Tag_4412	179.6	2B	69475687	B	A	A	H	H	B	H	H	H	B	H	A	H	H	-	H	A	-	A	B	-	H	H	H	H	H	C	-	-	-	C	B	-	-	H	-	H	H	C	A	H	A	A	H
lg2B	*333	Tag_4407	179.9	2B	69438013	B	A	A	H	H	B	H	H	H	B	H	A	H	H	H	H	A	B	A	B	H	H	H	H	H	H	C	H	A	H	H	B	H	-	A	A	D	H	B	A	H	A	A	H
lg2B	*333	Tag_4408	179.9	2B	69454174	B	A	A	H	H	B	H	H	H	B	H	A	H	H	H	H	A	B	A	B	H	H	H	H	H	H	H	H	A	H	H	B	H	-	A	A	H	H	B	A	H	A	A	H
lg2B	*333	Tag_4416	179.9	2B	69584976	B	A	A	H	H	B	H	H	H	B	H	A	H	H	H	H	A	B	A	B	H	H	H	H	H	H	H	H	A	H	H	B	H	-	A	A	D	H	B	A	H	A	A	H
lg2B	333	Tag_4420	179.9	2B	69746802	B	A	A	H	H	B	H	H	H	B	H	A	H	H	H	H	A	B	D	B	H	H	H	H	H	H	H	H	A	H	H	B	H	B	A	A	H	H	B	A	H	A	A	H
lg2B	334	Tag_4424	179.9	2B	69766120	B	A	A	H	H	B	H	H	H	B	H	A	H	H	H	H	A	C	A	B	-	H	H	-	H	H	H	H	-	H	H	B	H	-	A	A	H	-	B	A	H	A	A	H
lg2B	*333	Tag_4426	179.9	2B	69835057	B	A	A	H	H	B	H	H	H	B	H	A	H	H	H	H	A	C	A	B	H	H	H	H	H	H	C	H	A	H	H	B	H	B	A	A	H	H	B	A	H	A	A	H
lg2B	*333	Tag_4427	179.9	2B	69839445	B	A	A	H	H	B	H	H	H	B	H	A	H	H	H	H	A	B	A	B	H	H	H	H	H	H	H	D	A	H	H	B	H	-	A	A	H	H	B	A	H	A	A	H
lg2B	335	Tag_4429	180	2B	69877520	B	A	A	H	H	B	H	H	H	B	H	A	H	H	H	H	A	B	A	B	H	H	H	H	H	H	H	-	A	H	H	B	H	B	A	A	-	H	B	A	H	A	A	H
lg2B	336	Tag_4435	180.4	2B	70117869	B	A	A	H	H	B	H	H	H	-	H	A	H	C	C	H	A	B	H	B	H	H	H	H	H	H	H	H	A	H	H	B	H	-	A	A	H	H	B	A	H	A	A	H
lg2B	*340	Tag_4413	180.8	2B	69545165	B	A	A	H	H	B	H	H	H	B	H	A	H	H	-	H	A	B	D	B	H	H	H	H	H	H	H	H	A	H	H	B	H	B	A	A	H	H	B	A	H	A	A	H
lg2B	*340	Tag_4430	180.8	2B	69878729	B	-	A	H	H	B	H	H	H	B	H	A	H	H	H	H	A	B	D	B	H	H	H	H	H	H	C	H	A	H	H	B	H	B	A	A	D	H	B	A	H	A	A	H
lg2B	337	Tag_4436	180.8	2B	70158493	B	A	A	H	H	B	H	H	H	B	H	A	H	H	H	H	A	B	H	B	H	H	H	H	H	H	C	H	A	H	H	B	H	B	A	A	H	H	B	A	H	A	A	H
lg2B	338	Tag_4437	180.8	2B	70161777	B	A	A	H	H	B	H	H	H	B	H	A	H	H	B	H	A	B	H	B	H	-	H	H	H	H	H	H	-	H	H	B	H	-	A	A	H	H	B	A	H	A	A	H
lg2B	339	Tag_4439	180.8	2B	70178658	B	A	A	H	H	B	H	H	H	B	H	A	H	H	-	H	A	B	H	B	H	H	H	B	H	H	H	H	A	H	H	B	H	B	A	A	H	H	B	A	H	A	A	H
lg2B	340	Tag_4442	180.8	2B	70185891	B	A	A	H	H	B	H	H	H	B	H	A	H	H	H	H	A	B	H	B	H	H	H	H	H	H	H	H	A	H	H	B	H	B	A	A	H	H	B	A	H	A	A	H
lg2B	341	Tag_4443	180.8	2B	70208662	B	A	A	H	H	B	H	-	H	B	H	A	H	H	H	H	A	B	H	B	-	-	H	H	H	H	H	H	A	H	H	B	H	-	A	A	H	-	B	A	H	A	-	H
lg2B	*340	Tag_4445	180.8	2B	70219687	B	A	A	H	H	B	H	H	H	B	H	A	H	H	H	H	A	B	H	B	H	H	H	H	H	H	H	D	A	H	H	B	H	B	A	A	H	H	B	A	H	A	A	H
lg2B	*340	Tag_4446	180.8	2B	70224582	B	A	A	H	H	B	H	H	H	B	H	A	H	H	H	H	A	B	H	B	H	H	D	H	H	H	H	H	A	H	H	B	H	-	A	A	D	H	B	A	D	A	A	H
lg2B	*340	Tag_4448	180.8	2B	70226817	B	A	A	H	H	B	H	H	H	B	H	A	H	H	H	H	A	-	H	B	H	H	-	H	H	D	H	-	A	-	H	B	H	-	-	A	H	H	B	A	H	A	A	H
lg2B	342	Tag_4451	181.5	2B	70271615	-	A	A	H	H	B	A	H	H	-	H	A	H	H	H	H	A	-	H	B	H	H	H	C	H	H	H	H	A	H	H	-	H	-	A	A	H	H	-	A	H	A	A	H
lg2B	343	Tag_4452	181.5	2B	70272186	B	A	A	H	H	B	A	H	H	B	H	A	H	H	H	H	A	B	H	B	H	H	H	H	H	H	H	H	A	H	H	B	H	B	A	A	-	H	B	A	H	A	A	H
lg2B	344	Tag_4453	181.7	2B	70279311	B	A	A	H	H	B	A	H	H	B	H	A	H	H	H	H	A	-	H	-	H	H	H	H	H	H	H	H	A	H	H	-	H	-	A	A	H	H	-	A	H	A	A	H
lg2B	345	Tag_4454	181.8	2B	70281659	B	-	A	H	H	B	A	H	H	B	H	A	-	H	-	H	A	C	H	B	H	H	H	H	H	H	C	D	A	H	H	B	H	-	A	A	-	H	B	A	H	A	A	H
lg2B	346	Tag_4457	181.9	2B	70323833	B	A	A	H	H	B	D	H	H	B	H	A	-	H	H	H	A	B	H	B	-	H	H	H	H	H	H	-	-	H	H	B	H	-	A	A	H	H	B	A	H	A	A	H
lg2B	347	Tag_4460	182.2	2B	70345252	B	A	A	H	H	B	A	H	H	B	H	A	H	H	H	H	A	B	H	B	H	H	H	H	B	H	B	H	A	H	H	B	H	-	A	A	C	H	B	A	H	A	A	H
lg2B	348	Tag_4467	183.6	2B	70481069	B	A	A	H	H	B	A	H	H	B	H	A	H	H	H	H	A	B	H	B	H	H	H	H	H	H	H	H	D	H	H	B	H	B	A	A	H	H	B	A	H	A	A	H
lg2B	*350	Tag_4465	184.1	2B	70399609	B	A	A	H	H	B	A	H	H	B	H	A	H	H	H	H	A	B	H	B	H	H	H	H	H	H	H	H	A	H	H	B	H	B	A	A	H	H	B	A	H	A	A	H
lg2B	349	Tag_4469	184.1	2B	70543245	B	A	A	H	H	B	A	H	H	B	H	A	H	H	-	H	A	-	H	B	H	H	H	H	H	-	H	H	A	-	H	B	H	B	D	A	H	H	B	A	H	A	A	H
lg2B	*350	Tag_4470	184.1	2B	70602701	B	A	A	H	H	B	-	H	H	B	H	A	H	H	H	H	A	B	H	B	H	H	H	C	H	H	H	H	A	H	H	B	H	C	A	-	H	H	B	A	H	A	A	H
lg2B	350	Tag_4471	184.1	2B	70615975	B	A	A	H	H	B	A	H	H	B	H	A	H	H	H	H	A	B	H	B	H	H	H	H	H	H	H	H	A	H	H	B	H	C	A	A	H	H	B	A	H	A	A	H
lg2B	351	Tag_4474	184.1	2B	70680331	B	D	A	H	H	B	H	H	H	B	H	D	H	H	H	H	A	B	H	B	H	-	H	-	H	H	H	H	A	-	H	C	H	-	D	D	H	-	B	A	H	D	A	H
lg2B	352	Tag_4476	184.5	2B	70684795	B	A	A	H	H	B	A	H	H	B	H	A	H	H	H	H	A	B	H	B	-	D	H	H	H	H	B	H	A	H	H	B	C	B	A	A	H	H	B	A	H	A	A	H
lg2B	353	Tag_4477	184.5	2B	70709241	B	A	A	H	H	B	-	H	H	B	H	A	H	H	H	H	A	C	H	B	H	H	H	H	H	H	H	-	A	-	D	B	H	-	A	-	H	H	B	A	H	A	A	H
lg2B	354	Tag_4479	184.5	2B	70720920	B	A	A	H	H	B	A	H	H	B	H	A	H	H	H	H	A	C	H	B	H	H	H	H	H	H	H	H	A	H	H	B	H	B	A	A	H	H	B	A	H	A	A	H
lg2B	*354	Tag_4485	184.5	2B	70773819	B	A	A	H	H	B	A	H	H	B	H	A	H	H	H	H	A	B	H	B	H	H	H	H	H	H	H	D	A	H	H	B	H	-	A	A	H	H	B	A	H	A	A	H
lg2B	355	Tag_4488	184.7	2B	70861229	B	A	A	H	H	B	A	H	H	B	H	A	H	H	H	H	A	B	H	B	H	H	H	H	H	H	H	H	A	H	H	B	H	B	A	A	H	H	B	A	H	A	A	H
lg2B	356	Tag_4487	185.5	2B	70801829	B	A	A	-	H	B	A	H	H	B	H	A	H	H	-	H	A	B	H	B	H	H	H	H	H	H	H	H	A	H	H	B	H	-	A	A	-	H	B	A	-	A	A	H
lg3A	1	Tag_4491	0	3A	35632	B	-	B	H	A	B	H	B	A	H	A	B	H	A	D	A	B	C	A	H	H	A	A	B	H	H	A	B	A	A	H	H	B	B	H	A	-	A	H	H	H	H	H	H
lg3A	*2	Tag_4490	0.8	3A	21888	B	A	B	H	A	B	H	B	A	H	A	B	H	A	H	D	B	B	A	H	H	A	A	B	H	H	A	B	A	A	H	H	B	B	H	D	A	A	H	H	H	H	H	H
lg3A	*2	Tag_4494	0.8	3A	170100	B	A	B	H	A	B	H	B	A	H	A	B	H	A	D	H	B	B	A	H	H	A	A	B	H	H	A	B	A	A	H	H	B	B	H	H	A	A	H	H	H	H	H	H
lg3A	2	Tag_4495	0.8	3A	195339	B	A	B	H	A	B	H	B	A	H	A	B	H	A	D	H	B	B	A	H	H	A	A	B	H	H	A	B	A	A	H	H	B	B	H	H	A	A	H	H	H	H	H	H
lg3A	*2	Tag_4502	0.8	3A	332736	B	A	B	H	A	B	H	B	A	H	A	B	H	A	H	H	B	B	A	H	C	A	A	B	H	H	A	B	A	A	H	H	B	B	H	H	-	A	H	H	H	H	H	H
lg3A	3	Tag_4504	0.8	3A	382032	B	A	B	H	A	B	H	B	A	H	A	B	H	A	H	H	B	B	A	H	H	A	A	B	H	H	A	B	A	A	H	H	B	B	H	H	A	A	H	H	H	H	H	H
lg3A	4	Tag_4505	0.8	3A	397759	B	A	B	H	A	B	H	B	A	H	A	B	H	A	H	H	B	B	A	H	-	A	A	B	H	H	A	B	A	-	H	H	B	-	H	-	A	A	H	H	H	H	H	H
lg3A	5	Tag_4506	0.8	3A	403097	B	A	B	H	A	B	H	B	A	H	A	B	H	A	-	H	B	C	A	H	-	-	-	-	H	H	A	B	A	A	H	H	B	B	H	H	A	-	H	H	H	H	H	H
lg3A	6	Tag_4510	2.4	3A	584456	B	A	B	H	A	B	H	B	A	H	A	B	H	A	-	D	C	B	A	H	H	A	A	B	H	H	A	B	A	A	H	H	B	B	H	H	A	A	H	H	H	H	H	H
lg3A	7	Tag_4511	2.4	3A	588985	B	A	B	H	A	B	H	B	A	H	A	B	H	A	A	H	B	B	A	D	H	A	A	B	H	H	A	B	A	A	H	H	B	B	C	H	A	A	H	H	H	H	H	H
lg3A	*8	Tag_4493	4.6	3A	122870	B	A	B	H	A	B	H	B	A	H	A	B	H	A	H	H	B	B	A	H	H	A	A	B	H	H	A	B	A	A	H	H	B	B	H	H	A	A	H	H	H	H	H	H
lg3A	*8	Tag_4507	4.6	3A	448144	B	A	B	H	A	B	H	B	A	-	A	B	H	A	D	H	B	B	A	H	H	A	A	B	H	H	A	B	A	A	H	H	B	B	H	H	A	A	H	H	H	H	H	H
lg3A	8	Tag_4512	4.6	3A	617067	B	A	B	H	A	B	H	B	D	H	A	B	H	A	D	H	B	B	A	H	H	A	A	B	H	H	A	B	A	A	H	H	B	B	H	H	A	A	H	H	H	H	H	H
lg3A	*10	Tag_4515	5.1	3A	810254	B	A	B	H	A	B	H	B	A	H	A	B	H	A	H	H	B	B	A	H	H	A	A	B	H	H	A	B	A	A	H	H	B	B	H	H	A	A	H	H	H	H	H	H
lg3A	*10	Tag_4516	5.1	3A	833226	B	A	B	H	A	B	H	B	A	H	A	B	H	A	H	H	B	B	A	H	H	A	A	B	H	H	A	B	A	A	H	H	B	B	H	H	A	A	H	H	H	H	H	H
lg3A	9	Tag_4518	5.1	3A	859387	B	A	B	H	A	B	H	B	A	H	A	B	H	D	D	H	B	B	A	H	H	-	-	-	H	-	-	B	A	A	H	H	B	B	H	H	A	-	H	H	H	H	-	C
lg3A	10	Tag_4520	5.1	3A	888697	B	A	B	H	A	B	H	B	A	H	A	B	H	A	H	H	B	B	A	H	H	A	A	B	H	H	A	B	A	A	H	H	B	B	H	H	A	D	H	H	H	H	H	H
lg3A	*10	Tag_4526	5.1	3A	1059130	B	A	B	H	A	B	H	B	A	H	A	B	H	A	H	H	B	B	A	H	H	A	A	B	H	H	A	B	A	A	H	H	B	B	H	H	A	D	H	H	H	H	H	H
lg3A	11	Tag_4529	5.4	3A	1196082	B	A	B	H	A	B	H	B	A	H	A	B	H	A	H	D	B	B	A	H	C	-	-	B	H	H	A	-	A	A	H	H	B	B	H	H	A	D	H	H	H	H	H	H
lg3A	12	Tag_4530	5.4	3A	1235530	B	A	B	H	A	B	H	B	A	H	A	B	-	A	D	H	B	B	A	H	H	A	A	B	D	H	A	B	A	A	H	H	B	B	H	H	A	A	H	H	H	H	H	H
lg3A	13	Tag_4537	8.5	3A	1513329	B	A	B	H	A	B	H	B	A	H	A	B	H	A	H	H	B	B	A	H	H	A	A	B	H	H	A	B	A	A	H	H	C	B	H	H	A	D	H	H	H	H	H	H
lg3A	14	Tag_4548	9.3	3A	1888180	B	A	B	H	A	B	H	B	A	H	A	B	H	A	H	H	B	B	A	H	H	A	A	B	A	H	A	B	A	A	H	H	C	B	H	H	A	A	H	H	H	A	H	H
lg3A	15	Tag_4549	11.7	3A	1991002	B	A	B	H	A	B	H	B	A	H	A	B	H	A	H	H	B	B	A	H	H	A	A	B	A	H	A	B	A	A	H	H	B	B	H	-	A	D	H	A	H	A	H	H
lg3A	16	Tag_4552	11.7	3A	2013906	B	A	B	H	A	B	H	B	A	H	A	B	H	A	A	D	B	B	A	H	H	A	A	B	A	H	A	B	A	A	H	H	B	B	H	H	A	A	H	A	H	A	H	H
lg3A	17	Tag_4555	13.2	3A	2244518	B	A	B	H	A	B	H	B	A	H	A	B	H	A	D	H	B	B	A	H	H	A	A	B	A	H	H	B	A	A	H	H	B	B	H	H	A	A	H	A	H	A	B	H
lg3A	18	Tag_4556	13.6	3A	2299787	B	A	B	H	A	-	H	B	A	H	A	B	H	A	H	H	B	B	A	H	H	A	A	-	A	H	H	B	A	A	H	H	-	B	H	H	A	A	H	A	H	A	-	H
lg3A	19	Tag_4557	13.6	3A	2307900	B	A	B	H	A	B	H	B	A	-	A	B	D	-	D	H	B	B	A	H	H	A	A	B	A	H	H	-	A	-	H	D	B	B	-	H	A	A	H	A	H	A	C	H
lg3A	20	Tag_4561	15.1	3A	2618561	B	A	B	H	A	B	H	B	A	H	A	B	H	A	A	H	B	B	A	H	H	A	A	B	A	H	H	B	A	A	H	H	B	H	H	H	A	H	H	A	H	A	B	H
lg3A	*21	Tag_4562	15.1	3A	2676350	B	-	B	H	A	B	H	B	A	-	A	B	H	A	-	H	B	B	A	-	H	A	A	B	A	H	H	B	A	A	H	H	B	H	H	H	A	A	H	A	H	A	B	H
lg3A	21	Tag_4563	15.1	3A	2681167	B	A	B	H	A	B	H	B	A	H	A	B	H	A	D	H	B	B	A	H	H	A	A	B	A	H	H	B	A	A	H	H	B	H	H	H	A	A	H	A	H	A	B	H
lg3A	22	Tag_4564	15.5	3A	2724438	B	A	B	H	A	B	H	B	A	H	A	B	H	A	D	H	B	-	A	H	-	A	A	B	A	H	H	-	A	D	H	H	B	H	H	H	A	A	H	A	H	A	B	H
lg3A	23	Tag_4571	16.3	3A	3006779	B	A	B	H	A	B	H	B	A	H	A	B	H	A	A	D	B	B	A	H	H	A	A	B	A	H	H	B	A	A	H	H	B	H	H	H	A	A	C	A	H	A	B	H
lg3A	24	Tag_4572	16.3	3A	3022633	B	A	B	H	A	B	H	B	A	H	A	B	H	A	A	H	B	B	A	H	H	A	A	B	A	H	H	B	A	A	H	H	B	H	H	H	A	D	H	A	H	A	B	H
lg3A	25	Tag_4573	16.3	3A	3109192	B	A	B	H	A	B	H	B	A	H	A	B	H	A	H	H	B	B	A	H	H	A	A	B	A	H	H	B	A	A	H	H	B	H	H	H	A	D	H	A	H	A	B	H
lg3A	*24	Tag_4575	16.3	3A	3395420	B	A	B	H	A	B	H	B	D	H	A	B	H	A	D	D	B	B	A	H	H	A	A	B	-	H	H	B	-	A	H	H	B	H	H	H	-	A	H	A	H	A	B	H
lg3A	*27	Tag_4567	16.7	3A	2760862	B	A	B	-	A	B	H	B	A	H	A	B	-	A	H	-	B	-	A	H	H	A	-	B	-	H	H	B	A	A	H	H	B	H	H	D	-	A	H	A	-	A	B	H
lg3A	26	Tag_4577	16.7	3A	3430166	B	A	B	H	A	B	H	B	A	H	A	B	H	A	A	H	B	B	A	H	H	A	A	B	A	H	H	B	A	A	C	H	B	H	H	H	A	A	H	A	H	A	B	H
lg3A	27	Tag_4578	16.7	3A	3446496	B	A	B	H	A	B	H	B	A	H	A	B	H	A	D	H	B	B	A	H	H	A	A	B	A	H	H	B	A	A	H	H	B	H	H	H	A	A	H	A	H	A	B	H
lg3A	28	Tag_4580	16.7	3A	3511421	B	A	B	H	A	B	H	B	A	H	A	B	H	A	D	H	-	B	A	H	-	A	A	B	A	H	H	B	A	A	H	H	B	H	H	H	A	H	H	A	H	A	B	H
lg3A	*29	Tag_4582	17.3	3A	3639570	B	A	B	H	A	B	H	B	A	H	A	B	H	A	H	H	B	B	A	H	H	A	A	B	A	C	H	B	A	A	H	H	B	H	H	H	A	D	H	A	H	A	B	H
lg3A	29	Tag_4585	17.3	3A	3689551	B	A	B	H	A	B	H	B	A	H	A	B	H	A	D	H	B	C	A	H	H	A	A	B	A	H	H	B	A	A	H	H	B	H	H	H	A	A	H	A	H	A	B	H
lg3A	*29	Tag_4586	17.3	3A	3697362	B	A	B	H	A	B	H	B	A	H	A	B	H	A	A	H	B	B	A	H	H	A	A	B	A	H	H	B	A	A	H	H	B	H	D	H	A	A	C	A	H	A	B	H
lg3A	30	Tag_4588	18.6	3A	3842559	B	A	B	H	A	-	H	B	A	H	A	B	H	A	H	H	B	B	A	B	H	A	A	B	A	H	H	B	A	A	H	H	B	H	H	H	A	A	H	A	H	A	B	H
lg3A	31	Tag_4589	18.6	3A	3849411	B	A	B	H	A	B	H	B	A	H	A	B	C	D	H	H	B	B	A	B	H	A	A	B	A	H	H	B	A	A	H	H	B	H	H	H	A	H	H	A	H	A	B	H
lg3A	32	Tag_4591	18.6	3A	3868160	B	A	B	H	A	B	H	B	A	H	A	B	H	A	A	H	B	B	A	B	H	A	A	B	A	H	H	B	A	A	H	H	B	H	H	H	A	A	H	A	H	A	B	H
lg3A	33	Tag_4593	20.3	3A	3953383	B	A	B	H	A	B	H	B	A	H	A	B	H	A	-	H	B	H	A	B	-	A	A	B	A	H	H	B	A	A	H	H	B	H	H	H	A	H	H	A	H	A	B	H
lg3A	34	Tag_4594	20.3	3A	3984112	B	A	B	H	A	B	H	B	A	H	A	B	H	A	H	H	B	H	A	B	H	A	A	B	A	H	H	-	A	A	H	H	B	H	H	H	A	A	H	A	H	A	B	H
lg3A	35	Tag_4597	21.2	3A	4163360	B	A	B	H	A	B	H	B	A	H	A	B	H	A	D	H	B	H	A	B	H	A	A	B	A	H	H	B	H	A	H	H	B	H	H	H	A	A	H	A	H	A	B	H
lg3A	36	Tag_4598	21.6	3A	4221569	B	A	B	H	A	B	H	B	A	H	A	B	H	A	H	H	B	H	A	B	H	H	A	B	A	H	H	B	H	A	H	H	B	H	-	H	A	D	H	A	H	A	B	H
[truncated: 4,151 more rows]
[truncated: 91 more columns]
