# Supplementary material for: Genome analyses reveal population structure and a purple stigma color gene candidate in finger millet
Source: Nat Commun. 2023 Jun 21;14:3694. doi: 10.1038/s41467-023-38915-6 (PMC10284860; doi:10.1038/s41467-023-38915-6)
Supplement: Supplementary file 18 — Source Data [file 41467_2023_38915_MOESM18_ESM.zip]

Archive with 3 entries (3 files):
- Source Data 1.xlsx
- Source Data 2_SupplFig8and10.csv.zip
- Source Data 3_SupplFig15_bHLH_Protein_4Species.aln
