# Supplementary material for: Genome analyses reveal population structure and a purple stigma color gene candidate in finger millet
Source: Nat Commun. 2023 Jun 21;14:3694. doi: 10.1038/s41467-023-38915-6 (PMC10284860; doi:10.1038/s41467-023-38915-6)
Supplement: Supplementary file 18 — Source Data [file 41467_2023_38915_MOESM18_ESM.zip › Source Data 1.xlsx]

## Sheet: Fig. 1 raw data
Source Data for Fig. 1: Number of genes and number of SNPs per 100 kb
Chr	Pos (bp)	Gene #	SNP #
1A	100000	7	0
1A	200000	19	0
1A	300000	17	0
1A	400000	6	0
1A	500000	3	0
1A	600000	12	0
1A	700000	12	0
1A	800000	4	0
1A	900000	11	0
1A	1000000	11	1
1A	1100000	16	0
1A	1200000	16	1
1A	1300000	16	0
1A	1400000	10	0
1A	1500000	9	3
1A	1600000	11	0
1A	1700000	14	0
1A	1800000	9	0
1A	1900000	9	0
1A	2000000	9	1
1A	2100000	12	0
1A	2200000	12	3
1A	2300000	6	0
1A	2400000	12	4
1A	2500000	8	2
1A	2600000	14	3
1A	2700000	9	4
1A	2800000	5	1
1A	2900000	17	1
1A	3000000	13	5
1A	3100000	13	0
1A	3200000	16	3
1A	3300000	7	0
1A	3400000	11	1
1A	3500000	7	10
1A	3600000	9	11
1A	3700000	11	12
1A	3800000	19	1
1A	3900000	14	7
1A	4000000	21	3
1A	4100000	13	3
1A	4200000	17	6
1A	4300000	12	6
1A	4400000	9	0
1A	4500000	9	6
1A	4600000	5	3
1A	4700000	13	1
1A	4800000	6	5
1A	4900000	3	2
1A	5000000	7	2
1A	5100000	10	2
1A	5200000	11	6
1A	5300000	6	1
1A	5400000	14	3
1A	5500000	6	0
1A	5600000	9	0
1A	5700000	12	12
1A	5800000	7	7
1A	5900000	11	5
1A	6000000	14	0
1A	6100000	9	1
1A	6200000	13	1
1A	6300000	6	6
1A	6400000	4	1
1A	6500000	12	1
1A	6600000	3	6
1A	6800000	10	1
1A	6900000	7	2
1A	7000000	4	0
1A	7100000	6	0
1A	7200000	14	0
1A	7300000	11	1
1A	7400000	4	1
1A	7500000	8	7
1A	7600000	10	0
1A	7700000	12	1
1A	7800000	9	0
1A	7900000	7	2
1A	8000000	12	2
1A	8100000	12	2
1A	8200000	12	2
1A	8300000	3	2
1A	8400000	1	2
1A	8500000	2	0
1A	8600000	6	1
1A	8700000	13	1
1A	8800000	11	0
1A	8900000	3	0
1A	9000000	9	3
1A	9100000	5	6
1A	9200000	7	0
1A	9300000	0	5
1A	9400000	2	0
1A	9600000	5	0
1A	9700000	8	3
1A	9900000	6	2
1A	10000000	9	1
1A	10100000	12	0
1A	10200000	5	1
1A	10300000	6	0
1A	10400000	5	0
1A	10500000	9	0
1A	10600000	7	1
1A	10700000	5	1
1A	10800000	6	0
1A	10900000	6	0
1A	11000000	1	0
1A	11100000	4	0
1A	11200000	5	0
1A	11300000	6	1
1A	11400000	2	0
1A	11500000	2	0
1A	11600000	5	0
1A	11700000	1	0
1A	11800000	4	0
1A	11900000	5	0
1A	12000000	4	0
1A	12100000	7	0
1A	12200000	5	2
1A	12300000	3	1
1A	12400000	8	2
1A	12500000	6	0
1A	12600000	1	2
1A	12700000	4	0
1A	12800000	4	0
1A	12900000	6	3
1A	13000000	4	0
1A	13100000	5	4
1A	13200000	5	3
1A	13300000	2	0
1A	13400000	4	0
1A	13500000	1	0
1A	13600000	3	0
1A	13700000	6	0
1A	13800000	5	0
1A	13900000	4	0
1A	14000000	1	0
1A	14200000	1	0
1A	14300000	13	0
1A	14400000	4	0
1A	14500000	7	0
1A	14600000	1	0
1A	14700000	8	4
1A	14800000	6	0
1A	14900000	2	0
1A	15000000	1	1
1A	15100000	2	0
1A	15200000	4	0
1A	15300000	1	0
1A	15400000	1	0
1A	15500000	7	0
1A	15600000	3	2
1A	15700000	7	0
1A	15800000	3	0
1A	15900000	1	2
1A	16000000	1	0
1A	16100000	3	1
1A	16300000	5	1
1A	16400000	4	1
1A	16500000	1	0
1A	16600000	3	1
1A	16700000	7	1
1A	16800000	1	2
1A	16900000	5	2
1A	17100000	1	1
1A	17200000	1	2
1A	17400000	8	0
1A	17500000	6	0
1A	17600000	1	0
1A	17700000	2	0
1A	17800000	3	6
1A	18000000	1	2
1A	18100000	1	6
1A	18200000	2	0
1A	18300000	3	0
1A	18400000	0	1
1A	18500000	2	0
1A	18600000	2	0
1A	18900000	1	0
1A	19200000	2	0
1A	19300000	1	0
1A	19400000	1	0
1A	19600000	0	1
1A	19700000	1	1
1A	20200000	1	0
1A	20400000	1	0
1A	20700000	1	0
1A	21200000	3	6
1A	21300000	4	0
1A	21400000	2	0
1A	21500000	3	0
1A	21700000	1	0
1A	21900000	1	0
1A	22000000	0	1
1A	22100000	2	0
1A	22300000	2	0
1A	22400000	2	0
1A	22500000	2	0
1A	22900000	2	0
1A	23100000	3	0
1A	23200000	2	0
1A	23600000	1	0
1A	23700000	1	0
1A	23900000	3	0
1A	24100000	1	0
1A	24200000	1	0
1A	24300000	1	0
1A	24400000	1	0
1A	24600000	1	0
1A	24800000	1	0
1A	24900000	1	0
1A	25000000	0	2
1A	25200000	1	0
1A	25500000	0	1
1A	26100000	4	0
1A	26200000	1	0
1A	26300000	0	1
1A	26600000	1	0
1A	26700000	1	0
1A	26800000	1	0
1A	27100000	3	1
1A	27200000	3	0
1A	27300000	2	0
1A	27400000	2	0
1A	27500000	1	0
1A	27700000	0	1
1A	27800000	1	0
1A	27900000	0	4
1A	28000000	1	0
1A	28100000	1	0
1A	28200000	1	0
1A	28300000	4	1
1A	28400000	0	2
1A	28600000	1	0
1A	28800000	1	0
1A	28900000	1	0
1A	29100000	1	1
1A	29200000	0	2
1A	29600000	1	1
1A	29800000	1	1
1A	29900000	2	0
1A	30100000	2	1
1A	30200000	1	0
1A	30300000	0	1
1A	30500000	1	0
1A	31200000	3	0
1A	31300000	2	0
1A	31400000	4	0
1A	31500000	1	1
1A	31600000	4	0
1A	31700000	3	2
1A	31800000	1	2
1A	31900000	1	0
1A	32000000	2	0
1A	32100000	1	0
1A	32200000	5	1
1A	32600000	2	0
1A	32700000	2	2
1A	32800000	2	0
1A	32900000	7	0
1A	33000000	2	0
1A	33100000	1	0
1A	33200000	7	1
1A	33300000	1	0
1A	33400000	4	0
1A	33500000	4	0
1A	33600000	2	6
1A	33700000	6	7
1A	33800000	7	0
1A	33900000	9	1
1A	34000000	3	0
1A	34100000	6	0
1A	34200000	6	0
1A	34300000	2	0
1A	34400000	3	0
1A	34500000	2	0
1A	34600000	4	0
1A	34700000	6	1
1A	34800000	7	0
1A	34900000	2	0
1A	35000000	5	0
1A	35100000	5	1
1A	35200000	6	0
1A	35300000	1	0
1A	35400000	2	0
1A	35500000	6	0
1A	35600000	3	0
1A	35700000	3	0
1A	35800000	3	2
1A	35900000	8	1
1A	36000000	7	1
1A	36100000	0	1
1A	36200000	6	0
1A	36300000	2	0
1A	36400000	4	0
1A	36500000	2	1
1A	36600000	2	0
1A	36700000	8	0
1A	36900000	4	0
1A	37100000	2	0
1A	37200000	5	1
1A	37300000	4	0
1A	37400000	1	0
1A	37600000	4	0
1A	37700000	1	0
1A	37800000	1	1
1A	38000000	11	0
1A	38100000	10	0
1A	38200000	1	0
1A	38300000	5	1
1A	38400000	3	0
1A	38500000	2	0
1A	38600000	5	0
1A	38700000	13	0
1A	38800000	1	0
1A	38900000	1	0
1A	39000000	3	0
1A	39100000	5	0
1A	39200000	5	0
1A	39300000	6	0
1A	39500000	2	0
1A	39600000	9	0
1A	39700000	5	0
1A	39800000	1	0
1A	39900000	2	0
1A	40000000	5	0
1A	40100000	6	0
1A	40200000	2	0
1A	40300000	1	0
1A	40400000	8	0
1A	40500000	8	0
1A	40600000	3	0
1A	40700000	2	0
1A	40800000	7	0
1A	40900000	5	0
1A	41000000	3	0
1A	41100000	1	0
1A	41200000	8	0
1A	41300000	5	0
1A	41400000	4	0
1A	41500000	5	0
1A	41600000	12	0
1A	41700000	14	0
1A	41800000	8	0
1A	41900000	6	0
1A	42000000	4	1
1A	42100000	7	0
1A	42200000	12	0
1A	42300000	7	1
1A	42400000	8	1
1A	42500000	9	0
1A	42600000	5	2
1A	42700000	7	0
1A	42800000	8	0
1A	42900000	7	3
1A	43000000	9	0
1A	43100000	7	2
1A	43200000	13	2
1A	43300000	10	2
1A	43400000	6	0
1A	43500000	7	4
1A	43600000	8	0
1A	43700000	10	1
1A	43800000	10	9
1A	43900000	9	4
1A	44000000	11	5
1A	44100000	8	2
1A	44200000	11	0
1A	44300000	10	0
1A	44400000	9	19
1A	44500000	13	1
1A	44600000	12	4
1A	44700000	1	2
1A	44800000	4	8
1A	44900000	8	9
1A	45000000	11	4
1A	45100000	10	2
1A	45200000	10	2
1A	45300000	12	6
1A	45400000	12	1
1A	45500000	8	3
1A	45600000	11	2
1A	45700000	7	0
1A	45800000	14	4
1A	45900000	8	10
1A	46000000	13	7
1A	46100000	6	0
1A	46200000	0	2
1A	46300000	3	0
1A	46400000	14	5
1A	46500000	8	2
1A	46600000	15	2
1A	46700000	19	7
1A	46800000	12	0
1A	46900000	16	4
1A	47000000	11	9
1A	47100000	13	0
1A	47200000	11	11
1A	47300000	9	0
1A	47400000	7	6
1A	47500000	13	6
1A	47600000	13	1
1A	47700000	15	0
1A	47800000	11	0
1A	47900000	7	2
1A	48000000	12	5
1A	48100000	18	4
1A	48200000	20	7
1A	48300000	10	1
1A	48400000	8	0
1A	48500000	15	1
1A	48600000	10	0
1A	48700000	13	0
1A	48800000	12	0
1A	48900000	7	0
1A	49200000	7	0
1A	49300000	8	0
1A	49400000	10	1
1A	49500000	15	2
1A	49600000	12	0
1A	49700000	13	1
1A	49800000	12	2
1A	49900000	8	1
1A	50000000	18	0
1A	50100000	11	0
1A	50200000	15	0
1A	50300000	6	5
1A	50400000	10	0
1A	50500000	12	6
1A	50600000	8	1
1A	50700000	9	0
1A	50800000	7	1
1A	50900000	14	2
1A	51000000	8	0
1A	51100000	15	3
1A	51200000	17	3
1A	51300000	17	1
1A	51400000	16	0
1A	51500000	15	1
1A	51600000	16	0
1A	51700000	13	1
1A	51800000	14	1
1A	51900000	10	1
1A	52000000	15	2
1A	52100000	13	0
1A	52200000	19	0
1A	52300000	11	0
1A	52400000	11	1
1A	52500000	13	0
1A	52600000	19	1
1A	52700000	11	0
1A	52800000	19	1
1A	52900000	14	0
1A	53000000	18	0
1A	53100000	10	0
1A	53200000	9	0
1A	53300000	17	0
1A	53400000	10	0
1A	53500000	9	0
1A	53600000	9	0
1A	53700000	11	0
1A	53800000	14	0
1A	53900000	16	0
1A	54000000	14	0
1A	54100000	9	0
1A	54200000	12	1
1A	54300000	14	1
1A	54400000	11	0
1A	54500000	7	0
1A	54600000	10	0
1A	54700000	20	0
1A	54800000	13	0
1A	54900000	13	1
1A	55000000	15	1
1A	55100000	6	0
1A	55200000	11	0
1A	55300000	13	0
1A	55400000	13	0
1A	55500000	10	0
1A	55600000	9	0
1A	55700000	15	0
1A	55800000	14	0
1A	55900000	18	0
1A	56000000	10	1
1A	56100000	12	0
1A	56200000	15	0
1A	56300000	14	0
1A	56400000	11	0
1A	56500000	12	0
1A	56600000	14	0
1A	56700000	11	0
1A	56800000	14	0
1A	56900000	9	1
1A	57000000	9	0
1A	57100000	17	0
1A	57200000	18	0
1A	57300000	11	0
1A	57400000	5	0
1B	0	21	0
1B	100000	19	0
1B	200000	10	0
1B	300000	6	1
1B	400000	13	0
1B	500000	12	0
1B	600000	8	0
1B	700000	11	1
1B	800000	12	5
1B	900000	14	9
1B	1000000	15	5
1B	1100000	20	1
1B	1200000	13	3
1B	1300000	11	4
1B	1400000	11	1
1B	1500000	16	0
1B	1600000	9	2
1B	1700000	13	5
1B	1800000	14	2
1B	1900000	9	2
1B	2000000	13	3
1B	2100000	10	0
1B	2200000	9	0
1B	2300000	14	1
1B	2400000	5	0
1B	2500000	14	0
1B	2600000	18	0
1B	2700000	14	0
1B	2800000	15	0
1B	2900000	6	0
1B	3000000	9	0
1B	3100000	10	0
1B	3200000	7	0
1B	3300000	12	0
1B	3400000	15	0
1B	3500000	16	0
1B	3600000	11	0
1B	3700000	22	0
1B	3800000	17	0
1B	3900000	16	0
1B	4000000	10	0
1B	4100000	10	1
1B	4200000	9	0
1B	4300000	13	0
1B	4400000	11	0
1B	4500000	2	0
1B	4600000	7	9
1B	4700000	11	1
1B	4800000	10	0
1B	4900000	14	0
1B	5000000	11	2
1B	5100000	17	4
1B	5200000	15	0
1B	5300000	11	0
1B	5400000	7	0
1B	5500000	18	0
1B	5600000	14	0
1B	5700000	14	1
1B	5800000	11	0
1B	5900000	9	0
1B	6000000	4	1
1B	6200000	0	1
1B	6300000	11	2
1B	6400000	9	0
1B	6500000	12	0
1B	6600000	11	0
1B	6700000	9	0
1B	6800000	11	0
1B	6900000	18	0
1B	7000000	15	1
1B	7100000	10	0
1B	7200000	4	0
1B	7300000	15	0
1B	7400000	6	0
1B	7500000	12	0
1B	7600000	3	0
1B	7700000	6	0
1B	7800000	13	0
1B	7900000	13	0
1B	8000000	4	0
1B	8100000	13	0
1B	8200000	8	0
1B	8300000	2	0
1B	8400000	3	0
1B	8500000	4	0
1B	8600000	7	2
1B	8700000	1	0
1B	8800000	6	0
1B	8900000	1	0
1B	9000000	10	0
1B	9100000	12	0
1B	9200000	5	1
1B	9300000	9	1
1B	9400000	5	6
1B	9500000	11	4
1B	9600000	7	0
1B	9700000	9	3
1B	9900000	7	0
1B	10000000	6	0
1B	10100000	2	0
1B	10200000	2	0
1B	10300000	6	1
1B	10400000	1	0
1B	10500000	2	0
1B	10600000	0	2
1B	10700000	3	2
1B	10800000	5	4
1B	10900000	1	5
1B	11000000	5	8
1B	11100000	6	0
1B	11200000	2	0
1B	11300000	7	6
1B	11400000	4	1
1B	11500000	5	1
1B	11600000	2	1
1B	11700000	3	7
1B	11800000	6	2
1B	11900000	6	3
1B	12000000	2	0
1B	12100000	4	4
1B	12200000	3	0
1B	12300000	3	0
1B	12400000	1	0
1B	12500000	2	1
1B	12600000	5	1
1B	12800000	5	0
1B	12900000	7	0
1B	13000000	8	6
1B	13200000	4	1
1B	13300000	6	4
1B	13400000	1	0
1B	13500000	3	0
1B	13600000	12	3
1B	13700000	4	0
1B	13800000	7	0
1B	13900000	1	0
1B	14000000	3	0
1B	14100000	3	6
1B	14200000	7	0
1B	14300000	2	0
1B	14500000	2	0
1B	14600000	4	0
1B	14700000	1	0
1B	14800000	1	0
1B	15000000	7	5
1B	15100000	3	0
1B	15500000	0	2
1B	15800000	0	2
1B	15900000	1	0
1B	16000000	4	1
1B	16100000	3	0
1B	16200000	1	0
1B	16300000	1	0
1B	16400000	2	3
1B	16500000	1	0
1B	16700000	5	0
1B	16800000	5	0
1B	16900000	2	1
1B	17000000	1	0
1B	17100000	0	1
1B	17200000	4	1
1B	17300000	3	0
1B	17400000	1	0
1B	17500000	1	0
1B	17600000	2	0
1B	17800000	1	0
1B	18000000	4	0
1B	18100000	6	4
1B	18200000	1	0
1B	18300000	5	0
1B	18400000	3	0
1B	18500000	0	1
1B	18600000	1	0
1B	18700000	2	1
1B	18800000	2	3
1B	18900000	1	1
1B	19100000	1	0
1B	19200000	2	0
1B	19500000	1	0
1B	20400000	1	2
1B	20600000	1	0
1B	20700000	0	1
1B	21900000	2	0
1B	22600000	2	1
1B	22700000	1	0
1B	22800000	0	1
1B	23500000	0	1
1B	23800000	1	0
1B	24300000	1	0
1B	24900000	1	0
1B	25100000	1	0
1B	25700000	2	0
1B	25800000	1	0
1B	25900000	4	1
1B	26000000	1	0
1B	26300000	1	0
1B	26800000	1	0
1B	27300000	1	0
1B	27700000	1	0
1B	27800000	3	0
1B	27900000	1	0
1B	28000000	1	0
1B	28200000	1	0
1B	28500000	1	0
1B	28600000	1	0
1B	29600000	1	0
1B	30100000	1	0
1B	31400000	1	0
1B	32100000	1	0
1B	32300000	0	5
1B	32600000	1	0
1B	33200000	2	0
1B	33300000	2	0
1B	33400000	1	0
1B	33500000	1	0
1B	33900000	1	0
1B	34000000	1	0
1B	34100000	3	0
1B	34300000	1	0
1B	34500000	1	0
1B	34700000	1	0
1B	34800000	1	0
1B	34900000	3	3
1B	35100000	1	0
1B	35200000	2	2
1B	35600000	1	0
1B	36100000	1	0
1B	36200000	1	0
1B	36900000	1	0
1B	37700000	1	1
1B	38000000	1	1
1B	38100000	1	0
1B	38300000	1	0
1B	39000000	2	0
1B	39300000	1	0
1B	39500000	2	0
1B	39600000	3	0
1B	39700000	1	0
1B	40200000	1	3
1B	40300000	2	0
1B	40400000	1	0
1B	40500000	3	2
1B	40600000	3	1
1B	40700000	2	1
1B	40800000	1	0
1B	41100000	1	0
1B	41200000	1	0
1B	41400000	1	0
1B	42000000	2	0
1B	42100000	2	0
1B	42200000	1	0
1B	42600000	2	0
1B	42700000	1	0
1B	42800000	3	0
1B	42900000	2	0
1B	43200000	1	0
1B	43600000	3	0
1B	43800000	2	0
1B	43900000	2	0
1B	44400000	1	0
1B	44500000	1	0
1B	44600000	2	0
1B	44700000	1	1
1B	44800000	3	0
1B	44900000	2	0
1B	45000000	2	1
1B	45100000	3	2
1B	45300000	1	0
1B	45400000	8	2
1B	45500000	2	0
1B	45700000	3	2
1B	45800000	7	0
1B	45900000	5	0
1B	46000000	9	0
1B	46100000	8	1
1B	46200000	2	0
1B	46300000	1	1
1B	46400000	2	0
1B	46500000	4	0
1B	46600000	3	0
1B	46700000	7	4
1B	46900000	2	0
1B	47100000	5	3
1B	47200000	0	1
1B	47500000	1	0
1B	47600000	1	0
1B	48000000	5	4
1B	48100000	4	0
1B	48200000	5	0
1B	48300000	8	1
1B	48400000	3	3
1B	48500000	4	2
1B	48600000	4	0
1B	48700000	6	0
1B	48800000	3	2
1B	48900000	0	3
1B	49200000	1	0
1B	49700000	4	0
1B	49800000	4	0
1B	49900000	9	0
1B	50000000	7	0
1B	50200000	6	0
1B	50300000	1	0
1B	50400000	1	0
1B	50600000	1	0
1B	51000000	0	1
1B	51300000	3	0
1B	51400000	13	1
1B	51500000	4	0
1B	51600000	5	4
1B	51700000	9	0
1B	51800000	14	0
1B	52400000	2	0
1B	52500000	4	0
1B	52600000	5	2
1B	52700000	6	1
1B	52800000	6	2
1B	52900000	3	1
1B	53000000	3	0
1B	53100000	9	2
1B	53200000	10	1
1B	53300000	2	0
1B	53400000	1	0
1B	53500000	1	0
1B	53700000	1	1
1B	53800000	1	0
1B	54200000	1	0
1B	54400000	8	2
1B	54500000	2	0
1B	54600000	4	0
1B	54700000	7	0
1B	54800000	5	0
1B	55000000	8	0
1B	55100000	10	3
1B	55300000	1	0
1B	55400000	1	0
1B	55600000	3	0
1B	55700000	6	0
1B	55800000	5	0
1B	55900000	4	0
1B	56000000	11	0
1B	56100000	8	0
1B	56200000	7	0
1B	56300000	2	0
1B	56400000	7	5
1B	56500000	11	0
1B	56600000	7	2
1B	56700000	13	2
1B	56800000	5	2
1B	56900000	11	1
1B	57000000	9	0
1B	57100000	5	1
1B	57200000	2	0
1B	57300000	5	1
1B	57400000	6	0
1B	57500000	16	0
1B	57600000	7	2
1B	57700000	3	0
1B	57800000	7	0
1B	57900000	10	0
1B	58000000	9	0
1B	58100000	9	0
1B	58200000	11	2
1B	58300000	9	1
1B	58400000	12	0
1B	58500000	11	0
1B	58600000	8	1
1B	58700000	11	1
1B	58800000	7	0
1B	58900000	15	1
1B	59000000	4	0
1B	59100000	7	1
1B	59200000	12	1
1B	59300000	14	0
1B	59400000	13	0
1B	59500000	16	0
1B	59600000	10	0
1B	59700000	4	1
1B	59800000	12	3
1B	59900000	14	0
1B	60000000	6	0
1B	60100000	12	0
1B	60200000	12	2
1B	60300000	15	1
1B	60400000	8	1
1B	60500000	15	2
1B	60600000	13	0
1B	60700000	18	1
1B	60800000	7	1
1B	60900000	16	2
1B	61000000	2	0
1B	61800000	2	0
1B	61900000	2	0
1B	62100000	6	2
1B	62200000	15	0
1B	62300000	18	0
1B	62400000	16	2
1B	62500000	12	6
1B	62600000	16	2
1B	62700000	10	1
1B	62800000	14	0
1B	62900000	11	0
1B	63000000	11	0
1B	63100000	8	0
1B	63200000	13	0
1B	63300000	13	0
1B	63400000	15	0
1B	63500000	14	0
1B	63600000	18	0
1B	63700000	18	0
1B	63800000	10	0
1B	63900000	3	1
1B	64000000	1	0
1B	64100000	14	0
1B	64200000	12	1
1B	64300000	5	0
1B	64400000	9	0
1B	64500000	8	0
1B	64600000	10	0
1B	64700000	3	0
1B	64900000	1	0
1B	65000000	5	0
1B	65100000	6	0
1B	65200000	12	3
1B	65300000	17	0
1B	65400000	17	0
1B	65500000	16	0
1B	65600000	13	0
1B	65700000	17	1
1B	65800000	12	1
1B	65900000	15	1
1B	66000000	7	0
1B	66100000	16	0
1B	66200000	14	0
1B	66300000	14	0
1B	66400000	12	0
1B	66500000	15	0
1B	66600000	16	0
1B	66700000	20	0
1B	66800000	7	0
1B	66900000	19	0
1B	67000000	12	0
1B	67100000	12	0
1B	67200000	22	0
1B	67300000	13	0
1B	67400000	15	0
1B	67500000	16	0
1B	67600000	16	1
1B	67700000	16	0
1B	67800000	15	0
1B	67900000	6	0
1B	68000000	13	0
1B	68100000	22	1
1B	68200000	18	0
1B	68300000	17	0
1B	68400000	16	0
1B	68500000	11	0
1B	68600000	17	0
1B	68700000	11	0
1B	68800000	13	0
1B	68900000	11	0
1B	69000000	11	0
1B	69100000	15	0
1B	69200000	13	0
1B	69300000	15	0
1B	69400000	8	0
1B	69500000	15	0
1B	69600000	13	0
1B	69700000	17	0
1B	69800000	13	0
1B	69900000	14	1
1B	70000000	5	0
1B	70100000	20	0
1B	70200000	12	1
1B	70300000	16	0
1B	70400000	12	0
1B	70500000	10	0
1B	70600000	11	0
1B	70700000	16	0
1B	70800000	15	1
1B	70900000	18	1
1B	71000000	16	0
1B	71100000	17	3
1B	71200000	13	0
1B	71300000	9	2
1B	71400000	10	3
1B	71500000	19	2
1B	71600000	18	6
1B	71700000	16	2
1B	71800000	14	4
1B	71900000	7	5
1B	72000000	18	6
1B	72100000	17	4
1B	72200000	18	11
1B	72300000	18	6
1B	72400000	11	0
1B	72500000	1	0
2A	0	19	0
2A	100000	11	1
2A	200000	9	3
2A	300000	12	4
2A	400000	6	1
2A	500000	11	1
2A	600000	15	3
2A	700000	18	4
2A	800000	17	6
2A	900000	15	3
2A	1000000	5	1
2A	1100000	18	4
2A	1200000	3	0
2A	1300000	13	4
2A	1400000	10	3
2A	1500000	12	10
2A	1600000	9	4
2A	1700000	13	5
2A	1800000	8	4
2A	1900000	14	3
2A	2000000	10	0
2A	2100000	14	3
2A	2200000	11	13
2A	2300000	6	8
2A	2400000	14	1
2A	2500000	15	6
2A	2600000	9	1
2A	2700000	15	7
2A	2800000	16	0
2A	2900000	11	0
2A	3000000	8	0
2A	3100000	14	1
2A	3200000	11	1
2A	3300000	10	0
2A	3400000	9	2
2A	3500000	7	0
2A	3600000	13	1
2A	3700000	18	1
2A	3800000	8	0
2A	3900000	6	0
2A	4000000	11	1
2A	4100000	10	3
2A	4200000	11	2
2A	4300000	12	0
2A	4400000	9	0
2A	4500000	18	0
2A	4600000	11	0
2A	4700000	8	0
2A	4800000	9	1
2A	4900000	7	0
2A	5000000	9	0
2A	5100000	8	0
2A	5200000	6	1
2A	5300000	11	0
2A	5400000	14	0
2A	5500000	7	0
2A	5600000	6	0
2A	5700000	11	0
2A	5800000	8	1
2A	5900000	11	0
2A	6000000	7	2
2A	6100000	12	0
2A	6200000	13	1
2A	6300000	11	1
2A	6400000	9	0
2A	6500000	12	1
2A	6600000	11	1
2A	6700000	14	0
2A	6800000	12	1
2A	6900000	11	1
2A	7000000	10	3
2A	7100000	9	1
2A	7200000	8	1
2A	7300000	5	0
2A	7400000	5	0
2A	7500000	6	0
2A	7600000	7	0
2A	7700000	11	0
2A	7800000	4	0
2A	7900000	9	1
2A	8000000	5	0
2A	8100000	5	0
2A	8200000	10	2
2A	8300000	11	1
2A	8400000	10	0
2A	8500000	3	0
2A	8600000	8	0
2A	8700000	7	0
2A	8800000	10	0
2A	8900000	7	3
2A	9000000	8	0
2A	9100000	9	0
2A	9200000	8	1
2A	9300000	8	0
2A	9400000	4	5
2A	9500000	12	1
2A	9600000	11	0
2A	9700000	14	0
2A	9800000	9	1
2A	9900000	6	1
2A	10000000	10	0
2A	10100000	8	1
2A	10200000	5	1
2A	10300000	10	3
2A	10400000	6	2
2A	10500000	4	0
2A	10600000	9	1
2A	10700000	12	3
2A	10800000	12	1
2A	10900000	9	3
2A	11000000	1	0
2A	11100000	3	0
2A	11200000	2	1
2A	11300000	4	0
2A	11400000	8	0
2A	11500000	7	0
2A	11600000	6	1
2A	11700000	11	1
2A	11800000	10	0
2A	11900000	8	0
2A	12000000	11	4
2A	12100000	10	0
2A	12200000	3	0
2A	12300000	11	1
2A	12400000	4	0
2A	12500000	9	0
2A	12600000	9	0
2A	12700000	5	0
2A	12800000	6	2
2A	12900000	6	0
2A	13000000	14	3
2A	13100000	1	0
2A	13200000	8	4
2A	13300000	6	0
2A	13400000	8	9
2A	13500000	2	3
2A	13600000	9	0
2A	13700000	14	0
2A	13800000	6	0
2A	13900000	11	0
2A	14000000	7	1
2A	14100000	7	0
2A	14200000	5	0
2A	14300000	4	0
2A	14400000	3	4
2A	14500000	7	0
2A	14600000	4	2
2A	14700000	4	1
2A	14800000	6	1
2A	14900000	6	0
2A	15000000	6	0
2A	15100000	10	0
2A	15200000	2	0
2A	15300000	7	1
2A	15400000	1	0
2A	15500000	5	0
2A	15600000	3	0
2A	15700000	13	0
2A	15800000	4	0
2A	15900000	2	0
2A	16000000	3	0
2A	16100000	12	0
2A	16200000	7	0
2A	16300000	7	0
2A	16400000	2	0
2A	16500000	9	0
2A	16600000	8	1
2A	16700000	3	2
2A	16800000	0	1
2A	16900000	1	0
2A	17100000	2	0
2A	17200000	5	1
2A	17300000	6	2
2A	17400000	7	0
2A	17500000	9	1
2A	17600000	4	0
2A	17700000	1	0
2A	17800000	7	2
2A	17900000	12	3
2A	18100000	5	5
2A	18200000	2	3
2A	18300000	1	2
2A	18400000	2	2
2A	18500000	1	0
2A	18600000	2	2
2A	18800000	2	0
2A	18900000	1	4
2A	19100000	2	0
2A	19200000	1	1
2A	19300000	2	0
2A	19400000	2	0
2A	19500000	1	0
2A	19600000	5	1
2A	19700000	1	4
2A	19800000	1	0
2A	20100000	3	0
2A	20200000	1	0
2A	20300000	0	4
2A	20400000	1	1
2A	20500000	1	1
2A	20600000	1	0
2A	20800000	1	0
2A	21000000	1	1
2A	21200000	1	0
2A	21500000	1	0
2A	21700000	1	5
2A	21900000	1	2
2A	22100000	3	0
2A	22200000	4	2
2A	22300000	1	2
2A	22400000	1	1
2A	22500000	2	0
2A	22600000	8	0
2A	22700000	3	0
2A	22800000	2	0
2A	22900000	1	0
2A	23000000	2	0
2A	23100000	3	0
2A	23200000	1	3
2A	23300000	2	1
2A	23700000	2	0
2A	23900000	0	2
2A	24000000	1	0
2A	24200000	0	1
2A	24300000	0	1
2A	24400000	1	0
2A	24800000	1	0
2A	25500000	1	0
2A	25800000	1	0
2A	26100000	2	0
2A	26600000	1	0
2A	26900000	3	0
2A	27300000	1	0
2A	27500000	1	1
2A	27600000	1	0
2A	27800000	0	1
2A	28000000	1	1
2A	28100000	1	2
2A	28500000	1	1
2A	28700000	1	1
2A	28800000	1	0
2A	29100000	1	0
2A	29300000	2	0
2A	29400000	2	0
2A	29600000	2	1
2A	29700000	1	0
2A	29800000	2	0
2A	29900000	0	2
2A	30000000	2	3
2A	30300000	1	0
2A	30700000	1	0
2A	30800000	2	0
2A	30900000	2	0
2A	31000000	1	5
2A	31100000	3	1
2A	31200000	5	0
2A	31600000	2	0
2A	31700000	1	4
2A	31800000	1	2
2A	31900000	2	0
2A	32000000	2	0
2A	32200000	2	1
2A	32300000	4	2
2A	32400000	4	0
2A	32500000	4	0
2A	32600000	4	0
2A	32700000	2	0
2A	32900000	1	2
2A	33000000	1	0
2A	33100000	2	1
2A	33200000	3	0
2A	33300000	2	0
2A	33400000	3	0
2A	33500000	1	0
2A	33600000	5	3
2A	33700000	2	0
2A	33800000	4	0
2A	33900000	4	0
2A	34000000	3	0
2A	34100000	2	0
2A	34200000	1	0
2A	34500000	5	0
2A	34600000	1	0
2A	34700000	4	0
2A	34800000	3	1
2A	34900000	2	0
2A	35000000	3	0
2A	35100000	2	0
2A	35200000	2	0
2A	35300000	2	0
2A	35400000	3	0
2A	35500000	2	0
2A	35600000	3	0
2A	35700000	3	0
2A	35800000	4	0
2A	35900000	3	0
2A	36000000	6	0
2A	36200000	1	0
2A	36300000	2	0
2A	36400000	1	0
2A	36600000	5	0
2A	36700000	3	0
2A	36800000	9	0
2A	36900000	3	0
2A	37000000	1	0
2A	37100000	5	1
2A	37200000	6	0
2A	37300000	2	0
2A	37500000	3	0
2A	37600000	1	0
2A	37700000	3	0
2A	37800000	3	0
2A	38000000	7	0
2A	38200000	3	0
2A	38300000	7	0
2A	38400000	5	0
2A	38500000	5	1
2A	38600000	9	0
2A	38700000	3	0
2A	38800000	7	0
2A	38900000	9	0
2A	39000000	1	3
2A	39100000	4	0
2A	39200000	2	0
2A	39300000	6	0
2A	39400000	9	3
2A	39500000	5	0
2A	39600000	6	0
2A	39700000	3	0
2A	39800000	2	0
2A	39900000	5	0
2A	40000000	7	1
2A	40100000	1	2
2A	40200000	4	1
2A	40300000	2	0
2A	40400000	2	0
2A	40500000	1	1
2A	40700000	1	0
2A	40900000	3	0
2A	41200000	0	1
2A	41300000	1	0
2A	41400000	1	1
2A	41500000	6	0
2A	41600000	3	0
2A	41700000	6	0
2A	41800000	5	0
2A	41900000	7	1
2A	42000000	7	0
2A	42100000	6	0
2A	42200000	10	0
2A	42300000	2	1
2A	42400000	6	0
2A	42500000	11	0
2A	42600000	5	0
2A	42700000	5	0
2A	42800000	1	0
2A	42900000	6	1
2A	43000000	7	0
2A	43100000	1	3
2A	43300000	2	0
2A	43400000	7	2
2A	43500000	8	2
2A	43600000	6	2
2A	43700000	1	0
2A	43800000	4	2
2A	43900000	10	0
2A	44000000	4	0
2A	44100000	8	1
2A	44200000	8	1
2A	44300000	8	0
2A	44400000	11	0
2A	44500000	8	0
2A	44600000	4	0
2A	44700000	8	0
2A	44800000	5	4
2A	44900000	8	0
2A	45000000	3	0
2A	45100000	6	0
2A	45200000	6	0
2A	45300000	6	0
2A	45400000	12	0
2A	45500000	2	0
2A	45600000	10	2
2A	45700000	8	2
2A	45800000	4	0
2A	45900000	5	0
2A	46000000	2	0
2A	46100000	4	0
2A	46200000	5	0
2A	46300000	3	1
2A	46400000	2	0
2A	46500000	10	0
2A	46600000	3	0
2A	46700000	6	0
2A	46800000	7	2
2A	46900000	11	0
2A	47000000	12	2
2A	47100000	9	0
2A	47200000	8	0
2A	47300000	5	2
2A	47400000	4	0
2A	47500000	2	0
2A	47600000	12	7
2A	47700000	9	6
2A	47800000	10	1
2A	47900000	12	4
2A	48000000	11	0
2A	48100000	13	0
2A	48200000	10	1
2A	48300000	8	5
2A	48400000	12	3
2A	48500000	5	5
2A	48600000	12	3
2A	48700000	10	1
2A	48800000	15	1
2A	48900000	14	2
2A	49000000	6	1
2A	49100000	5	4
2A	49200000	12	2
2A	49300000	20	1
2A	49400000	13	2
2A	49500000	13	3
2A	49600000	17	4
2A	49700000	2	2
2A	49800000	11	0
2A	49900000	9	6
2A	50000000	10	14
2A	50100000	7	2
2A	50200000	14	1
2A	50300000	14	2
2A	50400000	6	6
2A	50500000	13	5
2A	50600000	10	0
2A	50700000	15	3
2A	50800000	2	3
2A	50900000	10	1
2A	51000000	7	2
2A	51100000	14	1
2A	51200000	16	9
2A	51300000	9	10
2A	51400000	2	0
2A	51500000	10	11
2A	51600000	14	0
2A	51700000	5	0
2A	51800000	9	1
2A	51900000	8	0
2A	52000000	11	1
2A	52100000	8	0
2A	52200000	14	0
2A	52300000	17	2
2A	52400000	8	0
2A	52500000	14	1
2A	52600000	11	3
2A	52700000	11	0
2A	52800000	9	0
2A	52900000	17	2
2A	53000000	11	0
2A	53100000	16	1
2A	53200000	15	1
2A	53300000	7	0
2A	53400000	17	2
2A	53500000	12	0
2A	53600000	11	2
2A	53700000	5	0
2A	53800000	8	1
2A	53900000	15	0
2A	54000000	16	0
2A	54100000	9	0
2A	54200000	6	1
2A	54300000	12	0
2A	54400000	8	1
2A	54500000	10	0
2A	54600000	10	0
2A	54700000	13	0
2A	54800000	9	0
2A	54900000	13	0
2A	55000000	10	0
2A	55100000	13	0
2A	55200000	4	0
2A	55300000	10	1
2A	55400000	3	0
2A	55500000	10	1
2A	55600000	11	0
2A	55700000	16	0
2A	55800000	11	0
2A	55900000	1	4
2A	56000000	13	0
2A	56100000	13	0
2A	56200000	13	0
2A	56300000	13	0
2A	56400000	17	0
2A	56500000	12	0
2A	56600000	9	1
2A	56700000	15	0
2A	56800000	9	1
2A	56900000	12	0
2A	57000000	8	0
2A	57100000	10	1
2A	57200000	10	0
2A	57300000	5	0
2A	57400000	8	4
2A	57500000	15	0
2A	57600000	12	1
2A	57700000	16	0
2A	57800000	14	0
2A	57900000	14	0
2A	58000000	2	0
2A	58100000	16	2
2A	58200000	13	0
2A	58300000	3	0
2A	58400000	5	0
2A	58500000	5	1
2A	58600000	6	2
2A	58700000	8	0
2A	58800000	17	0
2A	58900000	11	0
2A	59000000	10	1
2A	59100000	14	0
2A	59200000	14	0
2A	59300000	14	0
2A	59400000	11	2
2A	59500000	15	0
2A	59600000	15	3
2A	59700000	14	1
2A	59800000	15	1
2A	59900000	11	3
2A	60000000	13	5
2A	60100000	9	0
2A	60200000	13	3
2A	60300000	17	0
2A	60400000	15	1
2A	60500000	17	4
2A	60600000	11	0
2A	60700000	21	0
2A	60800000	16	0
2A	60900000	19	0
2A	61000000	15	0
2A	61100000	18	0
2A	61200000	4	0
2B	0	7	0
2B	100000	16	1
2B	200000	12	1
2B	300000	13	8
2B	400000	10	3
2B	500000	13	2
2B	600000	17	2
2B	700000	14	0
2B	800000	17	9
2B	900000	20	4
2B	1000000	22	0
2B	1100000	3	0
2B	1200000	10	0
2B	1300000	13	1
2B	1400000	11	0
2B	1500000	4	0
2B	1600000	8	0
2B	1700000	10	0
2B	1800000	12	0
2B	1900000	10	0
2B	2000000	14	1
2B	2100000	8	1
2B	2200000	10	0
2B	2300000	14	0
2B	2400000	14	0
2B	2500000	11	1
2B	2600000	13	0
2B	2700000	18	2
2B	2800000	9	1
2B	2900000	9	0
2B	3000000	11	0
2B	3100000	10	7
2B	3200000	17	21
2B	3300000	8	2
2B	3400000	9	6
2B	3500000	11	0
2B	3600000	18	1
2B	3700000	5	0
2B	3800000	5	0
2B	3900000	9	0
2B	4000000	8	0
2B	4100000	17	0
2B	4200000	14	0
2B	4300000	11	0
2B	4400000	15	0
2B	4500000	11	1
2B	4600000	13	0
2B	4700000	10	2
2B	4800000	11	0
2B	4900000	5	0
2B	5000000	9	2
2B	5100000	13	12
2B	5200000	10	0
2B	5300000	11	22
2B	5400000	7	0
2B	5500000	9	0
2B	5700000	2	0
2B	5800000	11	0
2B	5900000	12	0
2B	6000000	12	0
2B	6100000	15	1
2B	6200000	13	0
2B	6300000	10	0
2B	6400000	12	0
2B	6500000	16	0
2B	6600000	8	1
2B	6700000	16	0
2B	6800000	13	1
2B	6900000	12	2
2B	7000000	8	0
2B	7100000	7	3
2B	7200000	4	1
2B	7300000	8	2
2B	7400000	9	5
2B	7500000	13	4
2B	7600000	9	11
2B	7700000	5	3
2B	7800000	9	0
2B	7900000	13	9
2B	8000000	7	3
2B	8100000	10	0
2B	8200000	11	6
2B	8300000	11	2
2B	8400000	11	4
2B	8500000	16	5
2B	8600000	11	1
2B	8700000	11	2
2B	8800000	7	1
2B	8900000	10	0
2B	9000000	15	7
2B	9100000	10	2
2B	9200000	16	7
2B	9300000	20	4
2B	9400000	7	2
2B	9500000	9	0
2B	9600000	8	0
2B	9700000	12	0
2B	9800000	17	0
2B	9900000	7	0
2B	10000000	9	0
2B	10100000	6	1
2B	10200000	6	0
2B	10300000	10	0
2B	10400000	10	0
2B	10500000	10	0
2B	10600000	1	0
2B	10700000	1	0
2B	10800000	10	2
2B	10900000	7	1
2B	11000000	21	0
2B	11100000	10	0
2B	11400000	10	1
2B	11500000	8	1
2B	11600000	9	0
2B	11700000	11	0
2B	11800000	8	0
2B	11900000	8	0
2B	12100000	15	0
2B	12200000	4	0
2B	12300000	11	1
2B	12400000	2	0
2B	12500000	13	0
2B	12600000	13	0
2B	12700000	13	0
2B	12800000	10	0
2B	12900000	11	1
2B	13000000	10	2
2B	13100000	6	1
2B	13200000	8	1
2B	13300000	2	0
2B	13400000	4	1
2B	13500000	6	0
2B	13600000	3	0
2B	13700000	10	0
2B	13800000	1	0
2B	13900000	8	0
2B	14000000	5	1
2B	14100000	11	0
2B	14200000	6	0
2B	14300000	5	0
2B	14400000	9	0
2B	14500000	4	0
2B	14600000	9	0
2B	14700000	12	0
2B	14800000	9	0
2B	14900000	3	0
2B	15100000	1	0
2B	15400000	1	0
2B	15500000	1	0
2B	15800000	5	0
2B	15900000	1	0
2B	16000000	5	0
2B	16100000	8	0
2B	16200000	10	0
2B	16500000	1	0
2B	16600000	1	0
2B	16900000	1	1
2B	17000000	13	0
2B	17100000	3	0
2B	17200000	1	0
2B	17300000	2	0
2B	17400000	1	0
2B	17500000	2	0
2B	17600000	1	0
2B	17700000	1	5
2B	18000000	2	0
2B	18200000	2	0
2B	18400000	1	0
2B	18600000	1	0
2B	18700000	4	2
2B	18900000	0	2
2B	19000000	3	0
2B	19100000	1	0
2B	19200000	1	0
2B	19300000	2	0
2B	19700000	2	1
2B	20100000	0	1
2B	20200000	1	0
2B	20400000	0	1
2B	20700000	1	0
2B	20800000	2	0
2B	20900000	1	0
2B	21000000	1	0
2B	21100000	2	0
2B	21200000	1	0
2B	21300000	1	0
2B	21400000	1	0
2B	21800000	2	1
2B	21900000	1	0
2B	22000000	1	0
2B	22300000	1	0
2B	22700000	1	0
2B	22800000	0	1
2B	23400000	1	0
2B	24000000	1	0
2B	24300000	0	1
2B	24600000	1	0
2B	24700000	1	0
2B	25000000	2	0
2B	25300000	1	1
2B	25400000	1	0
2B	25700000	1	0
2B	26000000	2	0
2B	26500000	1	0
2B	26900000	2	0
2B	27200000	1	0
2B	27400000	1	0
2B	27500000	2	0
2B	27600000	2	0
2B	27900000	1	0
2B	28100000	0	1
2B	28700000	2	0
2B	29000000	1	0
2B	29600000	1	0
2B	29900000	1	1
2B	30400000	1	0
2B	30600000	1	0
2B	30700000	2	0
2B	31100000	0	5
2B	31200000	1	0
2B	31400000	2	1
2B	31600000	2	0
2B	31700000	0	2
2B	31900000	2	0
2B	32000000	1	0
2B	32200000	2	0
2B	32300000	1	0
2B	32400000	1	0
2B	32500000	0	1
2B	32700000	1	0
2B	33000000	1	0
2B	33400000	2	0
2B	33800000	1	0
2B	33900000	2	0
2B	34200000	2	0
2B	34300000	2	1
2B	34600000	1	0
2B	34800000	1	0
2B	35200000	0	1
2B	35400000	1	0
2B	36000000	2	0
2B	36200000	1	0
2B	36900000	1	1
2B	37500000	1	0
2B	37700000	1	0
2B	37900000	3	0
2B	38100000	2	0
2B	38500000	1	0
2B	38600000	2	0
2B	38700000	2	0
2B	38800000	6	0
2B	38900000	2	0
2B	39000000	1	0
2B	39100000	1	0
2B	39200000	2	0
2B	39600000	1	0
2B	39800000	1	0
2B	39900000	3	0
2B	40000000	1	0
2B	40100000	1	0
2B	40200000	1	0
2B	40300000	3	0
2B	40400000	4	0
2B	40800000	0	1
2B	40900000	1	0
2B	41000000	2	0
2B	41200000	3	0
2B	41300000	2	0
2B	41400000	5	0
2B	41500000	1	0
2B	41600000	2	0
2B	41700000	7	1
2B	41800000	5	1
2B	41900000	4	0
2B	42100000	1	0
2B	42200000	1	0
2B	42300000	1	0
2B	42500000	1	0
2B	42600000	6	0
2B	42700000	2	0
2B	42800000	2	0
2B	43100000	1	0
2B	43200000	1	0
2B	43300000	1	1
2B	43400000	2	0
2B	43500000	5	0
2B	43900000	5	0
2B	44000000	2	0
2B	44100000	2	0
2B	44300000	0	1
2B	44500000	2	0
2B	44900000	2	0
2B	45000000	3	0
2B	45100000	3	0
2B	45200000	1	0
2B	45300000	3	0
2B	45500000	1	0
2B	45600000	4	0
2B	45700000	1	0
2B	45800000	1	0
2B	45900000	1	0
2B	46100000	1	1
2B	46200000	2	0
2B	46300000	3	0
2B	46500000	4	0
2B	46600000	5	0
2B	46700000	4	0
2B	46800000	2	0
2B	47300000	1	0
2B	47500000	1	0
2B	47600000	1	0
2B	47700000	4	0
2B	47800000	5	0
2B	48200000	5	0
2B	48300000	2	0
2B	48500000	1	1
2B	48600000	1	0
2B	48700000	1	0
2B	48800000	3	0
2B	49000000	5	0
2B	49100000	4	0
2B	49200000	5	0
2B	49300000	3	0
2B	49400000	9	0
2B	49500000	5	0
2B	49600000	5	0
2B	49700000	3	0
2B	49800000	5	0
2B	49900000	6	1
2B	50000000	7	0
2B	50100000	1	0
2B	50200000	4	0
2B	50300000	2	0
2B	50400000	4	0
2B	50500000	3	0
2B	50600000	13	1
2B	50700000	6	0
2B	50800000	3	0
2B	50900000	6	2
2B	51000000	2	0
2B	51200000	1	1
2B	51400000	3	1
2B	51500000	7	0
2B	51600000	2	0
2B	51900000	2	1
2B	52000000	6	0
2B	52100000	4	1
2B	52200000	1	1
2B	52300000	1	0
2B	52400000	3	0
2B	52700000	0	1
2B	52800000	1	0
2B	52900000	3	0
2B	53000000	4	0
2B	53100000	7	0
2B	53200000	9	0
2B	53300000	11	0
2B	53400000	10	3
2B	53500000	9	0
2B	53600000	5	3
2B	53700000	7	0
2B	53800000	5	0
2B	53900000	4	1
2B	54000000	2	0
2B	54100000	9	0
2B	54200000	5	0
2B	54300000	3	0
2B	54400000	6	0
2B	54500000	8	0
2B	54600000	4	2
2B	54700000	8	3
2B	54800000	8	0
2B	54900000	10	1
2B	55000000	7	0
2B	55100000	6	0
2B	55200000	7	2
2B	55300000	3	0
2B	55400000	12	0
2B	55500000	4	0
2B	55600000	11	1
2B	55700000	8	0
2B	55800000	4	2
2B	55900000	7	1
2B	56000000	8	4
2B	56100000	8	3
2B	56200000	10	0
2B	56300000	10	0
2B	56400000	3	1
2B	56500000	8	0
2B	56600000	5	0
2B	56700000	5	0
2B	56800000	5	0
2B	56900000	2	0
2B	57000000	7	0
2B	57100000	5	0
2B	57200000	7	0
2B	57300000	7	0
2B	57400000	6	0
2B	57500000	6	1
2B	57600000	4	0
2B	57700000	8	1
2B	57800000	10	0
2B	57900000	10	0
2B	58000000	8	1
2B	58100000	7	0
2B	58200000	10	4
2B	58300000	8	0
2B	58400000	9	0
2B	58500000	12	0
2B	58600000	17	0
2B	58700000	14	1
2B	58800000	18	0
2B	58900000	9	0
2B	59000000	8	2
2B	59100000	15	0
2B	59200000	10	0
2B	59300000	11	0
2B	59400000	12	0
2B	59500000	12	0
2B	59600000	11	0
2B	59700000	9	0
2B	59800000	17	1
2B	59900000	16	0
2B	60000000	13	0
2B	60100000	13	1
2B	60200000	16	1
2B	60300000	13	0
2B	60400000	14	1
2B	60500000	12	3
2B	60600000	9	2
2B	60700000	14	0
2B	60800000	9	0
2B	60900000	7	0
2B	61000000	11	6
2B	61100000	0	2
2B	61200000	17	0
2B	61300000	12	2
2B	61400000	9	0
2B	61500000	11	0
2B	61600000	13	0
2B	61700000	14	0
2B	61800000	8	0
2B	61900000	3	1
2B	62000000	15	3
2B	62100000	9	1
2B	62200000	10	0
2B	62300000	8	0
2B	62400000	14	2
2B	62500000	2	0
2B	62600000	13	1
2B	62700000	15	1
2B	62800000	11	0
2B	62900000	17	0
2B	63000000	13	2
2B	63100000	12	2
2B	63200000	15	3
2B	63300000	17	1
2B	63400000	10	0
2B	63500000	15	6
2B	63600000	10	0
2B	63700000	17	1
2B	63800000	16	3
2B	63900000	16	3
2B	64000000	7	0
[truncated: 6,298 more rows]

## Sheet: Fig. 2 raw data
Source Data for Fig. 2: Percentage B alleles per 50 SNP window across different subpopulations
pop0-pop0				pop1-pop1				pop1-pop2				pop1-pop3				pop1-pop4				pop2-pop2
Chro	Pos (bp)	B Perc		Chro	Pos (bp)	B Perc		Chro	Pos (bp)	B Perc		Chro	Pos (bp)	B Perc		Chro	Pos (bp)	B Perc		Chro	Pos (bp)	B Perc
1A	1046666	57.4349		1A	1046666	33.9806		1A	1046666	12.0398		1A	1046666	21.4748		1A	1046666	7.77251		1A	1046666	30.132
1A	3677548	33.8776		1A	3677548	35.3608		1A	3677548	23.1725		1A	3677548	48.0379		1A	3677548	19.0661		1A	3677548	47.1852
1A	4806576	70.0405		1A	4806576	5.1		1A	4806576	3.78627		1A	4806576	14.7059		1A	4806576	3.20513		1A	4806576	44.6275
1A	6316857	95.8029		1A	6316857	3.39506		1A	6316857	0.322119		1A	6316857	0.375469		1A	6316857	0.0930233		1A	6316857	3.89972
1A	9715431	83.5766		1A	9715431	8.33333		1A	9715431	5.22175		1A	9715431	6.82382		1A	9715431	3.77185		1A	9715431	5.62891
1A	17893122	89.0741		1A	17893122	4.55927		1A	17893122	2.67284		1A	17893122	0.493218		1A	17893122	1.93727		1A	17893122	8.19444
1A	33663746	75.2902		1A	33663746	17.0431		1A	33663746	14.6715		1A	33663746	13.9241		1A	33663746	16.1169		1A	33663746	14.4344
1A	43872866	50.2793		1A	43872866	39.2857		1A	43872866	30.2403		1A	43872866	35.9453		1A	43872866	33.1658		1A	43872866	33.38
1A	44979876	53.86		1A	44979876	36.2416		1A	44979876	26.8293		1A	44979876	27.3408		1A	44979876	25.0491		1A	44979876	34.7345
1A	46466868	44.7761		1A	46466868	41.1705		1A	46466868	32.3741		1A	46466868	41.9395		1A	46466868	20.8824		1A	46466868	39.9025
1A	48038858	84.4765		1A	48038858	6.91383		1A	48038858	3.40426		1A	48038858	3.375		1A	48038858	4		1A	48038858	11.728
1A	52031904	30		1A	52031904	13.1707		1A	52031904	21.875		1A	52031904	19.7605		1A	52031904	28.6344		1A	52031904	29.2605
1B	341333	79.017		1B	341333	25.0279		1B	341333	6.95997		1B	341333	9.79899		1B	341333	7.26415		1B	341333	8.30497
1B	4612034	75.475		1B	4612034	15.5914		1B	4612034	12.6462		1B	4612034	13.2919		1B	4612034	14.3386		1B	4612034	19.699
1B	11097004	98.9399		1B	11097004	8.12013		1B	11097004	3.71051		1B	11097004	4.07125		1B	11097004	3.14233		1B	11097004	4.89655
1B	14196925	94.4882		1B	14196925	20.979		1B	14196925	11.1951		1B	14196925	11.352		1B	14196925	8.24838		1B	14196925	11.9342
1B	40675065	79.5681		1B	40675065	10.061		1B	40675065	4.28725		1B	40675065	6.93569		1B	40675065	3.04709		1B	40675065	4.3659
1B	54437595	86.3158		1B	54437595	18.0258		1B	54437595	6.49304		1B	54437595	7.26601		1B	54437595	7.48614		1B	54437595	8.58086
1B	62585502	82.7309		1B	62585502	8.76827		1B	62585502	7.33309		1B	62585502	45.2349		1B	62585502	6.54206		1B	62585502	9.51403
1B	72045619	93.7238		1B	72045619	0.917431		1B	72045619	0.164609		1B	72045619	6.46154		1B	72045619	0.210084		1B	72045619	4.36817
2A	130844	81.5891		2A	130844	0		2A	130844	3.85431		2A	130844	0		2A	130844	2.0794		2A	130844	38.966
2A	1665864	86.9379		2A	1665864	3.87674		2A	1665864	9.17927		2A	1665864	14.9567		2A	1665864	10.3835		2A	1665864	44.8899
2A	2788904	79.3621		2A	2788904	14.6091		2A	2788904	12.1021		2A	2788904	18.7339		2A	2788904	15.4863		2A	2788904	25.5138
2A	10418713	77.037		2A	10418713	20.3512		2A	10418713	15.2574		2A	10418713	9.0796		2A	10418713	16.6667		2A	10418713	18.3275
2A	16830255	80.0839		2A	16830255	7.82347		2A	16830255	2.185		2A	16830255	7.314		2A	16830255	1.94085		2A	16830255	38.5703
2A	22319488	82.1012		2A	22319488	7.98787		2A	22319488	2.47363		2A	22319488	1.24533		2A	22319488	3.41644		2A	22319488	28.2576
2A	39419309	81.9343		2A	39419309	8.95372		2A	39419309	6.97509		2A	39419309	8.5		2A	39419309	9.25756		2A	39419309	19.2598
2A	47781630	92.8044		2A	47781630	2.3374		2A	47781630	0.035461		2A	47781630	0.868486		2A	47781630	0		2A	47781630	17.257
2A	49920066	82.1285		2A	49920066	19.9752		2A	49920066	2.95689		2A	49920066	1.51324		2A	49920066	2.31696		2A	49920066	28.0506
2A	51339103	65.0558		2A	51339103	14.5125		2A	51339103	12.9846		2A	51339103	17.5573		2A	51339103	12.0038		2A	51339103	15.5772
2A	57486978	45.9119		2A	57486978	37.9254		2A	57486978	11.4319		2A	57486978	41.9287		2A	57486978	12.1662		2A	57486978	19.9564
2B	118608	91.1458		2B	118608	3.63636		2B	118608	2.20405		2B	118608	24.4473		2B	118608	1.91781		2B	118608	3.51967
2B	3271258	92.7195		2B	3271258	4.92462		2B	3271258	1.8705		2B	3271258	43.1008		2B	3271258	1.84672		2B	3271258	3.64912
2B	5351900	84.9524		2B	5351900	5.38618		2B	5351900	1.36396		2B	5351900	53.5559		2B	5351900	1.55535		2B	5351900	2.12038
2B	7996418	92.8016		2B	7996418	3.72608		2B	7996418	0.143781		2B	7996418	47.8322		2B	7996418	0.549954		2B	7996418	3.20557
2B	10880752	83.0472		2B	10880752	14.7326		2B	10880752	9.6		2B	10880752	11.9347		2B	10880752	9.31966		2B	10880752	1.92705
2B	50622145	95.7912		2B	50622145	5.41922		2B	50622145	5.20907		2B	50622145	6.01685		2B	50622145	6.53595		2B	50622145	8.72751
2B	60518365	91.4754		2B	60518365	3.48606		2B	60518365	2.85916		2B	60518365	7.51515		2B	60518365	3.59116		2B	60518365	4.87484
2B	64482668	79.1745		2B	64482668	17.6166		2B	64482668	6.82471		2B	64482668	7.08955		2B	64482668	8.94688		2B	64482668	16.6553
3A	458443	68.7008		3A	458443	23.176		3A	458443	11.7369		3A	458443	25.8442		3A	458443	10.5556		3A	458443	36.7061
3A	6538320	58.7669		3A	6538320	2.81407		3A	6538320	2.10822		3A	6538320	1.45808		3A	6538320	5.97015		3A	6538320	49.1697
3A	10952422	62.6016		3A	10952422	0.299401		3A	10952422	0.322581		3A	10952422	0.123762		3A	10952422	2.25141		3A	10952422	57.0884
3A	13970801	94.0375		3A	13970801	0.0993049		3A	13970801	2.74566		3A	13970801	1.25945		3A	13970801	0.456621		3A	13970801	38.2047
3A	16044250	93.5673		3A	16044250	5.39166		3A	16044250	0.793651		3A	16044250	0.503778		3A	16044250	1.67754		3A	16044250	29.9845
3A	32706712	91.2959		3A	32706712	8.76133		3A	32706712	1.38004		3A	32706712	0.858896		3A	32706712	0.634633		3A	32706712	10.4947
3A	36459619	89.0625		3A	36459619	1.02775		3A	36459619	1.06496		3A	36459619	4.17178		3A	36459619	0.658514		3A	36459619	7.73973
3A	39998872	88.3573		3A	39998872	2.23124		3A	39998872	2.34827		3A	39998872	0.123153		3A	39998872	1.56827		3A	39998872	5.88638
3A	48492282	80		3A	48492282	3.78151		3A	48492282	22.1154		3A	48492282	1.61491		3A	48492282	20.7602		3A	48492282	3.21258
3A	51138741	91.3232		3A	51138741	4.22535		3A	51138741	17.9818		3A	51138741	10.906		3A	51138741	15.0124		3A	51138741	2.74977
3B	53960	66.9565		3B	53960	9.92529		3B	53960	13.2944		3B	53960	16.7506		3B	53960	15.3264		3B	53960	20.9366
3B	7425447	78.2918		3B	7425447	14.5246		3B	7425447	12.717		3B	7425447	8.88889		3B	7425447	12.6735		3B	7425447	12.8205
3B	16094070	92.7119		3B	16094070	4.95951		3B	16094070	3.77358		3B	16094070	1.20337		3B	16094070	3.73747		3B	16094070	3.13112
3B	50047840	84.3243		3B	50047840	25.4585		3B	50047840	7.62682		3B	50047840	8.125		3B	50047840	7.34463		3B	50047840	9.26928
3B	58796041	92.0904		3B	58796041	56.0694		3B	58796041	0.659493		3B	58796041	0.245399		3B	58796041	0.729262		3B	58796041	0.99272
3B	60602687	48.5714		3B	60602687	37.9562		3B	60602687	29.6912		3B	60602687	39.6694		3B	60602687	27.9503		3B	60602687	44.843
4A	106547	44.0735		4A	106547	58.435		4A	106547	35.0039		4A	106547	42.4242		4A	106547	33.0215		4A	106547	51.2023
4A	1411596	46.1131		4A	1411596	43.5871		4A	1411596	30.5104		4A	1411596	62.888		4A	1411596	34.0755		4A	1411596	50.2495
4A	2831104	51.0453		4A	2831104	32.6446		4A	2831104	17.8434		4A	2831104	39.6175		4A	2831104	23.7776		4A	2831104	50.039
4A	3895623	55.7143		4A	3895623	27.4143		4A	3895623	14.9329		4A	3895623	43.7656		4A	3895623	12.3062		4A	3895623	28.5714
4A	5507066	58.6643		4A	5507066	18.3198		4A	5507066	27.0149		4A	5507066	18.1579		4A	5507066	29.5248		4A	5507066	39.0208
4A	6997713	88.6121		4A	6997713	6.8		4A	6997713	1.38494		4A	6997713	3.33745		4A	6997713	1.3876		4A	6997713	41.5605
4A	8147911	70.9343		4A	8147911	12.4352		4A	8147911	6.05318		4A	8147911	9.21053		4A	8147911	6.62374		4A	8147911	41.0148
4A	10851601	81.3725		4A	10851601	6.86378		4A	10851601	4.08091		4A	10851601	5.65584		4A	10851601	2.61194		4A	10851601	12.8788
4A	13103154	86.6102		4A	13103154	15.1547		4A	13103154	3.53153		4A	13103154	8.83838		4A	13103154	4.20168		4A	13103154	11.326
4A	18061720	81.7531		4A	18061720	0		4A	18061720	0		4A	18061720	0		4A	18061720	0		4A	18061720	36.1782
4A	20162825	73.4767		4A	20162825	20.3954		4A	20162825	3.53499		4A	20162825	15.8098		4A	20162825	3.36538		4A	20162825	51.4752
4A	23234091	15.5026		4A	23234091	97.9317		4A	23234091	13.7024		4A	23234091	35.4659		4A	23234091	11.1691		4A	23234091	82.3256
4A	26404239	33.7522		4A	26404239	94.7421		4A	26404239	13.1599		4A	26404239	44.4898		4A	26404239	14.1566		4A	26404239	96.012
4A	33066004	18.2674		4A	33066004	93.3402		4A	33066004	24.5799		4A	33066004	25.8152		4A	33066004	25.3564		4A	33066004	96.4018
4A	37410650	18.1628		4A	37410650	76.9676		4A	37410650	14.371		4A	37410650	23.1798		4A	37410650	7.74264		4A	37410650	77.4038
4B	154269	88.1647		4B	154269	6.64622		4B	154269	4.11867		4B	154269	18.2482		4B	154269	4.28832		4B	154269	10.2564
4B	5075724	95.6522		4B	5075724	16.5939		4B	5075724	4.14138		4B	5075724	7.50939		4B	5075724	7.36253		4B	5075724	3.25424
4B	8592043	93.9935		4B	8592043	8.77016		4B	8592043	4.16222		4B	8592043	2.68949		4B	8592043	4.71785		4B	8592043	2.52492
4B	14797355	95.6007		4B	14797355	13.2265		4B	14797355	2.98614		4B	14797355	5.43478		4B	14797355	3.58786		4B	14797355	8.65829
4B	39432273	87.1087		4B	39432273	4.50734		4B	39432273	2.149		4B	39432273	3.43137		4B	39432273	2.03892		4B	39432273	12.6214
4B	47306115	64.0777		4B	47306115	7.58294		4B	47306115	14.6377		4B	47306115	6.28019		4B	47306115	6.3197		4B	47306115	5.49738
5A	320666	84.6975		5A	320666	0.199005		5A	320666	0		5A	320666	6.10212		5A	320666	0		5A	320666	32.6761
5A	2400203	67.5097		5A	2400203	12.5		5A	2400203	4.12446		5A	2400203	3.07882		5A	2400203	4.2898		5A	2400203	32.3132
5A	5389541	70.3509		5A	5389541	25.7721		5A	5389541	11.8003		5A	5389541	10.7612		5A	5389541	14.4775		5A	5389541	28.1907
5A	8105349	62.037		5A	8105349	16.4054		5A	8105349	4.41176		5A	8105349	8.39695		5A	8105349	4.89381		5A	8105349	38.2228
5A	10075657	70.4104		5A	10075657	7.7621		5A	10075657	7.12735		5A	10075657	7.90816		5A	10075657	6.42792		5A	10075657	47.5918
5A	11640188	84.9722		5A	11640188	1.98216		5A	11640188	5.92322		5A	11640188	2.83251		5A	11640188	9.61357		5A	11640188	31.5789
5A	15312142	80.6026		5A	15312142	23.9496		5A	15312142	15.1582		5A	15312142	13.7888		5A	15312142	15.5009		5A	15312142	17.554
5A	17332682	66.7969		5A	17332682	1.97433		5A	17332682	5.25369		5A	17332682	8.74674		5A	17332682	6.90299		5A	17332682	36.9355
5A	18520540	81.0861		5A	18520540	0		5A	18520540	3.80065		5A	18520540	29.882		5A	18520540	9.97151		5A	18520540	21.5181
5A	19617946	55		5A	19617946	0		5A	19617946	5.43872		5A	19617946	15.4583		5A	19617946	14.9414		5A	19617946	74.344
5A	21875842	60.9504		5A	21875842	0		5A	21875842	1.29264		5A	21875842	33.2893		5A	21875842	6.19638		5A	21875842	78.0876
5A	25901199	64.2086		5A	25901199	4.19162		5A	25901199	4.22688		5A	25901199	12.3096		5A	25901199	11.3529		5A	25901199	94.3988
5A	30535301	80.4688		5A	30535301	1.90763		5A	30535301	2.92701		5A	30535301	1.43791		5A	30535301	11.1111		5A	30535301	93.4475
5A	38754454	94.5122		5A	38754454	0.910931		5A	38754454	1.57164		5A	38754454	2.01005		5A	38754454	9.7561		5A	38754454	85.3717
5A	41460063	93.4183		5A	41460063	0		5A	41460063	0		5A	41460063	0		5A	41460063	2.57353		5A	41460063	80.7889
5A	44480507	78.9474		5A	44480507	0.92688		5A	44480507	5.75302		5A	44480507	1.38365		5A	44480507	6.16698		5A	44480507	81.6296
5A	47204289	62.1239		5A	47204289	12.3494		5A	47204289	5.68351		5A	47204289	3.05732		5A	47204289	12.1832		5A	47204289	69.1244
5A	49554120	82.6742		5A	49554120	3.74037		5A	49554120	2.44681		5A	49554120	2.56098		5A	49554120	3.06122		5A	49554120	23.8163
5A	51631450	86.7424		5A	51631450	16.886		5A	51631450	8.27041		5A	51631450	6.7734		5A	51631450	6.65399		5A	51631450	16.9811
5A	54683077	80.1181		5A	54683077	3.59408		5A	54683077	4.24374		5A	54683077	7.07965		5A	54683077	6.94586		5A	54683077	81.0999
5A	55937730	63.8996		5A	55937730	3.44108		5A	55937730	11.8868		5A	55937730	39.8123		5A	55937730	19.8133		5A	55937730	60.6777
5A	56886345	77.9193		5A	56886345	6.38767		5A	56886345	12.538		5A	56886345	5.31777		5A	56886345	23.3862		5A	56886345	48.2814
5A	58246960	75.7974		5A	58246960	2.11817		5A	58246960	2.73826		5A	58246960	0		5A	58246960	13.9981		5A	58246960	61.919
5A	60353288	79.5414		5A	60353288	4.29769		5A	60353288	0.614606		5A	60353288	1.26904		5A	60353288	0.373134		5A	60353288	65.07
5A	62005201	85.2542		5A	62005201	0.798403		5A	62005201	0.1053		5A	62005201	0.732601		5A	62005201	0		5A	62005201	34.916
5A	65151273	86.406		5A	65151273	1.20603		5A	65151273	0.82231		5A	65151273	2.67857		5A	65151273	0.995475		5A	65151273	53.7959
5A	65899736	71.4829		5A	65899736	3.16206		5A	65899736	5.1264		5A	65899736	5.10949		5A	65899736	5.59567		5A	65899736	52.7108
5B	175863	91.8261		5B	175863	4.01235		5B	175863	4.22535		5B	175863	8.4596		5B	175863	6.82464		5B	175863	5.3756
5B	7886579	96.4346		5B	7886579	1.9802		5B	7886579	5.52727		5B	7886579	1.62095		5B	7886579	18.2796		5B	7886579	0
5B	9741117	94.5693		5B	9741117	2.2022		5B	9741117	7.65602		5B	9741117	30.4465		5B	9741117	23.4127		5B	9741117	0
5B	11156657	85.1272		5B	11156657	4.18367		5B	11156657	4.4209		5B	11156657	12.0359		5B	11156657	17.5716		5B	11156657	1.80723
5B	13264529	88.8655		5B	13264529	1.06157		5B	13264529	3.76363		5B	13264529	37.6658		5B	13264529	10.5465		5B	13264529	0
5B	15505471	90.0362		5B	15505471	3.9		5B	15505471	1.63162		5B	15505471	22.0083		5B	15505471	2.1978		5B	15505471	0.757576
5B	21123581	97.3822		5B	21123581	0		5B	21123581	0		5B	21123581	30.4828		5B	21123581	0		5B	21123581	0
5B	23047570	96.78		5B	23047570	1.88492		5B	23047570	0.10981		5B	23047570	33.9411		5B	23047570	0.186741		5B	23047570	3.02137
5B	26700049	94.3841		5B	26700049	3.57143		5B	26700049	0.495751		5B	26700049	22.942		5B	26700049	0.0919118		5B	26700049	0
5B	38995541	97.4265		5B	38995541	5.46177		5B	38995541	0.250447		5B	38995541	20.6096		5B	38995541	0		5B	38995541	0
5B	48804088	99.4889		5B	48804088	3.84615		5B	48804088	0.1386		5B	48804088	24.9326		5B	48804088	0		5B	48804088	0
5B	56032244	92.5795		5B	56032244	6.87251		5B	56032244	0.809289		5B	56032244	24.7645		5B	56032244	2.02206		5B	56032244	6.13079
5B	62224324	89.2308		5B	62224324	5.03525		5B	62224324	1.41443		5B	62224324	18.3486		5B	62224324	2.38095		5B	62224324	5.76923
5B	66597922	73.7452		5B	66597922	12.4211		5B	66597922	6.85776		5B	66597922	34.1085		5B	66597922	7.9096		5B	66597922	4.83871
5B	72682813	96.4015		5B	72682813	1.6		5B	72682813	2.32068		5B	72682813	12.1252		5B	72682813	3.81041		5B	72682813	4.10774
5B	73997774	96.6165		5B	73997774	5.0495		5B	73997774	0.920354		5B	73997774	1.33657		5B	73997774	0.455789		5B	73997774	2.01884
5B	76237997	83.2347		5B	76237997	0.71066		5B	76237997	0.756484		5B	76237997	79.6215		5B	76237997	0.652377		5B	76237997	3.46071
5B	77899435	90.8		5B	77899435	7.90514		5B	77899435	0.904033		5B	77899435	39.0449		5B	77899435	1.43369		5B	77899435	2.86885
6A	615372	80.1444		6A	615372	10.1643		6A	615372	8.68468		6A	615372	8.77863		6A	615372	9.43571		6A	615372	18.2773
6A	9167789	63.9252		6A	9167789	6.06673		6A	9167789	7.25835		6A	9167789	4.50122		6A	9167789	7.77251		6A	9167789	39.8473
6A	12369334	57.9602		6A	12369334	5.55556		6A	12369334	7.62712		6A	12369334	1.58924		6A	12369334	8.33333		6A	12369334	44.3009
6A	15268228	66.805		6A	15268228	5.1882		6A	15268228	0.636042		6A	15268228	3.11333		6A	15268228	0.463392		6A	15268228	44.8678
6A	18607113	78.2241		6A	18607113	0		6A	18607113	0		6A	18607113	0.633714		6A	18607113	0		6A	18607113	52.3849
6A	21873067	76.7347		6A	21873067	2.97915		6A	21873067	0.390903		6A	21873067	0.758534		6A	21873067	0.456621		6A	21873067	52.7931
6A	30753728	78.5156		6A	30753728	2.92929		6A	30753728	0.460829		6A	30753728	0.621118		6A	30753728	0.643382		6A	30753728	38.6626
6A	35787291	92.4797		6A	35787291	3.31992		6A	35787291	1.55515		6A	35787291	2.17391		6A	35787291	2.22635		6A	35787291	16.2946
6A	39203762	80.2708		6A	39203762	51.355		6A	39203762	1.70105		6A	39203762	4.16141		6A	39203762	1.46654		6A	39203762	3.02198
6A	42370169	78.125		6A	42370169	13.0653		6A	42370169	8.26023		6A	42370169	10.3774		6A	42370169	6.67285		6A	42370169	10.221
6A	56360755	81.203		6A	56360755	12.8571		6A	56360755	1.47783		6A	56360755	0		6A	56360755	0		6A	56360755	0
6B	532141	86.7621		6B	532141	31.8078		6B	532141	9.57259		6B	532141	12.2166		6B	532141	11.7647		6B	532141	9.26667
6B	2862720	94.4238		6B	2862720	33.7778		6B	2862720	0.458878		6B	2862720	1.1335		6B	2862720	0.824176		6B	2862720	2.71003
6B	5213304	84.8881		6B	5213304	19.5652		6B	5213304	9.01257		6B	5213304	15.9402		6B	5213304	7.51391		6B	5213304	2.09318
6B	10984614	97.8041		6B	10984614	4.2957		6B	10984614	0.87108		6B	10984614	2.30863		6B	10984614	0.723327		6B	10984614	0.330907
6B	14808604	93.988		6B	14808604	15.6823		6B	14808604	0.983491		6B	14808604	0		6B	14808604	1.0919		6B	14808604	0.336927
6B	38187914	84.4488		6B	38187914	21.9289		6B	38187914	6.34463		6B	38187914	7.10784		6B	38187914	4.32331		6B	38187914	10.2721
6B	62288355	64.8799		6B	62288355	7.75595		6B	62288355	10.5167		6B	62288355	8.57503		6B	62288355	12.951		6B	62288355	19.8318
6B	71587061	78.9366		6B	71587061	1.00705		6B	71587061	0.105374		6B	71587061	0		6B	71587061	0.182149		6B	71587061	52.6752
6B	72534210	69.379		6B	72534210	0.498008		6B	72534210	0.718649		6B	72534210	0		6B	72534210	1.11524		6B	72534210	68.5571
6B	73495869	49.3036		6B	73495869	2.42165		6B	73495869	0.350701		6B	73495869	0		6B	73495869	1.05125		6B	73495869	66.1972
7A	155113	56.8273		7A	155113	68.0541		7A	155113	26.0147		7A	155113	48.1338		7A	155113	17.7326		7A	155113	49.0756
7A	1611861	65.2174		7A	1611861	7.80591		7A	1611861	23.767		7A	1611861	17.0025		7A	1611861	21.1079		7A	1611861	11.8343
7A	4150800	61.0568		7A	4150800	12.3429		7A	4150800	5.80131		7A	4150800	10.3774		7A	4150800	4.73934		7A	4150800	33.5944
7A	6561595	93.3071		7A	6561595	6.53105		7A	6561595	1.16448		7A	6561595	13.941		7A	6561595	1.46252		7A	6561595	22.7204
7A	7629297	80.3249		7A	7629297	21.7647		7A	7629297	3.02471		7A	7629297	26.5499		7A	7629297	7.72901		7A	7629297	14.3815
7A	9793727	49.7288		7A	9793727	8.52792		7A	9793727	20.4778		7A	9793727	53.592		7A	9793727	25.0244		7A	9793727	44.9024
7A	14184040	9.86395		7A	14184040	1.97628		7A	14184040	3.659		7A	14184040	13.9738		7A	14184040	0.282752		7A	14184040	74.023
7A	16479537	5.97484		7A	16479537	0		7A	16479537	4.10276		7A	16479537	13.8776		7A	16479537	0		7A	16479537	79.2181
7A	19392604	5.45775		7A	19392604	1.72589		7A	19392604	3.4269		7A	19392604	13.0312		7A	19392604	0		7A	19392604	75.6136
7A	26368889	8.84354		7A	26368889	0		7A	26368889	3.68578		7A	26368889	12.2271		7A	26368889	0		7A	26368889	79.4892
7A	29578261	14.9905		7A	29578261	0		7A	29578261	3.73692		7A	29578261	12.0499		7A	29578261	0.0926784		7A	29578261	77.997
7A	32982717	9.18197		7A	32982717	17.8462		7A	32982717	5.64334		7A	32982717	19.0141		7A	32982717	1.75439		7A	32982717	75.8384
7A	34755078	80.8271		7A	34755078	22.3345		7A	34755078	3.92934		7A	34755078	7.35294		7A	34755078	3.89972		7A	34755078	13.8504
7A	38356848	72.043		7A	38356848	34.2945		7A	38356848	19.2377		7A	38356848	25.1605		7A	38356848	24.1282		7A	38356848	21.6949
7A	44217396	70.7792		7A	44217396	12.8114		7A	44217396	6.42857		7A	44217396	2.43902		7A	44217396	6.66667		7A	44217396	12.3853
7B	334696	86.2136		7B	334696	8.40081		7B	334696	5.07143		7B	334696	10.5985		7B	334696	7.8341		7B	334696	7.91946
7B	4794833	90.9483		7B	4794833	0.398406		7B	4794833	1.10517		7B	4794833	23.277		7B	4794833	11.8956		7B	4794833	0
7B	8284852	88.488		7B	8284852	14.0333		7B	8284852	5.90974		7B	8284852	1.00756		7B	8284852	3.28767		7B	8284852	0
7B	12723665	82.9222		7B	12723665	7.22279		7B	12723665	9.14454		7B	12723665	4.57433		7B	12723665	5.79981		7B	12723665	12.5356
7B	30779920	96.1214		7B	30779920	2.77778		7B	30779920	4.97706		7B	30779920	4.80296		7B	30779920	3.40074		7B	30779920	1.9595
7B	46514121	57.8045		7B	46514121	38.2503		7B	46514121	28.8962		7B	46514121	23.8349		7B	46514121	37.6209		7B	46514121	38.9466
7B	48731965	67.2535		7B	48731965	28.7381		7B	48731965	19.2555		7B	48731965	29.8469		7B	48731965	26.1236		7B	48731965	25.3821
7B	50769688	89.418		7B	50769688	0.100604		7B	50769688	4.84392		7B	50769688	41.1598		7B	50769688	5.30806		7B	50769688	2.18132
7B	51829749	89.3039		7B	51829749	0		7B	51829749	5.43165		7B	51829749	48.5315		7B	51829749	7.70751		7B	51829749	8.25815
7B	53809387	94.8529		7B	53809387	13.6062		7B	53809387	1.47368		7B	53809387	2.67966		7B	53809387	1.54405		7B	53809387	5.41806
7B	57435815	91.9753		7B	57435815	35.1613		7B	57435815	0.572082		7B	57435815	6.93878		7B	57435815	0.286533		7B	57435815	0
8A	159404	87.1377		8A	159404	10.7754		8A	159404	5.54955		8A	159404	7.18789		8A	159404	4.43213		8A	159404	12.1849
8A	5828502	81.1563		8A	5828502	72.5714		8A	5828502	1.95572		8A	5828502	0		8A	5828502	0		8A	5828502	0.0744602
8A	8525110	80.5611		8A	8525110	35.2261		8A	8525110	5.48803		8A	8525110	5.87484		8A	8525110	3.78578		8A	8525110	4.76524
8A	27524292	86.4312		8A	27524292	9.94764		8A	27524292	2.49199		8A	27524292	5.625		8A	27524292	2.89179		8A	27524292	9.30233
8A	38799737	80.8044		8A	38799737	13.7192		8A	38799737	4.5422		8A	38799737	4.85679		8A	38799737	5.71956		8A	38799737	21.7151
8A	45538376	95.8015		8A	45538376	23.6979		8A	45538376	3.8674		8A	45538376	2.45902		8A	45538376	3.57895		8A	45538376	0.147929
8B	241059	83.3333		8B	241059	19.7505		8B	241059	12.3273		8B	241059	14.1221		8B	241059	15.1628		8B	241059	18.3128
8B	5537407	89.8039		8B	5537407	0		8B	5537407	0.151229		8B	5537407	0.287356		8B	5537407	80.9846		8B	5537407	1.59652
8B	9884494	92.8287		8B	9884494	0		8B	9884494	0.0373832		8B	9884494	0		8B	9884494	94.6581		8B	9884494	1.05263
8B	11973837	63.1902		8B	11973837	1.68818		8B	11973837	1.47727		8B	11973837	0		8B	11973837	95.3878		8B	11973837	0.816024
8B	13046578	89.441		8B	13046578	0		8B	13046578	0		8B	13046578	0		8B	13046578	93.4426		8B	13046578	0
8B	16673108	94.0154		8B	16673108	0		8B	16673108	1.29774		8B	16673108	0		8B	16673108	96.5116		8B	16673108	3.16369
8B	19935012	74.9474		8B	19935012	2.92634		8B	19935012	2.53637		8B	19935012	0.278164		8B	19935012	92.6752		8B	19935012	3.84615
8B	34088622	83.8835		8B	34088622	3.96432		8B	34088622	3.07517		8B	34088622	0		8B	34088622	95.283		8B	34088622	3.72535
8B	44907586	77.8884		8B	44907586	3.90782		8B	44907586	3.49146		8B	44907586	0		8B	44907586	93.7566		8B	44907586	5.75382
8B	48554892	90.538		8B	48554892	0		8B	48554892	4.2338		8B	48554892	0		8B	48554892	76.839		8B	48554892	0.0658328
8B	50728063	95.5513		8B	50728063	3.80658		8B	50728063	4.55547		8B	50728063	4.1555		8B	50728063	9.64419		8B	50728063	2.2973
8B	56901204	47.9452		8B	56901204	36.0544		8B	56901204	10.5923		8B	56901204	18.6992		8B	56901204	9.91501		8B	56901204	10.0213
9A	19945	79.845		9A	19945	45.7308		9A	19945	0.283587		9A	19945	17.8434		9A	19945	0.364299		9A	19945	0.136054
9A	1444375	92.7119		9A	1444375	57.4018		9A	1444375	6.24776		9A	1444375	4.81622		9A	1444375	7.32394		9A	1444375	4.23787
9A	3140471	84.6008		9A	3140471	38.4615		9A	3140471	5.64516		9A	3140471	10.4167		9A	3140471	6.67293		9A	3140471	2.25989
9A	12601454	80		9A	12601454	10.2062		9A	12601454	4.33701		9A	12601454	7.57576		9A	12601454	4.3318		9A	12601454	2.73411
9A	30001181	66.2192		9A	30001181	12.4363		9A	30001181	17.1932		9A	30001181	35.879		9A	30001181	21.2828		9A	30001181	41.7037
9A	33453206	58.1986		9A	33453206	15.7173		9A	33453206	9.0535		9A	33453206	12.5723		9A	33453206	7.92171		9A	33453206	17.7683
9A	35611512	59.9034		9A	35611512	12.1593		9A	35611512	10.4931		9A	35611512	20.1094		9A	35611512	10.9671		9A	35611512	4.375
9A	36934925	46.0432		9A	36934925	16.6086		9A	36934925	11.2879		9A	36934925	23.297		9A	36934925	12.4754		9A	36934925	9.28923
9A	37914834	55.5294		9A	37914834	11.9774		9A	37914834	12.6458		9A	37914834	44.7826		9A	37914834	28.3388		9A	37914834	32.6489
9A	39041526	39.6378		9A	39041526	21.7489		9A	39041526	17.3669		9A	39041526	38.604		9A	39041526	19.1286		9A	39041526	23.5017
9A	39944669	37.4741		9A	39944669	52.7319		9A	39944669	17.4715		9A	39944669	43.2394		9A	39944669	13.9265		9A	39944669	38.9706
9A	41186265	43.1907		9A	41186265	55.9304		9A	41186265	33.4089		9A	41186265	26.8695		9A	41186265	23.6181		9A	41186265	26.6252
9A	42301518	35.6009		9A	42301518	51.1933		9A	42301518	20.9044		9A	42301518	12.987		9A	42301518	22.7934		9A	42301518	48.5628
9A	42818113	38.6667		9A	42818113	68.5464		9A	42818113	8.33643		9A	42818113	13.6786		9A	42818113	12.1609		9A	42818113	66.5865
9A	43926315	57.1142		9A	43926315	38.5331		9A	43926315	38.1006		9A	43926315	41.0458		9A	43926315	38.7817		9A	43926315	35.7538
9A	45032219	92.7273		9A	45032219	10.4478		9A	45032219	12.3159		9A	45032219	16.1458		9A	45032219	13.4328		9A	45032219	7.21393
9B	137697	82.0755		9B	137697	62.0513		9B	137697	2.07365		9B	137697	1.00629		9B	137697	1.54827		9B	137697	1.54778
9B	1743528	86.3636		9B	1743528	68.2103		9B	1743528	0.394265		9B	1743528	0		9B	1743528	0.185874		9B	1743528	0
9B	2995379	87.1401		9B	2995379	70.0935		9B	2995379	0.991501		9B	2995379	2.1601		9B	2995379	0.453721		9B	2995379	0
9B	4082966	85.2649		9B	4082966	40.9915		9B	4082966	0.828232		9B	4082966	20.0274		9B	4082966	1.86741		9B	4082966	5.19391
9B	6159073	83.7413		9B	6159073	5.86881		9B	6159073	0		9B	6159073	87.156		9B	6159073	0.855513		9B	6159073	0.397878
9B	9302041	91.8519		9B	9302041	8.31461		9B	9302041	0.507246		9B	9302041	74.4444		9B	9302041	3.26493		9B	9302041	0.930233
9B	11951433	84.1637		9B	11951433	5.77972		9B	11951433	0.0369004		9B	11951433	84.5956		9B	11951433	1.33588		9B	11951433	0.836237
9B	14632488	89.2384		9B	14632488	1.53341		9B	14632488	0		9B	14632488	100		9B	14632488	0		9B	14632488	0.497512
9B	21211266	88.8278		9B	21211266	5.46624		9B	21211266	3.55951		9B	21211266	99.839		9B	21211266	3.58875		9B	21211266	3.14607
9B	32257032	89.8167		9B	32257032	0		9B	32257032	0.294659		9B	32257032	94.4715		9B	32257032	0.473934		9B	32257032	0.511322
9B	38990357	97.6407		9B	38990357	2.09644		9B	38990357	2.72826		9B	38990357	81.7485		9B	38990357	3.02734		9B	38990357	1.17241
9B	45216756	97.6424		9B	45216756	2.35294		9B	45216756	1.09609		9B	45216756	72.0854		9B	45216756	0.745573		9B	45216756	0.78853
9B	46606728	95.9114		9B	46606728	14.4812		9B	46606728	1.71306		9B	46606728	49.5507		9B	46606728	2.12373		9B	46606728	0.132013
9B	50207611	91.4894		9B	50207611	17.2686		9B	50207611	0.0362582		9B	50207611	24.9012		9B	50207611	0.0918274		9B	50207611	1.39567
9B	52845950	90.7057		9B	52845950	25.817		9B	52845950	1.02078		9B	52845950	41.5147		9B	52845950	1.65899		9B	52845950	0
9B	54697090	85.8885		9B	54697090	42.497		9B	54697090	0.490712		9B	54697090	24.6753		9B	54697090	0.548446		9B	54697090	1.76152
9B	56758511	97.8599		9B	56758511	61.7825		9B	56758511	0.49435		9B	56758511	19.2886		9B	56758511	0.090009		9B	56758511	1.27841
9B	57971630	91.2639		9B	57971630	70.692		9B	57971630	1.35135		9B	57971630	20.442		9B	57971630	0.996377		9B	57971630	1.52249
9B	59557150	88.9175		9B	59557150	53.6691		9B	59557150	21.2804		9B	59557150	28.5276		9B	59557150	22.5951		9B	59557150	40.6847

## Sheet: Fig. 3 raw data
Source Data for Fig. 3: Comparative relationship between finger millet and different grass species.
Finger millet versus rice
mark	blockid	score	evalue	Npairs	chr1	chr2	order	pairid	locus1	locus2	5pos1	5pos2	3pos1	3pos2
fm_os	0	34201	0	728	os_Chr1	fm_Chr1A	plus	0	LOC_Os01g43350.1	ELECO.r07.1AG0025050.1	24784442	40094634	24788249	40096766
fm_os	0	34201	0	728	os_Chr1	fm_Chr1A	plus	1	LOC_Os01g43380.1	ELECO.r07.1AG0025080.1	24813546	40165229	24818485	40170479
fm_os	0	34201	0	728	os_Chr1	fm_Chr1A	plus	2	LOC_Os01g43390.1	ELECO.r07.1AG0025100.1	24823997	40176548	24828163	40179638
fm_os	0	34201	0	728	os_Chr1	fm_Chr1A	plus	3	LOC_Os01g43420.1	ELECO.r07.1AG0025120.1	24843730	40189568	24846915	40191997
fm_os	0	34201	0	728	os_Chr1	fm_Chr1A	plus	4	LOC_Os01g43440.1	ELECO.r07.1AG0025130.1	24855937	40226474	24857421	40227976
fm_os	0	34201	0	728	os_Chr1	fm_Chr1A	plus	5	LOC_Os01g43480.1	ELECO.r07.1AG0025190.1	24894538	40349349	24900026	40353940
fm_os	0	34201	0	728	os_Chr1	fm_Chr1A	plus	6	LOC_Os01g43530.1	ELECO.r07.1AG0025240.1	24932902	40423243	24933568	40425096
fm_os	0	34201	0	728	os_Chr1	fm_Chr1A	plus	7	LOC_Os01g43540.1	ELECO.r07.1AG0025250.1	24937665	40442740	24942905	40448586
fm_os	0	34201	0	728	os_Chr1	fm_Chr1A	plus	8	LOC_Os01g43550.1	ELECO.r07.1AG0025260.1	24945282	40449516	24947296	40451267
fm_os	0	34201	0	728	os_Chr1	fm_Chr1A	plus	9	LOC_Os01g43710.1	ELECO.r07.1AG0025370.1	25045176	40587751	25049414	40590602
fm_os	0	34201	0	728	os_Chr1	fm_Chr1A	plus	10	LOC_Os01g43740.1	ELECO.r07.1AG0025390.1	25060764	40626906	25063609	40629127
fm_os	0	34201	0	728	os_Chr1	fm_Chr1A	plus	11	LOC_Os01g43774.1	ELECO.r07.1AG0025420.1	25073849	40703376	25078549	40705686
fm_os	0	34201	0	728	os_Chr1	fm_Chr1A	plus	12	LOC_Os01g43851.1	ELECO.r07.1AG0025520.1	25119734	40883973	25121927	40885952
fm_os	0	34201	0	728	os_Chr1	fm_Chr1A	plus	13	LOC_Os01g43890.1	ELECO.r07.1AG0025540.1	25144495	40893844	25146560	40895193
fm_os	0	34201	0	728	os_Chr1	fm_Chr1A	plus	14	LOC_Os01g43940.1	ELECO.r07.1AG0025590.1	25187250	40983428	25189517	40985713
fm_os	0	34201	0	728	os_Chr1	fm_Chr1A	plus	15	LOC_Os01g43950.1	ELECO.r07.1AG0025600.1	25190734	40990626	25191844	40991150
fm_os	0	34201	0	728	os_Chr1	fm_Chr1A	plus	16	LOC_Os01g44040.1	ELECO.r07.1AG0025610.1	25226665	40995071	25233778	41000657
fm_os	0	34201	0	728	os_Chr1	fm_Chr1A	plus	17	LOC_Os01g44050.1	ELECO.r07.1AG0025620.1	25234661	41002008	25238165	41005139
fm_os	0	34201	0	728	os_Chr1	fm_Chr1A	plus	18	LOC_Os01g44110.1	ELECO.r07.1AG0025670.1	25281682	41121371	25286614	41125010
fm_os	0	34201	0	728	os_Chr1	fm_Chr1A	plus	19	LOC_Os01g44210.1	ELECO.r07.1AG0025730.1	25350614	41244166	25351550	41244637
fm_os	0	34201	0	728	os_Chr1	fm_Chr1A	plus	20	LOC_Os01g44230.1	ELECO.r07.1AG0025760.1	25363036	41259294	25367161	41262047
fm_os	0	34201	0	728	os_Chr1	fm_Chr1A	plus	21	LOC_Os01g44260.1	ELECO.r07.1AG0025780.1	25382698	41298944	25384678	41300369
fm_os	0	34201	0	728	os_Chr1	fm_Chr1A	plus	22	LOC_Os01g44950.1	ELECO.r07.1AG0025850.1	25499099	41373656	25500967	41379882
fm_os	0	34201	0	728	os_Chr1	fm_Chr1A	plus	23	LOC_Os01g44960.1	ELECO.r07.1AG0025860.1	25501848	41416157	25504409	41417846
fm_os	0	34201	0	728	os_Chr1	fm_Chr1A	plus	24	LOC_Os01g45060.1	ELECO.r07.1AG0025870.1	25579802	41426785	25583765	41430298
fm_os	0	34201	0	728	os_Chr1	fm_Chr1A	plus	25	LOC_Os01g45070.1	ELECO.r07.1AG0025880.1	25585751	41432030	25589162	41435002
fm_os	0	34201	0	728	os_Chr1	fm_Chr1A	plus	26	LOC_Os01g45110.1	ELECO.r07.1AG0025910.1	25598446	41510309	25600373	41511990
fm_os	0	34201	0	728	os_Chr1	fm_Chr1A	plus	27	LOC_Os01g45200.1	ELECO.r07.1AG0025930.1	25640719	41515009	25647224	41520975
fm_os	0	34201	0	728	os_Chr1	fm_Chr1A	plus	28	LOC_Os01g45274.1	ELECO.r07.1AG0026000.1	25692717	41626258	25705090	41627895
fm_os	0	34201	0	728	os_Chr1	fm_Chr1A	plus	29	LOC_Os01g45380.1	ELECO.r07.1AG0026050.1	25757795	41657388	25762187	41660745
fm_os	0	34201	0	728	os_Chr1	fm_Chr1A	plus	30	LOC_Os01g45460.1	ELECO.r07.1AG0026090.1	25792699	41676383	25797614	41681769
fm_os	0	34201	0	728	os_Chr1	fm_Chr1A	plus	31	LOC_Os01g45620.1	ELECO.r07.1AG0026150.1	25917623	41738362	25922978	41744220
fm_os	0	34201	0	728	os_Chr1	fm_Chr1A	plus	32	LOC_Os01g45640.1	ELECO.r07.1AG0026200.1	25926236	41763399	25928209	41764513
fm_os	0	34201	0	728	os_Chr1	fm_Chr1A	plus	33	LOC_Os01g45650.1	ELECO.r07.1AG0026210.1	25928590	41764787	25929726	41766082
fm_os	0	34201	0	728	os_Chr1	fm_Chr1A	plus	34	LOC_Os01g45720.1	ELECO.r07.1AG0026260.1	25957707	41804319	25958698	41804828
fm_os	0	34201	0	728	os_Chr1	fm_Chr1A	plus	35	LOC_Os01g45730.1	ELECO.r07.1AG0026270.1	25960103	41807109	25961195	41808248
fm_os	0	34201	0	728	os_Chr1	fm_Chr1A	plus	36	LOC_Os01g45760.1	ELECO.r07.1AG0026300.1	25994669	41835073	25996948	41837636
fm_os	0	34201	0	728	os_Chr1	fm_Chr1A	plus	37	LOC_Os01g45830.1	ELECO.r07.1AG0026340.1	26033145	41872464	26034930	41873840
fm_os	0	34201	0	728	os_Chr1	fm_Chr1A	plus	38	LOC_Os01g45840.1	ELECO.r07.1AG0026500.1	26036642	42006818	26039158	42008182
fm_os	0	34201	0	728	os_Chr1	fm_Chr1A	plus	39	LOC_Os01g45860.1	ELECO.r07.1AG0026510.1	26044166	42012873	26045843	42014291
fm_os	0	34201	0	728	os_Chr1	fm_Chr1A	plus	40	LOC_Os01g45910.1	ELECO.r07.1AG0026540.1	26078028	42096107	26082198	42099923
fm_os	0	34201	0	728	os_Chr1	fm_Chr1A	plus	41	LOC_Os01g45960.1	ELECO.r07.1AG0026560.1	26106836	42137298	26111222	42140642
fm_os	0	34201	0	728	os_Chr1	fm_Chr1A	plus	42	LOC_Os01g45990.1	ELECO.r07.1AG0026570.1	26119708	42141736	26126165	42146803
fm_os	0	34201	0	728	os_Chr1	fm_Chr1A	plus	43	LOC_Os01g46020.1	ELECO.r07.1AG0026590.1	26163786	42176045	26166472	42179101
fm_os	0	34201	0	728	os_Chr1	fm_Chr1A	plus	44	LOC_Os01g46030.1	ELECO.r07.1AG0026600.1	26169915	42180305	26171566	42181768
fm_os	0	34201	0	728	os_Chr1	fm_Chr1A	plus	45	LOC_Os01g46040.1	ELECO.r07.1AG0026610.1	26173185	42186163	26177230	42186852
fm_os	0	34201	0	728	os_Chr1	fm_Chr1A	plus	46	LOC_Os01g46070.1	ELECO.r07.1AG0026620.1	26190752	42196421	26194517	42199741
fm_os	0	34201	0	728	os_Chr1	fm_Chr1A	plus	47	LOC_Os01g46080.1	ELECO.r07.1AG0026640.1	26198060	42209725	26201710	42212660
fm_os	0	34201	0	728	os_Chr1	fm_Chr1A	plus	48	LOC_Os01g46210.1	ELECO.r07.1AG0026660.1	26286441	42234763	26287910	42236178
fm_os	0	34201	0	728	os_Chr1	fm_Chr1A	plus	49	LOC_Os01g46220.1	ELECO.r07.1AG0026670.1	26290150	42240501	26292389	42241914
fm_os	0	34201	0	728	os_Chr1	fm_Chr1A	plus	50	LOC_Os01g46230.1	ELECO.r07.1AG0026720.1	26293205	42260100	26295001	42261878
fm_os	0	34201	0	728	os_Chr1	fm_Chr1A	plus	51	LOC_Os01g46240.1	ELECO.r07.1AG0026730.1	26296694	42263459	26298607	42265350
fm_os	0	34201	0	728	os_Chr1	fm_Chr1A	plus	52	LOC_Os01g46250.1	ELECO.r07.1AG0026740.1	26300194	42267040	26303065	42272738
fm_os	0	34201	0	728	os_Chr1	fm_Chr1A	plus	53	LOC_Os01g46260.1	ELECO.r07.1AG0026750.1	26306238	42273910	26307238	42276931
fm_os	0	34201	0	728	os_Chr1	fm_Chr1A	plus	54	LOC_Os01g46380.1	ELECO.r07.1AG0026810.1	26392164	42352076	26396348	42355816
fm_os	0	34201	0	728	os_Chr1	fm_Chr1A	plus	55	LOC_Os01g46590.1	ELECO.r07.1AG0026910.1	26522715	42454161	26527305	42456579
fm_os	0	34201	0	728	os_Chr1	fm_Chr1A	plus	56	LOC_Os01g46600.1	ELECO.r07.1AG0026960.1	26532174	42495724	26532425	42495978
fm_os	0	34201	0	728	os_Chr1	fm_Chr1A	plus	57	LOC_Os01g46700.1	ELECO.r07.1AG0026990.1	26591955	42509624	26599634	42516837
fm_os	0	34201	0	728	os_Chr1	fm_Chr1A	plus	58	LOC_Os01g46720.1	ELECO.r07.1AG0027010.1	26611799	42529404	26618704	42534637
fm_os	0	34201	0	728	os_Chr1	fm_Chr1A	plus	59	LOC_Os01g46730.1	ELECO.r07.1AG0027040.1	26619462	42549249	26620234	42549716
fm_os	0	34201	0	728	os_Chr1	fm_Chr1A	plus	60	LOC_Os01g46750.1	ELECO.r07.1AG0027070.1	26628889	42564642	26636949	42573316
fm_os	0	34201	0	728	os_Chr1	fm_Chr1A	plus	61	LOC_Os01g46790.1	ELECO.r07.1AG0027130.1	26679473	42659426	26680317	42659773
fm_os	0	34201	0	728	os_Chr1	fm_Chr1A	plus	62	LOC_Os01g46800.1	ELECO.r07.1AG0027140.1	26687377	42664212	26688416	42665405
fm_os	0	34201	0	728	os_Chr1	fm_Chr1A	plus	63	LOC_Os01g46850.1	ELECO.r07.1AG0027170.1	26722728	42695906	26724919	42696245
fm_os	0	34201	0	728	os_Chr1	fm_Chr1A	plus	64	LOC_Os01g46860.1	ELECO.r07.1AG0027180.1	26725194	42696846	26726953	42698614
fm_os	0	34201	0	728	os_Chr1	fm_Chr1A	plus	65	LOC_Os01g46870.1	ELECO.r07.1AG0027190.1	26734014	42700340	26735516	42701251
fm_os	0	34201	0	728	os_Chr1	fm_Chr1A	plus	66	LOC_Os01g47050.1	ELECO.r07.1AG0027310.1	26872217	42817584	26875033	42818804
fm_os	0	34201	0	728	os_Chr1	fm_Chr1A	plus	67	LOC_Os01g47080.1	ELECO.r07.1AG0027360.1	26888393	42849864	26895732	42856048
fm_os	0	34201	0	728	os_Chr1	fm_Chr1A	plus	68	LOC_Os01g47190.1	ELECO.r07.1AG0027430.1	26971640	42914353	26973631	42916286
fm_os	0	34201	0	728	os_Chr1	fm_Chr1A	plus	69	LOC_Os01g47270.1	ELECO.r07.1AG0027470.1	27014072	42932421	27014866	42933215
fm_os	0	34201	0	728	os_Chr1	fm_Chr1A	plus	70	LOC_Os01g47330.1	ELECO.r07.1AG0027510.1	27041791	43014141	27042669	43014683
fm_os	0	34201	0	728	os_Chr1	fm_Chr1A	plus	71	LOC_Os01g47360.1	ELECO.r07.1AG0027550.1	27055960	43034324	27056849	43035203
fm_os	0	34201	0	728	os_Chr1	fm_Chr1A	plus	72	LOC_Os01g47400.1	ELECO.r07.1AG0027590.1	27081806	43070735	27085681	43073087
fm_os	0	34201	0	728	os_Chr1	fm_Chr1A	plus	73	LOC_Os01g47420.1	ELECO.r07.1AG0027620.1	27095458	43098902	27100314	43101666
fm_os	0	34201	0	728	os_Chr1	fm_Chr1A	plus	74	LOC_Os01g47460.1	ELECO.r07.1AG0027650.1	27123486	43121918	27129401	43128156
fm_os	0	34201	0	728	os_Chr1	fm_Chr1A	plus	75	LOC_Os01g47530.1	ELECO.r07.1AG0027700.1	27171287	43176231	27178431	43182037
fm_os	0	34201	0	728	os_Chr1	fm_Chr1A	plus	76	LOC_Os01g47550.1	ELECO.r07.1AG0027740.1	27185633	43207376	27191256	43211702
fm_os	0	34201	0	728	os_Chr1	fm_Chr1A	plus	77	LOC_Os01g47560.1	ELECO.r07.1AG0027750.1	27196417	43232851	27200990	43235118
fm_os	0	34201	0	728	os_Chr1	fm_Chr1A	plus	78	LOC_Os01g47570.1	ELECO.r07.1AG0027760.1	27220793	43249135	27221485	43249587
fm_os	0	34201	0	728	os_Chr1	fm_Chr1A	plus	79	LOC_Os01g47580.1	ELECO.r07.1AG0027770.1	27226175	43252594	27230292	43254733
fm_os	0	34201	0	728	os_Chr1	fm_Chr1A	plus	80	LOC_Os01g47630.1	ELECO.r07.1AG0027820.1	27246229	43274905	27248016	43276217
fm_os	0	34201	0	728	os_Chr1	fm_Chr1A	plus	81	LOC_Os01g47635.1	ELECO.r07.1AG0027830.1	27248160	43276839	27249831	43277581
fm_os	0	34201	0	728	os_Chr1	fm_Chr1A	plus	82	LOC_Os01g47680.1	ELECO.r07.1AG0027880.1	27271350	43297353	27274033	43299103
fm_os	0	34201	0	728	os_Chr1	fm_Chr1A	plus	83	LOC_Os01g47820.1	ELECO.r07.1AG0028010.1	27375305	43392587	27377729	43394977
fm_os	0	34201	0	728	os_Chr1	fm_Chr1A	plus	84	LOC_Os01g47840.1	ELECO.r07.1AG0028020.1	27386571	43420263	27388916	43422629
fm_os	0	34201	0	728	os_Chr1	fm_Chr1A	plus	85	LOC_Os01g48060.1	ELECO.r07.1AG0028060.1	27501506	43450017	27507181	43454639
fm_os	0	34201	0	728	os_Chr1	fm_Chr1A	plus	86	LOC_Os01g48080.1	ELECO.r07.1AG0028070.1	27532913	43459610	27533557	43465874
fm_os	0	34201	0	728	os_Chr1	fm_Chr1A	plus	87	LOC_Os01g48140.1	ELECO.r07.1AG0028090.1	27565832	43506027	27570473	43507472
fm_os	0	34201	0	728	os_Chr1	fm_Chr1A	plus	88	LOC_Os01g48210.1	ELECO.r07.1AG0028200.1	27624620	43589080	27630362	43595253
fm_os	0	34201	0	728	os_Chr1	fm_Chr1A	plus	89	LOC_Os01g48270.1	ELECO.r07.1AG0028230.1	27660013	43610911	27666772	43616598
fm_os	0	34201	0	728	os_Chr1	fm_Chr1A	plus	90	LOC_Os01g48310.1	ELECO.r07.1AG0028280.1	27681724	43677467	27685685	43680588
fm_os	0	34201	0	728	os_Chr1	fm_Chr1A	plus	91	LOC_Os01g48320.1	ELECO.r07.1AG0028290.1	27690411	43684060	27692209	43685028
fm_os	0	34201	0	728	os_Chr1	fm_Chr1A	plus	92	LOC_Os01g48330.1	ELECO.r07.1AG0028300.1	27692557	43687096	27702476	43695425
fm_os	0	34201	0	728	os_Chr1	fm_Chr1A	plus	93	LOC_Os01g48370.1	ELECO.r07.1AG0028320.1	27716188	43704277	27721217	43708197
fm_os	0	34201	0	728	os_Chr1	fm_Chr1A	plus	94	LOC_Os01g48380.1	ELECO.r07.1AG0028330.1	27725324	43709255	27732481	43716329
fm_os	0	34201	0	728	os_Chr1	fm_Chr1A	plus	95	LOC_Os01g48420.1	ELECO.r07.1AG0028350.1	27745604	43728971	27747931	43731913
fm_os	0	34201	0	728	os_Chr1	fm_Chr1A	plus	96	LOC_Os01g48446.1	ELECO.r07.1AG0028400.1	27780948	43757743	27782266	43758879
fm_os	0	34201	0	728	os_Chr1	fm_Chr1A	plus	97	LOC_Os01g48500.1	ELECO.r07.1AG0028420.1	27801413	43767158	27802497	43767883
fm_os	0	34201	0	728	os_Chr1	fm_Chr1A	plus	98	LOC_Os01g48530.1	ELECO.r07.1AG0028430.1	27833883	43774583	27836030	43776077
fm_os	0	34201	0	728	os_Chr1	fm_Chr1A	plus	99	LOC_Os01g48610.1	ELECO.r07.1AG0028510.1	27868718	43852035	27871847	43855150
fm_os	0	34201	0	728	os_Chr1	fm_Chr1A	plus	100	LOC_Os01g48660.1	ELECO.r07.1AG0028540.1	27896354	43873869	27899318	43876517
fm_os	0	34201	0	728	os_Chr1	fm_Chr1A	plus	101	LOC_Os01g48700.1	ELECO.r07.1AG0028570.1	27924901	43912826	27928433	43916135
fm_os	0	34201	0	728	os_Chr1	fm_Chr1A	plus	102	LOC_Os01g48710.1	ELECO.r07.1AG0028580.1	27929928	43919480	27930950	43920115
fm_os	0	34201	0	728	os_Chr1	fm_Chr1A	plus	103	LOC_Os01g48750.1	ELECO.r07.1AG0028610.1	27960362	43967237	27961544	43971472
fm_os	0	34201	0	728	os_Chr1	fm_Chr1A	plus	104	LOC_Os01g48760.1	ELECO.r07.1AG0028620.1	27961739	43972939	27965444	43974727
fm_os	0	34201	0	728	os_Chr1	fm_Chr1A	plus	105	LOC_Os01g48790.1	ELECO.r07.1AG0028650.1	27983688	43989850	27990383	43994808
fm_os	0	34201	0	728	os_Chr1	fm_Chr1A	plus	106	LOC_Os01g48800.1	ELECO.r07.1AG0028660.1	27995792	44000493	27997546	44001668
fm_os	0	34201	0	728	os_Chr1	fm_Chr1A	plus	107	LOC_Os01g48830.1	ELECO.r07.1AG0028680.1	28015361	44016354	28021413	44020612
fm_os	0	34201	0	728	os_Chr1	fm_Chr1A	plus	108	LOC_Os01g48850.1	ELECO.r07.1AG0028690.1	28028738	44024471	28032031	44026260
fm_os	0	34201	0	728	os_Chr1	fm_Chr1A	plus	109	LOC_Os01g48930.1	ELECO.r07.1AG0028750.1	28080392	44074717	28083388	44078151
fm_os	0	34201	0	728	os_Chr1	fm_Chr1A	plus	110	LOC_Os01g48940.1	ELECO.r07.1AG0028760.1	28084261	44079759	28086409	44080064
fm_os	0	34201	0	728	os_Chr1	fm_Chr1A	plus	111	LOC_Os01g48950.1	ELECO.r07.1AG0028770.1	28088399	44082103	28089106	44082534
fm_os	0	34201	0	728	os_Chr1	fm_Chr1A	plus	112	LOC_Os01g48960.1	ELECO.r07.1AG0028780.1	28091208	44084858	28102930	44095367
fm_os	0	34201	0	728	os_Chr1	fm_Chr1A	plus	113	LOC_Os01g48980.1	ELECO.r07.1AG0028800.1	28118055	44114116	28123308	44118002
fm_os	0	34201	0	728	os_Chr1	fm_Chr1A	plus	114	LOC_Os01g49030.1	ELECO.r07.1AG0028860.1	28176743	44186263	28177756	44187167
fm_os	0	34201	0	728	os_Chr1	fm_Chr1A	plus	115	LOC_Os01g49120.1	ELECO.r07.1AG0028870.1	28234702	44196611	28238634	44199585
fm_os	0	34201	0	728	os_Chr1	fm_Chr1A	plus	116	LOC_Os01g49180.1	ELECO.r07.1AG0028900.1	28261415	44219253	28273067	44229845
fm_os	0	34201	0	728	os_Chr1	fm_Chr1A	plus	117	LOC_Os01g49230.1	ELECO.r07.1AG0028960.1	28303270	44267661	28304839	44269040
fm_os	0	34201	0	728	os_Chr1	fm_Chr1A	plus	118	LOC_Os01g49250.1	ELECO.r07.1AG0029000.1	28312054	44286084	28317274	44290760
fm_os	0	34201	0	728	os_Chr1	fm_Chr1A	plus	119	LOC_Os01g49280.1	ELECO.r07.1AG0029010.1	28325361	44295323	28328256	44297648
fm_os	0	34201	0	728	os_Chr1	fm_Chr1A	plus	120	LOC_Os01g49290.1	ELECO.r07.1AG0029020.1	28330800	44300969	28333392	44302767
fm_os	0	34201	0	728	os_Chr1	fm_Chr1A	plus	121	LOC_Os01g49310.1	ELECO.r07.1AG0029030.1	28345842	44307928	28351050	44309148
fm_os	0	34201	0	728	os_Chr1	fm_Chr1A	plus	122	LOC_Os01g49340.1	ELECO.r07.1AG0029060.1	28367976	44316158	28370532	44318955
fm_os	0	34201	0	728	os_Chr1	fm_Chr1A	plus	123	LOC_Os01g49380.1	ELECO.r07.1AG0029080.1	28384020	44322775	28387158	44325744
fm_os	0	34201	0	728	os_Chr1	fm_Chr1A	plus	124	LOC_Os01g49440.1	ELECO.r07.1AG0029120.1	28431913	44399783	28433406	44400686
fm_os	0	34201	0	728	os_Chr1	fm_Chr1A	plus	125	LOC_Os01g49529.1	ELECO.r07.1AG0029170.1	28482011	44464219	28496267	44474827
fm_os	0	34201	0	728	os_Chr1	fm_Chr1A	plus	126	LOC_Os01g49560.1	ELECO.r07.1AG0029180.1	28502364	44478122	28503468	44478985
fm_os	0	34201	0	728	os_Chr1	fm_Chr1A	plus	127	LOC_Os01g49580.1	ELECO.r07.1AG0029260.1	28513097	44515135	28517569	44517984
fm_os	0	34201	0	728	os_Chr1	fm_Chr1A	plus	128	LOC_Os01g49680.1	ELECO.r07.1AG0029310.1	28545584	44540960	28553827	44547437
fm_os	0	34201	0	728	os_Chr1	fm_Chr1A	plus	129	LOC_Os01g49710.1	ELECO.r07.1AG0029350.1	28566625	44565360	28567663	44566208
fm_os	0	34201	0	728	os_Chr1	fm_Chr1A	plus	130	LOC_Os01g49720.1	ELECO.r07.1AG0029370.1	28568721	44568155	28569792	44568970
fm_os	0	34201	0	728	os_Chr1	fm_Chr1A	plus	131	LOC_Os01g49740.1	ELECO.r07.1AG0029380.1	28573133	44571117	28575675	44573224
fm_os	0	34201	0	728	os_Chr1	fm_Chr1A	plus	132	LOC_Os01g49760.1	ELECO.r07.1AG0029390.1	28578100	44576630	28583696	44581594
fm_os	0	34201	0	728	os_Chr1	fm_Chr1A	plus	133	LOC_Os01g49770.1	ELECO.r07.1AG0029400.1	28582843	44582343	28586527	44586267
fm_os	0	34201	0	728	os_Chr1	fm_Chr1A	plus	134	LOC_Os01g49930.1	ELECO.r07.1AG0029650.1	28675508	44881002	28680156	44884940
fm_os	0	34201	0	728	os_Chr1	fm_Chr1A	plus	135	LOC_Os01g50030.1	ELECO.r07.1AG0029690.1	28739987	44930961	28744762	44934988
fm_os	0	34201	0	728	os_Chr1	fm_Chr1A	plus	136	LOC_Os01g50040.1	ELECO.r07.1AG0029700.1	28746512	44937026	28751346	44940855
fm_os	0	34201	0	728	os_Chr1	fm_Chr1A	plus	137	LOC_Os01g50070.1	ELECO.r07.1AG0029740.1	28768976	44987704	28769426	44994594
fm_os	0	34201	0	728	os_Chr1	fm_Chr1A	plus	138	LOC_Os01g50160.1	ELECO.r07.1AG0029820.1	28825745	45051338	28832656	45057687
fm_os	0	34201	0	728	os_Chr1	fm_Chr1A	plus	139	LOC_Os01g50320.1	ELECO.r07.1AG0029890.1	28885409	45088597	28890942	45093416
fm_os	0	34201	0	728	os_Chr1	fm_Chr1A	plus	140	LOC_Os01g50370.1	ELECO.r07.1AG0029920.1	28921498	45111353	28923085	45112741
fm_os	0	34201	0	728	os_Chr1	fm_Chr1A	plus	141	LOC_Os01g50410.1	ELECO.r07.1AG0029940.1	28938971	45123621	28940927	45126471
fm_os	0	34201	0	728	os_Chr1	fm_Chr1A	plus	142	LOC_Os01g50420.1	ELECO.r07.1AG0029950.1	28945228	45128363	28948045	45129781
fm_os	0	34201	0	728	os_Chr1	fm_Chr1A	plus	143	LOC_Os01g50460.1	ELECO.r07.1AG0029990.1	28975563	45149813	28977354	45151286
fm_os	0	34201	0	728	os_Chr1	fm_Chr1A	plus	144	LOC_Os01g50470.1	ELECO.r07.1AG0030000.1	28978119	45158040	28983868	45163075
fm_os	0	34201	0	728	os_Chr1	fm_Chr1A	plus	145	LOC_Os01g50520.1	ELECO.r07.1AG0030070.1	29020844	45244769	29021337	45249868
fm_os	0	34201	0	728	os_Chr1	fm_Chr1A	plus	146	LOC_Os01g50610.1	ELECO.r07.1AG0030080.1	29050751	45253658	29053594	45254896
fm_os	0	34201	0	728	os_Chr1	fm_Chr1A	plus	147	LOC_Os01g50616.1	ELECO.r07.1AG0030090.1	29066657	45264065	29072196	45268318
fm_os	0	34201	0	728	os_Chr1	fm_Chr1A	plus	148	LOC_Os01g50690.1	ELECO.r07.1AG0030120.1	29109936	45285908	29119362	45293536
fm_os	0	34201	0	728	os_Chr1	fm_Chr1A	plus	149	LOC_Os01g50700.1	ELECO.r07.1AG0030130.1	29119761	45294165	29124636	45297269
fm_os	0	34201	0	728	os_Chr1	fm_Chr1A	plus	150	LOC_Os01g50720.1	ELECO.r07.1AG0030150.1	29132159	45300691	29133940	45301839
fm_os	0	34201	0	728	os_Chr1	fm_Chr1A	plus	151	LOC_Os01g50750.1	ELECO.r07.1AG0030160.1	29152619	45312482	29154853	45314176
fm_os	0	34201	0	728	os_Chr1	fm_Chr1A	plus	152	LOC_Os01g50840.1	ELECO.r07.1AG0030240.1	29202409	45378864	29203689	45380357
fm_os	0	34201	0	728	os_Chr1	fm_Chr1A	plus	153	LOC_Os01g50940.1	ELECO.r07.1AG0030320.1	29271158	45416877	29273270	45418283
fm_os	0	34201	0	728	os_Chr1	fm_Chr1A	plus	154	LOC_Os01g51020.1	ELECO.r07.1AG0030370.1	29314183	45448950	29316912	45449953
fm_os	0	34201	0	728	os_Chr1	fm_Chr1A	plus	155	LOC_Os01g51060.1	ELECO.r07.1AG0030420.1	29326689	45468352	29334795	45471523
fm_os	0	34201	0	728	os_Chr1	fm_Chr1A	plus	156	LOC_Os01g51190.1	ELECO.r07.1AG0030480.1	29423421	45518266	29428115	45521456
fm_os	0	34201	0	728	os_Chr1	fm_Chr1A	plus	157	LOC_Os01g51200.1	ELECO.r07.1AG0030490.1	29431601	45525015	29436466	45529322
fm_os	0	34201	0	728	os_Chr1	fm_Chr1A	plus	158	LOC_Os01g51230.1	ELECO.r07.1AG0030510.1	29447990	45536456	29450454	45538593
fm_os	0	34201	0	728	os_Chr1	fm_Chr1A	plus	159	LOC_Os01g51250.1	ELECO.r07.1AG0030520.1	29458644	45540816	29463035	45544462
fm_os	0	34201	0	728	os_Chr1	fm_Chr1A	plus	160	LOC_Os01g51260.1	ELECO.r07.1AG0030650.1	29469565	45663655	29471507	45665135
fm_os	0	34201	0	728	os_Chr1	fm_Chr1A	plus	161	LOC_Os01g51270.1	ELECO.r07.1AG0030660.1	29475540	45667020	29475833	45667319
fm_os	0	34201	0	728	os_Chr1	fm_Chr1A	plus	162	LOC_Os01g51300.1	ELECO.r07.1AG0030700.1	29501122	45685571	29506955	45690458
fm_os	0	34201	0	728	os_Chr1	fm_Chr1A	plus	163	LOC_Os01g51310.1	ELECO.r07.1AG0030710.1	29508272	45692278	29509435	45692928
fm_os	0	34201	0	728	os_Chr1	fm_Chr1A	plus	164	LOC_Os01g51320.1	ELECO.r07.1AG0030730.1	29513284	45768037	29514918	45769536
fm_os	0	34201	0	728	os_Chr1	fm_Chr1A	plus	165	LOC_Os01g51360.1	ELECO.r07.1AG0030760.1	29529726	45779154	29532847	45780551
fm_os	0	34201	0	728	os_Chr1	fm_Chr1A	plus	166	LOC_Os01g51390.1	ELECO.r07.1AG0030770.1	29544661	45785199	29548524	45790482
fm_os	0	34201	0	728	os_Chr1	fm_Chr1A	plus	167	LOC_Os01g51400.1	ELECO.r07.1AG0030780.1	29551666	45792266	29554002	45794373
fm_os	0	34201	0	728	os_Chr1	fm_Chr1A	plus	168	LOC_Os01g51440.1	ELECO.r07.1AG0030900.1	29578534	45857300	29578983	45857938
fm_os	0	34201	0	728	os_Chr1	fm_Chr1A	plus	169	LOC_Os01g51470.1	ELECO.r07.1AG0030910.1	29585902	45866102	29586405	45874914
fm_os	0	34201	0	728	os_Chr1	fm_Chr1A	plus	170	LOC_Os01g51550.1	ELECO.r07.1AG0030960.1	29610944	45896578	29614656	45897783
fm_os	0	34201	0	728	os_Chr1	fm_Chr1A	plus	171	LOC_Os01g51610.1	ELECO.r07.1AG0030970.1	29637792	45898756	29642902	45902328
fm_os	0	34201	0	728	os_Chr1	fm_Chr1A	plus	172	LOC_Os01g51632.1	ELECO.r07.1AG0030990.1	29662432	45908694	29667980	45931022
fm_os	0	34201	0	728	os_Chr1	fm_Chr1A	plus	173	LOC_Os01g51640.1	ELECO.r07.1AG0031000.1	29679090	45936387	29683010	45942381
fm_os	0	34201	0	728	os_Chr1	fm_Chr1A	plus	174	LOC_Os01g51670.1	ELECO.r07.1AG0031010.1	29708354	45948828	29709375	45949337
fm_os	0	34201	0	728	os_Chr1	fm_Chr1A	plus	175	LOC_Os01g51710.1	ELECO.r07.1AG0031050.1	29736288	45969138	29739449	45971875
fm_os	0	34201	0	728	os_Chr1	fm_Chr1A	plus	176	LOC_Os01g51770.1	ELECO.r07.1AG0031070.1	29770182	45984149	29773361	45986993
fm_os	0	34201	0	728	os_Chr1	fm_Chr1A	plus	177	LOC_Os01g51810.1	ELECO.r07.1AG0031110.1	29786135	46006233	29788237	46008053
fm_os	0	34201	0	728	os_Chr1	fm_Chr1A	plus	178	LOC_Os01g51870.1	ELECO.r07.1AG0031160.1	29820729	46046822	29822139	46047734
fm_os	0	34201	0	728	os_Chr1	fm_Chr1A	plus	179	LOC_Os01g51990.1	ELECO.r07.1AG0031230.1	29878435	46084875	29880280	46085300
fm_os	0	34201	0	728	os_Chr1	fm_Chr1A	plus	180	LOC_Os01g52050.1	ELECO.r07.1AG0031240.1	29927543	46098992	29931487	46102360
fm_os	0	34201	0	728	os_Chr1	fm_Chr1A	plus	181	LOC_Os01g52060.1	ELECO.r07.1AG0031250.1	29937548	46106754	29937875	46107075
fm_os	0	34201	0	728	os_Chr1	fm_Chr1A	plus	182	LOC_Os01g52070.1	ELECO.r07.1AG0031260.1	29943910	46120887	29948654	46123762
fm_os	0	34201	0	728	os_Chr1	fm_Chr1A	plus	183	LOC_Os01g52100.1	ELECO.r07.1AG0031280.1	29960694	46132108	29963067	46132989
fm_os	0	34201	0	728	os_Chr1	fm_Chr1A	plus	184	LOC_Os01g52110.1	ELECO.r07.1AG0031290.1	29965064	46134660	29970767	46137069
fm_os	0	34201	0	728	os_Chr1	fm_Chr1A	plus	185	LOC_Os01g52270.1	ELECO.r07.1AG0031420.1	30048291	46423614	30049986	46425083
fm_os	0	34201	0	728	os_Chr1	fm_Chr1A	plus	186	LOC_Os01g52390.1	ELECO.r07.1AG0031450.1	30095420	46445468	30098797	46447977
fm_os	0	34201	0	728	os_Chr1	fm_Chr1A	plus	187	LOC_Os01g52410.1	ELECO.r07.1AG0031470.1	30117114	46463924	30118654	46465177
fm_os	0	34201	0	728	os_Chr1	fm_Chr1A	plus	188	LOC_Os01g52440.1	ELECO.r07.1AG0031530.1	30130364	46489387	30130885	46490641
fm_os	0	34201	0	728	os_Chr1	fm_Chr1A	plus	189	LOC_Os01g52450.1	ELECO.r07.1AG0031540.1	30131348	46491199	30135287	46494270
fm_os	0	34201	0	728	os_Chr1	fm_Chr1A	plus	190	LOC_Os01g52480.1	ELECO.r07.1AG0031570.1	30155665	46520433	30157765	46521937
fm_os	0	34201	0	728	os_Chr1	fm_Chr1A	plus	191	LOC_Os01g52500.1	ELECO.r07.1AG0031600.1	30166017	46527653	30171659	46531994
fm_os	0	34201	0	728	os_Chr1	fm_Chr1A	plus	192	LOC_Os01g52530.1	ELECO.r07.1AG0031620.1	30180581	46538091	30184477	46541572
fm_os	0	34201	0	728	os_Chr1	fm_Chr1A	plus	193	LOC_Os01g52540.1	ELECO.r07.1AG0031650.1	30185134	46576637	30189912	46578257
fm_os	0	34201	0	728	os_Chr1	fm_Chr1A	plus	194	LOC_Os01g52550.1	ELECO.r07.1AG0031660.1	30189259	46580843	30195459	46586632
fm_os	0	34201	0	728	os_Chr1	fm_Chr1A	plus	195	LOC_Os01g52570.1	ELECO.r07.1AG0031680.1	30225839	46606953	30226855	46607474
fm_os	0	34201	0	728	os_Chr1	fm_Chr1A	plus	196	LOC_Os01g52610.1	ELECO.r07.1AG0031700.1	30241948	46610156	30251105	46613063
fm_os	0	34201	0	728	os_Chr1	fm_Chr1A	plus	197	LOC_Os01g52630.1	ELECO.r07.1AG0031710.1	30251470	46613714	30254956	46616305
fm_os	0	34201	0	728	os_Chr1	fm_Chr1A	plus	198	LOC_Os01g52660.1	ELECO.r07.1AG0031750.1	30272912	46635688	30274078	46636554
fm_os	0	34201	0	728	os_Chr1	fm_Chr1A	plus	199	LOC_Os01g52680.1	ELECO.r07.1AG0031760.1	30278492	46658007	30280577	46659922
fm_os	0	34201	0	728	os_Chr1	fm_Chr1A	plus	200	LOC_Os01g52690.1	ELECO.r07.1AG0031780.1	30293943	46668384	30296578	46670426
fm_os	0	34201	0	728	os_Chr1	fm_Chr1A	plus	201	LOC_Os01g52710.1	ELECO.r07.1AG0031790.1	30311221	46680847	30315924	46684488
fm_os	0	34201	0	728	os_Chr1	fm_Chr1A	plus	202	LOC_Os01g52720.1	ELECO.r07.1AG0031800.1	30320746	46685694	30323993	46688898
fm_os	0	34201	0	728	os_Chr1	fm_Chr1A	plus	203	LOC_Os01g52730.1	ELECO.r07.1AG0031810.1	30322749	46689709	30325085	46690089
fm_os	0	34201	0	728	os_Chr1	fm_Chr1A	plus	204	LOC_Os01g52740.1	ELECO.r07.1AG0031820.1	30340015	46692864	30341594	46693286
fm_os	0	34201	0	728	os_Chr1	fm_Chr1A	plus	205	LOC_Os01g52760.1	ELECO.r07.1AG0031850.1	30351829	46712828	30358257	46713565
fm_os	0	34201	0	728	os_Chr1	fm_Chr1A	plus	206	LOC_Os01g52864.1	ELECO.r07.1AG0031920.1	30398944	46733261	30405920	46736491
fm_os	0	34201	0	728	os_Chr1	fm_Chr1A	plus	207	LOC_Os01g52880.1	ELECO.r07.1AG0031930.1	30407036	46737995	30408554	46739422
fm_os	0	34201	0	728	os_Chr1	fm_Chr1A	plus	208	LOC_Os01g52920.1	ELECO.r07.1AG0031970.1	30426929	46755344	30432086	46759306
fm_os	0	34201	0	728	os_Chr1	fm_Chr1A	plus	209	LOC_Os01g52960.1	ELECO.r07.1AG0031980.1	30446357	46760509	30447006	46761037
fm_os	0	34201	0	728	os_Chr1	fm_Chr1A	plus	210	LOC_Os01g52980.1	ELECO.r07.1AG0031990.1	30453353	46766426	30455368	46768231
fm_os	0	34201	0	728	os_Chr1	fm_Chr1A	plus	211	LOC_Os01g53000.1	ELECO.r07.1AG0032000.1	30460007	46775681	30464532	46780352
fm_os	0	34201	0	728	os_Chr1	fm_Chr1A	plus	212	LOC_Os01g53030.1	ELECO.r07.1AG0032020.1	30475254	46785058	30476041	46785486
fm_os	0	34201	0	728	os_Chr1	fm_Chr1A	plus	213	LOC_Os01g53040.1	ELECO.r07.1AG0032040.1	30480134	46795964	30482161	46797020
fm_os	0	34201	0	728	os_Chr1	fm_Chr1A	plus	214	LOC_Os01g53090.1	ELECO.r07.1AG0032080.1	30512276	46816435	30521565	46818106
fm_os	0	34201	0	728	os_Chr1	fm_Chr1A	plus	215	LOC_Os01g53160.1	ELECO.r07.1AG0032110.1	30542800	46845400	30544190	46846434
fm_os	0	34201	0	728	os_Chr1	fm_Chr1A	plus	216	LOC_Os01g53220.1	ELECO.r07.1AG0032130.1	30582485	46868318	30583743	46869166
fm_os	0	34201	0	728	os_Chr1	fm_Chr1A	plus	217	LOC_Os01g53260.1	ELECO.r07.1AG0032160.1	30604295	46882822	30608077	46884847
fm_os	0	34201	0	728	os_Chr1	fm_Chr1A	plus	218	LOC_Os01g53460.1	ELECO.r07.1AG0032310.1	30712157	46974208	30713844	46975626
fm_os	0	34201	0	728	os_Chr1	fm_Chr1A	plus	219	LOC_Os01g53590.1	ELECO.r07.1AG0032400.1	30770399	47012579	30773003	47013187
fm_os	0	34201	0	728	os_Chr1	fm_Chr1A	plus	220	LOC_Os01g53630.1	ELECO.r07.1AG0032450.1	30788730	47028184	30796556	47034489
fm_os	0	34201	0	728	os_Chr1	fm_Chr1A	plus	221	LOC_Os01g53670.1	ELECO.r07.1AG0032480.1	30832796	47055904	30836734	47059040
fm_os	0	34201	0	728	os_Chr1	fm_Chr1A	plus	222	LOC_Os01g53700.1	ELECO.r07.1AG0032500.1	30850589	47067956	30856227	47073450
fm_os	0	34201	0	728	os_Chr1	fm_Chr1A	plus	223	LOC_Os01g53730.1	ELECO.r07.1AG0032550.1	30884821	47114358	30886340	47115287
fm_os	0	34201	0	728	os_Chr1	fm_Chr1A	plus	224	LOC_Os01g53750.1	ELECO.r07.1AG0032560.1	30897973	47121663	30900620	47124488
fm_os	0	34201	0	728	os_Chr1	fm_Chr1A	plus	225	LOC_Os01g53790.1	ELECO.r07.1AG0032580.1	30918104	47132039	30921341	47134599
fm_os	0	34201	0	728	os_Chr1	fm_Chr1A	plus	226	LOC_Os01g53880.1	ELECO.r07.1AG0032640.1	30975765	47175693	30979770	47177892
fm_os	0	34201	0	728	os_Chr1	fm_Chr1A	plus	227	LOC_Os01g53890.1	ELECO.r07.1AG0032650.1	30984518	47185319	30986791	47186875
fm_os	0	34201	0	728	os_Chr1	fm_Chr1A	plus	228	LOC_Os01g53900.1	ELECO.r07.1AG0032660.1	30992411	47193838	30997182	47196699
fm_os	0	34201	0	728	os_Chr1	fm_Chr1A	plus	229	LOC_Os01g53920.1	ELECO.r07.1AG0032710.1	31006026	47235666	31010423	47238985
fm_os	0	34201	0	728	os_Chr1	fm_Chr1A	plus	230	LOC_Os01g53930.1	ELECO.r07.1AG0032720.1	31009006	47239595	31014001	47243797
fm_os	0	34201	0	728	os_Chr1	fm_Chr1A	plus	231	LOC_Os01g53940.1	ELECO.r07.1AG0032730.1	31015873	47245691	31017516	47247432
fm_os	0	34201	0	728	os_Chr1	fm_Chr1A	plus	232	LOC_Os01g53980.1	ELECO.r07.1AG0032740.1	31047510	47252285	31049388	47254151
fm_os	0	34201	0	728	os_Chr1	fm_Chr1A	plus	233	LOC_Os01g54030.1	ELECO.r07.1AG0032800.1	31076571	47291338	31081377	47295243
fm_os	0	34201	0	728	os_Chr1	fm_Chr1A	plus	234	LOC_Os01g54050.1	ELECO.r07.1AG0032840.1	31092032	47309439	31094953	47310772
fm_os	0	34201	0	728	os_Chr1	fm_Chr1A	plus	235	LOC_Os01g54090.1	ELECO.r07.1AG0032850.1	31108317	47322384	31110148	47323874
fm_os	0	34201	0	728	os_Chr1	fm_Chr1A	plus	236	LOC_Os01g54100.1	ELECO.r07.1AG0032860.1	31111291	47324948	31116151	47328931
fm_os	0	34201	0	728	os_Chr1	fm_Chr1A	plus	237	LOC_Os01g54270.1	ELECO.r07.1AG0032990.1	31220321	47459458	31228566	47462685
fm_os	0	34201	0	728	os_Chr1	fm_Chr1A	plus	238	LOC_Os01g54300.1	ELECO.r07.1AG0033010.1	31248319	47491662	31254736	47493583
fm_os	0	34201	0	728	os_Chr1	fm_Chr1A	plus	239	LOC_Os01g54390.1	ELECO.r07.1AG0033070.1	31288170	47514805	31292798	47519650
fm_os	0	34201	0	728	os_Chr1	fm_Chr1A	plus	240	LOC_Os01g54450.1	ELECO.r07.1AG0033140.1	31324472	47568797	31325017	47569240
fm_os	0	34201	0	728	os_Chr1	fm_Chr1A	plus	241	LOC_Os01g54470.1	ELECO.r07.1AG0033160.1	31331308	47575741	31333613	47577942
fm_os	0	34201	0	728	os_Chr1	fm_Chr1A	plus	242	LOC_Os01g54480.1	ELECO.r07.1AG0033170.1	31332864	47578781	31337161	47582424
fm_os	0	34201	0	728	os_Chr1	fm_Chr1A	plus	243	LOC_Os01g54515.1	ELECO.r07.1AG0033220.1	31356182	47604090	31358948	47606776
fm_os	0	34201	0	728	os_Chr1	fm_Chr1A	plus	244	LOC_Os01g54540.1	ELECO.r07.1AG0033250.1	31367015	47614638	31369416	47616656
fm_os	0	34201	0	728	os_Chr1	fm_Chr1A	plus	245	LOC_Os01g54560.1	ELECO.r07.1AG0033270.1	31373407	47621668	31377545	47625423
fm_os	0	34201	0	728	os_Chr1	fm_Chr1A	plus	246	LOC_Os01g54570.1	ELECO.r07.1AG0033280.1	31391261	47633503	31392235	47634519
fm_os	0	34201	0	728	os_Chr1	fm_Chr1A	plus	247	LOC_Os01g54580.1	ELECO.r07.1AG0033290.1	31394832	47636738	31400091	47641782
fm_os	0	34201	0	728	os_Chr1	fm_Chr1A	plus	248	LOC_Os01g54600.1	ELECO.r07.1AG0033310.1	31409004	47670125	31410978	47671258
fm_os	0	34201	0	728	os_Chr1	fm_Chr1A	plus	249	LOC_Os01g54620.1	ELECO.r07.1AG0033330.1	31422946	47691430	31428688	47696236
fm_os	0	34201	0	728	os_Chr1	fm_Chr1A	plus	250	LOC_Os01g54784.1	ELECO.r07.1AG0033390.1	31511534	47719496	31519595	47724740
fm_os	0	34201	0	728	os_Chr1	fm_Chr1A	plus	251	LOC_Os01g54860.1	ELECO.r07.1AG0033430.1	31552457	47744701	31556837	47748131
fm_os	0	34201	0	728	os_Chr1	fm_Chr1A	plus	252	LOC_Os01g54880.1	ELECO.r07.1AG0033450.1	31561385	47753481	31564166	47755587
fm_os	0	34201	0	728	os_Chr1	fm_Chr1A	plus	253	LOC_Os01g54900.1	ELECO.r07.1AG0033480.1	31568908	47769830	31575611	47773010
fm_os	0	34201	0	728	os_Chr1	fm_Chr1A	plus	254	LOC_Os01g54930.1	ELECO.r07.1AG0033500.1	31592123	47797393	31597382	47801026
fm_os	0	34201	0	728	os_Chr1	fm_Chr1A	plus	255	LOC_Os01g54940.1	ELECO.r07.1AG0033510.1	31599157	47802870	31604594	47809255
fm_os	0	34201	0	728	os_Chr1	fm_Chr1A	plus	256	LOC_Os01g54990.1	ELECO.r07.1AG0033550.1	31617167	47819492	31623205	47823819
fm_os	0	34201	0	728	os_Chr1	fm_Chr1A	plus	257	LOC_Os01g55040.1	ELECO.r07.1AG0033590.1	31641231	47837300	31648756	47842660
fm_os	0	34201	0	728	os_Chr1	fm_Chr1A	plus	258	LOC_Os01g55070.1	ELECO.r07.1AG0033610.1	31661724	47870545	31664293	47872539
fm_os	0	34201	0	728	os_Chr1	fm_Chr1A	plus	259	LOC_Os01g55100.1	ELECO.r07.1AG0033650.1	31699450	47909925	31701494	47912896
fm_os	0	34201	0	728	os_Chr1	fm_Chr1A	plus	260	LOC_Os01g55160.1	ELECO.r07.1AG0033690.1	31731974	47932866	31732949	47933402
fm_os	0	34201	0	728	os_Chr1	fm_Chr1A	plus	261	LOC_Os01g55170.1	ELECO.r07.1AG0033710.1	31738055	47964169	31742794	47968513
fm_os	0	34201	0	728	os_Chr1	fm_Chr1A	plus	262	LOC_Os01g55240.1	ELECO.r07.1AG0033750.1	31795105	48001012	31797643	48002499
fm_os	0	34201	0	728	os_Chr1	fm_Chr1A	plus	263	LOC_Os01g55300.1	ELECO.r07.1AG0033810.1	31830297	48032214	31836984	48038470
fm_os	0	34201	0	728	os_Chr1	fm_Chr1A	plus	264	LOC_Os01g55320.1	ELECO.r07.1AG0033830.1	31840530	48043887	31841097	48044471
fm_os	0	34201	0	728	os_Chr1	fm_Chr1A	plus	265	LOC_Os01g55360.1	ELECO.r07.1AG0033850.1	31870932	48054407	31877607	48059496
fm_os	0	34201	0	728	os_Chr1	fm_Chr1A	plus	266	LOC_Os01g55370.1	ELECO.r07.1AG0033860.1	31889711	48073164	31891433	48073778
fm_os	0	34201	0	728	os_Chr1	fm_Chr1A	plus	267	LOC_Os01g55420.1	ELECO.r07.1AG0033900.1	31925866	48102040	31927051	48102932
fm_os	0	34201	0	728	os_Chr1	fm_Chr1A	plus	268	LOC_Os01g55490.1	ELECO.r07.1AG0033970.1	31969293	48129530	31974175	48131776
fm_os	0	34201	0	728	os_Chr1	fm_Chr1A	plus	269	LOC_Os01g55500.1	ELECO.r07.1AG0033980.1	31975992	48138047	31980079	48141195
fm_os	0	34201	0	728	os_Chr1	fm_Chr1A	plus	270	LOC_Os01g55520.1	ELECO.r07.1AG0034000.1	31986499	48144533	31989237	48146657
fm_os	0	34201	0	728	os_Chr1	fm_Chr1A	plus	271	LOC_Os01g55540.1	ELECO.r07.1AG0034010.1	31998651	48148086	32003690	48153388
fm_os	0	34201	0	728	os_Chr1	fm_Chr1A	plus	272	LOC_Os01g55560.1	ELECO.r07.1AG0034030.1	32010477	48159174	32013420	48161316
fm_os	0	34201	0	728	os_Chr1	fm_Chr1A	plus	273	LOC_Os01g55580.1	ELECO.r07.1AG0034050.1	32016622	48165169	32022401	48171068
fm_os	0	34201	0	728	os_Chr1	fm_Chr1A	plus	274	LOC_Os01g55590.1	ELECO.r07.1AG0034080.1	32026305	48186827	32032687	48192766
fm_os	0	34201	0	728	os_Chr1	fm_Chr1A	plus	275	LOC_Os01g55650.1	ELECO.r07.1AG0034110.1	32057383	48205708	32062829	48209025
fm_os	0	34201	0	728	os_Chr1	fm_Chr1A	plus	276	LOC_Os01g55700.1	ELECO.r07.1AG0034130.1	32072449	48212612	32082488	48219047
fm_os	0	34201	0	728	os_Chr1	fm_Chr1A	plus	277	LOC_Os01g55750.1	ELECO.r07.1AG0034180.1	32106832	48239364	32109745	48240263
fm_os	0	34201	0	728	os_Chr1	fm_Chr1A	plus	278	LOC_Os01g55780.1	ELECO.r07.1AG0034200.1	32130586	48257589	32137004	48260908
fm_os	0	34201	0	728	os_Chr1	fm_Chr1A	plus	279	LOC_Os01g55795.1	ELECO.r07.1AG0034230.1	32143762	48267414	32145285	48268728
fm_os	0	34201	0	728	os_Chr1	fm_Chr1A	plus	280	LOC_Os01g55820.1	ELECO.r07.1AG0034250.1	32145824	48271537	32147365	48272500
fm_os	0	34201	0	728	os_Chr1	fm_Chr1A	plus	281	LOC_Os01g55830.1	ELECO.r07.1AG0034260.1	32148052	48273635	32152116	48276317
fm_os	0	34201	0	728	os_Chr1	fm_Chr1A	plus	282	LOC_Os01g55860.1	ELECO.r07.1AG0034270.1	32167881	48279919	32171343	48282648
fm_os	0	34201	0	728	os_Chr1	fm_Chr1A	plus	283	LOC_Os01g55880.1	ELECO.r07.1AG0034320.1	32177890	48293940	32181792	48296945
fm_os	0	34201	0	728	os_Chr1	fm_Chr1A	plus	284	LOC_Os01g55890.1	ELECO.r07.1AG0034330.1	32185406	48298099	32189756	48301530
fm_os	0	34201	0	728	os_Chr1	fm_Chr1A	plus	285	LOC_Os01g55950.1	ELECO.r07.1AG0034380.1	32226885	48324472	32229632	48327363
fm_os	0	34201	0	728	os_Chr1	fm_Chr1A	plus	286	LOC_Os01g55974.1	ELECO.r07.1AG0034390.1	32233035	48328287	32238980	48333735
fm_os	0	34201	0	728	os_Chr1	fm_Chr1A	plus	287	LOC_Os01g56030.1	ELECO.r07.1AG0034450.1	32258914	48368741	32260026	48369376
fm_os	0	34201	0	728	os_Chr1	fm_Chr1A	plus	288	LOC_Os01g56050.1	ELECO.r07.1AG0034480.1	32270054	48379285	32272147	48381372
fm_os	0	34201	0	728	os_Chr1	fm_Chr1A	plus	289	LOC_Os01g56080.1	ELECO.r07.1AG0034500.1	32289147	48394579	32289804	48395112
fm_os	0	34201	0	728	os_Chr1	fm_Chr1A	plus	290	LOC_Os01g56100.1	ELECO.r07.1AG0034510.1	32298855	48396880	32303035	48400292
fm_os	0	34201	0	728	os_Chr1	fm_Chr1A	plus	291	LOC_Os01g56140.1	ELECO.r07.1AG0034600.1	32327698	48449259	32332777	48454417
fm_os	0	34201	0	728	os_Chr1	fm_Chr1A	plus	292	LOC_Os01g56290.1	ELECO.r07.1AG0034670.1	32424442	48509007	32427509	48515975
fm_os	0	34201	0	728	os_Chr1	fm_Chr1A	plus	293	LOC_Os01g56300.1	ELECO.r07.1AG0034690.1	32433084	48520980	32439784	48525624
fm_os	0	34201	0	728	os_Chr1	fm_Chr1A	plus	294	LOC_Os01g56360.1	ELECO.r07.1AG0034730.1	32475143	48546616	32479148	48549351
fm_os	0	34201	0	728	os_Chr1	fm_Chr1A	plus	295	LOC_Os01g56400.1	ELECO.r07.1AG0034820.1	32513693	48610057	32517028	48613132
fm_os	0	34201	0	728	os_Chr1	fm_Chr1A	plus	296	LOC_Os01g56420.1	ELECO.r07.1AG0034830.1	32523328	48614266	32524183	48614727
fm_os	0	34201	0	728	os_Chr1	fm_Chr1A	plus	297	LOC_Os01g56500.1	ELECO.r07.1AG0034950.1	32573887	48718836	32575893	48719441
fm_os	0	34201	0	728	os_Chr1	fm_Chr1A	plus	298	LOC_Os01g56520.1	ELECO.r07.1AG0035030.1	32586873	48749942	32592046	48754050
fm_os	0	34201	0	728	os_Chr1	fm_Chr1A	plus	299	LOC_Os01g56570.1	ELECO.r07.1AG0035080.1	32611406	48783189	32613200	48784735
fm_os	0	34201	0	728	os_Chr1	fm_Chr1A	plus	300	LOC_Os01g56590.1	ELECO.r07.1AG0035120.1	32624170	48801901	32647048	48822993
fm_os	0	34201	0	728	os_Chr1	fm_Chr1A	plus	301	LOC_Os01g56690.1	ELECO.r07.1AG0035290.1	32714779	48893607	32716417	48894938
fm_os	0	34201	0	728	os_Chr1	fm_Chr1A	plus	302	LOC_Os01g56790.1	ELECO.r07.1AG0035320.1	32768597	48907678	32773281	48910410
fm_os	0	34201	0	728	os_Chr1	fm_Chr1A	plus	303	LOC_Os01g56800.1	ELECO.r07.1AG0035330.1	32773479	48911153	32784325	48922447
fm_os	0	34201	0	728	os_Chr1	fm_Chr1A	plus	304	LOC_Os01g56810.1	ELECO.r07.1AG0035370.1	32788487	48941695	32792751	48945565
fm_os	0	34201	0	728	os_Chr1	fm_Chr1A	plus	305	LOC_Os01g56820.1	ELECO.r07.1AG0035390.1	32815108	48960601	32819452	48963701
fm_os	0	34201	0	728	os_Chr1	fm_Chr1A	plus	306	LOC_Os01g56910.1	ELECO.r07.1AG0035460.1	32869293	49229175	32878216	49239126
fm_os	0	34201	0	728	os_Chr1	fm_Chr1A	plus	307	LOC_Os01g56940.1	ELECO.r07.1AG0035490.1	32893379	49255493	32899784	49260960
fm_os	0	34201	0	728	os_Chr1	fm_Chr1A	plus	308	LOC_Os01g57004.1	ELECO.r07.1AG0035550.1	32934209	49308607	32934997	49309151
fm_os	0	34201	0	728	os_Chr1	fm_Chr1A	plus	309	LOC_Os01g57020.1	ELECO.r07.1AG0035560.1	32939957	49316534	32942493	49318619
fm_os	0	34201	0	728	os_Chr1	fm_Chr1A	plus	310	LOC_Os01g57110.1	ELECO.r07.1AG0035710.1	33000047	49415089	33010221	49424336
fm_os	0	34201	0	728	os_Chr1	fm_Chr1A	plus	311	LOC_Os01g57230.1	ELECO.r07.1AG0035750.1	33064386	49446823	33067834	49449091
fm_os	0	34201	0	728	os_Chr1	fm_Chr1A	plus	312	LOC_Os01g57270.1	ELECO.r07.1AG0035820.1	33091621	49488592	33096363	49490393
fm_os	0	34201	0	728	os_Chr1	fm_Chr1A	plus	313	LOC_Os01g57360.1	ELECO.r07.1AG0035850.1	33154276	49509007	33158320	49511107
fm_os	0	34201	0	728	os_Chr1	fm_Chr1A	plus	314	LOC_Os01g57370.1	ELECO.r07.1AG0035870.1	33168429	49520063	33172643	49522789
fm_os	0	34201	0	728	os_Chr1	fm_Chr1A	plus	315	LOC_Os01g57420.1	ELECO.r07.1AG0035910.1	33185330	49530014	33192979	49533557
fm_os	0	34201	0	728	os_Chr1	fm_Chr1A	plus	316	LOC_Os01g57450.1	ELECO.r07.1AG0035930.1	33200667	49540500	33201485	49542487
fm_os	0	34201	0	728	os_Chr1	fm_Chr1A	plus	317	LOC_Os01g57470.1	ELECO.r07.1AG0035950.1	33207652	49546908	33208693	49547249
fm_os	0	34201	0	728	os_Chr1	fm_Chr1A	plus	318	LOC_Os01g57550.1	ELECO.r07.1AG0036000.1	33244704	49611423	33248408	49613771
fm_os	0	34201	0	728	os_Chr1	fm_Chr1A	plus	319	LOC_Os01g57570.1	ELECO.r07.1AG0036020.1	33264231	49627704	33268444	49631033
fm_os	0	34201	0	728	os_Chr1	fm_Chr1A	plus	320	LOC_Os01g57610.1	ELECO.r07.1AG0036040.1	33308448	49659403	33311391	49661499
fm_os	0	34201	0	728	os_Chr1	fm_Chr1A	plus	321	LOC_Os01g57650.1	ELECO.r07.1AG0036080.1	33329420	49686944	33331935	49688923
fm_os	0	34201	0	728	os_Chr1	fm_Chr1A	plus	322	LOC_Os01g57690.1	ELECO.r07.1AG0036100.1	33350046	49695261	33351363	49696133
fm_os	0	34201	0	728	os_Chr1	fm_Chr1A	plus	323	LOC_Os01g57700.1	ELECO.r07.1AG0036110.1	33359442	49697483	33361794	49698816
fm_os	0	34201	0	728	os_Chr1	fm_Chr1A	plus	324	LOC_Os01g57740.1	ELECO.r07.1AG0036150.1	33392410	49722269	33396091	49724693
fm_os	0	34201	0	728	os_Chr1	fm_Chr1A	plus	325	LOC_Os01g57770.1	ELECO.r07.1AG0036160.1	33409653	49726080	33415577	49727394
fm_os	0	34201	0	728	os_Chr1	fm_Chr1A	plus	326	LOC_Os01g57870.1	ELECO.r07.1AG0036190.1	33460254	49737088	33463913	49739817
fm_os	0	34201	0	728	os_Chr1	fm_Chr1A	plus	327	LOC_Os01g57890.1	ELECO.r07.1AG0036210.1	33471900	49756319	33478535	49759251
fm_os	0	34201	0	728	os_Chr1	fm_Chr1A	plus	328	LOC_Os01g57920.1	ELECO.r07.1AG0036250.1	33484607	49787462	33487824	49790401
fm_os	0	34201	0	728	os_Chr1	fm_Chr1A	plus	329	LOC_Os01g57930.1	ELECO.r07.1AG0036300.1	33489285	49829741	33492959	49832597
fm_os	0	34201	0	728	os_Chr1	fm_Chr1A	plus	330	LOC_Os01g58100.1	ELECO.r07.1AG0036340.1	33601330	49843140	33605260	49845025
fm_os	0	34201	0	728	os_Chr1	fm_Chr1A	plus	331	LOC_Os01g58114.1	ELECO.r07.1AG0036360.1	33609208	49854265	33616334	49861284
fm_os	0	34201	0	728	os_Chr1	fm_Chr1A	plus	332	LOC_Os01g58140.1	ELECO.r07.1AG0036390.1	33625270	49869680	33626043	49870024
fm_os	0	34201	0	728	os_Chr1	fm_Chr1A	plus	333	LOC_Os01g58194.1	ELECO.r07.1AG0036410.1	33641954	49885258	33650995	49887903
fm_os	0	34201	0	728	os_Chr1	fm_Chr1A	plus	334	LOC_Os01g58270.1	ELECO.r07.1AG0036430.1	33674405	49905256	33679717	49908531
fm_os	0	34201	0	728	os_Chr1	fm_Chr1A	plus	335	LOC_Os01g58400.1	ELECO.r07.1AG0036500.1	33740650	49961889	33745858	49968801
fm_os	0	34201	0	728	os_Chr1	fm_Chr1A	plus	336	LOC_Os01g58470.1	ELECO.r07.1AG0036550.1	33803154	50009191	33805393	50011781
fm_os	0	34201	0	728	os_Chr1	fm_Chr1A	plus	337	LOC_Os01g58490.1	ELECO.r07.1AG0036580.1	33811933	50017349	33812511	50018023
fm_os	0	34201	0	728	os_Chr1	fm_Chr1A	plus	338	LOC_Os01g58510.1	ELECO.r07.1AG0036600.1	33815405	50022068	33816598	50023300
fm_os	0	34201	0	728	os_Chr1	fm_Chr1A	plus	339	LOC_Os01g58530.1	ELECO.r07.1AG0036620.1	33821306	50027371	33828897	50030079
fm_os	0	34201	0	728	os_Chr1	fm_Chr1A	plus	340	LOC_Os01g58550.1	ELECO.r07.1AG0036630.1	33837388	50041851	33841176	50044359
fm_os	0	34201	0	728	os_Chr1	fm_Chr1A	plus	341	LOC_Os01g58580.1	ELECO.r07.1AG0036650.1	33869142	50055638	33871840	50057816
fm_os	0	34201	0	728	os_Chr1	fm_Chr1A	plus	342	LOC_Os01g58620.1	ELECO.r07.1AG0036670.1	33890098	50065588	33891727	50066595
fm_os	0	34201	0	728	os_Chr1	fm_Chr1A	plus	343	LOC_Os01g58640.1	ELECO.r07.1AG0036710.1	33897216	50078905	33904518	50082705
fm_os	0	34201	0	728	os_Chr1	fm_Chr1A	plus	344	LOC_Os01g58650.1	ELECO.r07.1AG0036730.1	33906370	50097153	33909592	50097625
fm_os	0	34201	0	728	os_Chr1	fm_Chr1A	plus	345	LOC_Os01g58730.1	ELECO.r07.1AG0036780.1	33949387	50138222	33951631	50140434
fm_os	0	34201	0	728	os_Chr1	fm_Chr1A	plus	346	LOC_Os01g58750.1	ELECO.r07.1AG0036800.1	33956754	50145766	33960102	50148681
fm_os	0	34201	0	728	os_Chr1	fm_Chr1A	plus	347	LOC_Os01g58760.1	ELECO.r07.1AG0036810.1	33962625	50149887	33963552	50150549
fm_os	0	34201	0	728	os_Chr1	fm_Chr1A	plus	348	LOC_Os01g58860.1	ELECO.r07.1AG0036870.1	34003664	50190939	34006460	50193074
fm_os	0	34201	0	728	os_Chr1	fm_Chr1A	plus	349	LOC_Os01g58890.1	ELECO.r07.1AG0036910.1	34033156	50205446	34034940	50206308
fm_os	0	34201	0	728	os_Chr1	fm_Chr1A	plus	350	LOC_Os01g58910.1	ELECO.r07.1AG0036930.1	34043140	50218762	34045426	50220533
fm_os	0	34201	0	728	os_Chr1	fm_Chr1A	plus	351	LOC_Os01g58950.1	ELECO.r07.1AG0036940.1	34074828	50224283	34076357	50225830
fm_os	0	34201	0	728	os_Chr1	fm_Chr1A	plus	352	LOC_Os01g59060.1	ELECO.r07.1AG0036960.1	34133777	50245733	34135646	50247301
fm_os	0	34201	0	728	os_Chr1	fm_Chr1A	plus	353	LOC_Os01g59080.1	ELECO.r07.1AG0036970.1	34138326	50248048	34139709	50249071
fm_os	0	34201	0	728	os_Chr1	fm_Chr1A	plus	354	LOC_Os01g59090.1	ELECO.r07.1AG0036980.1	34139768	50249273	34141215	50250329
fm_os	0	34201	0	728	os_Chr1	fm_Chr1A	plus	355	LOC_Os01g59100.1	ELECO.r07.1AG0036990.1	34141403	50250912	34145203	50253207
fm_os	0	34201	0	728	os_Chr1	fm_Chr1A	plus	356	LOC_Os01g59110.1	ELECO.r07.1AG0037000.1	34146161	50255094	34149193	50257388
fm_os	0	34201	0	728	os_Chr1	fm_Chr1A	plus	357	LOC_Os01g59320.1	ELECO.r07.1AG0037100.1	34293077	50374093	34295574	50378020
fm_os	0	34201	0	728	os_Chr1	fm_Chr1A	plus	358	LOC_Os01g59360.1	ELECO.r07.1AG0037140.1	34325310	50397381	34328118	50399780
fm_os	0	34201	0	728	os_Chr1	fm_Chr1A	plus	359	LOC_Os01g59410.1	ELECO.r07.1AG0037150.1	34356640	50425929	34357450	50426492
fm_os	0	34201	0	728	os_Chr1	fm_Chr1A	plus	360	LOC_Os01g59440.1	ELECO.r07.1AG0037170.1	34379096	50444112	34383084	50447937
fm_os	0	34201	0	728	os_Chr1	fm_Chr1A	plus	361	LOC_Os01g59490.1	ELECO.r07.1AG0037180.1	34406376	50473885	34409218	50476684
fm_os	0	34201	0	728	os_Chr1	fm_Chr1A	plus	362	LOC_Os01g59500.1	ELECO.r07.1AG0037190.1	34409226	50477515	34412582	50479701
fm_os	0	34201	0	728	os_Chr1	fm_Chr1A	plus	363	LOC_Os01g59530.1	ELECO.r07.1AG0037220.1	34420990	50488423	34423678	50490175
fm_os	0	34201	0	728	os_Chr1	fm_Chr1A	plus	364	LOC_Os01g59610.1	ELECO.r07.1AG0037230.1	34476321	50490723	34477238	50491094
fm_os	0	34201	0	728	os_Chr1	fm_Chr1A	plus	365	LOC_Os01g59670.1	ELECO.r07.1AG0037270.1	34514117	50518820	34520887	50522699
fm_os	0	34201	0	728	os_Chr1	fm_Chr1A	plus	366	LOC_Os01g59680.1	ELECO.r07.1AG0037290.1	34524498	50527145	34526616	50528026
fm_os	0	34201	0	728	os_Chr1	fm_Chr1A	plus	367	LOC_Os01g59760.1	ELECO.r07.1AG0037330.1	34565292	50569274	34568290	50571953
fm_os	0	34201	0	728	os_Chr1	fm_Chr1A	plus	368	LOC_Os01g59800.1	ELECO.r07.1AG0037360.1	34583515	50585781	34587173	50588311
fm_os	0	34201	0	728	os_Chr1	fm_Chr1A	plus	369	LOC_Os01g59819.1	ELECO.r07.1AG0037370.1	34588827	50588936	34602432	50592735
fm_os	0	34201	0	728	os_Chr1	fm_Chr1A	plus	370	LOC_Os01g59850.1	ELECO.r07.1AG0037380.1	34612587	50594113	34619005	50598246
fm_os	0	34201	0	728	os_Chr1	fm_Chr1A	plus	371	LOC_Os01g59860.1	ELECO.r07.1AG0037420.1	34620233	50647845	34623931	50651531
fm_os	0	34201	0	728	os_Chr1	fm_Chr1A	plus	372	LOC_Os01g59870.1	ELECO.r07.1AG0037440.1	34626184	50663991	34629997	50665294
fm_os	0	34201	0	728	os_Chr1	fm_Chr1A	plus	373	LOC_Os01g59920.1	ELECO.r07.1AG0037500.1	34647037	50695579	34650771	50698035
fm_os	0	34201	0	728	os_Chr1	fm_Chr1A	plus	374	LOC_Os01g59970.1	ELECO.r07.1AG0037540.1	34674484	50711566	34676185	50712757
fm_os	0	34201	0	728	os_Chr1	fm_Chr1A	plus	375	LOC_Os01g60050.1	ELECO.r07.1AG0037600.1	34731210	50747455	34735202	50762557
fm_os	0	34201	0	728	os_Chr1	fm_Chr1A	plus	376	LOC_Os01g60080.1	ELECO.r07.1AG0037650.1	34746852	50794053	34749514	50795897
fm_os	0	34201	0	728	os_Chr1	fm_Chr1A	plus	377	LOC_Os01g60110.1	ELECO.r07.1AG0037690.1	34769117	50804701	34772371	50807460
fm_os	0	34201	0	728	os_Chr1	fm_Chr1A	plus	378	LOC_Os01g60140.1	ELECO.r07.1AG0037710.1	34788401	50816913	34791620	50819697
fm_os	0	34201	0	728	os_Chr1	fm_Chr1A	plus	379	LOC_Os01g60280.1	ELECO.r07.1AG0037890.1	34868404	50939673	34879449	50946599
fm_os	0	34201	0	728	os_Chr1	fm_Chr1A	plus	380	LOC_Os01g60420.1	ELECO.r07.1AG0037960.1	34943808	50977183	34946138	50978646
fm_os	0	34201	0	728	os_Chr1	fm_Chr1A	plus	381	LOC_Os01g60520.1	ELECO.r07.1AG0038030.1	34996792	51023319	35003226	51027416
fm_os	0	34201	0	728	os_Chr1	fm_Chr1A	plus	382	LOC_Os01g60640.1	ELECO.r07.1AG0038050.1	35062734	51048878	35064940	51055039
fm_os	0	34201	0	728	os_Chr1	fm_Chr1A	plus	383	LOC_Os01g60650.1	ELECO.r07.1AG0038070.1	35063669	51061244	35068207	51064284
fm_os	0	34201	0	728	os_Chr1	fm_Chr1A	plus	384	LOC_Os01g60660.1	ELECO.r07.1AG0038080.1	35069246	51066422	35074491	51071662
fm_os	0	34201	0	728	os_Chr1	fm_Chr1A	plus	385	LOC_Os01g60770.1	ELECO.r07.1AG0038150.1	35145516	51119733	35147338	51120982
fm_os	0	34201	0	728	os_Chr1	fm_Chr1A	plus	386	LOC_Os01g60860.1	ELECO.r07.1AG0038220.1	35185511	51151529	35188004	51153643
fm_os	0	34201	0	728	os_Chr1	fm_Chr1A	plus	387	LOC_Os01g60910.1	ELECO.r07.1AG0038250.1	35228867	51166576	35234373	51168153
fm_os	0	34201	0	728	os_Chr1	fm_Chr1A	plus	388	LOC_Os01g60930.1	ELECO.r07.1AG0038270.1	35243884	51172273	35246808	51176828
fm_os	0	34201	0	728	os_Chr1	fm_Chr1A	plus	389	LOC_Os01g61020.1	ELECO.r07.1AG0038320.1	35309604	51212847	35312765	51216755
fm_os	0	34201	0	728	os_Chr1	fm_Chr1A	plus	390	LOC_Os01g61030.1	ELECO.r07.1AG0038330.1	35314359	51218877	35318845	51222922
fm_os	0	34201	0	728	os_Chr1	fm_Chr1A	plus	391	LOC_Os01g61080.1	ELECO.r07.1AG0038380.1	35347978	51238780	35350645	51241013
fm_os	0	34201	0	728	os_Chr1	fm_Chr1A	plus	392	LOC_Os01g61150.1	ELECO.r07.1AG0038410.1	35396166	51272141	35400248	51278160
fm_os	0	34201	0	728	os_Chr1	fm_Chr1A	plus	393	LOC_Os01g61190.1	ELECO.r07.1AG0038450.1	35412930	51291147	35417584	51292748
fm_os	0	34201	0	728	os_Chr1	fm_Chr1A	plus	394	LOC_Os01g61210.1	ELECO.r07.1AG0038470.1	35421033	51299793	35421659	51300389
fm_os	0	34201	0	728	os_Chr1	fm_Chr1A	plus	395	LOC_Os01g61240.1	ELECO.r07.1AG0038520.1	35433901	51319000	35435795	51321914
fm_os	0	34201	0	728	os_Chr1	fm_Chr1A	plus	396	LOC_Os01g61250.1	ELECO.r07.1AG0038530.1	35436701	51323182	35441737	51327831
fm_os	0	34201	0	728	os_Chr1	fm_Chr1A	plus	397	LOC_Os01g61330.1	ELECO.r07.1AG0038590.1	35480043	51361632	35482190	51363306
fm_os	0	34201	0	728	os_Chr1	fm_Chr1A	plus	398	LOC_Os01g61350.1	ELECO.r07.1AG0038610.1	35491910	51373276	35492921	51374007
fm_os	0	34201	0	728	os_Chr1	fm_Chr1A	plus	399	LOC_Os01g61370.1	ELECO.r07.1AG0038630.1	35496868	51379182	35498571	51380378
fm_os	0	34201	0	728	os_Chr1	fm_Chr1A	plus	400	LOC_Os01g61390.1	ELECO.r07.1AG0038650.1	35501850	51386821	35505052	51389380
fm_os	0	34201	0	728	os_Chr1	fm_Chr1A	plus	401	LOC_Os01g61430.1	ELECO.r07.1AG0038690.1	35518547	51402019	35523582	51405730
fm_os	0	34201	0	728	os_Chr1	fm_Chr1A	plus	402	LOC_Os01g61440.1	ELECO.r07.1AG0038700.1	35525524	51406972	35527592	51408678
fm_os	0	34201	0	728	os_Chr1	fm_Chr1A	plus	403	LOC_Os01g61460.1	ELECO.r07.1AG0038710.1	35538327	51414968	35544333	51419681
fm_os	0	34201	0	728	os_Chr1	fm_Chr1A	plus	404	LOC_Os01g61470.1	ELECO.r07.1AG0038720.1	35547901	51422230	35548470	51422715
fm_os	0	34201	0	728	os_Chr1	fm_Chr1A	plus	405	LOC_Os01g61510.1	ELECO.r07.1AG0038760.1	35585865	51438680	35588377	51440419
fm_os	0	34201	0	728	os_Chr1	fm_Chr1A	plus	406	LOC_Os01g61560.1	ELECO.r07.1AG0038770.1	35601031	51442101	35604029	51444981
fm_os	0	34201	0	728	os_Chr1	fm_Chr1A	plus	407	LOC_Os01g61590.1	ELECO.r07.1AG0038790.1	35619684	51453305	35625793	51462277
fm_os	0	34201	0	728	os_Chr1	fm_Chr1A	plus	408	LOC_Os01g61630.1	ELECO.r07.1AG0038840.1	35658744	51491730	35661037	51493673
fm_os	0	34201	0	728	os_Chr1	fm_Chr1A	plus	409	LOC_Os01g61700.1	ELECO.r07.1AG0038890.1	35692800	51507897	35693786	51508730
fm_os	0	34201	0	728	os_Chr1	fm_Chr1A	plus	410	LOC_Os01g61710.1	ELECO.r07.1AG0038900.1	35700434	51509678	35708657	51515143
fm_os	0	34201	0	728	os_Chr1	fm_Chr1A	plus	411	LOC_Os01g61760.1	ELECO.r07.1AG0038920.1	35721021	51525406	35726301	51529237
fm_os	0	34201	0	728	os_Chr1	fm_Chr1A	plus	412	LOC_Os01g61830.1	ELECO.r07.1AG0038960.1	35767582	51547961	35772377	51551221
fm_os	0	34201	0	728	os_Chr1	fm_Chr1A	plus	413	LOC_Os01g61840.1	ELECO.r07.1AG0038970.1	35776070	51557063	35776309	51557308
fm_os	0	34201	0	728	os_Chr1	fm_Chr1A	plus	414	LOC_Os01g61880.1	ELECO.r07.1AG0038990.1	35813148	51581700	35817684	51586166
fm_os	0	34201	0	728	os_Chr1	fm_Chr1A	plus	415	LOC_Os01g61890.1	ELECO.r07.1AG0039000.1	35814079	51586378	35820868	51587328
fm_os	0	34201	0	728	os_Chr1	fm_Chr1A	plus	416	LOC_Os01g61900.1	ELECO.r07.1AG0039010.1	35827134	51596299	35828772	51597491
fm_os	0	34201	0	728	os_Chr1	fm_Chr1A	plus	417	LOC_Os01g61940.1	ELECO.r07.1AG0039050.1	35861147	51615898	35863908	51618168
fm_os	0	34201	0	728	os_Chr1	fm_Chr1A	plus	418	LOC_Os01g61960.1	ELECO.r07.1AG0039080.1	35868921	51637089	35869748	51638432
fm_os	0	34201	0	728	os_Chr1	fm_Chr1A	plus	419	LOC_Os01g61980.1	ELECO.r07.1AG0039090.1	35881024	51643996	35882412	51644937
fm_os	0	34201	0	728	os_Chr1	fm_Chr1A	plus	420	LOC_Os01g62000.1	ELECO.r07.1AG0039110.1	35889803	51652406	35891365	51653770
fm_os	0	34201	0	728	os_Chr1	fm_Chr1A	plus	421	LOC_Os01g62010.1	ELECO.r07.1AG0039120.1	35893281	51654367	35895178	51657055
fm_os	0	34201	0	728	os_Chr1	fm_Chr1A	plus	422	LOC_Os01g62030.1	ELECO.r07.1AG0039150.1	35900735	51667309	35901226	51667935
fm_os	0	34201	0	728	os_Chr1	fm_Chr1A	plus	423	LOC_Os01g62130.1	ELECO.r07.1AG0039250.1	35965949	51723541	35966946	51724383
fm_os	0	34201	0	728	os_Chr1	fm_Chr1A	plus	424	LOC_Os01g62160.1	ELECO.r07.1AG0039270.1	35983819	51733996	35987592	51740107
fm_os	0	34201	0	728	os_Chr1	fm_Chr1A	plus	425	LOC_Os01g62200.1	ELECO.r07.1AG0039300.1	36002256	51750307	36005101	51752439
fm_os	0	34201	0	728	os_Chr1	fm_Chr1A	plus	426	LOC_Os01g62310.1	ELECO.r07.1AG0039390.1	36057344	51823145	36059634	51826214
fm_os	0	34201	0	728	os_Chr1	fm_Chr1A	plus	427	LOC_Os01g62360.1	ELECO.r07.1AG0039410.1	36089179	51832400	36091558	51833905
fm_os	0	34201	0	728	os_Chr1	fm_Chr1A	plus	428	LOC_Os01g62380.1	ELECO.r07.1AG0039430.1	36099402	51840642	36104293	51841928
fm_os	0	34201	0	728	os_Chr1	fm_Chr1A	plus	429	LOC_Os01g62390.1	ELECO.r07.1AG0039440.1	36105408	51843627	36108015	51848580
fm_os	0	34201	0	728	os_Chr1	fm_Chr1A	plus	430	LOC_Os01g62400.1	ELECO.r07.1AG0039450.1	36117169	51852292	36118387	51853524
fm_os	0	34201	0	728	os_Chr1	fm_Chr1A	plus	431	LOC_Os01g62460.1	ELECO.r07.1AG0039500.1	36158218	51883733	36161536	51886159
fm_os	0	34201	0	728	os_Chr1	fm_Chr1A	plus	432	LOC_Os01g62480.1	ELECO.r07.1AG0039510.1	36165920	51892852	36168939	51896162
fm_os	0	34201	0	728	os_Chr1	fm_Chr1A	plus	433	LOC_Os01g62490.1	ELECO.r07.1AG0039520.1	36177289	51899660	36180127	51901833
fm_os	0	34201	0	728	os_Chr1	fm_Chr1A	plus	434	LOC_Os01g62510.1	ELECO.r07.1AG0039540.1	36188702	51910766	36191681	51912887
fm_os	0	34201	0	728	os_Chr1	fm_Chr1A	plus	435	LOC_Os01g62630.1	ELECO.r07.1AG0039610.1	36268063	51951703	36269737	51953061
fm_os	0	34201	0	728	os_Chr1	fm_Chr1A	plus	436	LOC_Os01g62760.1	ELECO.r07.1AG0039650.1	36343948	51996283	36346078	51997864
fm_os	0	34201	0	728	os_Chr1	fm_Chr1A	plus	437	LOC_Os01g62780.1	ELECO.r07.1AG0039660.1	36354704	52000908	36358027	52004792
fm_os	0	34201	0	728	os_Chr1	fm_Chr1A	plus	438	LOC_Os01g62800.1	ELECO.r07.1AG0039690.1	36368227	52014400	36373959	52019351
fm_os	0	34201	0	728	os_Chr1	fm_Chr1A	plus	439	LOC_Os01g62840.1	ELECO.r07.1AG0039750.1	36395486	52064740	36398185	52066548
fm_os	0	34201	0	728	os_Chr1	fm_Chr1A	plus	440	LOC_Os01g62970.1	ELECO.r07.1AG0039900.1	36479579	52137302	36484051	52138729
fm_os	0	34201	0	728	os_Chr1	fm_Chr1A	plus	441	LOC_Os01g62980.1	ELECO.r07.1AG0039910.1	36483566	52140321	36484818	52140779
fm_os	0	34201	0	728	os_Chr1	fm_Chr1A	plus	442	LOC_Os01g63060.1	ELECO.r07.1AG0039990.1	36540147	52189329	36545196	52192789
fm_os	0	34201	0	728	os_Chr1	fm_Chr1A	plus	443	LOC_Os01g63160.1	ELECO.r07.1AG0040010.1	36606535	52201486	36608135	52202993
fm_os	0	34201	0	728	os_Chr1	fm_Chr1A	plus	444	LOC_Os01g63240.1	ELECO.r07.1AG0040090.1	36652405	52241151	36655714	52243048
fm_os	0	34201	0	728	os_Chr1	fm_Chr1A	plus	445	LOC_Os01g63270.1	ELECO.r07.1AG0040160.1	36670221	52276032	36676478	52281888
fm_os	0	34201	0	728	os_Chr1	fm_Chr1A	plus	446	LOC_Os01g63290.1	ELECO.r07.1AG0040180.1	36687545	52287636	36695629	52290487
fm_os	0	34201	0	728	os_Chr1	fm_Chr1A	plus	447	LOC_Os01g63310.1	ELECO.r07.1AG0040210.1	36697008	52299981	36698963	52302065
fm_os	0	34201	0	728	os_Chr1	fm_Chr1A	plus	448	LOC_Os01g63354.1	ELECO.r07.1AG0040220.1	36717974	52307232	36723161	52315262
fm_os	0	34201	0	728	os_Chr1	fm_Chr1A	plus	449	LOC_Os01g63480.1	ELECO.r07.1AG0040290.1	36794890	52360027	36797406	52361502
fm_os	0	34201	0	728	os_Chr1	fm_Chr1A	plus	450	LOC_Os01g63500.1	ELECO.r07.1AG0040300.1	36807946	52364194	36808961	52364628
fm_os	0	34201	0	728	os_Chr1	fm_Chr1A	plus	451	LOC_Os01g63510.1	ELECO.r07.1AG0040310.1	36813724	52368532	36815023	52369266
fm_os	0	34201	0	728	os_Chr1	fm_Chr1A	plus	452	LOC_Os01g63540.1	ELECO.r07.1AG0040320.1	36840077	52374538	36842130	52376181
fm_os	0	34201	0	728	os_Chr1	fm_Chr1A	plus	453	LOC_Os01g63580.1	ELECO.r07.1AG0040330.1	36863214	52378421	36866375	52381566
fm_os	0	34201	0	728	os_Chr1	fm_Chr1A	plus	454	LOC_Os01g63680.1	ELECO.r07.1AG0040380.1	36936984	52436222	36939364	52439562
fm_os	0	34201	0	728	os_Chr1	fm_Chr1A	plus	455	LOC_Os01g63690.1	ELECO.r07.1AG0040400.1	36942596	52447961	36944593	52449379
fm_os	0	34201	0	728	os_Chr1	fm_Chr1A	plus	456	LOC_Os01g63790.1	ELECO.r07.1AG0040440.1	37011897	52484694	37013536	52485686
fm_os	0	34201	0	728	os_Chr1	fm_Chr1A	plus	457	LOC_Os01g63830.1	ELECO.r07.1AG0040480.1	37034026	52503899	37036018	52505083
fm_os	0	34201	0	728	os_Chr1	fm_Chr1A	plus	458	LOC_Os01g63870.1	ELECO.r07.1AG0040510.1	37060600	52540205	37064615	52548490
fm_os	0	34201	0	728	os_Chr1	fm_Chr1A	plus	459	LOC_Os01g63880.1	ELECO.r07.1AG0040520.1	37065393	52550067	37068896	52552508
fm_os	0	34201	0	728	os_Chr1	fm_Chr1A	plus	460	LOC_Os01g63900.1	ELECO.r07.1AG0040540.1	37076467	52556129	37079538	52558596
fm_os	0	34201	0	728	os_Chr1	fm_Chr1A	plus	461	LOC_Os01g63930.1	ELECO.r07.1AG0040560.1	37095403	52571526	37099183	52573121
fm_os	0	34201	0	728	os_Chr1	fm_Chr1A	plus	462	LOC_Os01g63940.1	ELECO.r07.1AG0040580.1	37118464	52582052	37121374	52585951
fm_os	0	34201	0	728	os_Chr1	fm_Chr1A	plus	463	LOC_Os01g63970.1	ELECO.r07.1AG0040600.1	37133557	52590456	37135392	52591646
fm_os	0	34201	0	728	os_Chr1	fm_Chr1A	plus	464	LOC_Os01g63990.1	ELECO.r07.1AG0040620.1	37154448	52604964	37157450	52606492
fm_os	0	34201	0	728	os_Chr1	fm_Chr1A	plus	465	LOC_Os01g64000.1	ELECO.r07.1AG0040630.1	37174547	52610191	37176550	52611840
fm_os	0	34201	0	728	os_Chr1	fm_Chr1A	plus	466	LOC_Os01g64020.1	ELECO.r07.1AG0040650.1	37181216	52616014	37188580	52621361
fm_os	0	34201	0	728	os_Chr1	fm_Chr1A	plus	467	LOC_Os01g64090.1	ELECO.r07.1AG0040670.1	37231748	52629047	37234375	52631222
fm_os	0	34201	0	728	os_Chr1	fm_Chr1A	plus	468	LOC_Os01g64100.1	ELECO.r07.1AG0040680.1	37235781	52632182	37237357	52633163
fm_os	0	34201	0	728	os_Chr1	fm_Chr1A	plus	469	LOC_Os01g64110.1	ELECO.r07.1AG0040740.1	37238901	52656136	37240778	52657038
fm_os	0	34201	0	728	os_Chr1	fm_Chr1A	plus	470	LOC_Os01g64170.1	ELECO.r07.1AG0040760.1	37269723	52663209	37274713	52665228
fm_os	0	34201	0	728	os_Chr1	fm_Chr1A	plus	471	LOC_Os01g64250.1	ELECO.r07.1AG0040790.1	37303517	52678498	37307958	52681911
fm_os	0	34201	0	728	os_Chr1	fm_Chr1A	plus	472	LOC_Os01g64256.1	ELECO.r07.1AG0040800.1	37308093	52683696	37310312	52685304
fm_os	0	34201	0	728	os_Chr1	fm_Chr1A	plus	473	LOC_Os01g64270.1	ELECO.r07.1AG0040820.1	37315291	52689687	37316689	52690413
fm_os	0	34201	0	728	os_Chr1	fm_Chr1A	plus	474	LOC_Os01g64300.1	ELECO.r07.1AG0040840.1	37323884	52697245	37324908	52697886
fm_os	0	34201	0	728	os_Chr1	fm_Chr1A	plus	475	LOC_Os01g64360.1	ELECO.r07.1AG0040860.1	37358204	52735814	37359596	52736614
fm_os	0	34201	0	728	os_Chr1	fm_Chr1A	plus	476	LOC_Os01g64410.1	ELECO.r07.1AG0040890.1	37381457	52774210	37382214	52774872
fm_os	0	34201	0	728	os_Chr1	fm_Chr1A	plus	477	LOC_Os01g64430.1	ELECO.r07.1AG0040900.1	37396145	52779935	37397573	52780606
fm_os	0	34201	0	728	os_Chr1	fm_Chr1A	plus	478	LOC_Os01g64450.1	ELECO.r07.1AG0040920.1	37406183	52786502	37407241	52787266
fm_os	0	34201	0	728	os_Chr1	fm_Chr1A	plus	479	LOC_Os01g64480.1	ELECO.r07.1AG0040940.1	37415815	52789762	37416480	52790451
fm_os	0	34201	0	728	os_Chr1	fm_Chr1A	plus	480	LOC_Os01g64490.1	ELECO.r07.1AG0040950.1	37417030	52791291	37423374	52796734
fm_os	0	34201	0	728	os_Chr1	fm_Chr1A	plus	481	LOC_Os01g64540.1	ELECO.r07.1AG0040970.1	37451397	52811528	37453003	52812958
fm_os	0	34201	0	728	os_Chr1	fm_Chr1A	plus	482	LOC_Os01g64590.1	ELECO.r07.1AG0041000.1	37472376	52826744	37473368	52827727
fm_os	0	34201	0	728	os_Chr1	fm_Chr1A	plus	483	LOC_Os01g64620.1	ELECO.r07.1AG0041010.1	37505155	52835162	37506089	52835842
fm_os	0	34201	0	728	os_Chr1	fm_Chr1A	plus	484	LOC_Os01g64670.1	ELECO.r07.1AG0041060.1	37521803	52851915	37524040	52853134
fm_os	0	34201	0	728	os_Chr1	fm_Chr1A	plus	485	LOC_Os01g64720.1	ELECO.r07.1AG0041100.1	37551977	52869117	37556502	52872990
fm_os	0	34201	0	728	os_Chr1	fm_Chr1A	plus	486	LOC_Os01g64730.1	ELECO.r07.1AG0041110.1	37556674	52873850	37560104	52876159
fm_os	0	34201	0	728	os_Chr1	fm_Chr1A	plus	487	LOC_Os01g64780.1	ELECO.r07.1AG0041140.1	37584160	52893098	37588117	52895921
fm_os	0	34201	0	728	os_Chr1	fm_Chr1A	plus	488	LOC_Os01g64850.1	ELECO.r07.1AG0041170.1	37647019	52921158	37649292	52923293
fm_os	0	34201	0	728	os_Chr1	fm_Chr1A	plus	489	LOC_Os01g64900.1	ELECO.r07.1AG0041230.1	37666708	52944154	37681708	52959056
fm_os	0	34201	0	728	os_Chr1	fm_Chr1A	plus	490	LOC_Os01g64920.1	ELECO.r07.1AG0041250.1	37686056	52962111	37689486	52965084
fm_os	0	34201	0	728	os_Chr1	fm_Chr1A	plus	491	LOC_Os01g65000.1	ELECO.r07.1AG0041350.1	37735280	53000183	37737641	53002554
fm_os	0	34201	0	728	os_Chr1	fm_Chr1A	plus	492	LOC_Os01g65070.1	ELECO.r07.1AG0041360.1	37763432	53005454	37770403	53011221
fm_os	0	34201	0	728	os_Chr1	fm_Chr1A	plus	493	LOC_Os01g65130.1	ELECO.r07.1AG0041430.1	37804018	53042852	37808200	53044678
fm_os	0	34201	0	728	os_Chr1	fm_Chr1A	plus	494	LOC_Os01g65260.1	ELECO.r07.1AG0041470.1	37866113	53064496	37868060	53066112
fm_os	0	34201	0	728	os_Chr1	fm_Chr1A	plus	495	LOC_Os01g65310.1	ELECO.r07.1AG0041480.1	37887605	53069665	37890519	53071900
fm_os	0	34201	0	728	os_Chr1	fm_Chr1A	plus	496	LOC_Os01g65320.1	ELECO.r07.1AG0041490.1	37890630	53072631	37897447	53078931
fm_os	0	34201	0	728	os_Chr1	fm_Chr1A	plus	497	LOC_Os01g65330.1	ELECO.r07.1AG0041500.1	37898925	53080294	37906158	53086660
fm_os	0	34201	0	728	os_Chr1	fm_Chr1A	plus	498	LOC_Os01g65380.1	ELECO.r07.1AG0041550.1	37948867	53122654	37952032	53125028
fm_os	0	34201	0	728	os_Chr1	fm_Chr1A	plus	499	LOC_Os01g65410.1	ELECO.r07.1AG0041610.1	37962542	53173255	37966808	53177367
fm_os	0	34201	0	728	os_Chr1	fm_Chr1A	plus	500	LOC_Os01g65460.1	ELECO.r07.1AG0041680.1	37994513	53223804	38001584	53230337
fm_os	0	34201	0	728	os_Chr1	fm_Chr1A	plus	501	LOC_Os01g65490.1	ELECO.r07.1AG0041700.1	38012798	53241189	38014299	53242505
fm_os	0	34201	0	728	os_Chr1	fm_Chr1A	plus	502	LOC_Os01g65500.1	ELECO.r07.1AG0041710.1	38017450	53245076	38022111	53248421
fm_os	0	34201	0	728	os_Chr1	fm_Chr1A	plus	503	LOC_Os01g65510.1	ELECO.r07.1AG0041790.1	38022774	53293161	38024230	53294231
fm_os	0	34201	0	728	os_Chr1	fm_Chr1A	plus	504	LOC_Os01g65520.1	ELECO.r07.1AG0041800.1	38026545	53297305	38030352	53299713
fm_os	0	34201	0	728	os_Chr1	fm_Chr1A	plus	505	LOC_Os01g65580.1	ELECO.r07.1AG0041860.1	38064439	53321414	38071696	53328144
fm_os	0	34201	0	728	os_Chr1	fm_Chr1A	plus	506	LOC_Os01g65600.1	ELECO.r07.1AG0041880.1	38081608	53335457	38085548	53338480
fm_os	0	34201	0	728	os_Chr1	fm_Chr1A	plus	507	LOC_Os01g65630.1	ELECO.r07.1AG0041890.1	38101544	53341499	38102991	53344876
fm_os	0	34201	0	728	os_Chr1	fm_Chr1A	plus	508	LOC_Os01g65670.1	ELECO.r07.1AG0041920.1	38133431	53368150	38137770	53372704
fm_os	0	34201	0	728	os_Chr1	fm_Chr1A	plus	509	LOC_Os01g65680.1	ELECO.r07.1AG0041930.1	38139073	53374288	38142695	53376368
fm_os	0	34201	0	728	os_Chr1	fm_Chr1A	plus	510	LOC_Os01g65700.1	ELECO.r07.1AG0041940.1	38148684	53378342	38149663	53378944
fm_os	0	34201	0	728	os_Chr1	fm_Chr1A	plus	511	LOC_Os01g65720.1	ELECO.r07.1AG0041960.1	38154145	53383718	38157111	53385457
fm_os	0	34201	0	728	os_Chr1	fm_Chr1A	plus	512	LOC_Os01g65730.1	ELECO.r07.1AG0041970.1	38157319	53386318	38159785	53388878
fm_os	0	34201	0	728	os_Chr1	fm_Chr1A	plus	513	LOC_Os01g65740.1	ELECO.r07.1AG0041980.1	38164537	53392798	38167145	53394157
fm_os	0	34201	0	728	os_Chr1	fm_Chr1A	plus	514	LOC_Os01g65790.1	ELECO.r07.1AG0042000.1	38206872	53427590	38211799	53429943
fm_os	0	34201	0	728	os_Chr1	fm_Chr1A	plus	515	LOC_Os01g65800.1	ELECO.r07.1AG0042010.1	38212852	53431414	38217135	53434449
fm_os	0	34201	0	728	os_Chr1	fm_Chr1A	plus	516	LOC_Os01g65830.1	ELECO.r07.1AG0042040.1	38224419	53451183	38226031	53452439
fm_os	0	34201	0	728	os_Chr1	fm_Chr1A	plus	517	LOC_Os01g65840.1	ELECO.r07.1AG0042050.1	38226380	53453020	38228440	53454657
fm_os	0	34201	0	728	os_Chr1	fm_Chr1A	plus	518	LOC_Os01g65850.1	ELECO.r07.1AG0042060.1	38228812	53455260	38237228	53457317
fm_os	0	34201	0	728	os_Chr1	fm_Chr1A	plus	519	LOC_Os01g65860.1	ELECO.r07.1AG0042080.1	38238475	53467437	38240305	53469161
fm_os	0	34201	0	728	os_Chr1	fm_Chr1A	plus	520	LOC_Os01g65940.1	ELECO.r07.1AG0042150.1	38283278	53512164	38286847	53516478
fm_os	0	34201	0	728	os_Chr1	fm_Chr1A	plus	521	LOC_Os01g65986.1	ELECO.r07.1AG0042180.1	38299999	53531049	38305642	53535032
fm_os	0	34201	0	728	os_Chr1	fm_Chr1A	plus	522	LOC_Os01g65992.1	ELECO.r07.1AG0042190.1	38305824	53535665	38306734	53536333
fm_os	0	34201	0	728	os_Chr1	fm_Chr1A	plus	523	LOC_Os01g66020.1	ELECO.r07.1AG0042210.1	38319060	53538771	38321000	53540738
fm_os	0	34201	0	728	os_Chr1	fm_Chr1A	plus	524	LOC_Os01g66030.1	ELECO.r07.1AG0042220.1	38320785	53541265	38324074	53543374
fm_os	0	34201	0	728	os_Chr1	fm_Chr1A	plus	525	LOC_Os01g66100.1	ELECO.r07.1AG0042240.1	38382382	53593421	38385504	53595752
fm_os	0	34201	0	728	os_Chr1	fm_Chr1A	plus	526	LOC_Os01g66170.1	ELECO.r07.1AG0042310.1	38436842	53638884	38440460	53641447
fm_os	0	34201	0	728	os_Chr1	fm_Chr1A	plus	527	LOC_Os01g66180.1	ELECO.r07.1AG0042320.1	38443627	53642684	38446431	53644419
fm_os	0	34201	0	728	os_Chr1	fm_Chr1A	plus	528	LOC_Os01g66200.1	ELECO.r07.1AG0042350.1	38454786	53652437	38460564	53655681
fm_os	0	34201	0	728	os_Chr1	fm_Chr1A	plus	529	LOC_Os01g66240.1	ELECO.r07.1AG0042370.1	38475617	53672603	38480790	53676021
fm_os	0	34201	0	728	os_Chr1	fm_Chr1A	plus	530	LOC_Os01g66300.1	ELECO.r07.1AG0042430.1	38509123	53730277	38513616	53733911
fm_os	0	34201	0	728	os_Chr1	fm_Chr1A	plus	531	LOC_Os01g66320.1	ELECO.r07.1AG0042440.1	38517502	53736478	38520259	53738723
fm_os	0	34201	0	728	os_Chr1	fm_Chr1A	plus	532	LOC_Os01g66330.1	ELECO.r07.1AG0042450.1	38520632	53739407	38526409	53744425
fm_os	0	34201	0	728	os_Chr1	fm_Chr1A	plus	533	LOC_Os01g66350.1	ELECO.r07.1AG0042460.1	38534823	53774293	38540370	53778276
fm_os	0	34201	0	728	os_Chr1	fm_Chr1A	plus	534	LOC_Os01g66360.1	ELECO.r07.1AG0042470.1	38541818	53779673	38546204	53782102
fm_os	0	34201	0	728	os_Chr1	fm_Chr1A	plus	535	LOC_Os01g66379.1	ELECO.r07.1AG0042480.1	38545579	53782717	38558381	53784532
fm_os	0	34201	0	728	os_Chr1	fm_Chr1A	plus	536	LOC_Os01g66510.1	ELECO.r07.1AG0042520.1	38627746	53815503	38632480	53819537
fm_os	0	34201	0	728	os_Chr1	fm_Chr1A	plus	537	LOC_Os01g66520.1	ELECO.r07.1AG0042530.1	38631343	53831014	38635651	53834230
fm_os	0	34201	0	728	os_Chr1	fm_Chr1A	plus	538	LOC_Os01g66560.1	ELECO.r07.1AG0042580.1	38650518	53854798	38654728	53858924
fm_os	0	34201	0	728	os_Chr1	fm_Chr1A	plus	539	LOC_Os01g66580.1	ELECO.r07.1AG0042600.1	38659234	53861381	38661310	53863066
fm_os	0	34201	0	728	os_Chr1	fm_Chr1A	plus	540	LOC_Os01g66600.1	ELECO.r07.1AG0042630.1	38684423	53879466	38688097	53882053
fm_os	0	34201	0	728	os_Chr1	fm_Chr1A	plus	541	LOC_Os01g66610.1	ELECO.r07.1AG0042640.1	38688210	53886611	38692621	53889210
fm_os	0	34201	0	728	os_Chr1	fm_Chr1A	plus	542	LOC_Os01g66720.1	ELECO.r07.1AG0042700.1	38752611	53914299	38754970	53916200
fm_os	0	34201	0	728	os_Chr1	fm_Chr1A	plus	543	LOC_Os01g66740.1	ELECO.r07.1AG0042710.1	38759757	53917047	38762947	53917796
fm_os	0	34201	0	728	os_Chr1	fm_Chr1A	plus	544	LOC_Os01g66940.1	ELECO.r07.1AG0042810.1	38884741	53966296	38887723	53968485
fm_os	0	34201	0	728	os_Chr1	fm_Chr1A	plus	545	LOC_Os01g66960.1	ELECO.r07.1AG0042820.1	38891151	53973787	38894746	53976623
fm_os	0	34201	0	728	os_Chr1	fm_Chr1A	plus	546	LOC_Os01g66970.1	ELECO.r07.1AG0042840.1	38893298	53986152	38897714	53989304
fm_os	0	34201	0	728	os_Chr1	fm_Chr1A	plus	547	LOC_Os01g66980.1	ELECO.r07.1AG0042850.1	38900545	53991925	38902752	53993409
fm_os	0	34201	0	728	os_Chr1	fm_Chr1A	plus	548	LOC_Os01g67000.1	ELECO.r07.1AG0042870.1	38910992	53997790	38915492	54001570
fm_os	0	34201	0	728	os_Chr1	fm_Chr1A	plus	549	LOC_Os01g67030.1	ELECO.r07.1AG0042890.1	38924789	54005736	38926508	54007010
fm_os	0	34201	0	728	os_Chr1	fm_Chr1A	plus	550	LOC_Os01g67040.1	ELECO.r07.1AG0042900.1	38928602	54008108	38930270	54008929
fm_os	0	34201	0	728	os_Chr1	fm_Chr1A	plus	551	LOC_Os01g67100.1	ELECO.r07.1AG0042930.1	38953663	54023705	38960231	54028472
fm_os	0	34201	0	728	os_Chr1	fm_Chr1A	plus	552	LOC_Os01g67110.1	ELECO.r07.1AG0042970.1	38959324	54038180	38960235	54038662
fm_os	0	34201	0	728	os_Chr1	fm_Chr1A	plus	553	LOC_Os01g67134.1	ELECO.r07.1AG0043000.1	38973740	54055154	38976158	54057465
fm_os	0	34201	0	728	os_Chr1	fm_Chr1A	plus	554	LOC_Os01g67180.1	ELECO.r07.1AG0043030.1	38990769	54065579	38993804	54068174
fm_os	0	34201	0	728	os_Chr1	fm_Chr1A	plus	555	LOC_Os01g67210.1	ELECO.r07.1AG0043040.1	39000682	54068865	39002903	54070694
fm_os	0	34201	0	728	os_Chr1	fm_Chr1A	plus	556	LOC_Os01g67280.1	ELECO.r07.1AG0043090.1	39049840	54114953	39051530	54116878
fm_os	0	34201	0	728	os_Chr1	fm_Chr1A	plus	557	LOC_Os01g67390.1	ELECO.r07.1AG0043210.1	39136937	54204929	39139380	54205939
fm_os	0	34201	0	728	os_Chr1	fm_Chr1A	plus	558	LOC_Os01g67480.1	ELECO.r07.1AG0043250.1	39211307	54254892	39216637	54258260
fm_os	0	34201	0	728	os_Chr1	fm_Chr1A	plus	559	LOC_Os01g67500.1	ELECO.r07.1AG0043270.1	39222268	54261786	39226573	54264439
fm_os	0	34201	0	728	os_Chr1	fm_Chr1A	plus	560	LOC_Os01g67510.1	ELECO.r07.1AG0043280.1	39238786	54277020	39243986	54281273
fm_os	0	34201	0	728	os_Chr1	fm_Chr1A	plus	561	LOC_Os01g67520.1	ELECO.r07.1AG0043290.1	39244417	54283248	39247231	54284852
fm_os	0	34201	0	728	os_Chr1	fm_Chr1A	plus	562	LOC_Os01g67530.1	ELECO.r07.1AG0043300.1	39252983	54286664	39256753	54289590
fm_os	0	34201	0	728	os_Chr1	fm_Chr1A	plus	563	LOC_Os01g67550.1	ELECO.r07.1AG0043310.1	39262856	54293706	39266671	54297402
fm_os	0	34201	0	728	os_Chr1	fm_Chr1A	plus	564	LOC_Os01g67590.1	ELECO.r07.1AG0043360.1	39289297	54315014	39296646	54321631
fm_os	0	34201	0	728	os_Chr1	fm_Chr1A	plus	565	LOC_Os01g67640.1	ELECO.r07.1AG0043410.1	39312730	54355846	39315691	54358235
fm_os	0	34201	0	728	os_Chr1	fm_Chr1A	plus	566	LOC_Os01g67650.1	ELECO.r07.1AG0043430.1	39319389	54365739	39320987	54367379
fm_os	0	34201	0	728	os_Chr1	fm_Chr1A	plus	567	LOC_Os01g67750.1	ELECO.r07.1AG0043470.1	39374936	54387501	39379568	54391488
fm_os	0	34201	0	728	os_Chr1	fm_Chr1A	plus	568	LOC_Os01g67770.1	ELECO.r07.1AG0043490.1	39387230	54394247	39391101	54397689
fm_os	0	34201	0	728	os_Chr1	fm_Chr1A	plus	569	LOC_Os01g67850.1	ELECO.r07.1AG0043530.1	39429064	54428746	39432496	54431576
fm_os	0	34201	0	728	os_Chr1	fm_Chr1A	plus	570	LOC_Os01g67950.1	ELECO.r07.1AG0043600.1	39483755	54464328	39484808	54464914
fm_os	0	34201	0	728	os_Chr1	fm_Chr1A	plus	571	LOC_Os01g67960.1	ELECO.r07.1AG0043610.1	39486932	54467679	39492099	54472688
fm_os	0	34201	0	728	os_Chr1	fm_Chr1A	plus	572	LOC_Os01g67970.1	ELECO.r07.1AG0043650.1	39493173	54483354	39500045	54489831
fm_os	0	34201	0	728	os_Chr1	fm_Chr1A	plus	573	LOC_Os01g68050.1	ELECO.r07.1AG0043750.1	39562495	54566303	39565691	54571289
fm_os	0	34201	0	728	os_Chr1	fm_Chr1A	plus	574	LOC_Os01g68060.1	ELECO.r07.1AG0043760.1	39565751	54571858	39570176	54575606
fm_os	0	34201	0	728	os_Chr1	fm_Chr1A	plus	575	LOC_Os01g68070.1	ELECO.r07.1AG0043780.1	39577048	54598859	39580186	54600340
fm_os	0	34201	0	728	os_Chr1	fm_Chr1A	plus	576	LOC_Os01g68090.1	ELECO.r07.1AG0043790.1	39582355	54602379	39583722	54603965
fm_os	0	34201	0	728	os_Chr1	fm_Chr1A	plus	577	LOC_Os01g68120.1	ELECO.r07.1AG0043830.1	39595681	54639118	39605717	54648206
fm_os	0	34201	0	728	os_Chr1	fm_Chr1A	plus	578	LOC_Os01g68300.1	ELECO.r07.1AG0043890.1	39682834	54667852	39683442	54668139
fm_os	0	34201	0	728	os_Chr1	fm_Chr1A	plus	579	LOC_Os01g68370.1	ELECO.r07.1AG0043930.1	39723155	54691616	39726988	54695049
fm_os	0	34201	0	728	os_Chr1	fm_Chr1A	plus	580	LOC_Os01g68420.1	ELECO.r07.1AG0043970.1	39762896	54713706	39763714	54714767
fm_os	0	34201	0	728	os_Chr1	fm_Chr1A	plus	581	LOC_Os01g68440.1	ELECO.r07.1AG0043980.1	39773091	54717404	39776787	54721339
fm_os	0	34201	0	728	os_Chr1	fm_Chr1A	plus	582	LOC_Os01g68450.1	ELECO.r07.1AG0043990.1	39777748	54722322	39779937	54724168
fm_os	0	34201	0	728	os_Chr1	fm_Chr1A	plus	583	LOC_Os01g68480.1	ELECO.r07.1AG0044000.1	39794226	54733295	39795811	54734055
fm_os	0	34201	0	728	os_Chr1	fm_Chr1A	plus	584	LOC_Os01g68490.1	ELECO.r07.1AG0044010.1	39794226	54734752	39799341	54736353
fm_os	0	34201	0	728	os_Chr1	fm_Chr1A	plus	585	LOC_Os01g68500.1	ELECO.r07.1AG0044020.1	39801462	54738647	39802517	54739294
fm_os	0	34201	0	728	os_Chr1	fm_Chr1A	plus	586	LOC_Os01g68524.1	ELECO.r07.1AG0044060.1	39811722	54749163	39819555	54759792
fm_os	0	34201	0	728	os_Chr1	fm_Chr1A	plus	587	LOC_Os01g68540.1	ELECO.r07.1AG0044070.1	39822033	54760926	39823851	54762498
fm_os	0	34201	0	728	os_Chr1	fm_Chr1A	plus	588	LOC_Os01g68560.1	ELECO.r07.1AG0044090.1	39826794	54765821	39828732	54766936
fm_os	0	34201	0	728	os_Chr1	fm_Chr1A	plus	589	LOC_Os01g68580.1	ELECO.r07.1AG0044150.1	39836639	54792728	39837257	54793033
fm_os	0	34201	0	728	os_Chr1	fm_Chr1A	plus	590	LOC_Os01g68598.1	ELECO.r07.1AG0044160.1	39845389	54795045	39846785	54795935
fm_os	0	34201	0	728	os_Chr1	fm_Chr1A	plus	591	LOC_Os01g68620.1	ELECO.r07.1AG0044200.1	39852601	54801123	39856048	54803823
fm_os	0	34201	0	728	os_Chr1	fm_Chr1A	plus	592	LOC_Os01g68630.1	ELECO.r07.1AG0044220.1	39857804	54810426	39861579	54813217
fm_os	0	34201	0	728	os_Chr1	fm_Chr1A	plus	593	LOC_Os01g68650.1	ELECO.r07.1AG0044230.1	39866338	54817198	39867460	54818079
fm_os	0	34201	0	728	os_Chr1	fm_Chr1A	plus	594	LOC_Os01g68660.1	ELECO.r07.1AG0044240.1	39876458	54828893	39877243	54829336
fm_os	0	34201	0	728	os_Chr1	fm_Chr1A	plus	595	LOC_Os01g68720.1	ELECO.r07.1AG0044290.1	39918935	54863699	39920664	54864316
fm_os	0	34201	0	728	os_Chr1	fm_Chr1A	plus	596	LOC_Os01g68750.1	ELECO.r07.1AG0044300.1	39931265	54870365	39938167	54876842
fm_os	0	34201	0	728	os_Chr1	fm_Chr1A	plus	597	LOC_Os01g68760.1	ELECO.r07.1AG0044310.1	39938753	54877849	39944888	54882103
fm_os	0	34201	0	728	os_Chr1	fm_Chr1A	plus	598	LOC_Os01g68810.1	ELECO.r07.1AG0044350.1	39960285	54898034	39975917	54915734
fm_os	0	34201	0	728	os_Chr1	fm_Chr1A	plus	599	LOC_Os01g68830.1	ELECO.r07.1AG0044380.1	39991966	54919880	39995113	54922155
fm_os	0	34201	0	728	os_Chr1	fm_Chr1A	plus	600	LOC_Os01g68840.1	ELECO.r07.1AG0044390.1	39998110	54927024	39999091	54927498
fm_os	0	34201	0	728	os_Chr1	fm_Chr1A	plus	601	LOC_Os01g68890.1	ELECO.r07.1AG0044420.1	40030104	54949312	40031429	54950000
fm_os	0	34201	0	728	os_Chr1	fm_Chr1A	plus	602	LOC_Os01g68900.1	ELECO.r07.1AG0044430.1	40036038	54954103	40037490	54954996
fm_os	0	34201	0	728	os_Chr1	fm_Chr1A	plus	603	LOC_Os01g68930.1	ELECO.r07.1AG0044440.1	40056053	54958165	40059446	54960930
fm_os	0	34201	0	728	os_Chr1	fm_Chr1A	plus	604	LOC_Os01g69040.1	ELECO.r07.1AG0044520.1	40115907	54995601	40121114	54997306
fm_os	0	34201	0	728	os_Chr1	fm_Chr1A	plus	605	LOC_Os01g69060.1	ELECO.r07.1AG0044540.1	40133062	55006260	40138351	55012353
fm_os	0	34201	0	728	os_Chr1	fm_Chr1A	plus	606	LOC_Os01g69080.1	ELECO.r07.1AG0044560.1	40146507	55018747	40150833	55022710
fm_os	0	34201	0	728	os_Chr1	fm_Chr1A	plus	607	LOC_Os01g69090.1	ELECO.r07.1AG0044570.1	40153160	55025032	40157182	55028732
fm_os	0	34201	0	728	os_Chr1	fm_Chr1A	plus	608	LOC_Os01g69130.1	ELECO.r07.1AG0044610.1	40182716	55046349	40190921	55052989
fm_os	0	34201	0	728	os_Chr1	fm_Chr1A	plus	609	LOC_Os01g69160.1	ELECO.r07.1AG0044630.1	40200998	55059387	40203691	55060847
fm_os	0	34201	0	728	os_Chr1	fm_Chr1A	plus	610	LOC_Os01g69220.1	ELECO.r07.1AG0044690.1	40230199	55095521	40233220	55098884
fm_os	0	34201	0	728	os_Chr1	fm_Chr1A	plus	611	LOC_Os01g69230.1	ELECO.r07.1AG0044700.1	40235090	55101264	40238446	55103192
fm_os	0	34201	0	728	os_Chr1	fm_Chr1A	plus	612	LOC_Os01g69240.1	ELECO.r07.1AG0044710.1	40238685	55105365	40240454	55107161
fm_os	0	34201	0	728	os_Chr1	fm_Chr1A	plus	613	LOC_Os01g69850.1	ELECO.r07.1AG0044770.1	40344329	55184594	40364584	55197564
fm_os	0	34201	0	728	os_Chr1	fm_Chr1A	plus	614	LOC_Os01g69900.1	ELECO.r07.1AG0044800.1	40385312	55206260	40389442	55209921
fm_os	0	34201	0	728	os_Chr1	fm_Chr1A	plus	615	LOC_Os01g69920.1	ELECO.r07.1AG0044820.1	40403715	55223510	40409615	55227650
fm_os	0	34201	0	728	os_Chr1	fm_Chr1A	plus	616	LOC_Os01g69950.1	ELECO.r07.1AG0044860.1	40453829	55270697	40456679	55272022
fm_os	0	34201	0	728	os_Chr1	fm_Chr1A	plus	617	LOC_Os01g69990.1	ELECO.r07.1AG0044900.1	40483305	55300048	40489660	55309404
fm_os	0	34201	0	728	os_Chr1	fm_Chr1A	plus	618	LOC_Os01g70020.1	ELECO.r07.1AG0044920.1	40501147	55324775	40507790	55330989
fm_os	0	34201	0	728	os_Chr1	fm_Chr1A	plus	619	LOC_Os01g70090.1	ELECO.r07.1AG0044980.1	40563530	55360445	40566440	55361714
fm_os	0	34201	0	728	os_Chr1	fm_Chr1A	plus	620	LOC_Os01g70110.1	ELECO.r07.1AG0045000.1	40572819	55369101	40574020	55370089
fm_os	0	34201	0	728	os_Chr1	fm_Chr1A	plus	621	LOC_Os01g70120.1	ELECO.r07.1AG0045010.1	40584383	55386052	40586080	55386826
fm_os	0	34201	0	728	os_Chr1	fm_Chr1A	plus	622	LOC_Os01g70130.1	ELECO.r07.1AG0045020.1	40584971	55387404	40591302	55391477
fm_os	0	34201	0	728	os_Chr1	fm_Chr1A	plus	623	LOC_Os01g70150.1	ELECO.r07.1AG0045050.1	40601294	55405558	40602413	55407187
fm_os	0	34201	0	728	os_Chr1	fm_Chr1A	plus	624	LOC_Os01g70200.1	ELECO.r07.1AG0045120.1	40633090	55437724	40636112	55440307
fm_os	0	34201	0	728	os_Chr1	fm_Chr1A	plus	625	LOC_Os01g70230.1	ELECO.r07.1AG0045150.1	40665090	55459699	40666542	55460789
fm_os	0	34201	0	728	os_Chr1	fm_Chr1A	plus	626	LOC_Os01g70240.1	ELECO.r07.1AG0045160.1	40668623	55463778	40671874	55466903
fm_os	0	34201	0	728	os_Chr1	fm_Chr1A	plus	627	LOC_Os01g70300.1	ELECO.r07.1AG0045200.1	40708640	55490960	40712960	55495365
fm_os	0	34201	0	728	os_Chr1	fm_Chr1A	plus	628	LOC_Os01g70320.1	ELECO.r07.1AG0045290.1	40723385	55547162	40730507	55553964
fm_os	0	34201	0	728	os_Chr1	fm_Chr1A	plus	629	LOC_Os01g70340.1	ELECO.r07.1AG0045320.1	40744003	55566951	40750822	55572137
fm_os	0	34201	0	728	os_Chr1	fm_Chr1A	plus	630	LOC_Os01g70360.1	ELECO.r07.1AG0045330.1	40759332	55578610	40763911	55581635
fm_os	0	34201	0	728	os_Chr1	fm_Chr1A	plus	631	LOC_Os01g70390.1	ELECO.r07.1AG0045340.1	40780344	55583558	40784885	55587345
fm_os	0	34201	0	728	os_Chr1	fm_Chr1A	plus	632	LOC_Os01g70410.1	ELECO.r07.1AG0045360.1	40786166	55590175	40790612	55592084
fm_os	0	34201	0	728	os_Chr1	fm_Chr1A	plus	633	LOC_Os01g70430.1	ELECO.r07.1AG0045370.1	40794124	55598613	40796977	55600083
fm_os	0	34201	0	728	os_Chr1	fm_Chr1A	plus	634	LOC_Os01g70470.1	ELECO.r07.1AG0045420.1	40812543	55610992	40814133	55611637
fm_os	0	34201	0	728	os_Chr1	fm_Chr1A	plus	635	LOC_Os01g70670.1	ELECO.r07.1AG0045550.1	40915335	55741029	40920785	55745640
fm_os	0	34201	0	728	os_Chr1	fm_Chr1A	plus	636	LOC_Os01g70770.1	ELECO.r07.1AG0045650.1	40962401	55785495	40964248	55786584
fm_os	0	34201	0	728	os_Chr1	fm_Chr1A	plus	637	LOC_Os01g70820.1	ELECO.r07.1AG0045700.1	40994303	55812654	40997132	55815225
fm_os	0	34201	0	728	os_Chr1	fm_Chr1A	plus	638	LOC_Os01g70830.1	ELECO.r07.1AG0045740.1	40999828	55825546	41000884	55826558
fm_os	0	34201	0	728	os_Chr1	fm_Chr1A	plus	639	LOC_Os01g70890.1	ELECO.r07.1AG0045790.1	41028601	55848068	41030025	55848544
fm_os	0	34201	0	728	os_Chr1	fm_Chr1A	plus	640	LOC_Os01g70950.1	ELECO.r07.1AG0045840.1	41066583	55888411	41070764	55894255
fm_os	0	34201	0	728	os_Chr1	fm_Chr1A	plus	641	LOC_Os01g70970.1	ELECO.r07.1AG0045860.1	41079469	55898335	41082009	55900360
fm_os	0	34201	0	728	os_Chr1	fm_Chr1A	plus	642	LOC_Os01g71000.1	ELECO.r07.1AG0045890.1	41095905	55912681	41100367	55916117
fm_os	0	34201	0	728	os_Chr1	fm_Chr1A	plus	643	LOC_Os01g71010.1	ELECO.r07.1AG0045910.1	41100496	55926619	41105056	55929253
fm_os	0	34201	0	728	os_Chr1	fm_Chr1A	plus	644	LOC_Os01g71040.1	ELECO.r07.1AG0045920.1	41112004	55932016	41114858	55935452
fm_os	0	34201	0	728	os_Chr1	fm_Chr1A	plus	645	LOC_Os01g71050.1	ELECO.r07.1AG0045940.1	41116985	55937361	41122312	55942617
fm_os	0	34201	0	728	os_Chr1	fm_Chr1A	plus	646	LOC_Os01g71060.1	ELECO.r07.1AG0045970.1	41126094	55952649	41127677	55953968
fm_os	0	34201	0	728	os_Chr1	fm_Chr1A	plus	647	LOC_Os01g71070.1	ELECO.r07.1AG0045990.1	41133500	55961938	41134983	55963218
fm_os	0	34201	0	728	os_Chr1	fm_Chr1A	plus	648	LOC_Os01g71160.1	ELECO.r07.1AG0046010.1	41176391	55968615	41177823	55969856
fm_os	0	34201	0	728	os_Chr1	fm_Chr1A	plus	649	LOC_Os01g71170.1	ELECO.r07.1AG0046030.1	41179433	55976819	41180367	55982824
fm_os	0	34201	0	728	os_Chr1	fm_Chr1A	plus	650	LOC_Os01g71180.1	ELECO.r07.1AG0046040.1	41183800	55983115	41186550	55984329
fm_os	0	34201	0	728	os_Chr1	fm_Chr1A	plus	651	LOC_Os01g71210.1	ELECO.r07.1AG0046070.1	41201472	55996726	41202302	55997262
fm_os	0	34201	0	728	os_Chr1	fm_Chr1A	plus	652	LOC_Os01g71256.1	ELECO.r07.1AG0046110.1	41230854	56018168	41235660	56020796
fm_os	0	34201	0	728	os_Chr1	fm_Chr1A	plus	653	LOC_Os01g71262.1	ELECO.r07.1AG0046120.1	41236330	56023098	41238799	56024899
fm_os	0	34201	0	728	os_Chr1	fm_Chr1A	plus	654	LOC_Os01g71280.1	ELECO.r07.1AG0046130.1	41245570	56026743	41249927	56029889
fm_os	0	34201	0	728	os_Chr1	fm_Chr1A	plus	655	LOC_Os01g71310.1	ELECO.r07.1AG0046160.1	41300203	56051262	41303044	56053186
fm_os	0	34201	0	728	os_Chr1	fm_Chr1A	plus	656	LOC_Os01g71320.1	ELECO.r07.1AG0046170.1	41305317	56055903	41314527	56062049
fm_os	0	34201	0	728	os_Chr1	fm_Chr1A	plus	657	LOC_Os01g71474.1	ELECO.r07.1AG0046200.1	41397748	56100987	41401593	56103629
fm_os	0	34201	0	728	os_Chr1	fm_Chr1A	plus	658	LOC_Os01g71680.1	ELECO.r07.1AG0046210.1	41536977	56106123	41538320	56107376
fm_os	0	34201	0	728	os_Chr1	fm_Chr1A	plus	659	LOC_Os01g71700.1	ELECO.r07.1AG0046270.1	41549008	56141905	41551494	56144594
fm_os	0	34201	0	728	os_Chr1	fm_Chr1A	plus	660	LOC_Os01g71780.1	ELECO.r07.1AG0046280.1	41582224	56149238	41583944	56150533
fm_os	0	34201	0	728	os_Chr1	fm_Chr1A	plus	661	LOC_Os01g71960.1	ELECO.r07.1AG0046330.1	41691174	56194286	41698706	56201889
fm_os	0	34201	0	728	os_Chr1	fm_Chr1A	plus	662	LOC_Os01g71970.1	ELECO.r07.1AG0046340.1	41711881	56212410	41713811	56213876
fm_os	0	34201	0	728	os_Chr1	fm_Chr1A	plus	663	LOC_Os01g71980.1	ELECO.r07.1AG0046360.1	41716009	56215628	41719018	56217696
fm_os	0	34201	0	728	os_Chr1	fm_Chr1A	plus	664	LOC_Os01g71990.1	ELECO.r07.1AG0046370.1	41718016	56218240	41721574	56220799
fm_os	0	34201	0	728	os_Chr1	fm_Chr1A	plus	665	LOC_Os01g72000.1	ELECO.r07.1AG0046380.1	41722424	56221903	41726252	56224581
fm_os	0	34201	0	728	os_Chr1	fm_Chr1A	plus	666	LOC_Os01g72080.1	ELECO.r07.1AG0046410.1	41818279	56270478	41819489	56271026
fm_os	0	34201	0	728	os_Chr1	fm_Chr1A	plus	667	LOC_Os01g72090.1	ELECO.r07.1AG0046420.1	41822269	56275002	41825087	56278100
fm_os	0	34201	0	728	os_Chr1	fm_Chr1A	plus	668	LOC_Os01g72100.1	ELECO.r07.1AG0046430.1	41825882	56279863	41827156	56280438
fm_os	0	34201	0	728	os_Chr1	fm_Chr1A	plus	669	LOC_Os01g72120.1	ELECO.r07.1AG0046440.1	41839949	56291662	41841440	56292462
fm_os	0	34201	0	728	os_Chr1	fm_Chr1A	plus	670	LOC_Os01g72140.1	ELECO.r07.1AG0046470.1	41844009	56295781	41845691	56296574
fm_os	0	34201	0	728	os_Chr1	fm_Chr1A	plus	671	LOC_Os01g72160.1	ELECO.r07.1AG0046500.1	41847705	56302665	41849080	56308273
fm_os	0	34201	0	728	os_Chr1	fm_Chr1A	plus	672	LOC_Os01g72170.1	ELECO.r07.1AG0046510.1	41853850	56308750	41854883	56309518
fm_os	0	34201	0	728	os_Chr1	fm_Chr1A	plus	673	LOC_Os01g72200.1	ELECO.r07.1AG0046540.1	41864619	56327229	41866546	56328218
fm_os	0	34201	0	728	os_Chr1	fm_Chr1A	plus	674	LOC_Os01g72220.1	ELECO.r07.1AG0046570.1	41873949	56336691	41880601	56342923
fm_os	0	34201	0	728	os_Chr1	fm_Chr1A	plus	675	LOC_Os01g72230.1	ELECO.r07.1AG0046580.1	41882488	56343702	41886410	56347340
fm_os	0	34201	0	728	os_Chr1	fm_Chr1A	plus	676	LOC_Os01g72260.1	ELECO.r07.1AG0046620.1	41896504	56355628	41898331	56357172
fm_os	0	34201	0	728	os_Chr1	fm_Chr1A	plus	677	LOC_Os01g72300.1	ELECO.r07.1AG0046760.1	41917699	56433621	41919129	56434446
fm_os	0	34201	0	728	os_Chr1	fm_Chr1A	plus	678	LOC_Os01g72310.1	ELECO.r07.1AG0046780.1	41919630	56441101	41925302	56447256
fm_os	0	34201	0	728	os_Chr1	fm_Chr1A	plus	679	LOC_Os01g72350.1	ELECO.r07.1AG0046830.1	41964126	56491991	41970144	56497359
fm_os	0	34201	0	728	os_Chr1	fm_Chr1A	plus	680	LOC_Os01g72360.1	ELECO.r07.1AG0046840.1	41971985	56498841	41973023	56499491
fm_os	0	34201	0	728	os_Chr1	fm_Chr1A	plus	681	LOC_Os01g72430.1	ELECO.r07.1AG0046890.1	42003931	56524302	42009785	56526123
fm_os	0	34201	0	728	os_Chr1	fm_Chr1A	plus	682	LOC_Os01g72470.1	ELECO.r07.1AG0046940.1	42020859	56540716	42021464	56540994
fm_os	0	34201	0	728	os_Chr1	fm_Chr1A	plus	683	LOC_Os01g72530.1	ELECO.r07.1AG0046990.1	42073984	56604022	42074982	56604807
fm_os	0	34201	0	728	os_Chr1	fm_Chr1A	plus	684	LOC_Os01g72540.1	ELECO.r07.1AG0047000.1	42078682	56607019	42079137	56607462
fm_os	0	34201	0	728	os_Chr1	fm_Chr1A	plus	685	LOC_Os01g72550.1	ELECO.r07.1AG0047010.1	42080116	56609166	42080556	56609600
fm_os	0	34201	0	728	os_Chr1	fm_Chr1A	plus	686	LOC_Os01g72560.1	ELECO.r07.1AG0047030.1	42081066	56616850	42085042	56617986
fm_os	0	34201	0	728	os_Chr1	fm_Chr1A	plus	687	LOC_Os01g72570.1	ELECO.r07.1AG0047040.1	42086475	56619844	42095890	56624749
fm_os	0	34201	0	728	os_Chr1	fm_Chr1A	plus	688	LOC_Os01g72610.1	ELECO.r07.1AG0047070.1	42128326	56657114	42130347	56658676
fm_os	0	34201	0	728	os_Chr1	fm_Chr1A	plus	689	LOC_Os01g72710.1	ELECO.r07.1AG0047140.1	42190284	56688793	42194070	56691201
fm_os	0	34201	0	728	os_Chr1	fm_Chr1A	plus	690	LOC_Os01g72790.1	ELECO.r07.1AG0047210.1	42229506	56740351	42232641	56743306
fm_os	0	34201	0	728	os_Chr1	fm_Chr1A	plus	691	LOC_Os01g72800.1	ELECO.r07.1AG0047220.1	42234584	56744165	42237458	56746454
fm_os	0	34201	0	728	os_Chr1	fm_Chr1A	plus	692	LOC_Os01g72834.1	ELECO.r07.1AG0047250.1	42247696	56759459	42255403	56763182
fm_os	0	34201	0	728	os_Chr1	fm_Chr1A	plus	693	LOC_Os01g72860.1	ELECO.r07.1AG0047260.1	42260295	56767062	42264942	56770992
fm_os	0	34201	0	728	os_Chr1	fm_Chr1A	plus	694	LOC_Os01g72930.1	ELECO.r07.1AG0047300.1	42297255	56792765	42300253	56795250
fm_os	0	34201	0	728	os_Chr1	fm_Chr1A	plus	695	LOC_Os01g72940.1	ELECO.r07.1AG0047320.1	42303454	56797266	42311177	56805724
fm_os	0	34201	0	728	os_Chr1	fm_Chr1A	plus	696	LOC_Os01g72950.1	ELECO.r07.1AG0047330.1	42312149	56806812	42313577	56807912
fm_os	0	34201	0	728	os_Chr1	fm_Chr1A	plus	697	LOC_Os01g73000.1	ELECO.r07.1AG0047380.1	42350927	56829328	42355398	56832765
fm_os	0	34201	0	728	os_Chr1	fm_Chr1A	plus	698	LOC_Os01g73040.1	ELECO.r07.1AG0047430.1	42377194	56867480	42381600	56871512
fm_os	0	34201	0	728	os_Chr1	fm_Chr1A	plus	699	LOC_Os01g73120.1	ELECO.r07.1AG0047470.1	42413338	56890147	42416590	56893391
fm_os	0	34201	0	728	os_Chr1	fm_Chr1A	plus	700	LOC_Os01g73140.1	ELECO.r07.1AG0047490.1	42419164	56895105	42421379	56897048
fm_os	0	34201	0	728	os_Chr1	fm_Chr1A	plus	701	LOC_Os01g73150.1	ELECO.r07.1AG0047500.1	42421671	56898206	42424864	56909505
fm_os	0	34201	0	728	os_Chr1	fm_Chr1A	plus	702	LOC_Os01g73160.1	ELECO.r07.1AG0047510.1	42425424	56910419	42427258	56912404
fm_os	0	34201	0	728	os_Chr1	fm_Chr1A	plus	703	LOC_Os01g73170.1	ELECO.r07.1AG0047520.1	42429502	56918078	42432618	56919762
fm_os	0	34201	0	728	os_Chr1	fm_Chr1A	plus	704	LOC_Os01g73234.1	ELECO.r07.1AG0047590.1	42451116	56944847	42454309	56946373
fm_os	0	34201	0	728	os_Chr1	fm_Chr1A	plus	705	LOC_Os01g73270.1	ELECO.r07.1AG0047630.1	42470327	56959283	42471850	56960043
fm_os	0	34201	0	728	os_Chr1	fm_Chr1A	plus	706	LOC_Os01g73410.1	ELECO.r07.1AG0047670.1	42541330	56975915	42547122	56979595
fm_os	0	34201	0	728	os_Chr1	fm_Chr1A	plus	707	LOC_Os01g73420.1	ELECO.r07.1AG0047780.1	42547599	57064857	42548991	57065930
fm_os	0	34201	0	728	os_Chr1	fm_Chr1A	plus	708	LOC_Os01g73460.1	ELECO.r07.1AG0047820.1	42567843	57083173	42573082	57086960
fm_os	0	34201	0	728	os_Chr1	fm_Chr1A	plus	709	LOC_Os01g73500.1	ELECO.r07.1AG0047860.1	42587236	57104369	42590338	57105177
fm_os	0	34201	0	728	os_Chr1	fm_Chr1A	plus	710	LOC_Os01g73550.1	ELECO.r07.1AG0047900.1	42614788	57125077	42618386	57128231
fm_os	0	34201	0	728	os_Chr1	fm_Chr1A	plus	711	LOC_Os01g73560.1	ELECO.r07.1AG0047910.1	42618474	57128974	42621727	57131735
fm_os	0	34201	0	728	os_Chr1	fm_Chr1A	plus	712	LOC_Os01g73580.1	ELECO.r07.1AG0047930.1	42626321	57135702	42630440	57138780
fm_os	0	34201	0	728	os_Chr1	fm_Chr1A	plus	713	LOC_Os01g73690.1	ELECO.r07.1AG0047980.1	42695091	57166100	42699059	57168646
fm_os	0	34201	0	728	os_Chr1	fm_Chr1A	plus	714	LOC_Os01g73730.1	ELECO.r07.1AG0048020.1	42710696	57181477	42712138	57182604
fm_os	0	34201	0	728	os_Chr1	fm_Chr1A	plus	715	LOC_Os01g73790.1	ELECO.r07.1AG0048060.1	42738667	57206146	42742174	57208870
fm_os	0	34201	0	728	os_Chr1	fm_Chr1A	plus	716	LOC_Os01g73900.1	ELECO.r07.1AG0048090.1	42821164	57218964	42825125	57222246
fm_os	0	34201	0	728	os_Chr1	fm_Chr1A	plus	717	LOC_Os01g73970.1	ELECO.r07.1AG0048130.1	42848228	57233153	42853010	57235990
fm_os	0	34201	0	728	os_Chr1	fm_Chr1A	plus	718	LOC_Os01g74010.1	ELECO.r07.1AG0048160.1	42870524	57247748	42872686	57249139
fm_os	0	34201	0	728	os_Chr1	fm_Chr1A	plus	719	LOC_Os01g74020.1	ELECO.r07.1AG0048170.1	42874207	57253473	42875515	57254306
fm_os	0	34201	0	728	os_Chr1	fm_Chr1A	plus	720	LOC_Os01g74140.1	ELECO.r07.1AG0048200.1	42946753	57281359	42948750	57282963
fm_os	0	34201	0	728	os_Chr1	fm_Chr1A	plus	721	LOC_Os01g74170.1	ELECO.r07.1AG0048250.1	42967050	57296926	42970144	57299316
fm_os	0	34201	0	728	os_Chr1	fm_Chr1A	plus	722	LOC_Os01g74190.1	ELECO.r07.1AG0048280.1	42977145	57307197	42979816	57312629
fm_os	0	34201	0	728	os_Chr1	fm_Chr1A	plus	723	LOC_Os01g74340.1	ELECO.r07.1AG0048340.1	43071516	57343897	43072535	57344554
fm_os	0	34201	0	728	os_Chr1	fm_Chr1A	plus	724	LOC_Os01g74490.1	ELECO.r07.1AG0048370.1	43141841	57372489	43142670	57373959
fm_os	0	34201	0	728	os_Chr1	fm_Chr1A	plus	725	LOC_Os01g74500.1	ELECO.r07.1AG0048390.1	43143717	57399269	43146789	57413603
fm_os	0	34201	0	728	os_Chr1	fm_Chr1A	plus	726	LOC_Os01g74570.1	ELECO.r07.1AG0048430.1	43185620	57431736	43186510	57432745
fm_os	0	34201	0	728	os_Chr1	fm_Chr1A	plus	727	LOC_Os01g74580.1	ELECO.r07.1AG0048460.1	43189156	57452136	43193534	57454122
fm_os	1	7663	0	165	os_Chr1	fm_Chr1A	plus	0	LOC_Os01g02880.1	ELECO.r07.1AG0007300.1	1016065	5100178	1019545	5103385
fm_os	1	7663	0	165	os_Chr1	fm_Chr1A	plus	1	LOC_Os01g02890.1	ELECO.r07.1AG0007320.1	1046604	5124989	1053166	5129272
fm_os	1	7663	0	165	os_Chr1	fm_Chr1A	plus	2	LOC_Os01g02900.1	ELECO.r07.1AG0007330.1	1057137	5149657	1059856	5152223
fm_os	1	7663	0	165	os_Chr1	fm_Chr1A	plus	3	LOC_Os01g02910.1	ELECO.r07.1AG0007350.1	1066448	5172421	1069826	5175042
fm_os	1	7663	0	165	os_Chr1	fm_Chr1A	plus	4	LOC_Os01g03020.1	ELECO.r07.1AG0007510.1	1145829	5279434	1155094	5287539
fm_os	1	7663	0	165	os_Chr1	fm_Chr1A	plus	5	LOC_Os01g03030.1	ELECO.r07.1AG0007520.1	1155213	5288140	1158601	5291029
fm_os	1	7663	0	165	os_Chr1	fm_Chr1A	plus	6	LOC_Os01g03040.1	ELECO.r07.1AG0007530.1	1160152	5294118	1164635	5295602
fm_os	1	7663	0	165	os_Chr1	fm_Chr1A	plus	7	LOC_Os01g03050.1	ELECO.r07.1AG0007550.1	1165737	5299794	1168415	5301981
fm_os	1	7663	0	165	os_Chr1	fm_Chr1A	plus	8	LOC_Os01g03070.1	ELECO.r07.1AG0007620.1	1171809	5327266	1179372	5334335
fm_os	1	7663	0	165	os_Chr1	fm_Chr1A	plus	9	LOC_Os01g03080.1	ELECO.r07.1AG0007630.1	1181158	5337772	1182158	5338416
fm_os	1	7663	0	165	os_Chr1	fm_Chr1A	plus	10	LOC_Os01g03090.1	ELECO.r07.1AG0007640.1	1183394	5340726	1186707	5343448
fm_os	1	7663	0	165	os_Chr1	fm_Chr1A	plus	11	LOC_Os01g03130.1	ELECO.r07.1AG0007710.1	1217006	5426110	1218122	5426580
fm_os	1	7663	0	165	os_Chr1	fm_Chr1A	plus	12	LOC_Os01g03210.1	ELECO.r07.1AG0007780.1	1264356	5468073	1265273	5469084
fm_os	1	7663	0	165	os_Chr1	fm_Chr1A	plus	13	LOC_Os01g03220.1	ELECO.r07.1AG0007850.1	1301527	5499580	1302921	5500693
fm_os	1	7663	0	165	os_Chr1	fm_Chr1A	plus	14	LOC_Os01g03300.1	ELECO.r07.1AG0007890.1	1335864	5521791	1337407	5527897
fm_os	1	7663	0	165	os_Chr1	fm_Chr1A	plus	15	LOC_Os01g03500.1	ELECO.r07.1AG0007970.1	1410987	5617468	1413093	5618940
fm_os	1	7663	0	165	os_Chr1	fm_Chr1A	plus	16	LOC_Os01g03510.1	ELECO.r07.1AG0007980.1	1413839	5629136	1419043	5634372
fm_os	1	7663	0	165	os_Chr1	fm_Chr1A	plus	17	LOC_Os01g03520.1	ELECO.r07.1AG0007990.1	1421693	5642134	1428049	5646729
fm_os	1	7663	0	165	os_Chr1	fm_Chr1A	plus	18	LOC_Os01g03530.1	ELECO.r07.1AG0008000.1	1433033	5677283	1436811	5679212
fm_os	1	7663	0	165	os_Chr1	fm_Chr1A	plus	19	LOC_Os01g03549.1	ELECO.r07.1AG0008040.1	1437163	5693113	1445689	5696340
fm_os	1	7663	0	165	os_Chr1	fm_Chr1A	plus	20	LOC_Os01g03570.1	ELECO.r07.1AG0008050.1	1446849	5698968	1450473	5701491
fm_os	1	7663	0	165	os_Chr1	fm_Chr1A	plus	21	LOC_Os01g03620.1	ELECO.r07.1AG0008060.1	1486400	5702012	1488897	5704181
fm_os	1	7663	0	165	os_Chr1	fm_Chr1A	plus	22	LOC_Os01g03670.1	ELECO.r07.1AG0008110.1	1513136	5712386	1514467	5713559
fm_os	1	7663	0	165	os_Chr1	fm_Chr1A	plus	23	LOC_Os01g03720.1	ELECO.r07.1AG0008170.1	1549229	5781629	1551011	5782924
fm_os	1	7663	0	165	os_Chr1	fm_Chr1A	plus	24	LOC_Os01g03760.1	ELECO.r07.1AG0008220.1	1571420	5813382	1576753	5817638
fm_os	1	7663	0	165	os_Chr1	fm_Chr1A	plus	25	LOC_Os01g03890.1	ELECO.r07.1AG0008260.1	1657315	5878956	1658388	5879945
fm_os	1	7663	0	165	os_Chr1	fm_Chr1A	plus	26	LOC_Os01g03914.1	ELECO.r07.1AG0008290.1	1673010	5915112	1680632	5919865
fm_os	1	7663	0	165	os_Chr1	fm_Chr1A	plus	27	LOC_Os01g03940.1	ELECO.r07.1AG0008300.1	1684741	5924141	1685880	5924551
fm_os	1	7663	0	165	os_Chr1	fm_Chr1A	plus	28	LOC_Os01g03950.1	ELECO.r07.1AG0008310.1	1698203	5932044	1703090	5937220
fm_os	1	7663	0	165	os_Chr1	fm_Chr1A	plus	29	LOC_Os01g04110.1	ELECO.r07.1AG0008490.1	1787870	6034404	1791498	6035950
fm_os	1	7663	0	165	os_Chr1	fm_Chr1A	plus	30	LOC_Os01g04160.1	ELECO.r07.1AG0008520.1	1834110	6062831	1837733	6066214
fm_os	1	7663	0	165	os_Chr1	fm_Chr1A	plus	31	LOC_Os01g04170.1	ELECO.r07.1AG0008530.1	1838170	6067381	1839194	6067998
fm_os	1	7663	0	165	os_Chr1	fm_Chr1A	plus	32	LOC_Os01g04200.1	ELECO.r07.1AG0008540.1	1849834	6070785	1856303	6080991
fm_os	1	7663	0	165	os_Chr1	fm_Chr1A	plus	33	LOC_Os01g04210.1	ELECO.r07.1AG0008590.1	1857104	6095132	1858452	6096437
fm_os	1	7663	0	165	os_Chr1	fm_Chr1A	plus	34	LOC_Os01g04290.1	ELECO.r07.1AG0008640.1	1906978	6129888	1909667	6132259
fm_os	1	7663	0	165	os_Chr1	fm_Chr1A	plus	35	LOC_Os01g04300.1	ELECO.r07.1AG0008650.1	1912561	6137435	1915094	6139527
fm_os	1	7663	0	165	os_Chr1	fm_Chr1A	plus	36	LOC_Os01g04340.1	ELECO.r07.1AG0008670.1	1934117	6147774	1935048	6148223
fm_os	1	7663	0	165	os_Chr1	fm_Chr1A	plus	37	LOC_Os01g04360.1	ELECO.r07.1AG0008710.1	1944247	6185026	1945035	6185478
fm_os	1	7663	0	165	os_Chr1	fm_Chr1A	plus	38	LOC_Os01g04370.1	ELECO.r07.1AG0008730.1	1948737	6207408	1949587	6207866
fm_os	1	7663	0	165	os_Chr1	fm_Chr1A	plus	39	LOC_Os01g04409.1	ELECO.r07.1AG0008750.1	1957777	6228826	1967451	6233099
fm_os	1	7663	0	165	os_Chr1	fm_Chr1A	plus	40	LOC_Os01g04470.1	ELECO.r07.1AG0008760.1	1988731	6233580	1991248	6234308
fm_os	1	7663	0	165	os_Chr1	fm_Chr1A	plus	41	LOC_Os01g04540.1	ELECO.r07.1AG0008800.1	2023879	6247737	2026177	6248534
fm_os	1	7663	0	165	os_Chr1	fm_Chr1A	plus	42	LOC_Os01g04550.1	ELECO.r07.1AG0008840.1	2036118	6277246	2038198	6278254
fm_os	1	7663	0	165	os_Chr1	fm_Chr1A	plus	43	LOC_Os01g04580.1	ELECO.r07.1AG0008880.1	2053583	6333256	2057638	6345411
fm_os	1	7663	0	165	os_Chr1	fm_Chr1A	plus	44	LOC_Os01g04590.1	ELECO.r07.1AG0008890.1	2059309	6350283	2062277	6352759
fm_os	1	7663	0	165	os_Chr1	fm_Chr1A	plus	45	LOC_Os01g04620.1	ELECO.r07.1AG0008910.1	2071830	6365358	2073621	6366928
fm_os	1	7663	0	165	os_Chr1	fm_Chr1A	plus	46	LOC_Os01g04650.1	ELECO.r07.1AG0008940.1	2083681	6380231	2087226	6382372
fm_os	1	7663	0	165	os_Chr1	fm_Chr1A	plus	47	LOC_Os01g04660.1	ELECO.r07.1AG0008960.1	2097192	6395064	2100694	6396818
fm_os	1	7663	0	165	os_Chr1	fm_Chr1A	plus	48	LOC_Os01g04720.1	ELECO.r07.1AG0009020.1	2130798	6433143	2137310	6438126
fm_os	1	7663	0	165	os_Chr1	fm_Chr1A	plus	49	LOC_Os01g04750.1	ELECO.r07.1AG0009050.1	2154326	6509798	2155994	6510898
fm_os	1	7663	0	165	os_Chr1	fm_Chr1A	plus	50	LOC_Os01g04880.1	ELECO.r07.1AG0009140.1	2261455	6559322	2266908	6563343
fm_os	1	7663	0	165	os_Chr1	fm_Chr1A	plus	51	LOC_Os01g04910.1	ELECO.r07.1AG0009160.1	2271163	6569132	2273757	6570992
fm_os	1	7663	0	165	os_Chr1	fm_Chr1A	plus	52	LOC_Os01g04920.1	ELECO.r07.1AG0009180.1	2275067	6578090	2278872	6581146
fm_os	1	7663	0	165	os_Chr1	fm_Chr1A	plus	53	LOC_Os01g04930.1	ELECO.r07.1AG0009230.1	2281534	6606684	2285053	6607838
fm_os	1	7663	0	165	os_Chr1	fm_Chr1A	plus	54	LOC_Os01g04990.1	ELECO.r07.1AG0009300.1	2349919	6852215	2353502	6855215
fm_os	1	7663	0	165	os_Chr1	fm_Chr1A	plus	55	LOC_Os01g05000.1	ELECO.r07.1AG0009330.1	2356183	6870521	2357045	6871445
fm_os	1	7663	0	165	os_Chr1	fm_Chr1A	plus	56	LOC_Os01g05050.1	ELECO.r07.1AG0009340.1	2372323	6871950	2374066	6873995
fm_os	1	7663	0	165	os_Chr1	fm_Chr1A	plus	57	LOC_Os01g05064.1	ELECO.r07.1AG0009360.1	2377322	6879478	2377980	6879959
fm_os	1	7663	0	165	os_Chr1	fm_Chr1A	plus	58	LOC_Os01g05070.1	ELECO.r07.1AG0009370.1	2378810	6881172	2382690	6884376
fm_os	1	7663	0	165	os_Chr1	fm_Chr1A	plus	59	LOC_Os01g05080.1	ELECO.r07.1AG0009380.1	2383530	6885435	2385638	6886942
fm_os	1	7663	0	165	os_Chr1	fm_Chr1A	plus	60	LOC_Os01g05130.1	ELECO.r07.1AG0009430.1	2403270	6909115	2405982	6911116
fm_os	1	7663	0	165	os_Chr1	fm_Chr1A	plus	61	LOC_Os01g05170.1	ELECO.r07.1AG0009460.1	2422242	6945134	2422914	6945493
fm_os	1	7663	0	165	os_Chr1	fm_Chr1A	plus	62	LOC_Os01g05350.1	ELECO.r07.1AG0009490.1	2529389	6993154	2532475	6993546
fm_os	1	7663	0	165	os_Chr1	fm_Chr1A	plus	63	LOC_Os01g05420.1	ELECO.r07.1AG0009500.1	2560858	7004247	2565373	7007655
fm_os	1	7663	0	165	os_Chr1	fm_Chr1A	plus	64	LOC_Os01g05430.1	ELECO.r07.1AG0009510.1	2568051	7009149	2570029	7012038
fm_os	1	7663	0	165	os_Chr1	fm_Chr1A	plus	65	LOC_Os01g05470.1	ELECO.r07.1AG0009660.1	2579552	7150471	2583575	7154869
fm_os	1	7663	0	165	os_Chr1	fm_Chr1A	plus	66	LOC_Os01g05490.1	ELECO.r07.1AG0009680.1	2589537	7160850	2593641	7163877
fm_os	1	7663	0	165	os_Chr1	fm_Chr1A	plus	67	LOC_Os01g05694.1	ELECO.r07.1AG0009760.1	2719212	7228559	2720873	7230835
fm_os	1	7663	0	165	os_Chr1	fm_Chr1A	plus	68	LOC_Os01g05790.1	ELECO.r07.1AG0009780.1	2765773	7240962	2768644	7242572
fm_os	1	7663	0	165	os_Chr1	fm_Chr1A	plus	69	LOC_Os01g05800.1	ELECO.r07.1AG0009790.1	2770140	7245181	2774609	7248294
fm_os	1	7663	0	165	os_Chr1	fm_Chr1A	plus	70	LOC_Os01g05830.1	ELECO.r07.1AG0009840.1	2791224	7275143	2795865	7279122
fm_os	1	7663	0	165	os_Chr1	fm_Chr1A	plus	71	LOC_Os01g05850.1	ELECO.r07.1AG0009860.1	2803779	7288372	2804844	7288770
fm_os	1	7663	0	165	os_Chr1	fm_Chr1A	plus	72	LOC_Os01g06000.1	ELECO.r07.1AG0009990.1	2862560	7380433	2867272	7383150
fm_os	1	7663	0	165	os_Chr1	fm_Chr1A	plus	73	LOC_Os01g06020.1	ELECO.r07.1AG0010010.1	2877647	7388239	2882686	7396516
fm_os	1	7663	0	165	os_Chr1	fm_Chr1A	plus	74	LOC_Os01g06030.1	ELECO.r07.1AG0010070.1	2885425	7493357	2886301	7494208
fm_os	1	7663	0	165	os_Chr1	fm_Chr1A	plus	75	LOC_Os01g06080.1	ELECO.r07.1AG0010160.1	2901602	7551651	2903619	7553102
fm_os	1	7663	0	165	os_Chr1	fm_Chr1A	plus	76	LOC_Os01g06220.1	ELECO.r07.1AG0010300.1	2957066	7670178	2958443	7671191
fm_os	1	7663	0	165	os_Chr1	fm_Chr1A	plus	77	LOC_Os01g06270.1	ELECO.r07.1AG0010350.1	2971125	7702584	2979313	7710736
fm_os	1	7663	0	165	os_Chr1	fm_Chr1A	plus	78	LOC_Os01g06310.1	ELECO.r07.1AG0010380.1	2999576	7729857	3001204	7730330
fm_os	1	7663	0	165	os_Chr1	fm_Chr1A	plus	79	LOC_Os01g06440.1	ELECO.r07.1AG0010460.1	3037689	7790124	3039157	7791095
fm_os	1	7663	0	165	os_Chr1	fm_Chr1A	plus	80	LOC_Os01g06460.1	ELECO.r07.1AG0010480.1	3044483	7797204	3047221	7799659
fm_os	1	7663	0	165	os_Chr1	fm_Chr1A	plus	81	LOC_Os01g06500.1	ELECO.r07.1AG0010530.1	3058543	7812266	3059717	7813185
fm_os	1	7663	0	165	os_Chr1	fm_Chr1A	plus	82	LOC_Os01g06540.1	ELECO.r07.1AG0010550.1	3083395	7820304	3084568	7825049
fm_os	1	7663	0	165	os_Chr1	fm_Chr1A	plus	83	LOC_Os01g06550.1	ELECO.r07.1AG0010570.1	3085406	7833518	3090887	7841208
fm_os	1	7663	0	165	os_Chr1	fm_Chr1A	plus	84	LOC_Os01g06580.1	ELECO.r07.1AG0010590.1	3097346	7865465	3098527	7866271
fm_os	1	7663	0	165	os_Chr1	fm_Chr1A	plus	85	LOC_Os01g06600.1	ELECO.r07.1AG0010610.1	3108117	7874055	3113963	7886152
fm_os	1	7663	0	165	os_Chr1	fm_Chr1A	plus	86	LOC_Os01g06890.1	ELECO.r07.1AG0010700.1	3259438	7975652	3262454	7978684
fm_os	1	7663	0	165	os_Chr1	fm_Chr1A	plus	87	LOC_Os01g07060.1	ELECO.r07.1AG0010720.1	3320451	8029397	3321035	8029999
fm_os	1	7663	0	165	os_Chr1	fm_Chr1A	plus	88	LOC_Os01g07080.1	ELECO.r07.1AG0010740.1	3328533	8036400	3331963	8040087
fm_os	1	7663	0	165	os_Chr1	fm_Chr1A	plus	89	LOC_Os01g07100.1	ELECO.r07.1AG0010760.1	3336408	8047280	3342886	8054544
fm_os	1	7663	0	165	os_Chr1	fm_Chr1A	plus	90	LOC_Os01g07110.1	ELECO.r07.1AG0010770.1	3345203	8056537	3355066	8069985
fm_os	1	7663	0	165	os_Chr1	fm_Chr1A	plus	91	LOC_Os01g07120.1	ELECO.r07.1AG0010780.1	3356383	8071659	3361204	8073103
fm_os	1	7663	0	165	os_Chr1	fm_Chr1A	plus	92	LOC_Os01g07130.1	ELECO.r07.1AG0010790.1	3358521	8073522	3360676	8075515
fm_os	1	7663	0	165	os_Chr1	fm_Chr1A	plus	93	LOC_Os01g07140.1	ELECO.r07.1AG0010800.1	3361963	8076950	3367663	8080697
fm_os	1	7663	0	165	os_Chr1	fm_Chr1A	plus	94	LOC_Os01g07150.1	ELECO.r07.1AG0010810.1	3376593	8092490	3377205	8093056
fm_os	1	7663	0	165	os_Chr1	fm_Chr1A	plus	95	LOC_Os01g07240.1	ELECO.r07.1AG0010900.1	3414659	8136676	3415986	8137416
fm_os	1	7663	0	165	os_Chr1	fm_Chr1A	plus	96	LOC_Os01g07250.1	ELECO.r07.1AG0010910.1	3422011	8142858	3425559	8144894
fm_os	1	7663	0	165	os_Chr1	fm_Chr1A	plus	97	LOC_Os01g07310.1	ELECO.r07.1AG0010940.1	3446936	8152756	3450222	8155609
fm_os	1	7663	0	165	os_Chr1	fm_Chr1A	plus	98	LOC_Os01g07320.1	ELECO.r07.1AG0010950.1	3455254	8159871	3456059	8160649
fm_os	1	7663	0	165	os_Chr1	fm_Chr1A	plus	99	LOC_Os01g07330.1	ELECO.r07.1AG0010960.1	3456200	8161440	3464954	8165910
fm_os	1	7663	0	165	os_Chr1	fm_Chr1A	plus	100	LOC_Os01g07340.1	ELECO.r07.1AG0010990.1	3465634	8190034	3467520	8191926
fm_os	1	7663	0	165	os_Chr1	fm_Chr1A	plus	101	LOC_Os01g07382.1	ELECO.r07.1AG0011070.1	3493219	8251233	3496598	8254012
fm_os	1	7663	0	165	os_Chr1	fm_Chr1A	plus	102	LOC_Os01g07390.1	ELECO.r07.1AG0011100.1	3501094	8284437	3504833	8287683
fm_os	1	7663	0	165	os_Chr1	fm_Chr1A	plus	103	LOC_Os01g07450.1	ELECO.r07.1AG0011150.1	3532859	8328438	3533749	8329410
fm_os	1	7663	0	165	os_Chr1	fm_Chr1A	plus	104	LOC_Os01g07490.1	ELECO.r07.1AG0011250.1	3559732	8587209	3574280	8605200
fm_os	1	7663	0	165	os_Chr1	fm_Chr1A	plus	105	LOC_Os01g07530.1	ELECO.r07.1AG0011280.1	3598418	8656537	3602211	8659584
fm_os	1	7663	0	165	os_Chr1	fm_Chr1A	plus	106	LOC_Os01g07570.1	ELECO.r07.1AG0011330.1	3633275	8692128	3639164	8695624
fm_os	1	7663	0	165	os_Chr1	fm_Chr1A	plus	107	LOC_Os01g07590.1	ELECO.r07.1AG0011350.1	3645587	8704917	3650362	8706956
fm_os	1	7663	0	165	os_Chr1	fm_Chr1A	plus	108	LOC_Os01g07620.1	ELECO.r07.1AG0011370.1	3665042	8713630	3666046	8713947
fm_os	1	7663	0	165	os_Chr1	fm_Chr1A	plus	109	LOC_Os01g07630.1	ELECO.r07.1AG0011380.1	3667439	8715873	3673065	8720569
fm_os	1	7663	0	165	os_Chr1	fm_Chr1A	plus	110	LOC_Os01g07710.1	ELECO.r07.1AG0011400.1	3702448	8730254	3704723	8731271
fm_os	1	7663	0	165	os_Chr1	fm_Chr1A	plus	111	LOC_Os01g07730.1	ELECO.r07.1AG0011420.1	3711212	8737801	3713653	8739742
fm_os	1	7663	0	165	os_Chr1	fm_Chr1A	plus	112	LOC_Os01g07740.1	ELECO.r07.1AG0011430.1	3713687	8740492	3718637	8744376
fm_os	1	7663	0	165	os_Chr1	fm_Chr1A	plus	113	LOC_Os01g07780.1	ELECO.r07.1AG0011470.1	3735829	8761048	3736828	8761659
fm_os	1	7663	0	165	os_Chr1	fm_Chr1A	plus	114	LOC_Os01g07850.1	ELECO.r07.1AG0011500.1	3779634	8811053	3782004	8813607
fm_os	1	7663	0	165	os_Chr1	fm_Chr1A	plus	115	LOC_Os01g07920.1	ELECO.r07.1AG0011570.1	3827039	8860521	3830347	8862924
fm_os	1	7663	0	165	os_Chr1	fm_Chr1A	plus	116	LOC_Os01g07930.1	ELECO.r07.1AG0011580.1	3830492	8863410	3831846	8864293
fm_os	1	7663	0	165	os_Chr1	fm_Chr1A	plus	117	LOC_Os01g07940.1	ELECO.r07.1AG0011590.1	3835129	8868820	3838211	8870914
fm_os	1	7663	0	165	os_Chr1	fm_Chr1A	plus	118	LOC_Os01g07970.1	ELECO.r07.1AG0011660.1	3855046	8978499	3856060	8978876
fm_os	1	7663	0	165	os_Chr1	fm_Chr1A	plus	119	LOC_Os01g08090.1	ELECO.r07.1AG0011700.1	3917918	9043718	3920458	9045483
fm_os	1	7663	0	165	os_Chr1	fm_Chr1A	plus	120	LOC_Os01g08140.1	ELECO.r07.1AG0011750.1	3937749	9057707	3938912	9062259
fm_os	1	7663	0	165	os_Chr1	fm_Chr1A	plus	121	LOC_Os01g08180.1	ELECO.r07.1AG0011800.1	3962465	9090725	3963568	9091660
fm_os	1	7663	0	165	os_Chr1	fm_Chr1A	plus	122	LOC_Os01g08190.1	ELECO.r07.1AG0011820.1	3975902	9104182	3984922	9112976
fm_os	1	7663	0	165	os_Chr1	fm_Chr1A	plus	123	LOC_Os01g08220.1	ELECO.r07.1AG0011890.1	4003659	9190684	4004946	9192252
fm_os	1	7663	0	165	os_Chr1	fm_Chr1A	plus	124	LOC_Os01g08270.1	ELECO.r07.1AG0011930.1	4051856	9260109	4057690	9264082
fm_os	1	7663	0	165	os_Chr1	fm_Chr1A	plus	125	LOC_Os01g08320.1	ELECO.r07.1AG0011990.1	4073676	9284238	4076438	9286022
fm_os	1	7663	0	165	os_Chr1	fm_Chr1A	plus	126	LOC_Os01g08330.1	ELECO.r07.1AG0012000.1	4081316	9289500	4082680	9290840
fm_os	1	7663	0	165	os_Chr1	fm_Chr1A	plus	127	LOC_Os01g08380.1	ELECO.r07.1AG0012080.1	4110380	9641407	4112127	9642729
fm_os	1	7663	0	165	os_Chr1	fm_Chr1A	plus	128	LOC_Os01g08410.1	ELECO.r07.1AG0012100.1	4123420	9656230	4126379	9658512
fm_os	1	7663	0	165	os_Chr1	fm_Chr1A	plus	129	LOC_Os01g08420.1	ELECO.r07.1AG0012110.1	4133703	9659637	4140633	9674957
fm_os	1	7663	0	165	os_Chr1	fm_Chr1A	plus	130	LOC_Os01g08430.1	ELECO.r07.1AG0012120.1	4143351	9678085	4150414	9683859
fm_os	1	7663	0	165	os_Chr1	fm_Chr1A	plus	131	LOC_Os01g08440.1	ELECO.r07.1AG0012130.1	4152864	9702355	4154680	9703851
fm_os	1	7663	0	165	os_Chr1	fm_Chr1A	plus	132	LOC_Os01g08510.1	ELECO.r07.1AG0012160.1	4208553	9755072	4213302	9759761
fm_os	1	7663	0	165	os_Chr1	fm_Chr1A	plus	133	LOC_Os01g08670.1	ELECO.r07.1AG0012270.1	4317974	9922132	4318780	9922587
fm_os	1	7663	0	165	os_Chr1	fm_Chr1A	plus	134	LOC_Os01g08690.1	ELECO.r07.1AG0012290.1	4326578	9930098	4328863	9932238
fm_os	1	7663	0	165	os_Chr1	fm_Chr1A	plus	135	LOC_Os01g08710.1	ELECO.r07.1AG0012330.1	4340849	9986620	4356468	9991313
fm_os	1	7663	0	165	os_Chr1	fm_Chr1A	plus	136	LOC_Os01g08780.1	ELECO.r07.1AG0012380.1	4402620	10042827	4407292	10045732
fm_os	1	7663	0	165	os_Chr1	fm_Chr1A	plus	137	LOC_Os01g08790.1	ELECO.r07.1AG0012390.1	4415416	10066408	4416132	10067052
fm_os	1	7663	0	165	os_Chr1	fm_Chr1A	plus	138	LOC_Os01g08810.1	ELECO.r07.1AG0012410.1	4421318	10072691	4423107	10074235
fm_os	1	7663	0	165	os_Chr1	fm_Chr1A	plus	139	LOC_Os01g08814.1	ELECO.r07.1AG0012430.1	4423892	10081112	4426884	10082529
fm_os	1	7663	0	165	os_Chr1	fm_Chr1A	plus	140	LOC_Os01g08850.1	ELECO.r07.1AG0012490.1	4444670	10107657	4448386	10110687
fm_os	1	7663	0	165	os_Chr1	fm_Chr1A	plus	141	LOC_Os01g08860.1	ELECO.r07.1AG0012500.1	4449032	10111207	4449876	10111692
fm_os	1	7663	0	165	os_Chr1	fm_Chr1A	plus	142	LOC_Os01g08960.1	ELECO.r07.1AG0012550.1	4494598	10129861	4497627	10132254
fm_os	1	7663	0	165	os_Chr1	fm_Chr1A	plus	143	LOC_Os01g09010.1	ELECO.r07.1AG0012590.1	4527986	10156272	4532893	10159619
fm_os	1	7663	0	165	os_Chr1	fm_Chr1A	plus	144	LOC_Os01g09020.1	ELECO.r07.1AG0012600.1	4534021	10161658	4540216	10167067
fm_os	1	7663	0	165	os_Chr1	fm_Chr1A	plus	145	LOC_Os01g09150.1	ELECO.r07.1AG0012680.1	4596060	10255961	4596812	10256743
fm_os	1	7663	0	165	os_Chr1	fm_Chr1A	plus	146	LOC_Os01g09300.1	ELECO.r07.1AG0012760.1	4726659	10389823	4731243	10393947
fm_os	1	7663	0	165	os_Chr1	fm_Chr1A	plus	147	LOC_Os01g09450.1	ELECO.r07.1AG0012830.1	4816845	10492411	4818962	10493488
fm_os	1	7663	0	165	os_Chr1	fm_Chr1A	plus	148	LOC_Os01g09460.1	ELECO.r07.1AG0012850.1	4820104	10498671	4823129	10501534
fm_os	1	7663	0	165	os_Chr1	fm_Chr1A	plus	149	LOC_Os01g09470.1	ELECO.r07.1AG0012860.1	4826590	10507924	4828735	10509622
fm_os	1	7663	0	165	os_Chr1	fm_Chr1A	plus	150	LOC_Os01g09550.1	ELECO.r07.1AG0012880.1	4879207	10525245	4885949	10529685
fm_os	1	7663	0	165	os_Chr1	fm_Chr1A	plus	151	LOC_Os01g09560.1	ELECO.r07.1AG0012890.1	4891516	10536172	4896876	10540643
fm_os	1	7663	0	165	os_Chr1	fm_Chr1A	plus	152	LOC_Os01g09590.1	ELECO.r07.1AG0012930.1	4917884	10589018	4919224	10589925
fm_os	1	7663	0	165	os_Chr1	fm_Chr1A	plus	153	LOC_Os01g09670.1	ELECO.r07.1AG0013010.1	4982142	10651845	4985143	10654324
fm_os	1	7663	0	165	os_Chr1	fm_Chr1A	plus	154	LOC_Os01g09700.1	ELECO.r07.1AG0013020.1	5002118	10668526	5005727	10669994
fm_os	1	7663	0	165	os_Chr1	fm_Chr1A	plus	155	LOC_Os01g09770.1	ELECO.r07.1AG0013090.1	5037238	10759704	5040698	10763095
fm_os	1	7663	0	165	os_Chr1	fm_Chr1A	plus	156	LOC_Os01g09800.1	ELECO.r07.1AG0013110.1	5060416	10783714	5065236	10788164
fm_os	1	7663	0	165	os_Chr1	fm_Chr1A	plus	157	LOC_Os01g09830.1	ELECO.r07.1AG0013120.1	5085833	10801622	5086559	10801990
fm_os	1	7663	0	165	os_Chr1	fm_Chr1A	plus	158	LOC_Os01g09860.1	ELECO.r07.1AG0013140.1	5109949	10816101	5117013	10821777
fm_os	1	7663	0	165	os_Chr1	fm_Chr1A	plus	159	LOC_Os01g09880.1	ELECO.r07.1AG0013160.1	5131471	10845163	5132918	10846104
fm_os	1	7663	0	165	os_Chr1	fm_Chr1A	plus	160	LOC_Os01g09930.1	ELECO.r07.1AG0013180.1	5163291	10932974	5168424	10935494
fm_os	1	7663	0	165	os_Chr1	fm_Chr1A	plus	161	LOC_Os01g10020.1	ELECO.r07.1AG0013200.1	5218542	10953692	5220398	10955080
fm_os	1	7663	0	165	os_Chr1	fm_Chr1A	plus	162	LOC_Os01g10040.1	ELECO.r07.1AG0013210.1	5236623	10964329	5244520	10970388
fm_os	1	7663	0	165	os_Chr1	fm_Chr1A	plus	163	LOC_Os01g10090.1	ELECO.r07.1AG0013300.1	5261189	11109886	5262898	11111814
fm_os	1	7663	0	165	os_Chr1	fm_Chr1A	plus	164	LOC_Os01g10180.1	ELECO.r07.1AG0013390.1	5352369	11280559	5353612	11281278
fm_os	2	3534	0	78	os_Chr1	fm_Chr1A	plus	0	LOC_Os01g38500.1	ELECO.r07.1AG0021280.1	21628691	33973083	21630777	33975604
fm_os	2	3534	0	78	os_Chr1	fm_Chr1A	plus	1	LOC_Os01g38670.1	ELECO.r07.1AG0021380.1	21719861	34115594	21722141	34117816
fm_os	2	3534	0	78	os_Chr1	fm_Chr1A	plus	2	LOC_Os01g38950.1	ELECO.r07.1AG0021450.1	21878988	34161959	21884037	34166534
fm_os	2	3534	0	78	os_Chr1	fm_Chr1A	plus	3	LOC_Os01g38970.1	ELECO.r07.1AG0021510.1	21892788	34227392	21897947	34232610
fm_os	2	3534	0	78	os_Chr1	fm_Chr1A	plus	4	LOC_Os01g38980.1	ELECO.r07.1AG0021520.1	21900045	34235043	21903309	34237169
fm_os	2	3534	0	78	os_Chr1	fm_Chr1A	plus	5	LOC_Os01g38990.1	ELECO.r07.1AG0021530.1	21917966	34250957	21921710	34252957
fm_os	2	3534	0	78	os_Chr1	fm_Chr1A	plus	6	LOC_Os01g39290.1	ELECO.r07.1AG0021750.1	22098320	34706532	22099659	34707461
fm_os	2	3534	0	78	os_Chr1	fm_Chr1A	plus	7	LOC_Os01g39330.1	ELECO.r07.1AG0021770.1	22138043	34746884	22142486	34750346
fm_os	2	3534	0	78	os_Chr1	fm_Chr1A	plus	8	LOC_Os01g39600.1	ELECO.r07.1AG0021790.1	22337346	34767589	22341545	34771142
fm_os	2	3534	0	78	os_Chr1	fm_Chr1A	plus	9	LOC_Os01g39630.1	ELECO.r07.1AG0021800.1	22353190	34783415	22358405	34787447
fm_os	2	3534	0	78	os_Chr1	fm_Chr1A	plus	10	LOC_Os01g39770.1	ELECO.r07.1AG0021840.1	22427831	34842261	22430870	34844733
fm_os	2	3534	0	78	os_Chr1	fm_Chr1A	plus	11	LOC_Os01g39780.1	ELECO.r07.1AG0021850.1	22436013	34873827	22438392	34875775
fm_os	2	3534	0	78	os_Chr1	fm_Chr1A	plus	12	LOC_Os01g39830.1	ELECO.r07.1AG0021920.1	22466546	35004007	22472589	35009140
fm_os	2	3534	0	78	os_Chr1	fm_Chr1A	plus	13	LOC_Os01g39860.1	ELECO.r07.1AG0021930.1	22489496	35010958	22491483	35011986
fm_os	2	3534	0	78	os_Chr1	fm_Chr1A	plus	14	LOC_Os01g39890.1	ELECO.r07.1AG0021940.1	22494356	35020425	22500816	35024138
fm_os	2	3534	0	78	os_Chr1	fm_Chr1A	plus	15	LOC_Os01g39970.1	ELECO.r07.1AG0021960.1	22538988	35030858	22542228	35033353
fm_os	2	3534	0	78	os_Chr1	fm_Chr1A	plus	16	LOC_Os01g40094.1	ELECO.r07.1AG0022030.1	22617780	35185482	22624147	35189320
fm_os	2	3534	0	78	os_Chr1	fm_Chr1A	plus	17	LOC_Os01g40120.1	ELECO.r07.1AG0022050.1	22632889	35194249	22637560	35194818
fm_os	2	3534	0	78	os_Chr1	fm_Chr1A	plus	18	LOC_Os01g40190.1	ELECO.r07.1AG0022070.1	22675935	35238357	22678621	35240459
fm_os	2	3534	0	78	os_Chr1	fm_Chr1A	plus	19	LOC_Os01g40200.1	ELECO.r07.1AG0022080.1	22683543	35258441	22688044	35262132
fm_os	2	3534	0	78	os_Chr1	fm_Chr1A	plus	20	LOC_Os01g40250.1	ELECO.r07.1AG0022200.1	22709587	35450822	22728525	35460264
fm_os	2	3534	0	78	os_Chr1	fm_Chr1A	plus	21	LOC_Os01g40330.1	ELECO.r07.1AG0022310.1	22767811	35604708	22772679	35608314
fm_os	2	3534	0	78	os_Chr1	fm_Chr1A	plus	22	LOC_Os01g40420.1	ELECO.r07.1AG0022490.1	22820220	35791232	22823182	35793358
fm_os	2	3534	0	78	os_Chr1	fm_Chr1A	plus	23	LOC_Os01g40470.1	ELECO.r07.1AG0022510.1	22855458	35802795	22859753	35807023
fm_os	2	3534	0	78	os_Chr1	fm_Chr1A	plus	24	LOC_Os01g40480.1	ELECO.r07.1AG0022520.1	22868546	35810494	22872149	35813868
fm_os	2	3534	0	78	os_Chr1	fm_Chr1A	plus	25	LOC_Os01g40530.1	ELECO.r07.1AG0022530.1	22897481	35816792	22898843	35817400
fm_os	2	3534	0	78	os_Chr1	fm_Chr1A	plus	26	LOC_Os01g40590.1	ELECO.r07.1AG0022610.1	22918453	35976146	22923870	35980724
fm_os	2	3534	0	78	os_Chr1	fm_Chr1A	plus	27	LOC_Os01g40600.1	ELECO.r07.1AG0022630.1	22929243	35987479	22930118	35988364
fm_os	2	3534	0	78	os_Chr1	fm_Chr1A	plus	28	LOC_Os01g40620.1	ELECO.r07.1AG0022650.1	22948164	35995160	22952187	35998471
fm_os	2	3534	0	78	os_Chr1	fm_Chr1A	plus	29	LOC_Os01g40660.1	ELECO.r07.1AG0022710.1	22986748	36029173	22987781	36030170
fm_os	2	3534	0	78	os_Chr1	fm_Chr1A	plus	30	LOC_Os01g40680.1	ELECO.r07.1AG0022730.1	22992552	36038784	22994171	36040391
fm_os	2	3534	0	78	os_Chr1	fm_Chr1A	plus	31	LOC_Os01g40720.1	ELECO.r07.1AG0022830.1	23005753	36209745	23008941	36212927
fm_os	2	3534	0	78	os_Chr1	fm_Chr1A	plus	32	LOC_Os01g40840.1	ELECO.r07.1AG0022860.1	23090754	36279357	23095383	36283168
fm_os	2	3534	0	78	os_Chr1	fm_Chr1A	plus	33	LOC_Os01g40860.1	ELECO.r07.1AG0022890.1	23097256	36302580	23106303	36307929
fm_os	2	3534	0	78	os_Chr1	fm_Chr1A	plus	34	LOC_Os01g40870.1	ELECO.r07.1AG0022900.1	23113645	36348033	23119715	36351588
fm_os	2	3534	0	78	os_Chr1	fm_Chr1A	plus	35	LOC_Os01g40880.1	ELECO.r07.1AG0022920.1	23123786	36444029	23123998	36449179
fm_os	2	3534	0	78	os_Chr1	fm_Chr1A	plus	36	LOC_Os01g40970.1	ELECO.r07.1AG0022930.1	23173640	36450729	23174380	36451442
fm_os	2	3534	0	78	os_Chr1	fm_Chr1A	plus	37	LOC_Os01g40980.1	ELECO.r07.1AG0022940.1	23174817	36456583	23186976	36465176
fm_os	2	3534	0	78	os_Chr1	fm_Chr1A	plus	38	LOC_Os01g41030.1	ELECO.r07.1AG0022980.1	23234635	36515078	23237672	36517653
fm_os	2	3534	0	78	os_Chr1	fm_Chr1A	plus	39	LOC_Os01g41120.1	ELECO.r07.1AG0023020.1	23285238	36655670	23287337	36657267
fm_os	2	3534	0	78	os_Chr1	fm_Chr1A	plus	40	LOC_Os01g41140.1	ELECO.r07.1AG0023060.1	23291659	36700006	23292667	36700693
fm_os	2	3534	0	78	os_Chr1	fm_Chr1A	plus	41	LOC_Os01g41250.1	ELECO.r07.1AG0023180.1	23347750	36771624	23349394	36773160
fm_os	2	3534	0	78	os_Chr1	fm_Chr1A	plus	42	LOC_Os01g41270.1	ELECO.r07.1AG0023190.1	23356994	36775546	23360195	36777130
fm_os	2	3534	0	78	os_Chr1	fm_Chr1A	plus	43	LOC_Os01g41510.1	ELECO.r07.1AG0023330.1	23498443	37201283	23502377	37205778
fm_os	2	3534	0	78	os_Chr1	fm_Chr1A	plus	44	LOC_Os01g41550.1	ELECO.r07.1AG0023380.1	23515004	37266019	23516896	37267476
fm_os	2	3534	0	78	os_Chr1	fm_Chr1A	plus	45	LOC_Os01g41630.1	ELECO.r07.1AG0023420.1	23569779	37314718	23576544	37320898
fm_os	2	3534	0	78	os_Chr1	fm_Chr1A	plus	46	LOC_Os01g41640.1	ELECO.r07.1AG0023430.1	23577237	37324399	23580555	37327090
fm_os	2	3534	0	78	os_Chr1	fm_Chr1A	plus	47	LOC_Os01g41950.1	ELECO.r07.1AG0023560.1	23782487	37798875	23785775	37800098
fm_os	2	3534	0	78	os_Chr1	fm_Chr1A	plus	48	LOC_Os01g41990.1	ELECO.r07.1AG0023620.1	23810148	38003860	23811557	38004612
fm_os	2	3534	0	78	os_Chr1	fm_Chr1A	plus	49	LOC_Os01g42010.1	ELECO.r07.1AG0023630.1	23814822	38005776	23819289	38008949
fm_os	2	3534	0	78	os_Chr1	fm_Chr1A	plus	50	LOC_Os01g42040.1	ELECO.r07.1AG0023660.1	23843274	38021812	23846881	38024161
fm_os	2	3534	0	78	os_Chr1	fm_Chr1A	plus	51	LOC_Os01g42060.1	ELECO.r07.1AG0023670.1	23847041	38025007	23850326	38028252
fm_os	2	3534	0	78	os_Chr1	fm_Chr1A	plus	52	LOC_Os01g42080.1	ELECO.r07.1AG0023690.1	23855728	38034429	23861840	38038578
fm_os	2	3534	0	78	os_Chr1	fm_Chr1A	plus	53	LOC_Os01g42120.1	ELECO.r07.1AG0023740.1	23881900	38080866	23884206	38081653
fm_os	2	3534	0	78	os_Chr1	fm_Chr1A	plus	54	LOC_Os01g42140.1	ELECO.r07.1AG0023760.1	23886843	38108281	23888222	38109261
fm_os	2	3534	0	78	os_Chr1	fm_Chr1A	plus	55	LOC_Os01g42280.1	ELECO.r07.1AG0023910.1	23969757	38346050	23972311	38347888
fm_os	2	3534	0	78	os_Chr1	fm_Chr1A	plus	56	LOC_Os01g42294.1	ELECO.r07.1AG0023920.1	23975949	38364154	23982081	38369365
fm_os	2	3534	0	78	os_Chr1	fm_Chr1A	plus	57	LOC_Os01g42350.1	ELECO.r07.1AG0023990.1	24047544	38525654	24055918	38532454
fm_os	2	3534	0	78	os_Chr1	fm_Chr1A	plus	58	LOC_Os01g42420.1	ELECO.r07.1AG0024060.1	24123244	38612916	24123990	38613419
fm_os	2	3534	0	78	os_Chr1	fm_Chr1A	plus	59	LOC_Os01g42510.1	ELECO.r07.1AG0024150.1	24168245	38715967	24171441	38718497
fm_os	2	3534	0	78	os_Chr1	fm_Chr1A	plus	60	LOC_Os01g42520.1	ELECO.r07.1AG0024160.1	24181111	38722843	24184171	38725164
fm_os	2	3534	0	78	os_Chr1	fm_Chr1A	plus	61	LOC_Os01g42630.1	ELECO.r07.1AG0024200.1	24245731	38742824	24249379	38748472
fm_os	2	3534	0	78	os_Chr1	fm_Chr1A	plus	62	LOC_Os01g42730.1	ELECO.r07.1AG0024390.1	24312601	39072521	24317553	39076436
fm_os	2	3534	0	78	os_Chr1	fm_Chr1A	plus	63	LOC_Os01g42760.1	ELECO.r07.1AG0024410.1	24334380	39117066	24336158	39122403
fm_os	2	3534	0	78	os_Chr1	fm_Chr1A	plus	64	LOC_Os01g42770.1	ELECO.r07.1AG0024440.1	24341214	39144416	24343585	39145988
fm_os	2	3534	0	78	os_Chr1	fm_Chr1A	plus	65	LOC_Os01g42800.1	ELECO.r07.1AG0024450.1	24354151	39146850	24360484	39153283
fm_os	2	3534	0	78	os_Chr1	fm_Chr1A	plus	66	LOC_Os01g42810.1	ELECO.r07.1AG0024460.1	24364146	39154738	24367721	39156603
fm_os	2	3534	0	78	os_Chr1	fm_Chr1A	plus	67	LOC_Os01g42880.1	ELECO.r07.1AG0024530.1	24397508	39282335	24400705	39284681
fm_os	2	3534	0	78	os_Chr1	fm_Chr1A	plus	68	LOC_Os01g42900.1	ELECO.r07.1AG0024560.1	24408469	39303592	24410460	39305478
fm_os	2	3534	0	78	os_Chr1	fm_Chr1A	plus	69	LOC_Os01g42950.1	ELECO.r07.1AG0024570.1	24428640	39327535	24436429	39334971
fm_os	2	3534	0	78	os_Chr1	fm_Chr1A	plus	70	LOC_Os01g42960.1	ELECO.r07.1AG0024580.1	24461037	39346403	24465044	39349733
fm_os	2	3534	0	78	os_Chr1	fm_Chr1A	plus	71	LOC_Os01g42970.1	ELECO.r07.1AG0024590.1	24471926	39352007	24478431	39359674
fm_os	2	3534	0	78	os_Chr1	fm_Chr1A	plus	72	LOC_Os01g43030.1	ELECO.r07.1AG0024670.1	24534827	39520547	24546695	39531920
fm_os	2	3534	0	78	os_Chr1	fm_Chr1A	plus	73	LOC_Os01g43050.1	ELECO.r07.1AG0024690.1	24559329	39584724	24568663	39596640
fm_os	2	3534	0	78	os_Chr1	fm_Chr1A	plus	74	LOC_Os01g43060.1	ELECO.r07.1AG0024700.1	24569001	39604310	24571535	39605411
fm_os	2	3534	0	78	os_Chr1	fm_Chr1A	plus	75	LOC_Os01g43070.1	ELECO.r07.1AG0024710.1	24572982	39606347	24576293	39608961
fm_os	2	3534	0	78	os_Chr1	fm_Chr1A	plus	76	LOC_Os01g43100.1	ELECO.r07.1AG0024740.1	24584654	39651574	24589423	39656328
fm_os	2	3534	0	78	os_Chr1	fm_Chr1A	plus	77	LOC_Os01g43120.1	ELECO.r07.1AG0024750.1	24598181	39656987	24601892	39660028
fm_os	3	2969	1.5e-274	67	os_Chr1	fm_Chr1A	plus	0	LOC_Os01g18320.1	ELECO.r07.1AG0013420.1	10291889	11320053	10295536	11323810
fm_os	3	2969	1.5e-274	67	os_Chr1	fm_Chr1A	plus	1	LOC_Os01g18370.1	ELECO.r07.1AG0013490.1	10316083	11339871	10318509	11341710
fm_os	3	2969	1.5e-274	67	os_Chr1	fm_Chr1A	plus	2	LOC_Os01g18490.1	ELECO.r07.1AG0013580.1	10399945	11568654	10400235	11568923
fm_os	3	2969	1.5e-274	67	os_Chr1	fm_Chr1A	plus	3	LOC_Os01g18584.1	ELECO.r07.1AG0013590.1	10470540	11616046	10478800	11620576
fm_os	3	2969	1.5e-274	67	os_Chr1	fm_Chr1A	plus	4	LOC_Os01g18640.1	ELECO.r07.1AG0013630.1	10496604	11659203	10500943	11662851
fm_os	3	2969	1.5e-274	67	os_Chr1	fm_Chr1A	plus	5	LOC_Os01g18670.1	ELECO.r07.1AG0013650.1	10515723	11682660	10521282	11688039
fm_os	3	2969	1.5e-274	67	os_Chr1	fm_Chr1A	plus	6	LOC_Os01g18800.1	ELECO.r07.1AG0013670.1	10622795	11751293	10627552	11755643
fm_os	3	2969	1.5e-274	67	os_Chr1	fm_Chr1A	plus	7	LOC_Os01g18850.1	ELECO.r07.1AG0013720.1	10650139	11837043	10656779	11841629
fm_os	3	2969	1.5e-274	67	os_Chr1	fm_Chr1A	plus	8	LOC_Os01g18950.1	ELECO.r07.1AG0013800.1	10713139	11990848	10714271	11992492
fm_os	3	2969	1.5e-274	67	os_Chr1	fm_Chr1A	plus	9	LOC_Os01g19120.1	ELECO.r07.1AG0013820.1	10802151	12073182	10804527	12075515
fm_os	3	2969	1.5e-274	67	os_Chr1	fm_Chr1A	plus	10	LOC_Os01g19220.1	ELECO.r07.1AG0013920.1	10871371	12157321	10874265	12159897
fm_os	3	2969	1.5e-274	67	os_Chr1	fm_Chr1A	plus	11	LOC_Os01g19240.1	ELECO.r07.1AG0013930.1	10877635	12166379	10881693	12169068
fm_os	3	2969	1.5e-274	67	os_Chr1	fm_Chr1A	plus	12	LOC_Os01g19330.1	ELECO.r07.1AG0013940.1	10934895	12178392	10935992	12179360
fm_os	3	2969	1.5e-274	67	os_Chr1	fm_Chr1A	plus	13	LOC_Os01g19430.1	ELECO.r07.1AG0014030.1	10990775	12402500	10991617	12403123
fm_os	3	2969	1.5e-274	67	os_Chr1	fm_Chr1A	plus	14	LOC_Os01g19440.1	ELECO.r07.1AG0014060.1	10997593	12427299	10999294	12428606
fm_os	3	2969	1.5e-274	67	os_Chr1	fm_Chr1A	plus	15	LOC_Os01g19480.1	ELECO.r07.1AG0014090.1	11058878	12481873	11063978	12485585
fm_os	3	2969	1.5e-274	67	os_Chr1	fm_Chr1A	plus	16	LOC_Os01g19548.1	ELECO.r07.1AG0014120.1	11089051	12498479	11093987	12500944
fm_os	3	2969	1.5e-274	67	os_Chr1	fm_Chr1A	plus	17	LOC_Os01g19694.1	ELECO.r07.1AG0014130.1	11166948	12509735	11174452	12514970
fm_os	3	2969	1.5e-274	67	os_Chr1	fm_Chr1A	plus	18	LOC_Os01g19740.1	ELECO.r07.1AG0014150.1	11202595	12534771	11203335	12535148
fm_os	3	2969	1.5e-274	67	os_Chr1	fm_Chr1A	plus	19	LOC_Os01g19760.1	ELECO.r07.1AG0014170.1	11211845	12547694	11221400	12556062
fm_os	3	2969	1.5e-274	67	os_Chr1	fm_Chr1A	plus	20	LOC_Os01g19770.1	ELECO.r07.1AG0014180.1	11221765	12557997	11223653	12563120
fm_os	3	2969	1.5e-274	67	os_Chr1	fm_Chr1A	plus	21	LOC_Os01g19880.1	ELECO.r07.1AG0014210.1	11283364	12575442	11284127	12575924
fm_os	3	2969	1.5e-274	67	os_Chr1	fm_Chr1A	plus	22	LOC_Os01g19970.1	ELECO.r07.1AG0014240.1	11350507	12724466	11356863	12728804
fm_os	3	2969	1.5e-274	67	os_Chr1	fm_Chr1A	plus	23	LOC_Os01g19990.1	ELECO.r07.1AG0014250.1	11364355	12731447	11365344	12732295
fm_os	3	2969	1.5e-274	67	os_Chr1	fm_Chr1A	plus	24	LOC_Os01g20120.1	ELECO.r07.1AG0014290.1	11426336	12814730	11430996	12818816
fm_os	3	2969	1.5e-274	67	os_Chr1	fm_Chr1A	plus	25	LOC_Os01g20730.1	ELECO.r07.1AG0014380.1	11544302	12923937	11545431	12924455
fm_os	3	2969	1.5e-274	67	os_Chr1	fm_Chr1A	plus	26	LOC_Os01g20780.1	ELECO.r07.1AG0014390.1	11585607	12932375	11586525	12932872
fm_os	3	2969	1.5e-274	67	os_Chr1	fm_Chr1A	plus	27	LOC_Os01g20830.1	ELECO.r07.1AG0014400.1	11610848	12938317	11612708	12939160
fm_os	3	2969	1.5e-274	67	os_Chr1	fm_Chr1A	plus	28	LOC_Os01g20840.1	ELECO.r07.1AG0014410.1	11618335	12944453	11622535	12947987
fm_os	3	2969	1.5e-274	67	os_Chr1	fm_Chr1A	plus	29	LOC_Os01g20860.1	ELECO.r07.1AG0014420.1	11625658	12950399	11637076	12960011
fm_os	3	2969	1.5e-274	67	os_Chr1	fm_Chr1A	plus	30	LOC_Os01g20910.1	ELECO.r07.1AG0014460.1	11686442	13059404	11687386	13060189
fm_os	3	2969	1.5e-274	67	os_Chr1	fm_Chr1A	plus	31	LOC_Os01g20980.1	ELECO.r07.1AG0014600.1	11715165	13190869	11717784	13193386
fm_os	3	2969	1.5e-274	67	os_Chr1	fm_Chr1A	plus	32	LOC_Os01g21070.1	ELECO.r07.1AG0014640.1	11756851	13249516	11759649	13251757
fm_os	3	2969	1.5e-274	67	os_Chr1	fm_Chr1A	plus	33	LOC_Os01g21120.1	ELECO.r07.1AG0014710.1	11783910	13408437	11785001	13409172
fm_os	3	2969	1.5e-274	67	os_Chr1	fm_Chr1A	plus	34	LOC_Os01g21180.1	ELECO.r07.1AG0014770.1	11812178	13518227	11815791	13523142
fm_os	3	2969	1.5e-274	67	os_Chr1	fm_Chr1A	plus	35	LOC_Os01g21310.1	ELECO.r07.1AG0014840.1	11905412	13732483	11906678	13737478
fm_os	3	2969	1.5e-274	67	os_Chr1	fm_Chr1A	plus	36	LOC_Os01g21380.1	ELECO.r07.1AG0014870.1	11944393	13745367	11945637	13746638
fm_os	3	2969	1.5e-274	67	os_Chr1	fm_Chr1A	plus	37	LOC_Os01g21410.1	ELECO.r07.1AG0014880.1	11953342	13762827	11955449	13767098
fm_os	3	2969	1.5e-274	67	os_Chr1	fm_Chr1A	plus	38	LOC_Os01g21450.1	ELECO.r07.1AG0015010.1	11974129	13919462	11981959	13925011
fm_os	3	2969	1.5e-274	67	os_Chr1	fm_Chr1A	plus	39	LOC_Os01g21590.1	ELECO.r07.1AG0015070.1	12091633	14297382	12093276	14298938
fm_os	3	2969	1.5e-274	67	os_Chr1	fm_Chr1A	plus	40	LOC_Os01g21610.1	ELECO.r07.1AG0015080.1	12108869	14303271	12110717	14307364
fm_os	3	2969	1.5e-274	67	os_Chr1	fm_Chr1A	plus	41	LOC_Os01g21850.1	ELECO.r07.1AG0015120.1	12258138	14331490	12263046	14335342
fm_os	3	2969	1.5e-274	67	os_Chr1	fm_Chr1A	plus	42	LOC_Os01g21860.1	ELECO.r07.1AG0015130.1	12264911	14339278	12269085	14342585
fm_os	3	2969	1.5e-274	67	os_Chr1	fm_Chr1A	plus	43	LOC_Os01g21940.1	ELECO.r07.1AG0015150.1	12303170	14351374	12309435	14356709
fm_os	3	2969	1.5e-274	67	os_Chr1	fm_Chr1A	plus	44	LOC_Os01g21970.1	ELECO.r07.1AG0015170.1	12332795	14371449	12337227	14373865
fm_os	3	2969	1.5e-274	67	os_Chr1	fm_Chr1A	plus	45	LOC_Os01g22230.1	ELECO.r07.1AG0015200.1	12499923	14397199	12504215	14399620
fm_os	3	2969	1.5e-274	67	os_Chr1	fm_Chr1A	plus	46	LOC_Os01g22249.1	ELECO.r07.1AG0015210.1	12509592	14414864	12519255	14417305
fm_os	3	2969	1.5e-274	67	os_Chr1	fm_Chr1A	plus	47	LOC_Os01g22370.1	ELECO.r07.1AG0015260.1	12578189	14449110	12582301	14451202
fm_os	3	2969	1.5e-274	67	os_Chr1	fm_Chr1A	plus	48	LOC_Os01g22490.1	ELECO.r07.1AG0015300.1	12645515	14502936	12646409	14503403
fm_os	3	2969	1.5e-274	67	os_Chr1	fm_Chr1A	plus	49	LOC_Os01g22500.1	ELECO.r07.1AG0015310.1	12646586	14503847	12650014	14507165
fm_os	3	2969	1.5e-274	67	os_Chr1	fm_Chr1A	plus	50	LOC_Os01g22520.1	ELECO.r07.1AG0015340.1	12654852	14514158	12658475	14517474
fm_os	3	2969	1.5e-274	67	os_Chr1	fm_Chr1A	plus	51	LOC_Os01g22550.1	ELECO.r07.1AG0015360.1	12667343	14522386	12672757	14526956
fm_os	3	2969	1.5e-274	67	os_Chr1	fm_Chr1A	plus	52	LOC_Os01g22640.1	ELECO.r07.1AG0015500.1	12734098	14709157	12738112	14711303
fm_os	3	2969	1.5e-274	67	os_Chr1	fm_Chr1A	plus	53	LOC_Os01g22780.1	ELECO.r07.1AG0015520.1	12804579	14761674	12810224	14763655
fm_os	3	2969	1.5e-274	67	os_Chr1	fm_Chr1A	plus	54	LOC_Os01g22920.1	ELECO.r07.1AG0015590.1	12884474	14822133	12885551	14825428
fm_os	3	2969	1.5e-274	67	os_Chr1	fm_Chr1A	plus	55	LOC_Os01g23080.1	ELECO.r07.1AG0015660.1	12989499	14908096	12990341	14910282
fm_os	3	2969	1.5e-274	67	os_Chr1	fm_Chr1A	plus	56	LOC_Os01g23630.1	ELECO.r07.1AG0015900.1	13291338	15291321	13294467	15293071
fm_os	3	2969	1.5e-274	67	os_Chr1	fm_Chr1A	plus	57	LOC_Os01g23740.1	ELECO.r07.1AG0015970.1	13353629	15495880	13357510	15499011
fm_os	3	2969	1.5e-274	67	os_Chr1	fm_Chr1A	plus	58	LOC_Os01g23750.1	ELECO.r07.1AG0016030.1	13360117	15559302	13361337	15560501
fm_os	3	2969	1.5e-274	67	os_Chr1	fm_Chr1A	plus	59	LOC_Os01g23880.1	ELECO.r07.1AG0016050.1	13442496	15566096	13443696	15566854
fm_os	3	2969	1.5e-274	67	os_Chr1	fm_Chr1A	plus	60	LOC_Os01g24070.1	ELECO.r07.1AG0016090.1	13570607	15682689	13573322	15684291
fm_os	3	2969	1.5e-274	67	os_Chr1	fm_Chr1A	plus	61	LOC_Os01g24090.1	ELECO.r07.1AG0016110.1	13582036	15689792	13584917	15691644
fm_os	3	2969	1.5e-274	67	os_Chr1	fm_Chr1A	plus	62	LOC_Os01g24350.1	ELECO.r07.1AG0016130.1	13717346	15729922	13719543	15731109
fm_os	3	2969	1.5e-274	67	os_Chr1	fm_Chr1A	plus	63	LOC_Os01g24470.1	ELECO.r07.1AG0016160.1	13794686	15742660	13799906	15747257
fm_os	3	2969	1.5e-274	67	os_Chr1	fm_Chr1A	plus	64	LOC_Os01g24480.1	ELECO.r07.1AG0016170.1	13799955	15747870	13804790	15753548
fm_os	3	2969	1.5e-274	67	os_Chr1	fm_Chr1A	plus	65	LOC_Os01g24680.1	ELECO.r07.1AG0016180.1	13887272	15761985	13893293	15767397
fm_os	3	2969	1.5e-274	67	os_Chr1	fm_Chr1A	plus	66	LOC_Os01g24920.1	ELECO.r07.1AG0016250.1	14031364	15900618	14038788	15907788
fm_os	4	1343	3.7e-93	29	os_Chr1	fm_Chr1A	plus	0	LOC_Os01g01070.1	ELECO.r07.1AG0005950.1	29818	4084194	34493	4087991
fm_os	4	1343	3.7e-93	29	os_Chr1	fm_Chr1A	plus	1	LOC_Os01g01115.1	ELECO.r07.1AG0006010.1	58658	4135464	61090	4137878
fm_os	4	1343	3.7e-93	29	os_Chr1	fm_Chr1A	plus	2	LOC_Os01g01120.1	ELECO.r07.1AG0006030.1	62059	4142167	63576	4143796
fm_os	4	1343	3.7e-93	29	os_Chr1	fm_Chr1A	plus	3	LOC_Os01g01130.1	ELECO.r07.1AG0006040.1	63244	4144330	66302	4146936
fm_os	4	1343	3.7e-93	29	os_Chr1	fm_Chr1A	plus	4	LOC_Os01g01160.1	ELECO.r07.1AG0006080.1	82428	4166606	84302	4168471
fm_os	4	1343	3.7e-93	29	os_Chr1	fm_Chr1A	plus	5	LOC_Os01g01170.1	ELECO.r07.1AG0006110.1	85337	4183826	88844	4187177
fm_os	4	1343	3.7e-93	29	os_Chr1	fm_Chr1A	plus	6	LOC_Os01g01340.1	ELECO.r07.1AG0006210.1	168470	4223724	170389	4224359
fm_os	4	1343	3.7e-93	29	os_Chr1	fm_Chr1A	plus	7	LOC_Os01g01410.1	ELECO.r07.1AG0006290.1	205710	4260100	209606	4263257
fm_os	4	1343	3.7e-93	29	os_Chr1	fm_Chr1A	plus	8	LOC_Os01g01450.1	ELECO.r07.1AG0006330.1	226897	4286337	229331	4289577
fm_os	4	1343	3.7e-93	29	os_Chr1	fm_Chr1A	plus	9	LOC_Os01g01520.1	ELECO.r07.1AG0006350.1	270145	4302719	275084	4305501
fm_os	4	1343	3.7e-93	29	os_Chr1	fm_Chr1A	plus	10	LOC_Os01g01600.1	ELECO.r07.1AG0006360.1	303103	4316955	306800	4320253
fm_os	4	1343	3.7e-93	29	os_Chr1	fm_Chr1A	plus	11	LOC_Os01g01610.1	ELECO.r07.1AG0006370.1	306869	4320701	308842	4322345
fm_os	4	1343	3.7e-93	29	os_Chr1	fm_Chr1A	plus	12	LOC_Os01g01650.1	ELECO.r07.1AG0006400.1	322556	4337996	323948	4339123
fm_os	4	1343	3.7e-93	29	os_Chr1	fm_Chr1A	plus	13	LOC_Os01g01680.1	ELECO.r07.1AG0006430.1	332667	4367314	333689	4368414
fm_os	4	1343	3.7e-93	29	os_Chr1	fm_Chr1A	plus	14	LOC_Os01g01710.1	ELECO.r07.1AG0006500.1	374728	4423213	380716	4428748
fm_os	4	1343	3.7e-93	29	os_Chr1	fm_Chr1A	plus	15	LOC_Os01g01720.1	ELECO.r07.1AG0006510.1	383047	4432322	386701	4436987
fm_os	4	1343	3.7e-93	29	os_Chr1	fm_Chr1A	plus	16	LOC_Os01g01780.1	ELECO.r07.1AG0006620.1	412579	4505746	415830	4508464
fm_os	4	1343	3.7e-93	29	os_Chr1	fm_Chr1A	plus	17	LOC_Os01g01790.1	ELECO.r07.1AG0006630.1	416241	4509655	420497	4513493
fm_os	4	1343	3.7e-93	29	os_Chr1	fm_Chr1A	plus	18	LOC_Os01g01800.1	ELECO.r07.1AG0006650.1	422462	4525057	431692	4538227
fm_os	4	1343	3.7e-93	29	os_Chr1	fm_Chr1A	plus	19	LOC_Os01g01840.1	ELECO.r07.1AG0006660.1	455512	4544465	460716	4546748
fm_os	4	1343	3.7e-93	29	os_Chr1	fm_Chr1A	plus	20	LOC_Os01g01870.1	ELECO.r07.1AG0006670.1	478325	4559439	481166	4561472
fm_os	4	1343	3.7e-93	29	os_Chr1	fm_Chr1A	plus	21	LOC_Os01g02000.1	ELECO.r07.1AG0006780.1	537710	4668166	543355	4672229
fm_os	4	1343	3.7e-93	29	os_Chr1	fm_Chr1A	plus	22	LOC_Os01g02040.1	ELECO.r07.1AG0006810.1	554022	4688932	558015	4691950
fm_os	4	1343	3.7e-93	29	os_Chr1	fm_Chr1A	plus	23	LOC_Os01g02050.1	ELECO.r07.1AG0006830.1	562056	4706133	572138	4713970
fm_os	4	1343	3.7e-93	29	os_Chr1	fm_Chr1A	plus	24	LOC_Os01g02090.1	ELECO.r07.1AG0006900.1	588863	4762889	593759	4767650
fm_os	4	1343	3.7e-93	29	os_Chr1	fm_Chr1A	plus	25	LOC_Os01g02130.1	ELECO.r07.1AG0006970.1	620572	4795054	621516	4795668
fm_os	4	1343	3.7e-93	29	os_Chr1	fm_Chr1A	plus	26	LOC_Os01g02190.1	ELECO.r07.1AG0007020.1	645574	4828628	646723	4829757
fm_os	4	1343	3.7e-93	29	os_Chr1	fm_Chr1A	plus	27	LOC_Os01g02200.1	ELECO.r07.1AG0007030.1	648128	4831436	651881	4834578
fm_os	4	1343	3.7e-93	29	os_Chr1	fm_Chr1A	plus	28	LOC_Os01g02350.1	ELECO.r07.1AG0007180.1	742272	4988489	745156	4990709
fm_os	5	1141	6.8e-86	27	os_Chr1	fm_Chr1A	plus	0	LOC_Os01g25320.1	ELECO.r07.1AG0016380.1	14292067	16336647	14303222	16345678
fm_os	5	1141	6.8e-86	27	os_Chr1	fm_Chr1A	plus	1	LOC_Os01g25370.1	ELECO.r07.1AG0016400.1	14328622	16357083	14333284	16362151
fm_os	5	1141	6.8e-86	27	os_Chr1	fm_Chr1A	plus	2	LOC_Os01g25460.1	ELECO.r07.1AG0016430.1	14437845	16402421	14439688	16404114
fm_os	5	1141	6.8e-86	27	os_Chr1	fm_Chr1A	plus	3	LOC_Os01g25540.1	ELECO.r07.1AG0016440.1	14480782	16416965	14481616	16417294
fm_os	5	1141	6.8e-86	27	os_Chr1	fm_Chr1A	plus	4	LOC_Os01g25600.1	ELECO.r07.1AG0016450.1	14506673	16422695	14513164	16431446
fm_os	5	1141	6.8e-86	27	os_Chr1	fm_Chr1A	plus	5	LOC_Os01g25820.1	ELECO.r07.1AG0016490.1	14621295	16520622	14627937	16524683
fm_os	5	1141	6.8e-86	27	os_Chr1	fm_Chr1A	plus	6	LOC_Os01g26120.1	ELECO.r07.1AG0016590.1	14793093	16720281	14797228	16722351
fm_os	5	1141	6.8e-86	27	os_Chr1	fm_Chr1A	plus	7	LOC_Os01g26390.1	ELECO.r07.1AG0016650.1	14964573	16868935	14968307	16874417
fm_os	5	1141	6.8e-86	27	os_Chr1	fm_Chr1A	plus	8	LOC_Os01g27020.1	ELECO.r07.1AG0016680.1	15059422	16913255	15067554	16920372
fm_os	5	1141	6.8e-86	27	os_Chr1	fm_Chr1A	plus	9	LOC_Os01g27150.1	ELECO.r07.1AG0016750.1	15130857	17214772	15139604	17220856
fm_os	5	1141	6.8e-86	27	os_Chr1	fm_Chr1A	plus	10	LOC_Os01g27170.1	ELECO.r07.1AG0016790.1	15151960	17457506	15157245	17460354
fm_os	5	1141	6.8e-86	27	os_Chr1	fm_Chr1A	plus	11	LOC_Os01g27230.1	ELECO.r07.1AG0016830.1	15185076	17470660	15188301	17472537
fm_os	5	1141	6.8e-86	27	os_Chr1	fm_Chr1A	plus	12	LOC_Os01g27380.1	ELECO.r07.1AG0016900.1	15289214	17543434	15291315	17545978
fm_os	5	1141	6.8e-86	27	os_Chr1	fm_Chr1A	plus	13	LOC_Os01g27480.1	ELECO.r07.1AG0016930.1	15344380	17596611	15345409	17597488
fm_os	5	1141	6.8e-86	27	os_Chr1	fm_Chr1A	plus	14	LOC_Os01g27520.1	ELECO.r07.1AG0016950.1	15356779	17660841	15360684	17664111
fm_os	5	1141	6.8e-86	27	os_Chr1	fm_Chr1A	plus	15	LOC_Os01g27600.1	ELECO.r07.1AG0016980.1	15393438	17755565	15395769	17757772
fm_os	5	1141	6.8e-86	27	os_Chr1	fm_Chr1A	plus	16	LOC_Os01g27720.1	ELECO.r07.1AG0017080.1	15453620	17833833	15457813	17840272
fm_os	5	1141	6.8e-86	27	os_Chr1	fm_Chr1A	plus	17	LOC_Os01g27750.1	ELECO.r07.1AG0017110.1	15479968	18017067	15493549	18026335
fm_os	5	1141	6.8e-86	27	os_Chr1	fm_Chr1A	plus	18	LOC_Os01g27880.1	ELECO.r07.1AG0017250.1	15568776	18353646	15573377	18356951
fm_os	5	1141	6.8e-86	27	os_Chr1	fm_Chr1A	plus	19	LOC_Os01g27940.1	ELECO.r07.1AG0017350.1	15618221	18585967	15624566	18601425
fm_os	5	1141	6.8e-86	27	os_Chr1	fm_Chr1A	plus	20	LOC_Os01g27990.1	ELECO.r07.1AG0017370.1	15644812	18676205	15649520	18679440
fm_os	5	1141	6.8e-86	27	os_Chr1	fm_Chr1A	plus	21	LOC_Os01g28030.1	ELECO.r07.1AG0017380.1	15672566	18683917	15676615	18687112
fm_os	5	1141	6.8e-86	27	os_Chr1	fm_Chr1A	plus	22	LOC_Os01g28540.1	ELECO.r07.1AG0017450.1	15975324	19260057	15980624	19267976
fm_os	5	1141	6.8e-86	27	os_Chr1	fm_Chr1A	plus	23	LOC_Os01g28730.1	ELECO.r07.1AG0017500.1	16086623	19427950	16088672	19429863
fm_os	5	1141	6.8e-86	27	os_Chr1	fm_Chr1A	plus	24	LOC_Os01g28790.1	ELECO.r07.1AG0017610.1	16130515	19780665	16131447	19780976
fm_os	5	1141	6.8e-86	27	os_Chr1	fm_Chr1A	plus	25	LOC_Os01g29220.1	ELECO.r07.1AG0017640.1	16364894	20249194	16369857	20279061
fm_os	5	1141	6.8e-86	27	os_Chr1	fm_Chr1A	plus	26	LOC_Os01g29740.1	ELECO.r07.1AG0017820.1	16659734	21356432	16664416	21359602
fm_os	6	275	1.9e-08	6	os_Chr1	fm_Chr1A	plus	0	LOC_Os01g32880.1	ELECO.r07.1AG0018430.1	18051517	23120569	18054939	23123445
fm_os	6	275	1.9e-08	6	os_Chr1	fm_Chr1A	plus	1	LOC_Os01g32920.1	ELECO.r07.1AG0018530.1	18073579	23703849	18074498	23704391
fm_os	6	275	1.9e-08	6	os_Chr1	fm_Chr1A	plus	2	LOC_Os01g32964.1	ELECO.r07.1AG0018560.1	18087601	23933863	18095186	23938349
fm_os	6	275	1.9e-08	6	os_Chr1	fm_Chr1A	plus	3	LOC_Os01g32980.1	ELECO.r07.1AG0018570.1	18101551	23987720	18111348	23996455
fm_os	6	275	1.9e-08	6	os_Chr1	fm_Chr1A	plus	4	LOC_Os01g33060.1	ELECO.r07.1AG0018680.1	18163746	24482416	18173603	24489039
fm_os	6	275	1.9e-08	6	os_Chr1	fm_Chr1A	plus	5	LOC_Os01g33080.1	ELECO.r07.1AG0018720.1	18186985	24631455	18193374	24638257
fm_os	7	4543	0	97	os_Chr1	fm_Chr1A	minus	0	LOC_Os01g14540.1	ELECO.r07.1AG0000020.1	8152630	146832	8153685	147236
fm_os	7	4543	0	97	os_Chr1	fm_Chr1A	minus	1	LOC_Os01g14530.1	ELECO.r07.1AG0000030.1	8146428	149107	8148059	149799
fm_os	7	4543	0	97	os_Chr1	fm_Chr1A	minus	2	LOC_Os01g14520.1	ELECO.r07.1AG0000040.1	8132697	153476	8135454	154785
fm_os	7	4543	0	97	os_Chr1	fm_Chr1A	minus	3	LOC_Os01g14510.1	ELECO.r07.1AG0000050.1	8125667	156919	8128193	158019
fm_os	7	4543	0	97	os_Chr1	fm_Chr1A	minus	4	LOC_Os01g14440.1	ELECO.r07.1AG0000060.1	8084372	178696	8087044	180709
fm_os	7	4543	0	97	os_Chr1	fm_Chr1A	minus	5	LOC_Os01g14420.1	ELECO.r07.1AG0000070.1	8064796	192660	8069095	196189
fm_os	7	4543	0	97	os_Chr1	fm_Chr1A	minus	6	LOC_Os01g14130.1	ELECO.r07.1AG0000090.1	7926594	202651	7927559	203305
fm_os	7	4543	0	97	os_Chr1	fm_Chr1A	minus	7	LOC_Os01g14110.1	ELECO.r07.1AG0000110.1	7903813	210783	7904466	211358
fm_os	7	4543	0	97	os_Chr1	fm_Chr1A	minus	8	LOC_Os01g14090.1	ELECO.r07.1AG0000130.1	7891541	215707	7894725	221884
fm_os	7	4543	0	97	os_Chr1	fm_Chr1A	minus	9	LOC_Os01g14080.1	ELECO.r07.1AG0000140.1	7879931	223066	7882632	223971
fm_os	7	4543	0	97	os_Chr1	fm_Chr1A	minus	10	LOC_Os01g14070.1	ELECO.r07.1AG0000150.1	7876233	224422	7878802	225747
fm_os	7	4543	0	97	os_Chr1	fm_Chr1A	minus	11	LOC_Os01g14010.1	ELECO.r07.1AG0000200.1	7847742	240232	7850177	241616
fm_os	7	4543	0	97	os_Chr1	fm_Chr1A	minus	12	LOC_Os01g13940.1	ELECO.r07.1AG0000210.1	7806630	255756	7810972	259137
fm_os	7	4543	0	97	os_Chr1	fm_Chr1A	minus	13	LOC_Os01g13730.1	ELECO.r07.1AG0000300.1	7679030	300191	7685923	305806
fm_os	7	4543	0	97	os_Chr1	fm_Chr1A	minus	14	LOC_Os01g13720.1	ELECO.r07.1AG0000310.1	7677147	306633	7678869	308252
fm_os	7	4543	0	97	os_Chr1	fm_Chr1A	minus	15	LOC_Os01g13710.1	ELECO.r07.1AG0000320.1	7672983	308646	7676403	311075
fm_os	7	4543	0	97	os_Chr1	fm_Chr1A	minus	16	LOC_Os01g13590.1	ELECO.r07.1AG0000350.1	7602829	319781	7603348	320912
fm_os	7	4543	0	97	os_Chr1	fm_Chr1A	minus	17	LOC_Os01g13550.1	ELECO.r07.1AG0000390.1	7578091	333373	7582923	337517
fm_os	7	4543	0	97	os_Chr1	fm_Chr1A	minus	18	LOC_Os01g13540.1	ELECO.r07.1AG0000400.1	7571236	339161	7576817	343934
fm_os	7	4543	0	97	os_Chr1	fm_Chr1A	minus	19	LOC_Os01g13530.1	ELECO.r07.1AG0000410.1	7557172	350400	7560626	353541
fm_os	7	4543	0	97	os_Chr1	fm_Chr1A	minus	20	LOC_Os01g13520.1	ELECO.r07.1AG0000420.1	7546885	356193	7551996	359591
fm_os	7	4543	0	97	os_Chr1	fm_Chr1A	minus	21	LOC_Os01g13460.1	ELECO.r07.1AG0000460.1	7495057	378578	7498391	380428
fm_os	7	4543	0	97	os_Chr1	fm_Chr1A	minus	22	LOC_Os01g13370.1	ELECO.r07.1AG0000510.1	7450837	400946	7453683	403011
fm_os	7	4543	0	97	os_Chr1	fm_Chr1A	minus	23	LOC_Os01g13340.1	ELECO.r07.1AG0000550.1	7437894	431570	7439704	432511
fm_os	7	4543	0	97	os_Chr1	fm_Chr1A	minus	24	LOC_Os01g13229.1	ELECO.r07.1AG0000590.1	7369672	452703	7374369	456055
fm_os	7	4543	0	97	os_Chr1	fm_Chr1A	minus	25	LOC_Os01g13210.1	ELECO.r07.1AG0000600.1	7363643	460002	7366111	461434
fm_os	7	4543	0	97	os_Chr1	fm_Chr1A	minus	26	LOC_Os01g13160.1	ELECO.r07.1AG0000680.1	7333691	573755	7339244	580023
fm_os	7	4543	0	97	os_Chr1	fm_Chr1A	minus	27	LOC_Os01g13070.1	ELECO.r07.1AG0000780.1	7276019	649201	7277972	650782
fm_os	7	4543	0	97	os_Chr1	fm_Chr1A	minus	28	LOC_Os01g12940.1	ELECO.r07.1AG0000830.1	7185483	686168	7188038	688125
fm_os	7	4543	0	97	os_Chr1	fm_Chr1A	minus	29	LOC_Os01g12930.1	ELECO.r07.1AG0000840.1	7177355	688799	7183963	694609
fm_os	7	4543	0	97	os_Chr1	fm_Chr1A	minus	30	LOC_Os01g12910.1	ELECO.r07.1AG0000850.1	7173618	698229	7175813	699534
fm_os	7	4543	0	97	os_Chr1	fm_Chr1A	minus	31	LOC_Os01g12880.1	ELECO.r07.1AG0000870.1	7129149	717237	7137330	723192
fm_os	7	4543	0	97	os_Chr1	fm_Chr1A	minus	32	LOC_Os01g12870.1	ELECO.r07.1AG0000880.1	7125360	724145	7128912	727039
fm_os	7	4543	0	97	os_Chr1	fm_Chr1A	minus	33	LOC_Os01g12840.1	ELECO.r07.1AG0000900.1	7104273	740127	7109141	742537
fm_os	7	4543	0	97	os_Chr1	fm_Chr1A	minus	34	LOC_Os01g12800.1	ELECO.r07.1AG0000940.1	7085842	766934	7089194	770873
fm_os	7	4543	0	97	os_Chr1	fm_Chr1A	minus	35	LOC_Os01g12740.1	ELECO.r07.1AG0000970.1	7048273	777578	7050877	779203
fm_os	7	4543	0	97	os_Chr1	fm_Chr1A	minus	36	LOC_Os01g12680.1	ELECO.r07.1AG0001110.1	6987901	892029	6994006	894200
fm_os	7	4543	0	97	os_Chr1	fm_Chr1A	minus	37	LOC_Os01g12670.1	ELECO.r07.1AG0001140.1	6979613	919718	6985778	923213
fm_os	7	4543	0	97	os_Chr1	fm_Chr1A	minus	38	LOC_Os01g12660.1	ELECO.r07.1AG0001160.1	6970861	937545	6976710	942783
fm_os	7	4543	0	97	os_Chr1	fm_Chr1A	minus	39	LOC_Os01g12650.1	ELECO.r07.1AG0001170.1	6967620	944106	6970164	946038
fm_os	7	4543	0	97	os_Chr1	fm_Chr1A	minus	40	LOC_Os01g12640.1	ELECO.r07.1AG0001190.1	6957017	958466	6958745	959782
fm_os	7	4543	0	97	os_Chr1	fm_Chr1A	minus	41	LOC_Os01g12560.1	ELECO.r07.1AG0001220.1	6909691	984796	6912131	987192
fm_os	7	4543	0	97	os_Chr1	fm_Chr1A	minus	42	LOC_Os01g12550.1	ELECO.r07.1AG0001230.1	6904506	988110	6909594	992425
fm_os	7	4543	0	97	os_Chr1	fm_Chr1A	minus	43	LOC_Os01g12540.1	ELECO.r07.1AG0001240.1	6897557	994178	6904259	999240
fm_os	7	4543	0	97	os_Chr1	fm_Chr1A	minus	44	LOC_Os01g12520.1	ELECO.r07.1AG0001260.1	6879905	1008850	6881968	1010810
fm_os	7	4543	0	97	os_Chr1	fm_Chr1A	minus	45	LOC_Os01g12490.1	ELECO.r07.1AG0001270.1	6857032	1015916	6860962	1018773
fm_os	7	4543	0	97	os_Chr1	fm_Chr1A	minus	46	LOC_Os01g12464.1	ELECO.r07.1AG0001300.1	6833050	1037756	6835300	1039366
fm_os	7	4543	0	97	os_Chr1	fm_Chr1A	minus	47	LOC_Os01g12460.1	ELECO.r07.1AG0001310.1	6830104	1039922	6832770	1042421
fm_os	7	4543	0	97	os_Chr1	fm_Chr1A	minus	48	LOC_Os01g12410.1	ELECO.r07.1AG0001340.1	6781919	1090184	6784207	1092514
fm_os	7	4543	0	97	os_Chr1	fm_Chr1A	minus	49	LOC_Os01g12381.1	ELECO.r07.1AG0001360.1	6764450	1101446	6765888	1103095
fm_os	7	4543	0	97	os_Chr1	fm_Chr1A	minus	50	LOC_Os01g12304.1	ELECO.r07.1AG0001380.1	6718349	1107954	6719948	1109472
fm_os	7	4543	0	97	os_Chr1	fm_Chr1A	minus	51	LOC_Os01g12280.1	ELECO.r07.1AG0001390.1	6706087	1117251	6710801	1119007
fm_os	7	4543	0	97	os_Chr1	fm_Chr1A	minus	52	LOC_Os01g12270.1	ELECO.r07.1AG0001400.1	6704403	1120439	6704666	1120687
fm_os	7	4543	0	97	os_Chr1	fm_Chr1A	minus	53	LOC_Os01g12250.1	ELECO.r07.1AG0001420.1	6694004	1125358	6696795	1130207
fm_os	7	4543	0	97	os_Chr1	fm_Chr1A	minus	54	LOC_Os01g12190.1	ELECO.r07.1AG0001460.1	6649789	1159434	6650522	1159697
fm_os	7	4543	0	97	os_Chr1	fm_Chr1A	minus	55	LOC_Os01g12140.1	ELECO.r07.1AG0001540.1	6615403	1192907	6615768	1193320
fm_os	7	4543	0	97	os_Chr1	fm_Chr1A	minus	56	LOC_Os01g12110.1	ELECO.r07.1AG0001570.1	6590899	1203036	6592136	1203547
fm_os	7	4543	0	97	os_Chr1	fm_Chr1A	minus	57	LOC_Os01g12070.1	ELECO.r07.1AG0001600.1	6564673	1218390	6568151	1221103
fm_os	7	4543	0	97	os_Chr1	fm_Chr1A	minus	58	LOC_Os01g12000.1	ELECO.r07.1AG0001630.1	6534609	1230457	6535837	1230963
fm_os	7	4543	0	97	os_Chr1	fm_Chr1A	minus	59	LOC_Os01g11980.1	ELECO.r07.1AG0001650.1	6525486	1236623	6528272	1239296
fm_os	7	4543	0	97	os_Chr1	fm_Chr1A	minus	60	LOC_Os01g11970.1	ELECO.r07.1AG0001660.1	6523637	1239881	6524620	1240606
fm_os	7	4543	0	97	os_Chr1	fm_Chr1A	minus	61	LOC_Os01g11960.1	ELECO.r07.1AG0001680.1	6518127	1258601	6521046	1262280
fm_os	7	4543	0	97	os_Chr1	fm_Chr1A	minus	62	LOC_Os01g11946.1	ELECO.r07.1AG0001730.1	6500706	1276947	6507149	1283181
fm_os	7	4543	0	97	os_Chr1	fm_Chr1A	minus	63	LOC_Os01g11940.1	ELECO.r07.1AG0001750.1	6494516	1293042	6499769	1296503
fm_os	7	4543	0	97	os_Chr1	fm_Chr1A	minus	64	LOC_Os01g11880.1	ELECO.r07.1AG0001790.1	6432336	1324637	6436086	1327446
fm_os	7	4543	0	97	os_Chr1	fm_Chr1A	minus	65	LOC_Os01g11850.1	ELECO.r07.1AG0001820.1	6402993	1338422	6410872	1340920
fm_os	7	4543	0	97	os_Chr1	fm_Chr1A	minus	66	LOC_Os01g11750.1	ELECO.r07.1AG0001920.1	6361526	1380130	6363457	1381513
fm_os	7	4543	0	97	os_Chr1	fm_Chr1A	minus	67	LOC_Os01g11710.1	ELECO.r07.1AG0001930.1	6319130	1383546	6322474	1386383
fm_os	7	4543	0	97	os_Chr1	fm_Chr1A	minus	68	LOC_Os01g11660.1	ELECO.r07.1AG0002000.1	6288365	1448626	6292303	1452598
fm_os	7	4543	0	97	os_Chr1	fm_Chr1A	minus	69	LOC_Os01g11570.1	ELECO.r07.1AG0002070.1	6242495	1502599	6244969	1505415
fm_os	7	4543	0	97	os_Chr1	fm_Chr1A	minus	70	LOC_Os01g11520.1	ELECO.r07.1AG0002090.1	6199158	1524062	6200399	1524673
fm_os	7	4543	0	97	os_Chr1	fm_Chr1A	minus	71	LOC_Os01g11490.1	ELECO.r07.1AG0002100.1	6185622	1526384	6186317	1530202
fm_os	7	4543	0	97	os_Chr1	fm_Chr1A	minus	72	LOC_Os01g11430.1	ELECO.r07.1AG0002130.1	6139582	1551735	6142129	1553169
fm_os	7	4543	0	97	os_Chr1	fm_Chr1A	minus	73	LOC_Os01g11270.1	ELECO.r07.1AG0002200.1	6031025	1625854	6032833	1627395
fm_os	7	4543	0	97	os_Chr1	fm_Chr1A	minus	74	LOC_Os01g11260.1	ELECO.r07.1AG0002210.1	6025074	1641923	6029649	1644141
fm_os	7	4543	0	97	os_Chr1	fm_Chr1A	minus	75	LOC_Os01g11230.1	ELECO.r07.1AG0002240.1	6007818	1655116	6009027	1655974
fm_os	7	4543	0	97	os_Chr1	fm_Chr1A	minus	76	LOC_Os01g11220.1	ELECO.r07.1AG0002260.1	6004879	1660884	6007163	1663007
fm_os	7	4543	0	97	os_Chr1	fm_Chr1A	minus	77	LOC_Os01g11210.1	ELECO.r07.1AG0002270.1	6003524	1663288	6004869	1664983
fm_os	7	4543	0	97	os_Chr1	fm_Chr1A	minus	78	LOC_Os01g11150.1	ELECO.r07.1AG0002290.1	5968819	1675207	5972489	1677439
fm_os	7	4543	0	97	os_Chr1	fm_Chr1A	minus	79	LOC_Os01g11130.1	ELECO.r07.1AG0002310.1	5945633	1687896	5954387	1692262
fm_os	7	4543	0	97	os_Chr1	fm_Chr1A	minus	80	LOC_Os01g11120.1	ELECO.r07.1AG0002320.1	5934573	1697853	5939527	1700612
fm_os	7	4543	0	97	os_Chr1	fm_Chr1A	minus	81	LOC_Os01g10920.1	ELECO.r07.1AG0002430.1	5823869	1757301	5828251	1759148
fm_os	7	4543	0	97	os_Chr1	fm_Chr1A	minus	82	LOC_Os01g10890.1	ELECO.r07.1AG0002460.1	5809557	1775191	5811617	1776561
fm_os	7	4543	0	97	os_Chr1	fm_Chr1A	minus	83	LOC_Os01g10880.1	ELECO.r07.1AG0002470.1	5808045	1778828	5808340	1779139
fm_os	7	4543	0	97	os_Chr1	fm_Chr1A	minus	84	LOC_Os01g10810.1	ELECO.r07.1AG0002570.1	5768209	1824344	5769462	1825413
fm_os	7	4543	0	97	os_Chr1	fm_Chr1A	minus	85	LOC_Os01g10790.1	ELECO.r07.1AG0002580.1	5760481	1826253	5764641	1829773
fm_os	7	4543	0	97	os_Chr1	fm_Chr1A	minus	86	LOC_Os01g10740.1	ELECO.r07.1AG0002690.1	5748869	1925837	5749270	1926223
fm_os	7	4543	0	97	os_Chr1	fm_Chr1A	minus	87	LOC_Os01g10690.1	ELECO.r07.1AG0002710.1	5718883	1947796	5724184	1952430
fm_os	7	4543	0	97	os_Chr1	fm_Chr1A	minus	88	LOC_Os01g10680.1	ELECO.r07.1AG0002720.1	5699651	1967221	5707758	1968756
fm_os	7	4543	0	97	os_Chr1	fm_Chr1A	minus	89	LOC_Os01g10610.1	ELECO.r07.1AG0002750.1	5668988	1988956	5671470	1991105
fm_os	7	4543	0	97	os_Chr1	fm_Chr1A	minus	90	LOC_Os01g10504.1	ELECO.r07.1AG0002800.1	5559548	2067879	5568844	2074800
fm_os	7	4543	0	97	os_Chr1	fm_Chr1A	minus	91	LOC_Os01g10430.1	ELECO.r07.1AG0002890.1	5493186	2117570	5499451	2123063
fm_os	7	4543	0	97	os_Chr1	fm_Chr1A	minus	92	LOC_Os01g10370.1	ELECO.r07.1AG0002920.1	5454554	2143774	5455691	2144487
fm_os	7	4543	0	97	os_Chr1	fm_Chr1A	minus	93	LOC_Os01g10350.1	ELECO.r07.1AG0002930.1	5442857	2156137	5446266	2159916
fm_os	7	4543	0	97	os_Chr1	fm_Chr1A	minus	94	LOC_Os01g10340.1	ELECO.r07.1AG0002940.1	5435443	2160193	5442651	2164819
fm_os	7	4543	0	97	os_Chr1	fm_Chr1A	minus	95	LOC_Os01g10280.1	ELECO.r07.1AG0003010.1	5406007	2199709	5412769	2205287
fm_os	7	4543	0	97	os_Chr1	fm_Chr1A	minus	96	LOC_Os01g10250.1	ELECO.r07.1AG0003040.1	5389733	2217331	5394414	2221396
fm_os	8	2390	7e-190	51	os_Chr1	fm_Chr1A	minus	0	LOC_Os01g16714.1	ELECO.r07.1AG0004030.1	9488825	2917148	9493964	2920076
fm_os	8	2390	7e-190	51	os_Chr1	fm_Chr1A	minus	1	LOC_Os01g16610.1	ELECO.r07.1AG0004120.1	9429955	2970410	9430747	2971135
fm_os	8	2390	7e-190	51	os_Chr1	fm_Chr1A	minus	2	LOC_Os01g16510.1	ELECO.r07.1AG0004200.1	9370599	2993750	9373674	2996180
fm_os	8	2390	7e-190	51	os_Chr1	fm_Chr1A	minus	3	LOC_Os01g16354.1	ELECO.r07.1AG0004270.1	9273876	3038884	9279032	3040871
fm_os	8	2390	7e-190	51	os_Chr1	fm_Chr1A	minus	4	LOC_Os01g16340.1	ELECO.r07.1AG0004290.1	9264978	3048354	9268482	3050671
fm_os	8	2390	7e-190	51	os_Chr1	fm_Chr1A	minus	5	LOC_Os01g16310.1	ELECO.r07.1AG0004370.1	9245577	3090735	9253454	3095237
fm_os	8	2390	7e-190	51	os_Chr1	fm_Chr1A	minus	6	LOC_Os01g16290.1	ELECO.r07.1AG0004380.1	9225213	3100432	9237059	3111164
fm_os	8	2390	7e-190	51	os_Chr1	fm_Chr1A	minus	7	LOC_Os01g16230.1	ELECO.r07.1AG0004420.1	9192249	3130549	9193439	3131899
fm_os	8	2390	7e-190	51	os_Chr1	fm_Chr1A	minus	8	LOC_Os01g16220.1	ELECO.r07.1AG0004430.1	9179212	3137760	9181984	3140971
fm_os	8	2390	7e-190	51	os_Chr1	fm_Chr1A	minus	9	LOC_Os01g16190.1	ELECO.r07.1AG0004450.1	9166353	3147804	9169971	3150913
fm_os	8	2390	7e-190	51	os_Chr1	fm_Chr1A	minus	10	LOC_Os01g16170.1	ELECO.r07.1AG0004460.1	9133519	3160231	9140430	3164607
fm_os	8	2390	7e-190	51	os_Chr1	fm_Chr1A	minus	11	LOC_Os01g16152.1	ELECO.r07.1AG0004470.1	9117901	3165513	9121417	3168707
fm_os	8	2390	7e-190	51	os_Chr1	fm_Chr1A	minus	12	LOC_Os01g16110.1	ELECO.r07.1AG0004510.1	9074613	3188292	9083795	3196252
fm_os	8	2390	7e-190	51	os_Chr1	fm_Chr1A	minus	13	LOC_Os01g16100.1	ELECO.r07.1AG0004530.1	9067360	3206986	9071396	3210312
fm_os	8	2390	7e-190	51	os_Chr1	fm_Chr1A	minus	14	LOC_Os01g16090.1	ELECO.r07.1AG0004540.1	9063968	3211912	9066787	3213276
fm_os	8	2390	7e-190	51	os_Chr1	fm_Chr1A	minus	15	LOC_Os01g16040.1	ELECO.r07.1AG0004560.1	9024897	3221448	9028876	3223963
fm_os	8	2390	7e-190	51	os_Chr1	fm_Chr1A	minus	16	LOC_Os01g15990.1	ELECO.r07.1AG0004620.1	8994977	3241617	8997083	3243050
fm_os	8	2390	7e-190	51	os_Chr1	fm_Chr1A	minus	17	LOC_Os01g15830.1	ELECO.r07.1AG0004670.1	8917547	3272521	8919971	3274803
fm_os	8	2390	7e-190	51	os_Chr1	fm_Chr1A	minus	18	LOC_Os01g15810.1	ELECO.r07.1AG0004690.1	8903333	3299835	8905428	3301564
fm_os	8	2390	7e-190	51	os_Chr1	fm_Chr1A	minus	19	LOC_Os01g15790.1	ELECO.r07.1AG0004700.1	8892579	3302282	8900134	3315766
fm_os	8	2390	7e-190	51	os_Chr1	fm_Chr1A	minus	20	LOC_Os01g15780.1	ELECO.r07.1AG0004710.1	8885505	3316721	8892462	3322077
fm_os	8	2390	7e-190	51	os_Chr1	fm_Chr1A	minus	21	LOC_Os01g15770.1	ELECO.r07.1AG0004720.1	8883238	3323284	8885407	3324212
fm_os	8	2390	7e-190	51	os_Chr1	fm_Chr1A	minus	22	LOC_Os01g15660.1	ELECO.r07.1AG0004730.1	8809361	3339166	8813097	3341237
fm_os	8	2390	7e-190	51	os_Chr1	fm_Chr1A	minus	23	LOC_Os01g15630.1	ELECO.r07.1AG0004830.1	8786512	3412591	8792386	3414128
fm_os	8	2390	7e-190	51	os_Chr1	fm_Chr1A	minus	24	LOC_Os01g15610.1	ELECO.r07.1AG0004850.1	8770874	3422593	8773267	3423835
fm_os	8	2390	7e-190	51	os_Chr1	fm_Chr1A	minus	25	LOC_Os01g15550.1	ELECO.r07.1AG0004870.1	8745873	3435418	8746724	3436398
fm_os	8	2390	7e-190	51	os_Chr1	fm_Chr1A	minus	26	LOC_Os01g15540.1	ELECO.r07.1AG0004880.1	8735984	3439961	8740559	3451311
fm_os	8	2390	7e-190	51	os_Chr1	fm_Chr1A	minus	27	LOC_Os01g15530.1	ELECO.r07.1AG0004890.1	8732427	3452530	8734486	3454023
fm_os	8	2390	7e-190	51	os_Chr1	fm_Chr1A	minus	28	LOC_Os01g15490.1	ELECO.r07.1AG0005040.1	8701159	3586776	8708630	3592487
fm_os	8	2390	7e-190	51	os_Chr1	fm_Chr1A	minus	29	LOC_Os01g15480.1	ELECO.r07.1AG0005050.1	8691739	3594356	8699628	3601725
fm_os	8	2390	7e-190	51	os_Chr1	fm_Chr1A	minus	30	LOC_Os01g15470.1	ELECO.r07.1AG0005060.1	8682929	3604723	8687581	3607730
fm_os	8	2390	7e-190	51	os_Chr1	fm_Chr1A	minus	31	LOC_Os01g15300.1	ELECO.r07.1AG0005160.1	8560623	3706555	8569631	3713892
fm_os	8	2390	7e-190	51	os_Chr1	fm_Chr1A	minus	32	LOC_Os01g15260.1	ELECO.r07.1AG0005180.1	8540621	3719042	8544588	3722978
fm_os	8	2390	7e-190	51	os_Chr1	fm_Chr1A	minus	33	LOC_Os01g15120.1	ELECO.r07.1AG0005240.1	8486472	3744469	8489700	3746611
fm_os	8	2390	7e-190	51	os_Chr1	fm_Chr1A	minus	34	LOC_Os01g15039.1	ELECO.r07.1AG0005300.1	8447460	3786103	8451535	3788443
fm_os	8	2390	7e-190	51	os_Chr1	fm_Chr1A	minus	35	LOC_Os01g15020.1	ELECO.r07.1AG0005320.1	8420923	3797726	8430280	3806020
fm_os	8	2390	7e-190	51	os_Chr1	fm_Chr1A	minus	36	LOC_Os01g15000.1	ELECO.r07.1AG0005370.1	8404247	3817220	8408377	3821483
fm_os	8	2390	7e-190	51	os_Chr1	fm_Chr1A	minus	37	LOC_Os01g14990.1	ELECO.r07.1AG0005380.1	8401311	3823679	8402406	3824439
fm_os	8	2390	7e-190	51	os_Chr1	fm_Chr1A	minus	38	LOC_Os01g14970.1	ELECO.r07.1AG0005400.1	8394453	3829764	8395803	3830597
fm_os	8	2390	7e-190	51	os_Chr1	fm_Chr1A	minus	39	LOC_Os01g14960.1	ELECO.r07.1AG0005410.1	8387587	3834087	8388859	3835391
fm_os	8	2390	7e-190	51	os_Chr1	fm_Chr1A	minus	40	LOC_Os01g14940.1	ELECO.r07.1AG0005430.1	8380053	3840873	8380586	3841493
fm_os	8	2390	7e-190	51	os_Chr1	fm_Chr1A	minus	41	LOC_Os01g14926.1	ELECO.r07.1AG0005460.1	8364052	3855860	8365711	3858532
fm_os	8	2390	7e-190	51	os_Chr1	fm_Chr1A	minus	42	LOC_Os01g14900.1	ELECO.r07.1AG0005510.1	8347893	3883227	8351006	3886007
fm_os	8	2390	7e-190	51	os_Chr1	fm_Chr1A	minus	43	LOC_Os01g14890.1	ELECO.r07.1AG0005520.1	8343761	3893246	8346041	3894472
fm_os	8	2390	7e-190	51	os_Chr1	fm_Chr1A	minus	44	LOC_Os01g14810.1	ELECO.r07.1AG0005590.1	8275474	3927903	8283966	3936150
fm_os	8	2390	7e-190	51	os_Chr1	fm_Chr1A	minus	45	LOC_Os01g14800.1	ELECO.r07.1AG0005600.1	8273486	3947337	8273941	3947648
fm_os	8	2390	7e-190	51	os_Chr1	fm_Chr1A	minus	46	LOC_Os01g14700.1	ELECO.r07.1AG0005640.1	8229362	3958816	8229903	3959527
fm_os	8	2390	7e-190	51	os_Chr1	fm_Chr1A	minus	47	LOC_Os01g14670.1	ELECO.r07.1AG0005650.1	8203765	3962702	8206969	3964357
fm_os	8	2390	7e-190	51	os_Chr1	fm_Chr1A	minus	48	LOC_Os01g14660.1	ELECO.r07.1AG0005670.1	8201896	3969109	8202798	3969995
fm_os	8	2390	7e-190	51	os_Chr1	fm_Chr1A	minus	49	LOC_Os01g14650.1	ELECO.r07.1AG0005710.1	8196003	3988424	8197164	3989194
fm_os	8	2390	7e-190	51	os_Chr1	fm_Chr1A	minus	50	LOC_Os01g14640.1	ELECO.r07.1AG0005740.1	8193541	4003805	8194179	4004440
fm_os	9	737	1.8e-43	16	os_Chr1	fm_Chr1A	minus	0	LOC_Os01g18220.1	ELECO.r07.1AG0003080.1	10200476	2255698	10203694	2258211
fm_os	9	737	1.8e-43	16	os_Chr1	fm_Chr1A	minus	1	LOC_Os01g18210.1	ELECO.r07.1AG0003090.1	10193643	2259736	10196775	2263368
fm_os	9	737	1.8e-43	16	os_Chr1	fm_Chr1A	minus	2	LOC_Os01g18100.1	ELECO.r07.1AG0003150.1	10137215	2293427	10140159	2295408
fm_os	9	737	1.8e-43	16	os_Chr1	fm_Chr1A	minus	3	LOC_Os01g18090.1	ELECO.r07.1AG0003160.1	10136482	2296159	10137055	2296524
fm_os	9	737	1.8e-43	16	os_Chr1	fm_Chr1A	minus	4	LOC_Os01g17990.1	ELECO.r07.1AG0003330.1	10061442	2426087	10065102	2428615
fm_os	9	737	1.8e-43	16	os_Chr1	fm_Chr1A	minus	5	LOC_Os01g17420.1	ELECO.r07.1AG0003360.1	10018752	2446972	10020376	2451244
fm_os	9	737	1.8e-43	16	os_Chr1	fm_Chr1A	minus	6	LOC_Os01g17320.1	ELECO.r07.1AG0003400.1	9962629	2469139	9966966	2472671
fm_os	9	737	1.8e-43	16	os_Chr1	fm_Chr1A	minus	7	LOC_Os01g17279.1	ELECO.r07.1AG0003420.1	9936753	2492200	9947940	2495372
fm_os	9	737	1.8e-43	16	os_Chr1	fm_Chr1A	minus	8	LOC_Os01g17250.1	ELECO.r07.1AG0003440.1	9917474	2501777	9921595	2504532
fm_os	9	737	1.8e-43	16	os_Chr1	fm_Chr1A	minus	9	LOC_Os01g17070.1	ELECO.r07.1AG0003650.1	9816783	2630350	9822750	2633902
fm_os	9	737	1.8e-43	16	os_Chr1	fm_Chr1A	minus	10	LOC_Os01g17050.1	ELECO.r07.1AG0003660.1	9770015	2637899	9771037	2638645
fm_os	9	737	1.8e-43	16	os_Chr1	fm_Chr1A	minus	11	LOC_Os01g17020.1	ELECO.r07.1AG0003680.1	9750080	2643273	9753770	2646355
fm_os	9	737	1.8e-43	16	os_Chr1	fm_Chr1A	minus	12	LOC_Os01g17000.1	ELECO.r07.1AG0003700.1	9733832	2660922	9738226	2663029
fm_os	9	737	1.8e-43	16	os_Chr1	fm_Chr1A	minus	13	LOC_Os01g16970.1	ELECO.r07.1AG0003730.1	9702734	2679491	9709696	2687023
fm_os	9	737	1.8e-43	16	os_Chr1	fm_Chr1A	minus	14	LOC_Os01g16960.1	ELECO.r07.1AG0003740.1	9694027	2688441	9699817	2692701
fm_os	9	737	1.8e-43	16	os_Chr1	fm_Chr1A	minus	15	LOC_Os01g16950.1	ELECO.r07.1AG0003750.1	9690235	2693581	9692180	2694594
fm_os	10	596	3.9e-33	13	os_Chr1	fm_Chr1A	minus	0	LOC_Os01g37600.1	ELECO.r07.1AG0020490.1	21041870	32899937	21047241	32904531
fm_os	10	596	3.9e-33	13	os_Chr1	fm_Chr1A	minus	1	LOC_Os01g37590.1	ELECO.r07.1AG0020500.1	21038806	32905025	21041083	32907123
fm_os	10	596	3.9e-33	13	os_Chr1	fm_Chr1A	minus	2	LOC_Os01g37480.1	ELECO.r07.1AG0020550.1	20942118	32932658	20945758	32935736
fm_os	10	596	3.9e-33	13	os_Chr1	fm_Chr1A	minus	3	LOC_Os01g37470.1	ELECO.r07.1AG0020560.1	20938332	32937153	20941357	32938859
fm_os	10	596	3.9e-33	13	os_Chr1	fm_Chr1A	minus	4	LOC_Os01g37130.1	ELECO.r07.1AG0020580.1	20738583	32979279	20742431	32982848
fm_os	10	596	3.9e-33	13	os_Chr1	fm_Chr1A	minus	5	LOC_Os01g37100.1	ELECO.r07.1AG0020620.1	20705750	33097069	20707408	33098620
fm_os	10	596	3.9e-33	13	os_Chr1	fm_Chr1A	minus	6	LOC_Os01g36970.1	ELECO.r07.1AG0020670.1	20628647	33258271	20631891	33261010
fm_os	10	596	3.9e-33	13	os_Chr1	fm_Chr1A	minus	7	LOC_Os01g36950.1	ELECO.r07.1AG0020690.1	20599314	33276799	20602261	33278748
fm_os	10	596	3.9e-33	13	os_Chr1	fm_Chr1A	minus	8	LOC_Os01g36940.1	ELECO.r07.1AG0020700.1	20595192	33279564	20598852	33282546
fm_os	10	596	3.9e-33	13	os_Chr1	fm_Chr1A	minus	9	LOC_Os01g36870.1	ELECO.r07.1AG0020840.1	20535086	33434274	20538945	33437705
fm_os	10	596	3.9e-33	13	os_Chr1	fm_Chr1A	minus	10	LOC_Os01g36840.1	ELECO.r07.1AG0020860.1	20489154	33472933	20501766	33485055
fm_os	10	596	3.9e-33	13	os_Chr1	fm_Chr1A	minus	11	LOC_Os01g36720.1	ELECO.r07.1AG0020930.1	20386195	33567243	20388517	33569541
fm_os	10	596	3.9e-33	13	os_Chr1	fm_Chr1A	minus	12	LOC_Os01g36670.1	ELECO.r07.1AG0020950.1	20351524	33598943	20364454	33607122
fm_os	11	337	2.6e-12	7	os_Chr1	fm_Chr1A	minus	0	LOC_Os01g70730.1	ELECO.r07.1AG0045500.1	40942204	55669695	40943109	55670033
fm_os	11	337	2.6e-12	7	os_Chr1	fm_Chr1A	minus	1	LOC_Os01g70710.1	ELECO.r07.1AG0045510.1	40930472	55678021	40932733	55679460
fm_os	11	337	2.6e-12	7	os_Chr1	fm_Chr1A	minus	2	LOC_Os01g70690.1	ELECO.r07.1AG0045540.1	40923718	55737762	40924053	55738100
fm_os	11	337	2.6e-12	7	os_Chr1	fm_Chr1A	minus	3	LOC_Os01g70590.1	ELECO.r07.1AG0045590.1	40875375	55765665	40876289	55766270
fm_os	11	337	2.6e-12	7	os_Chr1	fm_Chr1A	minus	4	LOC_Os01g70580.1	ELECO.r07.1AG0045610.1	40868708	55772159	40871884	55774498
fm_os	11	337	2.6e-12	7	os_Chr1	fm_Chr1A	minus	5	LOC_Os01g70560.1	ELECO.r07.1AG0045630.1	40862786	55778871	40864400	55780086
fm_os	11	337	2.6e-12	7	os_Chr1	fm_Chr1A	minus	6	LOC_Os01g70550.1	ELECO.r07.1AG0045640.1	40858427	55780984	40861921	55783752
fm_os	12	264	1e-10	6	os_Chr1	fm_Chr1A	minus	0	LOC_Os01g34920.1	ELECO.r07.1AG0018860.1	19295569	26162655	19302138	26167063
fm_os	12	264	1e-10	6	os_Chr1	fm_Chr1A	minus	1	LOC_Os01g34880.1	ELECO.r07.1AG0018870.1	19258341	26170605	19260839	26198131
fm_os	12	264	1e-10	6	os_Chr1	fm_Chr1A	minus	2	LOC_Os01g34870.1	ELECO.r07.1AG0018880.1	19252668	26198970	19257404	26205758
fm_os	12	264	1e-10	6	os_Chr1	fm_Chr1A	minus	3	LOC_Os01g34780.1	ELECO.r07.1AG0018890.1	19177736	26298342	19185746	26308142
fm_os	12	264	1e-10	6	os_Chr1	fm_Chr1A	minus	4	LOC_Os01g34700.1	ELECO.r07.1AG0018940.1	19135802	26787097	19139895	26791889
fm_os	12	264	1e-10	6	os_Chr1	fm_Chr1A	minus	5	LOC_Os01g34350.1	ELECO.r07.1AG0019150.1	18940388	27408708	18945666	27414548
fm_os	13	24821	0	527	os_Chr1	fm_Chr1B	plus	0	LOC_Os01g52514.1	ELECO.r07.1BG0081830.1	30173442	62208137	30179151	62210015
fm_os	13	24821	0	527	os_Chr1	fm_Chr1B	plus	1	LOC_Os01g52560.1	ELECO.r07.1BG0081870.1	30216047	62252764	30222975	62260176
fm_os	13	24821	0	527	os_Chr1	fm_Chr1B	plus	2	LOC_Os01g52650.1	ELECO.r07.1BG0081960.1	30263383	62283117	30264381	62283740
fm_os	13	24821	0	527	os_Chr1	fm_Chr1B	plus	3	LOC_Os01g52750.1	ELECO.r07.1BG0082040.1	30344079	62335782	30349015	62339882
fm_os	13	24821	0	527	os_Chr1	fm_Chr1B	plus	4	LOC_Os01g52770.1	ELECO.r07.1BG0082080.1	30361755	62364896	30364101	62366990
fm_os	13	24821	0	527	os_Chr1	fm_Chr1B	plus	5	LOC_Os01g52780.1	ELECO.r07.1BG0082100.1	30363062	62369541	30370212	62372648
fm_os	13	24821	0	527	os_Chr1	fm_Chr1B	plus	6	LOC_Os01g52830.1	ELECO.r07.1BG0082120.1	30386374	62375093	30387917	62375875
fm_os	13	24821	0	527	os_Chr1	fm_Chr1B	plus	7	LOC_Os01g52890.1	ELECO.r07.1BG0082160.1	30412827	62394238	30413574	62394540
fm_os	13	24821	0	527	os_Chr1	fm_Chr1B	plus	8	LOC_Os01g52900.1	ELECO.r07.1BG0082170.1	30413604	62395275	30415814	62397369
fm_os	13	24821	0	527	os_Chr1	fm_Chr1B	plus	9	LOC_Os01g52970.1	ELECO.r07.1BG0082200.1	30447422	62410024	30449206	62411785
fm_os	13	24821	0	527	os_Chr1	fm_Chr1B	plus	10	LOC_Os01g53020.1	ELECO.r07.1BG0082230.1	30472593	62439563	30475205	62442313
fm_os	13	24821	0	527	os_Chr1	fm_Chr1B	plus	11	LOC_Os01g53060.1	ELECO.r07.1BG0082260.1	30488174	62450568	30490501	62452306
fm_os	13	24821	0	527	os_Chr1	fm_Chr1B	plus	12	LOC_Os01g53070.1	ELECO.r07.1BG0082270.1	30490746	62453391	30496722	62458142
fm_os	13	24821	0	527	os_Chr1	fm_Chr1B	plus	13	LOC_Os01g53200.1	ELECO.r07.1BG0082330.1	30561145	62496517	30564493	62499267
fm_os	13	24821	0	527	os_Chr1	fm_Chr1B	plus	14	LOC_Os01g53240.1	ELECO.r07.1BG0082350.1	30589859	62510838	30592660	62512479
fm_os	13	24821	0	527	os_Chr1	fm_Chr1B	plus	15	LOC_Os01g53250.1	ELECO.r07.1BG0082360.1	30593434	62513439	30598522	62518007
fm_os	13	24821	0	527	os_Chr1	fm_Chr1B	plus	16	LOC_Os01g53294.1	ELECO.r07.1BG0082410.1	30622671	62564496	30634405	62571242
fm_os	13	24821	0	527	os_Chr1	fm_Chr1B	plus	17	LOC_Os01g53330.1	ELECO.r07.1BG0082440.1	30647512	62586048	30649347	62587463
fm_os	13	24821	0	527	os_Chr1	fm_Chr1B	plus	18	LOC_Os01g53350.1	ELECO.r07.1BG0082470.1	30655289	62594639	30657194	62596090
fm_os	13	24821	0	527	os_Chr1	fm_Chr1B	plus	19	LOC_Os01g53430.1	ELECO.r07.1BG0082500.1	30694909	62602756	30696710	62604138
fm_os	13	24821	0	527	os_Chr1	fm_Chr1B	plus	20	LOC_Os01g53470.1	ELECO.r07.1BG0082540.1	30718930	62612706	30719957	62613419
fm_os	13	24821	0	527	os_Chr1	fm_Chr1B	plus	21	LOC_Os01g53500.1	ELECO.r07.1BG0082550.1	30730645	62616917	30731238	62617516
fm_os	13	24821	0	527	os_Chr1	fm_Chr1B	plus	22	LOC_Os01g53550.1	ELECO.r07.1BG0082570.1	30748297	62626074	30749174	62626778
fm_os	13	24821	0	527	os_Chr1	fm_Chr1B	plus	23	LOC_Os01g53560.1	ELECO.r07.1BG0082600.1	30753219	62640767	30761219	62649299
fm_os	13	24821	0	527	os_Chr1	fm_Chr1B	plus	24	LOC_Os01g53600.1	ELECO.r07.1BG0082630.1	30775102	62655355	30779273	62660214
fm_os	13	24821	0	527	os_Chr1	fm_Chr1B	plus	25	LOC_Os01g53610.1	ELECO.r07.1BG0082640.1	30779393	62661171	30782727	62664689
fm_os	13	24821	0	527	os_Chr1	fm_Chr1B	plus	26	LOC_Os01g53640.1	ELECO.r07.1BG0082670.1	30818942	62680362	30823247	62683951
fm_os	13	24821	0	527	os_Chr1	fm_Chr1B	plus	27	LOC_Os01g53680.1	ELECO.r07.1BG0082700.1	30840129	62695218	30845230	62701617
fm_os	13	24821	0	527	os_Chr1	fm_Chr1B	plus	28	LOC_Os01g53710.1	ELECO.r07.1BG0082720.1	30868407	62725370	30871603	62728241
fm_os	13	24821	0	527	os_Chr1	fm_Chr1B	plus	29	LOC_Os01g53800.1	ELECO.r07.1BG0082780.1	30922769	62760458	30927426	62767222
fm_os	13	24821	0	527	os_Chr1	fm_Chr1B	plus	30	LOC_Os01g53810.1	ELECO.r07.1BG0082790.1	30933234	62794503	30937375	62798131
fm_os	13	24821	0	527	os_Chr1	fm_Chr1B	plus	31	LOC_Os01g53840.1	ELECO.r07.1BG0082800.1	30949378	62799988	30954738	62804540
fm_os	13	24821	0	527	os_Chr1	fm_Chr1B	plus	32	LOC_Os01g53910.1	ELECO.r07.1BG0082850.1	30997985	62844259	30999454	62845299
fm_os	13	24821	0	527	os_Chr1	fm_Chr1B	plus	33	LOC_Os01g53990.1	ELECO.r07.1BG0082910.1	31055593	62875217	31058475	62877929
fm_os	13	24821	0	527	os_Chr1	fm_Chr1B	plus	34	LOC_Os01g54010.1	ELECO.r07.1BG0082920.1	31065121	62880610	31070148	62884701
fm_os	13	24821	0	527	os_Chr1	fm_Chr1B	plus	35	LOC_Os01g54020.1	ELECO.r07.1BG0082930.1	31070166	62885188	31076279	62889961
fm_os	13	24821	0	527	os_Chr1	fm_Chr1B	plus	36	LOC_Os01g54119.1	ELECO.r07.1BG0083010.1	31120706	62932516	31132731	62938497
fm_os	13	24821	0	527	os_Chr1	fm_Chr1B	plus	37	LOC_Os01g54210.1	ELECO.r07.1BG0083020.1	31180196	62943121	31182456	62944830
fm_os	13	24821	0	527	os_Chr1	fm_Chr1B	plus	38	LOC_Os01g54240.1	ELECO.r07.1BG0083030.1	31203443	62949931	31211275	62957930
fm_os	13	24821	0	527	os_Chr1	fm_Chr1B	plus	39	LOC_Os01g54340.1	ELECO.r07.1BG0083130.1	31272337	63041907	31274479	63043719
fm_os	13	24821	0	527	os_Chr1	fm_Chr1B	plus	40	LOC_Os01g54350.1	ELECO.r07.1BG0083140.1	31275097	63045677	31279534	63048539
fm_os	13	24821	0	527	os_Chr1	fm_Chr1B	plus	41	LOC_Os01g54370.1	ELECO.r07.1BG0083150.1	31283686	63050665	31287268	63053178
fm_os	13	24821	0	527	os_Chr1	fm_Chr1B	plus	42	LOC_Os01g54380.1	ELECO.r07.1BG0083160.1	31286182	63053619	31288094	63054803
fm_os	13	24821	0	527	os_Chr1	fm_Chr1B	plus	43	LOC_Os01g54400.1	ELECO.r07.1BG0083180.1	31298867	63065866	31300184	63066564
fm_os	13	24821	0	527	os_Chr1	fm_Chr1B	plus	44	LOC_Os01g54420.1	ELECO.r07.1BG0083190.1	31308244	63070368	31312914	63074470
fm_os	13	24821	0	527	os_Chr1	fm_Chr1B	plus	45	LOC_Os01g54430.1	ELECO.r07.1BG0083200.1	31318040	63075332	31319158	63093505
fm_os	13	24821	0	527	os_Chr1	fm_Chr1B	plus	46	LOC_Os01g54440.1	ELECO.r07.1BG0083210.1	31320163	63095679	31321848	63096803
fm_os	13	24821	0	527	os_Chr1	fm_Chr1B	plus	47	LOC_Os01g54490.1	ELECO.r07.1BG0083260.1	31343364	63118461	31345522	63119817
fm_os	13	24821	0	527	os_Chr1	fm_Chr1B	plus	48	LOC_Os01g54510.1	ELECO.r07.1BG0083270.1	31349612	63139809	31353161	63144274
fm_os	13	24821	0	527	os_Chr1	fm_Chr1B	plus	49	LOC_Os01g54530.1	ELECO.r07.1BG0083330.1	31362634	63211660	31365594	63214119
fm_os	13	24821	0	527	os_Chr1	fm_Chr1B	plus	50	LOC_Os01g54550.1	ELECO.r07.1BG0083350.1	31370225	63218222	31372759	63220053
fm_os	13	24821	0	527	os_Chr1	fm_Chr1B	plus	51	LOC_Os01g54630.1	ELECO.r07.1BG0083440.1	31431623	63288537	31433202	63289913
fm_os	13	24821	0	527	os_Chr1	fm_Chr1B	plus	52	LOC_Os01g54670.1	ELECO.r07.1BG0083450.1	31453332	63290835	31457551	63293507
fm_os	13	24821	0	527	os_Chr1	fm_Chr1B	plus	53	LOC_Os01g54800.1	ELECO.r07.1BG0083500.1	31521222	63318400	31521674	63318729
fm_os	13	24821	0	527	os_Chr1	fm_Chr1B	plus	54	LOC_Os01g54810.1	ELECO.r07.1BG0083510.1	31524048	63322747	31527177	63325577
fm_os	13	24821	0	527	os_Chr1	fm_Chr1B	plus	55	LOC_Os01g54850.1	ELECO.r07.1BG0083520.1	31550655	63327019	31553052	63329080
fm_os	13	24821	0	527	os_Chr1	fm_Chr1B	plus	56	LOC_Os01g54870.1	ELECO.r07.1BG0083540.1	31559209	63335813	31560836	63336950
fm_os	13	24821	0	527	os_Chr1	fm_Chr1B	plus	57	LOC_Os01g54890.1	ELECO.r07.1BG0083550.1	31567891	63358729	31568741	63359247
fm_os	13	24821	0	527	os_Chr1	fm_Chr1B	plus	58	LOC_Os01g54910.1	ELECO.r07.1BG0083580.1	31575708	63373156	31583605	63382419
fm_os	13	24821	0	527	os_Chr1	fm_Chr1B	plus	59	LOC_Os01g54920.1	ELECO.r07.1BG0083590.1	31585098	63383630	31589135	63387228
fm_os	13	24821	0	527	os_Chr1	fm_Chr1B	plus	60	LOC_Os01g54950.1	ELECO.r07.1BG0083620.1	31605287	63400553	31607662	63402369
fm_os	13	24821	0	527	os_Chr1	fm_Chr1B	plus	61	LOC_Os01g54960.1	ELECO.r07.1BG0083630.1	31608076	63403354	31609714	63403839
fm_os	13	24821	0	527	os_Chr1	fm_Chr1B	plus	62	LOC_Os01g54969.1	ELECO.r07.1BG0083640.1	31610738	63410857	31612133	63412040
fm_os	13	24821	0	527	os_Chr1	fm_Chr1B	plus	63	LOC_Os01g55000.1	ELECO.r07.1BG0083670.1	31629246	63421532	31630738	63422395
fm_os	13	24821	0	527	os_Chr1	fm_Chr1B	plus	64	LOC_Os01g55030.1	ELECO.r07.1BG0083690.1	31638589	63426994	31640485	63428559
fm_os	13	24821	0	527	os_Chr1	fm_Chr1B	plus	65	LOC_Os01g55050.1	ELECO.r07.1BG0083710.1	31651616	63438646	31656531	63442605
fm_os	13	24821	0	527	os_Chr1	fm_Chr1B	plus	66	LOC_Os01g55110.1	ELECO.r07.1BG0083760.1	31710636	63482572	31711950	63483324
fm_os	13	24821	0	527	os_Chr1	fm_Chr1B	plus	67	LOC_Os01g55120.1	ELECO.r07.1BG0083770.1	31718042	63489063	31719808	63490657
fm_os	13	24821	0	527	os_Chr1	fm_Chr1B	plus	68	LOC_Os01g55150.1	ELECO.r07.1BG0083780.1	31728015	63493184	31730389	63495602
fm_os	13	24821	0	527	os_Chr1	fm_Chr1B	plus	69	LOC_Os01g55190.1	ELECO.r07.1BG0083810.1	31749149	63509720	31753374	63513296
fm_os	13	24821	0	527	os_Chr1	fm_Chr1B	plus	70	LOC_Os01g55200.1	ELECO.r07.1BG0083820.1	31761223	63519704	31763887	63522130
fm_os	13	24821	0	527	os_Chr1	fm_Chr1B	plus	71	LOC_Os01g55260.1	ELECO.r07.1BG0083850.1	31806962	63540906	31811865	63544848
fm_os	13	24821	0	527	os_Chr1	fm_Chr1B	plus	72	LOC_Os01g55270.1	ELECO.r07.1BG0083860.1	31811345	63545828	31814593	63548482
fm_os	13	24821	0	527	os_Chr1	fm_Chr1B	plus	73	LOC_Os01g55280.1	ELECO.r07.1BG0083880.1	31815517	63551889	31816881	63553359
fm_os	13	24821	0	527	os_Chr1	fm_Chr1B	plus	74	LOC_Os01g55310.1	ELECO.r07.1BG0083910.1	31836495	63569395	31839636	63572830
fm_os	13	24821	0	527	os_Chr1	fm_Chr1B	plus	75	LOC_Os01g55340.1	ELECO.r07.1BG0083930.1	31850537	63578240	31851619	63578908
fm_os	13	24821	0	527	os_Chr1	fm_Chr1B	plus	76	LOC_Os01g55410.1	ELECO.r07.1BG0083970.1	31919494	63606891	31922406	63609161
fm_os	13	24821	0	527	os_Chr1	fm_Chr1B	plus	77	LOC_Os01g55440.1	ELECO.r07.1BG0084020.1	31938442	63633193	31940188	63634834
fm_os	13	24821	0	527	os_Chr1	fm_Chr1B	plus	78	LOC_Os01g55450.1	ELECO.r07.1BG0084030.1	31943528	63638765	31948580	63640315
fm_os	13	24821	0	527	os_Chr1	fm_Chr1B	plus	79	LOC_Os01g55510.1	ELECO.r07.1BG0084060.1	31981931	63656631	31982832	63657020
fm_os	13	24821	0	527	os_Chr1	fm_Chr1B	plus	80	LOC_Os01g55549.1	ELECO.r07.1BG0084090.1	32006374	63667128	32009784	63670681
fm_os	13	24821	0	527	os_Chr1	fm_Chr1B	plus	81	LOC_Os01g55570.1	ELECO.r07.1BG0084110.1	32014398	63674717	32016278	63676925
fm_os	13	24821	0	527	os_Chr1	fm_Chr1B	plus	82	LOC_Os01g55600.1	ELECO.r07.1BG0084150.1	32032686	63697221	32035011	63699513
fm_os	13	24821	0	527	os_Chr1	fm_Chr1B	plus	83	LOC_Os01g55610.1	ELECO.r07.1BG0084160.1	32038018	63702953	32040378	63704916
fm_os	13	24821	0	527	os_Chr1	fm_Chr1B	plus	84	LOC_Os01g55670.1	ELECO.r07.1BG0084180.1	32070785	63716369	32072083	63717171
fm_os	13	24821	0	527	os_Chr1	fm_Chr1B	plus	85	LOC_Os01g55720.1	ELECO.r07.1BG0084200.1	32088256	63726900	32089049	63727235
fm_os	13	24821	0	527	os_Chr1	fm_Chr1B	plus	86	LOC_Os01g55730.1	ELECO.r07.1BG0084220.1	32091564	63731772	32094141	63734108
fm_os	13	24821	0	527	os_Chr1	fm_Chr1B	plus	87	LOC_Os01g55740.1	ELECO.r07.1BG0084230.1	32094403	63734583	32098715	63739053
fm_os	13	24821	0	527	os_Chr1	fm_Chr1B	plus	88	LOC_Os01g55770.1	ELECO.r07.1BG0084260.1	32123247	63760255	32128053	63760668
fm_os	13	24821	0	527	os_Chr1	fm_Chr1B	plus	89	LOC_Os01g55870.1	ELECO.r07.1BG0084360.1	32171722	63791308	32175018	63794087
fm_os	13	24821	0	527	os_Chr1	fm_Chr1B	plus	90	LOC_Os01g55900.1	ELECO.r07.1BG0084400.1	32189931	63818784	32193462	63821842
fm_os	13	24821	0	527	os_Chr1	fm_Chr1B	plus	91	LOC_Os01g55940.1	ELECO.r07.1BG0084410.1	32221376	63831709	32225123	63834815
fm_os	13	24821	0	527	os_Chr1	fm_Chr1B	plus	92	LOC_Os01g55960.1	ELECO.r07.1BG0084430.1	32231125	63839376	32232573	63844629
fm_os	13	24821	0	527	os_Chr1	fm_Chr1B	plus	93	LOC_Os01g56000.1	ELECO.r07.1BG0084440.1	32241235	63846780	32250788	63852629
fm_os	13	24821	0	527	os_Chr1	fm_Chr1B	plus	94	LOC_Os01g56010.1	ELECO.r07.1BG0084450.1	32249971	63855584	32251625	63856880
fm_os	13	24821	0	527	os_Chr1	fm_Chr1B	plus	95	LOC_Os01g56020.1	ELECO.r07.1BG0084460.1	32252117	63857727	32255022	63863118
fm_os	13	24821	0	527	os_Chr1	fm_Chr1B	plus	96	LOC_Os01g56150.1	ELECO.r07.1BG0084720.1	32334652	64149132	32338090	64152838
fm_os	13	24821	0	527	os_Chr1	fm_Chr1B	plus	97	LOC_Os01g56180.1	ELECO.r07.1BG0084730.1	32346889	64159837	32350138	64162144
fm_os	13	24821	0	527	os_Chr1	fm_Chr1B	plus	98	LOC_Os01g56200.1	ELECO.r07.1BG0084750.1	32367683	64176453	32371816	64179671
fm_os	13	24821	0	527	os_Chr1	fm_Chr1B	plus	99	LOC_Os01g56235.1	ELECO.r07.1BG0084770.1	32386510	64191374	32388520	64193315
fm_os	13	24821	0	527	os_Chr1	fm_Chr1B	plus	100	LOC_Os01g56310.1	ELECO.r07.1BG0084810.1	32440171	64212252	32443318	64215480
fm_os	13	24821	0	527	os_Chr1	fm_Chr1B	plus	101	LOC_Os01g56320.1	ELECO.r07.1BG0084820.1	32450869	64219597	32456576	64225084
fm_os	13	24821	0	527	os_Chr1	fm_Chr1B	plus	102	LOC_Os01g56390.1	ELECO.r07.1BG0084860.1	32508396	64247388	32511902	64248659
fm_os	13	24821	0	527	os_Chr1	fm_Chr1B	plus	103	LOC_Os01g56450.1	ELECO.r07.1BG0084940.1	32534857	64295345	32536024	64296010
fm_os	13	24821	0	527	os_Chr1	fm_Chr1B	plus	104	LOC_Os01g56460.1	ELECO.r07.1BG0084950.1	32538899	64298548	32541617	64300550
fm_os	13	24821	0	527	os_Chr1	fm_Chr1B	plus	105	LOC_Os01g56470.1	ELECO.r07.1BG0084960.1	32543304	64301051	32545209	64302712
fm_os	13	24821	0	527	os_Chr1	fm_Chr1B	plus	106	LOC_Os01g56490.1	ELECO.r07.1BG0084980.1	32552611	64307298	32569756	64324904
fm_os	13	24821	0	527	os_Chr1	fm_Chr1B	plus	107	LOC_Os01g56530.1	ELECO.r07.1BG0085090.1	32592867	64445721	32593956	64446464
fm_os	13	24821	0	527	os_Chr1	fm_Chr1B	plus	108	LOC_Os01g56560.1	ELECO.r07.1BG0085200.1	32608681	64538908	32611045	64541004
fm_os	13	24821	0	527	os_Chr1	fm_Chr1B	plus	109	LOC_Os01g56600.1	ELECO.r07.1BG0085250.1	32652482	64594286	32656601	64597763
fm_os	13	24821	0	527	os_Chr1	fm_Chr1B	plus	110	LOC_Os01g56610.1	ELECO.r07.1BG0085260.1	32656664	64598783	32658481	64600484
fm_os	13	24821	0	527	os_Chr1	fm_Chr1B	plus	111	LOC_Os01g56630.1	ELECO.r07.1BG0085270.1	32669491	64601844	32676573	64609465
fm_os	13	24821	0	527	os_Chr1	fm_Chr1B	plus	112	LOC_Os01g56660.1	ELECO.r07.1BG0085300.1	32693760	64624931	32696486	64625812
fm_os	13	24821	0	527	os_Chr1	fm_Chr1B	plus	113	LOC_Os01g56670.1	ELECO.r07.1BG0085310.1	32699024	64627653	32709287	64634885
fm_os	13	24821	0	527	os_Chr1	fm_Chr1B	plus	114	LOC_Os01g56764.1	ELECO.r07.1BG0085360.1	32747534	64647532	32757798	64649962
fm_os	13	24821	0	527	os_Chr1	fm_Chr1B	plus	115	LOC_Os01g56860.1	ELECO.r07.1BG0085470.1	32838523	64747146	32842473	64750570
fm_os	13	24821	0	527	os_Chr1	fm_Chr1B	plus	116	LOC_Os01g56890.1	ELECO.r07.1BG0085580.1	32855275	65047809	32858101	65052555
fm_os	13	24821	0	527	os_Chr1	fm_Chr1B	plus	117	LOC_Os01g56930.1	ELECO.r07.1BG0085620.1	32886850	65088378	32892644	65096033
fm_os	13	24821	0	527	os_Chr1	fm_Chr1B	plus	118	LOC_Os01g56969.1	ELECO.r07.1BG0085630.1	32900891	65098746	32902628	65106159
fm_os	13	24821	0	527	os_Chr1	fm_Chr1B	plus	119	LOC_Os01g56960.1	ELECO.r07.1BG0085640.1	32903910	65106892	32905663	65143643
fm_os	13	24821	0	527	os_Chr1	fm_Chr1B	plus	120	LOC_Os01g56990.1	ELECO.r07.1BG0085650.1	32929037	65146241	32932792	65150096
fm_os	13	24821	0	527	os_Chr1	fm_Chr1B	plus	121	LOC_Os01g57050.1	ELECO.r07.1BG0085680.1	32947994	65172628	32949231	65172920
fm_os	13	24821	0	527	os_Chr1	fm_Chr1B	plus	122	LOC_Os01g57066.1	ELECO.r07.1BG0085700.1	32956909	65180737	32963292	65185606
fm_os	13	24821	0	527	os_Chr1	fm_Chr1B	plus	123	LOC_Os01g57073.1	ELECO.r07.1BG0085710.1	32965305	65187453	32977407	65197219
fm_os	13	24821	0	527	os_Chr1	fm_Chr1B	plus	124	LOC_Os01g57100.1	ELECO.r07.1BG0085720.1	32996762	65200650	32999264	65202695
fm_os	13	24821	0	527	os_Chr1	fm_Chr1B	plus	125	LOC_Os01g57150.1	ELECO.r07.1BG0085750.1	33029111	65218620	33030489	65219510
fm_os	13	24821	0	527	os_Chr1	fm_Chr1B	plus	126	LOC_Os01g57210.1	ELECO.r07.1BG0085760.1	33050635	65223736	33058497	65229709
fm_os	13	24821	0	527	os_Chr1	fm_Chr1B	plus	127	LOC_Os01g57220.1	ELECO.r07.1BG0085770.1	33059187	65231658	33065392	65235659
fm_os	13	24821	0	527	os_Chr1	fm_Chr1B	plus	128	LOC_Os01g57240.1	ELECO.r07.1BG0085800.1	33073501	65250445	33078968	65253520
fm_os	13	24821	0	527	os_Chr1	fm_Chr1B	plus	129	LOC_Os01g57260.1	ELECO.r07.1BG0085820.1	33089182	65262439	33090312	65263086
fm_os	13	24821	0	527	os_Chr1	fm_Chr1B	plus	130	LOC_Os01g57390.1	ELECO.r07.1BG0085900.1	33177222	65323527	33177745	65324002
fm_os	13	24821	0	527	os_Chr1	fm_Chr1B	plus	131	LOC_Os01g57440.1	ELECO.r07.1BG0085930.1	33195328	65335593	33197885	65337956
fm_os	13	24821	0	527	os_Chr1	fm_Chr1B	plus	132	LOC_Os01g57460.1	ELECO.r07.1BG0085950.1	33205177	65344522	33208686	65345321
fm_os	13	24821	0	527	os_Chr1	fm_Chr1B	plus	133	LOC_Os01g57510.1	ELECO.r07.1BG0085990.1	33227652	65371346	33231771	65375296
fm_os	13	24821	0	527	os_Chr1	fm_Chr1B	plus	134	LOC_Os01g57560.1	ELECO.r07.1BG0086010.1	33248875	65381388	33256713	65387236
fm_os	13	24821	0	527	os_Chr1	fm_Chr1B	plus	135	LOC_Os01g57580.1	ELECO.r07.1BG0086030.1	33272395	65400169	33274308	65402236
fm_os	13	24821	0	527	os_Chr1	fm_Chr1B	plus	136	LOC_Os01g57620.1	ELECO.r07.1BG0086060.1	33317039	65434451	33317912	65435188
fm_os	13	24821	0	527	os_Chr1	fm_Chr1B	plus	137	LOC_Os01g57710.1	ELECO.r07.1BG0086120.1	33364239	65460458	33367379	65462886
fm_os	13	24821	0	527	os_Chr1	fm_Chr1B	plus	138	LOC_Os01g57720.1	ELECO.r07.1BG0086130.1	33368690	65464784	33374897	65469372
fm_os	13	24821	0	527	os_Chr1	fm_Chr1B	plus	139	LOC_Os01g57730.1	ELECO.r07.1BG0086140.1	33382329	65471249	33384487	65472683
fm_os	13	24821	0	527	os_Chr1	fm_Chr1B	plus	140	LOC_Os01g57880.1	ELECO.r07.1BG0086220.1	33468573	65502051	33469992	65503576
fm_os	13	24821	0	527	os_Chr1	fm_Chr1B	plus	141	LOC_Os01g57900.1	ELECO.r07.1BG0086240.1	33478984	65511688	33481343	65513703
fm_os	13	24821	0	527	os_Chr1	fm_Chr1B	plus	142	LOC_Os01g57910.1	ELECO.r07.1BG0086260.1	33482291	65521060	33484203	65522399
fm_os	13	24821	0	527	os_Chr1	fm_Chr1B	plus	143	LOC_Os01g57940.1	ELECO.r07.1BG0086300.1	33494602	65544653	33496693	65546380
fm_os	13	24821	0	527	os_Chr1	fm_Chr1B	plus	144	LOC_Os01g58080.1	ELECO.r07.1BG0086310.1	33593744	65549475	33597339	65550659
fm_os	13	24821	0	527	os_Chr1	fm_Chr1B	plus	145	LOC_Os01g58130.1	ELECO.r07.1BG0086350.1	33618365	65573024	33619178	65573383
fm_os	13	24821	0	527	os_Chr1	fm_Chr1B	plus	146	LOC_Os01g58150.1	ELECO.r07.1BG0086370.1	33629559	65579097	33631020	65580014
fm_os	13	24821	0	527	os_Chr1	fm_Chr1B	plus	147	LOC_Os01g58220.1	ELECO.r07.1BG0086400.1	33651142	65600231	33655180	65601371
fm_os	13	24821	0	527	os_Chr1	fm_Chr1B	plus	148	LOC_Os01g58240.1	ELECO.r07.1BG0086430.1	33659782	65621708	33672538	65624995
fm_os	13	24821	0	527	os_Chr1	fm_Chr1B	plus	149	LOC_Os01g58380.1	ELECO.r07.1BG0086460.1	33730378	65634653	33733036	65637108
fm_os	13	24821	0	527	os_Chr1	fm_Chr1B	plus	150	LOC_Os01g58390.1	ELECO.r07.1BG0086470.1	33733122	65637828	33735600	65639959
fm_os	13	24821	0	527	os_Chr1	fm_Chr1B	plus	151	LOC_Os01g58420.1	ELECO.r07.1BG0086510.1	33766979	65665234	33768085	65665929
fm_os	13	24821	0	527	os_Chr1	fm_Chr1B	plus	152	LOC_Os01g58520.1	ELECO.r07.1BG0086590.1	33816618	65703459	33821133	65705051
fm_os	13	24821	0	527	os_Chr1	fm_Chr1B	plus	153	LOC_Os01g58610.1	ELECO.r07.1BG0086660.1	33884920	65748123	33887413	65750524
fm_os	13	24821	0	527	os_Chr1	fm_Chr1B	plus	154	LOC_Os01g58630.1	ELECO.r07.1BG0086690.1	33893707	65762067	33895999	65763413
fm_os	13	24821	0	527	os_Chr1	fm_Chr1B	plus	155	LOC_Os01g58670.1	ELECO.r07.1BG0086750.1	33914207	65779660	33918435	65780481
fm_os	13	24821	0	527	os_Chr1	fm_Chr1B	plus	156	LOC_Os01g58680.1	ELECO.r07.1BG0086760.1	33919393	65781865	33924664	65786096
fm_os	13	24821	0	527	os_Chr1	fm_Chr1B	plus	157	LOC_Os01g58690.1	ELECO.r07.1BG0086770.1	33926531	65787842	33929814	65790178
fm_os	13	24821	0	527	os_Chr1	fm_Chr1B	plus	158	LOC_Os01g58700.1	ELECO.r07.1BG0086780.1	33930169	65791157	33932942	65793398
fm_os	13	24821	0	527	os_Chr1	fm_Chr1B	plus	159	LOC_Os01g58780.1	ELECO.r07.1BG0086860.1	33968738	65841628	33970811	65842539
fm_os	13	24821	0	527	os_Chr1	fm_Chr1B	plus	160	LOC_Os01g58800.1	ELECO.r07.1BG0086880.1	33976537	65849288	33977326	65849824
fm_os	13	24821	0	527	os_Chr1	fm_Chr1B	plus	161	LOC_Os01g58970.1	ELECO.r07.1BG0086970.1	34089461	65899277	34091401	65900812
fm_os	13	24821	0	527	os_Chr1	fm_Chr1B	plus	162	LOC_Os01g59120.1	ELECO.r07.1BG0087110.1	34149431	65939017	34152417	65941475
fm_os	13	24821	0	527	os_Chr1	fm_Chr1B	plus	163	LOC_Os01g59130.1	ELECO.r07.1BG0087120.1	34153330	65943093	34160139	65949685
fm_os	13	24821	0	527	os_Chr1	fm_Chr1B	plus	164	LOC_Os01g59140.1	ELECO.r07.1BG0087140.1	34163519	65955067	34166383	65957355
fm_os	13	24821	0	527	os_Chr1	fm_Chr1B	plus	165	LOC_Os01g59150.1	ELECO.r07.1BG0087150.1	34167933	65960068	34171810	65962359
fm_os	13	24821	0	527	os_Chr1	fm_Chr1B	plus	166	LOC_Os01g59160.1	ELECO.r07.1BG0087160.1	34175921	65963062	34179798	65966111
fm_os	13	24821	0	527	os_Chr1	fm_Chr1B	plus	167	LOC_Os01g59180.1	ELECO.r07.1BG0087170.1	34182291	65967286	34186865	65969630
fm_os	13	24821	0	527	os_Chr1	fm_Chr1B	plus	168	LOC_Os01g59200.1	ELECO.r07.1BG0087200.1	34201519	65985859	34202743	65986761
fm_os	13	24821	0	527	os_Chr1	fm_Chr1B	plus	169	LOC_Os01g59340.1	ELECO.r07.1BG0087230.1	34295651	66038318	34307049	66041551
fm_os	13	24821	0	527	os_Chr1	fm_Chr1B	plus	170	LOC_Os01g59350.1	ELECO.r07.1BG0087240.1	34306514	66042671	34313319	66051002
fm_os	13	24821	0	527	os_Chr1	fm_Chr1B	plus	171	LOC_Os01g59510.1	ELECO.r07.1BG0087330.1	34412853	66119219	34416988	66122828
fm_os	13	24821	0	527	os_Chr1	fm_Chr1B	plus	172	LOC_Os01g59630.1	ELECO.r07.1BG0087380.1	34485206	66142422	34489811	66146387
fm_os	13	24821	0	527	os_Chr1	fm_Chr1B	plus	173	LOC_Os01g59660.1	ELECO.r07.1BG0087390.1	34508364	66154696	34512781	66157692
fm_os	13	24821	0	527	os_Chr1	fm_Chr1B	plus	174	LOC_Os01g59740.1	ELECO.r07.1BG0087450.1	34558207	66186676	34559935	66187695
fm_os	13	24821	0	527	os_Chr1	fm_Chr1B	plus	175	LOC_Os01g59750.1	ELECO.r07.1BG0087460.1	34560664	66188576	34564311	66191402
fm_os	13	24821	0	527	os_Chr1	fm_Chr1B	plus	176	LOC_Os01g59780.1	ELECO.r07.1BG0087480.1	34574832	66207681	34577603	66210374
fm_os	13	24821	0	527	os_Chr1	fm_Chr1B	plus	177	LOC_Os01g59880.1	ELECO.r07.1BG0087550.1	34629359	66270592	34635205	66273760
fm_os	13	24821	0	527	os_Chr1	fm_Chr1B	plus	178	LOC_Os01g59890.1	ELECO.r07.1BG0087560.1	34636151	66275269	34639624	66277273
fm_os	13	24821	0	527	os_Chr1	fm_Chr1B	plus	179	LOC_Os01g59900.1	ELECO.r07.1BG0087580.1	34639614	66280514	34642998	66282016
fm_os	13	24821	0	527	os_Chr1	fm_Chr1B	plus	180	LOC_Os01g59910.1	ELECO.r07.1BG0087590.1	34643208	66286183	34646325	66289196
fm_os	13	24821	0	527	os_Chr1	fm_Chr1B	plus	181	LOC_Os01g59930.1	ELECO.r07.1BG0087610.1	34652074	66293211	34655488	66296148
fm_os	13	24821	0	527	os_Chr1	fm_Chr1B	plus	182	LOC_Os01g59950.1	ELECO.r07.1BG0087620.1	34663998	66299822	34664902	66300457
fm_os	13	24821	0	527	os_Chr1	fm_Chr1B	plus	183	LOC_Os01g59980.1	ELECO.r07.1BG0087640.1	34677991	66310887	34682230	66315713
fm_os	13	24821	0	527	os_Chr1	fm_Chr1B	plus	184	LOC_Os01g59990.1	ELECO.r07.1BG0087650.1	34682518	66317970	34685485	66319355
fm_os	13	24821	0	527	os_Chr1	fm_Chr1B	plus	185	LOC_Os01g60000.1	ELECO.r07.1BG0087660.1	34685701	66321816	34689745	66323231
fm_os	13	24821	0	527	os_Chr1	fm_Chr1B	plus	186	LOC_Os01g60010.1	ELECO.r07.1BG0087670.1	34689869	66323527	34691517	66325113
fm_os	13	24821	0	527	os_Chr1	fm_Chr1B	plus	187	LOC_Os01g60020.1	ELECO.r07.1BG0087680.1	34692830	66326896	34694391	66328108
fm_os	13	24821	0	527	os_Chr1	fm_Chr1B	plus	188	LOC_Os01g60070.1	ELECO.r07.1BG0087710.1	34745618	66366235	34745827	66372577
fm_os	13	24821	0	527	os_Chr1	fm_Chr1B	plus	189	LOC_Os01g60170.1	ELECO.r07.1BG0087770.1	34801146	66400365	34802261	66400979
fm_os	13	24821	0	527	os_Chr1	fm_Chr1B	plus	190	LOC_Os01g60250.1	ELECO.r07.1BG0087860.1	34841616	66466238	34845610	66467908
fm_os	13	24821	0	527	os_Chr1	fm_Chr1B	plus	191	LOC_Os01g60270.1	ELECO.r07.1BG0087880.1	34862487	66476056	34866145	66478562
fm_os	13	24821	0	527	os_Chr1	fm_Chr1B	plus	192	LOC_Os01g60330.1	ELECO.r07.1BG0087920.1	34899156	66507076	34901733	66509606
fm_os	13	24821	0	527	os_Chr1	fm_Chr1B	plus	193	LOC_Os01g60430.1	ELECO.r07.1BG0087960.1	34946618	66521167	34949027	66523110
fm_os	13	24821	0	527	os_Chr1	fm_Chr1B	plus	194	LOC_Os01g60440.1	ELECO.r07.1BG0087980.1	34949106	66524155	34959355	66534516
fm_os	13	24821	0	527	os_Chr1	fm_Chr1B	plus	195	LOC_Os01g60490.1	ELECO.r07.1BG0088000.1	34981468	66541319	34985447	66543639
fm_os	13	24821	0	527	os_Chr1	fm_Chr1B	plus	196	LOC_Os01g60540.1	ELECO.r07.1BG0088020.1	35008866	66555821	35011098	66557598
fm_os	13	24821	0	527	os_Chr1	fm_Chr1B	plus	197	LOC_Os01g60600.1	ELECO.r07.1BG0088030.1	35032511	66561949	35035321	66563769
fm_os	13	24821	0	527	os_Chr1	fm_Chr1B	plus	198	LOC_Os01g60670.1	ELECO.r07.1BG0088090.1	35081925	66596376	35085588	66599722
fm_os	13	24821	0	527	os_Chr1	fm_Chr1B	plus	199	LOC_Os01g60700.1	ELECO.r07.1BG0088110.1	35096177	66609911	35100701	66612699
fm_os	13	24821	0	527	os_Chr1	fm_Chr1B	plus	200	LOC_Os01g60800.1	ELECO.r07.1BG0088160.1	35156414	66639905	35159205	66641891
fm_os	13	24821	0	527	os_Chr1	fm_Chr1B	plus	201	LOC_Os01g60810.1	ELECO.r07.1BG0088170.1	35167600	66648441	35169295	66649616
fm_os	13	24821	0	527	os_Chr1	fm_Chr1B	plus	202	LOC_Os01g60830.1	ELECO.r07.1BG0088180.1	35175498	66654274	35177145	66655446
fm_os	13	24821	0	527	os_Chr1	fm_Chr1B	plus	203	LOC_Os01g60850.1	ELECO.r07.1BG0088190.1	35176439	66655826	35180214	66657118
fm_os	13	24821	0	527	os_Chr1	fm_Chr1B	plus	204	LOC_Os01g60900.1	ELECO.r07.1BG0088230.1	35224761	66677139	35226590	66678477
fm_os	13	24821	0	527	os_Chr1	fm_Chr1B	plus	205	LOC_Os01g60940.1	ELECO.r07.1BG0088280.1	35247876	66691861	35248926	66692496
fm_os	13	24821	0	527	os_Chr1	fm_Chr1B	plus	206	LOC_Os01g60960.1	ELECO.r07.1BG0088290.1	35257561	66699812	35259448	66700999
fm_os	13	24821	0	527	os_Chr1	fm_Chr1B	plus	207	LOC_Os01g61010.1	ELECO.r07.1BG0088300.1	35302492	66713940	35305739	66715858
fm_os	13	24821	0	527	os_Chr1	fm_Chr1B	plus	208	LOC_Os01g61044.1	ELECO.r07.1BG0088340.1	35320780	66736478	35327164	66740083
fm_os	13	24821	0	527	os_Chr1	fm_Chr1B	plus	209	LOC_Os01g61060.1	ELECO.r07.1BG0088350.1	35328776	66742403	35331222	66743953
fm_os	13	24821	0	527	os_Chr1	fm_Chr1B	plus	210	LOC_Os01g61070.1	ELECO.r07.1BG0088360.1	35332705	66745119	35333504	66745483
fm_os	13	24821	0	527	os_Chr1	fm_Chr1B	plus	211	LOC_Os01g61180.1	ELECO.r07.1BG0088460.1	35409290	66782248	35411747	66784191
fm_os	13	24821	0	527	os_Chr1	fm_Chr1B	plus	212	LOC_Os01g61310.1	ELECO.r07.1BG0088560.1	35473695	66825118	35474333	66825777
fm_os	13	24821	0	527	os_Chr1	fm_Chr1B	plus	213	LOC_Os01g61320.1	ELECO.r07.1BG0088570.1	35477413	66827094	35479577	66828584
fm_os	13	24821	0	527	os_Chr1	fm_Chr1B	plus	214	LOC_Os01g61400.1	ELECO.r07.1BG0088690.1	35505448	66928040	35508543	66931231
fm_os	13	24821	0	527	os_Chr1	fm_Chr1B	plus	215	LOC_Os01g61410.1	ELECO.r07.1BG0088700.1	35508867	66931733	35513112	66935592
fm_os	13	24821	0	527	os_Chr1	fm_Chr1B	plus	216	LOC_Os01g61420.1	ELECO.r07.1BG0088710.1	35513518	66936614	35517546	66938281
fm_os	13	24821	0	527	os_Chr1	fm_Chr1B	plus	217	LOC_Os01g61480.1	ELECO.r07.1BG0088750.1	35558148	66971651	35559225	66972265
fm_os	13	24821	0	527	os_Chr1	fm_Chr1B	plus	218	LOC_Os01g61500.1	ELECO.r07.1BG0088760.1	35582263	66976806	35585727	66979347
fm_os	13	24821	0	527	os_Chr1	fm_Chr1B	plus	219	LOC_Os01g61550.1	ELECO.r07.1BG0088780.1	35597092	66982725	35599018	66984427
fm_os	13	24821	0	527	os_Chr1	fm_Chr1B	plus	220	LOC_Os01g61580.1	ELECO.r07.1BG0088800.1	35609614	66990506	35613103	66993023
fm_os	13	24821	0	527	os_Chr1	fm_Chr1B	plus	221	LOC_Os01g61620.1	ELECO.r07.1BG0088830.1	35653186	67021672	35658406	67026031
fm_os	13	24821	0	527	os_Chr1	fm_Chr1B	plus	222	LOC_Os01g61640.1	ELECO.r07.1BG0088870.1	35661080	67055744	35663905	67058266
fm_os	13	24821	0	527	os_Chr1	fm_Chr1B	plus	223	LOC_Os01g61670.1	ELECO.r07.1BG0088880.1	35682305	67060981	35685757	67062641
fm_os	13	24821	0	527	os_Chr1	fm_Chr1B	plus	224	LOC_Os01g61690.1	ELECO.r07.1BG0088900.1	35688056	67072835	35691686	67075605
fm_os	13	24821	0	527	os_Chr1	fm_Chr1B	plus	225	LOC_Os01g61780.1	ELECO.r07.1BG0088950.1	35732665	67101725	35743686	67109179
fm_os	13	24821	0	527	os_Chr1	fm_Chr1B	plus	226	LOC_Os01g61860.1	ELECO.r07.1BG0089020.1	35784462	67135072	35793928	67143140
fm_os	13	24821	0	527	os_Chr1	fm_Chr1B	plus	227	LOC_Os01g61910.1	ELECO.r07.1BG0089060.1	35832966	67173266	35836375	67178151
fm_os	13	24821	0	527	os_Chr1	fm_Chr1B	plus	228	LOC_Os01g61970.1	ELECO.r07.1BG0089100.1	35871071	67195212	35873225	67196555
fm_os	13	24821	0	527	os_Chr1	fm_Chr1B	plus	229	LOC_Os01g62040.1	ELECO.r07.1BG0089180.1	35902960	67224848	35908326	67229273
fm_os	13	24821	0	527	os_Chr1	fm_Chr1B	plus	230	LOC_Os01g62060.1	ELECO.r07.1BG0089200.1	35912076	67238188	35913388	67238709
fm_os	13	24821	0	527	os_Chr1	fm_Chr1B	plus	231	LOC_Os01g62070.1	ELECO.r07.1BG0089210.1	35916734	67240633	35921969	67244483
fm_os	13	24821	0	527	os_Chr1	fm_Chr1B	plus	232	LOC_Os01g62110.1	ELECO.r07.1BG0089230.1	35952919	67253693	35953507	67253950
fm_os	13	24821	0	527	os_Chr1	fm_Chr1B	plus	233	LOC_Os01g62190.1	ELECO.r07.1BG0089310.1	36001241	67288948	36002103	67289517
fm_os	13	24821	0	527	os_Chr1	fm_Chr1B	plus	234	LOC_Os01g62210.1	ELECO.r07.1BG0089330.1	36007366	67296226	36009974	67298101
fm_os	13	24821	0	527	os_Chr1	fm_Chr1B	plus	235	LOC_Os01g62220.1	ELECO.r07.1BG0089340.1	36011650	67299535	36013020	67300905
fm_os	13	24821	0	527	os_Chr1	fm_Chr1B	plus	236	LOC_Os01g62230.1	ELECO.r07.1BG0089350.1	36013832	67301775	36014697	67302188
fm_os	13	24821	0	527	os_Chr1	fm_Chr1B	plus	237	LOC_Os01g62260.1	ELECO.r07.1BG0089380.1	36029785	67318707	36030969	67319468
fm_os	13	24821	0	527	os_Chr1	fm_Chr1B	plus	238	LOC_Os01g62290.1	ELECO.r07.1BG0089400.1	36039706	67329413	36043510	67332288
fm_os	13	24821	0	527	os_Chr1	fm_Chr1B	plus	239	LOC_Os01g62300.1	ELECO.r07.1BG0089410.1	36044120	67335855	36046602	67337402
fm_os	13	24821	0	527	os_Chr1	fm_Chr1B	plus	240	LOC_Os01g62370.1	ELECO.r07.1BG0089450.1	36094898	67361056	36096865	67361997
fm_os	13	24821	0	527	os_Chr1	fm_Chr1B	plus	241	LOC_Os01g62410.1	ELECO.r07.1BG0089490.1	36122778	67386953	36128487	67392080
fm_os	13	24821	0	527	os_Chr1	fm_Chr1B	plus	242	LOC_Os01g62420.1	ELECO.r07.1BG0089500.1	36129310	67393989	36132720	67396595
fm_os	13	24821	0	527	os_Chr1	fm_Chr1B	plus	243	LOC_Os01g62430.1	ELECO.r07.1BG0089510.1	36135811	67398215	36137295	67399061
fm_os	13	24821	0	527	os_Chr1	fm_Chr1B	plus	244	LOC_Os01g62440.1	ELECO.r07.1BG0089520.1	36138699	67400932	36146302	67407063
fm_os	13	24821	0	527	os_Chr1	fm_Chr1B	plus	245	LOC_Os01g62500.1	ELECO.r07.1BG0089560.1	36182449	67432726	36187998	67437737
fm_os	13	24821	0	527	os_Chr1	fm_Chr1B	plus	246	LOC_Os01g62584.1	ELECO.r07.1BG0089580.1	36230482	67446215	36233564	67446466
fm_os	13	24821	0	527	os_Chr1	fm_Chr1B	plus	247	LOC_Os01g62600.1	ELECO.r07.1BG0089590.1	36236842	67449742	36239066	67451840
fm_os	13	24821	0	527	os_Chr1	fm_Chr1B	plus	248	LOC_Os01g62605.1	ELECO.r07.1BG0089600.1	36251954	67455486	36252630	67455695
fm_os	13	24821	0	527	os_Chr1	fm_Chr1B	plus	249	LOC_Os01g62610.1	ELECO.r07.1BG0089610.1	36253547	67458463	36256977	67459806
fm_os	13	24821	0	527	os_Chr1	fm_Chr1B	plus	250	LOC_Os01g62620.1	ELECO.r07.1BG0089620.1	36257435	67460899	36261744	67463646
fm_os	13	24821	0	527	os_Chr1	fm_Chr1B	plus	251	LOC_Os01g62640.1	ELECO.r07.1BG0089640.1	36274026	67482880	36274733	67483536
fm_os	13	24821	0	527	os_Chr1	fm_Chr1B	plus	252	LOC_Os01g62660.1	ELECO.r07.1BG0089650.1	36286928	67490422	36289643	67491048
fm_os	13	24821	0	527	os_Chr1	fm_Chr1B	plus	253	LOC_Os01g62670.1	ELECO.r07.1BG0089670.1	36296114	67497995	36298431	67499473
fm_os	13	24821	0	527	os_Chr1	fm_Chr1B	plus	254	LOC_Os01g62810.1	ELECO.r07.1BG0089740.1	36379629	67540341	36385391	67544818
fm_os	13	24821	0	527	os_Chr1	fm_Chr1B	plus	255	LOC_Os01g62820.1	ELECO.r07.1BG0089750.1	36385625	67545885	36390411	67552044
fm_os	13	24821	0	527	os_Chr1	fm_Chr1B	plus	256	LOC_Os01g62830.1	ELECO.r07.1BG0089760.1	36392152	67553784	36392864	67554044
fm_os	13	24821	0	527	os_Chr1	fm_Chr1B	plus	257	LOC_Os01g62850.1	ELECO.r07.1BG0089800.1	36398958	67568257	36401777	67570410
fm_os	13	24821	0	527	os_Chr1	fm_Chr1B	plus	258	LOC_Os01g62860.1	ELECO.r07.1BG0089820.1	36403442	67576688	36407380	67579868
fm_os	13	24821	0	527	os_Chr1	fm_Chr1B	plus	259	LOC_Os01g62900.1	ELECO.r07.1BG0089900.1	36430978	67615164	36440843	67620994
fm_os	13	24821	0	527	os_Chr1	fm_Chr1B	plus	260	LOC_Os01g62910.1	ELECO.r07.1BG0089910.1	36438948	67622110	36442944	67624107
fm_os	13	24821	0	527	os_Chr1	fm_Chr1B	plus	261	LOC_Os01g62920.1	ELECO.r07.1BG0089920.1	36445019	67626827	36449951	67630679
fm_os	13	24821	0	527	os_Chr1	fm_Chr1B	plus	262	LOC_Os01g62950.1	ELECO.r07.1BG0089930.1	36467915	67638077	36470441	67640049
fm_os	13	24821	0	527	os_Chr1	fm_Chr1B	plus	263	LOC_Os01g62990.1	ELECO.r07.1BG0089960.1	36485585	67650388	36489717	67653273
fm_os	13	24821	0	527	os_Chr1	fm_Chr1B	plus	264	LOC_Os01g63010.1	ELECO.r07.1BG0089980.1	36496069	67656937	36498165	67657812
fm_os	13	24821	0	527	os_Chr1	fm_Chr1B	plus	265	LOC_Os01g63050.1	ELECO.r07.1BG0090010.1	36527672	67681106	36530221	67682573
fm_os	13	24821	0	527	os_Chr1	fm_Chr1B	plus	266	LOC_Os01g63180.1	ELECO.r07.1BG0090050.1	36616801	67704472	36621516	67706706
fm_os	13	24821	0	527	os_Chr1	fm_Chr1B	plus	267	LOC_Os01g63190.1	ELECO.r07.1BG0090060.1	36622827	67708593	36627675	67711987
fm_os	13	24821	0	527	os_Chr1	fm_Chr1B	plus	268	LOC_Os01g63200.1	ELECO.r07.1BG0090070.1	36634331	67715051	36636980	67716406
fm_os	13	24821	0	527	os_Chr1	fm_Chr1B	plus	269	LOC_Os01g63210.1	ELECO.r07.1BG0090090.1	36639626	67726577	36640584	67727245
fm_os	13	24821	0	527	os_Chr1	fm_Chr1B	plus	270	LOC_Os01g63230.1	ELECO.r07.1BG0090110.1	36643577	67733189	36648018	67736712
fm_os	13	24821	0	527	os_Chr1	fm_Chr1B	plus	271	LOC_Os01g63250.1	ELECO.r07.1BG0090130.1	36656340	67753171	36660768	67757430
fm_os	13	24821	0	527	os_Chr1	fm_Chr1B	plus	272	LOC_Os01g63260.1	ELECO.r07.1BG0090140.1	36667119	67763892	36667925	67764698
fm_os	13	24821	0	527	os_Chr1	fm_Chr1B	plus	273	LOC_Os01g63400.1	ELECO.r07.1BG0090280.1	36732836	67822305	36737403	67824416
fm_os	13	24821	0	527	os_Chr1	fm_Chr1B	plus	274	LOC_Os01g63410.1	ELECO.r07.1BG0090290.1	36735951	67826169	36737401	67827038
fm_os	13	24821	0	527	os_Chr1	fm_Chr1B	plus	275	LOC_Os01g63420.1	ELECO.r07.1BG0090300.1	36746807	67830951	36750976	67833963
fm_os	13	24821	0	527	os_Chr1	fm_Chr1B	plus	276	LOC_Os01g63470.1	ELECO.r07.1BG0090340.1	36770986	67853542	36772435	67854525
fm_os	13	24821	0	527	os_Chr1	fm_Chr1B	plus	277	LOC_Os01g63620.1	ELECO.r07.1BG0090410.1	36894554	67910694	36897429	67912266
fm_os	13	24821	0	527	os_Chr1	fm_Chr1B	plus	278	LOC_Os01g63770.1	ELECO.r07.1BG0090460.1	36998338	67979760	37004796	67984939
fm_os	13	24821	0	527	os_Chr1	fm_Chr1B	plus	279	LOC_Os01g63780.1	ELECO.r07.1BG0090470.1	37005746	67987350	37011356	67992729
fm_os	13	24821	0	527	os_Chr1	fm_Chr1B	plus	280	LOC_Os01g63800.1	ELECO.r07.1BG0090490.1	37017028	68004107	37018048	68004571
fm_os	13	24821	0	527	os_Chr1	fm_Chr1B	plus	281	LOC_Os01g63810.1	ELECO.r07.1BG0090500.1	37021488	68006702	37024131	68008108
fm_os	13	24821	0	527	os_Chr1	fm_Chr1B	plus	282	LOC_Os01g63820.1	ELECO.r07.1BG0090510.1	37023041	68008986	37031680	68018337
fm_os	13	24821	0	527	os_Chr1	fm_Chr1B	plus	283	LOC_Os01g63840.1	ELECO.r07.1BG0090530.1	37039556	68022242	37043234	68025856
fm_os	13	24821	0	527	os_Chr1	fm_Chr1B	plus	284	LOC_Os01g63854.1	ELECO.r07.1BG0090550.1	37043480	68036446	37049892	68040831
fm_os	13	24821	0	527	os_Chr1	fm_Chr1B	plus	285	LOC_Os01g63890.1	ELECO.r07.1BG0090580.1	37069394	68054453	37071912	68055747
fm_os	13	24821	0	527	os_Chr1	fm_Chr1B	plus	286	LOC_Os01g63910.1	ELECO.r07.1BG0090600.1	37080289	68060352	37088947	68068259
fm_os	13	24821	0	527	os_Chr1	fm_Chr1B	plus	287	LOC_Os01g63950.1	ELECO.r07.1BG0090640.1	37123072	68101955	37126849	68105302
fm_os	13	24821	0	527	os_Chr1	fm_Chr1B	plus	288	LOC_Os01g63980.1	ELECO.r07.1BG0090660.1	37146917	68116490	37149200	68118102
fm_os	13	24821	0	527	os_Chr1	fm_Chr1B	plus	289	LOC_Os01g64120.1	ELECO.r07.1BG0090770.1	37241155	68160147	37242103	68160611
fm_os	13	24821	0	527	os_Chr1	fm_Chr1B	plus	290	LOC_Os01g64190.1	ELECO.r07.1BG0090800.1	37278991	68173514	37280491	68173846
fm_os	13	24821	0	527	os_Chr1	fm_Chr1B	plus	291	LOC_Os01g64262.1	ELECO.r07.1BG0090840.1	37310829	68184820	37314736	68187889
fm_os	13	24821	0	527	os_Chr1	fm_Chr1B	plus	292	LOC_Os01g64280.1	ELECO.r07.1BG0090860.1	37315291	68189473	37320517	68193192
fm_os	13	24821	0	527	os_Chr1	fm_Chr1B	plus	293	LOC_Os01g64310.1	ELECO.r07.1BG0090880.1	37334220	68205611	37336229	68207023
fm_os	13	24821	0	527	os_Chr1	fm_Chr1B	plus	294	LOC_Os01g64370.1	ELECO.r07.1BG0090900.1	37360254	68211651	37363436	68214343
fm_os	13	24821	0	527	os_Chr1	fm_Chr1B	plus	295	LOC_Os01g64440.1	ELECO.r07.1BG0090940.1	37403082	68236024	37403883	68236503
fm_os	13	24821	0	527	os_Chr1	fm_Chr1B	plus	296	LOC_Os01g64470.1	ELECO.r07.1BG0090970.1	37412000	68244354	37413011	68245073
fm_os	13	24821	0	527	os_Chr1	fm_Chr1B	plus	297	LOC_Os01g64520.1	ELECO.r07.1BG0090990.1	37440429	68259609	37444871	68263563
fm_os	13	24821	0	527	os_Chr1	fm_Chr1B	plus	298	LOC_Os01g64570.1	ELECO.r07.1BG0091030.1	37464270	68274115	37465484	68275353
fm_os	13	24821	0	527	os_Chr1	fm_Chr1B	plus	299	LOC_Os01g64680.1	ELECO.r07.1BG0091110.1	37526134	68310997	37526646	68311481
fm_os	13	24821	0	527	os_Chr1	fm_Chr1B	plus	300	LOC_Os01g64690.1	ELECO.r07.1BG0091120.1	37527399	68312244	37529102	68314209
fm_os	13	24821	0	527	os_Chr1	fm_Chr1B	plus	301	LOC_Os01g64750.1	ELECO.r07.1BG0091160.1	37566051	68334511	37575992	68344858
fm_os	13	24821	0	527	os_Chr1	fm_Chr1B	plus	302	LOC_Os01g64760.1	ELECO.r07.1BG0091170.1	37576887	68345668	37579109	68348180
fm_os	13	24821	0	527	os_Chr1	fm_Chr1B	plus	303	LOC_Os01g64790.1	ELECO.r07.1BG0091190.1	37589452	68354176	37592446	68356635
fm_os	13	24821	0	527	os_Chr1	fm_Chr1B	plus	304	LOC_Os01g64820.1	ELECO.r07.1BG0091200.1	37625795	68364910	37636034	68374409
fm_os	13	24821	0	527	os_Chr1	fm_Chr1B	plus	305	LOC_Os01g64870.1	ELECO.r07.1BG0091230.1	37655319	68383916	37661234	68389466
fm_os	13	24821	0	527	os_Chr1	fm_Chr1B	plus	306	LOC_Os01g64890.1	ELECO.r07.1BG0091240.1	37664117	68390750	37667349	68392845
fm_os	13	24821	0	527	os_Chr1	fm_Chr1B	plus	307	LOC_Os01g64930.1	ELECO.r07.1BG0091300.1	37690300	68414676	37693389	68416959
fm_os	13	24821	0	527	os_Chr1	fm_Chr1B	plus	308	LOC_Os01g64960.1	ELECO.r07.1BG0091310.1	37696778	68418417	37699752	68419892
fm_os	13	24821	0	527	os_Chr1	fm_Chr1B	plus	309	LOC_Os01g64970.1	ELECO.r07.1BG0091320.1	37710241	68425264	37715296	68429480
fm_os	13	24821	0	527	os_Chr1	fm_Chr1B	plus	310	LOC_Os01g64980.1	ELECO.r07.1BG0091330.1	37714296	68430400	37720652	68434940
fm_os	13	24821	0	527	os_Chr1	fm_Chr1B	plus	311	LOC_Os01g65094.1	ELECO.r07.1BG0091380.1	37782927	68466151	37785412	68466444
fm_os	13	24821	0	527	os_Chr1	fm_Chr1B	plus	312	LOC_Os01g65100.1	ELECO.r07.1BG0091390.1	37790111	68472887	37792998	68475069
fm_os	13	24821	0	527	os_Chr1	fm_Chr1B	plus	313	LOC_Os01g65110.1	ELECO.r07.1BG0091410.1	37795596	68478238	37797746	68480147
fm_os	13	24821	0	527	os_Chr1	fm_Chr1B	plus	314	LOC_Os01g65120.1	ELECO.r07.1BG0091440.1	37800956	68488568	37802803	68490459
fm_os	13	24821	0	527	os_Chr1	fm_Chr1B	plus	315	LOC_Os01g65210.1	ELECO.r07.1BG0091470.1	37837137	68501711	37843664	68504589
fm_os	13	24821	0	527	os_Chr1	fm_Chr1B	plus	316	LOC_Os01g65230.1	ELECO.r07.1BG0091480.1	37853404	68506005	37857523	68509104
fm_os	13	24821	0	527	os_Chr1	fm_Chr1B	plus	317	LOC_Os01g65350.1	ELECO.r07.1BG0091540.1	37914757	68544108	37918998	68547113
fm_os	13	24821	0	527	os_Chr1	fm_Chr1B	plus	318	LOC_Os01g65370.1	ELECO.r07.1BG0091550.1	37932350	68557732	37933295	68558665
fm_os	13	24821	0	527	os_Chr1	fm_Chr1B	plus	319	LOC_Os01g65420.1	ELECO.r07.1BG0091630.1	37968952	68606990	37970334	68608092
fm_os	13	24821	0	527	os_Chr1	fm_Chr1B	plus	320	LOC_Os01g65440.1	ELECO.r07.1BG0091640.1	37982849	68616064	37985710	68618065
fm_os	13	24821	0	527	os_Chr1	fm_Chr1B	plus	321	LOC_Os01g65450.1	ELECO.r07.1BG0091650.1	37986807	68619832	37991795	68624134
fm_os	13	24821	0	527	os_Chr1	fm_Chr1B	plus	322	LOC_Os01g65480.1	ELECO.r07.1BG0091670.1	38009626	68642232	38012278	68644239
fm_os	13	24821	0	527	os_Chr1	fm_Chr1B	plus	323	LOC_Os01g65530.1	ELECO.r07.1BG0091720.1	38031498	68662205	38035556	68664030
fm_os	13	24821	0	527	os_Chr1	fm_Chr1B	plus	324	LOC_Os01g65550.1	ELECO.r07.1BG0091740.1	38048038	68674291	38054357	68678367
fm_os	13	24821	0	527	os_Chr1	fm_Chr1B	plus	325	LOC_Os01g65560.1	ELECO.r07.1BG0091750.1	38055633	68680618	38057842	68682572
fm_os	13	24821	0	527	os_Chr1	fm_Chr1B	plus	326	LOC_Os01g65650.1	ELECO.r07.1BG0091800.1	38112066	68716110	38118720	68719386
fm_os	13	24821	0	527	os_Chr1	fm_Chr1B	plus	327	LOC_Os01g65660.1	ELECO.r07.1BG0091810.1	38117301	68719962	38120760	68721918
fm_os	13	24821	0	527	os_Chr1	fm_Chr1B	plus	328	LOC_Os01g65880.1	ELECO.r07.1BG0091920.1	38254049	68806383	38257687	68809206
fm_os	13	24821	0	527	os_Chr1	fm_Chr1B	plus	329	LOC_Os01g65890.1	ELECO.r07.1BG0091930.1	38257941	68809990	38261766	68811746
fm_os	13	24821	0	527	os_Chr1	fm_Chr1B	plus	330	LOC_Os01g65900.1	ELECO.r07.1BG0091940.1	38261836	68813248	38265509	68815189
fm_os	13	24821	0	527	os_Chr1	fm_Chr1B	plus	331	LOC_Os01g65920.1	ELECO.r07.1BG0091960.1	38275055	68827917	38279030	68830015
fm_os	13	24821	0	527	os_Chr1	fm_Chr1B	plus	332	LOC_Os01g66000.1	ELECO.r07.1BG0092010.1	38306156	68853155	38307729	68854078
fm_os	13	24821	0	527	os_Chr1	fm_Chr1B	plus	333	LOC_Os01g66050.1	ELECO.r07.1BG0092040.1	38329179	68861631	38332595	68873969
fm_os	13	24821	0	527	os_Chr1	fm_Chr1B	plus	334	LOC_Os01g66070.1	ELECO.r07.1BG0092050.1	38344410	68878054	38344937	68878578
fm_os	13	24821	0	527	os_Chr1	fm_Chr1B	plus	335	LOC_Os01g66110.1	ELECO.r07.1BG0092080.1	38386267	68893595	38391780	68897719
fm_os	13	24821	0	527	os_Chr1	fm_Chr1B	plus	336	LOC_Os01g66120.1	ELECO.r07.1BG0092100.1	38398517	68906589	38401533	68908283
fm_os	13	24821	0	527	os_Chr1	fm_Chr1B	plus	337	LOC_Os01g66140.1	ELECO.r07.1BG0092110.1	38413166	68912315	38424621	68925876
fm_os	13	24821	0	527	os_Chr1	fm_Chr1B	plus	338	LOC_Os01g66150.1	ELECO.r07.1BG0092120.1	38431286	68929141	38433670	68930444
fm_os	13	24821	0	527	os_Chr1	fm_Chr1B	plus	339	LOC_Os01g66160.1	ELECO.r07.1BG0092130.1	38435460	68932309	38437074	68933868
fm_os	13	24821	0	527	os_Chr1	fm_Chr1B	plus	340	LOC_Os01g66260.1	ELECO.r07.1BG0092180.1	38484468	68961381	38485604	68962463
fm_os	13	24821	0	527	os_Chr1	fm_Chr1B	plus	341	LOC_Os01g66270.1	ELECO.r07.1BG0092220.1	38489525	69010528	38490169	69011085
fm_os	13	24821	0	527	os_Chr1	fm_Chr1B	plus	342	LOC_Os01g66280.1	ELECO.r07.1BG0092230.1	38491271	69013032	38494134	69015745
fm_os	13	24821	0	527	os_Chr1	fm_Chr1B	plus	343	LOC_Os01g66290.1	ELECO.r07.1BG0092240.1	38500880	69023367	38505127	69026613
fm_os	13	24821	0	527	os_Chr1	fm_Chr1B	plus	344	LOC_Os01g66490.1	ELECO.r07.1BG0092450.1	38611435	69131147	38614057	69133096
fm_os	13	24821	0	527	os_Chr1	fm_Chr1B	plus	345	LOC_Os01g66530.1	ELECO.r07.1BG0092480.1	38637331	69159682	38638234	69160113
fm_os	13	24821	0	527	os_Chr1	fm_Chr1B	plus	346	LOC_Os01g66544.1	ELECO.r07.1BG0092490.1	38642444	69163095	38645708	69163463
fm_os	13	24821	0	527	os_Chr1	fm_Chr1B	plus	347	LOC_Os01g66630.1	ELECO.r07.1BG0092590.1	38699042	69224680	38701558	69225690
fm_os	13	24821	0	527	os_Chr1	fm_Chr1B	plus	348	LOC_Os01g66690.1	ELECO.r07.1BG0092620.1	38736544	69248221	38739752	69251434
fm_os	13	24821	0	527	os_Chr1	fm_Chr1B	plus	349	LOC_Os01g66700.1	ELECO.r07.1BG0092630.1	38740059	69251852	38745918	69256341
fm_os	13	24821	0	527	os_Chr1	fm_Chr1B	plus	350	LOC_Os01g66710.1	ELECO.r07.1BG0092640.1	38749035	69259264	38750768	69260974
fm_os	13	24821	0	527	os_Chr1	fm_Chr1B	plus	351	LOC_Os01g66760.1	ELECO.r07.1BG0092670.1	38770126	69270147	38771798	69270923
fm_os	13	24821	0	527	os_Chr1	fm_Chr1B	plus	352	LOC_Os01g66890.1	ELECO.r07.1BG0092690.1	38843725	69281329	38846536	69283135
fm_os	13	24821	0	527	os_Chr1	fm_Chr1B	plus	353	LOC_Os01g66920.1	ELECO.r07.1BG0092710.1	38864020	69289524	38867949	69293001
fm_os	13	24821	0	527	os_Chr1	fm_Chr1B	plus	354	LOC_Os01g67010.1	ELECO.r07.1BG0092780.1	38916092	69338057	38918071	69339545
fm_os	13	24821	0	527	os_Chr1	fm_Chr1B	plus	355	LOC_Os01g67090.1	ELECO.r07.1BG0092850.1	38946700	69363986	38950827	69366292
fm_os	13	24821	0	527	os_Chr1	fm_Chr1B	plus	356	LOC_Os01g67120.1	ELECO.r07.1BG0092930.1	38961303	69391705	38966131	69395965
fm_os	13	24821	0	527	os_Chr1	fm_Chr1B	plus	357	LOC_Os01g67170.1	ELECO.r07.1BG0092950.1	38986663	69401258	38990488	69403582
fm_os	13	24821	0	527	os_Chr1	fm_Chr1B	plus	358	LOC_Os01g67240.1	ELECO.r07.1BG0093010.1	39013759	69424001	39017951	69427706
fm_os	13	24821	0	527	os_Chr1	fm_Chr1B	plus	359	LOC_Os01g67290.1	ELECO.r07.1BG0093050.1	39052262	69475753	39058974	69482482
fm_os	13	24821	0	527	os_Chr1	fm_Chr1B	plus	360	LOC_Os01g67330.1	ELECO.r07.1BG0093080.1	39085081	69504323	39091029	69508712
fm_os	13	24821	0	527	os_Chr1	fm_Chr1B	plus	361	LOC_Os01g67340.1	ELECO.r07.1BG0093090.1	39091728	69510427	39095339	69512887
fm_os	13	24821	0	527	os_Chr1	fm_Chr1B	plus	362	LOC_Os01g67370.1	ELECO.r07.1BG0093110.1	39129736	69521450	39134858	69525480
fm_os	13	24821	0	527	os_Chr1	fm_Chr1B	plus	363	LOC_Os01g67410.1	ELECO.r07.1BG0093130.1	39141130	69531893	39145479	69535928
fm_os	13	24821	0	527	os_Chr1	fm_Chr1B	plus	364	LOC_Os01g67420.1	ELECO.r07.1BG0093140.1	39158153	69542520	39165729	69548824
fm_os	13	24821	0	527	os_Chr1	fm_Chr1B	plus	365	LOC_Os01g67430.1	ELECO.r07.1BG0093150.1	39177169	69556997	39178676	69558304
fm_os	13	24821	0	527	os_Chr1	fm_Chr1B	plus	366	LOC_Os01g67490.1	ELECO.r07.1BG0093180.1	39216579	69578743	39219456	69580423
fm_os	13	24821	0	527	os_Chr1	fm_Chr1B	plus	367	LOC_Os01g67560.1	ELECO.r07.1BG0093270.1	39266705	69622943	39269619	69625204
fm_os	13	24821	0	527	os_Chr1	fm_Chr1B	plus	368	LOC_Os01g67570.1	ELECO.r07.1BG0093280.1	39270532	69626827	39274996	69630314
fm_os	13	24821	0	527	os_Chr1	fm_Chr1B	plus	369	LOC_Os01g67600.1	ELECO.r07.1BG0093350.1	39296926	69685489	39299837	69687935
fm_os	13	24821	0	527	os_Chr1	fm_Chr1B	plus	370	LOC_Os01g67630.1	ELECO.r07.1BG0093360.1	39307443	69690083	39310581	69698478
fm_os	13	24821	0	527	os_Chr1	fm_Chr1B	plus	371	LOC_Os01g67720.1	ELECO.r07.1BG0093390.1	39357455	69709850	39362884	69713740
fm_os	13	24821	0	527	os_Chr1	fm_Chr1B	plus	372	LOC_Os01g67730.1	ELECO.r07.1BG0093400.1	39363241	69714315	39365639	69715931
fm_os	13	24821	0	527	os_Chr1	fm_Chr1B	plus	373	LOC_Os01g67740.1	ELECO.r07.1BG0093410.1	39365920	69717419	39374228	69725696
fm_os	13	24821	0	527	os_Chr1	fm_Chr1B	plus	374	LOC_Os01g67810.1	ELECO.r07.1BG0093440.1	39408246	69744920	39410374	69746792
fm_os	13	24821	0	527	os_Chr1	fm_Chr1B	plus	375	LOC_Os01g67820.1	ELECO.r07.1BG0093520.1	39411190	69769980	39413062	69775404
fm_os	13	24821	0	527	os_Chr1	fm_Chr1B	plus	376	LOC_Os01g67830.1	ELECO.r07.1BG0093530.1	39414801	69776457	39418617	69778505
fm_os	13	24821	0	527	os_Chr1	fm_Chr1B	plus	377	LOC_Os01g67870.1	ELECO.r07.1BG0093580.1	39437967	69792469	39442873	69797134
fm_os	13	24821	0	527	os_Chr1	fm_Chr1B	plus	378	LOC_Os01g67880.1	ELECO.r07.1BG0093590.1	39449661	69802114	39454731	69810625
fm_os	13	24821	0	527	os_Chr1	fm_Chr1B	plus	379	LOC_Os01g67920.1	ELECO.r07.1BG0093610.1	39467296	69812261	39473838	69816983
fm_os	13	24821	0	527	os_Chr1	fm_Chr1B	plus	380	LOC_Os01g67980.1	ELECO.r07.1BG0093670.1	39501330	69853462	39502978	69854577
fm_os	13	24821	0	527	os_Chr1	fm_Chr1B	plus	381	LOC_Os01g68000.1	ELECO.r07.1BG0093730.1	39523638	69875273	39527227	69878583
fm_os	13	24821	0	527	os_Chr1	fm_Chr1B	plus	382	LOC_Os01g68010.1	ELECO.r07.1BG0093740.1	39538143	69888703	39541096	69891669
fm_os	13	24821	0	527	os_Chr1	fm_Chr1B	plus	383	LOC_Os01g68020.1	ELECO.r07.1BG0093750.1	39544224	69896036	39548624	69898934
fm_os	13	24821	0	527	os_Chr1	fm_Chr1B	plus	384	LOC_Os01g68040.1	ELECO.r07.1BG0093760.1	39551421	69901967	39555254	69905555
fm_os	13	24821	0	527	os_Chr1	fm_Chr1B	plus	385	LOC_Os01g68080.1	ELECO.r07.1BG0093830.1	39580495	69935447	39581405	69937018
fm_os	13	24821	0	527	os_Chr1	fm_Chr1B	plus	386	LOC_Os01g68104.1	ELECO.r07.1BG0093850.1	39588269	69943414	39591239	69945925
fm_os	13	24821	0	527	os_Chr1	fm_Chr1B	plus	387	LOC_Os01g68130.1	ELECO.r07.1BG0093890.1	39608023	69971260	39612003	69974650
fm_os	13	24821	0	527	os_Chr1	fm_Chr1B	plus	388	LOC_Os01g68140.1	ELECO.r07.1BG0093900.1	39612598	69975821	39614338	69976771
fm_os	13	24821	0	527	os_Chr1	fm_Chr1B	plus	389	LOC_Os01g68290.1	ELECO.r07.1BG0093930.1	39679524	69987280	39680147	69987606
fm_os	13	24821	0	527	os_Chr1	fm_Chr1B	plus	390	LOC_Os01g68330.1	ELECO.r07.1BG0093970.1	39703820	70006092	39708403	70010458
fm_os	13	24821	0	527	os_Chr1	fm_Chr1B	plus	391	LOC_Os01g68380.1	ELECO.r07.1BG0094020.1	39729980	70083421	39736817	70090492
fm_os	13	24821	0	527	os_Chr1	fm_Chr1B	plus	392	LOC_Os01g68390.1	ELECO.r07.1BG0094030.1	39737106	70091038	39741764	70093828
fm_os	13	24821	0	527	os_Chr1	fm_Chr1B	plus	393	LOC_Os01g68570.1	ELECO.r07.1BG0094220.1	39829708	70149063	39831455	70149899
fm_os	13	24821	0	527	os_Chr1	fm_Chr1B	plus	394	LOC_Os01g68610.1	ELECO.r07.1BG0094250.1	39849645	70163685	39851426	70165457
fm_os	13	24821	0	527	os_Chr1	fm_Chr1B	plus	395	LOC_Os01g68670.1	ELECO.r07.1BG0094290.1	39878959	70185979	39879405	70186509
fm_os	13	24821	0	527	os_Chr1	fm_Chr1B	plus	396	LOC_Os01g68680.1	ELECO.r07.1BG0094300.1	39881007	70190185	39890797	70202295
fm_os	13	24821	0	527	os_Chr1	fm_Chr1B	plus	397	LOC_Os01g68700.1	ELECO.r07.1BG0094310.1	39894642	70206861	39897761	70208984
fm_os	13	24821	0	527	os_Chr1	fm_Chr1B	plus	398	LOC_Os01g68740.1	ELECO.r07.1BG0094330.1	39925522	70225385	39927267	70225969
fm_os	13	24821	0	527	os_Chr1	fm_Chr1B	plus	399	LOC_Os01g68770.1	ELECO.r07.1BG0094360.1	39948062	70247477	39951534	70250511
fm_os	13	24821	0	527	os_Chr1	fm_Chr1B	plus	400	LOC_Os01g68800.1	ELECO.r07.1BG0094380.1	39958548	70255937	39959622	70256473
fm_os	13	24821	0	527	os_Chr1	fm_Chr1B	plus	401	LOC_Os01g68860.1	ELECO.r07.1BG0094420.1	40006067	70288623	40010941	70292681
fm_os	13	24821	0	527	os_Chr1	fm_Chr1B	plus	402	LOC_Os01g68950.1	ELECO.r07.1BG0094470.1	40064645	70321618	40066273	70323372
fm_os	13	24821	0	527	os_Chr1	fm_Chr1B	plus	403	LOC_Os01g68960.1	ELECO.r07.1BG0094480.1	40067821	70325530	40069605	70326641
fm_os	13	24821	0	527	os_Chr1	fm_Chr1B	plus	404	LOC_Os01g69010.1	ELECO.r07.1BG0094500.1	40093713	70334304	40096983	70336887
fm_os	13	24821	0	527	os_Chr1	fm_Chr1B	plus	405	LOC_Os01g69050.1	ELECO.r07.1BG0094540.1	40127415	70357875	40132674	70360716
fm_os	13	24821	0	527	os_Chr1	fm_Chr1B	plus	406	LOC_Os01g69070.1	ELECO.r07.1BG0094550.1	40136225	70365528	40142764	70369708
fm_os	13	24821	0	527	os_Chr1	fm_Chr1B	plus	407	LOC_Os01g69100.1	ELECO.r07.1BG0094580.1	40167740	70388697	40170253	70390900
fm_os	13	24821	0	527	os_Chr1	fm_Chr1B	plus	408	LOC_Os01g69110.1	ELECO.r07.1BG0094590.1	40170871	70392090	40173290	70393521
fm_os	13	24821	0	527	os_Chr1	fm_Chr1B	plus	409	LOC_Os01g69120.1	ELECO.r07.1BG0094600.1	40175649	70394481	40181633	70399516
fm_os	13	24821	0	527	os_Chr1	fm_Chr1B	plus	410	LOC_Os01g69140.1	ELECO.r07.1BG0094620.1	40192998	70410625	40194721	70412002
fm_os	13	24821	0	527	os_Chr1	fm_Chr1B	plus	411	LOC_Os01g69174.1	ELECO.r07.1BG0094640.1	40205112	70420495	40206882	70421746
fm_os	13	24821	0	527	os_Chr1	fm_Chr1B	plus	412	LOC_Os01g69200.1	ELECO.r07.1BG0094670.1	40215071	70436688	40216944	70438183
fm_os	13	24821	0	527	os_Chr1	fm_Chr1B	plus	413	LOC_Os01g69210.1	ELECO.r07.1BG0094680.1	40220890	70439502	40229264	70448233
fm_os	13	24821	0	527	os_Chr1	fm_Chr1B	plus	414	LOC_Os01g69250.1	ELECO.r07.1BG0094720.1	40240807	70474160	40244736	70476754
fm_os	13	24821	0	527	os_Chr1	fm_Chr1B	plus	415	LOC_Os01g69270.1	ELECO.r07.1BG0094730.1	40256803	70486479	40258472	70488034
fm_os	13	24821	0	527	os_Chr1	fm_Chr1B	plus	416	LOC_Os01g69290.1	ELECO.r07.1BG0094740.1	40285366	70502845	40287178	70504089
fm_os	13	24821	0	527	os_Chr1	fm_Chr1B	plus	417	LOC_Os01g69830.1	ELECO.r07.1BG0094750.1	40331733	70517568	40335718	70520646
fm_os	13	24821	0	527	os_Chr1	fm_Chr1B	plus	418	LOC_Os01g69840.1	ELECO.r07.1BG0094760.1	40336733	70522086	40337314	70522346
fm_os	13	24821	0	527	os_Chr1	fm_Chr1B	plus	419	LOC_Os01g69870.1	ELECO.r07.1BG0094790.1	40371946	70540223	40373618	70540621
fm_os	13	24821	0	527	os_Chr1	fm_Chr1B	plus	420	LOC_Os01g69890.1	ELECO.r07.1BG0094810.1	40379245	70551104	40379472	70551340
fm_os	13	24821	0	527	os_Chr1	fm_Chr1B	plus	421	LOC_Os01g69910.1	ELECO.r07.1BG0094830.1	40397303	70565928	40403249	70571417
fm_os	13	24821	0	527	os_Chr1	fm_Chr1B	plus	422	LOC_Os01g69930.1	ELECO.r07.1BG0094850.1	40438233	70596871	40442444	70599318
fm_os	13	24821	0	527	os_Chr1	fm_Chr1B	plus	423	LOC_Os01g69940.1	ELECO.r07.1BG0094860.1	40442828	70600462	40446423	70603483
fm_os	13	24821	0	527	os_Chr1	fm_Chr1B	plus	424	LOC_Os01g69960.1	ELECO.r07.1BG0094890.1	40460001	70614242	40461483	70614787
fm_os	13	24821	0	527	os_Chr1	fm_Chr1B	plus	425	LOC_Os01g69980.1	ELECO.r07.1BG0094900.1	40477480	70623041	40478907	70624024
fm_os	13	24821	0	527	os_Chr1	fm_Chr1B	plus	426	LOC_Os01g70050.1	ELECO.r07.1BG0094970.1	40526591	70672165	40527112	70672638
fm_os	13	24821	0	527	os_Chr1	fm_Chr1B	plus	427	LOC_Os01g70080.1	ELECO.r07.1BG0094990.1	40556007	70693464	40561361	70696489
fm_os	13	24821	0	527	os_Chr1	fm_Chr1B	plus	428	LOC_Os01g70100.1	ELECO.r07.1BG0095010.1	40566660	70700352	40569777	70703100
fm_os	13	24821	0	527	os_Chr1	fm_Chr1B	plus	429	LOC_Os01g70140.1	ELECO.r07.1BG0095060.1	40595852	70732537	40599111	70735127
fm_os	13	24821	0	527	os_Chr1	fm_Chr1B	plus	430	LOC_Os01g70160.1	ELECO.r07.1BG0095080.1	40607531	70743994	40610341	70745601
fm_os	13	24821	0	527	os_Chr1	fm_Chr1B	plus	431	LOC_Os01g70170.1	ELECO.r07.1BG0095090.1	40610513	70746314	40613463	70748969
fm_os	13	24821	0	527	os_Chr1	fm_Chr1B	plus	432	LOC_Os01g70180.1	ELECO.r07.1BG0095100.1	40615700	70751133	40619637	70754429
fm_os	13	24821	0	527	os_Chr1	fm_Chr1B	plus	433	LOC_Os01g70190.1	ELECO.r07.1BG0095110.1	40626011	70759543	40629506	70762008
fm_os	13	24821	0	527	os_Chr1	fm_Chr1B	plus	434	LOC_Os01g70210.1	ELECO.r07.1BG0095130.1	40644597	70771928	40648434	70774201
fm_os	13	24821	0	527	os_Chr1	fm_Chr1B	plus	435	LOC_Os01g70220.1	ELECO.r07.1BG0095140.1	40654188	70778383	40664396	70786561
fm_os	13	24821	0	527	os_Chr1	fm_Chr1B	plus	436	LOC_Os01g70250.1	ELECO.r07.1BG0095160.1	40674891	70790767	40677841	70799173
fm_os	13	24821	0	527	os_Chr1	fm_Chr1B	plus	437	LOC_Os01g70270.1	ELECO.r07.1BG0095180.1	40695642	70812865	40700998	70816858
fm_os	13	24821	0	527	os_Chr1	fm_Chr1B	plus	438	LOC_Os01g70330.1	ELECO.r07.1BG0095260.1	40739077	70861532	40743760	70865115
fm_os	13	24821	0	527	os_Chr1	fm_Chr1B	plus	439	LOC_Os01g70400.1	ELECO.r07.1BG0095300.1	40785124	70889000	40787220	70890213
fm_os	13	24821	0	527	os_Chr1	fm_Chr1B	plus	440	LOC_Os01g70440.1	ELECO.r07.1BG0095350.1	40797873	70904585	40798525	70904956
fm_os	13	24821	0	527	os_Chr1	fm_Chr1B	plus	441	LOC_Os01g70490.1	ELECO.r07.1BG0095410.1	40825681	70923594	40830301	70927594
fm_os	13	24821	0	527	os_Chr1	fm_Chr1B	plus	442	LOC_Os01g70500.1	ELECO.r07.1BG0095420.1	40833544	70930615	40834861	70931307
fm_os	13	24821	0	527	os_Chr1	fm_Chr1B	plus	443	LOC_Os01g70525.1	ELECO.r07.1BG0095480.1	40849226	70956226	40850197	70957136
fm_os	13	24821	0	527	os_Chr1	fm_Chr1B	plus	444	LOC_Os01g70570.1	ELECO.r07.1BG0095510.1	40864908	70964622	40868356	70967371
fm_os	13	24821	0	527	os_Chr1	fm_Chr1B	plus	445	LOC_Os01g70600.1	ELECO.r07.1BG0095560.1	40877137	70983285	40881181	70984010
fm_os	13	24821	0	527	os_Chr1	fm_Chr1B	plus	446	LOC_Os01g70660.1	ELECO.r07.1BG0095570.1	40902493	70985004	40907438	70987731
fm_os	13	24821	0	527	os_Chr1	fm_Chr1B	plus	447	LOC_Os01g70780.1	ELECO.r07.1BG0095650.1	40966659	71031841	40971092	71034828
fm_os	13	24821	0	527	os_Chr1	fm_Chr1B	plus	448	LOC_Os01g70790.1	ELECO.r07.1BG0095660.1	40973255	71036239	40974782	71037297
fm_os	13	24821	0	527	os_Chr1	fm_Chr1B	plus	449	LOC_Os01g70800.1	ELECO.r07.1BG0095670.1	40978433	71040399	40983586	71045802
fm_os	13	24821	0	527	os_Chr1	fm_Chr1B	plus	450	LOC_Os01g70810.1	ELECO.r07.1BG0095680.1	40984436	71048112	40992970	71057161
fm_os	13	24821	0	527	os_Chr1	fm_Chr1B	plus	451	LOC_Os01g70840.1	ELECO.r07.1BG0095720.1	41002434	71068554	41004063	71069591
fm_os	13	24821	0	527	os_Chr1	fm_Chr1B	plus	452	LOC_Os01g70870.1	ELECO.r07.1BG0095740.1	41011306	71073917	41015063	71076336
fm_os	13	24821	0	527	os_Chr1	fm_Chr1B	plus	453	LOC_Os01g70880.1	ELECO.r07.1BG0095750.1	41021478	71092636	41021912	71093100
fm_os	13	24821	0	527	os_Chr1	fm_Chr1B	plus	454	LOC_Os01g70920.1	ELECO.r07.1BG0095770.1	41052348	71108917	41056649	71111736
fm_os	13	24821	0	527	os_Chr1	fm_Chr1B	plus	455	LOC_Os01g70930.1	ELECO.r07.1BG0095790.1	41057016	71113702	41058872	71114939
fm_os	13	24821	0	527	os_Chr1	fm_Chr1B	plus	456	LOC_Os01g70940.1	ELECO.r07.1BG0095800.1	41061091	71116997	41067527	71121911
fm_os	13	24821	0	527	os_Chr1	fm_Chr1B	plus	457	LOC_Os01g70960.1	ELECO.r07.1BG0095820.1	41074429	71130095	41079312	71132533
fm_os	13	24821	0	527	os_Chr1	fm_Chr1B	plus	458	LOC_Os01g70980.1	ELECO.r07.1BG0095840.1	41085901	71139495	41088168	71141870
fm_os	13	24821	0	527	os_Chr1	fm_Chr1B	plus	459	LOC_Os01g70990.1	ELECO.r07.1BG0095850.1	41090303	71143686	41090680	71144006
fm_os	13	24821	0	527	os_Chr1	fm_Chr1B	plus	460	LOC_Os01g71090.1	ELECO.r07.1BG0095960.1	41141674	71197066	41143464	71198334
fm_os	13	24821	0	527	os_Chr1	fm_Chr1B	plus	461	LOC_Os01g71190.1	ELECO.r07.1BG0096020.1	41186974	71229062	41188839	71230661
fm_os	13	24821	0	527	os_Chr1	fm_Chr1B	plus	462	LOC_Os01g71200.1	ELECO.r07.1BG0096030.1	41193350	71234002	41198976	71239234
fm_os	13	24821	0	527	os_Chr1	fm_Chr1B	plus	463	LOC_Os01g71220.1	ELECO.r07.1BG0096040.1	41203847	71242270	41208712	71246022
fm_os	13	24821	0	527	os_Chr1	fm_Chr1B	plus	464	LOC_Os01g71240.1	ELECO.r07.1BG0096060.1	41220037	71250384	41227811	71255594
fm_os	13	24821	0	527	os_Chr1	fm_Chr1B	plus	465	LOC_Os01g71300.1	ELECO.r07.1BG0096120.1	41251226	71275313	41272319	71279039
fm_os	13	24821	0	527	os_Chr1	fm_Chr1B	plus	466	LOC_Os01g71420.1	ELECO.r07.1BG0096180.1	41384286	71328395	41386417	71329998
fm_os	13	24821	0	527	os_Chr1	fm_Chr1B	plus	467	LOC_Os01g71670.1	ELECO.r07.1BG0096200.1	41533273	71336695	41535619	71337911
fm_os	13	24821	0	527	os_Chr1	fm_Chr1B	plus	468	LOC_Os01g71790.1	ELECO.r07.1BG0096260.1	41584367	71395887	41585318	71396525
fm_os	13	24821	0	527	os_Chr1	fm_Chr1B	plus	469	LOC_Os01g72020.1	ELECO.r07.1BG0096380.1	41741160	71468026	41744666	71470603
fm_os	13	24821	0	527	os_Chr1	fm_Chr1B	plus	470	LOC_Os01g72049.1	ELECO.r07.1BG0096390.1	41781310	71492180	41801987	71495416
fm_os	13	24821	0	527	os_Chr1	fm_Chr1B	plus	471	LOC_Os01g72130.1	ELECO.r07.1BG0096450.1	41841760	71521892	41842549	71522679
fm_os	13	24821	0	527	os_Chr1	fm_Chr1B	plus	472	LOC_Os01g72190.1	ELECO.r07.1BG0096480.1	41861562	71533638	41863695	71535060
fm_os	13	24821	0	527	os_Chr1	fm_Chr1B	plus	473	LOC_Os01g72205.1	ELECO.r07.1BG0096510.1	41867501	71542769	41869645	71544596
fm_os	13	24821	0	527	os_Chr1	fm_Chr1B	plus	474	LOC_Os01g72210.1	ELECO.r07.1BG0096520.1	41869930	71544965	41874556	71549022
fm_os	13	24821	0	527	os_Chr1	fm_Chr1B	plus	475	LOC_Os01g72240.1	ELECO.r07.1BG0096540.1	41887067	71555115	41890850	71562645
fm_os	13	24821	0	527	os_Chr1	fm_Chr1B	plus	476	LOC_Os01g72320.1	ELECO.r07.1BG0096670.1	41925595	71617227	41931602	71624541
fm_os	13	24821	0	527	os_Chr1	fm_Chr1B	plus	477	LOC_Os01g72330.1	ELECO.r07.1BG0096680.1	41948952	71635236	41952388	71637478
fm_os	13	24821	0	527	os_Chr1	fm_Chr1B	plus	478	LOC_Os01g72340.1	ELECO.r07.1BG0096690.1	41954633	71640209	41962787	71648328
fm_os	13	24821	0	527	os_Chr1	fm_Chr1B	plus	479	LOC_Os01g72420.1	ELECO.r07.1BG0096740.1	41999585	71670729	42002803	71671961
fm_os	13	24821	0	527	os_Chr1	fm_Chr1B	plus	480	LOC_Os01g72450.1	ELECO.r07.1BG0096770.1	42012737	71682132	42013581	71682932
fm_os	13	24821	0	527	os_Chr1	fm_Chr1B	plus	481	LOC_Os01g72460.1	ELECO.r07.1BG0096780.1	42018059	71685757	42019514	71686959
fm_os	13	24821	0	527	os_Chr1	fm_Chr1B	plus	482	LOC_Os01g72480.1	ELECO.r07.1BG0096810.1	42025672	71699960	42027986	71701875
fm_os	13	24821	0	527	os_Chr1	fm_Chr1B	plus	483	LOC_Os01g72490.1	ELECO.r07.1BG0096820.1	42037167	71706922	42039622	71710667
fm_os	13	24821	0	527	os_Chr1	fm_Chr1B	plus	484	LOC_Os01g72510.1	ELECO.r07.1BG0096830.1	42058936	71718440	42060584	71719834
fm_os	13	24821	0	527	os_Chr1	fm_Chr1B	plus	485	LOC_Os01g72520.1	ELECO.r07.1BG0096840.1	42063181	71722263	42067788	71725996
fm_os	13	24821	0	527	os_Chr1	fm_Chr1B	plus	486	LOC_Os01g72600.1	ELECO.r07.1BG0096910.1	42122517	71760288	42123788	71761286
fm_os	13	24821	0	527	os_Chr1	fm_Chr1B	plus	487	LOC_Os01g72680.1	ELECO.r07.1BG0096930.1	42169412	71772195	42172204	71775080
fm_os	13	24821	0	527	os_Chr1	fm_Chr1B	plus	488	LOC_Os01g72690.1	ELECO.r07.1BG0096940.1	42177832	71777517	42183727	71782669
fm_os	13	24821	0	527	os_Chr1	fm_Chr1B	plus	489	LOC_Os01g72700.1	ELECO.r07.1BG0096950.1	42184240	71783820	42187695	71787073
fm_os	13	24821	0	527	os_Chr1	fm_Chr1B	plus	490	LOC_Os01g72720.1	ELECO.r07.1BG0097030.1	42199107	71828697	42200332	71829905
fm_os	13	24821	0	527	os_Chr1	fm_Chr1B	plus	491	LOC_Os01g72740.1	ELECO.r07.1BG0097050.1	42206304	71841193	42208513	71847899
fm_os	13	24821	0	527	os_Chr1	fm_Chr1B	plus	492	LOC_Os01g72780.1	ELECO.r07.1BG0097060.1	42216976	71848384	42228070	71857141
fm_os	13	24821	0	527	os_Chr1	fm_Chr1B	plus	493	LOC_Os01g72890.1	ELECO.r07.1BG0097230.1	42275543	71970082	42280567	71974249
fm_os	13	24821	0	527	os_Chr1	fm_Chr1B	plus	494	LOC_Os01g72960.1	ELECO.r07.1BG0097300.1	42315264	71994879	42317679	71996741
fm_os	13	24821	0	527	os_Chr1	fm_Chr1B	plus	495	LOC_Os01g72970.1	ELECO.r07.1BG0097310.1	42325823	72001778	42329066	72004563
fm_os	13	24821	0	527	os_Chr1	fm_Chr1B	plus	496	LOC_Os01g72980.1	ELECO.r07.1BG0097320.1	42329246	72005214	42335754	72011339
fm_os	13	24821	0	527	os_Chr1	fm_Chr1B	plus	497	LOC_Os01g73110.1	ELECO.r07.1BG0097380.1	42411939	72036100	42413227	72037225
fm_os	13	24821	0	527	os_Chr1	fm_Chr1B	plus	498	LOC_Os01g73200.1	ELECO.r07.1BG0097450.1	42441660	72063419	42442958	72064863
fm_os	13	24821	0	527	os_Chr1	fm_Chr1B	plus	499	LOC_Os01g73230.1	ELECO.r07.1BG0097500.1	42447904	72088968	42450923	72091543
fm_os	13	24821	0	527	os_Chr1	fm_Chr1B	plus	500	LOC_Os01g73250.1	ELECO.r07.1BG0097520.1	42460555	72097391	42462334	72097999
fm_os	13	24821	0	527	os_Chr1	fm_Chr1B	plus	501	LOC_Os01g73450.1	ELECO.r07.1BG0097640.1	42562817	72143036	42566993	72145345
fm_os	13	24821	0	527	os_Chr1	fm_Chr1B	plus	502	LOC_Os01g73470.1	ELECO.r07.1BG0097660.1	42574827	72153359	42577818	72155270
fm_os	13	24821	0	527	os_Chr1	fm_Chr1B	plus	503	LOC_Os01g73480.1	ELECO.r07.1BG0097670.1	42579342	72158546	42583645	72161926
fm_os	13	24821	0	527	os_Chr1	fm_Chr1B	plus	504	LOC_Os01g73490.1	ELECO.r07.1BG0097680.1	42585170	72162578	42586070	72163057
fm_os	13	24821	0	527	os_Chr1	fm_Chr1B	plus	505	LOC_Os01g73540.1	ELECO.r07.1BG0097730.1	42613763	72181693	42614641	72182456
fm_os	13	24821	0	527	os_Chr1	fm_Chr1B	plus	506	LOC_Os01g73630.1	ELECO.r07.1BG0097780.1	42654494	72197472	42655776	72198667
fm_os	13	24821	0	527	os_Chr1	fm_Chr1B	plus	507	LOC_Os01g73680.1	ELECO.r07.1BG0097810.1	42689893	72206286	42696058	72209370
fm_os	13	24821	0	527	os_Chr1	fm_Chr1B	plus	508	LOC_Os01g73750.1	ELECO.r07.1BG0097930.1	42715724	72266586	42721562	72269554
fm_os	13	24821	0	527	os_Chr1	fm_Chr1B	plus	509	LOC_Os01g73760.1	ELECO.r07.1BG0097940.1	42723514	72270058	42726767	72272620
fm_os	13	24821	0	527	os_Chr1	fm_Chr1B	plus	510	LOC_Os01g73780.1	ELECO.r07.1BG0097950.1	42735992	72278361	42737940	72279769
fm_os	13	24821	0	527	os_Chr1	fm_Chr1B	plus	511	LOC_Os01g73880.1	ELECO.r07.1BG0097970.1	42811928	72284279	42815290	72288851
fm_os	13	24821	0	527	os_Chr1	fm_Chr1B	plus	512	LOC_Os01g73950.1	ELECO.r07.1BG0098010.1	42837592	72298195	42842621	72299868
fm_os	13	24821	0	527	os_Chr1	fm_Chr1B	plus	513	LOC_Os01g73960.1	ELECO.r07.1BG0098020.1	42845757	72305108	42848151	72305691
fm_os	13	24821	0	527	os_Chr1	fm_Chr1B	plus	514	LOC_Os01g73990.1	ELECO.r07.1BG0098040.1	42858764	72314335	42860586	72316004
fm_os	13	24821	0	527	os_Chr1	fm_Chr1B	plus	515	LOC_Os01g74000.1	ELECO.r07.1BG0098050.1	42860708	72318163	42866652	72320825
fm_os	13	24821	0	527	os_Chr1	fm_Chr1B	plus	516	LOC_Os01g74110.1	ELECO.r07.1BG0098080.1	42905566	72336220	42907474	72337323
fm_os	13	24821	0	527	os_Chr1	fm_Chr1B	plus	517	LOC_Os01g74146.1	ELECO.r07.1BG0098110.1	42949414	72359636	42952714	72362103
fm_os	13	24821	0	527	os_Chr1	fm_Chr1B	plus	518	LOC_Os01g74152.1	ELECO.r07.1BG0098120.1	42954163	72363797	42956646	72365320
fm_os	13	24821	0	527	os_Chr1	fm_Chr1B	plus	519	LOC_Os01g74180.1	ELECO.r07.1BG0098160.1	42970340	72374812	42976918	72386059
fm_os	13	24821	0	527	os_Chr1	fm_Chr1B	plus	520	LOC_Os01g74200.1	ELECO.r07.1BG0098180.1	42981192	72390117	42985019	72392575
fm_os	13	24821	0	527	os_Chr1	fm_Chr1B	plus	521	LOC_Os01g74250.1	ELECO.r07.1BG0098210.1	43016926	72398923	43019127	72400497
fm_os	13	24821	0	527	os_Chr1	fm_Chr1B	plus	522	LOC_Os01g74280.1	ELECO.r07.1BG0098220.1	43039984	72402465	43043991	72404611
fm_os	13	24821	0	527	os_Chr1	fm_Chr1B	plus	523	LOC_Os01g74310.1	ELECO.r07.1BG0098230.1	43049162	72406685	43058849	72417329
fm_os	13	24821	0	527	os_Chr1	fm_Chr1B	plus	524	LOC_Os01g74330.1	ELECO.r07.1BG0098240.1	43066680	72418563	43070166	72421657
fm_os	13	24821	0	527	os_Chr1	fm_Chr1B	plus	525	LOC_Os01g74470.1	ELECO.r07.1BG0098280.1	43125963	72436987	43134502	72444682
fm_os	13	24821	0	527	os_Chr1	fm_Chr1B	plus	526	LOC_Os01g74550.1	ELECO.r07.1BG0098350.1	43175447	72483398	43179007	72487858
fm_os	14	9898	0	211	os_Chr1	fm_Chr1B	plus	0	LOC_Os01g42400.1	ELECO.r07.1BG0074710.1	24103349	54467818	24105829	54468855
fm_os	14	9898	0	211	os_Chr1	fm_Chr1B	plus	1	LOC_Os01g42410.1	ELECO.r07.1BG0074750.1	24107080	54493894	24115143	54501884
fm_os	14	9898	0	211	os_Chr1	fm_Chr1B	plus	2	LOC_Os01g42480.1	ELECO.r07.1BG0074820.1	24150983	54689689	24154101	54692437
fm_os	14	9898	0	211	os_Chr1	fm_Chr1B	plus	3	LOC_Os01g42490.1	ELECO.r07.1BG0074830.1	24155647	54693500	24162572	54698879
fm_os	14	9898	0	211	os_Chr1	fm_Chr1B	plus	4	LOC_Os01g42500.1	ELECO.r07.1BG0074860.1	24163351	54716319	24166211	54718481
fm_os	14	9898	0	211	os_Chr1	fm_Chr1B	plus	5	LOC_Os01g42540.1	ELECO.r07.1BG0074890.1	24191709	54745777	24193093	54747228
fm_os	14	9898	0	211	os_Chr1	fm_Chr1B	plus	6	LOC_Os01g42650.1	ELECO.r07.1BG0074930.1	24255299	54778779	24259958	54783274
fm_os	14	9898	0	211	os_Chr1	fm_Chr1B	plus	7	LOC_Os01g42690.1	ELECO.r07.1BG0074960.1	24277095	54793733	24281049	54796610
fm_os	14	9898	0	211	os_Chr1	fm_Chr1B	plus	8	LOC_Os01g42710.1	ELECO.r07.1BG0074980.1	24292537	54804211	24299697	54809069
fm_os	14	9898	0	211	os_Chr1	fm_Chr1B	plus	9	LOC_Os01g42720.1	ELECO.r07.1BG0074990.1	24300144	54811810	24301233	54812364
fm_os	14	9898	0	211	os_Chr1	fm_Chr1B	plus	10	LOC_Os01g42830.1	ELECO.r07.1BG0075120.1	24375877	55070535	24379929	55073838
fm_os	14	9898	0	211	os_Chr1	fm_Chr1B	plus	11	LOC_Os01g42850.1	ELECO.r07.1BG0075130.1	24380636	55074730	24386687	55080188
fm_os	14	9898	0	211	os_Chr1	fm_Chr1B	plus	12	LOC_Os01g42870.1	ELECO.r07.1BG0075140.1	24395057	55105263	24396820	55106671
fm_os	14	9898	0	211	os_Chr1	fm_Chr1B	plus	13	LOC_Os01g42990.1	ELECO.r07.1BG0075220.1	24484549	55180262	24487831	55181377
fm_os	14	9898	0	211	os_Chr1	fm_Chr1B	plus	14	LOC_Os01g43020.1	ELECO.r07.1BG0075250.1	24498791	55190762	24504856	55196090
fm_os	14	9898	0	211	os_Chr1	fm_Chr1B	plus	15	LOC_Os01g43090.1	ELECO.r07.1BG0075350.1	24579621	55631688	24582077	55633742
fm_os	14	9898	0	211	os_Chr1	fm_Chr1B	plus	16	LOC_Os01g43130.1	ELECO.r07.1BG0075390.1	24602225	55748830	24605528	55751658
fm_os	14	9898	0	211	os_Chr1	fm_Chr1B	plus	17	LOC_Os01g43140.1	ELECO.r07.1BG0075410.1	24611689	55759164	24615486	55762050
fm_os	14	9898	0	211	os_Chr1	fm_Chr1B	plus	18	LOC_Os01g43150.1	ELECO.r07.1BG0075420.1	24616103	55763078	24623185	55769790
fm_os	14	9898	0	211	os_Chr1	fm_Chr1B	plus	19	LOC_Os01g43160.1	ELECO.r07.1BG0075430.1	24629270	55772858	24632332	55775369
fm_os	14	9898	0	211	os_Chr1	fm_Chr1B	plus	20	LOC_Os01g43170.1	ELECO.r07.1BG0075450.1	24633744	55811463	24639276	55817474
fm_os	14	9898	0	211	os_Chr1	fm_Chr1B	plus	21	LOC_Os01g43220.1	ELECO.r07.1BG0075470.1	24691392	55818262	24697071	55822950
fm_os	14	9898	0	211	os_Chr1	fm_Chr1B	plus	22	LOC_Os01g43250.1	ELECO.r07.1BG0075490.1	24703771	55825873	24708911	55830227
fm_os	14	9898	0	211	os_Chr1	fm_Chr1B	plus	23	LOC_Os01g43270.1	ELECO.r07.1BG0075540.1	24712170	55958470	24713612	55959909
fm_os	14	9898	0	211	os_Chr1	fm_Chr1B	plus	24	LOC_Os01g43320.1	ELECO.r07.1BG0075570.1	24753699	55999083	24758859	56003387
fm_os	14	9898	0	211	os_Chr1	fm_Chr1B	plus	25	LOC_Os01g43330.1	ELECO.r07.1BG0075580.1	24762630	56005781	24768257	56010256
fm_os	14	9898	0	211	os_Chr1	fm_Chr1B	plus	26	LOC_Os01g43360.1	ELECO.r07.1BG0075610.1	24792133	56031374	24794372	56034566
fm_os	14	9898	0	211	os_Chr1	fm_Chr1B	plus	27	LOC_Os01g43410.1	ELECO.r07.1BG0075650.1	24839124	56065018	24843618	56068559
fm_os	14	9898	0	211	os_Chr1	fm_Chr1B	plus	28	LOC_Os01g43490.1	ELECO.r07.1BG0075730.1	24899165	56125058	24901813	56126324
fm_os	14	9898	0	211	os_Chr1	fm_Chr1B	plus	29	LOC_Os01g43510.1	ELECO.r07.1BG0075740.1	24908651	56135876	24910102	56136854
fm_os	14	9898	0	211	os_Chr1	fm_Chr1B	plus	30	LOC_Os01g43580.1	ELECO.r07.1BG0075820.1	24958511	56179868	24962850	56183436
fm_os	14	9898	0	211	os_Chr1	fm_Chr1B	plus	31	LOC_Os01g43590.1	ELECO.r07.1BG0075830.1	24967398	56190567	24969047	56191673
fm_os	14	9898	0	211	os_Chr1	fm_Chr1B	plus	32	LOC_Os01g43610.1	ELECO.r07.1BG0075840.1	24981173	56208674	24982666	56209807
fm_os	14	9898	0	211	os_Chr1	fm_Chr1B	plus	33	LOC_Os01g43630.1	ELECO.r07.1BG0075850.1	24994732	56241786	25002855	56248580
fm_os	14	9898	0	211	os_Chr1	fm_Chr1B	plus	34	LOC_Os01g43650.1	ELECO.r07.1BG0075870.1	25009453	56254280	25012236	56256316
fm_os	14	9898	0	211	os_Chr1	fm_Chr1B	plus	35	LOC_Os01g43700.1	ELECO.r07.1BG0075890.1	25040214	56280102	25044050	56282535
fm_os	14	9898	0	211	os_Chr1	fm_Chr1B	plus	36	LOC_Os01g43750.1	ELECO.r07.1BG0075930.1	25066171	56404062	25068299	56406187
fm_os	14	9898	0	211	os_Chr1	fm_Chr1B	plus	37	LOC_Os01g43844.1	ELECO.r07.1BG0075970.1	25114081	56450477	25118368	56452696
fm_os	14	9898	0	211	os_Chr1	fm_Chr1B	plus	38	LOC_Os01g43870.1	ELECO.r07.1BG0076030.1	25132885	56521963	25138147	56524739
fm_os	14	9898	0	211	os_Chr1	fm_Chr1B	plus	39	LOC_Os01g43910.1	ELECO.r07.1BG0076060.1	25152102	56549463	25158379	56554527
fm_os	14	9898	0	211	os_Chr1	fm_Chr1B	plus	40	LOC_Os01g44069.1	ELECO.r07.1BG0076120.1	25257001	56590913	25263981	56595477
fm_os	14	9898	0	211	os_Chr1	fm_Chr1B	plus	41	LOC_Os01g44090.1	ELECO.r07.1BG0076130.1	25271543	56598768	25273512	56600127
fm_os	14	9898	0	211	os_Chr1	fm_Chr1B	plus	42	LOC_Os01g44120.1	ELECO.r07.1BG0076150.1	25288288	56667525	25289160	56672215
fm_os	14	9898	0	211	os_Chr1	fm_Chr1B	plus	43	LOC_Os01g44140.1	ELECO.r07.1BG0076160.1	25300974	56674313	25302943	56675056
fm_os	14	9898	0	211	os_Chr1	fm_Chr1B	plus	44	LOC_Os01g44250.1	ELECO.r07.1BG0076220.1	25368481	56704870	25371011	56706946
fm_os	14	9898	0	211	os_Chr1	fm_Chr1B	plus	45	LOC_Os01g44340.1	ELECO.r07.1BG0076260.1	25442405	56723890	25444195	56725684
fm_os	14	9898	0	211	os_Chr1	fm_Chr1B	plus	46	LOC_Os01g44360.1	ELECO.r07.1BG0076270.1	25448396	56727488	25450648	56729184
fm_os	14	9898	0	211	os_Chr1	fm_Chr1B	plus	47	LOC_Os01g44394.1	ELECO.r07.1BG0076300.1	25466363	56743452	25474257	56748954
fm_os	14	9898	0	211	os_Chr1	fm_Chr1B	plus	48	LOC_Os01g45090.1	ELECO.r07.1BG0076350.1	25592725	56792647	25593920	56793616
fm_os	14	9898	0	211	os_Chr1	fm_Chr1B	plus	49	LOC_Os01g45250.1	ELECO.r07.1BG0076410.1	25681570	56885217	25683076	56885975
fm_os	14	9898	0	211	os_Chr1	fm_Chr1B	plus	50	LOC_Os01g45350.1	ELECO.r07.1BG0076460.1	25745252	56942058	25747963	56948229
fm_os	14	9898	0	211	os_Chr1	fm_Chr1B	plus	51	LOC_Os01g45360.1	ELECO.r07.1BG0076470.1	25748192	56948724	25750466	56951711
fm_os	14	9898	0	211	os_Chr1	fm_Chr1B	plus	52	LOC_Os01g45370.1	ELECO.r07.1BG0076480.1	25752222	56953934	25755783	56956964
fm_os	14	9898	0	211	os_Chr1	fm_Chr1B	plus	53	LOC_Os01g45450.1	ELECO.r07.1BG0076520.1	25788702	56974824	25790988	56976814
fm_os	14	9898	0	211	os_Chr1	fm_Chr1B	plus	54	LOC_Os01g45520.1	ELECO.r07.1BG0076550.1	25836151	57011578	25839983	57016338
fm_os	14	9898	0	211	os_Chr1	fm_Chr1B	plus	55	LOC_Os01g45530.1	ELECO.r07.1BG0076560.1	25841526	57017017	25843517	57020751
fm_os	14	9898	0	211	os_Chr1	fm_Chr1B	plus	56	LOC_Os01g45550.1	ELECO.r07.1BG0076570.1	25863702	57026133	25868361	57034317
fm_os	14	9898	0	211	os_Chr1	fm_Chr1B	plus	57	LOC_Os01g45570.1	ELECO.r07.1BG0076590.1	25880204	57039679	25883718	57043314
fm_os	14	9898	0	211	os_Chr1	fm_Chr1B	plus	58	LOC_Os01g45624.1	ELECO.r07.1BG0076630.1	25923454	57093808	25924153	57094314
fm_os	14	9898	0	211	os_Chr1	fm_Chr1B	plus	59	LOC_Os01g45700.1	ELECO.r07.1BG0076710.1	25949356	57177121	25950201	57177516
fm_os	14	9898	0	211	os_Chr1	fm_Chr1B	plus	60	LOC_Os01g45750.1	ELECO.r07.1BG0076750.1	25973522	57203311	25980440	57208898
fm_os	14	9898	0	211	os_Chr1	fm_Chr1B	plus	61	LOC_Os01g45900.1	ELECO.r07.1BG0076810.1	26075030	57363146	26077134	57364603
fm_os	14	9898	0	211	os_Chr1	fm_Chr1B	plus	62	LOC_Os01g46090.1	ELECO.r07.1BG0076930.1	26203215	57502847	26206916	57506544
fm_os	14	9898	0	211	os_Chr1	fm_Chr1B	plus	63	LOC_Os01g46270.1	ELECO.r07.1BG0077020.1	26312068	57546028	26313114	57547125
fm_os	14	9898	0	211	os_Chr1	fm_Chr1B	plus	64	LOC_Os01g46290.1	ELECO.r07.1BG0077030.1	26321383	57552186	26324810	57554382
fm_os	14	9898	0	211	os_Chr1	fm_Chr1B	plus	65	LOC_Os01g46340.1	ELECO.r07.1BG0077040.1	26364479	57563962	26370314	57568358
fm_os	14	9898	0	211	os_Chr1	fm_Chr1B	plus	66	LOC_Os01g46350.1	ELECO.r07.1BG0077050.1	26368398	57569838	26374101	57573260
fm_os	14	9898	0	211	os_Chr1	fm_Chr1B	plus	67	LOC_Os01g46400.1	ELECO.r07.1BG0077080.1	26401559	57595355	26403496	57596774
fm_os	14	9898	0	211	os_Chr1	fm_Chr1B	plus	68	LOC_Os01g46410.1	ELECO.r07.1BG0077100.1	26414901	57608890	26416182	57610222
fm_os	14	9898	0	211	os_Chr1	fm_Chr1B	plus	69	LOC_Os01g46430.1	ELECO.r07.1BG0077120.1	26420263	57656606	26421981	57658111
fm_os	14	9898	0	211	os_Chr1	fm_Chr1B	plus	70	LOC_Os01g46450.1	ELECO.r07.1BG0077130.1	26428183	57660072	26429269	57664031
fm_os	14	9898	0	211	os_Chr1	fm_Chr1B	plus	71	LOC_Os01g46510.1	ELECO.r07.1BG0077140.1	26453782	57664586	26465956	57670857
fm_os	14	9898	0	211	os_Chr1	fm_Chr1B	plus	72	LOC_Os01g46570.1	ELECO.r07.1BG0077150.1	26514543	57688684	26521761	57695299
fm_os	14	9898	0	211	os_Chr1	fm_Chr1B	plus	73	LOC_Os01g46580.1	ELECO.r07.1BG0077170.1	26527476	57703256	26532567	57708037
fm_os	14	9898	0	211	os_Chr1	fm_Chr1B	plus	74	LOC_Os01g46610.1	ELECO.r07.1BG0077210.1	26533016	57795145	26537191	57798754
fm_os	14	9898	0	211	os_Chr1	fm_Chr1B	plus	75	LOC_Os01g46710.1	ELECO.r07.1BG0077250.1	26601904	57831355	26608476	57836423
fm_os	14	9898	0	211	os_Chr1	fm_Chr1B	plus	76	LOC_Os01g46760.1	ELECO.r07.1BG0077300.1	26652944	57884964	26658313	57887121
fm_os	14	9898	0	211	os_Chr1	fm_Chr1B	plus	77	LOC_Os01g46810.1	ELECO.r07.1BG0077370.1	26699189	57938740	26706158	57942234
fm_os	14	9898	0	211	os_Chr1	fm_Chr1B	plus	78	LOC_Os01g46840.1	ELECO.r07.1BG0077390.1	26717834	57961568	26722446	57965185
fm_os	14	9898	0	211	os_Chr1	fm_Chr1B	plus	79	LOC_Os01g46926.1	ELECO.r07.1BG0077410.1	26781039	57970106	26784541	57973100
fm_os	14	9898	0	211	os_Chr1	fm_Chr1B	plus	80	LOC_Os01g46932.1	ELECO.r07.1BG0077420.1	26785187	57974541	26788665	57977157
fm_os	14	9898	0	211	os_Chr1	fm_Chr1B	plus	81	LOC_Os01g46940.1	ELECO.r07.1BG0077430.1	26790276	57979956	26791669	57981836
fm_os	14	9898	0	211	os_Chr1	fm_Chr1B	plus	82	LOC_Os01g46950.1	ELECO.r07.1BG0077440.1	26791754	57982373	26795939	57986107
fm_os	14	9898	0	211	os_Chr1	fm_Chr1B	plus	83	LOC_Os01g46970.1	ELECO.r07.1BG0077450.1	26800060	57989906	26805508	57992730
fm_os	14	9898	0	211	os_Chr1	fm_Chr1B	plus	84	LOC_Os01g46980.1	ELECO.r07.1BG0077460.1	26811849	57997323	26816727	58002464
fm_os	14	9898	0	211	os_Chr1	fm_Chr1B	plus	85	LOC_Os01g47040.1	ELECO.r07.1BG0077470.1	26862081	58016384	26863434	58017244
fm_os	14	9898	0	211	os_Chr1	fm_Chr1B	plus	86	LOC_Os01g47100.1	ELECO.r07.1BG0077570.1	26912597	58071826	26913670	58072521
fm_os	14	9898	0	211	os_Chr1	fm_Chr1B	plus	87	LOC_Os01g47180.1	ELECO.r07.1BG0077590.1	26967895	58115990	26969185	58116592
fm_os	14	9898	0	211	os_Chr1	fm_Chr1B	plus	88	LOC_Os01g47200.1	ELECO.r07.1BG0077630.1	26975615	58147237	26978104	58149016
fm_os	14	9898	0	211	os_Chr1	fm_Chr1B	plus	89	LOC_Os01g47280.1	ELECO.r07.1BG0077670.1	27017925	58181129	27021637	58181713
fm_os	14	9898	0	211	os_Chr1	fm_Chr1B	plus	90	LOC_Os01g47340.1	ELECO.r07.1BG0077700.1	27047365	58203946	27050486	58206237
fm_os	14	9898	0	211	os_Chr1	fm_Chr1B	plus	91	LOC_Os01g47350.1	ELECO.r07.1BG0077710.1	27050849	58206924	27054604	58209355
fm_os	14	9898	0	211	os_Chr1	fm_Chr1B	plus	92	LOC_Os01g47370.1	ELECO.r07.1BG0077740.1	27063892	58234189	27064167	58234455
fm_os	14	9898	0	211	os_Chr1	fm_Chr1B	plus	93	LOC_Os01g47430.1	ELECO.r07.1BG0077810.1	27102119	58273804	27110016	58284880
fm_os	14	9898	0	211	os_Chr1	fm_Chr1B	plus	94	LOC_Os01g47450.1	ELECO.r07.1BG0077820.1	27115662	58286929	27121178	58291986
fm_os	14	9898	0	211	os_Chr1	fm_Chr1B	plus	95	LOC_Os01g47470.1	ELECO.r07.1BG0077840.1	27130541	58301473	27134194	58303791
fm_os	14	9898	0	211	os_Chr1	fm_Chr1B	plus	96	LOC_Os01g47540.1	ELECO.r07.1BG0077880.1	27178681	58335227	27183842	58336394
fm_os	14	9898	0	211	os_Chr1	fm_Chr1B	plus	97	LOC_Os01g47600.1	ELECO.r07.1BG0077950.1	27236509	58397512	27239919	58399987
fm_os	14	9898	0	211	os_Chr1	fm_Chr1B	plus	98	LOC_Os01g47610.1	ELECO.r07.1BG0077960.1	27240118	58400725	27242510	58402046
fm_os	14	9898	0	211	os_Chr1	fm_Chr1B	plus	99	LOC_Os01g47620.1	ELECO.r07.1BG0077970.1	27243443	58402701	27246045	58404975
fm_os	14	9898	0	211	os_Chr1	fm_Chr1B	plus	100	LOC_Os01g47650.1	ELECO.r07.1BG0078030.1	27257381	58440389	27266486	58449869
fm_os	14	9898	0	211	os_Chr1	fm_Chr1B	plus	101	LOC_Os01g47660.1	ELECO.r07.1BG0078040.1	27266584	58467659	27268453	58469155
fm_os	14	9898	0	211	os_Chr1	fm_Chr1B	plus	102	LOC_Os01g47690.1	ELECO.r07.1BG0078060.1	27274676	58473201	27278560	58476497
fm_os	14	9898	0	211	os_Chr1	fm_Chr1B	plus	103	LOC_Os01g47710.1	ELECO.r07.1BG0078080.1	27288306	58491409	27292681	58495106
fm_os	14	9898	0	211	os_Chr1	fm_Chr1B	plus	104	LOC_Os01g47730.1	ELECO.r07.1BG0078090.1	27301427	58501678	27303025	58502842
fm_os	14	9898	0	211	os_Chr1	fm_Chr1B	plus	105	LOC_Os01g47740.1	ELECO.r07.1BG0078100.1	27303111	58503732	27312308	58506552
fm_os	14	9898	0	211	os_Chr1	fm_Chr1B	plus	106	LOC_Os01g47750.1	ELECO.r07.1BG0078110.1	27317556	58517825	27321710	58518676
fm_os	14	9898	0	211	os_Chr1	fm_Chr1B	plus	107	LOC_Os01g47780.1	ELECO.r07.1BG0078140.1	27340899	58536412	27341950	58537155
fm_os	14	9898	0	211	os_Chr1	fm_Chr1B	plus	108	LOC_Os01g47800.1	ELECO.r07.1BG0078180.1	27357337	58560749	27363861	58571683
fm_os	14	9898	0	211	os_Chr1	fm_Chr1B	plus	109	LOC_Os01g47810.1	ELECO.r07.1BG0078190.1	27366317	58573455	27368704	58575818
fm_os	14	9898	0	211	os_Chr1	fm_Chr1B	plus	110	LOC_Os01g47900.1	ELECO.r07.1BG0078250.1	27417284	58621628	27420084	58624045
fm_os	14	9898	0	211	os_Chr1	fm_Chr1B	plus	111	LOC_Os01g48170.1	ELECO.r07.1BG0078330.1	27582148	58700517	27583129	58711598
fm_os	14	9898	0	211	os_Chr1	fm_Chr1B	plus	112	LOC_Os01g48190.1	ELECO.r07.1BG0078360.1	27601487	58724515	27604926	58726761
fm_os	14	9898	0	211	os_Chr1	fm_Chr1B	plus	113	LOC_Os01g48200.1	ELECO.r07.1BG0078370.1	27605913	58729465	27608676	58734804
fm_os	14	9898	0	211	os_Chr1	fm_Chr1B	plus	114	LOC_Os01g48220.1	ELECO.r07.1BG0078390.1	27631022	58746924	27633567	58749086
fm_os	14	9898	0	211	os_Chr1	fm_Chr1B	plus	115	LOC_Os01g48290.1	ELECO.r07.1BG0078430.1	27676501	58797408	27677028	58797845
fm_os	14	9898	0	211	os_Chr1	fm_Chr1B	plus	116	LOC_Os01g48410.1	ELECO.r07.1BG0078510.1	27742226	58864246	27745236	58882438
fm_os	14	9898	0	211	os_Chr1	fm_Chr1B	plus	117	LOC_Os01g48440.1	ELECO.r07.1BG0078570.1	27757763	58900943	27761733	58903725
fm_os	14	9898	0	211	os_Chr1	fm_Chr1B	plus	118	LOC_Os01g48444.1	ELECO.r07.1BG0078580.1	27777506	58914438	27780978	58917275
fm_os	14	9898	0	211	os_Chr1	fm_Chr1B	plus	119	LOC_Os01g48540.1	ELECO.r07.1BG0078630.1	27840205	58943275	27842391	58945355
fm_os	14	9898	0	211	os_Chr1	fm_Chr1B	plus	120	LOC_Os01g48570.1	ELECO.r07.1BG0078660.1	27852465	58958767	27855997	58960865
fm_os	14	9898	0	211	os_Chr1	fm_Chr1B	plus	121	LOC_Os01g48620.1	ELECO.r07.1BG0078720.1	27875639	58983058	27878460	58985853
fm_os	14	9898	0	211	os_Chr1	fm_Chr1B	plus	122	LOC_Os01g48680.1	ELECO.r07.1BG0078750.1	27906608	59017433	27920980	59032268
fm_os	14	9898	0	211	os_Chr1	fm_Chr1B	plus	123	LOC_Os01g48690.1	ELECO.r07.1BG0078760.1	27922230	59038357	27924368	59039747
fm_os	14	9898	0	211	os_Chr1	fm_Chr1B	plus	124	LOC_Os01g48740.1	ELECO.r07.1BG0078800.1	27956653	59106507	27957588	59110546
fm_os	14	9898	0	211	os_Chr1	fm_Chr1B	plus	125	LOC_Os01g48810.1	ELECO.r07.1BG0078880.1	28009026	59177471	28011895	59179456
fm_os	14	9898	0	211	os_Chr1	fm_Chr1B	plus	126	LOC_Os01g48874.1	ELECO.r07.1BG0078940.1	28032816	59201940	28051830	59207674
fm_os	14	9898	0	211	os_Chr1	fm_Chr1B	plus	127	LOC_Os01g48990.1	ELECO.r07.1BG0079040.1	28126575	59282814	28130277	59284318
fm_os	14	9898	0	211	os_Chr1	fm_Chr1B	plus	128	LOC_Os01g49000.1	ELECO.r07.1BG0079060.1	28136367	59295874	28143360	59302367
fm_os	14	9898	0	211	os_Chr1	fm_Chr1B	plus	129	LOC_Os01g49010.1	ELECO.r07.1BG0079070.1	28161732	59313658	28166115	59318046
fm_os	14	9898	0	211	os_Chr1	fm_Chr1B	plus	130	LOC_Os01g49160.1	ELECO.r07.1BG0079120.1	28249920	59343907	28251516	59344980
fm_os	14	9898	0	211	os_Chr1	fm_Chr1B	plus	131	LOC_Os01g49190.1	ELECO.r07.1BG0079150.1	28277699	59366845	28282019	59370825
fm_os	14	9898	0	211	os_Chr1	fm_Chr1B	plus	132	LOC_Os01g49200.1	ELECO.r07.1BG0079160.1	28282813	59373904	28287096	59377362
fm_os	14	9898	0	211	os_Chr1	fm_Chr1B	plus	133	LOC_Os01g49210.1	ELECO.r07.1BG0079170.1	28289376	59379369	28290276	59379965
fm_os	14	9898	0	211	os_Chr1	fm_Chr1B	plus	134	LOC_Os01g49240.1	ELECO.r07.1BG0079210.1	28307652	59399290	28309500	59403345
fm_os	14	9898	0	211	os_Chr1	fm_Chr1B	plus	135	LOC_Os01g49330.1	ELECO.r07.1BG0079260.1	28364038	59428627	28368313	59431857
fm_os	14	9898	0	211	os_Chr1	fm_Chr1B	plus	136	LOC_Os01g49350.1	ELECO.r07.1BG0079280.1	28370855	59437672	28374508	59440087
fm_os	14	9898	0	211	os_Chr1	fm_Chr1B	plus	137	LOC_Os01g49390.1	ELECO.r07.1BG0079310.1	28403602	59458819	28404693	59459931
fm_os	14	9898	0	211	os_Chr1	fm_Chr1B	plus	138	LOC_Os01g49410.1	ELECO.r07.1BG0079330.1	28417640	59481750	28418440	59482497
fm_os	14	9898	0	211	os_Chr1	fm_Chr1B	plus	139	LOC_Os01g49470.1	ELECO.r07.1BG0079360.1	28447887	59497234	28458990	59509849
fm_os	14	9898	0	211	os_Chr1	fm_Chr1B	plus	140	LOC_Os01g49490.1	ELECO.r07.1BG0079370.1	28467690	59518847	28471172	59521497
fm_os	14	9898	0	211	os_Chr1	fm_Chr1B	plus	141	LOC_Os01g49510.1	ELECO.r07.1BG0079380.1	28479274	59523629	28483659	59526585
fm_os	14	9898	0	211	os_Chr1	fm_Chr1B	plus	142	LOC_Os01g49640.1	ELECO.r07.1BG0079450.1	28537873	59550495	28538617	59554628
fm_os	14	9898	0	211	os_Chr1	fm_Chr1B	plus	143	LOC_Os01g49650.1	ELECO.r07.1BG0079460.1	28538774	59555392	28539704	59555700
fm_os	14	9898	0	211	os_Chr1	fm_Chr1B	plus	144	LOC_Os01g49670.1	ELECO.r07.1BG0079480.1	28541536	59558386	28545424	59562200
fm_os	14	9898	0	211	os_Chr1	fm_Chr1B	plus	145	LOC_Os01g49690.1	ELECO.r07.1BG0079500.1	28555935	59572595	28560699	59576563
fm_os	14	9898	0	211	os_Chr1	fm_Chr1B	plus	146	LOC_Os01g49810.1	ELECO.r07.1BG0079580.1	28599295	59617028	28600245	59617726
fm_os	14	9898	0	211	os_Chr1	fm_Chr1B	plus	147	LOC_Os01g49890.1	ELECO.r07.1BG0079670.1	28653963	59696253	28655948	59697812
fm_os	14	9898	0	211	os_Chr1	fm_Chr1B	plus	148	LOC_Os01g49900.1	ELECO.r07.1BG0079680.1	28657603	59698911	28660499	59701363
fm_os	14	9898	0	211	os_Chr1	fm_Chr1B	plus	149	LOC_Os01g49940.1	ELECO.r07.1BG0079700.1	28683871	59757825	28698615	59771394
fm_os	14	9898	0	211	os_Chr1	fm_Chr1B	plus	150	LOC_Os01g50010.1	ELECO.r07.1BG0079720.1	28728977	59782258	28735072	59786470
fm_os	14	9898	0	211	os_Chr1	fm_Chr1B	plus	151	LOC_Os01g50060.1	ELECO.r07.1BG0079780.1	28756047	59827153	28759294	59830426
fm_os	14	9898	0	211	os_Chr1	fm_Chr1B	plus	152	LOC_Os01g50100.1	ELECO.r07.1BG0079810.1	28786109	59845056	28793300	59850500
fm_os	14	9898	0	211	os_Chr1	fm_Chr1B	plus	153	LOC_Os01g50110.1	ELECO.r07.1BG0079820.1	28796516	59852672	28797732	59853622
fm_os	14	9898	0	211	os_Chr1	fm_Chr1B	plus	154	LOC_Os01g50200.1	ELECO.r07.1BG0079870.1	28847957	59916838	28849824	59918283
fm_os	14	9898	0	211	os_Chr1	fm_Chr1B	plus	155	LOC_Os01g50310.1	ELECO.r07.1BG0079890.1	28881393	59925931	28882954	59926641
fm_os	14	9898	0	211	os_Chr1	fm_Chr1B	plus	156	LOC_Os01g50400.1	ELECO.r07.1BG0079940.1	28933845	59955690	28935210	59957081
fm_os	14	9898	0	211	os_Chr1	fm_Chr1B	plus	157	LOC_Os01g50440.1	ELECO.r07.1BG0079980.1	28955683	59979491	28957041	59980269
fm_os	14	9898	0	211	os_Chr1	fm_Chr1B	plus	158	LOC_Os01g50450.1	ELECO.r07.1BG0079990.1	28970632	59983774	28974473	59984889
fm_os	14	9898	0	211	os_Chr1	fm_Chr1B	plus	159	LOC_Os01g50530.1	ELECO.r07.1BG0080100.1	29024351	60099228	29025826	60101460
fm_os	14	9898	0	211	os_Chr1	fm_Chr1B	plus	160	LOC_Os01g50622.1	ELECO.r07.1BG0080130.1	29072766	60134058	29076344	60136468
fm_os	14	9898	0	211	os_Chr1	fm_Chr1B	plus	161	LOC_Os01g50680.1	ELECO.r07.1BG0080150.1	29104884	60147113	29109135	60151447
fm_os	14	9898	0	211	os_Chr1	fm_Chr1B	plus	162	LOC_Os01g50760.1	ELECO.r07.1BG0080220.1	29158263	60188391	29162718	60196936
fm_os	14	9898	0	211	os_Chr1	fm_Chr1B	plus	163	LOC_Os01g50770.1	ELECO.r07.1BG0080230.1	29166419	60198667	29170411	60204014
fm_os	14	9898	0	211	os_Chr1	fm_Chr1B	plus	164	LOC_Os01g50810.1	ELECO.r07.1BG0080240.1	29183719	60205883	29184972	60206580
fm_os	14	9898	0	211	os_Chr1	fm_Chr1B	plus	165	LOC_Os01g50820.1	ELECO.r07.1BG0080250.1	29188850	60215444	29190965	60216997
fm_os	14	9898	0	211	os_Chr1	fm_Chr1B	plus	166	LOC_Os01g50830.1	ELECO.r07.1BG0080270.1	29191834	60234031	29194734	60234890
fm_os	14	9898	0	211	os_Chr1	fm_Chr1B	plus	167	LOC_Os01g50860.1	ELECO.r07.1BG0080300.1	29216899	60246538	29221807	60251887
fm_os	14	9898	0	211	os_Chr1	fm_Chr1B	plus	168	LOC_Os01g50870.1	ELECO.r07.1BG0080310.1	29223188	60252954	29223499	60253277
fm_os	14	9898	0	211	os_Chr1	fm_Chr1B	plus	169	LOC_Os01g50910.1	ELECO.r07.1BG0080360.1	29233028	60281689	29234256	60282501
fm_os	14	9898	0	211	os_Chr1	fm_Chr1B	plus	170	LOC_Os01g50960.1	ELECO.r07.1BG0080390.1	29280126	60301585	29282901	60304637
fm_os	14	9898	0	211	os_Chr1	fm_Chr1B	plus	171	LOC_Os01g51010.1	ELECO.r07.1BG0080410.1	29306448	60309915	29312618	60314652
fm_os	14	9898	0	211	os_Chr1	fm_Chr1B	plus	172	LOC_Os01g51030.1	ELECO.r07.1BG0080430.1	29317540	60320851	29318159	60321135
fm_os	14	9898	0	211	os_Chr1	fm_Chr1B	plus	173	LOC_Os01g51040.1	ELECO.r07.1BG0080440.1	29318192	60321703	29322569	60325541
fm_os	14	9898	0	211	os_Chr1	fm_Chr1B	plus	174	LOC_Os01g51050.1	ELECO.r07.1BG0080450.1	29323220	60326388	29324340	60327331
fm_os	14	9898	0	211	os_Chr1	fm_Chr1B	plus	175	LOC_Os01g51120.1	ELECO.r07.1BG0080520.1	29364527	60352636	29368029	60355336
fm_os	14	9898	0	211	os_Chr1	fm_Chr1B	plus	176	LOC_Os01g51140.1	ELECO.r07.1BG0080530.1	29382534	60360277	29385653	60361518
fm_os	14	9898	0	211	os_Chr1	fm_Chr1B	plus	177	LOC_Os01g51154.1	ELECO.r07.1BG0080540.1	29405623	60374010	29411376	60379509
fm_os	14	9898	0	211	os_Chr1	fm_Chr1B	plus	178	LOC_Os01g51170.1	ELECO.r07.1BG0080550.1	29412196	60381338	29413972	60382639
fm_os	14	9898	0	211	os_Chr1	fm_Chr1B	plus	179	LOC_Os01g51210.1	ELECO.r07.1BG0080580.1	29437276	60399970	29439882	60402346
[truncated: 85,922 more rows]

## Sheet: Supplementary Fig. 2
Source Data for Supplementary Figure 2: Comparative relationship between the finger millet A- and B-genome chromosomes
Note: 4 data sets are needed to generate Fig. 2; they are provided here under separate headers, but should be four different tabs in an xlsx file
Supplementary Figure 2_braidPolygon
	x	y	blkID	col	u
1	-12617.2	1	A B 1	#C4645C	A B 1 #C4645C
2	-12617.2	1	A B 1	#C4645C	A B 1 #C4645C
3	-12617.2	1.00402	A B 1	#C4645C	A B 1 #C4645C
4	-12617.2	1.00803	A B 1	#C4645C	A B 1 #C4645C
5	-12617.2	1.01205	A B 1	#C4645C	A B 1 #C4645C
6	-12617.2	1.01606	A B 1	#C4645C	A B 1 #C4645C
7	-12617.2	1.02008	A B 1	#C4645C	A B 1 #C4645C
8	-12617.2	1.0241	A B 1	#C4645C	A B 1 #C4645C
9	-12617.2	1.02811	A B 1	#C4645C	A B 1 #C4645C
10	-12617.2	1.03213	A B 1	#C4645C	A B 1 #C4645C
11	-12617.2	1.03614	A B 1	#C4645C	A B 1 #C4645C
12	-12617.3	1.04016	A B 1	#C4645C	A B 1 #C4645C
13	-12617.3	1.04418	A B 1	#C4645C	A B 1 #C4645C
14	-12617.3	1.04819	A B 1	#C4645C	A B 1 #C4645C
15	-12617.3	1.05221	A B 1	#C4645C	A B 1 #C4645C
16	-12617.3	1.05622	A B 1	#C4645C	A B 1 #C4645C
17	-12617.3	1.06024	A B 1	#C4645C	A B 1 #C4645C
18	-12617.3	1.06426	A B 1	#C4645C	A B 1 #C4645C
19	-12617.3	1.06827	A B 1	#C4645C	A B 1 #C4645C
20	-12617.3	1.07229	A B 1	#C4645C	A B 1 #C4645C
21	-12617.3	1.08032	A B 1	#C4645C	A B 1 #C4645C
22	-12617.4	1.08835	A B 1	#C4645C	A B 1 #C4645C
23	-12617.4	1.09237	A B 1	#C4645C	A B 1 #C4645C
24	-12617.4	1.09639	A B 1	#C4645C	A B 1 #C4645C
25	-12617.4	1.10843	A B 1	#C4645C	A B 1 #C4645C
26	-12617.5	1.1245	A B 1	#C4645C	A B 1 #C4645C
27	-12617.6	1.14056	A B 1	#C4645C	A B 1 #C4645C
28	-12617.6	1.14458	A B 1	#C4645C	A B 1 #C4645C
29	-12617.8	1.17269	A B 1	#C4645C	A B 1 #C4645C
30	-12617.9	1.18876	A B 1	#C4645C	A B 1 #C4645C
31	-12618.1	1.21285	A B 1	#C4645C	A B 1 #C4645C
32	-12618.3	1.23695	A B 1	#C4645C	A B 1 #C4645C
33	-12618.6	1.28112	A B 1	#C4645C	A B 1 #C4645C
34	-12618.7	1.28514	A B 1	#C4645C	A B 1 #C4645C
35	-12619.2	1.33333	A B 1	#C4645C	A B 1 #C4645C
36	-12619.7	1.38153	A B 1	#C4645C	A B 1 #C4645C
37	-12620.3	1.42972	A B 1	#C4645C	A B 1 #C4645C
38	-12620.8	1.47791	A B 1	#C4645C	A B 1 #C4645C
39	-12621.4	1.5261	A B 1	#C4645C	A B 1 #C4645C
40	-12622	1.5743	A B 1	#C4645C	A B 1 #C4645C
41	-12622.6	1.62249	A B 1	#C4645C	A B 1 #C4645C
42	-12623.1	1.67068	A B 1	#C4645C	A B 1 #C4645C
43	-12623.6	1.71888	A B 1	#C4645C	A B 1 #C4645C
44	-12623.7	1.73092	A B 1	#C4645C	A B 1 #C4645C
45	-12624	1.76707	A B 1	#C4645C	A B 1 #C4645C
46	-12624.2	1.79116	A B 1	#C4645C	A B 1 #C4645C
47	-12624.4	1.81526	A B 1	#C4645C	A B 1 #C4645C
48	-12624.4	1.82731	A B 1	#C4645C	A B 1 #C4645C
49	-12624.6	1.85141	A B 1	#C4645C	A B 1 #C4645C
50	-12624.6	1.86345	A B 1	#C4645C	A B 1 #C4645C
51	-12624.7	1.87149	A B 1	#C4645C	A B 1 #C4645C
52	-12624.7	1.88353	A B 1	#C4645C	A B 1 #C4645C
53	-12624.8	1.89558	A B 1	#C4645C	A B 1 #C4645C
54	-12624.8	1.90361	A B 1	#C4645C	A B 1 #C4645C
55	-12624.9	1.91165	A B 1	#C4645C	A B 1 #C4645C
56	-12624.9	1.91968	A B 1	#C4645C	A B 1 #C4645C
57	-12624.9	1.92369	A B 1	#C4645C	A B 1 #C4645C
58	-12624.9	1.92771	A B 1	#C4645C	A B 1 #C4645C
59	-12624.9	1.93173	A B 1	#C4645C	A B 1 #C4645C
60	-12624.9	1.93574	A B 1	#C4645C	A B 1 #C4645C
61	-12624.9	1.93976	A B 1	#C4645C	A B 1 #C4645C
62	-12624.9	1.94378	A B 1	#C4645C	A B 1 #C4645C
63	-12624.9	1.94779	A B 1	#C4645C	A B 1 #C4645C
64	-12625	1.95181	A B 1	#C4645C	A B 1 #C4645C
65	-12625	1.95582	A B 1	#C4645C	A B 1 #C4645C
66	-12625	1.95984	A B 1	#C4645C	A B 1 #C4645C
67	-12625	1.96386	A B 1	#C4645C	A B 1 #C4645C
68	-12625	1.96787	A B 1	#C4645C	A B 1 #C4645C
69	-12625	1.97189	A B 1	#C4645C	A B 1 #C4645C
70	-12625	1.9759	A B 1	#C4645C	A B 1 #C4645C
71	-12625	1.97992	A B 1	#C4645C	A B 1 #C4645C
72	-12625	1.98394	A B 1	#C4645C	A B 1 #C4645C
73	-12625	1.98795	A B 1	#C4645C	A B 1 #C4645C
74	-12625	1.99197	A B 1	#C4645C	A B 1 #C4645C
75	-12625	2	A B 1	#C4645C	A B 1 #C4645C
76	-12625	2	A B 1	#C4645C	A B 1 #C4645C
77	-9049	2	A B 1	#C4645C	A B 1 #C4645C
78	-9049	2	A B 1	#C4645C	A B 1 #C4645C
79	-9049	1.99598	A B 1	#C4645C	A B 1 #C4645C
80	-9049.01	1.99197	A B 1	#C4645C	A B 1 #C4645C
81	-9049.03	1.98795	A B 1	#C4645C	A B 1 #C4645C
82	-9049.06	1.98394	A B 1	#C4645C	A B 1 #C4645C
83	-9049.09	1.97992	A B 1	#C4645C	A B 1 #C4645C
84	-9049.13	1.9759	A B 1	#C4645C	A B 1 #C4645C
85	-9049.17	1.97189	A B 1	#C4645C	A B 1 #C4645C
86	-9049.22	1.96787	A B 1	#C4645C	A B 1 #C4645C
87	-9049.28	1.96386	A B 1	#C4645C	A B 1 #C4645C
88	-9049.35	1.95984	A B 1	#C4645C	A B 1 #C4645C
89	-9049.42	1.95582	A B 1	#C4645C	A B 1 #C4645C
90	-9049.5	1.95181	A B 1	#C4645C	A B 1 #C4645C
91	-9049.59	1.94779	A B 1	#C4645C	A B 1 #C4645C
92	-9049.69	1.94378	A B 1	#C4645C	A B 1 #C4645C
93	-9049.79	1.93976	A B 1	#C4645C	A B 1 #C4645C
94	-9049.9	1.93574	A B 1	#C4645C	A B 1 #C4645C
95	-9050.01	1.93173	A B 1	#C4645C	A B 1 #C4645C
96	-9050.13	1.92771	A B 1	#C4645C	A B 1 #C4645C
97	-9050.4	1.91968	A B 1	#C4645C	A B 1 #C4645C
98	-9050.69	1.91165	A B 1	#C4645C	A B 1 #C4645C
99	-9050.84	1.90763	A B 1	#C4645C	A B 1 #C4645C
100	-9051.01	1.90361	A B 1	#C4645C	A B 1 #C4645C
101	-9051.53	1.89157	A B 1	#C4645C	A B 1 #C4645C
102	-9052.33	1.8755	A B 1	#C4645C	A B 1 #C4645C
103	-9053.23	1.85944	A B 1	#C4645C	A B 1 #C4645C
104	-9053.47	1.85542	A B 1	#C4645C	A B 1 #C4645C
105	-9055.33	1.82731	A B 1	#C4645C	A B 1 #C4645C
106	-9056.53	1.81124	A B 1	#C4645C	A B 1 #C4645C
107	-9058.5	1.78715	A B 1	#C4645C	A B 1 #C4645C
108	-9060.67	1.76305	A B 1	#C4645C	A B 1 #C4645C
109	-9065.11	1.71888	A B 1	#C4645C	A B 1 #C4645C
110	-9065.55	1.71486	A B 1	#C4645C	A B 1 #C4645C
111	-9071.06	1.66667	A B 1	#C4645C	A B 1 #C4645C
112	-9077.07	1.61847	A B 1	#C4645C	A B 1 #C4645C
113	-9083.45	1.57028	A B 1	#C4645C	A B 1 #C4645C
114	-9090.05	1.52209	A B 1	#C4645C	A B 1 #C4645C
115	-9096.72	1.4739	A B 1	#C4645C	A B 1 #C4645C
116	-9103.31	1.4257	A B 1	#C4645C	A B 1 #C4645C
117	-9109.67	1.37751	A B 1	#C4645C	A B 1 #C4645C
118	-9115.65	1.32932	A B 1	#C4645C	A B 1 #C4645C
119	-9121.11	1.28112	A B 1	#C4645C	A B 1 #C4645C
120	-9122.38	1.26908	A B 1	#C4645C	A B 1 #C4645C
121	-9125.93	1.23293	A B 1	#C4645C	A B 1 #C4645C
122	-9128.06	1.20884	A B 1	#C4645C	A B 1 #C4645C
123	-9130	1.18474	A B 1	#C4645C	A B 1 #C4645C
124	-9130.89	1.17269	A B 1	#C4645C	A B 1 #C4645C
125	-9132.5	1.14859	A B 1	#C4645C	A B 1 #C4645C
126	-9133.23	1.13655	A B 1	#C4645C	A B 1 #C4645C
127	-9133.68	1.12851	A B 1	#C4645C	A B 1 #C4645C
128	-9134.3	1.11647	A B 1	#C4645C	A B 1 #C4645C
129	-9134.87	1.10442	A B 1	#C4645C	A B 1 #C4645C
130	-9135.22	1.09639	A B 1	#C4645C	A B 1 #C4645C
131	-9135.53	1.08835	A B 1	#C4645C	A B 1 #C4645C
132	-9135.83	1.08032	A B 1	#C4645C	A B 1 #C4645C
133	-9135.96	1.07631	A B 1	#C4645C	A B 1 #C4645C
134	-9136.09	1.07229	A B 1	#C4645C	A B 1 #C4645C
135	-9136.21	1.06827	A B 1	#C4645C	A B 1 #C4645C
136	-9136.33	1.06426	A B 1	#C4645C	A B 1 #C4645C
137	-9136.43	1.06024	A B 1	#C4645C	A B 1 #C4645C
138	-9136.54	1.05622	A B 1	#C4645C	A B 1 #C4645C
139	-9136.63	1.05221	A B 1	#C4645C	A B 1 #C4645C
140	-9136.72	1.04819	A B 1	#C4645C	A B 1 #C4645C
141	-9136.8	1.04418	A B 1	#C4645C	A B 1 #C4645C
142	-9136.87	1.04016	A B 1	#C4645C	A B 1 #C4645C
143	-9136.94	1.03614	A B 1	#C4645C	A B 1 #C4645C
144	-9137	1.03213	A B 1	#C4645C	A B 1 #C4645C
145	-9137.05	1.02811	A B 1	#C4645C	A B 1 #C4645C
146	-9137.1	1.0241	A B 1	#C4645C	A B 1 #C4645C
147	-9137.13	1.02008	A B 1	#C4645C	A B 1 #C4645C
148	-9137.17	1.01606	A B 1	#C4645C	A B 1 #C4645C
149	-9137.19	1.01205	A B 1	#C4645C	A B 1 #C4645C
150	-9137.21	1.00803	A B 1	#C4645C	A B 1 #C4645C
151	-9137.22	1	A B 1	#C4645C	A B 1 #C4645C
152	-9137.22	1	A B 1	#C4645C	A B 1 #C4645C
153	-9013.67	1	A B 2	#F5915C	A B 2 #F5915C
154	-9013.67	1	A B 2	#F5915C	A B 2 #F5915C
155	-9013.66	1.00402	A B 2	#F5915C	A B 2 #F5915C
156	-9013.65	1.00803	A B 2	#F5915C	A B 2 #F5915C
157	-9013.64	1.01205	A B 2	#F5915C	A B 2 #F5915C
158	-9013.61	1.01606	A B 2	#F5915C	A B 2 #F5915C
159	-9013.58	1.02008	A B 2	#F5915C	A B 2 #F5915C
160	-9013.54	1.0241	A B 2	#F5915C	A B 2 #F5915C
161	-9013.5	1.02811	A B 2	#F5915C	A B 2 #F5915C
162	-9013.44	1.03213	A B 2	#F5915C	A B 2 #F5915C
163	-9013.38	1.03614	A B 2	#F5915C	A B 2 #F5915C
164	-9013.32	1.04016	A B 2	#F5915C	A B 2 #F5915C
165	-9013.25	1.04418	A B 2	#F5915C	A B 2 #F5915C
166	-9013.17	1.04819	A B 2	#F5915C	A B 2 #F5915C
167	-9013.08	1.05221	A B 2	#F5915C	A B 2 #F5915C
168	-9012.98	1.05622	A B 2	#F5915C	A B 2 #F5915C
169	-9012.88	1.06024	A B 2	#F5915C	A B 2 #F5915C
170	-9012.78	1.06426	A B 2	#F5915C	A B 2 #F5915C
171	-9012.66	1.06827	A B 2	#F5915C	A B 2 #F5915C
172	-9012.54	1.07229	A B 2	#F5915C	A B 2 #F5915C
173	-9012.28	1.08032	A B 2	#F5915C	A B 2 #F5915C
174	-9011.99	1.08835	A B 2	#F5915C	A B 2 #F5915C
175	-9011.83	1.09237	A B 2	#F5915C	A B 2 #F5915C
176	-9011.67	1.09639	A B 2	#F5915C	A B 2 #F5915C
177	-9011.15	1.10843	A B 2	#F5915C	A B 2 #F5915C
178	-9010.36	1.1245	A B 2	#F5915C	A B 2 #F5915C
179	-9009.46	1.14056	A B 2	#F5915C	A B 2 #F5915C
180	-9009.22	1.14458	A B 2	#F5915C	A B 2 #F5915C
181	-9007.37	1.17269	A B 2	#F5915C	A B 2 #F5915C
182	-9006.18	1.18876	A B 2	#F5915C	A B 2 #F5915C
183	-9004.23	1.21285	A B 2	#F5915C	A B 2 #F5915C
184	-9002.07	1.23695	A B 2	#F5915C	A B 2 #F5915C
185	-8997.65	1.28112	A B 2	#F5915C	A B 2 #F5915C
186	-8997.22	1.28514	A B 2	#F5915C	A B 2 #F5915C
187	-8991.75	1.33333	A B 2	#F5915C	A B 2 #F5915C
188	-8985.77	1.38153	A B 2	#F5915C	A B 2 #F5915C
189	-8979.43	1.42972	A B 2	#F5915C	A B 2 #F5915C
190	-8972.87	1.47791	A B 2	#F5915C	A B 2 #F5915C
191	-8966.24	1.5261	A B 2	#F5915C	A B 2 #F5915C
192	-8959.69	1.5743	A B 2	#F5915C	A B 2 #F5915C
193	-8953.38	1.62249	A B 2	#F5915C	A B 2 #F5915C
194	-8947.44	1.67068	A B 2	#F5915C	A B 2 #F5915C
195	-8942.01	1.71888	A B 2	#F5915C	A B 2 #F5915C
196	-8940.75	1.73092	A B 2	#F5915C	A B 2 #F5915C
197	-8937.22	1.76707	A B 2	#F5915C	A B 2 #F5915C
198	-8935.1	1.79116	A B 2	#F5915C	A B 2 #F5915C
199	-8933.18	1.81526	A B 2	#F5915C	A B 2 #F5915C
200	-8932.29	1.82731	A B 2	#F5915C	A B 2 #F5915C
201	-8930.69	1.85141	A B 2	#F5915C	A B 2 #F5915C
202	-8929.97	1.86345	A B 2	#F5915C	A B 2 #F5915C
203	-8929.52	1.87149	A B 2	#F5915C	A B 2 #F5915C
204	-8928.9	1.88353	A B 2	#F5915C	A B 2 #F5915C
205	-8928.34	1.89558	A B 2	#F5915C	A B 2 #F5915C
206	-8927.99	1.90361	A B 2	#F5915C	A B 2 #F5915C
207	-8927.68	1.91165	A B 2	#F5915C	A B 2 #F5915C
208	-8927.39	1.91968	A B 2	#F5915C	A B 2 #F5915C
209	-8927.25	1.92369	A B 2	#F5915C	A B 2 #F5915C
210	-8927.13	1.92771	A B 2	#F5915C	A B 2 #F5915C
211	-8927	1.93173	A B 2	#F5915C	A B 2 #F5915C
212	-8926.89	1.93574	A B 2	#F5915C	A B 2 #F5915C
213	-8926.78	1.93976	A B 2	#F5915C	A B 2 #F5915C
214	-8926.68	1.94378	A B 2	#F5915C	A B 2 #F5915C
215	-8926.59	1.94779	A B 2	#F5915C	A B 2 #F5915C
216	-8926.5	1.95181	A B 2	#F5915C	A B 2 #F5915C
217	-8926.42	1.95582	A B 2	#F5915C	A B 2 #F5915C
218	-8926.35	1.95984	A B 2	#F5915C	A B 2 #F5915C
219	-8926.28	1.96386	A B 2	#F5915C	A B 2 #F5915C
220	-8926.22	1.96787	A B 2	#F5915C	A B 2 #F5915C
221	-8926.17	1.97189	A B 2	#F5915C	A B 2 #F5915C
222	-8926.13	1.9759	A B 2	#F5915C	A B 2 #F5915C
223	-8926.09	1.97992	A B 2	#F5915C	A B 2 #F5915C
224	-8926.06	1.98394	A B 2	#F5915C	A B 2 #F5915C
225	-8926.03	1.98795	A B 2	#F5915C	A B 2 #F5915C
226	-8926.01	1.99197	A B 2	#F5915C	A B 2 #F5915C
227	-8926	2	A B 2	#F5915C	A B 2 #F5915C
228	-8926	2	A B 2	#F5915C	A B 2 #F5915C
229	-7219	2	A B 2	#F5915C	A B 2 #F5915C
230	-7219	2	A B 2	#F5915C	A B 2 #F5915C
231	-7219	1.99598	A B 2	#F5915C	A B 2 #F5915C
232	-7219.01	1.99197	A B 2	#F5915C	A B 2 #F5915C
233	-7219.03	1.98795	A B 2	#F5915C	A B 2 #F5915C
234	-7219.06	1.98394	A B 2	#F5915C	A B 2 #F5915C
235	-7219.09	1.97992	A B 2	#F5915C	A B 2 #F5915C
236	-7219.13	1.9759	A B 2	#F5915C	A B 2 #F5915C
237	-7219.18	1.97189	A B 2	#F5915C	A B 2 #F5915C
238	-7219.23	1.96787	A B 2	#F5915C	A B 2 #F5915C
239	-7219.29	1.96386	A B 2	#F5915C	A B 2 #F5915C
240	-7219.36	1.95984	A B 2	#F5915C	A B 2 #F5915C
241	-7219.44	1.95582	A B 2	#F5915C	A B 2 #F5915C
242	-7219.52	1.95181	A B 2	#F5915C	A B 2 #F5915C
243	-7219.61	1.94779	A B 2	#F5915C	A B 2 #F5915C
244	-7219.71	1.94378	A B 2	#F5915C	A B 2 #F5915C
245	-7219.81	1.93976	A B 2	#F5915C	A B 2 #F5915C
246	-7219.92	1.93574	A B 2	#F5915C	A B 2 #F5915C
247	-7220.04	1.93173	A B 2	#F5915C	A B 2 #F5915C
248	-7220.16	1.92771	A B 2	#F5915C	A B 2 #F5915C
249	-7220.44	1.91968	A B 2	#F5915C	A B 2 #F5915C
250	-7220.74	1.91165	A B 2	#F5915C	A B 2 #F5915C
251	-7220.9	1.90763	A B 2	#F5915C	A B 2 #F5915C
252	-7221.06	1.90361	A B 2	#F5915C	A B 2 #F5915C
253	-7221.61	1.89157	A B 2	#F5915C	A B 2 #F5915C
254	-7222.42	1.8755	A B 2	#F5915C	A B 2 #F5915C
255	-7223.35	1.85944	A B 2	#F5915C	A B 2 #F5915C
256	-7223.6	1.85542	A B 2	#F5915C	A B 2 #F5915C
257	-7225.51	1.82731	A B 2	#F5915C	A B 2 #F5915C
258	-7226.74	1.81124	A B 2	#F5915C	A B 2 #F5915C
259	-7228.76	1.78715	A B 2	#F5915C	A B 2 #F5915C
260	-7230.99	1.76305	A B 2	#F5915C	A B 2 #F5915C
261	-7235.56	1.71888	A B 2	#F5915C	A B 2 #F5915C
262	-7236	1.71486	A B 2	#F5915C	A B 2 #F5915C
263	-7241.67	1.66667	A B 2	#F5915C	A B 2 #F5915C
264	-7247.85	1.61847	A B 2	#F5915C	A B 2 #F5915C
265	-7254.41	1.57028	A B 2	#F5915C	A B 2 #F5915C
266	-7261.19	1.52209	A B 2	#F5915C	A B 2 #F5915C
267	-7268.05	1.4739	A B 2	#F5915C	A B 2 #F5915C
268	-7274.82	1.4257	A B 2	#F5915C	A B 2 #F5915C
269	-7281.35	1.37751	A B 2	#F5915C	A B 2 #F5915C
270	-7287.49	1.32932	A B 2	#F5915C	A B 2 #F5915C
271	-7293.11	1.28112	A B 2	#F5915C	A B 2 #F5915C
272	-7294.41	1.26908	A B 2	#F5915C	A B 2 #F5915C
273	-7298.06	1.23293	A B 2	#F5915C	A B 2 #F5915C
274	-7300.26	1.20884	A B 2	#F5915C	A B 2 #F5915C
275	-7302.24	1.18474	A B 2	#F5915C	A B 2 #F5915C
276	-7303.16	1.17269	A B 2	#F5915C	A B 2 #F5915C
277	-7304.82	1.14859	A B 2	#F5915C	A B 2 #F5915C
278	-7305.56	1.13655	A B 2	#F5915C	A B 2 #F5915C
279	-7306.02	1.12851	A B 2	#F5915C	A B 2 #F5915C
280	-7306.67	1.11647	A B 2	#F5915C	A B 2 #F5915C
281	-7307.25	1.10442	A B 2	#F5915C	A B 2 #F5915C
282	-7307.6	1.09639	A B 2	#F5915C	A B 2 #F5915C
283	-7307.93	1.08835	A B 2	#F5915C	A B 2 #F5915C
284	-7308.23	1.08032	A B 2	#F5915C	A B 2 #F5915C
285	-7308.37	1.07631	A B 2	#F5915C	A B 2 #F5915C
286	-7308.5	1.07229	A B 2	#F5915C	A B 2 #F5915C
287	-7308.63	1.06827	A B 2	#F5915C	A B 2 #F5915C
288	-7308.75	1.06426	A B 2	#F5915C	A B 2 #F5915C
289	-7308.86	1.06024	A B 2	#F5915C	A B 2 #F5915C
290	-7308.96	1.05622	A B 2	#F5915C	A B 2 #F5915C
291	-7309.06	1.05221	A B 2	#F5915C	A B 2 #F5915C
292	-7309.15	1.04819	A B 2	#F5915C	A B 2 #F5915C
293	-7309.23	1.04418	A B 2	#F5915C	A B 2 #F5915C
294	-7309.31	1.04016	A B 2	#F5915C	A B 2 #F5915C
295	-7309.37	1.03614	A B 2	#F5915C	A B 2 #F5915C
296	-7309.44	1.03213	A B 2	#F5915C	A B 2 #F5915C
297	-7309.49	1.02811	A B 2	#F5915C	A B 2 #F5915C
298	-7309.54	1.0241	A B 2	#F5915C	A B 2 #F5915C
299	-7309.58	1.02008	A B 2	#F5915C	A B 2 #F5915C
300	-7309.61	1.01606	A B 2	#F5915C	A B 2 #F5915C
301	-7309.63	1.01205	A B 2	#F5915C	A B 2 #F5915C
302	-7309.65	1.00803	A B 2	#F5915C	A B 2 #F5915C
303	-7309.67	1	A B 2	#F5915C	A B 2 #F5915C
304	-7309.67	1	A B 2	#F5915C	A B 2 #F5915C
305	-7258.67	1	A B 4	#F5915C	A B 4 #F5915C
306	-7258.67	1	A B 4	#F5915C	A B 4 #F5915C
307	-7258.66	1.00402	A B 4	#F5915C	A B 4 #F5915C
308	-7258.65	1.00803	A B 4	#F5915C	A B 4 #F5915C
309	-7258.63	1.01205	A B 4	#F5915C	A B 4 #F5915C
310	-7258.6	1.01606	A B 4	#F5915C	A B 4 #F5915C
311	-7258.57	1.02008	A B 4	#F5915C	A B 4 #F5915C
312	-7258.53	1.0241	A B 4	#F5915C	A B 4 #F5915C
313	-7258.48	1.02811	A B 4	#F5915C	A B 4 #F5915C
314	-7258.42	1.03213	A B 4	#F5915C	A B 4 #F5915C
315	-7258.35	1.03614	A B 4	#F5915C	A B 4 #F5915C
316	-7258.28	1.04016	A B 4	#F5915C	A B 4 #F5915C
317	-7258.2	1.04418	A B 4	#F5915C	A B 4 #F5915C
318	-7258.11	1.04819	A B 4	#F5915C	A B 4 #F5915C
319	-7258.01	1.05221	A B 4	#F5915C	A B 4 #F5915C
320	-7257.91	1.05622	A B 4	#F5915C	A B 4 #F5915C
321	-7257.79	1.06024	A B 4	#F5915C	A B 4 #F5915C
322	-7257.68	1.06426	A B 4	#F5915C	A B 4 #F5915C
323	-7257.55	1.06827	A B 4	#F5915C	A B 4 #F5915C
324	-7257.41	1.07229	A B 4	#F5915C	A B 4 #F5915C
325	-7257.12	1.08032	A B 4	#F5915C	A B 4 #F5915C
326	-7256.8	1.08835	A B 4	#F5915C	A B 4 #F5915C
327	-7256.62	1.09237	A B 4	#F5915C	A B 4 #F5915C
328	-7256.44	1.09639	A B 4	#F5915C	A B 4 #F5915C
329	-7255.86	1.10843	A B 4	#F5915C	A B 4 #F5915C
330	-7254.98	1.1245	A B 4	#F5915C	A B 4 #F5915C
331	-7253.98	1.14056	A B 4	#F5915C	A B 4 #F5915C
332	-7253.72	1.14458	A B 4	#F5915C	A B 4 #F5915C
333	-7251.65	1.17269	A B 4	#F5915C	A B 4 #F5915C
334	-7250.33	1.18876	A B 4	#F5915C	A B 4 #F5915C
335	-7248.15	1.21285	A B 4	#F5915C	A B 4 #F5915C
336	-7245.75	1.23695	A B 4	#F5915C	A B 4 #F5915C
337	-7240.83	1.28112	A B 4	#F5915C	A B 4 #F5915C
338	-7240.35	1.28514	A B 4	#F5915C	A B 4 #F5915C
339	-7234.25	1.33333	A B 4	#F5915C	A B 4 #F5915C
340	-7227.59	1.38153	A B 4	#F5915C	A B 4 #F5915C
341	-7220.53	1.42972	A B 4	#F5915C	A B 4 #F5915C
342	-7213.22	1.47791	A B 4	#F5915C	A B 4 #F5915C
343	-7205.83	1.5261	A B 4	#F5915C	A B 4 #F5915C
344	-7198.54	1.5743	A B 4	#F5915C	A B 4 #F5915C
345	-7191.5	1.62249	A B 4	#F5915C	A B 4 #F5915C
346	-7184.89	1.67068	A B 4	#F5915C	A B 4 #F5915C
347	-7178.84	1.71888	A B 4	#F5915C	A B 4 #F5915C
348	-7177.43	1.73092	A B 4	#F5915C	A B 4 #F5915C
349	-7173.5	1.76707	A B 4	#F5915C	A B 4 #F5915C
350	-7171.14	1.79116	A B 4	#F5915C	A B 4 #F5915C
351	-7169	1.81526	A B 4	#F5915C	A B 4 #F5915C
352	-7168.01	1.82731	A B 4	#F5915C	A B 4 #F5915C
353	-7166.23	1.85141	A B 4	#F5915C	A B 4 #F5915C
354	-7165.42	1.86345	A B 4	#F5915C	A B 4 #F5915C
355	-7164.93	1.87149	A B 4	#F5915C	A B 4 #F5915C
356	-7164.23	1.88353	A B 4	#F5915C	A B 4 #F5915C
357	-7163.6	1.89558	A B 4	#F5915C	A B 4 #F5915C
358	-7163.22	1.90361	A B 4	#F5915C	A B 4 #F5915C
359	-7162.87	1.91165	A B 4	#F5915C	A B 4 #F5915C
360	-7162.55	1.91968	A B 4	#F5915C	A B 4 #F5915C
361	-7162.4	1.92369	A B 4	#F5915C	A B 4 #F5915C
362	-7162.25	1.92771	A B 4	#F5915C	A B 4 #F5915C
363	-7162.12	1.93173	A B 4	#F5915C	A B 4 #F5915C
364	-7161.99	1.93574	A B 4	#F5915C	A B 4 #F5915C
365	-7161.87	1.93976	A B 4	#F5915C	A B 4 #F5915C
366	-7161.76	1.94378	A B 4	#F5915C	A B 4 #F5915C
367	-7161.66	1.94779	A B 4	#F5915C	A B 4 #F5915C
368	-7161.56	1.95181	A B 4	#F5915C	A B 4 #F5915C
369	-7161.47	1.95582	A B 4	#F5915C	A B 4 #F5915C
370	-7161.39	1.95984	A B 4	#F5915C	A B 4 #F5915C
371	-7161.31	1.96386	A B 4	#F5915C	A B 4 #F5915C
372	-7161.25	1.96787	A B 4	#F5915C	A B 4 #F5915C
373	-7161.19	1.97189	A B 4	#F5915C	A B 4 #F5915C
374	-7161.14	1.9759	A B 4	#F5915C	A B 4 #F5915C
375	-7161.1	1.97992	A B 4	#F5915C	A B 4 #F5915C
376	-7161.06	1.98394	A B 4	#F5915C	A B 4 #F5915C
377	-7161.03	1.98795	A B 4	#F5915C	A B 4 #F5915C
378	-7161.02	1.99197	A B 4	#F5915C	A B 4 #F5915C
379	-7161	2	A B 4	#F5915C	A B 4 #F5915C
380	-7161	2	A B 4	#F5915C	A B 4 #F5915C
381	-5317	2	A B 4	#F5915C	A B 4 #F5915C
382	-5317	2	A B 4	#F5915C	A B 4 #F5915C
383	-5317.01	1.99598	A B 4	#F5915C	A B 4 #F5915C
384	-5317.02	1.99197	A B 4	#F5915C	A B 4 #F5915C
385	-5317.05	1.98795	A B 4	#F5915C	A B 4 #F5915C
386	-5317.08	1.98394	A B 4	#F5915C	A B 4 #F5915C
387	-5317.13	1.97992	A B 4	#F5915C	A B 4 #F5915C
388	-5317.19	1.9759	A B 4	#F5915C	A B 4 #F5915C
389	-5317.25	1.97189	A B 4	#F5915C	A B 4 #F5915C
390	-5317.33	1.96787	A B 4	#F5915C	A B 4 #F5915C
391	-5317.42	1.96386	A B 4	#F5915C	A B 4 #F5915C
392	-5317.52	1.95984	A B 4	#F5915C	A B 4 #F5915C
393	-5317.62	1.95582	A B 4	#F5915C	A B 4 #F5915C
394	-5317.74	1.95181	A B 4	#F5915C	A B 4 #F5915C
395	-5317.87	1.94779	A B 4	#F5915C	A B 4 #F5915C
396	-5318.01	1.94378	A B 4	#F5915C	A B 4 #F5915C
397	-5318.16	1.93976	A B 4	#F5915C	A B 4 #F5915C
398	-5318.32	1.93574	A B 4	#F5915C	A B 4 #F5915C
399	-5318.49	1.93173	A B 4	#F5915C	A B 4 #F5915C
400	-5318.66	1.92771	A B 4	#F5915C	A B 4 #F5915C
401	-5319.05	1.91968	A B 4	#F5915C	A B 4 #F5915C
402	-5319.48	1.91165	A B 4	#F5915C	A B 4 #F5915C
403	-5319.71	1.90763	A B 4	#F5915C	A B 4 #F5915C
404	-5319.95	1.90361	A B 4	#F5915C	A B 4 #F5915C
405	-5320.73	1.89157	A B 4	#F5915C	A B 4 #F5915C
406	-5321.9	1.8755	A B 4	#F5915C	A B 4 #F5915C
407	-5323.22	1.85944	A B 4	#F5915C	A B 4 #F5915C
408	-5323.57	1.85542	A B 4	#F5915C	A B 4 #F5915C
409	-5326.31	1.82731	A B 4	#F5915C	A B 4 #F5915C
410	-5328.07	1.81124	A B 4	#F5915C	A B 4 #F5915C
411	-5330.96	1.78715	A B 4	#F5915C	A B 4 #F5915C
412	-5334.15	1.76305	A B 4	#F5915C	A B 4 #F5915C
413	-5340.68	1.71888	A B 4	#F5915C	A B 4 #F5915C
414	-5341.32	1.71486	A B 4	#F5915C	A B 4 #F5915C
415	-5349.42	1.66667	A B 4	#F5915C	A B 4 #F5915C
416	-5358.26	1.61847	A B 4	#F5915C	A B 4 #F5915C
417	-5367.63	1.57028	A B 4	#F5915C	A B 4 #F5915C
418	-5377.34	1.52209	A B 4	#F5915C	A B 4 #F5915C
419	-5387.14	1.4739	A B 4	#F5915C	A B 4 #F5915C
420	-5396.83	1.4257	A B 4	#F5915C	A B 4 #F5915C
421	-5406.17	1.37751	A B 4	#F5915C	A B 4 #F5915C
422	-5414.96	1.32932	A B 4	#F5915C	A B 4 #F5915C
423	-5422.98	1.28112	A B 4	#F5915C	A B 4 #F5915C
424	-5424.85	1.26908	A B 4	#F5915C	A B 4 #F5915C
425	-5430.07	1.23293	A B 4	#F5915C	A B 4 #F5915C
426	-5433.21	1.20884	A B 4	#F5915C	A B 4 #F5915C
427	-5436.05	1.18474	A B 4	#F5915C	A B 4 #F5915C
428	-5437.36	1.17269	A B 4	#F5915C	A B 4 #F5915C
429	-5439.73	1.14859	A B 4	#F5915C	A B 4 #F5915C
430	-5440.79	1.13655	A B 4	#F5915C	A B 4 #F5915C
431	-5441.45	1.12851	A B 4	#F5915C	A B 4 #F5915C
432	-5442.38	1.11647	A B 4	#F5915C	A B 4 #F5915C
433	-5443.21	1.10442	A B 4	#F5915C	A B 4 #F5915C
434	-5443.72	1.09639	A B 4	#F5915C	A B 4 #F5915C
435	-5444.19	1.08835	A B 4	#F5915C	A B 4 #F5915C
436	-5444.61	1.08032	A B 4	#F5915C	A B 4 #F5915C
437	-5444.81	1.07631	A B 4	#F5915C	A B 4 #F5915C
438	-5445	1.07229	A B 4	#F5915C	A B 4 #F5915C
439	-5445.18	1.06827	A B 4	#F5915C	A B 4 #F5915C
440	-5445.35	1.06426	A B 4	#F5915C	A B 4 #F5915C
441	-5445.51	1.06024	A B 4	#F5915C	A B 4 #F5915C
442	-5445.66	1.05622	A B 4	#F5915C	A B 4 #F5915C
443	-5445.8	1.05221	A B 4	#F5915C	A B 4 #F5915C
444	-5445.93	1.04819	A B 4	#F5915C	A B 4 #F5915C
445	-5446.04	1.04418	A B 4	#F5915C	A B 4 #F5915C
446	-5446.15	1.04016	A B 4	#F5915C	A B 4 #F5915C
447	-5446.25	1.03614	A B 4	#F5915C	A B 4 #F5915C
448	-5446.34	1.03213	A B 4	#F5915C	A B 4 #F5915C
449	-5446.41	1.02811	A B 4	#F5915C	A B 4 #F5915C
450	-5446.48	1.0241	A B 4	#F5915C	A B 4 #F5915C
451	-5446.54	1.02008	A B 4	#F5915C	A B 4 #F5915C
452	-5446.58	1.01606	A B 4	#F5915C	A B 4 #F5915C
453	-5446.62	1.01205	A B 4	#F5915C	A B 4 #F5915C
454	-5446.65	1.00803	A B 4	#F5915C	A B 4 #F5915C
455	-5446.67	1	A B 4	#F5915C	A B 4 #F5915C
456	-5446.67	1	A B 4	#F5915C	A B 4 #F5915C
457	-5350.67	1	A B 6	#F5915C	A B 6 #F5915C
458	-5350.67	1	A B 6	#F5915C	A B 6 #F5915C
459	-5350.66	1.00402	A B 6	#F5915C	A B 6 #F5915C
460	-5350.65	1.00803	A B 6	#F5915C	A B 6 #F5915C
461	-5350.62	1.01205	A B 6	#F5915C	A B 6 #F5915C
462	-5350.58	1.01606	A B 6	#F5915C	A B 6 #F5915C
463	-5350.54	1.02008	A B 6	#F5915C	A B 6 #F5915C
464	-5350.48	1.0241	A B 6	#F5915C	A B 6 #F5915C
465	-5350.41	1.02811	A B 6	#F5915C	A B 6 #F5915C
466	-5350.33	1.03213	A B 6	#F5915C	A B 6 #F5915C
467	-5350.24	1.03614	A B 6	#F5915C	A B 6 #F5915C
468	-5350.14	1.04016	A B 6	#F5915C	A B 6 #F5915C
469	-5350.03	1.04418	A B 6	#F5915C	A B 6 #F5915C
470	-5349.91	1.04819	A B 6	#F5915C	A B 6 #F5915C
471	-5349.78	1.05221	A B 6	#F5915C	A B 6 #F5915C
472	-5349.64	1.05622	A B 6	#F5915C	A B 6 #F5915C
473	-5349.49	1.06024	A B 6	#F5915C	A B 6 #F5915C
474	-5349.33	1.06426	A B 6	#F5915C	A B 6 #F5915C
475	-5349.16	1.06827	A B 6	#F5915C	A B 6 #F5915C
476	-5348.98	1.07229	A B 6	#F5915C	A B 6 #F5915C
477	-5348.58	1.08032	A B 6	#F5915C	A B 6 #F5915C
478	-5348.15	1.08835	A B 6	#F5915C	A B 6 #F5915C
479	-5347.91	1.09237	A B 6	#F5915C	A B 6 #F5915C
480	-5347.67	1.09639	A B 6	#F5915C	A B 6 #F5915C
481	-5346.88	1.10843	A B 6	#F5915C	A B 6 #F5915C
482	-5345.7	1.1245	A B 6	#F5915C	A B 6 #F5915C
483	-5344.35	1.14056	A B 6	#F5915C	A B 6 #F5915C
484	-5343.99	1.14458	A B 6	#F5915C	A B 6 #F5915C
485	-5341.21	1.17269	A B 6	#F5915C	A B 6 #F5915C
486	-5339.43	1.18876	A B 6	#F5915C	A B 6 #F5915C
487	-5336.49	1.21285	A B 6	#F5915C	A B 6 #F5915C
488	-5333.25	1.23695	A B 6	#F5915C	A B 6 #F5915C
489	-5326.62	1.28112	A B 6	#F5915C	A B 6 #F5915C
490	-5325.97	1.28514	A B 6	#F5915C	A B 6 #F5915C
491	-5317.75	1.33333	A B 6	#F5915C	A B 6 #F5915C
492	-5308.77	1.38153	A B 6	#F5915C	A B 6 #F5915C
493	-5299.25	1.42972	A B 6	#F5915C	A B 6 #F5915C
494	-5289.4	1.47791	A B 6	#F5915C	A B 6 #F5915C
495	-5279.44	1.5261	A B 6	#F5915C	A B 6 #F5915C
496	-5269.61	1.5743	A B 6	#F5915C	A B 6 #F5915C
497	-5260.12	1.62249	A B 6	#F5915C	A B 6 #F5915C
498	-5251.2	1.67068	A B 6	#F5915C	A B 6 #F5915C
499	-5243.05	1.71888	A B 6	#F5915C	A B 6 #F5915C
500	-5241.15	1.73092	A B 6	#F5915C	A B 6 #F5915C
501	-5235.85	1.76707	A B 6	#F5915C	A B 6 #F5915C
502	-5232.67	1.79116	A B 6	#F5915C	A B 6 #F5915C
503	-5229.78	1.81526	A B 6	#F5915C	A B 6 #F5915C
504	-5228.45	1.82731	A B 6	#F5915C	A B 6 #F5915C
505	-5226.04	1.85141	A B 6	#F5915C	A B 6 #F5915C
506	-5224.96	1.86345	A B 6	#F5915C	A B 6 #F5915C
507	-5224.29	1.87149	A B 6	#F5915C	A B 6 #F5915C
508	-5223.36	1.88353	A B 6	#F5915C	A B 6 #F5915C
509	-5222.51	1.89558	A B 6	#F5915C	A B 6 #F5915C
510	-5222	1.90361	A B 6	#F5915C	A B 6 #F5915C
511	-5221.52	1.91165	A B 6	#F5915C	A B 6 #F5915C
512	-5221.08	1.91968	A B 6	#F5915C	A B 6 #F5915C
513	-5220.88	1.92369	A B 6	#F5915C	A B 6 #F5915C
514	-5220.69	1.92771	A B 6	#F5915C	A B 6 #F5915C
515	-5220.51	1.93173	A B 6	#F5915C	A B 6 #F5915C
516	-5220.34	1.93574	A B 6	#F5915C	A B 6 #F5915C
517	-5220.18	1.93976	A B 6	#F5915C	A B 6 #F5915C
518	-5220.02	1.94378	A B 6	#F5915C	A B 6 #F5915C
519	-5219.88	1.94779	A B 6	#F5915C	A B 6 #F5915C
520	-5219.75	1.95181	A B 6	#F5915C	A B 6 #F5915C
521	-5219.63	1.95582	A B 6	#F5915C	A B 6 #F5915C
522	-5219.52	1.95984	A B 6	#F5915C	A B 6 #F5915C
523	-5219.42	1.96386	A B 6	#F5915C	A B 6 #F5915C
524	-5219.34	1.96787	A B 6	#F5915C	A B 6 #F5915C
525	-5219.26	1.97189	A B 6	#F5915C	A B 6 #F5915C
526	-5219.19	1.9759	A B 6	#F5915C	A B 6 #F5915C
527	-5219.13	1.97992	A B 6	#F5915C	A B 6 #F5915C
528	-5219.08	1.98394	A B 6	#F5915C	A B 6 #F5915C
529	-5219.05	1.98795	A B 6	#F5915C	A B 6 #F5915C
530	-5219.02	1.99197	A B 6	#F5915C	A B 6 #F5915C
531	-5219	2	A B 6	#F5915C	A B 6 #F5915C
532	-5219	2	A B 6	#F5915C	A B 6 #F5915C
533	-5063	2	A B 6	#F5915C	A B 6 #F5915C
534	-5063	2	A B 6	#F5915C	A B 6 #F5915C
535	-5063.01	1.99598	A B 6	#F5915C	A B 6 #F5915C
536	-5063.02	1.99197	A B 6	#F5915C	A B 6 #F5915C
537	-5063.05	1.98795	A B 6	#F5915C	A B 6 #F5915C
538	-5063.09	1.98394	A B 6	#F5915C	A B 6 #F5915C
539	-5063.14	1.97992	A B 6	#F5915C	A B 6 #F5915C
540	-5063.2	1.9759	A B 6	#F5915C	A B 6 #F5915C
541	-5063.27	1.97189	A B 6	#F5915C	A B 6 #F5915C
542	-5063.35	1.96787	A B 6	#F5915C	A B 6 #F5915C
543	-5063.44	1.96386	A B 6	#F5915C	A B 6 #F5915C
544	-5063.54	1.95984	A B 6	#F5915C	A B 6 #F5915C
545	-5063.66	1.95582	A B 6	#F5915C	A B 6 #F5915C
546	-5063.78	1.95181	A B 6	#F5915C	A B 6 #F5915C
547	-5063.92	1.94779	A B 6	#F5915C	A B 6 #F5915C
548	-5064.06	1.94378	A B 6	#F5915C	A B 6 #F5915C
549	-5064.22	1.93976	A B 6	#F5915C	A B 6 #F5915C
550	-5064.39	1.93574	A B 6	#F5915C	A B 6 #F5915C
551	-5064.57	1.93173	A B 6	#F5915C	A B 6 #F5915C
552	-5064.75	1.92771	A B 6	#F5915C	A B 6 #F5915C
553	-5065.16	1.91968	A B 6	#F5915C	A B 6 #F5915C
554	-5065.62	1.91165	A B 6	#F5915C	A B 6 #F5915C
555	-5065.86	1.90763	A B 6	#F5915C	A B 6 #F5915C
556	-5066.11	1.90361	A B 6	#F5915C	A B 6 #F5915C
557	-5066.93	1.89157	A B 6	#F5915C	A B 6 #F5915C
558	-5068.16	1.8755	A B 6	#F5915C	A B 6 #F5915C
559	-5069.55	1.85944	A B 6	#F5915C	A B 6 #F5915C
560	-5069.93	1.85542	A B 6	#F5915C	A B 6 #F5915C
561	-5072.81	1.82731	A B 6	#F5915C	A B 6 #F5915C
562	-5074.67	1.81124	A B 6	#F5915C	A B 6 #F5915C
563	-5077.72	1.78715	A B 6	#F5915C	A B 6 #F5915C
564	-5081.07	1.76305	A B 6	#F5915C	A B 6 #F5915C
565	-5087.96	1.71888	A B 6	#F5915C	A B 6 #F5915C
566	-5088.63	1.71486	A B 6	#F5915C	A B 6 #F5915C
567	-5097.17	1.66667	A B 6	#F5915C	A B 6 #F5915C
568	-5106.48	1.61847	A B 6	#F5915C	A B 6 #F5915C
569	-5116.37	1.57028	A B 6	#F5915C	A B 6 #F5915C
570	-5126.6	1.52209	A B 6	#F5915C	A B 6 #F5915C
571	-5136.93	1.4739	A B 6	#F5915C	A B 6 #F5915C
572	-5147.14	1.4257	A B 6	#F5915C	A B 6 #F5915C
573	-5156.98	1.37751	A B 6	#F5915C	A B 6 #F5915C
574	-5166.24	1.32932	A B 6	#F5915C	A B 6 #F5915C
575	-5174.7	1.28112	A B 6	#F5915C	A B 6 #F5915C
576	-5176.67	1.26908	A B 6	#F5915C	A B 6 #F5915C
577	-5182.17	1.23293	A B 6	#F5915C	A B 6 #F5915C
578	-5185.48	1.20884	A B 6	#F5915C	A B 6 #F5915C
579	-5188.48	1.18474	A B 6	#F5915C	A B 6 #F5915C
580	-5189.85	1.17269	A B 6	#F5915C	A B 6 #F5915C
581	-5192.36	1.14859	A B 6	#F5915C	A B 6 #F5915C
582	-5193.48	1.13655	A B 6	#F5915C	A B 6 #F5915C
583	-5194.17	1.12851	A B 6	#F5915C	A B 6 #F5915C
584	-5195.14	1.11647	A B 6	#F5915C	A B 6 #F5915C
585	-5196.02	1.10442	A B 6	#F5915C	A B 6 #F5915C
586	-5196.56	1.09639	A B 6	#F5915C	A B 6 #F5915C
587	-5197.05	1.08835	A B 6	#F5915C	A B 6 #F5915C
588	-5197.5	1.08032	A B 6	#F5915C	A B 6 #F5915C
589	-5197.71	1.07631	A B 6	#F5915C	A B 6 #F5915C
590	-5197.91	1.07229	A B 6	#F5915C	A B 6 #F5915C
591	-5198.1	1.06827	A B 6	#F5915C	A B 6 #F5915C
592	-5198.28	1.06426	A B 6	#F5915C	A B 6 #F5915C
593	-5198.45	1.06024	A B 6	#F5915C	A B 6 #F5915C
594	-5198.6	1.05622	A B 6	#F5915C	A B 6 #F5915C
595	-5198.75	1.05221	A B 6	#F5915C	A B 6 #F5915C
596	-5198.88	1.04819	A B 6	#F5915C	A B 6 #F5915C
597	-5199.01	1.04418	A B 6	#F5915C	A B 6 #F5915C
598	-5199.12	1.04016	A B 6	#F5915C	A B 6 #F5915C
599	-5199.23	1.03614	A B 6	#F5915C	A B 6 #F5915C
600	-5199.32	1.03213	A B 6	#F5915C	A B 6 #F5915C
601	-5199.4	1.02811	A B 6	#F5915C	A B 6 #F5915C
602	-5199.47	1.0241	A B 6	#F5915C	A B 6 #F5915C
603	-5199.53	1.02008	A B 6	#F5915C	A B 6 #F5915C
604	-5199.58	1.01606	A B 6	#F5915C	A B 6 #F5915C
605	-5199.62	1.01205	A B 6	#F5915C	A B 6 #F5915C
606	-5199.64	1.00803	A B 6	#F5915C	A B 6 #F5915C
607	-5199.67	1	A B 6	#F5915C	A B 6 #F5915C
608	-5199.67	1	A B 6	#F5915C	A B 6 #F5915C
609	-5076.11	1	A B 8	#FFC765	A B 8 #FFC765
610	-5076.11	1	A B 8	#FFC765	A B 8 #FFC765
611	-5076.11	1.00402	A B 8	#FFC765	A B 8 #FFC765
612	-5076.09	1.00803	A B 8	#FFC765	A B 8 #FFC765
613	-5076.06	1.01205	A B 8	#FFC765	A B 8 #FFC765
614	-5076.02	1.01606	A B 8	#FFC765	A B 8 #FFC765
615	-5075.98	1.02008	A B 8	#FFC765	A B 8 #FFC765
616	-5075.92	1.0241	A B 8	#FFC765	A B 8 #FFC765
617	-5075.85	1.02811	A B 8	#FFC765	A B 8 #FFC765
618	-5075.76	1.03213	A B 8	#FFC765	A B 8 #FFC765
619	-5075.67	1.03614	A B 8	#FFC765	A B 8 #FFC765
620	-5075.57	1.04016	A B 8	#FFC765	A B 8 #FFC765
621	-5075.46	1.04418	A B 8	#FFC765	A B 8 #FFC765
622	-5075.33	1.04819	A B 8	#FFC765	A B 8 #FFC765
623	-5075.2	1.05221	A B 8	#FFC765	A B 8 #FFC765
624	-5075.05	1.05622	A B 8	#FFC765	A B 8 #FFC765
625	-5074.9	1.06024	A B 8	#FFC765	A B 8 #FFC765
626	-5074.73	1.06426	A B 8	#FFC765	A B 8 #FFC765
627	-5074.55	1.06827	A B 8	#FFC765	A B 8 #FFC765
628	-5074.36	1.07229	A B 8	#FFC765	A B 8 #FFC765
629	-5073.96	1.08032	A B 8	#FFC765	A B 8 #FFC765
630	-5073.51	1.08835	A B 8	#FFC765	A B 8 #FFC765
631	-5073.27	1.09237	A B 8	#FFC765	A B 8 #FFC765
632	-5073.01	1.09639	A B 8	#FFC765	A B 8 #FFC765
633	-5072.2	1.10843	A B 8	#FFC765	A B 8 #FFC765
634	-5070.97	1.1245	A B 8	#FFC765	A B 8 #FFC765
635	-5069.58	1.14056	A B 8	#FFC765	A B 8 #FFC765
636	-5069.21	1.14458	A B 8	#FFC765	A B 8 #FFC765
637	-5066.34	1.17269	A B 8	#FFC765	A B 8 #FFC765
638	-5064.49	1.18876	A B 8	#FFC765	A B 8 #FFC765
639	-5061.45	1.21285	A B 8	#FFC765	A B 8 #FFC765
640	-5058.11	1.23695	A B 8	#FFC765	A B 8 #FFC765
641	-5051.25	1.28112	A B 8	#FFC765	A B 8 #FFC765
642	-5050.58	1.28514	A B 8	#FFC765	A B 8 #FFC765
643	-5042.08	1.33333	A B 8	#FFC765	A B 8 #FFC765
644	-5032.8	1.38153	A B 8	#FFC765	A B 8 #FFC765
645	-5022.96	1.42972	A B 8	#FFC765	A B 8 #FFC765
646	-5012.77	1.47791	A B 8	#FFC765	A B 8 #FFC765
647	-5002.48	1.5261	A B 8	#FFC765	A B 8 #FFC765
648	-4992.31	1.5743	A B 8	#FFC765	A B 8 #FFC765
649	-4982.51	1.62249	A B 8	#FFC765	A B 8 #FFC765
650	-4973.29	1.67068	A B 8	#FFC765	A B 8 #FFC765
651	-4964.86	1.71888	A B 8	#FFC765	A B 8 #FFC765
652	-4962.9	1.73092	A B 8	#FFC765	A B 8 #FFC765
653	-4957.42	1.76707	A B 8	#FFC765	A B 8 #FFC765
654	-4954.13	1.79116	A B 8	#FFC765	A B 8 #FFC765
655	-4951.14	1.81526	A B 8	#FFC765	A B 8 #FFC765
656	-4949.77	1.82731	A B 8	#FFC765	A B 8 #FFC765
657	-4947.28	1.85141	A B 8	#FFC765	A B 8 #FFC765
658	-4946.17	1.86345	A B 8	#FFC765	A B 8 #FFC765
659	-4945.47	1.87149	A B 8	#FFC765	A B 8 #FFC765
660	-4944.5	1.88353	A B 8	#FFC765	A B 8 #FFC765
661	-4943.63	1.89558	A B 8	#FFC765	A B 8 #FFC765
662	-4943.1	1.90361	A B 8	#FFC765	A B 8 #FFC765
663	-4942.6	1.91165	A B 8	#FFC765	A B 8 #FFC765
664	-4942.16	1.91968	A B 8	#FFC765	A B 8 #FFC765
665	-4941.95	1.92369	A B 8	#FFC765	A B 8 #FFC765
666	-4941.75	1.92771	A B 8	#FFC765	A B 8 #FFC765
667	-4941.56	1.93173	A B 8	#FFC765	A B 8 #FFC765
668	-4941.38	1.93574	A B 8	#FFC765	A B 8 #FFC765
669	-4941.22	1.93976	A B 8	#FFC765	A B 8 #FFC765
670	-4941.06	1.94378	A B 8	#FFC765	A B 8 #FFC765
671	-4940.91	1.94779	A B 8	#FFC765	A B 8 #FFC765
672	-4940.78	1.95181	A B 8	#FFC765	A B 8 #FFC765
673	-4940.65	1.95582	A B 8	#FFC765	A B 8 #FFC765
674	-4940.54	1.95984	A B 8	#FFC765	A B 8 #FFC765
675	-4940.44	1.96386	A B 8	#FFC765	A B 8 #FFC765
676	-4940.35	1.96787	A B 8	#FFC765	A B 8 #FFC765
677	-4940.27	1.97189	A B 8	#FFC765	A B 8 #FFC765
678	-4940.19	1.9759	A B 8	#FFC765	A B 8 #FFC765
679	-4940.14	1.97992	A B 8	#FFC765	A B 8 #FFC765
680	-4940.09	1.98394	A B 8	#FFC765	A B 8 #FFC765
681	-4940.05	1.98795	A B 8	#FFC765	A B 8 #FFC765
682	-4940.02	1.99197	A B 8	#FFC765	A B 8 #FFC765
683	-4940	2	A B 8	#FFC765	A B 8 #FFC765
684	-4940	2	A B 8	#FFC765	A B 8 #FFC765
685	-3586	2	A B 8	#FFC765	A B 8 #FFC765
686	-3586	2	A B 8	#FFC765	A B 8 #FFC765
687	-3586.01	1.99598	A B 8	#FFC765	A B 8 #FFC765
688	-3586.03	1.99197	A B 8	#FFC765	A B 8 #FFC765
689	-3586.06	1.98795	A B 8	#FFC765	A B 8 #FFC765
690	-3586.11	1.98394	A B 8	#FFC765	A B 8 #FFC765
691	-3586.18	1.97992	A B 8	#FFC765	A B 8 #FFC765
692	-3586.26	1.9759	A B 8	#FFC765	A B 8 #FFC765
693	-3586.35	1.97189	A B 8	#FFC765	A B 8 #FFC765
694	-3586.45	1.96787	A B 8	#FFC765	A B 8 #FFC765
695	-3586.57	1.96386	A B 8	#FFC765	A B 8 #FFC765
696	-3586.71	1.95984	A B 8	#FFC765	A B 8 #FFC765
697	-3586.86	1.95582	A B 8	#FFC765	A B 8 #FFC765
698	-3587.02	1.95181	A B 8	#FFC765	A B 8 #FFC765
699	-3587.2	1.94779	A B 8	#FFC765	A B 8 #FFC765
700	-3587.39	1.94378	A B 8	#FFC765	A B 8 #FFC765
701	-3587.59	1.93976	A B 8	#FFC765	A B 8 #FFC765
702	-3587.81	1.93574	A B 8	#FFC765	A B 8 #FFC765
703	-3588.04	1.93173	A B 8	#FFC765	A B 8 #FFC765
704	-3588.29	1.92771	A B 8	#FFC765	A B 8 #FFC765
705	-3588.82	1.91968	A B 8	#FFC765	A B 8 #FFC765
706	-3589.41	1.91165	A B 8	#FFC765	A B 8 #FFC765
707	-3589.72	1.90763	A B 8	#FFC765	A B 8 #FFC765
708	-3590.05	1.90361	A B 8	#FFC765	A B 8 #FFC765
709	-3591.12	1.89157	A B 8	#FFC765	A B 8 #FFC765
710	-3592.73	1.8755	A B 8	#FFC765	A B 8 #FFC765
711	-3594.54	1.85944	A B 8	#FFC765	A B 8 #FFC765
712	-3595.03	1.85542	A B 8	#FFC765	A B 8 #FFC765
713	-3598.79	1.82731	A B 8	#FFC765	A B 8 #FFC765
714	-3601.2	1.81124	A B 8	#FFC765	A B 8 #FFC765
715	-3605.18	1.78715	A B 8	#FFC765	A B 8 #FFC765
716	-3609.56	1.76305	A B 8	#FFC765	A B 8 #FFC765
717	-3618.53	1.71888	A B 8	#FFC765	A B 8 #FFC765
718	-3619.4	1.71486	A B 8	#FFC765	A B 8 #FFC765
719	-3630.53	1.66667	A B 8	#FFC765	A B 8 #FFC765
720	-3642.67	1.61847	A B 8	#FFC765	A B 8 #FFC765
721	-3655.55	1.57028	A B 8	#FFC765	A B 8 #FFC765
722	-3668.88	1.52209	A B 8	#FFC765	A B 8 #FFC765
723	-3682.35	1.4739	A B 8	#FFC765	A B 8 #FFC765
724	-3695.65	1.4257	A B 8	#FFC765	A B 8 #FFC765
725	-3708.49	1.37751	A B 8	#FFC765	A B 8 #FFC765
726	-3720.55	1.32932	A B 8	#FFC765	A B 8 #FFC765
727	-3731.58	1.28112	A B 8	#FFC765	A B 8 #FFC765
728	-3734.14	1.26908	A B 8	#FFC765	A B 8 #FFC765
729	-3741.31	1.23293	A B 8	#FFC765	A B 8 #FFC765
730	-3745.62	1.20884	A B 8	#FFC765	A B 8 #FFC765
731	-3749.53	1.18474	A B 8	#FFC765	A B 8 #FFC765
732	-3751.32	1.17269	A B 8	#FFC765	A B 8 #FFC765
733	-3754.58	1.14859	A B 8	#FFC765	A B 8 #FFC765
734	-3756.04	1.13655	A B 8	#FFC765	A B 8 #FFC765
735	-3756.95	1.12851	A B 8	#FFC765	A B 8 #FFC765
736	-3758.22	1.11647	A B 8	#FFC765	A B 8 #FFC765
737	-3759.36	1.10442	A B 8	#FFC765	A B 8 #FFC765
738	-3760.06	1.09639	A B 8	#FFC765	A B 8 #FFC765
739	-3760.7	1.08835	A B 8	#FFC765	A B 8 #FFC765
740	-3761.29	1.08032	A B 8	#FFC765	A B 8 #FFC765
741	-3761.56	1.07631	A B 8	#FFC765	A B 8 #FFC765
742	-3761.82	1.07229	A B 8	#FFC765	A B 8 #FFC765
743	-3762.07	1.06827	A B 8	#FFC765	A B 8 #FFC765
744	-3762.3	1.06426	A B 8	#FFC765	A B 8 #FFC765
745	-3762.52	1.06024	A B 8	#FFC765	A B 8 #FFC765
746	-3762.73	1.05622	A B 8	#FFC765	A B 8 #FFC765
747	-3762.92	1.05221	A B 8	#FFC765	A B 8 #FFC765
748	-3763.09	1.04819	A B 8	#FFC765	A B 8 #FFC765
749	-3763.25	1.04418	A B 8	#FFC765	A B 8 #FFC765
750	-3763.4	1.04016	A B 8	#FFC765	A B 8 #FFC765
751	-3763.54	1.03614	A B 8	#FFC765	A B 8 #FFC765
752	-3763.66	1.03213	A B 8	#FFC765	A B 8 #FFC765
753	-3763.76	1.02811	A B 8	#FFC765	A B 8 #FFC765
754	-3763.86	1.0241	A B 8	#FFC765	A B 8 #FFC765
755	-3763.93	1.02008	A B 8	#FFC765	A B 8 #FFC765
756	-3764	1.01606	A B 8	#FFC765	A B 8 #FFC765
757	-3764.05	1.01205	A B 8	#FFC765	A B 8 #FFC765
758	-3764.08	1.00803	A B 8	#FFC765	A B 8 #FFC765
759	-3764.11	1	A B 8	#FFC765	A B 8 #FFC765
760	-3764.11	1	A B 8	#FFC765	A B 8 #FFC765
761	-3762.11	1	A B 9	#FFC765	A B 9 #FFC765
762	-3762.11	1	A B 9	#FFC765	A B 9 #FFC765
763	-3762.1	1.00402	A B 9	#FFC765	A B 9 #FFC765
764	-3762.08	1.00803	A B 9	#FFC765	A B 9 #FFC765
765	-3762.05	1.01205	A B 9	#FFC765	A B 9 #FFC765
766	-3762	1.01606	A B 9	#FFC765	A B 9 #FFC765
767	-3761.93	1.02008	A B 9	#FFC765	A B 9 #FFC765
768	-3761.86	1.0241	A B 9	#FFC765	A B 9 #FFC765
769	-3761.76	1.02811	A B 9	#FFC765	A B 9 #FFC765
770	-3761.66	1.03213	A B 9	#FFC765	A B 9 #FFC765
771	-3761.54	1.03614	A B 9	#FFC765	A B 9 #FFC765
772	-3761.4	1.04016	A B 9	#FFC765	A B 9 #FFC765
773	-3761.25	1.04418	A B 9	#FFC765	A B 9 #FFC765
774	-3761.09	1.04819	A B 9	#FFC765	A B 9 #FFC765
775	-3760.92	1.05221	A B 9	#FFC765	A B 9 #FFC765
776	-3760.73	1.05622	A B 9	#FFC765	A B 9 #FFC765
777	-3760.52	1.06024	A B 9	#FFC765	A B 9 #FFC765
778	-3760.3	1.06426	A B 9	#FFC765	A B 9 #FFC765
779	-3760.07	1.06827	A B 9	#FFC765	A B 9 #FFC765
780	-3759.82	1.07229	A B 9	#FFC765	A B 9 #FFC765
781	-3759.29	1.08032	A B 9	#FFC765	A B 9 #FFC765
782	-3758.7	1.08835	A B 9	#FFC765	A B 9 #FFC765
783	-3758.39	1.09237	A B 9	#FFC765	A B 9 #FFC765
784	-3758.06	1.09639	A B 9	#FFC765	A B 9 #FFC765
785	-3756.99	1.10843	A B 9	#FFC765	A B 9 #FFC765
786	-3755.39	1.1245	A B 9	#FFC765	A B 9 #FFC765
787	-3753.57	1.14056	A B 9	#FFC765	A B 9 #FFC765
788	-3753.08	1.14458	A B 9	#FFC765	A B 9 #FFC765
789	-3749.32	1.17269	A B 9	#FFC765	A B 9 #FFC765
790	-3746.91	1.18876	A B 9	#FFC765	A B 9 #FFC765
791	-3742.93	1.21285	A B 9	#FFC765	A B 9 #FFC765
792	-3738.56	1.23695	A B 9	#FFC765	A B 9 #FFC765
793	-3729.58	1.28112	A B 9	#FFC765	A B 9 #FFC765
794	-3728.71	1.28514	A B 9	#FFC765	A B 9 #FFC765
795	-3717.58	1.33333	A B 9	#FFC765	A B 9 #FFC765
796	-3705.44	1.38153	A B 9	#FFC765	A B 9 #FFC765
797	-3692.56	1.42972	A B 9	#FFC765	A B 9 #FFC765
798	-3679.23	1.47791	A B 9	#FFC765	A B 9 #FFC765
799	-3665.76	1.5261	A B 9	#FFC765	A B 9 #FFC765
800	-3652.46	1.5743	A B 9	#FFC765	A B 9 #FFC765
801	-3639.63	1.62249	A B 9	#FFC765	A B 9 #FFC765
802	-3627.56	1.67068	A B 9	#FFC765	A B 9 #FFC765
803	-3616.53	1.71888	A B 9	#FFC765	A B 9 #FFC765
804	-3613.97	1.73092	A B 9	#FFC765	A B 9 #FFC765
805	-3606.8	1.76707	A B 9	#FFC765	A B 9 #FFC765
806	-3602.49	1.79116	A B 9	#FFC765	A B 9 #FFC765
807	-3598.58	1.81526	A B 9	#FFC765	A B 9 #FFC765
808	-3596.79	1.82731	A B 9	#FFC765	A B 9 #FFC765
809	-3593.53	1.85141	A B 9	#FFC765	A B 9 #FFC765
810	-3592.07	1.86345	A B 9	#FFC765	A B 9 #FFC765
811	-3591.16	1.87149	A B 9	#FFC765	A B 9 #FFC765
812	-3589.89	1.88353	A B 9	#FFC765	A B 9 #FFC765
813	-3588.75	1.89558	A B 9	#FFC765	A B 9 #FFC765
814	-3588.05	1.90361	A B 9	#FFC765	A B 9 #FFC765
815	-3587.41	1.91165	A B 9	#FFC765	A B 9 #FFC765
816	-3586.82	1.91968	A B 9	#FFC765	A B 9 #FFC765
817	-3586.55	1.92369	A B 9	#FFC765	A B 9 #FFC765
818	-3586.29	1.92771	A B 9	#FFC765	A B 9 #FFC765
819	-3586.04	1.93173	A B 9	#FFC765	A B 9 #FFC765
820	-3585.81	1.93574	A B 9	#FFC765	A B 9 #FFC765
821	-3585.59	1.93976	A B 9	#FFC765	A B 9 #FFC765
822	-3585.39	1.94378	A B 9	#FFC765	A B 9 #FFC765
823	-3585.2	1.94779	A B 9	#FFC765	A B 9 #FFC765
824	-3585.02	1.95181	A B 9	#FFC765	A B 9 #FFC765
825	-3584.86	1.95582	A B 9	#FFC765	A B 9 #FFC765
826	-3584.71	1.95984	A B 9	#FFC765	A B 9 #FFC765
827	-3584.57	1.96386	A B 9	#FFC765	A B 9 #FFC765
828	-3584.45	1.96787	A B 9	#FFC765	A B 9 #FFC765
829	-3584.35	1.97189	A B 9	#FFC765	A B 9 #FFC765
830	-3584.26	1.9759	A B 9	#FFC765	A B 9 #FFC765
831	-3584.18	1.97992	A B 9	#FFC765	A B 9 #FFC765
832	-3584.11	1.98394	A B 9	#FFC765	A B 9 #FFC765
833	-3584.06	1.98795	A B 9	#FFC765	A B 9 #FFC765
834	-3584.03	1.99197	A B 9	#FFC765	A B 9 #FFC765
835	-3584	2	A B 9	#FFC765	A B 9 #FFC765
836	-3584	2	A B 9	#FFC765	A B 9 #FFC765
837	-3407	2	A B 9	#FFC765	A B 9 #FFC765
838	-3407	2	A B 9	#FFC765	A B 9 #FFC765
839	-3407.01	1.99598	A B 9	#FFC765	A B 9 #FFC765
840	-3407.03	1.99197	A B 9	#FFC765	A B 9 #FFC765
841	-3407.07	1.98795	A B 9	#FFC765	A B 9 #FFC765
842	-3407.13	1.98394	A B 9	#FFC765	A B 9 #FFC765
843	-3407.21	1.97992	A B 9	#FFC765	A B 9 #FFC765
844	-3407.3	1.9759	A B 9	#FFC765	A B 9 #FFC765
845	-3407.4	1.97189	A B 9	#FFC765	A B 9 #FFC765
846	-3407.53	1.96787	A B 9	#FFC765	A B 9 #FFC765
847	-3407.67	1.96386	A B 9	#FFC765	A B 9 #FFC765
848	-3407.82	1.95984	A B 9	#FFC765	A B 9 #FFC765
849	-3408	1.95582	A B 9	#FFC765	A B 9 #FFC765
850	-3408.18	1.95181	A B 9	#FFC765	A B 9 #FFC765
851	-3408.39	1.94779	A B 9	#FFC765	A B 9 #FFC765
852	-3408.61	1.94378	A B 9	#FFC765	A B 9 #FFC765
853	-3408.85	1.93976	A B 9	#FFC765	A B 9 #FFC765
854	-3409.1	1.93574	A B 9	#FFC765	A B 9 #FFC765
855	-3409.37	1.93173	A B 9	#FFC765	A B 9 #FFC765
856	-3409.66	1.92771	A B 9	#FFC765	A B 9 #FFC765
857	-3410.28	1.91968	A B 9	#FFC765	A B 9 #FFC765
858	-3410.96	1.91165	A B 9	#FFC765	A B 9 #FFC765
859	-3411.33	1.90763	A B 9	#FFC765	A B 9 #FFC765
860	-3411.71	1.90361	A B 9	#FFC765	A B 9 #FFC765
861	-3412.95	1.89157	A B 9	#FFC765	A B 9 #FFC765
862	-3414.82	1.8755	A B 9	#FFC765	A B 9 #FFC765
863	-3416.93	1.85944	A B 9	#FFC765	A B 9 #FFC765
864	-3417.5	1.85542	A B 9	#FFC765	A B 9 #FFC765
865	-3421.87	1.82731	A B 9	#FFC765	A B 9 #FFC765
866	-3424.68	1.81124	A B 9	#FFC765	A B 9 #FFC765
867	-3429.3	1.78715	A B 9	#FFC765	A B 9 #FFC765
868	-3434.39	1.76305	A B 9	#FFC765	A B 9 #FFC765
869	-3444.83	1.71888	A B 9	#FFC765	A B 9 #FFC765
870	-3445.84	1.71486	A B 9	#FFC765	A B 9 #FFC765
871	-3458.78	1.66667	A B 9	#FFC765	A B 9 #FFC765
872	-3472.9	1.61847	A B 9	#FFC765	A B 9 #FFC765
873	-3487.88	1.57028	A B 9	#FFC765	A B 9 #FFC765
874	-3503.38	1.52209	A B 9	#FFC765	A B 9 #FFC765
875	-3519.04	1.4739	A B 9	#FFC765	A B 9 #FFC765
876	-3534.51	1.4257	A B 9	#FFC765	A B 9 #FFC765
877	-3549.43	1.37751	A B 9	#FFC765	A B 9 #FFC765
878	-3563.46	1.32932	A B 9	#FFC765	A B 9 #FFC765
879	-3576.28	1.28112	A B 9	#FFC765	A B 9 #FFC765
880	-3579.26	1.26908	A B 9	#FFC765	A B 9 #FFC765
881	-3587.6	1.23293	A B 9	#FFC765	A B 9 #FFC765
882	-3592.61	1.20884	A B 9	#FFC765	A B 9 #FFC765
883	-3597.15	1.18474	A B 9	#FFC765	A B 9 #FFC765
884	-3599.24	1.17269	A B 9	#FFC765	A B 9 #FFC765
885	-3603.03	1.14859	A B 9	#FFC765	A B 9 #FFC765
886	-3604.73	1.13655	A B 9	#FFC765	A B 9 #FFC765
887	-3605.79	1.12851	A B 9	#FFC765	A B 9 #FFC765
888	-3607.26	1.11647	A B 9	#FFC765	A B 9 #FFC765
889	-3608.59	1.10442	A B 9	#FFC765	A B 9 #FFC765
890	-3609.4	1.09639	A B 9	#FFC765	A B 9 #FFC765
891	-3610.15	1.08835	A B 9	#FFC765	A B 9 #FFC765
892	-3610.83	1.08032	A B 9	#FFC765	A B 9 #FFC765
893	-3611.15	1.07631	A B 9	#FFC765	A B 9 #FFC765
894	-3611.45	1.07229	A B 9	#FFC765	A B 9 #FFC765
895	-3611.74	1.06827	A B 9	#FFC765	A B 9 #FFC765
896	-3612.01	1.06426	A B 9	#FFC765	A B 9 #FFC765
897	-3612.26	1.06024	A B 9	#FFC765	A B 9 #FFC765
898	-3612.5	1.05622	A B 9	#FFC765	A B 9 #FFC765
899	-3612.72	1.05221	A B 9	#FFC765	A B 9 #FFC765
900	-3612.93	1.04819	A B 9	#FFC765	A B 9 #FFC765
901	-3613.12	1.04418	A B 9	#FFC765	A B 9 #FFC765
902	-3613.29	1.04016	A B 9	#FFC765	A B 9 #FFC765
903	-3613.44	1.03614	A B 9	#FFC765	A B 9 #FFC765
904	-3613.58	1.03213	A B 9	#FFC765	A B 9 #FFC765
905	-3613.71	1.02811	A B 9	#FFC765	A B 9 #FFC765
906	-3613.81	1.0241	A B 9	#FFC765	A B 9 #FFC765
907	-3613.91	1.02008	A B 9	#FFC765	A B 9 #FFC765
908	-3613.98	1.01606	A B 9	#FFC765	A B 9 #FFC765
909	-3614.04	1.01205	A B 9	#FFC765	A B 9 #FFC765
910	-3614.08	1.00803	A B 9	#FFC765	A B 9 #FFC765
911	-3614.11	1	A B 9	#FFC765	A B 9 #FFC765
912	-3614.11	1	A B 9	#FFC765	A B 9 #FFC765
913	-1724.56	1	A B 10	#FCF8D5	A B 10 #FCF8D5
914	-1724.56	1	A B 10	#FCF8D5	A B 10 #FCF8D5
915	-1724.55	1.00402	A B 10	#FCF8D5	A B 10 #FCF8D5
916	-1724.53	1.00803	A B 10	#FCF8D5	A B 10 #FCF8D5
917	-1724.49	1.01205	A B 10	#FCF8D5	A B 10 #FCF8D5
918	-1724.44	1.01606	A B 10	#FCF8D5	A B 10 #FCF8D5
919	-1724.37	1.02008	A B 10	#FCF8D5	A B 10 #FCF8D5
920	-1724.29	1.0241	A B 10	#FCF8D5	A B 10 #FCF8D5
921	-1724.19	1.02811	A B 10	#FCF8D5	A B 10 #FCF8D5
922	-1724.08	1.03213	A B 10	#FCF8D5	A B 10 #FCF8D5
923	-1723.95	1.03614	A B 10	#FCF8D5	A B 10 #FCF8D5
924	-1723.81	1.04016	A B 10	#FCF8D5	A B 10 #FCF8D5
925	-1723.66	1.04418	A B 10	#FCF8D5	A B 10 #FCF8D5
926	-1723.49	1.04819	A B 10	#FCF8D5	A B 10 #FCF8D5
927	-1723.3	1.05221	A B 10	#FCF8D5	A B 10 #FCF8D5
928	-1723.1	1.05622	A B 10	#FCF8D5	A B 10 #FCF8D5
929	-1722.89	1.06024	A B 10	#FCF8D5	A B 10 #FCF8D5
930	-1722.66	1.06426	A B 10	#FCF8D5	A B 10 #FCF8D5
931	-1722.42	1.06827	A B 10	#FCF8D5	A B 10 #FCF8D5
932	-1722.16	1.07229	A B 10	#FCF8D5	A B 10 #FCF8D5
933	-1721.6	1.08032	A B 10	#FCF8D5	A B 10 #FCF8D5
934	-1720.99	1.08835	A B 10	#FCF8D5	A B 10 #FCF8D5
935	-1720.66	1.09237	A B 10	#FCF8D5	A B 10 #FCF8D5
936	-1720.31	1.09639	A B 10	#FCF8D5	A B 10 #FCF8D5
937	-1719.2	1.10843	A B 10	#FCF8D5	A B 10 #FCF8D5
938	-1717.51	1.1245	A B 10	#FCF8D5	A B 10 #FCF8D5
939	-1715.61	1.14056	A B 10	#FCF8D5	A B 10 #FCF8D5
940	-1715.1	1.14458	A B 10	#FCF8D5	A B 10 #FCF8D5
941	-1711.16	1.17269	A B 10	#FCF8D5	A B 10 #FCF8D5
942	-1708.63	1.18876	A B 10	#FCF8D5	A B 10 #FCF8D5
943	-1704.47	1.21285	A B 10	#FCF8D5	A B 10 #FCF8D5
944	-1699.88	1.23695	A B 10	#FCF8D5	A B 10 #FCF8D5
945	-1690.48	1.28112	A B 10	#FCF8D5	A B 10 #FCF8D5
946	-1689.57	1.28514	A B 10	#FCF8D5	A B 10 #FCF8D5
947	-1677.92	1.33333	A B 10	#FCF8D5	A B 10 #FCF8D5
948	-1665.2	1.38153	A B 10	#FCF8D5	A B 10 #FCF8D5
949	-1651.71	1.42972	A B 10	#FCF8D5	A B 10 #FCF8D5
950	-1637.75	1.47791	A B 10	#FCF8D5	A B 10 #FCF8D5
951	-1623.64	1.5261	A B 10	#FCF8D5	A B 10 #FCF8D5
952	-1609.7	1.5743	A B 10	#FCF8D5	A B 10 #FCF8D5
953	-1596.26	1.62249	A B 10	#FCF8D5	A B 10 #FCF8D5
954	-1583.62	1.67068	A B 10	#FCF8D5	A B 10 #FCF8D5
955	-1572.07	1.71888	A B 10	#FCF8D5	A B 10 #FCF8D5
956	-1569.39	1.73092	A B 10	#FCF8D5	A B 10 #FCF8D5
957	-1561.88	1.76707	A B 10	#FCF8D5	A B 10 #FCF8D5
958	-1557.37	1.79116	A B 10	#FCF8D5	A B 10 #FCF8D5
959	-1553.27	1.81526	A B 10	#FCF8D5	A B 10 #FCF8D5
960	-1551.39	1.82731	A B 10	#FCF8D5	A B 10 #FCF8D5
961	-1547.98	1.85141	A B 10	#FCF8D5	A B 10 #FCF8D5
962	-1546.45	1.86345	A B 10	#FCF8D5	A B 10 #FCF8D5
963	-1545.5	1.87149	A B 10	#FCF8D5	A B 10 #FCF8D5
964	-1544.17	1.88353	A B 10	#FCF8D5	A B 10 #FCF8D5
965	-1542.97	1.89558	A B 10	#FCF8D5	A B 10 #FCF8D5
966	-1542.24	1.90361	A B 10	#FCF8D5	A B 10 #FCF8D5
967	-1541.57	1.91165	A B 10	#FCF8D5	A B 10 #FCF8D5
968	-1540.95	1.91968	A B 10	#FCF8D5	A B 10 #FCF8D5
969	-1540.67	1.92369	A B 10	#FCF8D5	A B 10 #FCF8D5
970	-1540.4	1.92771	A B 10	#FCF8D5	A B 10 #FCF8D5
971	-1540.14	1.93173	A B 10	#FCF8D5	A B 10 #FCF8D5
972	-1539.89	1.93574	A B 10	#FCF8D5	A B 10 #FCF8D5
973	-1539.67	1.93976	A B 10	#FCF8D5	A B 10 #FCF8D5
974	-1539.45	1.94378	A B 10	#FCF8D5	A B 10 #FCF8D5
975	-1539.25	1.94779	A B 10	#FCF8D5	A B 10 #FCF8D5
976	-1539.07	1.95181	A B 10	#FCF8D5	A B 10 #FCF8D5
977	-1538.9	1.95582	A B 10	#FCF8D5	A B 10 #FCF8D5
978	-1538.74	1.95984	A B 10	#FCF8D5	A B 10 #FCF8D5
979	-1538.6	1.96386	A B 10	#FCF8D5	A B 10 #FCF8D5
980	-1538.47	1.96787	A B 10	#FCF8D5	A B 10 #FCF8D5
981	-1538.36	1.97189	A B 10	#FCF8D5	A B 10 #FCF8D5
982	-1538.27	1.9759	A B 10	#FCF8D5	A B 10 #FCF8D5
983	-1538.19	1.97992	A B 10	#FCF8D5	A B 10 #FCF8D5
984	-1538.12	1.98394	A B 10	#FCF8D5	A B 10 #FCF8D5
985	-1538.07	1.98795	A B 10	#FCF8D5	A B 10 #FCF8D5
986	-1538.03	1.99197	A B 10	#FCF8D5	A B 10 #FCF8D5
987	-1538	2	A B 10	#FCF8D5	A B 10 #FCF8D5
988	-1538	2	A B 10	#FCF8D5	A B 10 #FCF8D5
989	274	2	A B 10	#FCF8D5	A B 10 #FCF8D5
990	274	2	A B 10	#FCF8D5	A B 10 #FCF8D5
991	273.99	1.99598	A B 10	#FCF8D5	A B 10 #FCF8D5
992	273.961	1.99197	A B 10	#FCF8D5	A B 10 #FCF8D5
993	273.911	1.98795	A B 10	#FCF8D5	A B 10 #FCF8D5
994	273.842	1.98394	A B 10	#FCF8D5	A B 10 #FCF8D5
995	273.754	1.97992	A B 10	#FCF8D5	A B 10 #FCF8D5
996	273.646	1.9759	A B 10	#FCF8D5	A B 10 #FCF8D5
997	273.518	1.97189	A B 10	#FCF8D5	A B 10 #FCF8D5
998	273.37	1.96787	A B 10	#FCF8D5	A B 10 #FCF8D5
999	273.203	1.96386	A B 10	#FCF8D5	A B 10 #FCF8D5
1000	273.016	1.95984	A B 10	#FCF8D5	A B 10 #FCF8D5
1001	272.81	1.95582	A B 10	#FCF8D5	A B 10 #FCF8D5
1002	272.584	1.95181	A B 10	#FCF8D5	A B 10 #FCF8D5
1003	272.339	1.94779	A B 10	#FCF8D5	A B 10 #FCF8D5
1004	272.074	1.94378	A B 10	#FCF8D5	A B 10 #FCF8D5
1005	271.79	1.93976	A B 10	#FCF8D5	A B 10 #FCF8D5
1006	271.487	1.93574	A B 10	#FCF8D5	A B 10 #FCF8D5
1007	271.164	1.93173	A B 10	#FCF8D5	A B 10 #FCF8D5
1008	270.822	1.92771	A B 10	#FCF8D5	A B 10 #FCF8D5
1009	270.08	1.91968	A B 10	#FCF8D5	A B 10 #FCF8D5
1010	269.262	1.91165	A B 10	#FCF8D5	A B 10 #FCF8D5
1011	268.825	1.90763	A B 10	#FCF8D5	A B 10 #FCF8D5
1012	268.369	1.90361	A B 10	#FCF8D5	A B 10 #FCF8D5
1013	266.887	1.89157	A B 10	#FCF8D5	A B 10 #FCF8D5
1014	264.653	1.8755	A B 10	#FCF8D5	A B 10 #FCF8D5
1015	262.126	1.85944	A B 10	#FCF8D5	A B 10 #FCF8D5
1016	261.45	1.85542	A B 10	#FCF8D5	A B 10 #FCF8D5
1017	256.227	1.82731	A B 10	#FCF8D5	A B 10 #FCF8D5
1018	252.868	1.81124	A B 10	#FCF8D5	A B 10 #FCF8D5
1019	247.342	1.78715	A B 10	#FCF8D5	A B 10 #FCF8D5
1020	241.261	1.76305	A B 10	#FCF8D5	A B 10 #FCF8D5
1021	228.784	1.71888	A B 10	#FCF8D5	A B 10 #FCF8D5
1022	227.571	1.71486	A B 10	#FCF8D5	A B 10 #FCF8D5
1023	212.111	1.66667	A B 10	#FCF8D5	A B 10 #FCF8D5
1024	195.236	1.61847	A B 10	#FCF8D5	A B 10 #FCF8D5
1025	177.33	1.57028	A B 10	#FCF8D5	A B 10 #FCF8D5
1026	158.805	1.52209	A B 10	#FCF8D5	A B 10 #FCF8D5
1027	140.083	1.4739	A B 10	#FCF8D5	A B 10 #FCF8D5
1028	121.593	1.4257	A B 10	#FCF8D5	A B 10 #FCF8D5
1029	103.758	1.37751	A B 10	#FCF8D5	A B 10 #FCF8D5
1030	86.9858	1.32932	A B 10	#FCF8D5	A B 10 #FCF8D5
1031	71.6607	1.28112	A B 10	#FCF8D5	A B 10 #FCF8D5
1032	68.0974	1.26908	A B 10	#FCF8D5	A B 10 #FCF8D5
1033	58.133	1.23293	A B 10	#FCF8D5	A B 10 #FCF8D5
1034	52.1417	1.20884	A B 10	#FCF8D5	A B 10 #FCF8D5
1035	46.7121	1.18474	A B 10	#FCF8D5	A B 10 #FCF8D5
1036	44.2179	1.17269	A B 10	#FCF8D5	A B 10 #FCF8D5
1037	39.6883	1.14859	A B 10	#FCF8D5	A B 10 #FCF8D5
1038	37.6595	1.13655	A B 10	#FCF8D5	A B 10 #FCF8D5
1039	36.3964	1.12851	A B 10	#FCF8D5	A B 10 #FCF8D5
1040	34.6378	1.11647	A B 10	#FCF8D5	A B 10 #FCF8D5
1041	33.0447	1.10442	A B 10	#FCF8D5	A B 10 #FCF8D5
1042	32.0758	1.09639	A B 10	#FCF8D5	A B 10 #FCF8D5
1043	31.1822	1.08835	A B 10	#FCF8D5	A B 10 #FCF8D5
1044	30.3643	1.08032	A B 10	#FCF8D5	A B 10 #FCF8D5
1045	29.9839	1.07631	A B 10	#FCF8D5	A B 10 #FCF8D5
1046	29.6227	1.07229	A B 10	#FCF8D5	A B 10 #FCF8D5
1047	29.2807	1.06827	A B 10	#FCF8D5	A B 10 #FCF8D5
1048	28.9579	1.06426	A B 10	#FCF8D5	A B 10 #FCF8D5
1049	28.6545	1.06024	A B 10	#FCF8D5	A B 10 #FCF8D5
1050	28.3704	1.05622	A B 10	#FCF8D5	A B 10 #FCF8D5
1051	28.1057	1.05221	A B 10	#FCF8D5	A B 10 #FCF8D5
1052	27.8604	1.04819	A B 10	#FCF8D5	A B 10 #FCF8D5
1053	27.6346	1.04418	A B 10	#FCF8D5	A B 10 #FCF8D5
1054	27.4283	1.04016	A B 10	#FCF8D5	A B 10 #FCF8D5
1055	27.2416	1.03614	A B 10	#FCF8D5	A B 10 #FCF8D5
1056	27.0744	1.03213	A B 10	#FCF8D5	A B 10 #FCF8D5
1057	26.9269	1.02811	A B 10	#FCF8D5	A B 10 #FCF8D5
1058	26.7989	1.0241	A B 10	#FCF8D5	A B 10 #FCF8D5
1059	26.6907	1.02008	A B 10	#FCF8D5	A B 10 #FCF8D5
1060	26.602	1.01606	A B 10	#FCF8D5	A B 10 #FCF8D5
1061	26.5331	1.01205	A B 10	#FCF8D5	A B 10 #FCF8D5
1062	26.4838	1.00803	A B 10	#FCF8D5	A B 10 #FCF8D5
1063	26.4444	1	A B 10	#FCF8D5	A B 10 #FCF8D5
1064	26.4444	1	A B 10	#FCF8D5	A B 10 #FCF8D5
1065	28.4444	1	A B 11	#FCF8D5	A B 11 #FCF8D5
1066	28.4444	1	A B 11	#FCF8D5	A B 11 #FCF8D5
1067	28.4615	1.00402	A B 11	#FCF8D5	A B 11 #FCF8D5
1068	28.5125	1.00803	A B 11	#FCF8D5	A B 11 #FCF8D5
1069	28.5976	1.01205	A B 11	#FCF8D5	A B 11 #FCF8D5
1070	28.7166	1.01606	A B 11	#FCF8D5	A B 11 #FCF8D5
1071	28.8697	1.02008	A B 11	#FCF8D5	A B 11 #FCF8D5
1072	29.0567	1.0241	A B 11	#FCF8D5	A B 11 #FCF8D5
1073	29.2776	1.02811	A B 11	#FCF8D5	A B 11 #FCF8D5
1074	29.5325	1.03213	A B 11	#FCF8D5	A B 11 #FCF8D5
1075	29.8212	1.03614	A B 11	#FCF8D5	A B 11 #FCF8D5
1076	30.1437	1.04016	A B 11	#FCF8D5	A B 11 #FCF8D5
1077	30.5	1.04418	A B 11	#FCF8D5	A B 11 #FCF8D5
1078	30.8899	1.04819	A B 11	#FCF8D5	A B 11 #FCF8D5
1079	31.3135	1.05221	A B 11	#FCF8D5	A B 11 #FCF8D5
1080	31.7707	1.05622	A B 11	#FCF8D5	A B 11 #FCF8D5
1081	32.2614	1.06024	A B 11	#FCF8D5	A B 11 #FCF8D5
1082	32.7855	1.06426	A B 11	#FCF8D5	A B 11 #FCF8D5
1083	33.343	1.06827	A B 11	#FCF8D5	A B 11 #FCF8D5
1084	33.9337	1.07229	A B 11	#FCF8D5	A B 11 #FCF8D5
1085	35.2144	1.08032	A B 11	#FCF8D5	A B 11 #FCF8D5
1086	36.627	1.08835	A B 11	#FCF8D5	A B 11 #FCF8D5
1087	37.3824	1.09237	A B 11	#FCF8D5	A B 11 #FCF8D5
1088	38.1705	1.09639	A B 11	#FCF8D5	A B 11 #FCF8D5
1089	40.7289	1.10843	A B 11	#FCF8D5	A B 11 #FCF8D5
1090	44.5885	1.1245	A B 11	#FCF8D5	A B 11 #FCF8D5
1091	48.9514	1.14056	A B 11	#FCF8D5	A B 11 #FCF8D5
1092	50.1195	1.14458	A B 11	#FCF8D5	A B 11 #FCF8D5
1093	59.1412	1.17269	A B 11	#FCF8D5	A B 11 #FCF8D5
1094	64.9422	1.18876	A B 11	#FCF8D5	A B 11 #FCF8D5
1095	74.4851	1.21285	A B 11	#FCF8D5	A B 11 #FCF8D5
1096	84.9889	1.23695	A B 11	#FCF8D5	A B 11 #FCF8D5
1097	106.538	1.28112	A B 11	#FCF8D5	A B 11 #FCF8D5
1098	108.633	1.28514	A B 11	#FCF8D5	A B 11 #FCF8D5
1099	135.333	1.33333	A B 11	#FCF8D5	A B 11 #FCF8D5
1100	164.479	1.38153	A B 11	#FCF8D5	A B 11 #FCF8D5
1101	195.404	1.42972	A B 11	#FCF8D5	A B 11 #FCF8D5
1102	227.4	1.47791	A B 11	#FCF8D5	A B 11 #FCF8D5
1103	259.734	1.5261	A B 11	#FCF8D5	A B 11 #FCF8D5
1104	291.669	1.5743	A B 11	#FCF8D5	A B 11 #FCF8D5
1105	322.471	1.62249	A B 11	#FCF8D5	A B 11 #FCF8D5
1106	351.438	1.67068	A B 11	#FCF8D5	A B 11 #FCF8D5
1107	377.907	1.71888	A B 11	#FCF8D5	A B 11 #FCF8D5
1108	384.061	1.73092	A B 11	#FCF8D5	A B 11 #FCF8D5
1109	401.27	1.76707	A B 11	#FCF8D5	A B 11 #FCF8D5
1110	411.618	1.79116	A B 11	#FCF8D5	A B 11 #FCF8D5
1111	420.995	1.81526	A B 11	#FCF8D5	A B 11 #FCF8D5
1112	425.303	1.82731	A B 11	#FCF8D5	A B 11 #FCF8D5
1113	433.126	1.85141	A B 11	#FCF8D5	A B 11 #FCF8D5
1114	436.63	1.86345	A B 11	#FCF8D5	A B 11 #FCF8D5
1115	438.812	1.87149	A B 11	#FCF8D5	A B 11 #FCF8D5
1116	441.849	1.88353	A B 11	#FCF8D5	A B 11 #FCF8D5
1117	444.601	1.89558	A B 11	#FCF8D5	A B 11 #FCF8D5
1118	446.274	1.90361	A B 11	#FCF8D5	A B 11 #FCF8D5
1119	447.817	1.91165	A B 11	#FCF8D5	A B 11 #FCF8D5
1120	449.23	1.91968	A B 11	#FCF8D5	A B 11 #FCF8D5
1121	449.887	1.92369	A B 11	#FCF8D5	A B 11 #FCF8D5
1122	450.511	1.92771	A B 11	#FCF8D5	A B 11 #FCF8D5
1123	451.101	1.93173	A B 11	#FCF8D5	A B 11 #FCF8D5
1124	451.659	1.93574	A B 11	#FCF8D5	A B 11 #FCF8D5
1125	452.183	1.93976	A B 11	#FCF8D5	A B 11 #FCF8D5
1126	452.674	1.94378	A B 11	#FCF8D5	A B 11 #FCF8D5
1127	453.131	1.94779	A B 11	#FCF8D5	A B 11 #FCF8D5
1128	453.555	1.95181	A B 11	#FCF8D5	A B 11 #FCF8D5
1129	453.944	1.95582	A B 11	#FCF8D5	A B 11 #FCF8D5
1130	454.301	1.95984	A B 11	#FCF8D5	A B 11 #FCF8D5
1131	454.623	1.96386	A B 11	#FCF8D5	A B 11 #FCF8D5
1132	454.912	1.96787	A B 11	#FCF8D5	A B 11 #FCF8D5
1133	455.167	1.97189	A B 11	#FCF8D5	A B 11 #FCF8D5
1134	455.388	1.9759	A B 11	#FCF8D5	A B 11 #FCF8D5
1135	455.575	1.97992	A B 11	#FCF8D5	A B 11 #FCF8D5
1136	455.728	1.98394	A B 11	#FCF8D5	A B 11 #FCF8D5
1137	455.847	1.98795	A B 11	#FCF8D5	A B 11 #FCF8D5
1138	455.932	1.99197	A B 11	#FCF8D5	A B 11 #FCF8D5
1139	456	2	A B 11	#FCF8D5	A B 11 #FCF8D5
1140	456	2	A B 11	#FCF8D5	A B 11 #FCF8D5
1141	521	2	A B 11	#FCF8D5	A B 11 #FCF8D5
1142	521	2	A B 11	#FCF8D5	A B 11 #FCF8D5
1143	520.983	1.99598	A B 11	#FCF8D5	A B 11 #FCF8D5
1144	520.932	1.99197	A B 11	#FCF8D5	A B 11 #FCF8D5
1145	520.847	1.98795	A B 11	#FCF8D5	A B 11 #FCF8D5
1146	520.727	1.98394	A B 11	#FCF8D5	A B 11 #FCF8D5
1147	520.574	1.97992	A B 11	#FCF8D5	A B 11 #FCF8D5
1148	520.386	1.9759	A B 11	#FCF8D5	A B 11 #FCF8D5
1149	520.165	1.97189	A B 11	#FCF8D5	A B 11 #FCF8D5
1150	519.909	1.96787	A B 11	#FCF8D5	A B 11 #FCF8D5
1151	519.62	1.96386	A B 11	#FCF8D5	A B 11 #FCF8D5
1152	519.297	1.95984	A B 11	#FCF8D5	A B 11 #FCF8D5
1153	518.94	1.95582	A B 11	#FCF8D5	A B 11 #FCF8D5
1154	518.549	1.95181	A B 11	#FCF8D5	A B 11 #FCF8D5
1155	518.124	1.94779	A B 11	#FCF8D5	A B 11 #FCF8D5
1156	517.666	1.94378	A B 11	#FCF8D5	A B 11 #FCF8D5
1157	517.174	1.93976	A B 11	#FCF8D5	A B 11 #FCF8D5
1158	516.649	1.93574	A B 11	#FCF8D5	A B 11 #FCF8D5
1159	516.09	1.93173	A B 11	#FCF8D5	A B 11 #FCF8D5
1160	515.498	1.92771	A B 11	#FCF8D5	A B 11 #FCF8D5
1161	514.214	1.91968	A B 11	#FCF8D5	A B 11 #FCF8D5
1162	512.798	1.91165	A B 11	#FCF8D5	A B 11 #FCF8D5
1163	512.041	1.90763	A B 11	#FCF8D5	A B 11 #FCF8D5
1164	511.251	1.90361	A B 11	#FCF8D5	A B 11 #FCF8D5
1165	508.687	1.89157	A B 11	#FCF8D5	A B 11 #FCF8D5
1166	504.818	1.8755	A B 11	#FCF8D5	A B 11 #FCF8D5
1167	500.445	1.85944	A B 11	#FCF8D5	A B 11 #FCF8D5
1168	499.274	1.85542	A B 11	#FCF8D5	A B 11 #FCF8D5
1169	490.231	1.82731	A B 11	#FCF8D5	A B 11 #FCF8D5
1170	484.417	1.81124	A B 11	#FCF8D5	A B 11 #FCF8D5
1171	474.852	1.78715	A B 11	#FCF8D5	A B 11 #FCF8D5
1172	464.323	1.76305	A B 11	#FCF8D5	A B 11 #FCF8D5
1173	442.724	1.71888	A B 11	#FCF8D5	A B 11 #FCF8D5
1174	440.624	1.71486	A B 11	#FCF8D5	A B 11 #FCF8D5
1175	413.861	1.66667	A B 11	#FCF8D5	A B 11 #FCF8D5
1176	384.647	1.61847	A B 11	#FCF8D5	A B 11 #FCF8D5
1177	353.65	1.57028	A B 11	#FCF8D5	A B 11 #FCF8D5
1178	321.58	1.52209	A B 11	#FCF8D5	A B 11 #FCF8D5
1179	289.169	1.4739	A B 11	#FCF8D5	A B 11 #FCF8D5
1180	257.16	1.4257	A B 11	#FCF8D5	A B 11 #FCF8D5
1181	226.285	1.37751	A B 11	#FCF8D5	A B 11 #FCF8D5
1182	197.251	1.32932	A B 11	#FCF8D5	A B 11 #FCF8D5
1183	170.721	1.28112	A B 11	#FCF8D5	A B 11 #FCF8D5
1184	164.552	1.26908	A B 11	#FCF8D5	A B 11 #FCF8D5
1185	147.302	1.23293	A B 11	#FCF8D5	A B 11 #FCF8D5
1186	136.93	1.20884	A B 11	#FCF8D5	A B 11 #FCF8D5
1187	127.531	1.18474	A B 11	#FCF8D5	A B 11 #FCF8D5
1188	123.213	1.17269	A B 11	#FCF8D5	A B 11 #FCF8D5
1189	115.372	1.14859	A B 11	#FCF8D5	A B 11 #FCF8D5
1190	111.859	1.13655	A B 11	#FCF8D5	A B 11 #FCF8D5
1191	109.673	1.12851	A B 11	#FCF8D5	A B 11 #FCF8D5
1192	106.628	1.11647	A B 11	#FCF8D5	A B 11 #FCF8D5
1193	103.871	1.10442	A B 11	#FCF8D5	A B 11 #FCF8D5
1194	102.193	1.09639	A B 11	#FCF8D5	A B 11 #FCF8D5
1195	100.646	1.08835	A B 11	#FCF8D5	A B 11 #FCF8D5
1196	99.2303	1.08032	A B 11	#FCF8D5	A B 11 #FCF8D5
1197	98.5718	1.07631	A B 11	#FCF8D5	A B 11 #FCF8D5
1198	97.9465	1.07229	A B 11	#FCF8D5	A B 11 #FCF8D5
1199	97.3544	1.06827	A B 11	#FCF8D5	A B 11 #FCF8D5
1200	96.7957	1.06426	A B 11	#FCF8D5	A B 11 #FCF8D5
1201	96.2703	1.06024	A B 11	#FCF8D5	A B 11 #FCF8D5
1202	95.7785	1.05622	A B 11	#FCF8D5	A B 11 #FCF8D5
1203	95.3203	1.05221	A B 11	#FCF8D5	A B 11 #FCF8D5
1204	94.8957	1.04819	A B 11	#FCF8D5	A B 11 #FCF8D5
1205	94.5048	1.04418	A B 11	#FCF8D5	A B 11 #FCF8D5
1206	94.1477	1.04016	A B 11	#FCF8D5	A B 11 #FCF8D5
1207	93.8244	1.03614	A B 11	#FCF8D5	A B 11 #FCF8D5
1208	93.535	1.03213	A B 11	#FCF8D5	A B 11 #FCF8D5
1209	93.2796	1.02811	A B 11	#FCF8D5	A B 11 #FCF8D5
1210	93.0581	1.0241	A B 11	#FCF8D5	A B 11 #FCF8D5
1211	92.8707	1.02008	A B 11	#FCF8D5	A B 11 #FCF8D5
1212	92.7173	1.01606	A B 11	#FCF8D5	A B 11 #FCF8D5
1213	92.5979	1.01205	A B 11	#FCF8D5	A B 11 #FCF8D5
1214	92.5127	1.00803	A B 11	#FCF8D5	A B 11 #FCF8D5
1215	92.4444	1	A B 11	#FCF8D5	A B 11 #FCF8D5
1216	92.4444	1	A B 11	#FCF8D5	A B 11 #FCF8D5
1217	142.444	1	A B 13	#FCF8D5	A B 13 #FCF8D5
1218	142.444	1	A B 13	#FCF8D5	A B 13 #FCF8D5
1219	142.45	1.00402	A B 13	#FCF8D5	A B 13 #FCF8D5
1220	142.466	1.00803	A B 13	#FCF8D5	A B 13 #FCF8D5
1221	142.492	1.01205	A B 13	#FCF8D5	A B 13 #FCF8D5
1222	142.529	1.01606	A B 13	#FCF8D5	A B 13 #FCF8D5
1223	142.577	1.02008	A B 13	#FCF8D5	A B 13 #FCF8D5
1224	142.636	1.0241	A B 13	#FCF8D5	A B 13 #FCF8D5
1225	142.705	1.02811	A B 13	#FCF8D5	A B 13 #FCF8D5
1226	142.784	1.03213	A B 13	#FCF8D5	A B 13 #FCF8D5
1227	142.874	1.03614	A B 13	#FCF8D5	A B 13 #FCF8D5
1228	142.975	1.04016	A B 13	#FCF8D5	A B 13 #FCF8D5
1229	143.087	1.04418	A B 13	#FCF8D5	A B 13 #FCF8D5
1230	143.208	1.04819	A B 13	#FCF8D5	A B 13 #FCF8D5
1231	143.341	1.05221	A B 13	#FCF8D5	A B 13 #FCF8D5
1232	143.483	1.05622	A B 13	#FCF8D5	A B 13 #FCF8D5
1233	143.637	1.06024	A B 13	#FCF8D5	A B 13 #FCF8D5
1234	143.8	1.06426	A B 13	#FCF8D5	A B 13 #FCF8D5
1235	143.975	1.06827	A B 13	#FCF8D5	A B 13 #FCF8D5
1236	144.159	1.07229	A B 13	#FCF8D5	A B 13 #FCF8D5
1237	144.559	1.08032	A B 13	#FCF8D5	A B 13 #FCF8D5
1238	145	1.08835	A B 13	#FCF8D5	A B 13 #FCF8D5
1239	145.236	1.09237	A B 13	#FCF8D5	A B 13 #FCF8D5
1240	145.483	1.09639	A B 13	#FCF8D5	A B 13 #FCF8D5
1241	146.282	1.10843	A B 13	#FCF8D5	A B 13 #FCF8D5
1242	147.487	1.1245	A B 13	#FCF8D5	A B 13 #FCF8D5
1243	148.85	1.14056	A B 13	#FCF8D5	A B 13 #FCF8D5
1244	149.215	1.14458	A B 13	#FCF8D5	A B 13 #FCF8D5
1245	152.033	1.17269	A B 13	#FCF8D5	A B 13 #FCF8D5
1246	153.845	1.18876	A B 13	#FCF8D5	A B 13 #FCF8D5
1247	156.826	1.21285	A B 13	#FCF8D5	A B 13 #FCF8D5
1248	160.107	1.23695	A B 13	#FCF8D5	A B 13 #FCF8D5
1249	166.838	1.28112	A B 13	#FCF8D5	A B 13 #FCF8D5
1250	167.493	1.28514	A B 13	#FCF8D5	A B 13 #FCF8D5
1251	175.833	1.33333	A B 13	#FCF8D5	A B 13 #FCF8D5
1252	184.938	1.38153	A B 13	#FCF8D5	A B 13 #FCF8D5
1253	194.598	1.42972	A B 13	#FCF8D5	A B 13 #FCF8D5
1254	204.592	1.47791	A B 13	#FCF8D5	A B 13 #FCF8D5
1255	214.692	1.5261	A B 13	#FCF8D5	A B 13 #FCF8D5
1256	224.668	1.5743	A B 13	#FCF8D5	A B 13 #FCF8D5
1257	234.29	1.62249	A B 13	#FCF8D5	A B 13 #FCF8D5
1258	243.338	1.67068	A B 13	#FCF8D5	A B 13 #FCF8D5
1259	251.606	1.71888	A B 13	#FCF8D5	A B 13 #FCF8D5
1260	253.528	1.73092	A B 13	#FCF8D5	A B 13 #FCF8D5
1261	258.904	1.76707	A B 13	#FCF8D5	A B 13 #FCF8D5
1262	262.136	1.79116	A B 13	#FCF8D5	A B 13 #FCF8D5
1263	265.066	1.81526	A B 13	#FCF8D5	A B 13 #FCF8D5
1264	266.411	1.82731	A B 13	#FCF8D5	A B 13 #FCF8D5
1265	268.855	1.85141	A B 13	#FCF8D5	A B 13 #FCF8D5
1266	269.95	1.86345	A B 13	#FCF8D5	A B 13 #FCF8D5
1267	270.631	1.87149	A B 13	#FCF8D5	A B 13 #FCF8D5
1268	271.58	1.88353	A B 13	#FCF8D5	A B 13 #FCF8D5
1269	272.439	1.89558	A B 13	#FCF8D5	A B 13 #FCF8D5
1270	272.962	1.90361	A B 13	#FCF8D5	A B 13 #FCF8D5
1271	273.444	1.91165	A B 13	#FCF8D5	A B 13 #FCF8D5
1272	273.885	1.91968	A B 13	#FCF8D5	A B 13 #FCF8D5
1273	274.09	1.92369	A B 13	#FCF8D5	A B 13 #FCF8D5
1274	274.285	1.92771	A B 13	#FCF8D5	A B 13 #FCF8D5
1275	274.47	1.93173	A B 13	#FCF8D5	A B 13 #FCF8D5
1276	274.644	1.93574	A B 13	#FCF8D5	A B 13 #FCF8D5
1277	274.808	1.93976	A B 13	#FCF8D5	A B 13 #FCF8D5
1278	274.961	1.94378	A B 13	#FCF8D5	A B 13 #FCF8D5
1279	275.104	1.94779	A B 13	#FCF8D5	A B 13 #FCF8D5
1280	275.236	1.95181	A B 13	#FCF8D5	A B 13 #FCF8D5
1281	275.358	1.95582	A B 13	#FCF8D5	A B 13 #FCF8D5
1282	275.469	1.95984	A B 13	#FCF8D5	A B 13 #FCF8D5
1283	275.57	1.96386	A B 13	#FCF8D5	A B 13 #FCF8D5
1284	275.66	1.96787	A B 13	#FCF8D5	A B 13 #FCF8D5
1285	275.74	1.97189	A B 13	#FCF8D5	A B 13 #FCF8D5
1286	275.809	1.9759	A B 13	#FCF8D5	A B 13 #FCF8D5
1287	275.867	1.97992	A B 13	#FCF8D5	A B 13 #FCF8D5
1288	275.915	1.98394	A B 13	#FCF8D5	A B 13 #FCF8D5
1289	275.952	1.98795	A B 13	#FCF8D5	A B 13 #FCF8D5
1290	275.979	1.99197	A B 13	#FCF8D5	A B 13 #FCF8D5
1291	276	2	A B 13	#FCF8D5	A B 13 #FCF8D5
1292	276	2	A B 13	#FCF8D5	A B 13 #FCF8D5
1293	309	2	A B 13	#FCF8D5	A B 13 #FCF8D5
1294	309	2	A B 13	#FCF8D5	A B 13 #FCF8D5
1295	308.995	1.99598	A B 13	#FCF8D5	A B 13 #FCF8D5
1296	308.979	1.99197	A B 13	#FCF8D5	A B 13 #FCF8D5
1297	308.952	1.98795	A B 13	#FCF8D5	A B 13 #FCF8D5
1298	308.915	1.98394	A B 13	#FCF8D5	A B 13 #FCF8D5
1299	308.867	1.97992	A B 13	#FCF8D5	A B 13 #FCF8D5
1300	308.809	1.9759	A B 13	#FCF8D5	A B 13 #FCF8D5
1301	308.74	1.97189	A B 13	#FCF8D5	A B 13 #FCF8D5
1302	308.66	1.96787	A B 13	#FCF8D5	A B 13 #FCF8D5
1303	308.57	1.96386	A B 13	#FCF8D5	A B 13 #FCF8D5
1304	308.469	1.95984	A B 13	#FCF8D5	A B 13 #FCF8D5
1305	308.358	1.95582	A B 13	#FCF8D5	A B 13 #FCF8D5
1306	308.236	1.95181	A B 13	#FCF8D5	A B 13 #FCF8D5
1307	308.104	1.94779	A B 13	#FCF8D5	A B 13 #FCF8D5
1308	307.961	1.94378	A B 13	#FCF8D5	A B 13 #FCF8D5
1309	307.808	1.93976	A B 13	#FCF8D5	A B 13 #FCF8D5
1310	307.644	1.93574	A B 13	#FCF8D5	A B 13 #FCF8D5
1311	307.47	1.93173	A B 13	#FCF8D5	A B 13 #FCF8D5
1312	307.285	1.92771	A B 13	#FCF8D5	A B 13 #FCF8D5
1313	306.885	1.91968	A B 13	#FCF8D5	A B 13 #FCF8D5
1314	306.444	1.91165	A B 13	#FCF8D5	A B 13 #FCF8D5
1315	306.208	1.90763	A B 13	#FCF8D5	A B 13 #FCF8D5
1316	305.962	1.90361	A B 13	#FCF8D5	A B 13 #FCF8D5
1317	305.163	1.89157	A B 13	#FCF8D5	A B 13 #FCF8D5
1318	303.957	1.8755	A B 13	#FCF8D5	A B 13 #FCF8D5
1319	302.594	1.85944	A B 13	#FCF8D5	A B 13 #FCF8D5
1320	302.229	1.85542	A B 13	#FCF8D5	A B 13 #FCF8D5
1321	299.411	1.82731	A B 13	#FCF8D5	A B 13 #FCF8D5
1322	297.599	1.81124	A B 13	#FCF8D5	A B 13 #FCF8D5
1323	294.618	1.78715	A B 13	#FCF8D5	A B 13 #FCF8D5
1324	291.337	1.76305	A B 13	#FCF8D5	A B 13 #FCF8D5
1325	284.606	1.71888	A B 13	#FCF8D5	A B 13 #FCF8D5
1326	283.952	1.71486	A B 13	#FCF8D5	A B 13 #FCF8D5
1327	275.611	1.66667	A B 13	#FCF8D5	A B 13 #FCF8D5
1328	266.507	1.61847	A B 13	#FCF8D5	A B 13 #FCF8D5
1329	256.847	1.57028	A B 13	#FCF8D5	A B 13 #FCF8D5
1330	246.852	1.52209	A B 13	#FCF8D5	A B 13 #FCF8D5
1331	236.752	1.4739	A B 13	#FCF8D5	A B 13 #FCF8D5
1332	226.777	1.4257	A B 13	#FCF8D5	A B 13 #FCF8D5
1333	217.155	1.37751	A B 13	#FCF8D5	A B 13 #FCF8D5
1334	208.106	1.32932	A B 13	#FCF8D5	A B 13 #FCF8D5
1335	199.838	1.28112	A B 13	#FCF8D5	A B 13 #FCF8D5
1336	197.916	1.26908	A B 13	#FCF8D5	A B 13 #FCF8D5
1337	192.54	1.23293	A B 13	#FCF8D5	A B 13 #FCF8D5
1338	189.308	1.20884	A B 13	#FCF8D5	A B 13 #FCF8D5
1339	186.379	1.18474	A B 13	#FCF8D5	A B 13 #FCF8D5
1340	185.033	1.17269	A B 13	#FCF8D5	A B 13 #FCF8D5
1341	182.589	1.14859	A B 13	#FCF8D5	A B 13 #FCF8D5
1342	181.495	1.13655	A B 13	#FCF8D5	A B 13 #FCF8D5
1343	180.813	1.12851	A B 13	#FCF8D5	A B 13 #FCF8D5
1344	179.865	1.11647	A B 13	#FCF8D5	A B 13 #FCF8D5
1345	179.005	1.10442	A B 13	#FCF8D5	A B 13 #FCF8D5
1346	178.483	1.09639	A B 13	#FCF8D5	A B 13 #FCF8D5
1347	178	1.08835	A B 13	#FCF8D5	A B 13 #FCF8D5
1348	177.559	1.08032	A B 13	#FCF8D5	A B 13 #FCF8D5
1349	177.354	1.07631	A B 13	#FCF8D5	A B 13 #FCF8D5
1350	177.159	1.07229	A B 13	#FCF8D5	A B 13 #FCF8D5
1351	176.975	1.06827	A B 13	#FCF8D5	A B 13 #FCF8D5
1352	176.8	1.06426	A B 13	#FCF8D5	A B 13 #FCF8D5
1353	176.637	1.06024	A B 13	#FCF8D5	A B 13 #FCF8D5
1354	176.483	1.05622	A B 13	#FCF8D5	A B 13 #FCF8D5
1355	176.341	1.05221	A B 13	#FCF8D5	A B 13 #FCF8D5
1356	176.208	1.04819	A B 13	#FCF8D5	A B 13 #FCF8D5
1357	176.087	1.04418	A B 13	#FCF8D5	A B 13 #FCF8D5
1358	175.975	1.04016	A B 13	#FCF8D5	A B 13 #FCF8D5
1359	175.874	1.03614	A B 13	#FCF8D5	A B 13 #FCF8D5
1360	175.784	1.03213	A B 13	#FCF8D5	A B 13 #FCF8D5
1361	175.705	1.02811	A B 13	#FCF8D5	A B 13 #FCF8D5
1362	175.636	1.0241	A B 13	#FCF8D5	A B 13 #FCF8D5
1363	175.577	1.02008	A B 13	#FCF8D5	A B 13 #FCF8D5
1364	175.529	1.01606	A B 13	#FCF8D5	A B 13 #FCF8D5
1365	175.492	1.01205	A B 13	#FCF8D5	A B 13 #FCF8D5
1366	175.466	1.00803	A B 13	#FCF8D5	A B 13 #FCF8D5
1367	175.444	1	A B 13	#FCF8D5	A B 13 #FCF8D5
1368	175.444	1	A B 13	#FCF8D5	A B 13 #FCF8D5
1369	280.444	1	A B 15	#FCF8D5	A B 15 #FCF8D5
1370	280.444	1	A B 15	#FCF8D5	A B 15 #FCF8D5
1371	280.454	1.00402	A B 15	#FCF8D5	A B 15 #FCF8D5
1372	280.483	1.00803	A B 15	#FCF8D5	A B 15 #FCF8D5
1373	280.532	1.01205	A B 15	#FCF8D5	A B 15 #FCF8D5
1374	280.599	1.01606	A B 15	#FCF8D5	A B 15 #FCF8D5
1375	280.687	1.02008	A B 15	#FCF8D5	A B 15 #FCF8D5
1376	280.793	1.0241	A B 15	#FCF8D5	A B 15 #FCF8D5
1377	280.919	1.02811	A B 15	#FCF8D5	A B 15 #FCF8D5
1378	281.064	1.03213	A B 15	#FCF8D5	A B 15 #FCF8D5
1379	281.229	1.03614	A B 15	#FCF8D5	A B 15 #FCF8D5
1380	281.412	1.04016	A B 15	#FCF8D5	A B 15 #FCF8D5
1381	281.615	1.04418	A B 15	#FCF8D5	A B 15 #FCF8D5
1382	281.838	1.04819	A B 15	#FCF8D5	A B 15 #FCF8D5
1383	282.079	1.05221	A B 15	#FCF8D5	A B 15 #FCF8D5
1384	282.339	1.05622	A B 15	#FCF8D5	A B 15 #FCF8D5
1385	282.619	1.06024	A B 15	#FCF8D5	A B 15 #FCF8D5
1386	282.917	1.06426	A B 15	#FCF8D5	A B 15 #FCF8D5
1387	283.235	1.06827	A B 15	#FCF8D5	A B 15 #FCF8D5
1388	283.571	1.07229	A B 15	#FCF8D5	A B 15 #FCF8D5
1389	284.301	1.08032	A B 15	#FCF8D5	A B 15 #FCF8D5
1390	285.106	1.08835	A B 15	#FCF8D5	A B 15 #FCF8D5
1391	285.536	1.09237	A B 15	#FCF8D5	A B 15 #FCF8D5
1392	285.985	1.09639	A B 15	#FCF8D5	A B 15 #FCF8D5
1393	287.442	1.10843	A B 15	#FCF8D5	A B 15 #FCF8D5
1394	289.641	1.1245	A B 15	#FCF8D5	A B 15 #FCF8D5
1395	292.126	1.14056	A B 15	#FCF8D5	A B 15 #FCF8D5
1396	292.792	1.14458	A B 15	#FCF8D5	A B 15 #FCF8D5
1397	297.931	1.17269	A B 15	#FCF8D5	A B 15 #FCF8D5
1398	301.235	1.18876	A B 15	#FCF8D5	A B 15 #FCF8D5
1399	306.671	1.21285	A B 15	#FCF8D5	A B 15 #FCF8D5
1400	312.655	1.23695	A B 15	#FCF8D5	A B 15 #FCF8D5
1401	324.93	1.28112	A B 15	#FCF8D5	A B 15 #FCF8D5
1402	326.124	1.28514	A B 15	#FCF8D5	A B 15 #FCF8D5
1403	341.333	1.33333	A B 15	#FCF8D5	A B 15 #FCF8D5
1404	357.936	1.38153	A B 15	#FCF8D5	A B 15 #FCF8D5
1405	375.552	1.42972	A B 15	#FCF8D5	A B 15 #FCF8D5
1406	393.779	1.47791	A B 15	#FCF8D5	A B 15 #FCF8D5
1407	412.198	1.5261	A B 15	#FCF8D5	A B 15 #FCF8D5
1408	430.389	1.5743	A B 15	#FCF8D5	A B 15 #FCF8D5
1409	447.936	1.62249	A B 15	#FCF8D5	A B 15 #FCF8D5
1410	464.437	1.67068	A B 15	#FCF8D5	A B 15 #FCF8D5
1411	479.514	1.71888	A B 15	#FCF8D5	A B 15 #FCF8D5
1412	483.02	1.73092	A B 15	#FCF8D5	A B 15 #FCF8D5
1413	492.823	1.76707	A B 15	#FCF8D5	A B 15 #FCF8D5
1414	498.718	1.79116	A B 15	#FCF8D5	A B 15 #FCF8D5
1415	504.06	1.81526	A B 15	#FCF8D5	A B 15 #FCF8D5
1416	506.514	1.82731	A B 15	#FCF8D5	A B 15 #FCF8D5
1417	510.97	1.85141	A B 15	#FCF8D5	A B 15 #FCF8D5
1418	512.966	1.86345	A B 15	#FCF8D5	A B 15 #FCF8D5
1419	514.209	1.87149	A B 15	#FCF8D5	A B 15 #FCF8D5
1420	515.939	1.88353	A B 15	#FCF8D5	A B 15 #FCF8D5
1421	517.506	1.89558	A B 15	#FCF8D5	A B 15 #FCF8D5
1422	518.46	1.90361	A B 15	#FCF8D5	A B 15 #FCF8D5
1423	519.339	1.91165	A B 15	#FCF8D5	A B 15 #FCF8D5
1424	520.143	1.91968	A B 15	#FCF8D5	A B 15 #FCF8D5
1425	520.518	1.92369	A B 15	#FCF8D5	A B 15 #FCF8D5
1426	520.873	1.92771	A B 15	#FCF8D5	A B 15 #FCF8D5
1427	521.21	1.93173	A B 15	#FCF8D5	A B 15 #FCF8D5
1428	521.527	1.93574	A B 15	#FCF8D5	A B 15 #FCF8D5
1429	521.826	1.93976	A B 15	#FCF8D5	A B 15 #FCF8D5
1430	522.105	1.94378	A B 15	#FCF8D5	A B 15 #FCF8D5
1431	522.366	1.94779	A B 15	#FCF8D5	A B 15 #FCF8D5
1432	522.607	1.95181	A B 15	#FCF8D5	A B 15 #FCF8D5
1433	522.829	1.95582	A B 15	#FCF8D5	A B 15 #FCF8D5
1434	523.032	1.95984	A B 15	#FCF8D5	A B 15 #FCF8D5
1435	523.216	1.96386	A B 15	#FCF8D5	A B 15 #FCF8D5
1436	523.38	1.96787	A B 15	#FCF8D5	A B 15 #FCF8D5
1437	523.525	1.97189	A B 15	#FCF8D5	A B 15 #FCF8D5
1438	523.651	1.9759	A B 15	#FCF8D5	A B 15 #FCF8D5
1439	523.758	1.97992	A B 15	#FCF8D5	A B 15 #FCF8D5
1440	523.845	1.98394	A B 15	#FCF8D5	A B 15 #FCF8D5
1441	523.913	1.98795	A B 15	#FCF8D5	A B 15 #FCF8D5
1442	523.961	1.99197	A B 15	#FCF8D5	A B 15 #FCF8D5
1443	524	2	A B 15	#FCF8D5	A B 15 #FCF8D5
1444	524	2	A B 15	#FCF8D5	A B 15 #FCF8D5
1445	672	2	A B 15	#FCF8D5	A B 15 #FCF8D5
1446	672	2	A B 15	#FCF8D5	A B 15 #FCF8D5
1447	671.99	1.99598	A B 15	#FCF8D5	A B 15 #FCF8D5
1448	671.96	1.99197	A B 15	#FCF8D5	A B 15 #FCF8D5
1449	671.909	1.98795	A B 15	#FCF8D5	A B 15 #FCF8D5
1450	671.839	1.98394	A B 15	#FCF8D5	A B 15 #FCF8D5
1451	671.748	1.97992	A B 15	#FCF8D5	A B 15 #FCF8D5
1452	671.637	1.9759	A B 15	#FCF8D5	A B 15 #FCF8D5
1453	671.506	1.97189	A B 15	#FCF8D5	A B 15 #FCF8D5
1454	671.355	1.96787	A B 15	#FCF8D5	A B 15 #FCF8D5
1455	671.184	1.96386	A B 15	#FCF8D5	A B 15 #FCF8D5
1456	670.992	1.95984	A B 15	#FCF8D5	A B 15 #FCF8D5
1457	670.781	1.95582	A B 15	#FCF8D5	A B 15 #FCF8D5
1458	670.55	1.95181	A B 15	#FCF8D5	A B 15 #FCF8D5
1459	670.299	1.94779	A B 15	#FCF8D5	A B 15 #FCF8D5
1460	670.027	1.94378	A B 15	#FCF8D5	A B 15 #FCF8D5
1461	669.736	1.93976	A B 15	#FCF8D5	A B 15 #FCF8D5
1462	669.426	1.93574	A B 15	#FCF8D5	A B 15 #FCF8D5
1463	669.095	1.93173	A B 15	#FCF8D5	A B 15 #FCF8D5
1464	668.745	1.92771	A B 15	#FCF8D5	A B 15 #FCF8D5
1465	667.985	1.91968	A B 15	#FCF8D5	A B 15 #FCF8D5
1466	667.147	1.91165	A B 15	#FCF8D5	A B 15 #FCF8D5
1467	666.699	1.90763	A B 15	#FCF8D5	A B 15 #FCF8D5
1468	666.232	1.90361	A B 15	#FCF8D5	A B 15 #FCF8D5
1469	664.715	1.89157	A B 15	#FCF8D5	A B 15 #FCF8D5
1470	662.426	1.8755	A B 15	#FCF8D5	A B 15 #FCF8D5
1471	659.839	1.85944	A B 15	#FCF8D5	A B 15 #FCF8D5
1472	659.146	1.85542	A B 15	#FCF8D5	A B 15 #FCF8D5
1473	653.796	1.82731	A B 15	#FCF8D5	A B 15 #FCF8D5
1474	650.356	1.81124	A B 15	#FCF8D5	A B 15 #FCF8D5
1475	644.696	1.78715	A B 15	#FCF8D5	A B 15 #FCF8D5
1476	638.467	1.76305	A B 15	#FCF8D5	A B 15 #FCF8D5
1477	625.688	1.71888	A B 15	#FCF8D5	A B 15 #FCF8D5
1478	624.445	1.71486	A B 15	#FCF8D5	A B 15 #FCF8D5
1479	608.611	1.66667	A B 15	#FCF8D5	A B 15 #FCF8D5
1480	591.327	1.61847	A B 15	#FCF8D5	A B 15 #FCF8D5
1481	572.987	1.57028	A B 15	#FCF8D5	A B 15 #FCF8D5
1482	554.013	1.52209	A B 15	#FCF8D5	A B 15 #FCF8D5
1483	534.837	1.4739	A B 15	#FCF8D5	A B 15 #FCF8D5
1484	515.899	1.4257	A B 15	#FCF8D5	A B 15 #FCF8D5
1485	497.632	1.37751	A B 15	#FCF8D5	A B 15 #FCF8D5
1486	480.453	1.32932	A B 15	#FCF8D5	A B 15 #FCF8D5
1487	464.757	1.28112	A B 15	#FCF8D5	A B 15 #FCF8D5
1488	461.107	1.26908	A B 15	#FCF8D5	A B 15 #FCF8D5
1489	450.901	1.23293	A B 15	#FCF8D5	A B 15 #FCF8D5
1490	444.764	1.20884	A B 15	#FCF8D5	A B 15 #FCF8D5
1491	439.203	1.18474	A B 15	#FCF8D5	A B 15 #FCF8D5
1492	436.649	1.17269	A B 15	#FCF8D5	A B 15 #FCF8D5
1493	432.009	1.14859	A B 15	#FCF8D5	A B 15 #FCF8D5
1494	429.931	1.13655	A B 15	#FCF8D5	A B 15 #FCF8D5
1495	428.638	1.12851	A B 15	#FCF8D5	A B 15 #FCF8D5
1496	426.836	1.11647	A B 15	#FCF8D5	A B 15 #FCF8D5
1497	425.205	1.10442	A B 15	#FCF8D5	A B 15 #FCF8D5
1498	424.212	1.09639	A B 15	#FCF8D5	A B 15 #FCF8D5
1499	423.297	1.08835	A B 15	#FCF8D5	A B 15 #FCF8D5
1500	422.459	1.08032	A B 15	#FCF8D5	A B 15 #FCF8D5
1501	422.07	1.07631	A B 15	#FCF8D5	A B 15 #FCF8D5
1502	421.7	1.07229	A B 15	#FCF8D5	A B 15 #FCF8D5
1503	421.349	1.06827	A B 15	#FCF8D5	A B 15 #FCF8D5
1504	421.019	1.06426	A B 15	#FCF8D5	A B 15 #FCF8D5
1505	420.708	1.06024	A B 15	#FCF8D5	A B 15 #FCF8D5
1506	420.417	1.05622	A B 15	#FCF8D5	A B 15 #FCF8D5
1507	420.146	1.05221	A B 15	#FCF8D5	A B 15 #FCF8D5
1508	419.895	1.04819	A B 15	#FCF8D5	A B 15 #FCF8D5
1509	419.663	1.04418	A B 15	#FCF8D5	A B 15 #FCF8D5
1510	419.452	1.04016	A B 15	#FCF8D5	A B 15 #FCF8D5
1511	419.261	1.03614	A B 15	#FCF8D5	A B 15 #FCF8D5
1512	419.09	1.03213	A B 15	#FCF8D5	A B 15 #FCF8D5
1513	418.939	1.02811	A B 15	#FCF8D5	A B 15 #FCF8D5
1514	418.808	1.0241	A B 15	#FCF8D5	A B 15 #FCF8D5
1515	418.697	1.02008	A B 15	#FCF8D5	A B 15 #FCF8D5
1516	418.606	1.01606	A B 15	#FCF8D5	A B 15 #FCF8D5
1517	418.535	1.01205	A B 15	#FCF8D5	A B 15 #FCF8D5
1518	418.485	1.00803	A B 15	#FCF8D5	A B 15 #FCF8D5
1519	418.444	1	A B 15	#FCF8D5	A B 15 #FCF8D5
1520	418.444	1	A B 15	#FCF8D5	A B 15 #FCF8D5
1521	542	1	A B 16	#BEF3F9	A B 16 #BEF3F9
1522	542	1	A B 16	#BEF3F9	A B 16 #BEF3F9
1523	542.01	1.00402	A B 16	#BEF3F9	A B 16 #BEF3F9
1524	542.04	1.00803	A B 16	#BEF3F9	A B 16 #BEF3F9
1525	542.091	1.01205	A B 16	#BEF3F9	A B 16 #BEF3F9
1526	542.161	1.01606	A B 16	#BEF3F9	A B 16 #BEF3F9
1527	542.252	1.02008	A B 16	#BEF3F9	A B 16 #BEF3F9
1528	542.362	1.0241	A B 16	#BEF3F9	A B 16 #BEF3F9
1529	542.493	1.02811	A B 16	#BEF3F9	A B 16 #BEF3F9
1530	542.644	1.03213	A B 16	#BEF3F9	A B 16 #BEF3F9
1531	542.815	1.03614	A B 16	#BEF3F9	A B 16 #BEF3F9
1532	543.006	1.04016	A B 16	#BEF3F9	A B 16 #BEF3F9
1533	543.216	1.04418	A B 16	#BEF3F9	A B 16 #BEF3F9
1534	543.447	1.04819	A B 16	#BEF3F9	A B 16 #BEF3F9
1535	543.698	1.05221	A B 16	#BEF3F9	A B 16 #BEF3F9
1536	543.968	1.05622	A B 16	#BEF3F9	A B 16 #BEF3F9
1537	544.259	1.06024	A B 16	#BEF3F9	A B 16 #BEF3F9
1538	544.569	1.06426	A B 16	#BEF3F9	A B 16 #BEF3F9
1539	544.899	1.06827	A B 16	#BEF3F9	A B 16 #BEF3F9
1540	545.248	1.07229	A B 16	#BEF3F9	A B 16 #BEF3F9
1541	546.006	1.08032	A B 16	#BEF3F9	A B 16 #BEF3F9
1542	546.842	1.08835	A B 16	#BEF3F9	A B 16 #BEF3F9
1543	547.289	1.09237	A B 16	#BEF3F9	A B 16 #BEF3F9
1544	547.755	1.09639	A B 16	#BEF3F9	A B 16 #BEF3F9
1545	549.269	1.10843	A B 16	#BEF3F9	A B 16 #BEF3F9
1546	551.553	1.1245	A B 16	#BEF3F9	A B 16 #BEF3F9
1547	554.135	1.14056	A B 16	#BEF3F9	A B 16 #BEF3F9
1548	554.826	1.14458	A B 16	#BEF3F9	A B 16 #BEF3F9
1549	560.164	1.17269	A B 16	#BEF3F9	A B 16 #BEF3F9
1550	563.597	1.18876	A B 16	#BEF3F9	A B 16 #BEF3F9
1551	569.244	1.21285	A B 16	#BEF3F9	A B 16 #BEF3F9
1552	575.459	1.23695	A B 16	#BEF3F9	A B 16 #BEF3F9
1553	588.211	1.28112	A B 16	#BEF3F9	A B 16 #BEF3F9
1554	589.45	1.28514	A B 16	#BEF3F9	A B 16 #BEF3F9
1555	605.25	1.33333	A B 16	#BEF3F9	A B 16 #BEF3F9
1556	622.497	1.38153	A B 16	#BEF3F9	A B 16 #BEF3F9
1557	640.796	1.42972	A B 16	#BEF3F9	A B 16 #BEF3F9
1558	659.729	1.47791	A B 16	#BEF3F9	A B 16 #BEF3F9
1559	678.863	1.5261	A B 16	#BEF3F9	A B 16 #BEF3F9
1560	697.759	1.5743	A B 16	#BEF3F9	A B 16 #BEF3F9
1561	715.986	1.62249	A B 16	#BEF3F9	A B 16 #BEF3F9
1562	733.127	1.67068	A B 16	#BEF3F9	A B 16 #BEF3F9
1563	748.789	1.71888	A B 16	#BEF3F9	A B 16 #BEF3F9
1564	752.431	1.73092	A B 16	#BEF3F9	A B 16 #BEF3F9
1565	762.615	1.76707	A B 16	#BEF3F9	A B 16 #BEF3F9
1566	768.738	1.79116	A B 16	#BEF3F9	A B 16 #BEF3F9
1567	774.287	1.81526	A B 16	#BEF3F9	A B 16 #BEF3F9
1568	776.836	1.82731	A B 16	#BEF3F9	A B 16 #BEF3F9
1569	781.465	1.85141	A B 16	#BEF3F9	A B 16 #BEF3F9
1570	783.538	1.86345	A B 16	#BEF3F9	A B 16 #BEF3F9
1571	784.829	1.87149	A B 16	#BEF3F9	A B 16 #BEF3F9
1572	786.626	1.88353	A B 16	#BEF3F9	A B 16 #BEF3F9
1573	788.255	1.89558	A B 16	#BEF3F9	A B 16 #BEF3F9
1574	789.245	1.90361	A B 16	#BEF3F9	A B 16 #BEF3F9
1575	790.158	1.91165	A B 16	#BEF3F9	A B 16 #BEF3F9
1576	790.994	1.91968	A B 16	#BEF3F9	A B 16 #BEF3F9
1577	791.383	1.92369	A B 16	#BEF3F9	A B 16 #BEF3F9
1578	791.752	1.92771	A B 16	#BEF3F9	A B 16 #BEF3F9
1579	792.101	1.93173	A B 16	#BEF3F9	A B 16 #BEF3F9
1580	792.431	1.93574	A B 16	#BEF3F9	A B 16 #BEF3F9
1581	792.741	1.93976	A B 16	#BEF3F9	A B 16 #BEF3F9
1582	793.032	1.94378	A B 16	#BEF3F9	A B 16 #BEF3F9
1583	793.302	1.94779	A B 16	#BEF3F9	A B 16 #BEF3F9
1584	793.553	1.95181	A B 16	#BEF3F9	A B 16 #BEF3F9
1585	793.784	1.95582	A B 16	#BEF3F9	A B 16 #BEF3F9
1586	793.994	1.95984	A B 16	#BEF3F9	A B 16 #BEF3F9
1587	794.185	1.96386	A B 16	#BEF3F9	A B 16 #BEF3F9
1588	794.356	1.96787	A B 16	#BEF3F9	A B 16 #BEF3F9
1589	794.507	1.97189	A B 16	#BEF3F9	A B 16 #BEF3F9
1590	794.638	1.9759	A B 16	#BEF3F9	A B 16 #BEF3F9
1591	794.748	1.97992	A B 16	#BEF3F9	A B 16 #BEF3F9
1592	794.839	1.98394	A B 16	#BEF3F9	A B 16 #BEF3F9
1593	794.909	1.98795	A B 16	#BEF3F9	A B 16 #BEF3F9
1594	794.96	1.99197	A B 16	#BEF3F9	A B 16 #BEF3F9
1595	795	2	A B 16	#BEF3F9	A B 16 #BEF3F9
1596	795	2	A B 16	#BEF3F9	A B 16 #BEF3F9
1597	1725	2	A B 16	#BEF3F9	A B 16 #BEF3F9
1598	1725	2	A B 16	#BEF3F9	A B 16 #BEF3F9
1599	1724.99	1.99598	A B 16	#BEF3F9	A B 16 #BEF3F9
1600	1724.97	1.99197	A B 16	#BEF3F9	A B 16 #BEF3F9
1601	1724.93	1.98795	A B 16	#BEF3F9	A B 16 #BEF3F9
1602	1724.88	1.98394	A B 16	#BEF3F9	A B 16 #BEF3F9
1603	1724.81	1.97992	A B 16	#BEF3F9	A B 16 #BEF3F9
1604	1724.73	1.9759	A B 16	#BEF3F9	A B 16 #BEF3F9
1605	1724.63	1.97189	A B 16	#BEF3F9	A B 16 #BEF3F9
1606	1724.52	1.96787	A B 16	#BEF3F9	A B 16 #BEF3F9
1607	1724.39	1.96386	A B 16	#BEF3F9	A B 16 #BEF3F9
1608	1724.25	1.95984	A B 16	#BEF3F9	A B 16 #BEF3F9
1609	1724.09	1.95582	A B 16	#BEF3F9	A B 16 #BEF3F9
1610	1723.92	1.95181	A B 16	#BEF3F9	A B 16 #BEF3F9
1611	1723.73	1.94779	A B 16	#BEF3F9	A B 16 #BEF3F9
1612	1723.53	1.94378	A B 16	#BEF3F9	A B 16 #BEF3F9
1613	1723.31	1.93976	A B 16	#BEF3F9	A B 16 #BEF3F9
1614	1723.08	1.93574	A B 16	#BEF3F9	A B 16 #BEF3F9
1615	1722.83	1.93173	A B 16	#BEF3F9	A B 16 #BEF3F9
1616	1722.57	1.92771	A B 16	#BEF3F9	A B 16 #BEF3F9
1617	1722.01	1.91968	A B 16	#BEF3F9	A B 16 #BEF3F9
1618	1721.38	1.91165	A B 16	#BEF3F9	A B 16 #BEF3F9
1619	1721.05	1.90763	A B 16	#BEF3F9	A B 16 #BEF3F9
1620	1720.7	1.90361	A B 16	#BEF3F9	A B 16 #BEF3F9
1621	1719.57	1.89157	A B 16	#BEF3F9	A B 16 #BEF3F9
1622	1717.86	1.8755	A B 16	#BEF3F9	A B 16 #BEF3F9
1623	1715.93	1.85944	A B 16	#BEF3F9	A B 16 #BEF3F9
1624	1715.42	1.85542	A B 16	#BEF3F9	A B 16 #BEF3F9
1625	1711.43	1.82731	A B 16	#BEF3F9	A B 16 #BEF3F9
1626	1708.87	1.81124	A B 16	#BEF3F9	A B 16 #BEF3F9
1627	1704.65	1.78715	A B 16	#BEF3F9	A B 16 #BEF3F9
1628	1700	1.76305	A B 16	#BEF3F9	A B 16 #BEF3F9
1629	1690.48	1.71888	A B 16	#BEF3F9	A B 16 #BEF3F9
1630	1689.55	1.71486	A B 16	#BEF3F9	A B 16 #BEF3F9
1631	1677.75	1.66667	A B 16	#BEF3F9	A B 16 #BEF3F9
1632	1664.87	1.61847	A B 16	#BEF3F9	A B 16 #BEF3F9
1633	1651.2	1.57028	A B 16	#BEF3F9	A B 16 #BEF3F9
1634	1637.05	1.52209	A B 16	#BEF3F9	A B 16 #BEF3F9
1635	1622.76	1.4739	A B 16	#BEF3F9	A B 16 #BEF3F9
1636	1608.64	1.4257	A B 16	#BEF3F9	A B 16 #BEF3F9
1637	1595.03	1.37751	A B 16	#BEF3F9	A B 16 #BEF3F9
1638	1582.22	1.32932	A B 16	#BEF3F9	A B 16 #BEF3F9
1639	1570.52	1.28112	A B 16	#BEF3F9	A B 16 #BEF3F9
1640	1567.8	1.26908	A B 16	#BEF3F9	A B 16 #BEF3F9
1641	1560.19	1.23293	A B 16	#BEF3F9	A B 16 #BEF3F9
1642	1555.62	1.20884	A B 16	#BEF3F9	A B 16 #BEF3F9
1643	1551.47	1.18474	A B 16	#BEF3F9	A B 16 #BEF3F9
1644	1549.57	1.17269	A B 16	#BEF3F9	A B 16 #BEF3F9
1645	1546.11	1.14859	A B 16	#BEF3F9	A B 16 #BEF3F9
1646	1544.56	1.13655	A B 16	#BEF3F9	A B 16 #BEF3F9
1647	1543.6	1.12851	A B 16	#BEF3F9	A B 16 #BEF3F9
1648	1542.26	1.11647	A B 16	#BEF3F9	A B 16 #BEF3F9
1649	1541.04	1.10442	A B 16	#BEF3F9	A B 16 #BEF3F9
1650	1540.3	1.09639	A B 16	#BEF3F9	A B 16 #BEF3F9
1651	1539.62	1.08835	A B 16	#BEF3F9	A B 16 #BEF3F9
1652	1538.99	1.08032	A B 16	#BEF3F9	A B 16 #BEF3F9
1653	1538.7	1.07631	A B 16	#BEF3F9	A B 16 #BEF3F9
1654	1538.43	1.07229	A B 16	#BEF3F9	A B 16 #BEF3F9
1655	1538.17	1.06827	A B 16	#BEF3F9	A B 16 #BEF3F9
1656	1537.92	1.06426	A B 16	#BEF3F9	A B 16 #BEF3F9
1657	1537.69	1.06024	A B 16	#BEF3F9	A B 16 #BEF3F9
1658	1537.47	1.05622	A B 16	#BEF3F9	A B 16 #BEF3F9
1659	1537.27	1.05221	A B 16	#BEF3F9	A B 16 #BEF3F9
1660	1537.08	1.04819	A B 16	#BEF3F9	A B 16 #BEF3F9
1661	1536.91	1.04418	A B 16	#BEF3F9	A B 16 #BEF3F9
1662	1536.75	1.04016	A B 16	#BEF3F9	A B 16 #BEF3F9
1663	1536.61	1.03614	A B 16	#BEF3F9	A B 16 #BEF3F9
1664	1536.48	1.03213	A B 16	#BEF3F9	A B 16 #BEF3F9
1665	1536.37	1.02811	A B 16	#BEF3F9	A B 16 #BEF3F9
1666	1536.27	1.0241	A B 16	#BEF3F9	A B 16 #BEF3F9
1667	1536.19	1.02008	A B 16	#BEF3F9	A B 16 #BEF3F9
1668	1536.12	1.01606	A B 16	#BEF3F9	A B 16 #BEF3F9
1669	1536.07	1.01205	A B 16	#BEF3F9	A B 16 #BEF3F9
1670	1536.03	1.00803	A B 16	#BEF3F9	A B 16 #BEF3F9
1671	1536	1	A B 16	#BEF3F9	A B 16 #BEF3F9
1672	1536	1	A B 16	#BEF3F9	A B 16 #BEF3F9
1673	1683	1	A B 18	#BEF3F9	A B 18 #BEF3F9
1674	1683	1	A B 18	#BEF3F9	A B 18 #BEF3F9
1675	1683.01	1.00402	A B 18	#BEF3F9	A B 18 #BEF3F9
1676	1683.03	1.00803	A B 18	#BEF3F9	A B 18 #BEF3F9
1677	1683.07	1.01205	A B 18	#BEF3F9	A B 18 #BEF3F9
1678	1683.12	1.01606	A B 18	#BEF3F9	A B 18 #BEF3F9
1679	1683.19	1.02008	A B 18	#BEF3F9	A B 18 #BEF3F9
1680	1683.27	1.0241	A B 18	#BEF3F9	A B 18 #BEF3F9
1681	1683.37	1.02811	A B 18	#BEF3F9	A B 18 #BEF3F9
1682	1683.49	1.03213	A B 18	#BEF3F9	A B 18 #BEF3F9
1683	1683.62	1.03614	A B 18	#BEF3F9	A B 18 #BEF3F9
1684	1683.76	1.04016	A B 18	#BEF3F9	A B 18 #BEF3F9
1685	1683.92	1.04418	A B 18	#BEF3F9	A B 18 #BEF3F9
1686	1684.1	1.04819	A B 18	#BEF3F9	A B 18 #BEF3F9
1687	1684.29	1.05221	A B 18	#BEF3F9	A B 18 #BEF3F9
1688	1684.49	1.05622	A B 18	#BEF3F9	A B 18 #BEF3F9
1689	1684.71	1.06024	A B 18	#BEF3F9	A B 18 #BEF3F9
1690	1684.95	1.06426	A B 18	#BEF3F9	A B 18 #BEF3F9
1691	1685.2	1.06827	A B 18	#BEF3F9	A B 18 #BEF3F9
1692	1685.47	1.07229	A B 18	#BEF3F9	A B 18 #BEF3F9
1693	1686.04	1.08032	A B 18	#BEF3F9	A B 18 #BEF3F9
1694	1686.67	1.08835	A B 18	#BEF3F9	A B 18 #BEF3F9
1695	1687.01	1.09237	A B 18	#BEF3F9	A B 18 #BEF3F9
1696	1687.37	1.09639	A B 18	#BEF3F9	A B 18 #BEF3F9
1697	1688.52	1.10843	A B 18	#BEF3F9	A B 18 #BEF3F9
1698	1690.25	1.1245	A B 18	#BEF3F9	A B 18 #BEF3F9
1699	1692.21	1.14056	A B 18	#BEF3F9	A B 18 #BEF3F9
1700	1692.73	1.14458	A B 18	#BEF3F9	A B 18 #BEF3F9
1701	1696.78	1.17269	A B 18	#BEF3F9	A B 18 #BEF3F9
1702	1699.39	1.18876	A B 18	#BEF3F9	A B 18 #BEF3F9
1703	1703.68	1.21285	A B 18	#BEF3F9	A B 18 #BEF3F9
1704	1708.39	1.23695	A B 18	#BEF3F9	A B 18 #BEF3F9
1705	1718.07	1.28112	A B 18	#BEF3F9	A B 18 #BEF3F9
1706	1719.01	1.28514	A B 18	#BEF3F9	A B 18 #BEF3F9
1707	1731	1.33333	A B 18	#BEF3F9	A B 18 #BEF3F9
1708	1744.09	1.38153	A B 18	#BEF3F9	A B 18 #BEF3F9
1709	1757.98	1.42972	A B 18	#BEF3F9	A B 18 #BEF3F9
1710	1772.34	1.47791	A B 18	#BEF3F9	A B 18 #BEF3F9
1711	1786.86	1.5261	A B 18	#BEF3F9	A B 18 #BEF3F9
1712	1801.2	1.5743	A B 18	#BEF3F9	A B 18 #BEF3F9
1713	1815.04	1.62249	A B 18	#BEF3F9	A B 18 #BEF3F9
1714	1828.05	1.67068	A B 18	#BEF3F9	A B 18 #BEF3F9
1715	1839.93	1.71888	A B 18	#BEF3F9	A B 18 #BEF3F9
1716	1842.69	1.73092	A B 18	#BEF3F9	A B 18 #BEF3F9
1717	1850.42	1.76707	A B 18	#BEF3F9	A B 18 #BEF3F9
1718	1855.07	1.79116	A B 18	#BEF3F9	A B 18 #BEF3F9
1719	1859.28	1.81526	A B 18	#BEF3F9	A B 18 #BEF3F9
1720	1861.22	1.82731	A B 18	#BEF3F9	A B 18 #BEF3F9
1721	1864.73	1.85141	A B 18	#BEF3F9	A B 18 #BEF3F9
1722	1866.3	1.86345	A B 18	#BEF3F9	A B 18 #BEF3F9
1723	1867.28	1.87149	A B 18	#BEF3F9	A B 18 #BEF3F9
1724	1868.65	1.88353	A B 18	#BEF3F9	A B 18 #BEF3F9
1725	1869.88	1.89558	A B 18	#BEF3F9	A B 18 #BEF3F9
1726	1870.63	1.90361	A B 18	#BEF3F9	A B 18 #BEF3F9
1727	1871.33	1.91165	A B 18	#BEF3F9	A B 18 #BEF3F9
1728	1871.96	1.91968	A B 18	#BEF3F9	A B 18 #BEF3F9
1729	1872.25	1.92369	A B 18	#BEF3F9	A B 18 #BEF3F9
1730	1872.53	1.92771	A B 18	#BEF3F9	A B 18 #BEF3F9
1731	1872.8	1.93173	A B 18	#BEF3F9	A B 18 #BEF3F9
1732	1873.05	1.93574	A B 18	#BEF3F9	A B 18 #BEF3F9
1733	1873.29	1.93976	A B 18	#BEF3F9	A B 18 #BEF3F9
1734	1873.51	1.94378	A B 18	#BEF3F9	A B 18 #BEF3F9
1735	1873.71	1.94779	A B 18	#BEF3F9	A B 18 #BEF3F9
1736	1873.9	1.95181	A B 18	#BEF3F9	A B 18 #BEF3F9
1737	1874.08	1.95582	A B 18	#BEF3F9	A B 18 #BEF3F9
1738	1874.24	1.95984	A B 18	#BEF3F9	A B 18 #BEF3F9
1739	1874.38	1.96386	A B 18	#BEF3F9	A B 18 #BEF3F9
1740	1874.51	1.96787	A B 18	#BEF3F9	A B 18 #BEF3F9
1741	1874.63	1.97189	A B 18	#BEF3F9	A B 18 #BEF3F9
1742	1874.73	1.9759	A B 18	#BEF3F9	A B 18 #BEF3F9
1743	1874.81	1.97992	A B 18	#BEF3F9	A B 18 #BEF3F9
1744	1874.88	1.98394	A B 18	#BEF3F9	A B 18 #BEF3F9
1745	1874.93	1.98795	A B 18	#BEF3F9	A B 18 #BEF3F9
1746	1874.97	1.99197	A B 18	#BEF3F9	A B 18 #BEF3F9
1747	1875	2	A B 18	#BEF3F9	A B 18 #BEF3F9
1748	1875	2	A B 18	#BEF3F9	A B 18 #BEF3F9
1749	2663	2	A B 18	#BEF3F9	A B 18 #BEF3F9
1750	2663	2	A B 18	#BEF3F9	A B 18 #BEF3F9
1751	2662.99	1.99598	A B 18	#BEF3F9	A B 18 #BEF3F9
1752	2662.98	1.99197	A B 18	#BEF3F9	A B 18 #BEF3F9
1753	2662.94	1.98795	A B 18	#BEF3F9	A B 18 #BEF3F9
1754	2662.9	1.98394	A B 18	#BEF3F9	A B 18 #BEF3F9
1755	2662.84	1.97992	A B 18	#BEF3F9	A B 18 #BEF3F9
1756	2662.78	1.9759	A B 18	#BEF3F9	A B 18 #BEF3F9
1757	2662.69	1.97189	A B 18	#BEF3F9	A B 18 #BEF3F9
1758	2662.6	1.96787	A B 18	#BEF3F9	A B 18 #BEF3F9
1759	2662.49	1.96386	A B 18	#BEF3F9	A B 18 #BEF3F9
1760	2662.38	1.95984	A B 18	#BEF3F9	A B 18 #BEF3F9
1761	2662.25	1.95582	A B 18	#BEF3F9	A B 18 #BEF3F9
1762	2662.1	1.95181	A B 18	#BEF3F9	A B 18 #BEF3F9
1763	2661.95	1.94779	A B 18	#BEF3F9	A B 18 #BEF3F9
1764	2661.78	1.94378	A B 18	#BEF3F9	A B 18 #BEF3F9
1765	2661.6	1.93976	A B 18	#BEF3F9	A B 18 #BEF3F9
1766	2661.41	1.93574	A B 18	#BEF3F9	A B 18 #BEF3F9
1767	2661.2	1.93173	A B 18	#BEF3F9	A B 18 #BEF3F9
1768	2660.98	1.92771	A B 18	#BEF3F9	A B 18 #BEF3F9
1769	2660.51	1.91968	A B 18	#BEF3F9	A B 18 #BEF3F9
1770	2660	1.91165	A B 18	#BEF3F9	A B 18 #BEF3F9
1771	2659.72	1.90763	A B 18	#BEF3F9	A B 18 #BEF3F9
1772	2659.43	1.90361	A B 18	#BEF3F9	A B 18 #BEF3F9
1773	2658.49	1.89157	A B 18	#BEF3F9	A B 18 #BEF3F9
1774	2657.07	1.8755	A B 18	#BEF3F9	A B 18 #BEF3F9
1775	2655.47	1.85944	A B 18	#BEF3F9	A B 18 #BEF3F9
1776	2655.04	1.85542	A B 18	#BEF3F9	A B 18 #BEF3F9
1777	2651.73	1.82731	A B 18	#BEF3F9	A B 18 #BEF3F9
1778	2649.6	1.81124	A B 18	#BEF3F9	A B 18 #BEF3F9
1779	2646.09	1.78715	A B 18	#BEF3F9	A B 18 #BEF3F9
1780	2642.24	1.76305	A B 18	#BEF3F9	A B 18 #BEF3F9
1781	2634.32	1.71888	A B 18	#BEF3F9	A B 18 #BEF3F9
1782	2633.55	1.71486	A B 18	#BEF3F9	A B 18 #BEF3F9
1783	2623.75	1.66667	A B 18	#BEF3F9	A B 18 #BEF3F9
1784	2613.05	1.61847	A B 18	#BEF3F9	A B 18 #BEF3F9
1785	2601.69	1.57028	A B 18	#BEF3F9	A B 18 #BEF3F9
1786	2589.94	1.52209	A B 18	#BEF3F9	A B 18 #BEF3F9
1787	2578.07	1.4739	A B 18	#BEF3F9	A B 18 #BEF3F9
1788	2566.34	1.4257	A B 18	#BEF3F9	A B 18 #BEF3F9
1789	2555.03	1.37751	A B 18	#BEF3F9	A B 18 #BEF3F9
1790	2544.4	1.32932	A B 18	#BEF3F9	A B 18 #BEF3F9
1791	2534.68	1.28112	A B 18	#BEF3F9	A B 18 #BEF3F9
1792	2532.42	1.26908	A B 18	#BEF3F9	A B 18 #BEF3F9
1793	2526.1	1.23293	A B 18	#BEF3F9	A B 18 #BEF3F9
1794	2522.3	1.20884	A B 18	#BEF3F9	A B 18 #BEF3F9
1795	2518.85	1.18474	A B 18	#BEF3F9	A B 18 #BEF3F9
1796	2517.27	1.17269	A B 18	#BEF3F9	A B 18 #BEF3F9
1797	2514.4	1.14859	A B 18	#BEF3F9	A B 18 #BEF3F9
1798	2513.11	1.13655	A B 18	#BEF3F9	A B 18 #BEF3F9
1799	2512.31	1.12851	A B 18	#BEF3F9	A B 18 #BEF3F9
1800	2511.2	1.11647	A B 18	#BEF3F9	A B 18 #BEF3F9
1801	2510.19	1.10442	A B 18	#BEF3F9	A B 18 #BEF3F9
1802	2509.57	1.09639	A B 18	#BEF3F9	A B 18 #BEF3F9
1803	2509	1.08835	A B 18	#BEF3F9	A B 18 #BEF3F9
1804	2508.49	1.08032	A B 18	#BEF3F9	A B 18 #BEF3F9
1805	2508.24	1.07631	A B 18	#BEF3F9	A B 18 #BEF3F9
1806	2508.02	1.07229	A B 18	#BEF3F9	A B 18 #BEF3F9
1807	2507.8	1.06827	A B 18	#BEF3F9	A B 18 #BEF3F9
1808	2507.59	1.06426	A B 18	#BEF3F9	A B 18 #BEF3F9
1809	2507.4	1.06024	A B 18	#BEF3F9	A B 18 #BEF3F9
1810	2507.22	1.05622	A B 18	#BEF3F9	A B 18 #BEF3F9
1811	2507.05	1.05221	A B 18	#BEF3F9	A B 18 #BEF3F9
1812	2506.9	1.04819	A B 18	#BEF3F9	A B 18 #BEF3F9
1813	2506.75	1.04418	A B 18	#BEF3F9	A B 18 #BEF3F9
1814	2506.62	1.04016	A B 18	#BEF3F9	A B 18 #BEF3F9
1815	2506.51	1.03614	A B 18	#BEF3F9	A B 18 #BEF3F9
1816	2506.4	1.03213	A B 18	#BEF3F9	A B 18 #BEF3F9
1817	2506.31	1.02811	A B 18	#BEF3F9	A B 18 #BEF3F9
1818	2506.22	1.0241	A B 18	#BEF3F9	A B 18 #BEF3F9
1819	2506.16	1.02008	A B 18	#BEF3F9	A B 18 #BEF3F9
1820	2506.1	1.01606	A B 18	#BEF3F9	A B 18 #BEF3F9
1821	2506.06	1.01205	A B 18	#BEF3F9	A B 18 #BEF3F9
1822	2506.02	1.00803	A B 18	#BEF3F9	A B 18 #BEF3F9
1823	2506	1	A B 18	#BEF3F9	A B 18 #BEF3F9
1824	2506	1	A B 18	#BEF3F9	A B 18 #BEF3F9
1825	2650	1	A B 21	#BEF3F9	A B 21 #BEF3F9
1826	2650	1	A B 21	#BEF3F9	A B 21 #BEF3F9
1827	2650.01	1.00402	A B 21	#BEF3F9	A B 21 #BEF3F9
1828	2650.02	1.00803	A B 21	#BEF3F9	A B 21 #BEF3F9
1829	2650.06	1.01205	A B 21	#BEF3F9	A B 21 #BEF3F9
1830	2650.1	1.01606	A B 21	#BEF3F9	A B 21 #BEF3F9
1831	2650.15	1.02008	A B 21	#BEF3F9	A B 21 #BEF3F9
1832	2650.22	1.0241	A B 21	#BEF3F9	A B 21 #BEF3F9
1833	2650.3	1.02811	A B 21	#BEF3F9	A B 21 #BEF3F9
1834	2650.39	1.03213	A B 21	#BEF3F9	A B 21 #BEF3F9
1835	2650.5	1.03614	A B 21	#BEF3F9	A B 21 #BEF3F9
1836	2650.62	1.04016	A B 21	#BEF3F9	A B 21 #BEF3F9
1837	2650.75	1.04418	A B 21	#BEF3F9	A B 21 #BEF3F9
1838	2650.89	1.04819	A B 21	#BEF3F9	A B 21 #BEF3F9
1839	2651.04	1.05221	A B 21	#BEF3F9	A B 21 #BEF3F9
1840	2651.21	1.05622	A B 21	#BEF3F9	A B 21 #BEF3F9
1841	2651.38	1.06024	A B 21	#BEF3F9	A B 21 #BEF3F9
1842	2651.57	1.06426	A B 21	#BEF3F9	A B 21 #BEF3F9
1843	2651.78	1.06827	A B 21	#BEF3F9	A B 21 #BEF3F9
1844	2651.99	1.07229	A B 21	#BEF3F9	A B 21 #BEF3F9
1845	2652.45	1.08032	A B 21	#BEF3F9	A B 21 #BEF3F9
1846	2652.97	1.08835	A B 21	#BEF3F9	A B 21 #BEF3F9
1847	2653.24	1.09237	A B 21	#BEF3F9	A B 21 #BEF3F9
1848	2653.53	1.09639	A B 21	#BEF3F9	A B 21 #BEF3F9
1849	2654.45	1.10843	A B 21	#BEF3F9	A B 21 #BEF3F9
1850	2655.85	1.1245	A B 21	#BEF3F9	A B 21 #BEF3F9
1851	2657.43	1.14056	A B 21	#BEF3F9	A B 21 #BEF3F9
1852	2657.86	1.14458	A B 21	#BEF3F9	A B 21 #BEF3F9
1853	2661.13	1.17269	A B 21	#BEF3F9	A B 21 #BEF3F9
1854	2663.23	1.18876	A B 21	#BEF3F9	A B 21 #BEF3F9
1855	2666.69	1.21285	A B 21	#BEF3F9	A B 21 #BEF3F9
1856	2670.5	1.23695	A B 21	#BEF3F9	A B 21 #BEF3F9
1857	2678.31	1.28112	A B 21	#BEF3F9	A B 21 #BEF3F9
1858	2679.07	1.28514	A B 21	#BEF3F9	A B 21 #BEF3F9
1859	2688.75	1.33333	A B 21	#BEF3F9	A B 21 #BEF3F9
1860	2699.32	1.38153	A B 21	#BEF3F9	A B 21 #BEF3F9
1861	2710.53	1.42972	A B 21	#BEF3F9	A B 21 #BEF3F9
1862	2722.13	1.47791	A B 21	#BEF3F9	A B 21 #BEF3F9
1863	2733.85	1.5261	A B 21	#BEF3F9	A B 21 #BEF3F9
1864	2745.43	1.5743	A B 21	#BEF3F9	A B 21 #BEF3F9
1865	2756.59	1.62249	A B 21	#BEF3F9	A B 21 #BEF3F9
1866	2767.09	1.67068	A B 21	#BEF3F9	A B 21 #BEF3F9
1867	2776.69	1.71888	A B 21	#BEF3F9	A B 21 #BEF3F9
1868	2778.92	1.73092	A B 21	#BEF3F9	A B 21 #BEF3F9
1869	2785.16	1.76707	A B 21	#BEF3F9	A B 21 #BEF3F9
1870	2788.91	1.79116	A B 21	#BEF3F9	A B 21 #BEF3F9
1871	2792.31	1.81526	A B 21	#BEF3F9	A B 21 #BEF3F9
1872	2793.87	1.82731	A B 21	#BEF3F9	A B 21 #BEF3F9
1873	2796.71	1.85141	A B 21	#BEF3F9	A B 21 #BEF3F9
1874	2797.98	1.86345	A B 21	#BEF3F9	A B 21 #BEF3F9
1875	2798.77	1.87149	A B 21	#BEF3F9	A B 21 #BEF3F9
1876	2799.87	1.88353	A B 21	#BEF3F9	A B 21 #BEF3F9
1877	2800.87	1.89558	A B 21	#BEF3F9	A B 21 #BEF3F9
1878	2801.47	1.90361	A B 21	#BEF3F9	A B 21 #BEF3F9
1879	2802.03	1.91165	A B 21	#BEF3F9	A B 21 #BEF3F9
1880	2802.55	1.91968	A B 21	#BEF3F9	A B 21 #BEF3F9
1881	2802.78	1.92369	A B 21	#BEF3F9	A B 21 #BEF3F9
1882	2803.01	1.92771	A B 21	#BEF3F9	A B 21 #BEF3F9
1883	2803.22	1.93173	A B 21	#BEF3F9	A B 21 #BEF3F9
1884	2803.43	1.93574	A B 21	#BEF3F9	A B 21 #BEF3F9
1885	2803.62	1.93976	A B 21	#BEF3F9	A B 21 #BEF3F9
1886	2803.79	1.94378	A B 21	#BEF3F9	A B 21 #BEF3F9
1887	2803.96	1.94779	A B 21	#BEF3F9	A B 21 #BEF3F9
1888	2804.11	1.95181	A B 21	#BEF3F9	A B 21 #BEF3F9
1889	2804.25	1.95582	A B 21	#BEF3F9	A B 21 #BEF3F9
1890	2804.38	1.95984	A B 21	#BEF3F9	A B 21 #BEF3F9
1891	2804.5	1.96386	A B 21	#BEF3F9	A B 21 #BEF3F9
1892	2804.61	1.96787	A B 21	#BEF3F9	A B 21 #BEF3F9
1893	2804.7	1.97189	A B 21	#BEF3F9	A B 21 #BEF3F9
1894	2804.78	1.9759	A B 21	#BEF3F9	A B 21 #BEF3F9
1895	2804.85	1.97992	A B 21	#BEF3F9	A B 21 #BEF3F9
1896	2804.9	1.98394	A B 21	#BEF3F9	A B 21 #BEF3F9
1897	2804.94	1.98795	A B 21	#BEF3F9	A B 21 #BEF3F9
1898	2804.98	1.99197	A B 21	#BEF3F9	A B 21 #BEF3F9
1899	2805	2	A B 21	#BEF3F9	A B 21 #BEF3F9
1900	2805	2	A B 21	#BEF3F9	A B 21 #BEF3F9
1901	3931	2	A B 21	#BEF3F9	A B 21 #BEF3F9
1902	3931	2	A B 21	#BEF3F9	A B 21 #BEF3F9
1903	3930.99	1.99598	A B 21	#BEF3F9	A B 21 #BEF3F9
[truncated: 8,354 more rows]
[truncated: 11 more columns]

## Sheet: Supplementary Fig. 3
Source Data for Supplementary Fig. 3: Genetic and physical location for mapped markers
[truncated: 6,163 more rows]

[truncated: 8 more sheets: Supplementary Fig. 5A, Supplementary Fig. 5B , Supplementary Fig. 6A,  Supplementary Fig. 6B, Supplementary Fig. 7A and 7B, Supplementary Fig. 9, Supplementary Fig. 11, Supplementary Fig. 12]
