# Supplementary material for: Genome analyses reveal population structure and a purple stigma color gene candidate in finger millet
Source: Nat Commun. 2023 Jun 21;14:3694. doi: 10.1038/s41467-023-38915-6 (PMC10284860; doi:10.1038/s41467-023-38915-6)
Supplement: Supplementary file 18 — Source Data [file 41467_2023_38915_MOESM18_ESM.zip › Source Data 3_SupplFig15_bHLH_Protein_4Species.aln]

CLUSTAL

Zm00001d026147_P002/1-616     ---------------------------------MALSASRVQQA------EELLQRPAE-
At_EGL3/1-596                 ---------------------------------MAT--------------GENRTVPDN-
At_GL3/1-637                  ---------------------------------MATG-------------QNRTTVPEN-
At_tt8/1-518                  ---------------------------------MDESSII----------PAEKVAGAE-
ELECO.r07.4BG0338780/1-481    ------------------------------------------------------------
ELECO.r07.4AG0307750_Ei/1-559 ---------------------------------MALPASSRPHQ------EQEEPQPPG-
ELECO.r07.7AG0560560.1/1-689  ---------------------------------MAASSEA--------------------
Zm00001d019170_P001/1-674     ---------------------------------MAA---------------------GGS
OsKitaake04g221700.2.p/1-565  --------------------------------------------------MEETPLPSG-
OsKitaake04g221400.1.p/1-559  ---------------------------------MASAPPV----------QEEPLQPGT-
OsKitaake07g072000.1.p/1-649  ---------------------------------MA---------------------GGE-
OsKitaake04g221550.1.p/1-451  ---------------------------------MASAPPV----------QEEALQPGT-
ELECO.r07.2BG0171500.1/1-707  MNLWTDDNASMMEAFMASADLPALPWGAMGGGGSGTPPPPQQQQQQQMAPAVAAAAPGGF
ELECO.r07.2AG0117910.1/1-709  MNLWTDDNASMMEAFMASADLPALPWGAMGGGGSGTPPPPQQQQMAP---AVAAAAPGGF
OsKitaake11g095200.1.p/1-599  ---------------------------------MTYAFCPGQGGRPGICKGNSSGAPGR-
Zm00001d000236_P001/1-557     ---------------------------------MALSACPA---------QEELLQPAG-
Seita.2G081900.1.p/1-704      ---------------------------------M----------------AAAAAEGGE-
Seita.5G411500.1.p/1-572      ---------------------------------MALPASP----------VQEELQPES-
Seita.7G195400.1.p/1-568      ---------------------------------MALPASP----------VQEELQPES-
ELECO.r07.7BG0592150_Ed/1-688 ---------------------------------MAASSEA--------------------

Zm00001d026147_P002/1-616     -RQLMRSQLAAAARSIN--WSYALFWSISDTQ-PG--VLTWTDGFYNGEVKTRKIS----
At_EGL3/1-596                 ----LKKQLAVSVRNIQ--WSYGIFWSVSASQ-PG--VLEWGDGYYNGDIKTRKTI----
At_GL3/1-637                  ----LKKHLAVSVRNIQ--WSYGIFWSVSASQ-SG--VLEWGDGYYNGDIKTRKTI----
At_tt8/1-518                  -KKELQGLLKTAVQSVD--WTYSVFWQFCPQQ--R--VLVWGNGYYNGAIKTRKTT----
ELECO.r07.4BG0338780/1-481    ------------------------------------------------------------
ELECO.r07.4AG0307750_Ei/1-559 --KQLRNQLAAAVRSIN--WSYALFWSVSSTH-PG--VLTWTDGFYNGEIKTRKIA----
ELECO.r07.7AG0560560.1/1-689  ----TQKALQAVAQGMR--WTYSLLWQLCPHQ--G--ALVWAEGHYNGAIKTRKTV----
Zm00001d019170_P001/1-674     GGEAAQKALQSVAQSTG--WTYSLLWRLCPRQ--G--ALVWAEGYYNGAIRTRKTTMTTV
OsKitaake04g221700.2.p/1-565  -KN-FRSQLAAAARSIN--WTYAIFWSISTSR-PG--VLTWKDGFYNGEIKTRKIT----
OsKitaake04g221400.1.p/1-559  --NHFRSLLAAAVRSIS--WSYAIFWSISTSC-PG--VLTWNDGFYNGVVKTRKIS----
OsKitaake07g072000.1.p/1-649  ----AHAALQAVAQSLR--WTYSLLWQLCPHQ-GS--SLVWGEGHYNGAVKTRKST----
OsKitaake04g221550.1.p/1-451  --NHFRSRLAAAVRSIS--WSYTIFWSTSTSL-PG--VLTWNDGFYNGEVKTRKIS----
ELECO.r07.2BG0171500.1/1-707  NQDTLQQRLQAIIEGSRETWTYAIYWQSSVDAASGASLLGWGDGYYKGCDEDKRKK----
ELECO.r07.2AG0117910.1/1-709  NQDTLQQRLQAIIEGSRETWTYAIYWQSSVDAASGASLLGWGDGYYKGCDEDKRKQ----
OsKitaake11g095200.1.p/1-599  -KTVGRRGLLPTTAGHQIRPRGSLLHSPRAPT-EG--RTASITCSIVGGVGSRLAW----
Zm00001d000236_P001/1-557     --RPLRKQLAAAARSIN--WSYSLFWSISSTQRPR--VLTWTDGFYNGEVKTRKIS----
Seita.2G081900.1.p/1-704      -AVAVQKALQAVAEGTG--WTYAALWRLCTRQ--G--ALVWAEGHYNGAIKTRKTT----
Seita.5G411500.1.p/1-572      ---QLRNHLAAAVRSIN--WTYALFWSISSTQ-PG--FLTWTDGFYNGEVKTRKIV----
Seita.7G195400.1.p/1-568      ---QLRNHLAAAVRSIN--WTYALFWSISSTQ-PG--FLTWTDGFYNGEVKTRKIA----
ELECO.r07.7BG0592150_Ed/1-688 ----THKALQAVAQGTR--WTYSLLWQLCPHQ--G--ALVWAEGHYNGAIKTRKTV----

Zm00001d026147_P002/1-616     -N---SV---ELTSDH------------LVMQ--------RSDQLRELYEAL--------
At_EGL3/1-596                 -Q---AA---EVKIDQ------------LGLE--------RSEQLRELYESL--------
At_GL3/1-637                  -Q---AS---EIKADQ------------LGLR--------RSEQLSELYESL--------
At_tt8/1-518                  -Q---PA---EVTAEE------------AALE--------RSQQLRELYETL--------
ELECO.r07.4BG0338780/1-481    ------------------------------MQ--------RSELLRELYKSL--------
ELECO.r07.4AG0307750_Ei/1-559 -N---SA---ELTGDQ------------LVMQ--------RSELLRELYKSL--------
ELECO.r07.7AG0560560.1/1-689  -K---PGGDDELDEDEDEEVVGPAGSSRAARR--------RSKQLRELYESLAREAAAAA
Zm00001d019170_P001/1-674     RQ---PAGAEDAGDEE------------TALR--------RSRQLKELYDSL-------A
OsKitaake04g221700.2.p/1-565  -N---SM---NLTADE------------LVLQ--------RSEQLRELYDSL--------
OsKitaake04g221400.1.p/1-559  -N---SA---DLTAGQ------------LVVQ--------RSEQLRELYYSL--------
OsKitaake07g072000.1.p/1-649  -VMQPPPAEEEDDADH------------AARH--------RSRQLRELYDWL--------
OsKitaake04g221550.1.p/1-451  -N---LE---DLTADQ------------LVLR--------RSEQLSELYYSL--------
ELECO.r07.2BG0171500.1/1-707  -H---PL---TPQAQA------------EQEH--------RKRVLREL-NSL--------
ELECO.r07.2AG0117910.1/1-709  -Q---PL---TPQAQA------------EQEH--------RKRVLREL-NSL--------
OsKitaake11g095200.1.p/1-599  -A---EV---STAADP------------RLVD--------TAAVVRPRPPSL--PPSATP
Zm00001d000236_P001/1-557     -H---SV---ELTADQ------------LLMQ--------RSEQLRELYEAL--------
Seita.2G081900.1.p/1-704      -V---AP---GGGGEE------------EEEEEGTAARRRRSRQLRELYDSL---AAGAE
Seita.5G411500.1.p/1-572      -N---SA---ELTADQ------------LVMQ--------RSEQLRELYEAL--------
Seita.7G195400.1.p/1-568      -N---SA---ELTADQ------------LVMQ--------RSEQLRELYEAL--------
ELECO.r07.7BG0592150_Ed/1-688 -K---PGGDDEADEDEDEEVVGPAGSSRAARR--------RSKQLRELYESLAREAAAAT

Zm00001d026147_P002/1-616     -----LSGEG-------DRR------AAPARPAGSLSPEDLGDTEWYYVVSMTYAFRPGQ
At_EGL3/1-596                 -----SLAESSASG---SSQ------VTRRASAAALSPEDLTDTEWYYLVCMSFVFNIGE
At_GL3/1-637                  -----SVAESSSSGVAAGSQ------VTRRASAAALSPEDLADTEWYYLVCMSFVFNIGE
At_tt8/1-518                  -----LAGES----------------TSEARACTALSPEDLTETEWFYLMCVSFSFPPPS
ELECO.r07.4BG0338780/1-481    -----LSGEC-------DHR------A--ARPAAALSPEDLGDTEWYYVISMTYAFRPGQ
ELECO.r07.4AG0307750_Ei/1-559 -----LSGEC-------DHR------A--ARPAAALSPEDLGSTEWYYVVSMTYAFRPGQ
ELECO.r07.7AG0560560.1/1-689  VTGGGGGGGGGSTSSGSGAP------AATRRPCASLAPEDLAETEWFYLMCASYCFPPGL
Zm00001d019170_P001/1-674     AGEAAYDGGGGVGDPQQQHQQQVAVVPPPRRPVAALAPEDLTETEWFYLMCASYCFPPAV
OsKitaake04g221700.2.p/1-565  -----LSGEC-------GHR------A--RRPVAALLPEDLGDTEWYYVVCMTYAFGPRQ
OsKitaake04g221400.1.p/1-559  -----LSGEC-------DHR------A--RRPIAALSPEDLADTEWYYVVCMTYSFQPGQ
OsKitaake07g072000.1.p/1-649  ----QQAGENSSGGVQTSST------TASRRPGAALSPEDLTETEWFFLMSASYSFPPGI
OsKitaake04g221550.1.p/1-451  -----LSGEC-------DHR------A--RKPVAALSPEDIADTEWYYVVCMTYAFRPGQ
ELECO.r07.2BG0171500.1/1-707  -----ISGAA-------------------AAPDEAVE-EEVTDTEWFFLVSMTQSFPNGS
ELECO.r07.2AG0117910.1/1-709  -----ISGAA-------------------AAPDEAVE-EEVTDTEWFFLVSMTQSFPNGS
OsKitaake11g095200.1.p/1-599  ASPRLPSRPCRMREISGGSS------SSLSSGGRFFVPEDR----WWSPVVAS------R
Zm00001d000236_P001/1-557     -----QSGEC-------DRR------A--ARPVGSLSPEDLGDTEWYYVICMTYAFLPGQ
Seita.2G081900.1.p/1-704      ADGGGGGGGGGSGSGREDGA------VVARRSSAALAPEDLSETEWFYLMCGSYCFPPGL
Seita.5G411500.1.p/1-572      -----LSGEC-------DRR------A--ARPVASLSPEDLGDTELYYVVCMTYAFRPGQ
Seita.7G195400.1.p/1-568      -----LSGEC-------DRR------T--ARPVASLSPEDLGDTEWYYVVCMTYAFRPGQ
ELECO.r07.7BG0592150_Ed/1-688 ATGGGGGGGGGSTSSGSGAP------ATTRRPCASLAPEDLAETEWFYLMCASYCFPPGL

Zm00001d026147_P002/1-616     GLPGRSFASDEHVWLCNAHLAGSKAFPRALLAK---------QSASIQSILCIPV-MGGV
At_EGL3/1-596                 GIPGGALSNGEPIWLCNAETADSKVFTRSLLAK----------SASLQTVVCFPF-LGGV
At_GL3/1-637                  GMPGRTFANGEPIWLCNAHTADSKVFSRSLLAK----------SAAVKTVVCFPF-LGGV
At_tt8/1-518                  GMPGKAYARRKHVWLSGANEVDSKTFSRAILAK----------SAKIQTVVCIPM-LDGV
ELECO.r07.4BG0338780/1-481    GLPGRTFMSNEHIWLCNAHLADSRSFPRALLVK---------------TIVCIPL-MSGV
ELECO.r07.4AG0307750_Ei/1-559 GLPGRTFISNKHIWLCNAHLADSRTFPRALLAK---------------TIICIPL-MSGV
ELECO.r07.7AG0560560.1/1-689  GLPGKSFATRAHVWLTGANEVDSKVFLRAILAR----------SAGIQTVACIPV-ADGV
Zm00001d019170_P001/1-674     GLPGEAFVRRAHVWLCGANKADSKVFSRAILAR---------------TVACIPV-DDGV
OsKitaake04g221700.2.p/1-565  GLPGKSFASNEFVWLTNAQSADRKLFHRALIAK---------------TIVCVPFIMHGV
OsKitaake04g221400.1.p/1-559  GLPGKSYASNASVWLRNAQSADSKTFLRSLLAK----------SASIQTIICIPF-TSGV
OsKitaake07g072000.1.p/1-649  GLPGRAFARRGHVWLTGANEVDSKVFLRAILAK----------SAGIQTVVCIPV-VDGV
OsKitaake04g221550.1.p/1-451  GLPGRSYASNRSVWLCNAQSADSKTFLRALLAK----------SASIQTIVCIPF-MSGV
ELECO.r07.2BG0171500.1/1-707  GLPGQALFAGQPTWIASGLSSAPCERARQAYVF------------GLRTMVCVPV-GTGV
ELECO.r07.2AG0117910.1/1-709  GLPGQALFAGQPTWIASGLSSAPCERARQAYVF------------GLRTMVCVPV-GTGV
OsKitaake11g095200.1.p/1-599  WLPGKSFASNEYVWLSNAQSADRKLFHRALIAK----------SASIKTIVCVPFIMHGV
Zm00001d000236_P001/1-557     GLPGRSSASNEHVWLCNAHLAGSKDFPRALLAK---------------------------
Seita.2G081900.1.p/1-704      GLPGEAFARRGHVWLSGANKVNSKVFSRAILARITNICGNIWQSAGIQTVACIPVNEDGV
Seita.5G411500.1.p/1-572      GLPGRSFASNERVWMWNSHLADSKAFPRALLAK----------STSIQTIVCIPL-MSGV
Seita.7G195400.1.p/1-568      GLPGRSFASNERVWMRNSHLADSKAFPRALLAK----------SASIQTIVCIPF-MSGV
ELECO.r07.7BG0592150_Ed/1-688 GLPGKSFATRAHVWLTGANEVDSKVFLRAILAR----------SAGIQTVACIPV-ADGV

Zm00001d026147_P002/1-616     LELGTTDTVPEAPDLVSRATAAFWE--------PQCP-------TYSEEP-SSSPSGRAN
At_EGL3/1-596                 LEIGTTEHIKEDMNVIQSVKTLFLE---------APP--------YTTISTRSDYQEIFD
At_GL3/1-637                  VEIGTTEHITEDMNVIQCVKTSFLE--------APDP-------YATILPARSDYH--ID
At_tt8/1-518                  VELGTTKKVREDVEFVELTKSFFYD------------------------HCKTNPKPALS
ELECO.r07.4BG0338780/1-481    LELGTTESVTEDPDLVSRATTSFWE--------LPFP-------ACTEEP-CSSPS--AN
ELECO.r07.4AG0307750_Ei/1-559 LELGTTDSVTQDPDLVSRATTSFWE--------LQFP-------ACTEEP-CSSPS--VN
ELECO.r07.7AG0560560.1/1-689  LEIGTTEKVEEDIGLIQYARGIFMD----QHGRHMVP--------TLSGHSTSNPITHID
Zm00001d019170_P001/1-674     LEIGTTEKVEEDIFLIQHVRNIFVD----QHGAHIMP-------TTLSGYSTSTPTTQLN
OsKitaake04g221700.2.p/1-565  LELGTTDPISEDPALVDRIAASFWD---------TPP--------------RAAFS---S
OsKitaake04g221400.1.p/1-559  LELGTTDPVLEDPKLVNRIVAYFQE--------LQFP-------ICLEVLMSTSPS--PN
OsKitaake07g072000.1.p/1-649  LEIGTTEKVEEDMGLIQYARGIFMD----QHGIHMKP--------TLSQHSTSNPVTHCT
OsKitaake04g221550.1.p/1-451  LELGTTDPVSEDPNLVNRIVAYLKE--------LQFP-------ICLEVP-SSTPS--PD
ELECO.r07.2BG0171500.1/1-707  LELGSTDVVFHTAESMGKIRSLFGG-GGAGFVQQQPP-----QQQGAADQAETDPSVLWL
ELECO.r07.2AG0117910.1/1-709  LELGSTDVVFHTAESMAKIRSLFGGGGGAGFVQQQPPPPQQQQQQGAADQAETDPSVLWL
OsKitaake11g095200.1.p/1-599  LELGTTDPVSEDPALVDRITASLWD---------TPP--------------RAAFS---S
Zm00001d000236_P001/1-557     --------VPEDPDLINRATAAFRE--------PQCP-------IYSEQP-SSNPS--AD
Seita.2G081900.1.p/1-704      LEIGTTEKVDEDIGLIEYARSIFMD----QHGIPIMP--------TLSGHSTSTPSTHIN
Seita.5G411500.1.p/1-572      LELGTTDAVVEDPSLVSRATASFCE--------MQFP-------ACSQEP-SSSPS--AN
Seita.7G195400.1.p/1-568      LELGTTDAV---CSMVNRATASFWE--------MQFP-------ACSQEP-SSSPS--AN
ELECO.r07.7BG0592150_Ed/1-688 LEIGTTEKVEEDIGLIQYARGLFMD----QHGRHMVP--------TLSGHSTSNPITYID

Zm00001d026147_P002/1-616     ETGEAAADDGTFAFEELDHNNG-----------------MDIEAMTAA------GGHGQE
At_EGL3/1-596                 PLSDDK-------YTPV----------------------FITEAFPTTST----SGFEQE
At_GL3/1-637                  NVLDPQQILGDEIYAPM----------------------FSTEPFPTASPSRTTNGFDQE
At_tt8/1-518                  EHSTYE---------------------------------VHEEAE---------DEEEVE
ELECO.r07.4BG0338780/1-481    ETGEAE---DINAFEDLDH--------------------NAMEAVIT-------GGQEE-
ELECO.r07.4AG0307750_Ei/1-559 ETGEAE---DINAFEDLDH--------------------NAMETMVIR------------
ELECO.r07.7AG0560560.1/1-689  DRPLQMKRETYIGYTNMHQQQN-----------------PNPEDKQTEV-----NGDDND
Zm00001d019170_P001/1-674     HQPFQTKTGISLNLGDEHN--------------------SEMEDDDDGRIDLENNTENDS
OsKitaake04g221700.2.p/1-565  EAGDAD----IVVFEDLDHGN------------------AAVEATTTTVP----GEPHAV
OsKitaake04g221400.1.p/1-559  ETEDAD---------------------------------IVSEGLITH------NAIEEG
OsKitaake07g072000.1.p/1-649  HQHPIQVQMQLGITSQTKFDYSDE---------------LNADEENDDTEEEGMSGSDTN
OsKitaake04g221550.1.p/1-451  ETEDAD-----TVFDGL----------------------IEEDQMVIL------QGEDEL
ELECO.r07.2BG0171500.1/1-707  ADTPVMDMKDTMASAEISVSKPPP-APPQIQFENGSTSTLTENPSPSVQ----APPPPQP
ELECO.r07.2AG0117910.1/1-709  ADTPVMDMKDTMASAEISVSKPPAPAPAQIHFENGSTSTLTENPSPSVQ----APPPPQP
OsKitaake11g095200.1.p/1-599  EAGVAD----IVVFEDLDHGN------------------TAVEATTTMVPGE--PEPHAV
Zm00001d000236_P001/1-557     ETGEAA---DIAVFEGLDHNAMDMETAGIAVFEGLDHNAMDMETVTA-------AAGRHG
Seita.2G081900.1.p/1-704      HQPSQIKIEKYIGGRNVRPNN------------------LNPEE----------EHIETE
Seita.5G411500.1.p/1-572      ETGKPA---DIIVFEDLDH--------------------IAMEAMIA-------GGQE--
Seita.7G195400.1.p/1-568      ETGKPA---DIIVFEDLDH--------------------IAMEAMIA-------GGQE--
ELECO.r07.7BG0592150_Ed/1-688 DRPLKMKRETYIGYTNMHQQQN-----------------HNPEDKQTEV-----NGDDND

Zm00001d026147_P002/1-616     EELRLREAEALSDD------ASLEHITK-----EIEEFYSL-------------------
At_EGL3/1-596                 PEDHDSFINDGGAS-------QVQSWQF------VGEEISN-------------------
At_GL3/1-637                  HEQVADDHDSFMTERITGGASQVQSWQL------MDDELSN-------------------
At_tt8/1-518                  EEMTMSEEMRLGSP-------DDEDVSN-------QNLHSD-------------------
ELECO.r07.4BG0338780/1-481    ----LSEVEMLLSA-------SLQHVTN-----EIDEFSSL-------------------
ELECO.r07.4AG0307750_Ei/1-559 DQEELSEVEMLLSA-------SLQHVTN-----EIDEFSSL-------------------
ELECO.r07.7AG0560560.1/1-689  QFDMECASDLEANN-------EFRHATL----NFVSNEQAT--PNAGSSELMHVEASDRA
Zm00001d019170_P001/1-674     TRRHLPQDASVGNE--------LETLNA-----ESSGPMLI-------------------
OsKitaake04g221700.2.p/1-565  AGGEVAECEPNSDN-------DLEQITM----DDIGELYSL-------------------
OsKitaake04g221400.1.p/1-559  QMVVSDECVSNANR---------DPITM-----EIDELYSI-------------------
OsKitaake07g072000.1.p/1-649  NTDTERNSGQLQLQ-------MQDQLNM------VSNDHQTIPNNAVSSELMQCEMSEVV
OsKitaake04g221550.1.p/1-451  GDVVVAECETNGAN--------PETITM-----ETDEFYSL-------------------
ELECO.r07.2BG0171500.1/1-707  SVPVPPQRHHHQQH-------QQQQGPF-RRELNFSDFASNPSTASVGPPFFKPESSEIL
ELECO.r07.2AG0117910.1/1-709  SVPVPPQRHHHQ---------QQQQGPFRRE-LNFSDFASNPSVASVGPPFFKPESGEIL
OsKitaake11g095200.1.p/1-599  AGGEVAECESNAHN-------DLEQITM----DDIGELYSL-------------------
Zm00001d000236_P001/1-557     TGQELGEADSPSNA-------SLEHITK-----GIDEFYNL-------------------
Seita.2G081900.1.p/1-704      DDNHMIDSETNTEN------DSCRHLPL----GNVGNGQAG-PNARSSDEPMQIETSESL
Seita.5G411500.1.p/1-572      ----LGEAESLSDG-------SLEQITK-----EIDEFYSL-------------------
Seita.7G195400.1.p/1-568      ----LGEAESLSDG-------TLEQITK-----EIDEFYSL-------------------
ELECO.r07.7BG0592150_Ed/1-688 QFDMECASDLEANN-------EFRHATL----NFVSNEQAT--PNAGSSELMHVEASDRA

Zm00001d026147_P002/1-616     ---C------DEMDLQ-------------ALPLPLEDGWTV----DASNFE-VPCSSPQP
At_EGL3/1-596                 ---C------IHQSLN--------------SSDCVSQTFVG----TTGRLACDPRKSRIQ
At_GL3/1-637                  ---C------VHQSLN--------------SSDCVSQTFVEG---AAGRVAYGARKSRVQ
At_tt8/1-518                  ----------LHIEST-------H------TLDTHMDMMNLM--EEGGNYSQTVTTLLMS
ELECO.r07.4BG0338780/1-481    ---C------EELDVQ-----------------PLQDDWI-----MEESFE-------IP
ELECO.r07.4AG0307750_Ei/1-559 ---C------EELDVQ-----------------PLQDDWI-----MEGSFE-------IP
ELECO.r07.7AG0560560.1/1-689  RYACSSYVD-EEIDLQLVCQNTNAQTNHLQRQDGPA-QWDLVYE-NLCNGYLDPSAEDQA
Zm00001d019170_P001/1-674     ----------ANLTAQ--------------DEYCPLHRFHSE--DLSSKYLQSSGAEDQA
OsKitaake04g221700.2.p/1-565  ---C------EELDVV-------------RPLDDDSSSWAVA--DPWSSFQLVPTSSPAP
OsKitaake04g221400.1.p/1-559  ---Y------EDLDLD-MDLDLDT------VRFLEDNGWPV----NPSSFQLVPASSTEA
OsKitaake07g072000.1.p/1-649  RDGCSNNILEDEIQMLMDCQNSNCQLNLQ-GPDEPCHSWHFL--CEELQNDYQPATEDQV
OsKitaake04g221550.1.p/1-451  ---C------EELDLD------------------------------LGSYQLVPTSARET
ELECO.r07.2BG0171500.1/1-707  SFGA------DSTSRR------NP------SPAPPA-SLTTA---PGSLFSQHTAATMTA
ELECO.r07.2AG0117910.1/1-709  SFGA------DSTSRR------NP------SPAPPA-SLTTA---PGSLFSQHTAATMTA
OsKitaake11g095200.1.p/1-599  ---C------EELDVL----------------DDDSSSWVAD---PWSSFQLVPTAEATD
Zm00001d000236_P001/1-557     ---C------EEMDVQ-----------------PLEDAWIM----DGSNFE-VPSSALPV
Seita.2G081900.1.p/1-704      RDGCTNHVD-EEIPMLMACQNGDH------PEQDELGSWHFLYEDLMNNKCLQSSAAQDP
Seita.5G411500.1.p/1-572      ---C------EEMDVQ-----------------PLEDTWI-----MDGSFEVPSSQQPAP
Seita.7G195400.1.p/1-568      ---C------EEMDVQ-----------------PLEDTWI-----MDGSFEVPSSPQPAP
ELECO.r07.7BG0592150_Ed/1-688 RYACSSYVD-EEIDLQLVCQNINAQTNRLQRQDGPA-QWDLVYE-NLCNGYLDPSAEDQA

Zm00001d026147_P002/1-616     A-PPPVDRATANVAA------------------------------DASRAPVYGSRATSF
At_EGL3/1-596                 R-LGQIQEQSNHVNM------DDDVHYQGVISTIFKTTHQ----LILGPQFQNFDKRSSF
At_GL3/1-637                  R-LGQIQEQQRNVKTLSFDPRNDDVHYQSVISTIFKTNHQ----LILGPQFRNCDKQSSF
At_tt8/1-518                  H-PTSLLSDSVSTSS---------------------------------------YIQSSF
ELECO.r07.4BG0338780/1-481    C-YPEAAGATNDAGN---------------------------------VSSTPVDRVTSF
ELECO.r07.4AG0307750_Ei/1-559 C-FPEAAGATNDTGI--------------------------------------VDRVTSF
ELECO.r07.7AG0560560.1/1-689  I-PPENAHYAETVLR---------------VLKYNVQQQT----ASSVKTYLALSNSSSF
Zm00001d019170_P001/1-674     A-VAENAHYIKTVLT---------------ILRFNACRQTQAASSNIAKTYLALSKNSPF
OsKitaake04g221700.2.p/1-565  D-QAPAAEATDVDDV------------------------VVAALDSSSIDGSCRPSPSSF
OsKitaake04g221400.1.p/1-559  V-AAAAAANDVDGVA--------------------------------------NSQVSCF
OsKitaake07g072000.1.p/1-649  A-SPENTHYPKTLMT---------------ILHYNTLRQQ----EMNIKNYLPVSEKSSF
OsKitaake04g221550.1.p/1-451  V-AAAAAAANDVDGV-------------------------------------AYSHASCF
ELECO.r07.2BG0171500.1/1-707  A-VGTNDAKNNNNKR-------------SMEATSRASNTN----NLHHPSATATEGMLSF
ELECO.r07.2AG0117910.1/1-709  A-VGANDAKNNNNKR-------------SMEATSRASNTN----NLHHPSATANEGMLSF
OsKitaake11g095200.1.p/1-599  V-DDAVVAALGAIDG------------------------------------SCRPSPSSF
Zm00001d000236_P001/1-557     D-GSSAPAD--------------------------------------------GSRATSF
Seita.2G081900.1.p/1-704      AVLAENAHYIEAVLT---------------ILRHNACRQAQAAASNTRTYDLAISKNSPF
Seita.5G411500.1.p/1-572      G-PATTNAAATSSAL------------------------------------VDGSRATSF
Seita.7G195400.1.p/1-568      G-PATTNAAATSSAL------------------------------------VDGSRATSF
ELECO.r07.7BG0592150_Ed/1-688 I-PPENAHYAETVLR---------------VLKYNVQQQT----ASSVKTYLALSNSSSF

Zm00001d026147_P002/1-616     MAWTRSSQQSSCSDDAAPAAVVPAIEE--PQRL--------LKKVVA-GGGAWE------
At_EGL3/1-596                 TRWKRSSS-------------VKTLGE-KSQKM--------IKKILF-EVPLMN------
At_GL3/1-637                  TRWKKSSSS---------SSGTATVTA-PSQGM--------LKKIIF-DVPRVH------
At_tt8/1-518                  ATWRVENG----------KEHQQVKTAPSSQWV--------LKQMIF-RVPFLH------
ELECO.r07.4BG0338780/1-481    MAWTGTDSD---------EASVPIIRE--PQKL--------LKKVVA--GGAWE------
ELECO.r07.4AG0307750_Ei/1-559 MTWTGTDSD---------EASVPVIRE--PQKL--------LKKVVA--GGAWE------
ELECO.r07.7AG0560560.1/1-689  SRWNTKRPV---------DLQSMMVSECTPQRM--------LKAILL-NVSSRQ------
Zm00001d019170_P001/1-674     SKWNWKRK----------GISSMLIPEGTQQRM--------LKSVLL-GAPSSS------
OsKitaake04g221700.2.p/1-565  VAWKRTADSDE-------VQAVPLISGEPPQKL--------LKKAVA-GAGAWM------
OsKitaake04g221400.1.p/1-559  MAWKSAKSN---------EMAVPVVTGIESQKL--------LKKVV--DCGARM------
OsKitaake07g072000.1.p/1-649  SRWTTPEGS---------DDNKTMISPGTTQRM--------LKSILMIVPSDFS------
OsKitaake04g221550.1.p/1-451  VSWKRANPAEK-------VVAVPMTAGIESQKL--------LKKAVG-GGTAWM------
ELECO.r07.2BG0171500.1/1-707  SSAPTTRPSTG-------TTGAPAKSESDHSDLEASVREVESSRVVAPPPPEAE------
ELECO.r07.2AG0117910.1/1-709  SSAPTTRPSTG-------TTGAPAKSESDHSDLDASVREVESSRVVAPPPPEAE------
OsKitaake11g095200.1.p/1-599  VAWKRTPDSDE-------VQAVPLISGEPPQKL--------LKKAVA-GAGAWM------
Zm00001d000236_P001/1-557     VAWTRSSQSCS-----GEAAAVPVIEE--PQKL--------LKKAVA-GGGAWA------
Seita.2G081900.1.p/1-704      SRWNPNKGTS--------DLQRMLISEGTPQRM--------LKSILFTSAPTRCSSHQRH
Seita.5G411500.1.p/1-572      TAWARPESDSN-------EVAVPVVEE--PQKL--------LKKAVA--GGAWA------
Seita.7G195400.1.p/1-568      TAWARPESDSD-------EVAVPVVEE--PQKL--------LKKAVA--GGAWA------
ELECO.r07.7BG0592150_Ed/1-688 SRWNAKRPV---------DLQSMMVSECTPQRM--------LKAILL-NVSSRQ------

Zm00001d026147_P002/1-616     -----------SCGGATGAAQEM-------SGTGTKNHVMSERKRREKLNEMFLVLKSLL
At_EGL3/1-596                 -----------KKEELLPDTPE---------ETG--NHALSEKKRREKLNERFMTLRSII
At_GL3/1-637                  -----------QKEKLMLDSPEA-R-----DETG--NHAVLEKKRREKLNERFMTLRKII
At_tt8/1-518                  -----------DNTKDKRLPRED------------LSHVVAERRRREKLNEKFITLRSMV
ELECO.r07.4BG0338780/1-481    -----------SCVGGNTARST--------QESGIKNHVMSERRRREKLNEMFLILKSLV
ELECO.r07.4AG0307750_Ei/1-559 -----------SSVGGNTARST--------QESGIKNHVMSERRRREKLNEMFLILKSLV
ELECO.r07.7AG0560560.1/1-689  ---FQFREGQSPEARDGEGTSRTRR-----GHELSASHVLKERRRREKLNERFVVLRSLV
Zm00001d019170_P001/1-674     -SHRTSSSAPETRGDDGEGTSRSRRGPVPSQTELSASHVLKERRRREKLNEGFAMLRSLV
OsKitaake04g221700.2.p/1-565  -----------NNGDSSAAAMTT-------QGSSIKNHVMSERRRREKLNEMFLILKSVV
OsKitaake04g221400.1.p/1-559  -----------STGRGSRAALT--------QESGIKNHVISERRRREKLNEMFLILKSIV
OsKitaake07g072000.1.p/1-649  -----------------------------------ANHVLKERRRREKLNEKFIILRSLV
OsKitaake04g221550.1.p/1-451  -----------SNIDDRGSVAITTT-----PGSNIKSHVMSERRRREKLNEMFLILKSLL
ELECO.r07.2BG0171500.1/1-707  -----------KRPRKRGRKPANGR-----EEPL--NHVEAERQRREKLNQRFYALRAVV
ELECO.r07.2AG0117910.1/1-709  -----------KRPRKRGRKPANGR-----EEPL--NHVEAERQRREKLNQRFYALRAVV
OsKitaake11g095200.1.p/1-599  -----------NNADGSAATMTT-D-----QGSSIKNHVMSERRRREKLKEMFLILKSVV
Zm00001d000236_P001/1-557     -----------NTNCGGGGTTVT-A-----QENGAKNHVMLERKRREKLNEMFLVLKSLV
Seita.2G081900.1.p/1-704      RGEATQSPEEPAGRDDGDGTGRSRRGQGQAQAELSASHVLKERQRREKLNERFIILRSLV
Seita.5G411500.1.p/1-572      -----------ANNGGGGTTRMA-------QESGVKNHVMSERKRREKLNEMFLVLKSLV
Seita.7G195400.1.p/1-568      -----------ANNGGGGTTRMA-------QESGVKNHVMSERKRREKLNEMFLVLKSLV
ELECO.r07.7BG0592150_Ed/1-688 ---FQYREGQSPEARDGEGTSRTRR-----GHELSASHVLKERRRREKLNERFVVLRSLV

Zm00001d026147_P002/1-616     PSIHRVNKASILAETIAYLKELQRRVQELESSREP-ASRPSETTTRLITRPSRGNNES-V
At_EGL3/1-596                 PSISKIDKVSILDDTIEYLQDLQKRVQELESCR---ESADTETRITM-MKRKKPDDEE-E
At_GL3/1-637                  PSINKIDKVSILDDTIEYLQELERRVQELESCR---ESTDTETRGTMTMKRKKPCDAG-E
At_tt8/1-518                  PFVTKMDKVSILGDTIAYVNHLRKRVHELENTHHEQQHKRTRTC---------------K
ELECO.r07.4BG0338780/1-481    PTINKVDKASILAETIAYLKELERRVRELESKH---IMQPSETI----RLRGRHNNEI-I
ELECO.r07.4AG0307750_Ei/1-559 PTINKVDKASILAETIAYLKELERRVRQLESSSREHIMQPSETT----RLRGRHNNEI-I
ELECO.r07.7AG0560560.1/1-689  PFVTKMDRASILGDTIEYLKQLRRRIQDLES-----RSRQIDTAMMLPPAASRETRGYFT
Zm00001d019170_P001/1-674     PF---MDRASILGDTIEYVKQLRRRIQELESRARLVGSNQKTTMAQPPPPAASTEERG-R
OsKitaake04g221700.2.p/1-565  PSIHRVDKASILAETIAYLKELEKRVEELESSSQP-SPCPLETR------SRRKCREI-T
OsKitaake04g221400.1.p/1-559  PSIHKVDKASILEETIAYLKVLEKRVKELESSSEPSHQRATETG----------------
OsKitaake07g072000.1.p/1-649  PFMTKMDKASILGDTIEYVKQLRNRIQELESSSSSSRAAARAPSAAAAGRRRKRSAAAAT
OsKitaake04g221550.1.p/1-451  PSVRKVDKASILAETITYLKVLEKRVKELESSSRE-------------------------
ELECO.r07.2BG0171500.1/1-707  PNVSKMDKASLLGDAISYINELRGKLTSLES-----------------------DKET-M
ELECO.r07.2AG0117910.1/1-709  PNVSKMDKASLLGDAISYINELRGKLTSLES-----------------------DKET-M
OsKitaake11g095200.1.p/1-599  PSIHKVDKASILAETIAYLKELEKRVEELESSSQP-SPRPMETT-------RRRCCKS-T
Zm00001d000236_P001/1-557     PSIHKVDKASILAETIAYLKELQRRVQELESRRQGGSGC--------------------V
Seita.2G081900.1.p/1-704      PFVTKMDRASILGDTIEYVKQLRRRIQDLESLRASKEKRAQSTSSATMAEAWSKVRAV-E
Seita.5G411500.1.p/1-572      PSIHKVDKASILAETIAYLKELQRRVQELESSREPIISRPSETT----RATRRHDDEA-V
Seita.7G195400.1.p/1-568      PSIHKVDKASILAETIAYLKELQRRVQELESSREPIISRPSETT----RATRRHDDEA-V
ELECO.r07.7BG0592150_Ed/1-688 PFVTKMDRASILGDTIEYLKQLRRRIQDLES-----RSQQIDTAMMLPPAASRETRGY-F

Zm00001d026147_P002/1-616     RKEV-CAGSK----RKSPELG---RDDVERPPVLIMDAGTSNVTVTVSD-KDVLLEVQCR
At_EGL3/1-596                 RASANCMNSK----RKGSDVNVGEDEPADIGYAGL----TDNLRISSLG-NEVVIELRCA
At_GL3/1-637                  RTSANCANNETGNGKKVSVNNVGEAEPADTGFTGL----TDNLRIGSFG-NEVVIELRCA
At_tt8/1-518                  RKTS------------------------------------EEVEVSIIE-NDVLLEMRCE
ELECO.r07.4BG0338780/1-481    EKRVSGAKR-----NKASELS---DDAEREHHWVLSKDGTSNVTVTVTN-KEVLLEVHCE
ELECO.r07.4AG0307750_Ei/1-559 EKRVSGAKR-----NKASELS---DDAEREHHWVLSKDGTSNVTVTVTD-KEVLLEVHCQ
ELECO.r07.7AG0560560.1/1-689  RSSSTGMRAGEARSVSCSSSSTVMSAPG------------TEVQVSIIE-SDALLELRCP
Zm00001d019170_P001/1-674     RQTSGGYLARAGTCSRAAEASGN-SNLGEEPPAAAASDTDTEVQVSIIG-SDALLELRCP
OsKitaake04g221700.2.p/1-565  GKKV---SAGAKRKAPAPEVASDDDTDGERRHCV------SNVNVTIMDNKEVLLELQCQ
OsKitaake04g221400.1.p/1-559  QQRR-CEITGKELVSEIGVSGGG-DAGREHHH----------VNVTVTD-KVVLLEVQCR
OsKitaake07g072000.1.p/1-649  ATAAEGMSSSNG--RNGGEAA-------------------EVVQVSIIE-SDALLELRCG
OsKitaake04g221550.1.p/1-451  ---------------------------------------------------------PSR
ELECO.r07.2BG0171500.1/1-707  QSQIEALKKERDARPAAPQGGGFGHDAGPRCHAV-------EIDAKILG-LEAMIRVQCH
ELECO.r07.2AG0117910.1/1-709  QSQIEALKKERDARPAAPQGGGFGHDAGPRCHAV-------EIDAKILG-LEAMIRVQCH
OsKitaake11g095200.1.p/1-599  GKKV-SAGARAKRKAPAPE-----DTDGERRHCV------SNVNVTIMDNKELLLELQCQ
Zm00001d000236_P001/1-557     SKKV-CVGSNSK--RKSPEFAGG----AKEHPWVLPMDGTSNVTVTVSD-RDVLLEVQCL
Seita.2G081900.1.p/1-704      ASSS-CSTSGAG--RPASVAS-------------------TEVQVSIIE-SDALVELRCP
Seita.5G411500.1.p/1-572      RKKV-C-AAGSK--RKGSELGG--DVEREHHPRALSKDSTSNVTVTVSD-KEVLVEVQCR
Seita.7G195400.1.p/1-568      RKKV-C-AAGSK--RKGSELGG--DVERE-HPRALSKDGTSNVTVTVSD-KEVLVEVQCR
ELECO.r07.7BG0592150_Ed/1-688 TRSSTGMRAGEARSVSCSSSSTAMSAPG------------TEVQVSIIE-SDALLELRCP

Zm00001d026147_P002/1-616     WEEL----LMTRVFDAI-KSLHLDVLSVQASAPDGFMGLKIRAQFAG--SGAVVPWMISE
At_EGL3/1-596                 WREG----ILLEIMDVI-SDLNLDSHSVQSSTGDGLLCLTVNCKHKG--TKIATTGMIQE
At_GL3/1-637                  WREG----VLLEIMDVI-SDLHLDSHSVQSSTGDGLLCLTVNCKHKG--SKIATPGMIKE
At_tt8/1-518                  YRDG----LLLDILQVL-HELGIETTAVHTSVNDHDFEAEIRAKVR---GKKASIAEVKR
ELECO.r07.4BG0338780/1-481    WEKM----LMTRVFDAI-KTIHLDVLSVQASTRDGFMGLKIRAQFAN--SAATVPRIISE
ELECO.r07.4AG0307750_Ei/1-559 WEKM----LMTRVFHAI-KTIHLDVLSVQASTRDGFMGLKIRAQFAS--SAVTVPRIINE
ELECO.r07.7AG0560560.1/1-689  HRDG----LLLRVMQAMHRDLRLEVTSVQASSAAGVLLAELRAKVNEVHGRRSSIAEVKR
Zm00001d019170_P001/1-674     HREG----LLLRVMQALHQELRLEITYVQASSAGDVLLAKLRAKVKEVHGRRSSTTEVKR
OsKitaake04g221700.2.p/1-565  WKEL----LMTR-----------------ASTSDGLLGLKIQAKFAS--SAAVEPGMITE
OsKitaake04g221400.1.p/1-559  WKEL----VMTRVFDAI-KSLCLDVLSVQASAPDGLLGLKIQAKFAC--SGSVAPGMISE
OsKitaake07g072000.1.p/1-649  CGGGGGGVVLLRVMQAM-QELQLEVTAVQASCAGGELLAELRAKVKG--RRRSSIAQVKR
OsKitaake04g221550.1.p/1-451  WRPT-----------EI--------------------------------GQGKAP-----
ELECO.r07.2BG0171500.1/1-707  KRNH----PSARLMTAL-RELDLDVYHASVSVVKDLMIQQVAVKMA---SRIYSQDQLNA
ELECO.r07.2AG0117910.1/1-709  KRNH----PSARLMTAL-RELDLDVYHASVSVVKDLMIQQVAVKMA---SRIYSQDQLNA
OsKitaake11g095200.1.p/1-599  WKEL----LMTRVFDAI-KGVSLDVLSVQASTSDGLLGLKIQAKFAS--PAAVEPGMITE
Zm00001d000236_P001/1-557     WEKL----LMTRVFDAI-KSLHLDALSVQASALDGFMRLKIGAQFAG--SGAVVPGMISQ
Seita.2G081900.1.p/1-704      RRDG----LLLRVMQALHRELGLEVTSVQASSAGDVLLVELRAKVKEVHGGRSTINEVKR
Seita.5G411500.1.p/1-572      WEEL----LMTRVFDAI-KSLQLDVLSVQASAPDGFMGLKIRAQFAG--SAAVVPWMISE
Seita.7G195400.1.p/1-568      WEEL----LMTRVFDAI-KSLQLDVHSVQASAPDGFMGLKIRAQFAG--SAAVVPWMISE
ELECO.r07.7BG0592150_Ed/1-688 HRDG----LLLRVMQAMHRDLRLEVTSVQASSAGGVLLAELRAKVNEVHGRRSSIAEVKR

Zm00001d026147_P002/1-616     ALRKAIGKR------------
At_EGL3/1-596                 ALQRVAWIC------------
At_GL3/1-637                  ALQRVAWIC------------
At_tt8/1-518                  AIHQVIIHDTNL---------
ELECO.r07.4BG0338780/1-481    AVRKAIAKK------------
ELECO.r07.4AG0307750_Ei/1-559 AVRKAIGKK------------
ELECO.r07.7AG0560560.1/1-689  AIHLILSSD------------
Zm00001d019170_P001/1-674     AIHLIVSSDWNWICEKNPCVA
OsKitaake04g221700.2.p/1-565  ALRKAIAS-------------
OsKitaake04g221400.1.p/1-559  ALQKAIGG-------------
OsKitaake07g072000.1.p/1-649  AIHLVLSSSSISP--------
OsKitaake04g221550.1.p/1-451  ---------------------
ELECO.r07.2BG0171500.1/1-707  ALYSRLAEPGTVMGR------
ELECO.r07.2AG0117910.1/1-709  ALYSRLAEPGTVMGR------
OsKitaake11g095200.1.p/1-599  ALRKAIAS-------------
Zm00001d000236_P001/1-557     SLRKAIGKR------------
Seita.2G081900.1.p/1-704      TIHLIISSSG-----------
Seita.5G411500.1.p/1-572      ALRKAIGKR------------
Seita.7G195400.1.p/1-568      ALRNAIGKR------------
ELECO.r07.7BG0592150_Ed/1-688 AIHLILSSD------------
